# Supplementary material for: The evolutionary maintenance of Lévy flight foraging
Source: PLoS Comput Biol. 2022 Jan 18;18(1):e1009490. doi: 10.1371/journal.pcbi.1009490 (PMC8797186; doi:10.1371/journal.pcbi.1009490)
Supplement: S1 Code — (ZIP) [file pcbi.1009490.s004.zip]

Archive with 7 entries (4 files):
- S1_Code/
- S1_Code/evolutionary/
- S1_Code/evolutionary/METADATA.txt
- S1_Code/evolutionary/LEVY_EVOLUTIONARY.py
- S1_Code/single_generation/
- S1_Code/single_generation/LEVY_SINGLE_GEN.py
- S1_Code/single_generation/METADATA.txt
