# Supplementary material for: The evolutionary maintenance of Lévy flight foraging
Source: PLoS Comput Biol. 2022 Jan 18;18(1):e1009490. doi: 10.1371/journal.pcbi.1009490 (PMC8797186; doi:10.1371/journal.pcbi.1009490)
Supplement: S1 Code — (ZIP) [file pcbi.1009490.s004.zip › S1_Code/evolutionary/METADATA.txt]

|Evolutionary Simulation Results Metadata|

Naming Scheme:

Each csv is a string of simulation parameters, with the following order:

1. Population Size
2. Standing Variation
3. Mean Foraing Exponent of Initial Populations of DOs
4. Environment Type (00 = Random Uniform, {10,20,30} = Levy Dust dim 1.0, 2.0, 3.0)
5. Searching Cost (00 = 0.0, 0000125 = 0.000125)
6. Speed
7. Lifespan
8. Run (this is an independent simulation)

e.g. 1500_05_50_20_00_1_1000000_run4 is:

1. Population Size = 1500
2. Standing Variation = 0.5
3. Initial Foraging Exponent = 5.0
4. Environment Type = Levy Dust dim 2.0
5. Searching Cost = 0.0
6. Speed = 1
7. Lifespan = 1M 
8. Run = 4th simulation with the same parameters.

This information is also contained in every csv. 


Data is eight columns:

|Parameter Name|Parameter Value|Generation|Mean Foraging Exponent of Surviving DOs|Fitness|

Continued...

|Population Size of Surviving DOs|Final Population's Foraging Exponent|And Their Fitnesses|

Extra Notes: 

If it is a competition simulation, the string is preceeded by "COMPETITION". 
We computed the average energy in post-processing (as seen in results). So, the code reflect this. 
