# Supplementary material for: The evolutionary maintenance of Lévy flight foraging
Source: PLoS Comput Biol. 2022 Jan 18;18(1):e1009490. doi: 10.1371/journal.pcbi.1009490 (PMC8797186; doi:10.1371/journal.pcbi.1009490)
Supplement: S1 Code — (ZIP) [file pcbi.1009490.s004.zip › S1_Code/evolutionary/LEVY_EVOLUTIONARY.py]

#! /usr/bin/python3
"""

Levy Models for "Numerical Simulations of the Evolution of Levy Flight Foraging", 2020

By: Winston Campeau, Brett Stevens, and Andrew Simons of Carleton University

Note: csvs are saved to a folder called "csvs" in the same directory as this script.
Thus, a folder name "csvs" must be created in order for the program to function. 

Contact: winstoncampeau@cunet.carleton.ca for additional information

"""
print("")
import numpy as np
import math
import random
import scipy.stats as stats
from operator import itemgetter
import multiprocessing as mp
import time
import sys
import csv
from itertools import zip_longest

def truncated_power_law(a, m, S_size): # This function generates truncated power law distributions of move lengths with exponent 'a' and max 'm'
	
	x = np.arange(1, m+1, dtype='float')
	pmf = 1/x**a
	pmf /= pmf.sum()
	temp = stats.rv_discrete(values=(range(1, m+1), pmf))
	stats.rv_discrete(values=(range(1, m+1), pmf))
	
	return list(temp.rvs(size=S_size))

class move_evo(object):
	
	def __init__(self, dim, pop_s, card, walk_cost, speed):
		self.dim = dim
		self.mat = []
		self.exponent_list = []	
		self.exponents = []
		self.population_mean = 0
		self.exp_history = []
		self.exp_child = []
		self.S_size = card
		self.pop_size = pop_s
		self.cost = walk_cost	
		self.speed = speed
		self.pop_egy_mu = 0
		self.mu_history = []
		self.check_list = []
		self.pop_size_list = []
		self.competition = 0				
	
	def get_rel_fit(self, expo_engy): # Relative fitness function
		
		working_exp_egy = sorted(expo_engy, reverse=True, key=itemgetter(1))
		children = []
		chk_temp = []
		tmp_size = self.pop_size
		
		two_grp = 0
		fiv_grp = 0
		
		for org in reversed(range(len(working_exp_egy))): # get rid of energy less than 0 (dead)
			
			if working_exp_egy[org][1] <= 0:
				
				del working_exp_egy[org]
			
			else:
				
				chk_temp.append(working_exp_egy[org])
				
				if self.competition == 1:
					if working_exp_egy[org][2] == 2:
						two_grp += 1
					else:
						fiv_grp += 1
				
		self.check_list = chk_temp
		
		if self.competition == 1:
			self.pop_size_list.append([two_grp, fiv_grp])
		else:
			self.pop_size_list.append(len(chk_temp))
		
		if len(working_exp_egy) == 0:
			self.exp_child = "extinct"
			if self.competition == 1:
				self.pop_egy_mu = [0, 0]
				self.mu_history.append(self.pop_egy_mu)
				#self.pop_size_list.append([0, 0])
			else:
				self.pop_egy_mu = 0
				self.mu_history.append(self.pop_egy_mu)
				#self.pop_size_list.append(0)
		else:
			
			# now want to figure out how many children each exponent gets using relative fitness
			summer = 0.0
			summer_two = 0.0
			summer_fiv = 0.0
			
			for org in range(len(working_exp_egy)):
			
				summer += working_exp_egy[org][1] #for proportions
				
				if self.competition == 1:
					if working_exp_egy[org][2] == 2:
						summer_two += working_exp_egy[org][1]
					else:
						summer_fiv += working_exp_egy[org][1]
			
			if self.competition == 1:
				
				if two_grp > 0 and fiv_grp > 0:
					
					egy_mu_two = summer_two/two_grp
					egy_mu_fiv = summer_fiv/fiv_grp
					
				elif two_grp == 0 or fiv_grp == 0:
					
					if two_grp == 0:
						
						egy_mu_two = 0
						egy_mu_fiv = summer_fiv/fiv_grp
					
					else:
						
						egy_mu_two = summer_two/two_grp
						egy_mu_fiv = 0
				
				self.pop_egy_mu = [egy_mu_two, egy_mu_fiv]	
				self.mu_history.append(self.pop_egy_mu)
			else:
				self.pop_egy_mu = summer/len(working_exp_egy)
				self.mu_history.append(self.pop_egy_mu)
		
			for org in range(len(working_exp_egy)):
			
				tmp_children = math.ceil((working_exp_egy[org][1]/summer)*self.pop_size)
			
				if tmp_children >= tmp_size:
				
					tmp_children = tmp_size
					
					if self.competition == 1:
						children.append([working_exp_egy[org][0], tmp_children, working_exp_egy[org][2]])
					else:
						children.append([working_exp_egy[org][0], tmp_children])
						
					self.exp_child = children
					break
			
				else:
				
					if self.competition == 1:
						children.append([working_exp_egy[org][0], tmp_children, working_exp_egy[org][2]])
					else:
						children.append([working_exp_egy[org][0], tmp_children])
						
					tmp_size -= tmp_children
					
	def test_competition(self): # generates equal sized population of fixed exponents for competition
		
		self.competition = 1
		half_size = int(0.5*self.pop_size)
		exponents = np.array([2]*half_size + [5]*half_size)
		self.exponents = exponents
		self.exp_history.append([2.0, 5.0])
		self.pop_size_list.append([half_size, half_size])
		temp_list = []

		for u in exponents:

			starting_i = random.randint(0, self.dim-1)
			starting_j = random.randint(0, self.dim-1)
			temp = truncated_power_law(u, int(self.dim/2), self.S_size)
			temp = [list(temp), 0, starting_i, starting_j, 0, 0, u]
			temp_list.append(temp)

		self.exponent_list = temp_list
	
	def starting_population(self, start_exp, sd_exp): # generates initial population, with standing variation
		
		temp_list = []
		exponents = np.random.normal(loc = start_exp, scale = sd_exp, size = self.pop_size)
		self.exponents = exponents
		self.exp_history.append(np.mean(exponents))
		self.pop_size_list.append(self.pop_size)
		
		for u in exponents:
			
			starting_i = random.randint(0,self.dim-1) 
			starting_j = random.randint(0,self.dim-1) 
			temp = truncated_power_law(u, int(self.dim/2), self.S_size)
			temp = [list(temp), 0, starting_i, starting_j, 0, 0]
			temp_list.append(temp)
			
		self.exponent_list = temp_list
	
	def next_population(self, child_var): # generates subsequent generation of DOs
		
		#takes in exponent child list and replaces exponent_list
		
		tmp_next = []
		exp_list = []
		two_mu = 0.0
		fiv_mu = 0.0
		two_count = 0
		fiv_count = 0
	
		for org in self.exp_child:
			
			for children in range(org[1]):
				
				starting_i = random.randint(0,self.dim-1) 
				starting_j = random.randint(0,self.dim-1)
				new_u = org[0] + np.random.normal(0, child_var)
				exp_list.append(new_u)
				temp = truncated_power_law(new_u, int(self.dim/2), self.S_size)
				
				if self.competition == 1:
					temp = [list(temp), 0, starting_i, starting_j, 0, 0, org[2]]
					
					if org[2] == 2:
						two_mu += new_u
						two_count += 1
					else:
						fiv_mu += new_u
						fiv_count += 1	
				else:
					temp = [list(temp), 0, starting_i, starting_j, 0, 0]
					
				tmp_next.append(temp)
		
		
		self.exponent_list = tmp_next
		self.exponents = exp_list
		
		if self.competition == 1:
			if two_count > 0 and fiv_count > 0:
				two_mu = two_mu/two_count
				fiv_mu = fiv_mu/fiv_count
			else:
				if two_count == 0:
					two_mu = 0
					fiv_mu = fiv_mu/fiv_count
				else:
					two_mu = two_mu/two_count
					fiv_mu = 0
					
			self.exp_history.append([two_mu, fiv_mu])
		else:
			self.exp_history.append(np.mean(exp_list))			
	
	def mat_gen(self): # generates empty matrix
	
		row = [0]*self.dim
		mtx = []
	
		for rows in range(self.dim):
		
			mtx.append(row)
	
		self.mat = np.array(mtx)
	
	# FOOD DIST GO BELOW
	
	def patchy_food(self, k, replace): # random uniform
		
		spaces = self.dim**2
		patches = k
		
		if replace == True:
			
			x = np.random.choice(np.arange(self.dim), patches)
			y = np.random.choice(np.arange(self.dim), patches)
			
			for cell in range(patches):
			
				self.mat[x[cell]][y[cell]] += 1			
		
		else:
			patch_pos = sorted(random.sample(list(np.arange(spaces)), patches))
			
			counter = 0
		
			for i in range(self.dim):	
			
				for j in range(self.dim):

					if self.dim*i + j==patch_pos[counter]:
					
						self.mat[i][j] += 1	
					
						counter += 1
					
					if counter == patches:
						break
			
				if counter == patches:
					break
	
	def alt_levy(self, patches, levy_dim): # levy dust
		
		dist = truncated_power_law(levy_dim, int(self.dim/2), 10**4)
		i_pos = random.randint(0,self.dim-1) 
		j_pos = random.randint(0,self.dim-1) 
		
		for i in range(patches):
			IJ = random.randint(3,4)			 # Chooses if we move in I or J
			PN = random.sample([-1,1],1)[0]		 	# Chooses if Pos or Neg change
			move_length = random.sample(dist, 1)[0]
			i_pos = (i_pos+((IJ%2)*PN*move_length))%self.dim
			j_pos = (j_pos+((IJ%3)*PN*move_length))%self.dim
			self.mat[i_pos][j_pos] += 1	
	
	def truncated_movement(self, organism_index, depleting, set_lifespan): # movement algorithm
		
		IJ = random.randint(3,4)			 # Chooses if we move in I or J
		PN = random.sample([-1,1],1)[0]		 # Chooses if Pos or Neg change
		exp_org = self.exponent_list[organism_index]
		i_pos = exp_org[2]
		j_pos = exp_org[3]
		
		max_move_length = random.sample(exp_org[0], 1)[0]
		
		temp_energy = exp_org[1]
		suma_energy = exp_org[4]
		temp_life = exp_org[5]
		
		max_time = max_move_length/self.speed
		temp_time = 0
		energy_by_time = 0
		end_flag = False
		
		while temp_time < max_time:

			i_pos = (i_pos+((IJ%2)*PN))%self.dim
			j_pos = (j_pos+((IJ%3)*PN))%self.dim
			temp_time += 1/self.speed
			
			if self.mat[i_pos][j_pos] > 0:
			
				#energy_by_time += (self.mat[i_pos][j_pos] - self.cost) # uncomment to test proof
				energy_by_time += self.mat[i_pos][j_pos]
				temp_energy += energy_by_time
				suma_energy += temp_energy

				if depleting == True:
					self.mat[i_pos][j_pos] -= self.mat[i_pos][j_pos]	
				
				break

			else:
			
				#energy_by_time -= self.cost # uncomment to test proof
								
				if temp_time%1==0:
					temp_energy += energy_by_time
					suma_energy += temp_energy		
					energy_by_time = 0
		
			if (temp_life + temp_time) >= set_lifespan:
				
				end_flag = True
				
				break
		
		if temp_time%1!=0 and end_flag==False:
			temp_energy += energy_by_time
			suma_energy += temp_energy
		
		temp_life += math.ceil(temp_time)
		
		if self.competition == 1:
			new_exp_org = (exp_org[0], temp_energy, i_pos, j_pos, suma_energy, temp_life, exp_org[6])
		else:
			new_exp_org = (exp_org[0], temp_energy, i_pos, j_pos, suma_energy, temp_life)
						
		self.exponent_list[organism_index] = new_exp_org		
		
def para_evo(organism):	
	
	lifespan = 1000000 # this value sets the actual lifespan of a DO, lifespan below is for documentation
		
	while test_model.exponent_list[organism][5] < lifespan: # index 5 is the number of steps the organism has taken so far
			
			test_model.truncated_movement(organism, False, lifespan)
	
	if test_model.competition == 1:
		
		result = [test_model.exponents[organism], test_model.exponent_list[organism][4], test_model.exponent_list[organism][6]]
		
	else:
		
		result = [test_model.exponents[organism], test_model.exponent_list[organism][4]]

	return result	
	
# MODEL TESTING BEGINS HERE	

pop_size = 200
env_dim = 1000
start_exp = float(sys.argv[1])
run = int(sys.argv[5])
start_var = float(sys.argv[2])
levy_exp = float(sys.argv[3])
move_cost = float(sys.argv[4]) # currently non-functional: must uncomment code with cost in move_evo to test
generations = 100
cardinality = 10000 # size of move length list
speed = 1
extinction_state = 0
lifespan = 1000000 # primarily for documentation, lifespan for DO is set in para_evo() (above)
gen = 0
names = ["last_generation", "size_old_pop", "standing_var", "start_exp", "env_dim", "move_cost", "lifespan", "speed", "run", "extinction_state", "competition"]

title = "csvs/" + str(pop_size) + "_" + str(start_var).replace(".", "") + "_" + str(start_exp).replace(".", "") + "_" + str(levy_exp).replace(".", "") + "_" + str(move_cost).replace(".", "") + "_" + str(speed) + "_" + str(lifespan) + "_run" + str(run)

test_model = move_evo(env_dim, pop_size, cardinality, move_cost, speed)
test_model.competition = 0 # competition is set manually

if test_model.competition == 1:
	title = "csvs/" + "COMPETITION_" + str(pop_size) + "_" + str(start_var).replace(".", "") + "_" + str(start_exp).replace(".", "") + "_" + str(levy_exp).replace(".", "") + "_" + str(move_cost).replace(".", "") + "_" + str(speed) + "_" + str(lifespan) + "_run" + str(run)

# CHECKPOINT COLLECTION

try:
	with open(title, newline='') as f:
		reader = csv.reader(f)
		data = list(reader)
except:
	checkpoint = 0
else:
	checkpoint = 1
	extinction_state = int(data[9][1])
	if extinction_state == 1:
		print("No checkpoint, extinction event.")
		quit()


	compy = int(data[10][1])
	gen = int(data[0][1])
	last_pop = int(data[1][1])
	old_exp_hist = []
	old_egy_hist = []
	old_pop_hist = []

	if compy == 0:

		for i in range(gen):

			old_exp_hist.append(float(data[i][3]))
			old_egy_hist.append(float(data[i][4]))
			old_pop_hist.append(int(data[i][5]))

		old_pop = []

		for i in range(last_pop):

			tmp_set = [float(data[i][6]), float(data[i][7])]
			old_pop.append(tmp_set)

		test_model.pop_size_list = old_pop_hist
		test_model.mu_history = old_egy_hist[:-1]
		test_model.exp_history = old_exp_hist
		test_model.get_rel_fit(old_pop)
		test_model.next_population(start_var)

	else:

		for i in range(gen):

			old_exp_hist.append([float(data[i][3]), float(data[i][6])])
			old_egy_hist.append([float(data[i][4]), float(data[i][7])])
			old_pop_hist.append([int(data[i][5]), int(data[i][8])])

		old_pop = []

		for i in range(last_pop):

			tmp_set = [float(data[i][9]), float(data[i][10]), int(data[i][11])]
			old_pop.append(tmp_set)

		test_model.pop_size_list = old_pop_hist
		test_model.mu_history = old_egy_hist[:-1]
		test_model.exp_history = old_exp_hist
		test_model.get_rel_fit(old_pop)
		test_model.next_population(start_var)

	del reader
	del data

if checkpoint == 0:
	if test_model.competition == 0:	
		test_model.starting_population(start_exp, start_var)
	else:
		test_model.test_competition()
		
inputs = range(pop_size)
start_time = time.time()

# Meat of the model

while gen < generations:
	
	test_model.mat_gen()

	if levy_exp == 0:
		test_model.patchy_food(int((env_dim**2)*0.0001), True)
	else:
		test_model.alt_levy(levy_dim=levy_exp, patches=int((env_dim**2)*0.00025))

	exp_energy = []
	if __name__ == "__main__":
		with mp.Pool(processes=5) as p: # set number of processors here
			for res in p.imap_unordered(para_evo, inputs):
				if res is not None:
					exp_energy.append(res)
		
	for organism in exp_energy: # never uilized speed > 1, so this suffices
		organism[1] = organism[1] - move_cost*((lifespan*(lifespan+1))/2)
	
	test_model.get_rel_fit(exp_energy) # first get relative fitness of all organisms 
	
	if test_model.exp_child == "extinct":
		extinction_state = 1
		print("Extinction event.")
		print("")
		break

	test_model.next_population(start_var)	
	gen += 1
	print("Generation " + str(gen) + " out of " + str(generations) + " complete.")	
	
	if test_model.competition == 0:
	
		gd = list(range(gen+1))
		ed = test_model.exp_history
		eg = test_model.mu_history
		ee = test_model.check_list
		ps = [gen, len(ee), start_var, start_exp, levy_exp, move_cost, lifespan, speed, run, extinction_state, test_model.competition] 
		pp = test_model.pop_size_list
		
		if extinction_state == 1:
			e_exp = ["extinction"]
			e_egy = ["extinction"]
		else:
			e_exp, e_egy = zip(*ee)

		output = [names, ps, gd, ed, eg, pp, e_exp, e_egy]
		file_name = title
	
	else:
		
		gd = list(range(gen+1))
		ed_t, ed_f = zip(*test_model.exp_history)
		eg_t, eg_f = zip(*test_model.mu_history)
		ee = test_model.check_list
		ps = [gen, len(ee), start_var, start_exp, levy_exp, move_cost, lifespan, speed, run, extinction_state, test_model.competition] 
		pp_t, pp_f = zip(*test_model.pop_size_list)
		
		if extinction_state == 1:
			e_exp = ["extinction"]
			e_egy = ["extinction"]
		else:
			e_exp, e_egy, ancstr_u = zip(*ee)

		output = [names, ps, gd, ed_t, eg_t, pp_t, ed_f, eg_f, pp_f, e_exp, e_egy, ancstr_u]
		file_name = title

	myFile = open(file_name, 'w+')
	with myFile:
		writer = csv.writer(myFile)
		for chunk in zip_longest(*output):
			writer.writerow(chunk)
	
	#backup file
	
	if gen%10==0: # gen mod a, where a is the period in which a backup is saved
		
		if test_model.competition == 0:

			gd = list(range(gen+1))
			ed = test_model.exp_history
			eg = test_model.mu_history
			ee = test_model.check_list
			ps = [gen, len(ee), start_var, start_exp, levy_exp, move_cost, lifespan, speed, run, extinction_state, test_model.competition] 
			pp = test_model.pop_size_list

			if extinction_state == 1:
				e_exp = ["extinction"]
				e_egy = ["extinction"]
			else:
				e_exp, e_egy = zip(*ee)

			output = [names, ps, gd, ed, eg, pp, e_exp, e_egy]

		else:

			gd = list(range(gen+1))
			ed_t, ed_f = zip(*test_model.exp_history)
			eg_t, eg_f = zip(*test_model.mu_history)
			ee = test_model.check_list
			ps = [gen, len(ee), start_var, start_exp, levy_exp, move_cost, lifespan, speed, run, extinction_state, test_model.competition] 
			pp_t, pp_f = zip(*test_model.pop_size_list)

			if extinction_state == 1:
				e_exp = ["extinction"]
				e_egy = ["extinction"]
			else:
				e_exp, e_egy, ancstr_u = zip(*ee)

			output = [names, ps, gd, ed_t, eg_t, pp_t, ed_f, eg_f, pp_f, e_exp, e_egy, ancstr_u]
		
		file_name = title + "_BACKUP" + str(gen)
		
		myFile = open(file_name, 'w+')
		with myFile:
			writer = csv.writer(myFile)
			for chunk in zip_longest(*output):
				writer.writerow(chunk)


#csv output stuff

if test_model.competition == 0:

	gd = list(range(gen+1))
	ed = test_model.exp_history
	eg = test_model.mu_history
	ee = test_model.check_list
	ps = [gen, len(ee), start_var, start_exp, levy_exp, move_cost, lifespan, speed, run, extinction_state, test_model.competition] 
	pp = test_model.pop_size_list

	if extinction_state == 1:
		e_exp = ["extinction"]
		e_egy = ["extinction"]
	else:
		e_exp, e_egy = zip(*ee)

	output = [names, ps, gd, ed, eg, pp, e_exp, e_egy]
	file_name = title

else:

	gd = list(range(gen+1))
	ed_t, ed_f = zip(*test_model.exp_history)
	eg_t, eg_f = zip(*test_model.mu_history)
	ee = test_model.check_list
	ps = [gen, len(ee), start_var, start_exp, levy_exp, move_cost, lifespan, speed, run, extinction_state, test_model.competition] 
	pp_t, pp_f = zip(*test_model.pop_size_list)

	if extinction_state == 1:
		e_exp = ["extinction"]
		e_egy = ["extinction"]
	else:
		e_exp, e_egy, ancstr_u = zip(*ee)

	output = [names, ps, gd, ed_t, eg_t, pp_t, ed_f, eg_f, pp_f, e_exp, e_egy, ancstr_u]
	file_name = title

myFile = open(file_name, 'w+')
with myFile:
	writer = csv.writer(myFile)
	for chunk in zip_longest(*output):
		writer.writerow(chunk)


end_time = time.time() - start_time
#h = end_time // 3600
#end_time %= 3600
#m = end_time // 60
#end_time %= 60
#s = end_time 


	
print("")
print("Simulation completed in " + str(round(end_time, 2)) + " seconds.")
print("")
