# Supplementary material for: The evolutionary maintenance of Lévy flight foraging
Source: PLoS Comput Biol. 2022 Jan 18;18(1):e1009490. doi: 10.1371/journal.pcbi.1009490 (PMC8797186; doi:10.1371/journal.pcbi.1009490)
Supplement: S1 Code — (ZIP) [file pcbi.1009490.s004.zip › S1_Code/single_generation/LEVY_SINGLE_GEN.py]

#! /usr/bin/python3
"""

Levy Models for "The evolutionary maintenance of Levy flight foraging", 2021

By: Winston Campeau, Brett Stevens, and Andrew Simons of Carleton University

Note: csvs are saved to a folder called "csvs" in the same directory as this script.
Thus, a folder name "csvs" must be created in order for the program to function.

"""


import numpy as np
import math
import random
import scipy.stats as stats
from operator import itemgetter
import csv
import sys
import time 

def angle_between(pos_zero, pos_n): # This function takes 0th position (x_i, y_i) and 2nd position (x_i+n, y_i+n) and uses this to calculate thetas

	delta_x = pos_n[0] - pos_zero[0]
	delta_y = pos_n[1] - pos_zero[1]
	
	if delta_x > 0:
		theta = math.atan(delta_y/delta_x)
	if delta_x < 0 and delta_y >= 0:
		theta = math.atan(delta_y/delta_x) + math.pi
	if delta_x < 0 and delta_y < 0:
		theta = math.atan(delta_y/delta_x) - math.pi
	if delta_x == 0 and delta_y > 0:
		theta = math.pi/2
	if delta_x == 0 and delta_y < 0:
		theta = -1*(math.pi/2)
	if theta < 0:
		theta += 2*math.pi
		
	return theta 


def truncated_power_law(a, m, S_size): # This function generates truncated power law distributions of move lengths with exponent 'a' and max 'm'
	
	x = np.arange(1, m+1, dtype='float')
	pmf = 1/x**a
	pmf /= pmf.sum()
	temp = stats.rv_discrete(values=(range(1, m+1), pmf))
	stats.rv_discrete(values=(range(1, m+1), pmf))
	
	return list(temp.rvs(size=S_size))

class move_evo(object):
	
	def __init__(self, dim, pop_s, cost, speed):
		self.dim = dim
		self.mat = []
		self.exponent_list = []	
		self.exponents = []
		self.cost = cost
		self.speed = speed
						
	def determine_exp_space(self, pop_size, S_size): # generates populaiton of DOs
		
		temp_list = []
		exponents = np.random.uniform(1.0, 6.0, pop_size)
		self.exponents = exponents
		
		for u in exponents:
			
			starting_i = random.randint(0,self.dim-1) 
			starting_j = random.randint(0,self.dim-1)
			temp = truncated_power_law(u, int(self.dim/2), S_size)
			temp = [list(temp), 0, starting_i, starting_j, 0, 0, 0, 0]
			temp_list.append(temp)
			
		self.exponent_list = temp_list	
					
	def mat_gen(self): # generates empty matrix
	
		row = [0]*self.dim
		mtx = []
	
		for rows in range(self.dim):
		
			mtx.append(row)
	
		self.mat = np.array(mtx)
	
	def alt_levy(self, patches, levy_dim): # levy dust
		
		dist = truncated_power_law(levy_dim, int(self.dim/2), 10**4)
		i_pos = random.randint(0,self.dim-1) 
		j_pos = random.randint(0,self.dim-1) 
		
		for i in range(patches):
			IJ = random.randint(3,4)			 # Chooses if we move in I or J
			PN = random.sample([-1,1],1)[0]		 	# Chooses if Pos or Neg change
			move_length = random.sample(dist, 1)[0]
			i_pos = (i_pos+((IJ%2)*PN*move_length))%self.dim
			j_pos = (j_pos+((IJ%3)*PN*move_length))%self.dim
			self.mat[i_pos][j_pos] += 1	
	
	def patchy_food(self, k, replace): # random uniform
		
		spaces = self.dim**2
		patches = k
		
		if replace == True:
			
			x = np.random.choice(np.arange(self.dim), patches)
			y = np.random.choice(np.arange(self.dim), patches)
			
			for cell in range(patches):
			
				self.mat[x[cell]][y[cell]] += 1
										
		else:
			patch_pos = sorted(random.sample(list(np.arange(spaces)), patches))
			
			counter = 0
		
			for i in range(self.dim):	
			
				for j in range(self.dim):

					if self.dim*i + j==patch_pos[counter]:
					
						self.mat[i][j] += 1	
					
						counter += 1
					
					if counter == patches:
						break
			
				if counter == patches:
					break
			
	def truncated_movement(self, organism_index, depleting, set_lifespan): # movement algorithm
		
		IJ = random.randint(3,4)			 # Chooses if we move in I or J
		PN = random.sample([-1,1],1)[0]		 # Chooses if Pos or Neg change
		exp_org = self.exponent_list[organism_index]
		i_pos = exp_org[2]
		j_pos = exp_org[3]
		
		max_move_length = random.sample(exp_org[0], 1)[0]
		
		temp_energy = exp_org[1]
		suma_energy = exp_org[4]
		temp_life = exp_org[5]
		temp_track = exp_org[6]
		temp_strack = exp_org[7]
		
		max_time = max_move_length/self.speed
		temp_time = 0
		distance_by_time = 0
		energy_by_time = 0
		end_flag = False
		
		while temp_time < max_time:

			i_pos = (i_pos+((IJ%2)*PN))%self.dim
			j_pos = (j_pos+((IJ%3)*PN))%self.dim
			temp_time += 1/self.speed
			distance_by_time += 1
			
			if self.mat[i_pos][j_pos] > 0:
			
				#energy_by_time += (self.mat[i_pos][j_pos] - self.cost) # uncomment to test proof
				energy_by_time += self.mat[i_pos][j_pos]
				temp_energy += energy_by_time
				suma_energy += temp_energy
				temp_track += distance_by_time
				temp_strack += temp_track

				if depleting == True:
					self.mat[i_pos][j_pos] -= self.mat[i_pos][j_pos]	
				
				break

			else:
			
				#energy_by_time -= self.cost # uncomment to test proof
				
				
				if temp_time%1==0:
					temp_energy += energy_by_time
					suma_energy += temp_energy
					temp_track += distance_by_time
					temp_strack += temp_track
				
					energy_by_time = 0
					distance_by_time = 0
		
			if (temp_life + temp_time) >= set_lifespan:
				
				end_flag = True
				
				break
		
		if temp_time%1!=0 and end_flag==False:
			temp_energy += energy_by_time
			suma_energy += temp_energy
			temp_track += distance_by_time
			temp_strack += temp_track
		
		temp_life += math.ceil(temp_time)
		new_exp_org = (exp_org[0], temp_energy, i_pos, j_pos, suma_energy, temp_life, temp_track, temp_strack)
		self.exponent_list[organism_index] = new_exp_org
								
# MODEL TESTING BEGINS HERE	

start = time.time()

population_size = 125
environment_dim = 1000
lifespan = 1000000
cardinality = 10000 # size of move length list
cost = 0.0 # currently non-functional: must uncomment code with cost in move_evo to test
speed = 1.0

test_model = move_evo(environment_dim, population_size, cost, speed)

test_model.determine_exp_space(population_size, cardinality)
exp_energy_eol = []
exp_energy_lrs = []
	
for organism in range(population_size):

	test_model.mat_gen()
	#test_model.patchy_food(int((environment_dim**2)*1.0), True) # comment/uncomment desired resource distribution
	test_model.alt_levy(patches=int((environment_dim**2)*1.0), levy_dim=1.0) 

	while test_model.exponent_list[organism][5] < lifespan:

		test_model.truncated_movement(organism, False, lifespan)
	
	# index 1 is for EOL, index 4 is AOL
	# index 6 is d_t, index is 7 is sum_d_t
	
	exp_energy_eol.append([test_model.exponents[organism], test_model.exponent_list[organism][1], test_model.exponent_list[organism][6]])
	exp_energy_lrs.append([test_model.exponents[organism], test_model.exponent_list[organism][4], test_model.exponent_list[organism][7]]) 
	
	sim_state = " Simulation " + str( round(((organism+1)/population_size)*100, 2)) + "% complete."
	print(f'{sim_state}\r', end='\x1b[1K\r')
	
exp_energy_eol = sorted(exp_energy_eol, reverse=True, key=itemgetter(1))
exp_energy_lrs = sorted(exp_energy_lrs, reverse=True, key=itemgetter(1))

print("")
print("Run " + str(sys.argv[1]) + " Complete")
print("")

end = time.time() - start

print(end)
print("")

file_name1 = "EOL/run" + str(sys.argv[1])
file_name2 = "AOL/run" + str(sys.argv[1])

myFile1 = open(file_name1, 'w')
with myFile1:
	writer = csv.writer(myFile1)
	writer.writerows(exp_energy_eol)

myFile2 = open(file_name2, 'w')
with myFile2:
	writer = csv.writer(myFile2)
	writer.writerows(exp_energy_lrs)
