# Supplementary material for: The evolutionary maintenance of Lévy flight foraging
Source: PLoS Comput Biol. 2022 Jan 18;18(1):e1009490. doi: 10.1371/journal.pcbi.1009490 (PMC8797186; doi:10.1371/journal.pcbi.1009490)
Supplement: S1 Code — (ZIP) [file pcbi.1009490.s004.zip › S1_Code/single_generation/METADATA.txt]

|Single-generation Result Metadata|

Naming Scheme:

fd = "final data"
aol = "average over lifespan"
eol = "end of lifespan"
0 = 1M Lifespan
1 = 2.5M Lifespan
2 = 5M Lifespan
3 = 10M Lifespan

e.g. fd_aol2 = final data (fd), fitness is average energy over lifespan (aol), with lifespans of 5M (2).

Data is three columns:

Foraging Exponent | Fitness | Distance


The distance will be '\alpha d' for aol datasets, and 'd' for eol datasets. 
The provided datasets are the zero cost results, which can be used to derive
results with any cost, as demonstrated in Box 1. 
