# Supplementary material for: The evolutionary maintenance of Lévy flight foraging
Source: PLoS Comput Biol. 2022 Jan 18;18(1):e1009490. doi: 10.1371/journal.pcbi.1009490 (PMC8797186; doi:10.1371/journal.pcbi.1009490)
Supplement: S1 Data — (ZIP) [file pcbi.1009490.s005.zip]

Archive with 887 entries (873 files):
- S1_Data/
- S1_Data/single_generation_data/
- S1_Data/single_generation_data/METADATA.txt
- S1_Data/single_generation_data/speed_1/
- S1_Data/single_generation_data/speed_1/random_uniform_results/
- S1_Data/single_generation_data/speed_1/random_uniform_results/fd_aol0
- S1_Data/single_generation_data/speed_1/random_uniform_results/fd_aol1
- S1_Data/single_generation_data/speed_1/random_uniform_results/fd_aol2
- S1_Data/single_generation_data/speed_1/random_uniform_results/fd_aol3
- S1_Data/single_generation_data/speed_1/random_uniform_results/fd_eol0
- S1_Data/single_generation_data/speed_1/random_uniform_results/fd_eol1
- S1_Data/single_generation_data/speed_1/random_uniform_results/fd_eol2
- S1_Data/single_generation_data/speed_1/random_uniform_results/fd_eol3
- S1_Data/single_generation_data/speed_1/levy_dim_1_results/
- S1_Data/single_generation_data/speed_1/levy_dim_1_results/fd_aol0
- S1_Data/single_generation_data/speed_1/levy_dim_1_results/fd_aol1
- S1_Data/single_generation_data/speed_1/levy_dim_1_results/fd_aol2
- S1_Data/single_generation_data/speed_1/levy_dim_1_results/fd_aol3
- S1_Data/single_generation_data/speed_1/levy_dim_1_results/fd_eol0
- S1_Data/single_generation_data/speed_1/levy_dim_1_results/fd_eol1
- S1_Data/single_generation_data/speed_1/levy_dim_1_results/fd_eol2
- S1_Data/single_generation_data/speed_1/levy_dim_1_results/fd_eol3
- S1_Data/single_generation_data/speed_1/levy_dim_2_results/
- S1_Data/single_generation_data/speed_1/levy_dim_2_results/fd_aol0
- S1_Data/single_generation_data/speed_1/levy_dim_2_results/fd_aol1
- S1_Data/single_generation_data/speed_1/levy_dim_2_results/fd_aol2
- S1_Data/single_generation_data/speed_1/levy_dim_2_results/fd_aol3
- S1_Data/single_generation_data/speed_1/levy_dim_2_results/fd_eol0
- S1_Data/single_generation_data/speed_1/levy_dim_2_results/fd_eol1
- S1_Data/single_generation_data/speed_1/levy_dim_2_results/fd_eol2
- S1_Data/single_generation_data/speed_1/levy_dim_2_results/fd_eol3
- S1_Data/single_generation_data/speed_1/levy_dim_3_results/
- S1_Data/single_generation_data/speed_1/levy_dim_3_results/fd_aol0
- S1_Data/single_generation_data/speed_1/levy_dim_3_results/fd_aol1
- S1_Data/single_generation_data/speed_1/levy_dim_3_results/fd_aol2
- S1_Data/single_generation_data/speed_1/levy_dim_3_results/fd_aol3
- S1_Data/single_generation_data/speed_1/levy_dim_3_results/fd_eol0
- S1_Data/single_generation_data/speed_1/levy_dim_3_results/fd_eol1
- S1_Data/single_generation_data/speed_1/levy_dim_3_results/fd_eol2
- S1_Data/single_generation_data/speed_1/levy_dim_3_results/fd_eol3
- S1_Data/single_generation_data/speed_8/
- S1_Data/single_generation_data/speed_8/random_uniform/
- S1_Data/single_generation_data/speed_8/random_uniform/fd_aol2
- S1_Data/single_generation_data/speed_8/random_uniform/fd_eol2
- S1_Data/evolutionary_data/
- S1_Data/evolutionary_data/METADATA.txt
- S1_Data/evolutionary_data/POP10_1000K/
- S1_Data/evolutionary_data/POP10_1000K/10_025_50_1_0000125_1_1000000_run6
- S1_Data/evolutionary_data/POP10_1000K/10_025_10_1_00_1_1000000_run15
- S1_Data/evolutionary_data/POP10_1000K/10_025_10_1_0000125_1_1000000_run14
- S1_Data/evolutionary_data/POP10_1000K/10_05_10_3_00_1_1000000_run1
- S1_Data/evolutionary_data/POP10_1000K/10_05_50_3_0000125_1_1000000_run11
- S1_Data/evolutionary_data/POP10_1000K/10_025_50_1_00_1_1000000_run17
- S1_Data/evolutionary_data/POP10_1000K/10_025_50_0_00_1_1000000_run19
- S1_Data/evolutionary_data/POP10_1000K/10_025_10_1_00_1_1000000_run19
- S1_Data/evolutionary_data/POP10_1000K/10_05_50_2_00_1_1000000_run3
- S1_Data/evolutionary_data/POP10_1000K/10_05_10_2_0000125_1_1000000_run14
- S1_Data/evolutionary_data/POP10_1000K/10_025_10_0_0000125_1_1000000_run12
- S1_Data/evolutionary_data/POP10_1000K/10_05_10_0_00_1_1000000_run14
- S1_Data/evolutionary_data/POP10_1000K/10_025_50_2_00_1_1000000_run0
- S1_Data/evolutionary_data/POP10_1000K/10_05_50_2_00_1_1000000_run4
- S1_Data/evolutionary_data/POP10_1000K/10_05_50_3_0000125_1_1000000_run9
- S1_Data/evolutionary_data/POP10_1000K/10_05_10_0_00_1_1000000_run3
- S1_Data/evolutionary_data/POP10_1000K/10_05_10_0_0000125_1_1000000_run11
- S1_Data/evolutionary_data/POP10_1000K/10_025_10_3_0000125_1_1000000_run16
- S1_Data/evolutionary_data/POP10_1000K/10_05_10_3_0000125_1_1000000_run16
- S1_Data/evolutionary_data/POP10_1000K/10_025_50_1_0000125_1_1000000_run14
- S1_Data/evolutionary_data/POP10_1000K/10_025_50_1_0000125_1_1000000_run7
- S1_Data/evolutionary_data/POP10_1000K/10_05_10_1_0000125_1_1000000_run6
- S1_Data/evolutionary_data/POP10_1000K/10_025_10_0_00_1_1000000_run0
- S1_Data/evolutionary_data/POP10_1000K/10_05_10_3_00_1_1000000_run12
- S1_Data/evolutionary_data/POP10_1000K/10_025_10_0_0000125_1_1000000_run3
- S1_Data/evolutionary_data/POP10_1000K/10_025_50_2_0000125_1_1000000_run13
- S1_Data/evolutionary_data/POP10_1000K/10_025_10_2_00_1_1000000_run0
- S1_Data/evolutionary_data/POP10_1000K/10_05_10_3_0000125_1_1000000_run12
- S1_Data/evolutionary_data/POP10_1000K/10_05_50_1_00_1_1000000_run4
- S1_Data/evolutionary_data/POP10_1000K/10_025_50_0_00_1_1000000_run1
- S1_Data/evolutionary_data/POP10_1000K/10_05_10_1_0000125_1_1000000_run2
- S1_Data/evolutionary_data/POP10_1000K/10_025_10_0_0000125_1_1000000_run18
- S1_Data/evolutionary_data/POP10_1000K/10_025_10_0_00_1_1000000_run18
- S1_Data/evolutionary_data/POP10_1000K/10_05_10_3_0000125_1_1000000_run10
- S1_Data/evolutionary_data/POP10_1000K/10_05_10_1_00_1_1000000_run19
- S1_Data/evolutionary_data/POP10_1000K/10_05_50_2_00_1_1000000_run10
- S1_Data/evolutionary_data/POP10_1000K/10_05_10_1_0000125_1_1000000_run19
- S1_Data/evolutionary_data/POP10_1000K/10_025_10_0_0000125_1_1000000_run14
- S1_Data/evolutionary_data/POP10_1000K/10_025_50_2_00_1_1000000_run12
- S1_Data/evolutionary_data/POP10_1000K/10_025_10_2_00_1_1000000_run16
- S1_Data/evolutionary_data/POP10_1000K/10_05_50_1_0000125_1_1000000_run16
- S1_Data/evolutionary_data/POP10_1000K/10_025_50_1_0000125_1_1000000_run11
- S1_Data/evolutionary_data/POP10_1000K/10_025_50_2_00_1_1000000_run9
- S1_Data/evolutionary_data/POP10_1000K/10_025_10_1_0000125_1_1000000_run9
- S1_Data/evolutionary_data/POP10_1000K/10_025_10_0_00_1_1000000_run3
- S1_Data/evolutionary_data/POP10_1000K/10_025_10_2_00_1_1000000_run17
- S1_Data/evolutionary_data/POP10_1000K/10_025_50_0_00_1_1000000_run9
- S1_Data/evolutionary_data/POP10_1000K/10_05_10_1_0000125_1_1000000_run10
- S1_Data/evolutionary_data/POP10_1000K/10_025_10_3_0000125_1_1000000_run12
- S1_Data/evolutionary_data/POP10_1000K/10_025_10_3_0000125_1_1000000_run19
- S1_Data/evolutionary_data/POP10_1000K/10_05_10_3_0000125_1_1000000_run0
- S1_Data/evolutionary_data/POP10_1000K/10_05_10_0_0000125_1_1000000_run4
- S1_Data/evolutionary_data/POP10_1000K/10_025_50_2_0000125_1_1000000_run17
- S1_Data/evolutionary_data/POP10_1000K/10_025_10_3_00_1_1000000_run7
- S1_Data/evolutionary_data/POP10_1000K/10_05_50_1_00_1_1000000_run7
- S1_Data/evolutionary_data/POP10_1000K/10_025_10_3_0000125_1_1000000_run11
- S1_Data/evolutionary_data/POP10_1000K/10_025_10_3_0000125_1_1000000_run15
- S1_Data/evolutionary_data/POP10_1000K/10_05_10_2_00_1_1000000_run13
- S1_Data/evolutionary_data/POP10_1000K/10_025_10_3_0000125_1_1000000_run9
- S1_Data/evolutionary_data/POP10_1000K/10_025_10_1_0000125_1_1000000_run4
- S1_Data/evolutionary_data/POP10_1000K/10_05_50_1_0000125_1_1000000_run0
- S1_Data/evolutionary_data/POP10_1000K/10_05_50_3_0000125_1_1000000_run8
- S1_Data/evolutionary_data/POP10_1000K/10_025_50_3_00_1_1000000_run1
- S1_Data/evolutionary_data/POP10_1000K/10_025_10_0_00_1_1000000_run15
- S1_Data/evolutionary_data/POP10_1000K/10_05_10_2_00_1_1000000_run2
- S1_Data/evolutionary_data/POP10_1000K/10_05_10_1_00_1_1000000_run13
- S1_Data/evolutionary_data/POP10_1000K/10_05_10_0_00_1_1000000_run18
- S1_Data/evolutionary_data/POP10_1000K/10_025_10_0_00_1_1000000_run7
- S1_Data/evolutionary_data/POP10_1000K/10_025_10_2_0000125_1_1000000_run8
- S1_Data/evolutionary_data/POP10_1000K/10_025_50_0_00_1_1000000_run4
- S1_Data/evolutionary_data/POP10_1000K/10_025_50_2_00_1_1000000_run2
- S1_Data/evolutionary_data/POP10_1000K/10_05_50_2_0000125_1_1000000_run4
- S1_Data/evolutionary_data/POP10_1000K/10_025_50_2_0000125_1_1000000_run19
- S1_Data/evolutionary_data/POP10_1000K/10_05_10_3_00_1_1000000_run10
- S1_Data/evolutionary_data/POP10_1000K/10_025_10_0_00_1_1000000_run12
- S1_Data/evolutionary_data/POP10_1000K/10_05_10_0_0000125_1_1000000_run6
- S1_Data/evolutionary_data/POP10_1000K/10_05_10_2_0000125_1_1000000_run10
- S1_Data/evolutionary_data/POP10_1000K/10_05_50_1_00_1_1000000_run15
- S1_Data/evolutionary_data/POP10_1000K/10_025_10_1_0000125_1_1000000_run11
- S1_Data/evolutionary_data/POP10_1000K/10_05_50_1_00_1_1000000_run19
- S1_Data/evolutionary_data/POP10_1000K/10_025_50_0_0000125_1_1000000_run18
- S1_Data/evolutionary_data/POP10_1000K/10_05_10_1_00_1_1000000_run10
- S1_Data/evolutionary_data/POP10_1000K/10_025_50_0_0000125_1_1000000_run2
- S1_Data/evolutionary_data/POP10_1000K/10_025_50_1_00_1_1000000_run13
- S1_Data/evolutionary_data/POP10_1000K/10_05_50_0_0000125_1_1000000_run5
- S1_Data/evolutionary_data/POP10_1000K/10_025_10_0_0000125_1_1000000_run10
- S1_Data/evolutionary_data/POP10_1000K/10_025_10_0_0000125_1_1000000_run8
- S1_Data/evolutionary_data/POP10_1000K/10_025_50_3_00_1_1000000_run14
- S1_Data/evolutionary_data/POP10_1000K/10_025_10_0_00_1_1000000_run19
- S1_Data/evolutionary_data/POP10_1000K/10_025_10_2_0000125_1_1000000_run6
- S1_Data/evolutionary_data/POP10_1000K/10_025_10_2_0000125_1_1000000_run7
- S1_Data/evolutionary_data/POP10_1000K/10_05_50_1_00_1_1000000_run18
- S1_Data/evolutionary_data/POP10_1000K/10_05_10_0_00_1_1000000_run16
- S1_Data/evolutionary_data/POP10_1000K/10_05_50_0_00_1_1000000_run11
- S1_Data/evolutionary_data/POP10_1000K/10_025_10_3_00_1_1000000_run18
- S1_Data/evolutionary_data/POP10_1000K/10_05_10_1_00_1_1000000_run16
- S1_Data/evolutionary_data/POP10_1000K/10_025_50_3_0000125_1_1000000_run9
- S1_Data/evolutionary_data/POP10_1000K/10_025_10_3_00_1_1000000_run0
- S1_Data/evolutionary_data/POP10_1000K/10_05_10_1_00_1_1000000_run14
- S1_Data/evolutionary_data/POP10_1000K/10_025_10_0_00_1_1000000_run4
- S1_Data/evolutionary_data/POP10_1000K/10_05_50_0_00_1_1000000_run16
- S1_Data/evolutionary_data/POP10_1000K/10_025_10_1_00_1_1000000_run6
- S1_Data/evolutionary_data/POP10_1000K/10_05_50_3_00_1_1000000_run8
- S1_Data/evolutionary_data/POP10_1000K/10_05_50_1_0000125_1_1000000_run5
- S1_Data/evolutionary_data/POP10_1000K/10_05_10_0_0000125_1_1000000_run1
- S1_Data/evolutionary_data/POP10_1000K/10_05_50_1_0000125_1_1000000_run19
- S1_Data/evolutionary_data/POP10_1000K/10_05_50_3_0000125_1_1000000_run17
- S1_Data/evolutionary_data/POP10_1000K/10_05_50_0_00_1_1000000_run7
- S1_Data/evolutionary_data/POP10_1000K/10_025_50_0_00_1_1000000_run18
- S1_Data/evolutionary_data/POP10_1000K/10_025_50_0_00_1_1000000_run5
- S1_Data/evolutionary_data/POP10_1000K/10_05_10_1_0000125_1_1000000_run16
- S1_Data/evolutionary_data/POP10_1000K/10_05_50_3_00_1_1000000_run2
- S1_Data/evolutionary_data/POP10_1000K/10_025_50_0_00_1_1000000_run7
- S1_Data/evolutionary_data/POP10_1000K/10_025_10_3_00_1_1000000_run17
- S1_Data/evolutionary_data/POP10_1000K/10_025_10_3_00_1_1000000_run6
- S1_Data/evolutionary_data/POP10_1000K/10_025_50_1_0000125_1_1000000_run17
- S1_Data/evolutionary_data/POP10_1000K/10_025_50_1_0000125_1_1000000_run2
- S1_Data/evolutionary_data/POP10_1000K/10_05_50_3_00_1_1000000_run14
- S1_Data/evolutionary_data/POP10_1000K/10_025_50_1_0000125_1_1000000_run10
- S1_Data/evolutionary_data/POP10_1000K/10_025_10_2_0000125_1_1000000_run4
- S1_Data/evolutionary_data/POP10_1000K/10_025_50_1_00_1_1000000_run2
- S1_Data/evolutionary_data/POP10_1000K/10_05_10_0_00_1_1000000_run17
- S1_Data/evolutionary_data/POP10_1000K/10_05_10_0_00_1_1000000_run7
- S1_Data/evolutionary_data/POP10_1000K/10_05_10_1_0000125_1_1000000_run17
- S1_Data/evolutionary_data/POP10_1000K/10_025_50_3_0000125_1_1000000_run18
- S1_Data/evolutionary_data/POP10_1000K/10_05_10_2_00_1_1000000_run3
- S1_Data/evolutionary_data/POP10_1000K/10_05_10_3_0000125_1_1000000_run18
- S1_Data/evolutionary_data/POP10_1000K/10_025_10_2_00_1_1000000_run7
- S1_Data/evolutionary_data/POP10_1000K/10_05_10_1_00_1_1000000_run15
- S1_Data/evolutionary_data/POP10_1000K/10_025_50_1_00_1_1000000_run14
- S1_Data/evolutionary_data/POP10_1000K/10_025_50_2_00_1_1000000_run18
- S1_Data/evolutionary_data/POP10_1000K/10_025_10_0_00_1_1000000_run16
- S1_Data/evolutionary_data/POP10_1000K/10_025_10_1_00_1_1000000_run4
- S1_Data/evolutionary_data/POP10_1000K/10_025_10_1_0000125_1_1000000_run8
- S1_Data/evolutionary_data/POP10_1000K/10_05_10_2_0000125_1_1000000_run8
- S1_Data/evolutionary_data/POP10_1000K/10_025_50_0_00_1_1000000_run11
- S1_Data/evolutionary_data/POP10_1000K/10_025_50_3_00_1_1000000_run8
- S1_Data/evolutionary_data/POP10_1000K/10_025_10_0_0000125_1_1000000_run16
- S1_Data/evolutionary_data/POP10_1000K/10_05_10_0_0000125_1_1000000_run14
- S1_Data/evolutionary_data/POP10_1000K/10_025_10_0_0000125_1_1000000_run6
- S1_Data/evolutionary_data/POP10_1000K/10_025_10_2_0000125_1_1000000_run15
- S1_Data/evolutionary_data/POP10_1000K/10_025_50_2_0000125_1_1000000_run2
- S1_Data/evolutionary_data/POP10_1000K/10_05_50_3_0000125_1_1000000_run4
- S1_Data/evolutionary_data/POP10_1000K/10_025_10_1_00_1_1000000_run5
- S1_Data/evolutionary_data/POP10_1000K/10_025_10_0_00_1_1000000_run17
- S1_Data/evolutionary_data/POP10_1000K/10_025_10_3_0000125_1_1000000_run5
- S1_Data/evolutionary_data/POP10_1000K/10_025_10_0_00_1_1000000_run6
- S1_Data/evolutionary_data/POP10_1000K/10_05_50_1_0000125_1_1000000_run11
- S1_Data/evolutionary_data/POP10_1000K/10_025_10_3_0000125_1_1000000_run2
- S1_Data/evolutionary_data/POP10_1000K/10_05_50_3_00_1_1000000_run10
- S1_Data/evolutionary_data/POP10_1000K/10_025_50_3_00_1_1000000_run11
- S1_Data/evolutionary_data/POP10_1000K/10_05_10_1_00_1_1000000_run2
- S1_Data/evolutionary_data/POP10_1000K/10_025_10_3_00_1_1000000_run19
- S1_Data/evolutionary_data/POP10_1000K/10_05_50_1_0000125_1_1000000_run1
- S1_Data/evolutionary_data/POP10_1000K/10_025_50_3_0000125_1_1000000_run16
- S1_Data/evolutionary_data/POP10_1000K/10_05_10_2_0000125_1_1000000_run1
- S1_Data/evolutionary_data/POP10_1000K/10_05_50_0_0000125_1_1000000_run12
- S1_Data/evolutionary_data/POP10_1000K/10_025_10_2_00_1_1000000_run14
- S1_Data/evolutionary_data/POP10_1000K/10_05_50_1_00_1_1000000_run1
- S1_Data/evolutionary_data/POP10_1000K/10_05_50_0_00_1_1000000_run5
- S1_Data/evolutionary_data/POP10_1000K/10_025_50_3_00_1_1000000_run3
- S1_Data/evolutionary_data/POP10_1000K/10_025_50_1_00_1_1000000_run9
- S1_Data/evolutionary_data/POP10_1000K/10_025_50_2_0000125_1_1000000_run12
- S1_Data/evolutionary_data/POP10_1000K/10_025_10_2_0000125_1_1000000_run17
- S1_Data/evolutionary_data/POP10_1000K/10_05_50_2_0000125_1_1000000_run2
- S1_Data/evolutionary_data/POP10_1000K/10_05_50_3_00_1_1000000_run9
- S1_Data/evolutionary_data/POP10_1000K/10_05_10_3_00_1_1000000_run19
- S1_Data/evolutionary_data/POP10_1000K/10_05_50_0_00_1_1000000_run4
- S1_Data/evolutionary_data/POP10_1000K/10_05_10_1_0000125_1_1000000_run14
- S1_Data/evolutionary_data/POP10_1000K/10_05_10_0_0000125_1_1000000_run12
- S1_Data/evolutionary_data/POP10_1000K/10_025_10_0_00_1_1000000_run9
- S1_Data/evolutionary_data/POP10_1000K/10_05_50_0_0000125_1_1000000_run2
- S1_Data/evolutionary_data/POP10_1000K/10_025_10_2_00_1_1000000_run1
- S1_Data/evolutionary_data/POP10_1000K/10_025_50_0_0000125_1_1000000_run1
- S1_Data/evolutionary_data/POP10_1000K/10_025_50_2_0000125_1_1000000_run6
- S1_Data/evolutionary_data/POP10_1000K/10_05_50_1_0000125_1_1000000_run7
- S1_Data/evolutionary_data/POP10_1000K/10_05_10_2_00_1_1000000_run5
- S1_Data/evolutionary_data/POP10_1000K/10_05_10_1_0000125_1_1000000_run7
- S1_Data/evolutionary_data/POP10_1000K/10_025_10_1_0000125_1_1000000_run15
- S1_Data/evolutionary_data/POP10_1000K/10_025_50_3_0000125_1_1000000_run19
- S1_Data/evolutionary_data/POP10_1000K/10_05_10_1_00_1_1000000_run12
- S1_Data/evolutionary_data/POP10_1000K/10_025_50_2_0000125_1_1000000_run10
- S1_Data/evolutionary_data/POP10_1000K/10_05_50_3_00_1_1000000_run6
- S1_Data/evolutionary_data/POP10_1000K/10_025_10_0_00_1_1000000_run5
- S1_Data/evolutionary_data/POP10_1000K/10_05_50_0_0000125_1_1000000_run8
- S1_Data/evolutionary_data/POP10_1000K/10_05_10_3_0000125_1_1000000_run2
- S1_Data/evolutionary_data/POP10_1000K/10_05_50_1_00_1_1000000_run12
- S1_Data/evolutionary_data/POP10_1000K/10_05_50_3_00_1_1000000_run0
- S1_Data/evolutionary_data/POP10_1000K/10_05_10_3_00_1_1000000_run2
- S1_Data/evolutionary_data/POP10_1000K/10_05_50_0_0000125_1_1000000_run6
- S1_Data/evolutionary_data/POP10_1000K/10_05_50_2_0000125_1_1000000_run10
- S1_Data/evolutionary_data/POP10_1000K/10_025_50_1_00_1_1000000_run8
- S1_Data/evolutionary_data/POP10_1000K/10_025_50_1_0000125_1_1000000_run19
- S1_Data/evolutionary_data/POP10_1000K/10_025_10_3_0000125_1_1000000_run10
- S1_Data/evolutionary_data/POP10_1000K/10_025_10_1_0000125_1_1000000_run6
- S1_Data/evolutionary_data/POP10_1000K/10_025_50_3_00_1_1000000_run2
- S1_Data/evolutionary_data/POP10_1000K/10_025_10_2_0000125_1_1000000_run10
- S1_Data/evolutionary_data/POP10_1000K/10_025_10_2_00_1_1000000_run2
- S1_Data/evolutionary_data/POP10_1000K/10_025_10_0_00_1_1000000_run14
- S1_Data/evolutionary_data/POP10_1000K/10_05_50_2_0000125_1_1000000_run19
- S1_Data/evolutionary_data/POP10_1000K/10_05_10_2_0000125_1_1000000_run0
- S1_Data/evolutionary_data/POP10_1000K/10_025_50_2_00_1_1000000_run17
- S1_Data/evolutionary_data/POP10_1000K/10_05_50_2_00_1_1000000_run15
- S1_Data/evolutionary_data/POP10_1000K/10_025_50_1_00_1_1000000_run11
- S1_Data/evolutionary_data/POP10_1000K/10_025_10_1_0000125_1_1000000_run1
- S1_Data/evolutionary_data/POP10_1000K/10_05_10_0_00_1_1000000_run0
- S1_Data/evolutionary_data/POP10_1000K/10_05_50_2_00_1_1000000_run13
- S1_Data/evolutionary_data/POP10_1000K/10_05_10_1_0000125_1_1000000_run9
- S1_Data/evolutionary_data/POP10_1000K/10_05_50_2_0000125_1_1000000_run15
- S1_Data/evolutionary_data/POP10_1000K/10_05_10_0_00_1_1000000_run1
- S1_Data/evolutionary_data/POP10_1000K/10_05_10_2_0000125_1_1000000_run2
- S1_Data/evolutionary_data/POP10_1000K/10_05_10_2_00_1_1000000_run8
- S1_Data/evolutionary_data/POP10_1000K/10_05_50_2_00_1_1000000_run0
- S1_Data/evolutionary_data/POP10_1000K/10_05_50_3_0000125_1_1000000_run15
- S1_Data/evolutionary_data/POP10_1000K/10_05_10_1_0000125_1_1000000_run8
- S1_Data/evolutionary_data/POP10_1000K/10_025_50_3_0000125_1_1000000_run15
- S1_Data/evolutionary_data/POP10_1000K/10_025_50_3_00_1_1000000_run16
- S1_Data/evolutionary_data/POP10_1000K/10_025_10_2_0000125_1_1000000_run2
- S1_Data/evolutionary_data/POP10_1000K/10_05_10_3_00_1_1000000_run16
- S1_Data/evolutionary_data/POP10_1000K/10_05_50_3_0000125_1_1000000_run3
- S1_Data/evolutionary_data/POP10_1000K/10_05_10_3_00_1_1000000_run15
- S1_Data/evolutionary_data/POP10_1000K/10_025_50_2_00_1_1000000_run4
- S1_Data/evolutionary_data/POP10_1000K/10_025_10_2_00_1_1000000_run10
- S1_Data/evolutionary_data/POP10_1000K/10_025_10_0_00_1_1000000_run2
- S1_Data/evolutionary_data/POP10_1000K/10_05_50_1_0000125_1_1000000_run15
- S1_Data/evolutionary_data/POP10_1000K/10_05_10_0_00_1_1000000_run8
- S1_Data/evolutionary_data/POP10_1000K/10_05_50_2_00_1_1000000_run16
- S1_Data/evolutionary_data/POP10_1000K/10_025_50_2_00_1_1000000_run11
- S1_Data/evolutionary_data/POP10_1000K/10_025_10_2_00_1_1000000_run6
- S1_Data/evolutionary_data/POP10_1000K/10_025_10_2_0000125_1_1000000_run12
- S1_Data/evolutionary_data/POP10_1000K/10_025_10_1_00_1_1000000_run3
- S1_Data/evolutionary_data/POP10_1000K/10_025_50_0_0000125_1_1000000_run3
- S1_Data/evolutionary_data/POP10_1000K/10_05_10_0_00_1_1000000_run13
- S1_Data/evolutionary_data/POP10_1000K/10_05_50_1_00_1_1000000_run8
- S1_Data/evolutionary_data/POP10_1000K/10_05_50_3_00_1_1000000_run18
- S1_Data/evolutionary_data/POP10_1000K/10_025_50_1_0000125_1_1000000_run8
- S1_Data/evolutionary_data/POP10_1000K/10_05_50_0_0000125_1_1000000_run0
- S1_Data/evolutionary_data/POP10_1000K/10_025_50_2_00_1_1000000_run8
- S1_Data/evolutionary_data/POP10_1000K/10_05_10_2_00_1_1000000_run16
- S1_Data/evolutionary_data/POP10_1000K/10_025_50_1_00_1_1000000_run18
- S1_Data/evolutionary_data/POP10_1000K/10_025_50_3_0000125_1_1000000_run11
- S1_Data/evolutionary_data/POP10_1000K/10_05_50_0_0000125_1_1000000_run19
- S1_Data/evolutionary_data/POP10_1000K/10_025_50_1_00_1_1000000_run12
- S1_Data/evolutionary_data/POP10_1000K/10_05_10_1_00_1_1000000_run11
- S1_Data/evolutionary_data/POP10_1000K/10_025_50_3_0000125_1_1000000_run13
- S1_Data/evolutionary_data/POP10_1000K/10_025_10_0_0000125_1_1000000_run7
- S1_Data/evolutionary_data/POP10_1000K/10_025_10_3_0000125_1_1000000_run7
- S1_Data/evolutionary_data/POP10_1000K/10_05_50_2_00_1_1000000_run1
- S1_Data/evolutionary_data/POP10_1000K/10_05_10_1_00_1_1000000_run7
- S1_Data/evolutionary_data/POP10_1000K/10_05_50_3_00_1_1000000_run5
- S1_Data/evolutionary_data/POP10_1000K/10_025_50_0_00_1_1000000_run12
- S1_Data/evolutionary_data/POP10_1000K/10_05_50_0_0000125_1_1000000_run11
- S1_Data/evolutionary_data/POP10_1000K/10_025_50_1_0000125_1_1000000_run3
[truncated: 587 more entries]
