# Supplementary material for: The evolutionary maintenance of Lévy flight foraging
Source: PLoS Comput Biol. 2022 Jan 18;18(1):e1009490. doi: 10.1371/journal.pcbi.1009490 (PMC8797186; doi:10.1371/journal.pcbi.1009490)
Supplement: S1 Data — (ZIP) [file pcbi.1009490.s005.zip › S1_Data/single_generation_data/speed_1/random_uniform_results/fd_aol0]

1.0000774119572833	57.01173	500000500000
1.0003280440630695	50.821481	500000500000
1.000372030582445	50.182662	500000500000
1.0009762135860862	48.219911	500000500000
1.001097366618505	59.419512	500000500000
1.0012461355060296	55.079065	500000500000
1.0014935245227177	53.21132	500000500000
1.0015742298937016	59.157018	500000500000
1.001576977434619	51.874028	500000500000
1.0016292811399723	52.12283	500000500000
1.0016416505879064	59.147901	500000500000
1.0020143649059872	58.344779	500000500000
1.0020478209019936	58.655814	500000500000
1.0021530150087434	49.395992	500000500000
1.0024585325070814	58.368421	500000500000
1.0025858188548815	52.253887	500000500000
1.0026682573289525	57.148706	500000500000
1.0027005476847348	51.386278	500000500000
1.0029155372367051	48.465587	500000500000
1.0029285633234215	52.30802	500000500000
1.002969477402261	65.626088	500000500000
1.0029968248764218	40.650813	500000500000
1.0031865017311268	52.849506	500000500000
1.0032114142485231	51.348602	500000500000
1.0033500226641179	63.530103	500000500000
1.0034159287788949	44.141588	500000500000
1.0034210518946287	55.979215	500000500000
1.0035054755860275	62.085889	500000500000
1.0035611882902276	50.584802	500000500000
1.0036537581732876	49.097718	500000500000
1.0036837142662016	53.275543	500000500000
1.0039102845120351	47.107816	500000500000
1.004035838590943	57.376956	500000500000
1.004109711492043	54.662156	500000500000
1.0042230156966778	51.368621	500000500000
1.0044599271545105	47.714351	500000500000
1.0046006200322863	77.294414	500000500000
1.004663840373897	62.431537	500000500000
1.0046883221331318	56.286722	500000500000
1.004691777541297	48.998929	500000500000
1.004750402905509	73.062706	500000500000
1.0048927795649834	46.932719	500000500000
1.005015809016653	43.534068	500000500000
1.005182077801159	61.994266	500000500000
1.0055324218504222	63.173651	500000500000
1.0056690505111807	53.040795	500000500000
1.005672763606131	54.261902	500000500000
1.0057287001569342	50.463895	500000500000
1.005769260015243	67.514878	500000500000
1.005960075721863	42.342463	500000500000
1.0062743332828168	56.738381	500000500000
1.0064547503907375	51.059666	500000500000
1.00655520159364	63.742159	500000500000
1.0070501361579405	44.440291	500000500000
1.007078774409857	48.146984	500000500000
1.0071599817239054	57.667493	500000500000
1.0072654006094726	52.119897	500000500000
1.0073828954908517	48.911512	500000500000
1.0074282486350978	50.721665	500000500000
1.0075041575417003	75.171596	500000500000
1.007623741880292	51.710934	500000500000
1.0076582931842966	62.515336	500000500000
1.0077339977357886	58.189269	500000500000
1.007744820657964	58.045675	500000500000
1.007847266413708	54.722858	500000500000
1.007925297080981	51.286197	500000500000
1.0080448246797638	57.314301	500000500000
1.0080555511308806	64.018616	500000500000
1.0081797427379575	58.952442	500000500000
1.008369121214498	43.360716	500000500000
1.0083890275107694	54.780801	500000500000
1.00842983804062	39.014726	500000500000
1.0089097331833004	57.967357	500000500000
1.0089385057455305	54.478208	500000500000
1.009171871948133	55.926758	500000500000
1.0092250784850108	56.722991	500000500000
1.0093759942589529	46.173071	500000500000
1.0094185085907272	58.826626	500000500000
1.0094629798729806	51.287236	500000500000
1.009550697929137	41.281336	500000500000
1.0096000087941583	52.168515	500000500000
1.010067055870115	48.892	500000500000
1.010288471226774	43.698958	500000500000
1.0102894034320622	44.879909	500000500000
1.0103040434132322	56.495149	500000500000
1.0103309130969191	58.417623	500000500000
1.010336494003328	55.186357	500000500000
1.0104647972489564	48.927235	500000500000
1.010497055148172	68.484648	500000500000
1.0105133573499727	54.621337	500000500000
1.010613918075268	51.392902	500000500000
1.010787350741332	58.105154	500000500000
1.0109140782962114	51.434435	500000500000
1.0112099995011616	49.592863	500000500000
1.0113579170867402	59.025637	500000500000
1.0114588888628986	59.817755	500000500000
1.0114775757416723	56.958165	500000500000
1.011513070926823	56.806703	500000500000
1.011622523887066	61.790794	500000500000
1.0117192870802167	64.114349	500000500000
1.011783753256254	61.813104	500000500000
1.0119215529849748	55.373387	500000500000
1.0119635755008007	45.631554	500000500000
1.0120269081357691	54.191246	500000500000
1.012127752014535	62.907755	500000500000
1.0124048759839197	65.83393	500000500000
1.0125840418388874	61.522183	500000500000
1.0126514067253047	43.928398	500000500000
1.0126968773527358	42.192224	500000500000
1.0129541293504976	51.90486	500000500000
1.013075545914318	45.529699	500000500000
1.0131294389016623	51.962826	500000500000
1.0131487047696583	59.480547	500000500000
1.013386487834392	61.157761	500000500000
1.0134436644552478	50.100713	500000500000
1.0135615433651417	45.821151	500000500000
1.01358780158732	57.898193	500000500000
1.0137637912424438	53.915281	500000500000
1.0137782014628467	42.650476	500000500000
1.013853315297715	57.267706	500000500000
1.0138595214035209	49.66914	500000500000
1.0138816543180709	48.363856	500000500000
1.0140403945509648	62.246011	500000500000
1.0142533622547178	56.180801	500000500000
1.0143634216899429	52.516233	500000500000
1.0147771083501491	49.264515	500000500000
1.0151398608557352	41.305421	500000500000
1.0152518381935949	64.638561	500000500000
1.015264089798282	60.261772	500000500000
1.0153441848297975	52.560792	500000500000
1.01534430069715	58.379168	500000500000
1.015377510781912	55.255089	500000500000
1.01537841183681	63.897267	500000500000
1.0155192600244862	57.133075	500000500000
1.0155709153838823	60.056727	500000500000
1.0155723454518193	57.09465	500000500000
1.0155864738355844	55.246531	500000500000
1.0157839295016504	46.695418	500000500000
1.0158357365698003	50.22293	500000500000
1.0158430795276443	50.726231	500000500000
1.0158607969636222	58.995732	500000500000
1.0159329760163252	54.956316	500000500000
1.0161532159606397	53.607027	500000500000
1.0161778463324602	55.207652	500000500000
1.0161933590415075	49.786626	500000500000
1.016230001906656	58.049688	500000500000
1.0163396802357547	32.147123	500000500000
1.016358078508485	51.601583	500000500000
1.0164350349076272	55.248439	500000500000
1.0165209168249665	65.349087	500000500000
1.0166928760917533	51.218456	500000500000
1.016727593183118	59.689307	500000500000
1.016768270703296	56.67837	500000500000
1.0168734745317891	56.934088	500000500000
1.0170722762606768	51.306862	500000500000
1.017562844138994	55.907693	500000500000
1.0178272971049809	41.488219	500000500000
1.0182778218658934	48.670924	500000500000
1.0184255939276006	54.322248	500000500000
1.0184652105906942	63.891214	500000500000
1.0186681558522035	61.651651	500000500000
1.0188679581889717	46.470891	500000500000
1.0191395990449332	49.583993	500000500000
1.0192897694849836	53.558847	500000500000
1.0192960170875391	55.030045	500000500000
1.0193134598848577	59.543739	500000500000
1.019318768639205	64.601725	500000500000
1.0194687356532717	56.343322	500000500000
1.0195894184761614	52.555255	500000500000
1.0196156068056863	40.24873	500000500000
1.0196879079810677	59.847467	500000500000
1.019718162391476	45.18378	500000500000
1.019786696320928	66.200221	500000500000
1.0199564133144814	58.985843	500000500000
1.0200508864666793	47.808785	500000500000
1.0200759686896437	49.585756	500000500000
1.0201568399351482	52.293655	500000500000
1.0201738523314177	42.897697	500000500000
1.0202842342572391	53.556964	500000500000
1.0204540702796865	51.213308	500000500000
1.0204721306404398	44.661428	500000500000
1.02060975485148	49.898811	500000500000
1.0206455301489628	47.419099	500000500000
1.0206669954803318	61.768139	500000500000
1.020707783855118	53.965208	500000500000
1.0207479004499085	53.13421	500000500000
1.0207815870052075	58.211429	500000500000
1.0210246194575523	60.96261	500000500000
1.0210370178706816	43.167399	500000500000
1.0212390134826792	57.655906	500000500000
1.0213088613995578	71.61811	500000500000
1.021415879252988	50.627	500000500000
1.0216315115753396	59.285688	500000500000
1.0216441282278672	61.204608	500000500000
1.0217000817011879	50.382986	500000500000
1.0218719675948331	46.410889	500000500000
1.0219823060594786	61.376944	500000500000
1.022055022006922	61.410105	500000500000
1.0221039304933537	56.932869	500000500000
1.0223718718311368	59.435762	500000500000
1.0224896698079335	47.127846	500000500000
1.0225692635930028	67.772914	500000500000
1.0226438803280151	51.72581	500000500000
1.0226804149966369	53.671298	500000500000
1.0227026273692477	43.907	500000500000
1.0227579341483652	37.587621	500000500000
1.0227854572217565	51.313897	500000500000
1.022882134524416	46.133449	500000500000
1.0230147884085112	44.922671	500000500000
1.0230612475762966	60.356737	500000500000
1.0231120407115943	53.454251	500000500000
1.02317128475581	50.004087	500000500000
1.0232787520113882	59.505089	500000500000
1.023454670899134	56.749806	500000500000
1.0235221098102505	59.889965	500000500000
1.0239178105141042	38.453264	500000500000
1.0239620040991566	61.745938	500000500000
1.024057174398996	53.690817	500000500000
1.0241635456707383	49.674156	500000500000
1.024285055819799	56.267815	500000500000
1.0243020662351334	57.045483	500000500000
1.0243379208615355	54.175297	500000500000
1.0244654377455884	64.479984	500000500000
1.0245663959185427	66.461027	500000500000
1.0245765736742245	67.696297	500000500000
1.0246722828246628	59.736748	500000500000
1.0247860398016546	57.470309	500000500000
1.0249204891653705	45.503492	500000500000
1.0250648570503182	51.380104	500000500000
1.0252238603048571	59.128565	500000500000
1.025271804203455	63.302545	500000500000
1.0254550917613332	47.517941	500000500000
1.0257146111820323	52.909	500000500000
1.0258792486966153	57.585625	500000500000
1.0259808782539583	55.874368	500000500000
1.0260065115670791	45.31873	500000500000
1.0260822452928848	61.623788	500000500000
1.0261674458222898	62.440106	500000500000
1.0262413863717086	47.788565	500000500000
1.0262773010244262	70.566344	500000500000
1.0268125090830074	55.484242	500000500000
1.0268713968427905	57.235928	500000500000
1.0268722473809162	56.790873	500000500000
1.0270013447589408	66.759363	500000500000
1.0271825244216617	53.435296	500000500000
1.0272368730410333	34.566193	500000500000
1.0272441350856156	52.177251	500000500000
1.027299646120162	54.355745	500000500000
1.027305326718445	40.853355	500000500000
1.0273793452129334	61.627512	500000500000
1.0274602223834708	43.721383	500000500000
1.0274937184676345	53.954711	500000500000
1.0275192060191476	42.226189	500000500000
1.0275663274504825	68.267525	500000500000
1.027648876246948	53.736088	500000500000
1.0279157876298664	53.573709	500000500000
1.0281940058326198	58.950424	500000500000
1.0282262746293576	52.082283	500000500000
1.028232009433629	51.775925	500000500000
1.0282521855500422	53.866785	500000500000
1.0283050744730469	57.322757	500000500000
1.0284507274421193	48.710369	500000500000
1.028674906291955	64.349834	500000500000
1.0289512163009258	45.445888	500000500000
1.0289690860934004	44.997584	500000500000
1.02897764589041	57.691601	500000500000
1.0291049179266678	50.297447	500000500000
1.0294420803544204	62.411944	500000500000
1.0294589219597734	58.583605	500000500000
1.0295694676049718	46.542965	500000500000
1.0296533994728914	53.747011	500000500000
1.0298491428573473	56.818374	500000500000
1.029858199069302	46.241918	500000500000
1.0299144400336926	49.753317	500000500000
1.030139958122859	66.09054	500000500000
1.0303037899260556	59.845091	500000500000
1.0305640390933863	51.334689	500000500000
1.0306609917753824	54.015379	500000500000
1.0307265710135756	47.279944	500000500000
1.0307448978769114	56.502748	500000500000
1.0307763452696286	50.523903	500000500000
1.0308068811224875	57.32096	500000500000
1.030837348066407	62.123105	500000500000
1.0308599696204732	39.085892	500000500000
1.031103452529397	53.944825	500000500000
1.0313818294870032	71.111339	500000500000
1.0315569920456356	42.945156	500000500000
1.0315912932716522	64.14004	500000500000
1.0316807541322657	42.935597	500000500000
1.0317566071576354	58.055966	500000500000
1.0319021866521807	50.221557	500000500000
1.0319548718087104	61.685573	500000500000
1.0320483341995148	69.580616	500000500000
1.0320539610556925	50.341368	500000500000
1.0323610349924264	46.134356	500000500000
1.0323776672177478	57.647969	500000500000
1.0324185421442174	53.509069	500000500000
1.0325398493188491	52.405854	500000500000
1.0327568727082554	57.688513	500000500000
1.0327726494149423	56.1112	500000500000
1.0328019817752252	45.616677	500000500000
1.032910715392389	48.297628	500000500000
1.0329299361672502	49.043566	500000500000
1.0331395029136634	49.433772	500000500000
1.0331675898222827	41.911261	500000500000
1.0332000995220094	65.79955	500000500000
1.03327871020128	47.050109	500000500000
1.033414067250439	52.075144	500000500000
1.033555995595301	48.060811	500000500000
1.033562669257829	64.049581	500000500000
1.033656462396784	50.119346	500000500000
1.033695361460966	49.115785	500000500000
1.0336970581611111	61.838759	500000500000
1.0337835382588043	53.467325	500000500000
1.033799684643749	63.187621	500000500000
1.0338994981626917	51.898276	500000500000
1.0340117728746576	52.96136	500000500000
1.0340801387662208	50.4894	500000500000
1.0341516620013291	49.134662	500000500000
1.0342293300876084	53.147755	500000500000
1.0343949539532025	52.818641	500000500000
1.0344839069875147	49.309744	500000500000
1.034829742499366	47.207398	500000500000
1.0348704178851205	44.08217	500000500000
1.0349700900098548	64.864186	500000500000
1.0350511098148605	45.289506	500000500000
1.035176043114482	49.295325	500000500000
1.035393779546797	47.869509	500000500000
1.0355520765392623	57.077751	500000500000
1.0355528617327472	41.579381	500000500000
1.035656910136614	44.199518	500000500000
1.0358357936657117	52.110476	500000500000
1.0358453414722648	46.181836	500000500000
1.0358499823052183	50.415383	500000500000
1.0359637329687157	60.077996	500000500000
1.036004376606365	66.346649	500000500000
1.036369905725555	40.00402	500000500000
1.036491481795795	42.838634	500000500000
1.0365454913684515	64.289293	500000500000
1.0366207860502945	51.259044	500000500000
1.0367915287436866	61.573213	500000500000
1.0368206825472572	52.024646	500000500000
1.0368292801673054	74.128206	500000500000
1.0368471026791588	62.064521	500000500000
1.0368472584576618	64.917018	500000500000
1.0368737765051808	62.496709	500000500000
1.0368805617641783	62.75407	500000500000
1.0369480460432787	43.781673	500000500000
1.0369660902214646	50.054148	500000500000
1.036996796462954	52.965013	500000500000
1.0370745208243872	60.481782	500000500000
1.0370803536274673	52.918688	500000500000
1.0371625799091555	52.725737	500000500000
1.037163840679696	48.475019	500000500000
1.0373628168628914	61.635606	500000500000
1.0373849701122355	51.745319	500000500000
1.0374935898705897	57.462093	500000500000
1.0376497832224758	57.682381	500000500000
1.0378701095691776	61.009182	500000500000
1.0378996858634797	55.278118	500000500000
1.038053167648736	56.900812	500000500000
1.0382552973888584	57.252151	500000500000
1.0382736423406604	62.421217	500000500000
1.038273880794084	60.041514	500000500000
1.0382914790283606	46.055059	500000500000
1.0383479490951009	58.769726	500000500000
1.0384141345335085	50.499089	500000500000
1.0384560385297517	62.192824	500000500000
1.0385145466771064	47.044868	500000500000
1.0385199441406758	41.950602	500000500000
1.0385493920389468	48.752178	500000500000
1.0385861512925858	65.178191	500000500000
1.0386333576828568	65.690903	500000500000
1.038806350706917	51.831419	500000500000
1.0388145417056136	61.69721	500000500000
1.038989478554975	51.339916	500000500000
1.0390074228960002	55.136177	500000500000
1.0391958144396405	49.536144	500000500000
1.0394769126779089	42.058065	500000500000
1.039655651556481	48.043347	500000500000
1.039785242694257	66.527924	500000500000
1.0398795397440788	60.296852	500000500000
1.0400650132959934	50.614899	500000500000
1.0402695059527676	60.4484	500000500000
1.0405200980520304	55.755478	500000500000
1.0406730881834978	52.546935	500000500000
1.0407239287764116	44.978435	500000500000
1.0409405158253409	58.49586	500000500000
1.040950430478229	58.8878	500000500000
1.0412762284625323	60.296384	500000500000
1.0415425751926972	54.647105	500000500000
1.0415955754758852	44.848788	500000500000
1.0416833877461724	53.316105	500000500000
1.0416990569768394	48.400353	500000500000
1.0417820336302293	46.824815	500000500000
1.0418729084555771	46.523322	500000500000
1.041915253041565	56.869032	500000500000
1.0419849108443966	45.475807	500000500000
1.0421821558423152	53.080147	500000500000
1.0423443894705104	58.399551	500000500000
1.0424036626915705	60.35592	500000500000
1.042407766462823	50.930261	500000500000
1.0425733757068705	56.957576	500000500000
1.042635328057273	51.526336	500000500000
1.042718226015071	55.55204	500000500000
1.0427534970499583	62.172306	500000500000
1.0427609268378493	62.315264	500000500000
1.0428610124573208	59.160881	500000500000
1.0429295354266268	56.411148	500000500000
1.0430600034199324	54.863018	500000500000
1.0431276319753031	52.818691	500000500000
1.0431771264346437	66.286811	500000500000
1.043280825648314	58.44914	500000500000
1.0434807358160805	38.134805	500000500000
1.0437081141642126	71.126453	500000500000
1.0437445104309382	72.819546	500000500000
1.0437828165600684	49.762006	500000500000
1.043792241191516	48.62339	500000500000
1.0438016463803417	50.125415	500000500000
1.0438313728520312	56.065857	500000500000
1.0438427386675957	44.108739	500000500000
1.0439017915137574	43.875926	500000500000
1.0441790677765326	63.406233	500000500000
1.0443021862251576	56.418494	500000500000
1.0443607134240591	45.530451	500000500000
1.0443782801051908	56.393192	500000500000
1.0444375169048343	57.630161	500000500000
1.0447573276057804	68.111293	500000500000
1.045332593806509	73.280344	500000500000
1.0454351957304957	43.453537	500000500000
1.0455843443928463	57.16532	500000500000
1.0455963608341374	58.379515	500000500000
1.045603010988227	49.252139	500000500000
1.0456290097449763	56.187797	500000500000
1.0456372103363498	59.919023	500000500000
1.04569520151906	58.291215	500000500000
1.0458381627682436	59.094009	500000500000
1.045901905600778	56.496761	500000500000
1.0459601521453896	66.006589	500000500000
1.046186938111188	52.39539	500000500000
1.0462620103780047	48.339656	500000500000
1.0462911085355715	64.860025	500000500000
1.046368406622832	66.68208	500000500000
1.04653319194573	55.46759	500000500000
1.0467981574580785	49.30261	500000500000
1.046909965990551	55.877644	500000500000
1.0469561737382924	68.32034	500000500000
1.0470388670812991	59.242697	500000500000
1.0473030400525372	54.753358	500000500000
1.0474826576352454	41.844419	500000500000
1.0475308379297106	54.999866	500000500000
1.04761873068043	60.480579	500000500000
1.0477300722398422	54.067656	500000500000
1.0478218781199562	52.962944	500000500000
1.0478294228409577	39.111702	500000500000
1.0479422760198356	46.953403	500000500000
1.0479763730312404	63.61768	500000500000
1.0480447230987098	57.053418	500000500000
1.0482195434460408	59.455412	500000500000
1.0483784051896852	59.473009	500000500000
1.0484703320537838	57.450858	500000500000
1.0485584863093511	38.631798	500000500000
1.0489630133015444	51.317619	500000500000
1.0491618982072084	56.787688	500000500000
1.0492869288685138	53.402527	500000500000
1.0493888583273772	60.730278	500000500000
1.0494071299827987	53.914398	500000500000
1.0494138527359596	49.679472	500000500000
1.0495018819752584	51.92864	500000500000
1.0496901674939716	58.842773	500000500000
1.0501148877671116	56.216991	500000500000
1.0501184698574524	54.394299	500000500000
1.0503162606920875	48.431301	500000500000
1.0503278086307453	50.843983	500000500000
1.0504249593871735	50.690442	500000500000
1.0505244012598671	52.04051	500000500000
1.0505324949458574	44.890952	500000500000
1.0510649107439138	67.596805	500000500000
1.0510691860513983	61.789353	500000500000
1.0511200173062432	55.368995	500000500000
1.0511670830153603	59.6575	500000500000
1.0512010370159408	46.814914	500000500000
1.0512249793279749	71.753262	500000500000
1.0512908958150875	50.206423	500000500000
1.0513753200219045	54.544901	500000500000
1.0513928686035907	52.438322	500000500000
1.0514340027230515	57.611811	500000500000
1.0515115962036985	63.384265	500000500000
1.0515505363120323	49.780481	500000500000
1.0516458393575647	53.74396	500000500000
1.0520948468867557	69.608788	500000500000
1.052220514687018	61.811613	500000500000
1.0522949722349575	58.978963	500000500000
1.0525688846954142	50.804796	500000500000
1.0525871052089102	59.346177	500000500000
1.0526453052868214	49.711992	500000500000
1.0527037566508803	57.785124	500000500000
1.0527155706272129	46.44144	500000500000
1.0528016825823918	54.354183	500000500000
1.0529599999763009	54.443099	500000500000
1.0532770953814066	58.836391	500000500000
1.0533168462499245	50.990086	500000500000
1.0533823368111768	50.316113	500000500000
1.05346403583183	57.929343	500000500000
1.053477686777086	61.267527	500000500000
1.0535709864643126	61.456906	500000500000
1.0536785364967214	65.053293	500000500000
1.0538685184802523	61.463522	500000500000
1.0539161744082917	55.606271	500000500000
1.05401826150847	59.972324	500000500000
1.0540533827783771	51.413672	500000500000
1.0540813020097308	48.917724	500000500000
1.0544090879264514	43.743711	500000500000
1.0544240914868488	51.691083	500000500000
1.054726852237762	56.329665	500000500000
1.0549106284075431	55.578052	500000500000
1.0549619825976588	43.401038	500000500000
1.0553280144520591	53.395953	500000500000
1.0554308117493192	54.261631	500000500000
1.0554445389904985	52.066576	500000500000
1.0555159134632488	60.403279	500000500000
1.0556498793682636	54.727829	500000500000
1.055797552210547	56.549606	500000500000
1.0558395279164663	63.601163	500000500000
1.0558400590164376	48.276864	500000500000
1.0558527530775759	52.04985	500000500000
1.0559393241669304	46.143828	500000500000
1.056060611722755	51.493117	500000500000
1.0560952086170263	61.713157	500000500000
1.0561391183104123	52.446606	500000500000
1.0561673266467628	45.068546	500000500000
1.0563247796502786	67.516289	500000500000
1.0564060465435567	56.374364	500000500000
1.0566359400674417	62.561727	500000500000
1.0566841379269591	50.561493	500000500000
1.0568419175924562	52.331764	500000500000
1.0568706711842486	54.007746	500000500000
1.0568730118972638	64.740001	500000500000
1.056957529713405	45.829823	500000500000
1.0570407708358185	47.083552	500000500000
1.0574038852981835	49.911778	500000500000
1.057574052925382	45.296512	500000500000
1.0576073837127482	55.5503	500000500000
1.0577747936789679	61.141715	500000500000
1.057882029451824	58.751814	500000500000
1.05793290045513	50.798051	500000500000
1.0580017784298086	57.834095	500000500000
1.058131074538177	58.578103	500000500000
1.058132775474378	50.904773	500000500000
1.05817095978286	55.908168	500000500000
1.058316182999958	56.448182	500000500000
1.0586394130604346	44.136587	500000500000
1.0586816570931579	55.10399	500000500000
1.0586870238582655	52.620459	500000500000
1.058750491140351	55.836778	500000500000
1.0589316111273652	55.086306	500000500000
1.0589316686241814	59.203384	500000500000
1.0590852571904097	69.198584	500000500000
1.0591460465984923	43.81781	500000500000
1.0596654039956572	51.447319	500000500000
1.0598286351604078	72.364161	500000500000
1.0598386658009558	58.863444	500000500000
1.059904137481568	44.944028	500000500000
1.0599167004525925	51.474894	500000500000
1.0599455017050066	57.846458	500000500000
1.060130344513497	65.667188	500000500000
1.060151817751101	57.378771	500000500000
1.0604339738057824	55.601312	500000500000
1.060461789145155	58.940401	500000500000
1.0606146099012472	55.556557	500000500000
1.0606607410076831	49.754529	500000500000
1.060777809153162	53.645213	500000500000
1.061019421436046	57.147188	500000500000
1.0610232710277177	61.369721	500000500000
1.0611241004583751	57.617569	500000500000
1.061290462861323	41.492409	500000500000
1.0613516640470464	58.894022	500000500000
1.0614337046505615	60.19928	500000500000
1.061541855930371	49.462296	500000500000
1.0618077472703442	67.382782	500000500000
1.0620314509910962	52.193329	500000500000
1.062169584965548	67.640243	500000500000
1.0621876070309468	44.508187	500000500000
1.0623146325814141	52.950354	500000500000
1.062334955981891	46.603079	500000500000
1.0623401577295253	61.215538	500000500000
1.0623549057296984	56.988775	500000500000
1.0623672004101143	57.266155	500000500000
1.0623910341571532	62.735719	500000500000
1.0623938814151277	53.333361	500000500000
1.0623954060993193	68.373463	500000500000
1.0624686997614377	55.1584	500000500000
1.0624873414336602	53.562485	500000500000
1.0627248851625473	60.460205	500000500000
1.0627858930430585	32.512472	500000500000
1.0628957999830593	43.978456	500000500000
1.0631189988059666	53.541773	500000500000
1.063277690190093	51.676588	500000500000
1.0633533228439136	50.204656	500000500000
1.0634873643936933	56.710487	500000500000
1.0636874790086497	73.261431	500000500000
1.063715903093997	50.495902	500000500000
1.063832251971538	65.391617	500000500000
1.063848538095152	58.071926	500000500000
1.0639295761931225	55.653989	500000500000
1.0639988996194814	56.803773	500000500000
1.0640017029508722	48.787628	500000500000
1.0640129644536735	50.442388	500000500000
1.0640785673554245	63.257936	500000500000
1.0640835587420958	51.96229	500000500000
1.06408806852972	46.945194	500000500000
1.0644300239155668	59.025957	500000500000
1.0645090450983503	70.59764	500000500000
1.0645448587538673	52.132891	500000500000
1.0645667641021823	49.573484	500000500000
1.0645764322022409	57.367431	500000500000
1.064683457703461	54.172627	500000500000
1.0648280496561393	58.593586	500000500000
1.0648562814336429	55.27883	500000500000
1.0651297176185297	59.799398	500000500000
1.0652566884852046	55.571278	500000500000
1.0655823975717025	34.667273	500000500000
1.065767414432114	58.800079	500000500000
1.0657831870792558	57.395009	500000500000
1.0658649805868643	52.145119	500000500000
1.0659949347280608	46.363884	500000500000
1.0660823630761975	57.974822	500000500000
1.066082411040218	48.02341	500000500000
1.066109960201208	59.801987	500000500000
1.0663581692054651	53.476076	500000500000
1.0666555616388482	38.66439	500000500000
1.0667714798339114	42.214912	500000500000
1.0668960151182447	48.458528	500000500000
1.0670253644981478	61.120715	500000500000
1.0670796394342688	53.085565	500000500000
1.0671593717280363	62.270309	500000500000
1.0672713991497398	56.642875	500000500000
1.06738871569402	39.779285	500000500000
1.067629263471416	48.449488	500000500000
1.0676380079707477	57.574284	500000500000
1.067651896756351	57.947811	500000500000
1.0677288476370586	47.80336	500000500000
1.067789830531905	59.662641	500000500000
1.067851365175871	60.864441	500000500000
1.0679877682208274	54.733966	500000500000
1.0680482475763071	53.756923	500000500000
1.0681657096374515	51.483193	500000500000
1.0681755851693788	52.030127	500000500000
1.068263840960721	56.224129	500000500000
1.068287823753388	53.978004	500000500000
1.0683291401375052	52.735054	500000500000
1.068403803448816	50.371395	500000500000
1.0685445185780869	66.867334	500000500000
1.068669591220475	46.655136	500000500000
1.0687195335690078	54.987615	500000500000
1.0687312833380027	51.852848	500000500000
1.0687891935285578	41.604941	500000500000
1.068974889195141	60.402303	500000500000
1.0691112100435054	53.776143	500000500000
1.0691483447139574	56.664885	500000500000
1.069157149153655	44.576651	500000500000
1.0692918505431963	61.597799	500000500000
1.0693012450772534	51.980044	500000500000
1.0693606737165102	57.221185	500000500000
1.0695524274611885	56.417459	500000500000
1.0696549326478308	58.431344	500000500000
1.06976708158082	52.248991	500000500000
1.0698045702366827	52.546499	500000500000
1.0698184292462227	61.501751	500000500000
1.070025289185525	51.197697	500000500000
1.0701999022660251	47.582719	500000500000
1.0702118392647737	55.240966	500000500000
1.0702712622791999	62.387945	500000500000
1.070370766321712	47.54001	500000500000
1.0704165733039348	58.717732	500000500000
1.0706060361965408	47.953523	500000500000
1.0706916311514658	60.660026	500000500000
1.0708458716823586	53.970359	500000500000
1.0711963186647997	54.470455	500000500000
1.0712063930745466	48.290691	500000500000
1.0712301247824705	41.644057	500000500000
1.071334385262325	68.397972	500000500000
1.0713854411706571	50.217669	500000500000
1.0714314228430577	64.295988	500000500000
1.071647071812626	83.280711	500000500000
1.071791726484343	41.259172	500000500000
1.0723123392225382	52.758128	500000500000
1.072463776624931	51.984135	500000500000
1.0725066875702505	61.93095	500000500000
1.0727288372586	70.841176	500000500000
1.0728987379625567	44.033451	500000500000
1.0729936945705445	46.94349	500000500000
1.073013828958739	67.393842	500000500000
1.0730577333224898	49.735455	500000500000
1.0732042799979644	59.41261	500000500000
1.0733899520224783	51.766566	500000500000
1.0734758766815955	55.943586	500000500000
1.0735136416135136	51.32906	500000500000
1.0735566212171137	67.286557	500000500000
1.0737657966314846	54.90035	500000500000
1.0738754290984294	54.024166	500000500000
1.0739185789759988	52.964038	500000500000
1.074377329493816	45.317624	500000500000
1.0743849131975451	49.692344	500000500000
1.074429541763119	64.505417	500000500000
1.0745349147191847	49.574904	500000500000
1.0746004608007156	58.527921	500000500000
1.0746370305324566	71.18131	500000500000
1.0746648071948772	43.956407	500000500000
1.0746712219318528	43.210765	500000500000
1.0747622620897892	45.097295	500000500000
1.0748161238504812	77.903955	500000500000
1.0749087389376657	50.479841	500000500000
1.0749539618391255	58.863902	500000500000
1.0749835374014949	47.337951	500000500000
1.0750886381979847	55.567523	500000500000
1.0751208178620266	52.323161	500000500000
1.0751263165398282	55.031068	500000500000
1.0751387231736	57.037484	500000500000
1.075161046839416	43.040036	500000500000
1.0755599014824115	58.396687	500000500000
1.0755994933939108	53.497694	500000500000
1.0758958370374208	58.040663	500000500000
1.0759620613721963	56.246607	500000500000
1.0761466106996245	61.040372	500000500000
1.0762018709823358	58.928673	500000500000
1.0763062734069486	63.896608	500000500000
1.0763481079291417	49.758944	500000500000
1.0764891894046555	53.369648	500000500000
1.076705451628191	47.286359	500000500000
1.0767374344323095	40.100324	500000500000
1.0770214513937866	53.153505	500000500000
1.0770739895759365	57.436781	500000500000
1.0771185493349762	47.66561	500000500000
1.0771737064776272	56.172961	500000500000
1.0774486250905608	55.557469	500000500000
1.0774638830520211	48.314091	500000500000
1.0775182791322817	51.068086	500000500000
1.0775905389598508	50.574282	500000500000
1.0777390529850686	56.872743	500000500000
1.0777659910186808	48.649612	500000500000
1.0778814484583743	53.997832	500000500000
1.078105839184401	50.014177	500000500000
1.0781261583857218	61.076116	500000500000
1.0781843534667457	58.175175	500000500000
1.078190557227903	73.569271	500000500000
1.0782380759026309	70.049402	500000500000
1.0784142960959977	57.124857	500000500000
1.0784752424259951	59.372024	500000500000
1.0787083695350672	41.035054	500000500000
1.078794239775728	63.097196	500000500000
1.0789025400107624	52.796056	500000500000
1.079122577062557	57.231699	500000500000
1.0791709501471491	50.534973	500000500000
1.0792449698076336	67.75446	500000500000
1.0795166499646678	57.341351	500000500000
1.0795494908619858	53.960571	500000500000
1.079556006319692	44.681992	500000500000
1.079615650093912	56.265977	500000500000
1.0796290528481314	45.14295	500000500000
1.079856142162622	57.411789	500000500000
1.0799715370093286	58.251548	500000500000
1.0800053352115278	68.407657	500000500000
1.0800471536810492	55.906906	500000500000
1.0801662070640137	57.507891	500000500000
1.080172423813536	55.627939	500000500000
1.080225760788593	52.042244	500000500000
1.0803895105820065	55.296868	500000500000
1.080579891833668	56.64995	500000500000
1.0806210757035908	54.012576	500000500000
1.080628682565354	50.900716	500000500000
1.080629696473535	54.997687	500000500000
1.0806378162443218	58.103194	500000500000
1.080714402381297	40.255071	500000500000
1.0808269702674775	46.365657	500000500000
1.080904559483118	40.150617	500000500000
1.080967536963359	37.404948	500000500000
1.0813750977831385	52.699542	500000500000
1.0814975339061137	54.972605	500000500000
1.0815593982219187	61.835119	500000500000
1.0815598433602482	55.420503	500000500000
1.0816415590535495	53.539665	500000500000
1.0817198608599163	51.640111	500000500000
1.081892418637754	57.318264	500000500000
1.0819032367344208	52.606762	500000500000
1.0820989752937855	48.023146	500000500000
1.0821551392739484	63.021647	500000500000
1.0823141484043357	58.258499	500000500000
1.0826508453975698	48.71667	500000500000
1.082967990220808	60.501669	500000500000
1.0832068641692765	64.581678	500000500000
1.083368675458975	43.379193	500000500000
1.0834682335096053	49.843057	500000500000
1.0834926123952973	38.288242	500000500000
1.0835059618925738	61.855024	500000500000
1.0836822796802328	50.690339	500000500000
1.083723052361364	40.64996	500000500000
1.083735570685413	60.281625	500000500000
1.083783231544703	53.041765	500000500000
1.0837862634539954	49.668665	500000500000
1.0838465907775028	59.112401	500000500000
1.084082293401932	52.465318	500000500000
1.0843424495681733	61.489433	500000500000
1.084445033198295	62.413822	500000500000
1.0845177397987118	59.592292	500000500000
1.0845515923650582	50.186502	500000500000
1.0845548812198955	64.643035	500000500000
1.0845724845669138	57.952218	500000500000
1.0847164783018566	54.31817	500000500000
1.0847938272897957	62.188564	500000500000
1.084888630740501	60.45533	500000500000
1.0851829673253452	54.506162	500000500000
1.085193266749155	73.264152	500000500000
1.085290477797766	52.641468	500000500000
1.0854383803903913	58.545007	500000500000
1.0854479947426738	68.69583	500000500000
1.0854585109616768	62.774418	500000500000
1.0855179629011822	61.998739	500000500000
1.0856148358283364	51.220564	500000500000
1.0857806626548192	73.397221	500000500000
1.085807144680483	54.712379	500000500000
1.0858376804601546	56.095469	500000500000
1.086062379077496	50.215492	500000500000
1.0862137778768286	50.312673	500000500000
1.0863539442580348	68.072337	500000500000
1.086387382285397	50.480335	500000500000
1.086443395737417	50.507269	500000500000
1.0864509425815942	48.10947	500000500000
1.086452327253934	49.406484	500000500000
1.0864671478691474	55.112443	500000500000
1.0866654436190224	48.008479	500000500000
1.0867285772842337	48.645399	500000500000
1.0867329976340925	65.506423	500000500000
1.0868181171155913	52.48121	500000500000
1.0870096408430323	62.075457	500000500000
1.0871162554278535	45.126579	500000500000
1.0871742119000958	52.74848	500000500000
1.0871855029731656	42.083189	500000500000
1.0872114115447349	47.909325	500000500000
1.0872728517541903	65.357731	500000500000
1.0873005959676243	61.378041	500000500000
1.0873796156973816	39.14312	500000500000
1.0873895674755216	47.369064	500000500000
1.0874270663422427	49.558795	500000500000
1.0876356769571085	53.000214	500000500000
1.0876482137218453	55.06096	500000500000
1.0879098642630822	50.136497	500000500000
1.088014312743761	53.969055	500000500000
1.0880448404815488	58.294476	500000500000
1.0880524188253269	67.574821	500000500000
1.088278545702298	50.888357	500000500000
1.08829219936051	59.523122	500000500000
1.088324028098978	54.118052	500000500000
1.0883424775627255	48.071599	500000500000
1.0883496569257365	54.326739	500000500000
1.0883607910012352	58.675354	500000500000
1.0883783750373268	52.842549	500000500000
1.088397870990526	49.736069	500000500000
1.088559285800323	55.257842	500000500000
1.0885769481582894	61.070653	500000500000
1.0886038835466596	53.103943	500000500000
1.0887762951924524	49.372348	500000500000
1.0887959873332167	51.04145	500000500000
1.0888532013929455	44.481781	500000500000
1.0889298830798857	52.868225	500000500000
1.088937595406433	56.787486	500000500000
1.0889657570202789	57.221607	500000500000
1.0890895662877988	67.243181	500000500000
1.0892476833605365	51.941397	500000500000
1.089267863384474	45.883805	500000500000
1.0893507803620452	52.785169	500000500000
1.089550437387328	52.219869	500000500000
1.0895991904660771	63.822798	500000500000
1.0899297287858514	52.34821	500000500000
1.0899313552765353	61.490291	500000500000
1.090088357830223	57.485126	500000500000
1.0901523642033526	48.597441	500000500000
1.0902292626144958	64.654098	500000500000
1.090249214184723	51.736641	500000500000
1.0903301454431094	40.37446	500000500000
1.0903903557339154	51.494969	500000500000
1.0903909775140344	63.947898	500000500000
1.0904663855677108	54.136826	500000500000
1.0905081333228734	57.091298	500000500000
1.0905177676743611	66.204155	500000500000
1.0906215354674933	44.348295	500000500000
1.0906718925955352	48.788483	500000500000
1.0906983296890056	48.54176	500000500000
1.0907509290640884	53.482723	500000500000
1.0911759219710633	57.392539	500000500000
1.091246132447974	36.019308	500000500000
1.0913647104499682	78.818822	500000500000
1.0913840805364874	45.574775	500000500000
1.0914276748042908	50.715517	500000500000
1.0914837547380425	59.108566	500000500000
1.0915835172254045	47.330309	500000500000
1.091603859008098	51.846613	500000500000
1.0916071712552151	37.314444	500000500000
1.0916144317143608	53.527199	500000500000
1.0916257303717622	49.97045	500000500000
1.0917370898342829	67.870392	500000500000
1.0917906094890963	62.448645	500000500000
1.0919433590637098	55.84942	500000500000
1.091968115767448	39.762656	500000500000
1.0920827360913208	53.321883	500000500000
1.0922003254634318	53.69825	500000500000
1.0923105966727578	57.640122	500000500000
1.0924828745463546	47.020471	500000500000
1.0925474630127987	49.908498	500000500000
1.0925709386874134	58.252971	500000500000
1.0927025009169884	43.151178	500000500000
1.0927135693093806	56.317591	500000500000
1.0927938317755066	66.853212	500000500000
1.0928950854268185	52.681888	500000500000
1.0931607382170552	51.549201	500000500000
1.0933366320783606	58.69157	500000500000
1.0933897205274703	54.610659	500000500000
1.0934749312406775	50.734155	500000500000
1.0934923088440198	63.42634	500000500000
1.0937801985018272	48.632825	500000500000
1.0938794352840866	45.652473	500000500000
1.0939757344252894	48.353441	500000500000
1.0943984288620947	57.690245	500000500000
1.0946006840838132	53.264104	500000500000
1.094664078049973	60.495241	500000500000
1.094926018498625	62.512754	500000500000
1.0949768383439324	43.75685	500000500000
1.0950545174955442	48.039551	500000500000
1.0951530199087496	54.171297	500000500000
1.0951627590058672	64.316976	500000500000
1.0952002011431836	47.473256	500000500000
1.0952833807934006	51.324591	500000500000
1.0952863693026351	71.489046	500000500000
1.0953553396755114	55.566279	500000500000
1.0955154257224888	49.132292	500000500000
1.0955948597907752	54.821379	500000500000
1.0958945109312963	73.745884	500000500000
1.0960587113651892	51.263438	500000500000
1.0963383278570222	50.849836	500000500000
1.0964041392113373	61.24729	500000500000
1.0964042706642785	53.745183	500000500000
1.096572576561918	56.634574	500000500000
1.0965901520170531	61.930979	500000500000
1.0967537199033697	60.396456	500000500000
1.0968308605579875	54.524028	500000500000
1.0968414192482314	51.77999	500000500000
1.096847693395035	60.973056	500000500000
1.0969936755709573	66.972915	500000500000
1.0971173873676725	55.635184	500000500000
1.0972098116260796	58.969258	500000500000
1.0972699822058125	79.647503	500000500000
1.097344523730973	58.48196	500000500000
1.0973558735039433	58.326291	500000500000
1.0974017088627392	66.251655	500000500000
1.0974074138594527	57.213085	500000500000
1.0974884471884447	65.160684	500000500000
1.0976111651044185	47.796245	500000500000
1.0976224663402592	58.240387	500000500000
1.097652108864274	61.37083	500000500000
1.0976690889249932	55.996085	500000500000
1.0979469003507771	51.050369	500000500000
1.098609387723254	36.638449	500000500000
1.0988624853293092	51.56818	500000500000
1.0988753347798477	50.121015	500000500000
1.0989334163928417	54.854496	500000500000
1.0989982520908934	57.184171	500000500000
1.0990125440347418	48.422643	500000500000
1.0990546091644666	57.402526	500000500000
1.099072909134788	48.440168	500000500000
1.0990803079874605	71.542204	500000500000
1.099358599158203	58.436118	500000500000
1.0994043355766203	53.415877	500000500000
1.0994650136462072	66.401772	500000500000
1.0995228048334973	57.93402	500000500000
1.0996485194956007	67.479212	500000500000
1.0997529363716232	50.581959	500000500000
1.099756090439313	56.890135	500000500000
1.0997756203808853	52.53221	500000500000
1.099824402262469	57.892264	500000500000
1.0999405113007428	53.493814	500000500000
1.1000499601044642	60.973224	500000500000
1.1001568530595889	67.445926	500000500000
1.1001707692358922	38.522759	500000500000
1.1001794032956929	50.531622	500000500000
1.1003395378315564	56.928315	500000500000
1.1004366777553167	57.096593	500000500000
1.1005804727292992	52.300588	500000500000
1.1006590274659391	60.968987	500000500000
1.1006775676588243	53.662272	500000500000
1.1007005070064049	53.281218	500000500000
1.1007290479071254	49.330507	500000500000
1.1007884007537323	52.407278	500000500000
1.1011896273170536	53.106702	500000500000
1.1012429142347453	58.333029	500000500000
1.101245750318898	52.308064	500000500000
1.1012901465060299	52.682777	500000500000
1.101292349072692	48.761529	500000500000
1.1014892906557008	63.005207	500000500000
1.1016331747306336	68.518783	500000500000
1.10241798621761	57.409841	500000500000
1.1024514609859462	44.429676	500000500000
1.102483196394337	57.306533	500000500000
1.1025369187824898	58.370884	500000500000
1.102611409730344	55.143668	500000500000
1.1026458520273288	55.784411	500000500000
1.1027501919435876	50.336909	500000500000
1.1028268112897197	56.792204	500000500000
1.102848173281294	58.765863	500000500000
1.1029578359899448	47.570461	500000500000
1.1030355786139192	63.159307	500000500000
1.103078747848533	64.592214	500000500000
1.1031533507560995	57.011913	500000500000
1.103177392748689	60.730979	500000500000
1.1031781273906844	59.286817	500000500000
1.1033984073714906	53.438	500000500000
1.1034373461597704	46.015589	500000500000
1.1034985773409396	55.693549	500000500000
1.103559441443324	66.390402	500000500000
1.103698677631769	49.392544	500000500000
1.1037494184708554	48.321962	500000500000
1.1037672762532726	58.02544	500000500000
1.103804390071239	55.12543	500000500000
1.1038905533089878	61.292136	500000500000
1.1040039413973293	65.986848	500000500000
1.1040490734254973	50.297409	500000500000
1.1044924160693173	48.26874	500000500000
1.1045132034743408	59.450688	500000500000
1.1046262280886596	50.386713	500000500000
1.1046967199254931	59.029808	500000500000
1.104891644833892	50.850346	500000500000
1.1049799495012027	63.686559	500000500000
1.1050758281638065	52.345795	500000500000
1.1051370049042832	57.904017	500000500000
1.105321777640366	54.528661	500000500000
1.1053773577720578	64.542532	500000500000
1.1055308932136323	46.779643	500000500000
1.1057970436356133	69.705068	500000500000
1.1058800686774837	48.192371	500000500000
1.1060513397076317	39.240927	500000500000
1.1060906457104354	41.045346	500000500000
1.1061704352677129	51.061443	500000500000
1.1062027587177332	66.109824	500000500000
1.1062884480843702	50.958681	500000500000
1.1063200505739614	44.878074	500000500000
1.1063331848712783	57.83339	500000500000
1.1063936243772972	53.438126	500000500000
1.106530554032625	61.597262	500000500000
1.1065444179436126	54.014313	500000500000
1.1066120515129032	51.039166	500000500000
1.1066418926354262	56.402191	500000500000
1.1067447152822347	50.646055	500000500000
1.1067882716210122	51.491783	500000500000
1.1068068354118934	45.507438	500000500000
1.106815337365071	57.328722	500000500000
1.1069146296003698	59.196543	500000500000
1.1070515311500382	47.874816	500000500000
1.1071075789342295	48.891887	500000500000
1.1071313421732651	54.218774	500000500000
1.107220905425724	58.556978	500000500000
1.1074121915789483	53.440205	500000500000
1.1074741727070083	57.665042	500000500000
1.1075069426227293	48.744435	500000500000
1.107618810252332	65.14195	500000500000
1.1077569848330902	54.990588	500000500000
1.1078544383769997	64.188238	500000500000
1.1078660891606105	53.140566	500000500000
1.1078976553545847	48.529189	500000500000
1.1080789950836931	53.081412	500000500000
1.1081250550965756	48.706457	500000500000
1.10856188501362	64.760006	500000500000
1.1086554793930734	48.775795	500000500000
1.1089996665501065	51.805905	500000500000
1.1093516200184683	55.706132	500000500000
1.109360044868284	47.837833	500000500000
1.109384170192136	58.485819	500000500000
1.1093889708097735	64.93176	500000500000
1.1095110182561532	60.139765	500000500000
1.109716506513622	72.776251	500000500000
1.1097286123731718	46.273214	500000500000
1.1097598557533574	69.788457	500000500000
1.1097607971199093	60.351724	500000500000
1.1097968382870549	71.721317	500000500000
1.1098778771954807	58.073763	500000500000
1.1099649290273077	46.618573	500000500000
1.1100209331157729	63.290872	500000500000
1.110055519037653	59.354496	500000500000
1.1103095964580558	62.625663	500000500000
1.110324658744803	39.312222	500000500000
1.110411426247924	52.494656	500000500000
1.1104571501958032	60.282182	500000500000
1.1105249883450372	64.156516	500000500000
1.1105985550247484	43.096877	500000500000
1.1106443536364758	52.494631	500000500000
1.1106646093993962	64.314972	500000500000
1.1106846931034111	57.211647	500000500000
1.1107813087961051	63.48954	500000500000
1.1109962163065479	73.699089	500000500000
1.1112964953852489	56.664588	500000500000
1.1113776265098028	70.059861	500000500000
1.1114053504095558	63.951408	500000500000
1.111536243043317	68.799309	500000500000
1.1116312339062615	60.032289	500000500000
1.1117427637812622	51.077947	500000500000
1.1118044347384584	40.629134	500000500000
1.111873260110222	58.955581	500000500000
1.111884558299124	55.933619	500000500000
1.111963969843596	56.01835	500000500000
1.1122023486129953	52.645939	500000500000
1.1122301988377776	66.250985	500000500000
1.1123249676543263	63.968922	500000500000
1.1123419530157397	64.627774	500000500000
1.1124677957527218	63.375488	500000500000
1.1125279942845825	62.831852	500000500000
1.1128918613726049	61.895293	500000500000
1.1130534231100215	61.196101	500000500000
1.113057901368721	50.698101	500000500000
1.1131138895758863	46.795981	500000500000
1.113134234987532	57.572024	500000500000
1.1132164712023416	49.368963	500000500000
1.1134008129404742	65.231402	500000500000
1.1134048575483164	54.143062	500000500000
1.113452299408054	60.299625	500000500000
1.1135411916495233	51.093199	500000500000
1.1138906696089177	45.129383	500000500000
1.1139309459687037	51.669232	500000500000
1.114195065533684	61.395358	500000500000
1.114210345011065	52.341007	500000500000
1.11439546989017	48.892135	500000500000
1.1144263731439787	44.942287	500000500000
1.114472963989436	65.182029	500000500000
1.1145295896440934	55.149324	500000500000
1.1145479432447445	51.500569	500000500000
1.1145952352900488	68.505646	500000500000
1.1147865243617674	46.679164	500000500000
1.1148260430878978	58.330293	500000500000
1.1148977901684525	50.719408	500000500000
1.1149899743699925	50.463926	500000500000
1.115129850198636	78.57272	500000500000
1.1151348725147971	39.239703	500000500000
1.115175179367154	43.352257	500000500000
1.1152096148708392	63.221805	500000500000
1.1152216788516849	57.99238	500000500000
1.1153540645678182	51.439348	500000500000
1.115486880874183	54.864817	500000500000
1.1156411818362213	67.32257	500000500000
1.115784833118644	42.141237	500000500000
1.1160188524042358	52.289874	500000500000
1.1162042630494335	60.409046	500000500000
1.1162263614308656	55.200002	500000500000
1.1164855179791122	51.600773	500000500000
1.1166395204054465	51.293796	500000500000
1.1166983807724808	46.893005	500000500000
1.116781957630343	43.089449	500000500000
1.1168162962361614	53.294992	500000500000
1.116823095324554	57.245296	500000500000
1.116970803366062	61.750324	500000500000
1.11702007656898	55.502845	500000500000
1.1171147685974194	62.381912	500000500000
1.1172112246277195	65.534378	500000500000
1.117684131398073	66.769432	500000500000
1.117689759109416	55.641566	500000500000
1.1177265916750492	60.476688	500000500000
1.1177614292892948	66.606597	500000500000
1.1178892168737984	57.713096	500000500000
1.1178992772525167	71.624634	500000500000
1.1179275903941908	61.160511	500000500000
1.117939740970458	42.703622	500000500000
1.1180000513246051	51.04908	500000500000
1.118079810262402	48.228214	500000500000
1.118367302456598	48.882478	500000500000
1.1186696500374458	57.076443	500000500000
1.1187627787891985	58.939062	500000500000
1.1188269296290412	55.255046	500000500000
1.118827971188436	63.638663	500000500000
1.1188450070342917	58.376107	500000500000
1.1188815258937632	55.019158	500000500000
1.1189427783541186	57.346918	500000500000
1.119055900832719	58.975302	500000500000
1.1190561567363408	39.902006	500000500000
1.1190783894421343	50.544804	500000500000
1.1190878484687643	62.033397	500000500000
1.119090966160137	50.032872	500000500000
1.1191248456603389	44.497749	500000500000
1.1194688398178867	55.908698	500000500000
1.1194850081994598	60.116809	500000500000
1.1197989687718792	60.394062	500000500000
1.119923122513072	62.81967	500000500000
1.1201290843928455	45.330087	500000500000
1.1202560520432088	46.39758	500000500000
1.1208216241445466	43.951574	500000500000
1.120844409741382	56.488932	500000500000
1.1210226921129929	52.874051	500000500000
1.1210546967833666	48.71867	500000500000
1.1213037391078209	56.745656	500000500000
1.1214139603538011	63.484043	500000500000
1.1214327756271094	67.64578	500000500000
1.1214611862238368	60.570465	500000500000
1.1214669030688031	43.831825	500000500000
1.1215659852797302	57.966251	500000500000
1.1217773620344964	41.678447	500000500000
1.1218479796448124	63.933888	500000500000
1.1219071251415869	52.472336	500000500000
1.1219596275221069	50.992359	500000500000
1.122027661109862	51.798458	500000500000
1.1220293825558532	61.682466	500000500000
1.1220401557781798	53.549847	500000500000
1.1220492395686856	57.695776	500000500000
1.1221186554743279	54.78294	500000500000
1.122452343359689	55.927055	500000500000
1.1226303952334211	47.422669	500000500000
1.1228144831080398	54.550173	500000500000
1.122862509959517	54.258349	500000500000
1.123052743065854	52.626619	500000500000
1.1232065935848854	58.19097	500000500000
1.123322748054493	54.661167	500000500000
1.1234251817224132	58.965309	500000500000
1.1236298207301425	50.887523	500000500000
1.1237308518727964	57.992072	500000500000
1.1237881305100808	54.175713	500000500000
1.123834962871996	60.654582	500000500000
1.1238880030194207	47.39078	500000500000
1.1240012967192472	68.127729	500000500000
1.1240494149999276	49.927074	500000500000
1.1241560088470912	53.562691	500000500000
1.124253185849612	51.631406	500000500000
1.1242803482609722	44.074804	500000500000
1.1242965979822457	58.337308	500000500000
1.1244218868167681	59.305546	500000500000
1.1244522746229282	30.680041	500000500000
1.1245420605145875	57.300595	500000500000
1.1246866380932228	68.667685	500000500000
1.124759092301966	36.403602	500000500000
1.125027884263194	54.939059	500000500000
1.1251667176317146	47.161004	500000500000
1.1251734410871774	55.68154	500000500000
1.1253168999592762	50.473448	500000500000
1.1253370651929986	50.30929	500000500000
1.1254224727088	50.92496	500000500000
1.1255165743771902	53.265861	500000500000
1.1255378193271022	60.695497	500000500000
1.1255418599895477	52.789074	500000500000
1.1256630045138514	56.950786	500000500000
1.1257007254866087	73.225733	500000500000
1.1257153279367795	56.393207	500000500000
1.1257359756098697	53.932499	500000500000
1.1259296792381486	67.7979	500000500000
1.1260799460982454	54.795125	500000500000
1.1260807577263878	46.678994	500000500000
1.1261298891172324	42.285278	500000500000
1.1262740930032331	67.317008	500000500000
1.1264220778482432	47.843797	500000500000
1.1265308106974057	51.53295	500000500000
1.126554894586114	38.208756	500000500000
1.1267126316347462	52.359837	500000500000
1.126899236484414	51.899667	500000500000
1.1269361024123137	56.145874	500000500000
1.1269369075246785	62.802893	500000500000
1.1270988511154232	43.977022	500000500000
1.1272014589406885	46.624293	500000500000
1.1273354272115956	50.746769	500000500000
1.1274298364226572	50.406165	500000500000
1.1274991151083793	47.956855	500000500000
1.1275883789818275	59.662074	500000500000
1.1276752650439978	59.918848	500000500000
1.1277536536034147	46.182835	500000500000
1.1280182328652288	57.499335	500000500000
1.1280209766001676	60.214566	500000500000
1.1280266773638878	63.278569	500000500000
1.1284228196008947	49.308913	500000500000
1.1284936003804138	53.105769	500000500000
1.1288138347660666	65.767934	500000500000
1.1288219434330689	55.147155	500000500000
1.1288769838990649	44.500034	500000500000
1.128956236779083	44.209898	500000500000
1.129162245766209	59.979128	500000500000
1.129166464640491	47.401198	500000500000
1.1292727595457432	69.013031	500000500000
1.1293372695706947	50.78993	500000500000
1.1293543830115622	55.867168	500000500000
1.1293620099601744	56.007837	500000500000
1.1294338324483806	60.934321	500000500000
1.1295643864712743	50.642924	500000500000
1.1296425511096644	49.956605	500000500000
1.1297210743954036	53.723298	500000500000
1.1297694597948074	47.611544	500000500000
1.1299336292371422	65.562403	500000500000
1.1299762488194356	65.056447	500000500000
1.1300395676867605	60.641947	500000500000
1.1301113728827192	51.59788	500000500000
1.1301290286697672	54.921164	500000500000
1.1302954799099814	63.981409	500000500000
1.1302955711774216	45.128589	500000500000
1.1303184927377754	65.514122	500000500000
1.130392627318729	50.893103	500000500000
1.1305130847964913	52.23951	500000500000
1.1306206679527333	45.133473	500000500000
1.1308442540170596	50.922879	500000500000
1.1310398881830288	54.563029	500000500000
1.131227872192207	50.707528	500000500000
1.1312420939314345	42.875139	500000500000
1.1312855229425374	60.837868	500000500000
1.1313317382280617	47.282227	500000500000
1.1313449981541923	57.047542	500000500000
1.1315539403777537	48.950952	500000500000
1.1315918549993507	47.084031	500000500000
1.1316838639251898	52.755614	500000500000
1.1317938804053764	58.551614	500000500000
1.1318415445894212	55.918053	500000500000
1.1321519978607983	61.759375	500000500000
1.1322017980411223	55.362055	500000500000
1.1323118089619568	44.644425	500000500000
1.1324516836919694	67.238857	500000500000
1.132487691827932	51.98673	500000500000
1.1325553064871479	56.707592	500000500000
1.1326216832529814	53.781989	500000500000
1.1327155394668162	60.628178	500000500000
1.1327414515061591	46.163019	500000500000
1.1327475003255143	55.600371	500000500000
1.1328531873380865	54.574574	500000500000
1.1329529490754418	58.419648	500000500000
1.1330519007342752	61.891503	500000500000
1.1331792759041313	57.311462	500000500000
1.1332979028019694	52.440497	500000500000
1.1334225754485496	59.354492	500000500000
1.1338642858764183	46.378655	500000500000
1.1338647539638878	47.030555	500000500000
1.1340522845189909	56.739308	500000500000
1.1340874780608554	45.674912	500000500000
1.1343074812876155	49.124085	500000500000
1.1345202750038683	46.671129	500000500000
1.1346383609366608	62.664089	500000500000
1.1346651913305923	61.958699	500000500000
1.1347332973816502	43.898708	500000500000
1.135007167975509	61.303475	500000500000
1.13500950736061	61.784851	500000500000
1.1350472268933325	52.017162	500000500000
1.1350660263733594	48.069077	500000500000
1.1350685997603458	48.060957	500000500000
1.135167186133569	53.09656	500000500000
1.1352486277102158	53.431019	500000500000
1.1352675924085789	65.413854	500000500000
1.1354437720215595	63.581957	500000500000
1.1355048354912192	53.525343	500000500000
1.1355768959490482	58.043129	500000500000
1.1356139207367402	53.954394	500000500000
1.135626046545927	54.630286	500000500000
1.1357220518608164	62.086257	500000500000
1.1357397530358873	56.686085	500000500000
1.136102554294946	44.290374	500000500000
1.1361066309639458	52.168995	500000500000
1.136121049871905	49.378561	500000500000
1.1361278586514614	49.488287	500000500000
1.1361347296468245	56.296333	500000500000
1.1362376127775031	62.456223	500000500000
1.1362854416081938	48.232934	500000500000
1.1363218902539498	50.219111	500000500000
1.1363593260445248	63.519094	500000500000
1.1363713542138396	60.25543	500000500000
1.1365817030477643	54.047809	500000500000
1.1366330868326204	60.637462	500000500000
1.1367412078312036	47.880501	500000500000
1.1367783186041538	56.165685	500000500000
1.1368382735547402	50.533317	500000500000
1.1370643181953015	47.887567	500000500000
1.1371006697964925	55.457468	500000500000
1.1371327894913477	54.161369	500000500000
1.1372174371526684	56.634713	500000500000
1.1374117186293384	49.180852	500000500000
1.1374159284287029	56.634849	500000500000
1.1381457267874164	71.484171	500000500000
1.1383770630822685	55.775923	500000500000
1.1385880151101857	72.216032	500000500000
1.1387060609124695	61.001334	500000500000
1.1390765756017476	53.327077	500000500000
1.1391867967424147	56.109326	500000500000
1.1392926150390377	49.107847	500000500000
1.139397490018515	51.683653	500000500000
1.1394156468717809	62.679273	500000500000
1.1394659594612715	53.517283	500000500000
1.1396356673445431	48.310145	500000500000
1.1396456668985335	61.460367	500000500000
1.1398391509889785	47.954973	500000500000
1.1398702817202753	44.517438	500000500000
1.1399130233975598	52.018728	500000500000
1.140017228504946	61.860371	500000500000
1.140043395133228	50.274385	500000500000
1.1400558004669912	65.184181	500000500000
1.1401631034133608	47.078226	500000500000
1.1402987613291573	44.525642	500000500000
1.140308650210914	58.117514	500000500000
1.1404179288540268	65.398813	500000500000
1.1405305588479375	40.092477	500000500000
1.1406120871826833	54.74168	500000500000
1.1407688578049822	55.472091	500000500000
1.14087382099926	67.419416	500000500000
1.1408836533703366	50.675373	500000500000
1.1409237680384752	55.304075	500000500000
1.1409279222328537	52.849355	500000500000
1.1410265210091537	56.361724	500000500000
1.1410497562816408	62.236023	500000500000
1.1410506738501542	45.777134	500000500000
1.14119371291881	60.342099	500000500000
1.141454773718641	60.055315	500000500000
1.1415813799003618	57.85145	500000500000
1.1416088998348983	54.192764	500000500000
1.1417984665227006	58.04384	500000500000
1.1418100836367289	49.373937	500000500000
1.142259211199118	51.787007	500000500000
1.142275035749322	48.937198	500000500000
1.1423046833690016	49.098142	500000500000
1.1423184225023102	61.878793	500000500000
1.1423701893397555	47.279144	500000500000
1.1423870008240136	48.286613	500000500000
1.1425253438853769	51.160905	500000500000
1.1427991460213107	67.451883	500000500000
1.1428635552110211	57.865913	500000500000
1.1429548853132767	51.460705	500000500000
1.1430541703296941	62.754792	500000500000
1.1431086643001922	58.675059	500000500000
1.1431182359443213	59.823821	500000500000
1.1431509315033337	68.929585	500000500000
1.143408200579365	55.35746	500000500000
1.1434232335505048	45.722834	500000500000
1.1437365474982542	53.496652	500000500000
1.1437841188118023	57.07528	500000500000
1.143840922361984	52.191816	500000500000
1.1438958284982406	57.464353	500000500000
1.1439922268080072	52.51483	500000500000
1.1441197855224257	52.093162	500000500000
1.1441468980844196	63.765494	500000500000
1.1442549126245818	39.436139	500000500000
1.1443187040797034	54.730612	500000500000
1.1443368456435146	58.685642	500000500000
1.1443385776009527	63.354874	500000500000
1.1443437490552335	53.895989	500000500000
1.1444164207208232	56.945047	500000500000
1.1446041425841205	58.708534	500000500000
1.1446176282205636	64.333953	500000500000
1.144665034021632	52.805273	500000500000
1.1446650577096198	40.98313	500000500000
1.144683941819005	59.453026	500000500000
1.1447039913791737	61.604531	500000500000
1.1449133977161643	48.689415	500000500000
1.1450589317338702	59.082294	500000500000
1.1451081337293114	60.491259	500000500000
1.1451478094140306	67.971732	500000500000
1.1452717878279963	63.067484	500000500000
1.145289157377252	52.143332	500000500000
1.1454127664953722	56.474988	500000500000
1.1455870916874953	47.777808	500000500000
1.1457401239091527	59.616221	500000500000
1.1458231433740935	52.815011	500000500000
1.1458652759412815	53.783484	500000500000
1.1459925811123983	55.210045	500000500000
1.1460203525703747	58.890982	500000500000
1.1460634350488936	56.864733	500000500000
1.146326536566771	72.641157	500000500000
1.1463453712834832	46.337073	500000500000
1.1464047812330644	51.592534	500000500000
1.1464203388433638	62.134561	500000500000
1.1464444448007884	56.052955	500000500000
1.1465381213294976	66.482067	500000500000
1.1465921015294764	60.785885	500000500000
1.146663138016832	61.937383	500000500000
1.1466662125494131	54.975759	500000500000
1.1466845967322383	61.260611	500000500000
1.14681540941526	52.395183	500000500000
1.1468526591456354	56.473124	500000500000
1.1471989086423264	57.121238	500000500000
1.1472804457084038	62.630735	500000500000
1.1473076192996727	58.499273	500000500000
1.1473735788980464	69.918654	500000500000
1.1475466399268863	58.290456	500000500000
1.147679695306291	38.233546	500000500000
1.1478388565425397	55.364941	500000500000
1.1481273137584878	42.866061	500000500000
1.1481402720956355	54.873587	500000500000
1.1482092311706662	42.188177	500000500000
1.148249672805847	49.719148	500000500000
1.1482610905229946	49.294398	500000500000
1.1484992412122326	60.887322	500000500000
1.1485452468170227	52.597056	500000500000
1.14855752935785	56.0403	500000500000
1.148843972443376	44.788827	500000500000
1.1490655150504376	59.222226	500000500000
1.1492913919598204	49.187501	500000500000
1.1493202882224494	56.901359	500000500000
1.1495521552849803	65.922996	500000500000
1.1495831454930474	51.179321	500000500000
1.149655434639926	56.430354	500000500000
1.1496675846075712	53.828258	500000500000
1.1497853317358548	53.22438	500000500000
1.1500650093487443	57.604627	500000500000
1.150230095469321	49.793136	500000500000
1.1502351337668797	42.362764	500000500000
1.1503387584829334	59.962674	500000500000
1.1504479019218998	58.150002	500000500000
1.1504694825455988	57.575306	500000500000
1.1507986380445063	68.59126	500000500000
1.1508244158897192	49.851575	500000500000
1.150889336092089	38.367376	500000500000
1.1508955337712203	65.194986	500000500000
1.1509509790690973	62.486208	500000500000
1.151127507635607	59.907516	500000500000
1.1513065446256825	72.802983	500000500000
1.151635546035766	57.371947	500000500000
1.1516628564848572	50.654893	500000500000
1.1517331164758868	49.97516	500000500000
1.1520239640602945	58.839539	500000500000
1.1520563138548336	60.938769	500000500000
1.152111589664099	46.411216	500000500000
1.1521755061218233	54.699888	500000500000
1.1523360054558802	50.423131	500000500000
1.1525066542862523	55.029622	500000500000
1.152571449415095	56.487017	500000500000
1.1526115492058022	53.672526	500000500000
1.152673313685524	43.89041	500000500000
1.1526842335105072	56.416974	500000500000
1.1527444063398251	60.045364	500000500000
1.1527458811941311	55.844853	500000500000
1.1528034530619733	50.317205	500000500000
1.1528643703479076	45.910268	500000500000
1.1529603038829914	55.14817	500000500000
1.152964069623858	54.241096	500000500000
1.153591779415284	62.750333	500000500000
1.1536511819083093	49.560137	500000500000
1.1537020694628608	48.012552	500000500000
1.1537281983874883	53.332291	500000500000
1.1539876374030713	55.199015	500000500000
1.1540452541201702	57.366433	500000500000
1.154128078721148	38.056873	500000500000
1.1541638960352765	59.866487	500000500000
1.1541672537103511	57.847605	500000500000
1.1543366560656634	42.71777	500000500000
1.1544032665975252	41.629006	500000500000
1.15444638807381	61.623109	500000500000
1.1544834573314546	58.080122	500000500000
1.154610038660465	54.698651	500000500000
1.154688842677158	58.268236	500000500000
1.1547252547108973	51.179506	500000500000
1.1548803058339487	57.328625	500000500000
1.1549885924480965	57.565321	500000500000
1.1550019761695445	50.390372	500000500000
1.1550180417881046	46.434402	500000500000
1.1551343229158224	47.859264	500000500000
1.1553977244551823	54.874423	500000500000
1.1554303028156467	53.732256	500000500000
1.155559854663322	42.914118	500000500000
1.1557485974314048	67.305215	500000500000
1.155782682009521	43.416637	500000500000
1.155861367316138	59.458763	500000500000
1.1559336761985952	49.20864	500000500000
1.1560961617170125	61.60961	500000500000
1.156206804893686	50.715303	500000500000
1.156207907501411	47.497528	500000500000
1.1563685151430083	52.527341	500000500000
1.1563701532309991	58.432337	500000500000
1.15640651005912	46.345969	500000500000
1.1564626820956925	55.062743	500000500000
1.1565473576029055	61.430967	500000500000
1.1568163411515149	50.746203	500000500000
1.1569512158480368	66.405934	500000500000
1.1570597327825596	50.171486	500000500000
1.157066587479152	60.042037	500000500000
1.1571129203512334	59.597316	500000500000
1.1572327514324934	56.013354	500000500000
1.1573275377311931	59.074491	500000500000
1.1573574526201431	45.636381	500000500000
1.1573685190220449	53.275372	500000500000
1.1573760457450617	49.577524	500000500000
1.1574397724166985	59.65707	500000500000
1.1578339754577651	66.663513	500000500000
1.15792084062715	62.118711	500000500000
1.157963932597616	54.234072	500000500000
1.1580478959061409	63.456417	500000500000
1.1580548219147848	60.253755	500000500000
1.158078566179477	68.605101	500000500000
1.1581460088600215	59.90337	500000500000
1.1581772259153549	43.843366	500000500000
1.158206714730107	52.960262	500000500000
1.1582137086588635	65.0669	500000500000
1.1582667606012262	42.916791	500000500000
1.1583611971469134	54.193473	500000500000
1.1584992215659713	49.727437	500000500000
1.1586809959972058	70.061596	500000500000
1.1587577956226367	42.055853	500000500000
1.1591354588075182	75.334701	500000500000
1.1592056964190678	58.328931	500000500000
1.1594765536286795	80.799278	500000500000
1.1595932308531482	58.21758	500000500000
1.1599813775456709	60.607793	500000500000
1.160012471432835	59.600867	500000500000
1.1600214737906247	46.08654	500000500000
1.16007450757609	56.494706	500000500000
1.160218287488093	51.181787	500000500000
1.16022806207456	48.228687	500000500000
1.1603556932413874	59.398081	500000500000
1.1603737391253437	55.181515	500000500000
1.16037452996924	62.237365	500000500000
1.1604184424191668	56.134584	500000500000
1.1604361036472106	54.636413	500000500000
1.1606400829620176	53.270456	500000500000
1.160688022812269	65.44992	500000500000
1.1608966258138833	53.508686	500000500000
1.1611414206768902	49.403426	500000500000
1.1611453015126534	54.842395	500000500000
1.1611473017283434	49.208427	500000500000
1.1611910761502573	54.97879	500000500000
1.1612206260287021	52.966153	500000500000
1.1612916527830373	60.741245	500000500000
1.1613934527484484	57.328966	500000500000
1.1615138558798324	46.040546	500000500000
1.1615306969130264	56.951714	500000500000
1.1615465978165629	66.051055	500000500000
1.161595287762234	56.704202	500000500000
1.1616710563642343	54.562336	500000500000
1.1616983335925233	64.005797	500000500000
1.161720036572372	57.873232	500000500000
1.1623133755908208	53.773127	500000500000
1.1624427253910907	51.466743	500000500000
1.1629040183306465	45.963628	500000500000
1.1630221075647451	63.97969	500000500000
1.1630310801217358	54.441551	500000500000
1.1630312270538925	57.13804	500000500000
1.1631479619882883	59.67918	500000500000
1.1633053664184845	57.583162	500000500000
1.1633579241946779	44.557714	500000500000
1.1635734965035978	50.07711	500000500000
1.1639232248258382	64.378323	500000500000
1.1639859418692946	47.245932	500000500000
1.1640053696453254	55.697371	500000500000
1.1641528796998797	56.733694	500000500000
1.1641947525083105	59.541276	500000500000
1.1642313749473059	43.811765	500000500000
1.164365734796828	47.170344	500000500000
1.1644254501932796	46.427872	500000500000
1.1647245339679908	58.659555	500000500000
1.1647636023504755	52.37466	500000500000
1.164781446780048	66.785218	500000500000
1.1648248514479955	59.164269	500000500000
1.164894331318476	44.216259	500000500000
1.1649506675581276	70.226777	500000500000
1.165002324553433	59.661385	500000500000
1.1650232544159524	60.659328	500000500000
1.1651159619001583	58.791234	500000500000
1.1651621561045913	51.090465	500000500000
1.165333944575417	57.387835	500000500000
1.1654517721672293	56.559865	500000500000
1.1655338414459389	47.077157	500000500000
1.1655665996620148	49.294922	500000500000
1.165666148397916	50.418237	500000500000
1.165759620177182	47.191883	500000500000
1.16585359262262	71.4941	500000500000
1.1658762420944695	65.885869	500000500000
1.1659199358134655	45.784559	500000500000
1.1659984746686594	60.541237	500000500000
1.1660402858546113	54.612859	500000500000
1.1664879024504713	59.550418	500000500000
1.166688734574596	60.924899	500000500000
1.1666927761942527	44.177719	500000500000
1.166704513596374	52.815078	500000500000
1.1667046970231223	51.656907	500000500000
1.1672077637745115	39.700742	500000500000
1.1672580546605549	46.507693	500000500000
1.1675663923459787	57.797238	500000500000
1.1677384788527978	61.451801	500000500000
1.167880379869736	49.684595	500000500000
1.1679083181765035	54.594245	500000500000
1.1680302324645826	52.53204	500000500000
1.1680377702537577	75.294918	500000500000
1.1688202173047249	72.456718	500000500000
1.1688857525073502	48.928087	500000500000
1.1688928941282055	68.906738	500000500000
1.1689826661519067	43.959985	500000500000
1.1689905281190918	71.495109	500000500000
1.169499253709956	57.261297	500000500000
1.1695304789068324	47.848544	500000500000
1.1696162187311092	50.238259	500000500000
1.169628846415949	59.903328	500000500000
1.169749905096116	51.988679	500000500000
1.1697546497805074	46.084127	500000500000
1.1697809766273617	52.318866	500000500000
1.169903047162211	59.769774	500000500000
1.1700760127403422	59.040662	500000500000
1.170439179926592	52.386036	500000500000
1.1705356279479875	45.883316	500000500000
1.1705410637826428	71.138752	500000500000
1.170636304821501	49.354409	500000500000
1.1706650270988002	69.700838	500000500000
1.1706905738705815	55.742643	500000500000
1.1707729272424756	53.313402	500000500000
1.1707930524994206	51.888073	500000500000
1.1708988550955244	52.016187	500000500000
1.1709440314417001	52.319825	500000500000
1.1710492531866221	50.641119	500000500000
1.171349086529613	65.279626	500000500000
1.1713823169708628	66.447251	500000500000
1.1713847832201587	48.581057	500000500000
1.171393237377414	53.846084	500000500000
1.171425629731838	51.092244	500000500000
1.1714390454178782	60.909932	500000500000
1.171575450203224	58.033616	500000500000
1.17179251570563	53.576405	500000500000
1.1719369525194985	44.278532	500000500000
1.1720260359943204	60.425109	500000500000
1.1720549832321168	56.240254	500000500000
1.1721937939300773	60.797437	500000500000
1.1723541956370482	58.085359	500000500000
1.172407648408992	52.461152	500000500000
1.172479726989101	49.85095	500000500000
1.1725169934982955	62.394408	500000500000
1.172688890310222	57.230486	500000500000
1.1727521940469243	67.290094	500000500000
1.1727570463539465	42.558374	500000500000
1.1727894015215783	53.912698	500000500000
1.172860115633398	63.897264	500000500000
1.1729131451223105	55.691649	500000500000
1.1729168604794489	61.703836	500000500000
1.1729487758806636	58.438254	500000500000
1.173065022989265	74.5065	500000500000
1.1732427119857751	67.129401	500000500000
1.1733453727247871	62.629459	500000500000
1.1734174879685724	71.397123	500000500000
1.1735132575772802	54.905116	500000500000
1.17351983909902	48.460385	500000500000
1.173534468039361	46.583261	500000500000
1.1737742077244282	51.775914	500000500000
1.1739260651864645	58.224103	500000500000
1.1739262166018252	59.50301	500000500000
1.1739451119482949	55.566274	500000500000
1.1743319157644696	48.099002	500000500000
1.1745560324783173	55.230932	500000500000
1.1745672200127686	59.953471	500000500000
1.174616853219306	53.630005	500000500000
1.174735322751982	57.345989	500000500000
1.1747850584017383	56.561538	500000500000
1.1748288891444254	51.207232	500000500000
1.1750060801190785	45.005927	500000500000
1.1750304884363714	64.676798	500000500000
1.175104024572124	46.547443	500000500000
1.1752609374056773	59.597426	500000500000
1.1752629521043079	51.373141	500000500000
1.1754020615609382	57.712815	500000500000
1.1754501482544668	56.321577	500000500000
1.1754589316986308	67.194884	500000500000
1.1755966831681484	52.629361	500000500000
1.1756863120163916	55.956865	500000500000
1.1760478256695404	57.111046	500000500000
1.176071708351528	62.154926	500000500000
1.176090127520704	49.848007	500000500000
1.1760944395881003	55.806353	500000500000
1.1761857877287476	62.523548	500000500000
1.176218060405508	54.012695	500000500000
1.1762731662060946	52.148612	500000500000
1.1765802372925578	55.929296	500000500000
1.1766116024631692	55.735087	500000500000
1.1767239493114152	49.288383	500000500000
1.1771509436467722	56.85195	500000500000
1.1772151827739132	70.809267	500000500000
1.1774923684066088	68.310582	500000500000
1.1775206319027467	56.140168	500000500000
1.1775224807873714	49.744706	500000500000
1.1775834430615864	54.435286	500000500000
1.177614813103752	62.668084	500000500000
1.1776858181166163	57.561114	500000500000
1.1778390133835692	68.231877	500000500000
1.178150448441536	46.924739	500000500000
1.1782452265444399	60.837804	500000500000
1.1783291371760032	51.098314	500000500000
1.178355055977068	55.058247	500000500000
1.1783784380394875	50.206036	500000500000
1.1789061841205837	56.704719	500000500000
1.1789249424382169	51.564233	500000500000
1.1789626807063889	47.774174	500000500000
1.17899608960183	50.508999	500000500000
1.1790154990985409	41.77762	500000500000
1.1791545896592135	62.527626	500000500000
1.1792607787905949	61.805242	500000500000
1.179291470690262	66.282564	500000500000
1.1792922576497002	56.503486	500000500000
1.1793192165856872	53.874413	500000500000
1.1794008320130218	58.802474	500000500000
1.1795602006587094	55.780244	500000500000
1.1797123798252651	57.437657	500000500000
1.1798577918959592	53.058407	500000500000
1.1798705142995587	55.453921	500000500000
1.1799500579394238	56.188446	500000500000
1.1801707067848075	55.010759	500000500000
1.1802378062719543	48.239491	500000500000
1.180296160167381	51.982948	500000500000
1.1803560839801643	44.91009	500000500000
1.180470664016108	56.052962	500000500000
1.180557248363055	67.255918	500000500000
1.1807256957990615	56.12116	500000500000
1.1808734863799917	45.901662	500000500000
1.1808968082732545	56.009968	500000500000
1.1809064812755456	50.328811	500000500000
1.1809307419798611	49.497508	500000500000
1.1809473632074676	56.149848	500000500000
1.1814056358599987	53.320175	500000500000
1.1814472043890836	63.625679	500000500000
1.1817025189029386	64.815842	500000500000
1.181814318344105	57.688593	500000500000
1.1818353819411618	58.554593	500000500000
1.1818453419019366	52.314754	500000500000
1.181856893853209	51.879853	500000500000
1.1819420795691862	58.057893	500000500000
1.1819631227158147	58.83517	500000500000
1.1821588459959256	52.880476	500000500000
1.1822697546000178	54.515834	500000500000
1.182329930419975	48.183345	500000500000
1.1826692530616092	48.912632	500000500000
1.182757838824919	48.109782	500000500000
1.1828244499548826	51.113319	500000500000
1.18284690434389	49.549802	500000500000
1.1828558332686991	49.242898	500000500000
1.1829209244752867	40.379138	500000500000
1.1829334224140466	62.288048	500000500000
1.1836090691751469	63.098021	500000500000
1.1836975987116023	52.716897	500000500000
1.1837374902611093	58.107442	500000500000
1.1839198435423324	63.907143	500000500000
1.183937873424681	53.760732	500000500000
1.184053615658003	32.0694	500000500000
1.1840764023470276	49.604752	500000500000
1.184102437277932	57.560331	500000500000
1.1841198489888796	70.777668	500000500000
1.1842278229312528	50.328696	500000500000
1.184235908990324	55.12289	500000500000
1.184317604232146	64.291122	500000500000
1.1844205187065868	44.272319	500000500000
1.1845452103518053	68.453314	500000500000
1.1846668460153045	59.646213	500000500000
1.1846800967729072	50.267616	500000500000
1.1846815885180029	59.091251	500000500000
1.184859200192664	62.67431	500000500000
1.1850213147169597	68.863335	500000500000
1.1851084164989103	60.287249	500000500000
1.1851538708685818	53.022538	500000500000
1.1851787957597262	63.045112	500000500000
1.1853262826793038	56.074529	500000500000
1.1853897012317245	54.183941	500000500000
1.1854246232776853	51.531423	500000500000
1.1855838155033431	63.101766	500000500000
1.1856034674911848	57.220099	500000500000
1.1856165661459048	53.961939	500000500000
1.1857716021762363	73.311204	500000500000
1.185821210821363	49.60684	500000500000
1.1862099927774163	53.202103	500000500000
1.1863421398359226	55.52048	500000500000
1.1864166964878766	52.580258	500000500000
1.1865068699588437	55.699026	500000500000
1.1869661709481067	46.725204	500000500000
1.1872650783459422	65.961982	500000500000
1.1873237838343145	68.153246	500000500000
1.187365287162944	47.912649	500000500000
1.1875163602085377	54.132423	500000500000
1.187516774492763	50.524207	500000500000
1.1876271152352027	60.532197	500000500000
1.1879323976408822	49.379328	500000500000
1.1880551342668377	55.285088	500000500000
1.1881189133433896	57.311809	500000500000
1.1881432576640818	62.134972	500000500000
1.1881707530674932	54.032738	500000500000
1.1883182424535124	56.459047	500000500000
1.1884569931060605	69.870595	500000500000
1.1885260297776836	60.684847	500000500000
1.1887696473916534	52.919987	500000500000
1.1887913529484342	72.861093	500000500000
1.1888136043199728	54.106844	500000500000
1.1890300529518325	41.214604	500000500000
1.1891863846556123	58.093695	500000500000
1.189212838211278	52.225579	500000500000
1.1892742903283602	47.430435	500000500000
1.1893088646765484	49.926247	500000500000
1.1893279857391188	51.072512	500000500000
1.1894563203039812	62.083144	500000500000
1.1895852125773978	59.783989	500000500000
1.1896784368538422	61.136588	500000500000
1.1897170131044263	57.267931	500000500000
1.1898120625656103	59.194577	500000500000
1.1899482768613272	58.314128	500000500000
1.1901711389379086	58.661712	500000500000
1.1901929580863633	46.645878	500000500000
1.1902104904804711	66.987358	500000500000
1.1903467685513822	62.007369	500000500000
1.1903632833898763	46.9822	500000500000
1.1903936594456428	57.561802	500000500000
1.190629953981289	51.378077	500000500000
1.1906792689184416	64.06554	500000500000
1.1907828921350478	43.461898	500000500000
1.1908290182977668	47.84276	500000500000
1.1909310008122935	58.172203	500000500000
1.191001410174252	52.926365	500000500000
1.1911235202993244	52.092595	500000500000
1.1911270866349255	67.415576	500000500000
1.1912094352966929	60.477873	500000500000
1.1912726239753098	48.720782	500000500000
1.1912790552377723	53.676151	500000500000
1.191339667040213	54.65317	500000500000
1.191415891253418	55.819795	500000500000
1.1914625874177216	52.125789	500000500000
1.191539717578341	45.713037	500000500000
1.1915545726452894	71.1365	500000500000
1.1916099343579314	48.05517	500000500000
1.1918949707370057	57.100957	500000500000
1.1919704734928431	45.8653	500000500000
1.1921363495675692	63.981932	500000500000
1.1922458246757297	42.416701	500000500000
1.1923959957386918	45.862398	500000500000
1.1924776726871007	52.425625	500000500000
1.192490225517405	57.852099	500000500000
1.1925038190213078	56.048673	500000500000
1.1925361156594807	65.755626	500000500000
1.1925482259122495	45.625741	500000500000
1.1925721381325292	59.485214	500000500000
1.1926381439210791	64.130267	500000500000
1.192924814270495	63.38633	500000500000
1.1929669764163655	48.622837	500000500000
1.1930363943834867	63.02908	500000500000
1.1930800102102586	57.50601	500000500000
1.1931903628095473	60.818568	500000500000
1.1932159891337848	52.543192	500000500000
1.1932429380486194	59.044969	500000500000
1.1933146573540439	56.73002	500000500000
1.1935554978775655	50.326606	500000500000
1.1936340536935688	45.379804	500000500000
1.1936436970544142	53.619525	500000500000
1.193674175287144	65.420977	500000500000
1.1936994866489168	50.882887	500000500000
1.1937547992435584	44.052312	500000500000
1.1938275128495115	52.142455	500000500000
1.1939193657056553	56.941951	500000500000
1.193966681656974	48.310296	500000500000
1.194049182765454	38.507029	500000500000
1.1940758701896357	59.038411	500000500000
1.1943079452231398	44.030074	500000500000
1.1943433646435682	55.005103	500000500000
1.194405515932515	58.312855	500000500000
1.1945863073491498	59.672007	500000500000
1.1946611055012486	65.329185	500000500000
1.194667778675241	48.634479	500000500000
1.1946985610237713	48.563097	500000500000
1.1947508955258743	50.205591	500000500000
1.1949377640850285	51.109942	500000500000
1.1950687416514525	58.977119	500000500000
1.195146114523765	55.477237	500000500000
1.1951484363012268	53.623574	500000500000
1.1951709468923168	51.683175	500000500000
1.1952273438420544	67.134977	500000500000
1.1957928002355231	58.767037	500000500000
1.1958189323424009	49.71627	500000500000
1.1958235221101146	66.158375	500000500000
1.1958767833538655	62.447058	500000500000
1.1960777938897984	58.804907	500000500000
1.1961575907482038	59.497232	500000500000
1.1964319029409851	62.841852	500000500000
1.1964425598402229	57.031442	500000500000
1.19655678077922	58.094822	500000500000
1.1967127870610583	50.862739	500000500000
1.1968642628773427	62.819719	500000500000
1.1968807081920416	63.533365	500000500000
1.197076686745742	72.40897	500000500000
1.1971278842618085	51.88619	500000500000
1.1972134898526434	68.702559	500000500000
1.197299763550629	54.19172	500000500000
1.1972998153379435	75.953986	500000500000
1.1973870969807852	57.225801	500000500000
1.1973974709729105	63.962188	500000500000
1.197587455119066	52.389553	500000500000
1.1976615112923652	47.020357	500000500000
1.1977262386267642	50.69917	500000500000
1.1977496556939022	64.285499	500000500000
1.1977990629349486	47.99934	500000500000
1.19805595578744	52.215212	500000500000
1.1981437866233404	57.553651	500000500000
1.1981584915295398	60.109378	500000500000
1.1981877760930175	62.44326	500000500000
1.1982532756463595	55.793986	500000500000
1.19838645481073	45.832517	500000500000
1.1983904171408173	51.194413	500000500000
1.1983918609098216	55.338984	500000500000
1.198403308857436	61.315857	500000500000
1.1985224393615552	44.185373	500000500000
1.1986833831037544	73.490593	500000500000
1.1986950845350033	62.443325	500000500000
1.1987584794148922	58.178205	500000500000
1.1987752275598824	51.996266	500000500000
1.198829163933512	53.885351	500000500000
1.1988347731403657	53.378327	500000500000
1.198878031420981	60.150106	500000500000
1.198955770103502	48.374887	500000500000
1.198965630651271	49.32911	500000500000
1.1990358805292924	48.500476	500000500000
1.1990666310194833	66.99506	500000500000
1.1991279016260377	64.183828	500000500000
1.1991678335179017	49.982607	500000500000
1.1992349376364029	46.246692	500000500000
1.1993723691101894	56.27521	500000500000
1.1994545342024407	60.592239	500000500000
[truncated: 48,000 more rows]
