# Supplementary material for: The evolutionary maintenance of Lévy flight foraging
Source: PLoS Comput Biol. 2022 Jan 18;18(1):e1009490. doi: 10.1371/journal.pcbi.1009490 (PMC8797186; doi:10.1371/journal.pcbi.1009490)
Supplement: S1 Data — (ZIP) [file pcbi.1009490.s005.zip › S1_Data/single_generation_data/speed_1/random_uniform_results/fd_aol1]

1.00003943300054	131.4519812	3125001250000
1.000064197068053	147.706954	3125001250000
1.0001390938407086	141.3307328	3125001250000
1.0002586216814242	124.9261724	3125001250000
1.000271725427924	132.1639132	3125001250000
1.0002747829349974	146.4248776	3125001250000
1.0004001432520644	116.2653212	3125001250000
1.000537383273197	141.2961252	3125001250000
1.0005697582508135	142.1415324	3125001250000
1.0008282198039722	159.8637256	3125001250000
1.0008631347464072	112.4838188	3125001250000
1.000934539368217	143.0695132	3125001250000
1.0011298701686506	143.38498	3125001250000
1.0011653091212742	137.0563812	3125001250000
1.0011844233370666	157.6094396	3125001250000
1.0012221640208638	126.5433484	3125001250000
1.001344170922621	119.6391148	3125001250000
1.0014408626897793	144.5659868	3125001250000
1.0014513059752597	148.8075608	3125001250000
1.0014566082646477	120.7314404	3125001250000
1.0014889084520116	143.992574	3125001250000
1.0016699783927727	152.2209028	3125001250000
1.0016958088303087	134.0660156	3125001250000
1.0017451231150358	146.5365444	3125001250000
1.0021551661754549	127.9462556	3125001250000
1.002376572348231	142.6259868	3125001250000
1.0023898145151264	142.051288	3125001250000
1.0024149999545977	130.5723216	3125001250000
1.0024191712433896	128.430862	3125001250000
1.0024834935784206	138.3034788	3125001250000
1.0026336013195445	118.3953556	3125001250000
1.0027435603344428	124.2481508	3125001250000
1.002896399181585	140.4306404	3125001250000
1.003215173344547	136.3453664	3125001250000
1.0032324336223448	135.8925904	3125001250000
1.003542886394416	132.2642472	3125001250000
1.0037187483291206	137.3892136	3125001250000
1.0039093398087442	123.297962	3125001250000
1.0040742024113012	137.9916148	3125001250000
1.0042469973576624	117.9326972	3125001250000
1.0042928324852554	123.1901476	3125001250000
1.004476841941739	137.077808	3125001250000
1.0045520871584095	109.9175612	3125001250000
1.004705932101866	123.463258	3125001250000
1.0047652412474752	128.1236936	3125001250000
1.0048351375280598	147.4459644	3125001250000
1.0049739180251032	147.2884888	3125001250000
1.0049934500969666	106.5207576	3125001250000
1.0049959239760673	142.4323828	3125001250000
1.005169062339785	117.8171136	3125001250000
1.0051998161090805	150.4508048	3125001250000
1.0052087284372726	137.0781444	3125001250000
1.0053064384815935	123.545598	3125001250000
1.0055387465239765	129.9459124	3125001250000
1.0057233731393205	141.241782	3125001250000
1.005784820762833	133.5936508	3125001250000
1.0058472353873815	119.0495084	3125001250000
1.0059486661400798	130.221144	3125001250000
1.0060253060661235	126.8892644	3125001250000
1.0060720637803822	123.3352168	3125001250000
1.0061327833441638	132.8336656	3125001250000
1.0061387750971489	127.1838284	3125001250000
1.0063511738856952	130.8053148	3125001250000
1.0063572896027837	127.2000564	3125001250000
1.006451411380507	111.9911076	3125001250000
1.0066073020903978	129.4787928	3125001250000
1.0067244385354708	119.8420404	3125001250000
1.0068289328830713	122.7128108	3125001250000
1.0068728786990429	132.1677428	3125001250000
1.0069617839590892	139.8593492	3125001250000
1.0069812577915471	149.7033676	3125001250000
1.0070269489841572	137.7395556	3125001250000
1.0070751942009537	136.3254128	3125001250000
1.0071585956295972	122.172114	3125001250000
1.0072130150892724	140.1414348	3125001250000
1.007223132516092	127.9030416	3125001250000
1.0074509822009283	123.0745452	3125001250000
1.007480761452277	130.5977116	3125001250000
1.0075121602825912	133.1824768	3125001250000
1.007703807024273	133.9019508	3125001250000
1.007876905430286	123.2776428	3125001250000
1.007910343391024	117.6645308	3125001250000
1.0080425378171778	147.8524532	3125001250000
1.0080846330152862	113.6933396	3125001250000
1.0081512399884716	138.4478632	3125001250000
1.008188076887944	147.0798696	3125001250000
1.008228846087477	137.5732748	3125001250000
1.0083308807900555	142.5459912	3125001250000
1.0083438934070608	162.5063928	3125001250000
1.008450002372773	132.3486092	3125001250000
1.0085779711375396	147.8057396	3125001250000
1.0086082504486078	137.7186432	3125001250000
1.008726294395132	142.9748724	3125001250000
1.0088810831278812	119.8727164	3125001250000
1.008911860121879	128.8213004	3125001250000
1.0091051601930654	158.5919812	3125001250000
1.0091977165064108	133.8726252	3125001250000
1.009347879270789	120.5669364	3125001250000
1.0094449926040596	122.5768516	3125001250000
1.0094995679582417	122.294838	3125001250000
1.009793147802598	144.5392348	3125001250000
1.009885536761744	131.8354416	3125001250000
1.0099132733945084	144.1557592	3125001250000
1.0101209437646883	158.1835408	3125001250000
1.0101355057323504	157.04792	3125001250000
1.0103464109236842	136.635912	3125001250000
1.0104795437669336	137.636288	3125001250000
1.0105647642225826	123.712514	3125001250000
1.0105866504105112	143.0200344	3125001250000
1.0107557772920326	138.8450516	3125001250000
1.0108061695758088	134.9164852	3125001250000
1.0110253904797912	123.9148336	3125001250000
1.0110949927896276	142.0394168	3125001250000
1.0111035085249933	130.4238312	3125001250000
1.0111433154051133	130.640476	3125001250000
1.0111751586092828	120.1971612	3125001250000
1.0112903390005532	148.6188964	3125001250000
1.0113431393974894	124.8224268	3125001250000
1.011403676882244	126.4738832	3125001250000
1.0114639093119178	133.131006	3125001250000
1.0115751182863173	152.7166308	3125001250000
1.0116229164682735	132.2352464	3125001250000
1.0116723772327487	114.0297452	3125001250000
1.0116979337319827	130.0322896	3125001250000
1.0117763050350501	155.0830808	3125001250000
1.011793273019847	119.099224	3125001250000
1.0118078535785453	127.9373212	3125001250000
1.012026534440983	128.1908672	3125001250000
1.0121861908435057	137.2463364	3125001250000
1.0123529529058386	143.6117116	3125001250000
1.0125184269692529	134.7283688	3125001250000
1.0126453469339938	138.0339276	3125001250000
1.012749886810347	138.2862344	3125001250000
1.0130343717988923	143.3935576	3125001250000
1.0132656873564465	134.5587832	3125001250000
1.0135472693459793	134.1486544	3125001250000
1.013564528505502	128.6305492	3125001250000
1.0135692488675832	133.3769304	3125001250000
1.0136719125523737	124.66897	3125001250000
1.013735694206532	154.102966	3125001250000
1.0139610470593383	142.461964	3125001250000
1.0139853053750782	150.6837716	3125001250000
1.0140217733306949	132.3831876	3125001250000
1.0140991107292388	135.0887684	3125001250000
1.0141000608472268	138.3402036	3125001250000
1.014107838414856	117.9818744	3125001250000
1.0141497712806675	137.5950152	3125001250000
1.0141690391342617	143.6805752	3125001250000
1.0142118859312763	121.0314996	3125001250000
1.0142632560272216	109.4166032	3125001250000
1.014419040794766	124.0527256	3125001250000
1.0144348319489995	114.4333348	3125001250000
1.0145742758588878	137.6314396	3125001250000
1.0146500779190142	135.9574088	3125001250000
1.014883320978465	127.8527688	3125001250000
1.0149521109375694	136.6799836	3125001250000
1.0149842591621607	140.13004	3125001250000
1.0150207911092997	136.5625788	3125001250000
1.0150317985085613	132.791986	3125001250000
1.0150555017903224	112.0438904	3125001250000
1.0150682431143672	126.5632044	3125001250000
1.0151605660135457	142.4791752	3125001250000
1.01525853453328	129.9702644	3125001250000
1.0152725221541976	123.0320852	3125001250000
1.0152860354722941	120.472134	3125001250000
1.0156117004181209	143.6901492	3125001250000
1.0156547042833433	153.3200428	3125001250000
1.015674888322477	120.9376464	3125001250000
1.0156987470513419	117.7653024	3125001250000
1.015817990395589	133.2671336	3125001250000
1.0158908166565004	125.6638748	3125001250000
1.0158959503824352	124.6127464	3125001250000
1.0160135473548473	129.1511236	3125001250000
1.016037859708079	137.0109452	3125001250000
1.0160988548395498	148.3506356	3125001250000
1.0162625264783078	141.3527648	3125001250000
1.0164926027386123	139.1666076	3125001250000
1.0170278961607866	148.6296364	3125001250000
1.0170365281997342	132.747278	3125001250000
1.0171235819980111	148.1976868	3125001250000
1.0171999095773328	155.9777432	3125001250000
1.017253781139663	121.8441552	3125001250000
1.0172607788425625	126.2078792	3125001250000
1.017378135157785	137.1108012	3125001250000
1.017645412517876	134.6656556	3125001250000
1.0178270850420166	115.2030476	3125001250000
1.0180270171521224	152.2174808	3125001250000
1.0182303406177446	141.7507132	3125001250000
1.0182360155520611	130.9089012	3125001250000
1.018281655896751	133.8906016	3125001250000
1.0183480864421948	138.0765432	3125001250000
1.0183741741433896	130.9023528	3125001250000
1.0184551198118927	133.7705196	3125001250000
1.0184915761981121	119.4764928	3125001250000
1.018701480286463	142.827912	3125001250000
1.0188534227698378	147.3154296	3125001250000
1.0188939612719552	127.4389228	3125001250000
1.0189147025936225	136.1588424	3125001250000
1.018924066209916	128.5708312	3125001250000
1.0189247475811525	136.6580568	3125001250000
1.0191066452941149	139.5107012	3125001250000
1.0191350152917802	134.5856544	3125001250000
1.01926734107615	132.9462344	3125001250000
1.0197033339952362	130.7119132	3125001250000
1.0197129857261964	122.3362352	3125001250000
1.01973865067513	132.632784	3125001250000
1.0197966021971734	155.2257816	3125001250000
1.0198027930276912	121.7193724	3125001250000
1.0199990659520406	120.8035344	3125001250000
1.0200378008269508	122.5826964	3125001250000
1.0200479141128351	135.6705348	3125001250000
1.0202397486155679	142.8951416	3125001250000
1.0203157473252171	133.7269624	3125001250000
1.0204426530323487	146.1692656	3125001250000
1.0204831699137586	134.8313624	3125001250000
1.020701572700859	119.7241152	3125001250000
1.0208814545955165	142.2065588	3125001250000
1.0210812900614137	133.4534992	3125001250000
1.0210966738237728	123.3802036	3125001250000
1.0212782401282186	146.3544192	3125001250000
1.0213043066031238	153.7748728	3125001250000
1.0213161306960596	121.6861508	3125001250000
1.0213896865407992	138.1623688	3125001250000
1.0214098769749955	119.5221444	3125001250000
1.0214155009606198	142.2942552	3125001250000
1.0214755539055111	125.0153956	3125001250000
1.021477527787066	127.8518368	3125001250000
1.0216885837763592	129.4039612	3125001250000
1.0216895410871136	131.2051812	3125001250000
1.021696687162277	120.0952892	3125001250000
1.0217640885252268	149.0531236	3125001250000
1.0217650451063889	153.090428	3125001250000
1.02177695587959	128.6600328	3125001250000
1.021816863765156	145.3668096	3125001250000
1.021995594212016	134.0257672	3125001250000
1.0221815755077177	124.6205352	3125001250000
1.0222875124548545	158.8592688	3125001250000
1.0223007516504008	123.8327956	3125001250000
1.0223326172782774	123.9336924	3125001250000
1.022471932646333	143.7089784	3125001250000
1.022477540510149	138.1164612	3125001250000
1.022493656079826	145.9547088	3125001250000
1.0225916739721117	132.638288	3125001250000
1.0226537685905879	139.0539808	3125001250000
1.0227512635190683	152.4730396	3125001250000
1.0228980867758275	119.1997312	3125001250000
1.0229242381290484	131.2579892	3125001250000
1.0232054208369157	145.1470596	3125001250000
1.0232100666130126	126.3652216	3125001250000
1.0232190162847778	133.0848696	3125001250000
1.0233668846080222	119.3254548	3125001250000
1.0234603875474215	121.6018176	3125001250000
1.0236335441934197	155.6183816	3125001250000
1.023834485380975	135.5516256	3125001250000
1.023924369895788	152.306176	3125001250000
1.023934748764982	145.8327388	3125001250000
1.023960235557094	148.5678524	3125001250000
1.0239680657425445	135.6806176	3125001250000
1.0239956224793576	142.3390684	3125001250000
1.0242101370181298	141.2701828	3125001250000
1.024224842003615	120.0740288	3125001250000
1.0244318997978643	138.7096476	3125001250000
1.0244725703901945	133.347794	3125001250000
1.0245666534797415	134.369066	3125001250000
1.0247431402472589	149.62828	3125001250000
1.0247570960587846	127.3668	3125001250000
1.024918508531751	135.8102096	3125001250000
1.0249732119737809	142.0621296	3125001250000
1.025059458345238	124.4108404	3125001250000
1.0250773982838286	134.3387604	3125001250000
1.0252725295760563	154.443552	3125001250000
1.0253063652259526	114.1408104	3125001250000
1.0253161260058454	128.766542	3125001250000
1.0254238818958403	128.1109096	3125001250000
1.025602027003635	124.6662396	3125001250000
1.0257855334904409	148.7303856	3125001250000
1.0257881006773415	132.1791872	3125001250000
1.025859349156923	119.739408	3125001250000
1.0259482579789965	122.076928	3125001250000
1.0259667211515981	136.8582312	3125001250000
1.0259975019348508	120.0855672	3125001250000
1.0259988333197896	123.4317216	3125001250000
1.0260388054386884	153.8776056	3125001250000
1.0261149933139704	113.8527932	3125001250000
1.0261420588119743	136.836004	3125001250000
1.0262288200299878	132.1524732	3125001250000
1.0262326082863962	142.115384	3125001250000
1.026316140400484	125.2514304	3125001250000
1.026380752160244	135.0404608	3125001250000
1.0264150760949369	131.8638488	3125001250000
1.0265799522927912	140.8857592	3125001250000
1.0267164334453058	130.0152216	3125001250000
1.0268667891544438	132.6047564	3125001250000
1.0268891662479458	132.748592	3125001250000
1.0270876006870786	135.5876272	3125001250000
1.027320645273639	144.544978	3125001250000
1.0273522911423312	150.5498996	3125001250000
1.027397541383234	149.3431036	3125001250000
1.0275271292584167	152.0605312	3125001250000
1.027571658128246	144.8356504	3125001250000
1.0276886861556331	133.0741408	3125001250000
1.027754862342758	131.1188348	3125001250000
1.0278304867475172	151.3149064	3125001250000
1.0279512031828002	140.078986	3125001250000
1.0279840268999276	129.9454992	3125001250000
1.0280909690526645	151.070852	3125001250000
1.0281108230617515	147.6643228	3125001250000
1.028131267666207	132.6427424	3125001250000
1.0281659980467386	125.107552	3125001250000
1.028252874290432	129.7738504	3125001250000
1.028304163779544	135.8205548	3125001250000
1.0283171890546383	137.8530608	3125001250000
1.0285748138003434	137.0049388	3125001250000
1.0286304975375224	126.9326908	3125001250000
1.0286881177321248	149.4224124	3125001250000
1.0288657627563609	141.763696	3125001250000
1.0289545677426006	140.0518152	3125001250000
1.029031968675205	144.5475404	3125001250000
1.029032053081393	131.664982	3125001250000
1.0291892716087516	134.0304508	3125001250000
1.0293832828367728	133.2324272	3125001250000
1.0294729961134466	135.6367844	3125001250000
1.0295283219599711	137.2280836	3125001250000
1.029541766008635	118.032192	3125001250000
1.0295441059267447	143.7906392	3125001250000
1.0295800413090899	140.6544532	3125001250000
1.0296450891991251	134.2916684	3125001250000
1.029690775028377	135.3727656	3125001250000
1.0297504809141254	145.8074644	3125001250000
1.0297579036305633	137.9008628	3125001250000
1.0299350305262502	144.3643412	3125001250000
1.0299635681249772	150.174352	3125001250000
1.029967042132713	119.018318	3125001250000
1.0299720572953892	146.0439332	3125001250000
1.0299841013419715	120.7842576	3125001250000
1.030343484540209	132.92273	3125001250000
1.0303801717179812	132.5480636	3125001250000
1.0304372873983	144.2969744	3125001250000
1.0305466732038775	143.5896304	3125001250000
1.0305958072337158	141.9125204	3125001250000
1.0308149793660233	130.79321	3125001250000
1.0309124010103192	157.245106	3125001250000
1.0311166880366858	138.0035456	3125001250000
1.031162159416192	108.3914484	3125001250000
1.0312232413204234	139.2371988	3125001250000
1.0313293083446042	141.4279836	3125001250000
1.031454551497489	126.4308416	3125001250000
1.0314752749339005	117.455944	3125001250000
1.0316466617712452	124.4378852	3125001250000
1.0317533839794844	140.8486848	3125001250000
1.0318112332537064	150.1094036	3125001250000
1.0318653165914258	127.8018804	3125001250000
1.0319032836748134	128.7628736	3125001250000
1.0321058642726781	126.3281592	3125001250000
1.0321150684206628	146.387818	3125001250000
1.0322372665925768	135.3251804	3125001250000
1.03225123600486	119.8202544	3125001250000
1.0323710515298177	155.285592	3125001250000
1.0326848656817385	124.2429148	3125001250000
1.0328697916029537	133.3082808	3125001250000
1.0329209587468593	143.4086292	3125001250000
1.0329769647933429	139.9674176	3125001250000
1.0331521513187876	140.2496416	3125001250000
1.0331993203135217	134.1337476	3125001250000
1.0332571680860023	128.749046	3125001250000
1.0333079811941062	136.286636	3125001250000
1.0334480761835358	148.9693576	3125001250000
1.033531588475911	140.595236	3125001250000
1.033744569585773	128.1436424	3125001250000
1.0337516649908498	131.9522064	3125001250000
1.0339378812440554	142.1097568	3125001250000
1.0340268564593238	153.2627912	3125001250000
1.0340960659936884	138.679938	3125001250000
1.0341017394403131	141.0071776	3125001250000
1.0341817878951185	125.189468	3125001250000
1.0342855100522348	133.7094896	3125001250000
1.0344438110569822	144.7099956	3125001250000
1.0344657016510603	121.7968744	3125001250000
1.0345346389544663	128.4203984	3125001250000
1.034711629840749	133.2602648	3125001250000
1.0348527574890622	127.6877784	3125001250000
1.0348878427757882	131.0880872	3125001250000
1.035031232050196	155.0544972	3125001250000
1.0350595703915308	120.2594788	3125001250000
1.0351992809101302	142.4843956	3125001250000
1.035337446873519	122.8771836	3125001250000
1.0353902393440002	133.2630984	3125001250000
1.0354606858168358	128.2595196	3125001250000
1.0355416185628101	142.8206444	3125001250000
1.0355427635550989	141.616324	3125001250000
1.0355784519120843	136.3209008	3125001250000
1.0358079631052326	137.4617924	3125001250000
1.035835792093908	127.764354	3125001250000
1.0359254112351948	121.847182	3125001250000
1.036424144555816	133.2666072	3125001250000
1.0364672910451145	143.2548724	3125001250000
1.036535552740093	145.0775684	3125001250000
1.0365905237346125	128.4188108	3125001250000
1.0366384291999906	153.703528	3125001250000
1.0366584999421788	147.475134	3125001250000
1.0366817757400169	146.0752556	3125001250000
1.036739631657419	124.714442	3125001250000
1.0370289133728674	124.046704	3125001250000
1.0370640723343811	131.5362028	3125001250000
1.037120287759439	127.4924172	3125001250000
1.0371681605283902	124.51879	3125001250000
1.037180378248654	138.9063996	3125001250000
1.0372141064303688	128.0374972	3125001250000
1.0372148825891934	138.1335396	3125001250000
1.0375329173145622	143.092224	3125001250000
1.0377437272159171	139.8951072	3125001250000
1.037797719095487	128.4834676	3125001250000
1.037834908787378	141.4666804	3125001250000
1.0378925275839972	131.5608868	3125001250000
1.0378966624774424	151.7766368	3125001250000
1.037908510498323	129.3789404	3125001250000
1.0379086209052448	144.7760956	3125001250000
1.0380229067685685	128.751958	3125001250000
1.0380838913066601	137.1312932	3125001250000
1.0381187131852467	161.0729836	3125001250000
1.038193615884744	132.3250448	3125001250000
1.0382901934903337	128.6822992	3125001250000
1.038375709603928	152.270532	3125001250000
1.0383943123235808	134.2681392	3125001250000
1.038397143172744	137.414512	3125001250000
1.038436919181788	134.398126	3125001250000
1.0386391361505138	150.7385628	3125001250000
1.0387057508590551	137.9887484	3125001250000
1.038722925977423	116.280446	3125001250000
1.039091370139936	128.1060476	3125001250000
1.0391112134160376	132.9605368	3125001250000
1.039253638626811	139.9984052	3125001250000
1.0392788510740676	135.5241904	3125001250000
1.039462024712793	120.4945452	3125001250000
1.0396212679379948	147.9417168	3125001250000
1.0396310089530223	138.7118496	3125001250000
1.039636660165896	131.8159844	3125001250000
1.0397352220320746	141.5543612	3125001250000
1.03974038710293	119.3915744	3125001250000
1.0398855139462262	142.032878	3125001250000
1.0400425384603258	137.0953956	3125001250000
1.0401694109095072	143.0117856	3125001250000
1.040204405524991	136.7395352	3125001250000
1.0404714203110799	121.7389512	3125001250000
1.0405147192399935	154.4342428	3125001250000
1.0406501633864929	148.7984956	3125001250000
1.040774145576728	143.2545596	3125001250000
1.0407815670292222	134.261172	3125001250000
1.040873775345556	117.3303868	3125001250000
1.040906264759924	125.9199516	3125001250000
1.0410171426736068	130.4006304	3125001250000
1.0410569495556694	124.3683348	3125001250000
1.0411226237152884	123.4901912	3125001250000
1.0413558926276458	146.108802	3125001250000
1.041370484102553	147.0671268	3125001250000
1.0414500174030197	135.3384936	3125001250000
1.041638923029577	115.4650628	3125001250000
1.0418123065647589	122.3249644	3125001250000
1.0418492768766578	147.6728396	3125001250000
1.0418901660905668	128.1916504	3125001250000
1.0419234550074632	128.6699568	3125001250000
1.0421782354365967	129.0087312	3125001250000
1.0422904916747322	153.2372468	3125001250000
1.0425177805523385	131.1788324	3125001250000
1.0426075971231945	154.8321	3125001250000
1.0428155177413885	152.3731864	3125001250000
1.042876351762715	138.8657608	3125001250000
1.0429000889648283	154.143598	3125001250000
1.0430378776761713	127.6283452	3125001250000
1.0430541369430049	136.2222592	3125001250000
1.043175327676177	136.331288	3125001250000
1.0433435726279696	153.1319272	3125001250000
1.0434075644020104	135.1393964	3125001250000
1.0435154361640704	125.8954884	3125001250000
1.0436878522632034	151.7602264	3125001250000
1.0436921872916844	136.726212	3125001250000
1.0438637106848767	138.2116784	3125001250000
1.0438917589321337	158.7971856	3125001250000
1.0439299457424889	132.641536	3125001250000
1.0440325311307397	137.8755992	3125001250000
1.0440836662289108	133.8792368	3125001250000
1.0441017939741002	134.987766	3125001250000
1.0442854308487963	137.941124	3125001250000
1.0443391663294757	150.1558532	3125001250000
1.0443452980408994	133.116806	3125001250000
1.0443977159328108	129.5101256	3125001250000
1.044592059351091	148.5176648	3125001250000
1.0446111403409666	121.8564156	3125001250000
1.0446181206323677	136.5155472	3125001250000
1.0446418320642468	139.854234	3125001250000
1.044658496638343	138.8010616	3125001250000
1.0447955988973452	144.453588	3125001250000
1.0447993764923715	133.470754	3125001250000
1.0448177621151795	149.1229184	3125001250000
1.0448470193170198	143.3003956	3125001250000
1.0449483205003751	128.774862	3125001250000
1.0450531837509711	130.1947356	3125001250000
1.0450668571327018	180.3538244	3125001250000
1.045144117322257	157.6090816	3125001250000
1.0452214095492554	141.2960184	3125001250000
1.0454629394183987	142.1446808	3125001250000
1.0454808369098971	163.2187472	3125001250000
1.045579861468585	134.0227232	3125001250000
1.0456544405034602	160.0115156	3125001250000
1.0457408493596834	133.8207052	3125001250000
1.0458568171217208	134.0870992	3125001250000
1.045947338113187	145.5899348	3125001250000
1.0459498403248348	151.6521692	3125001250000
1.045955516480502	112.036132	3125001250000
1.0462522448096314	144.0730284	3125001250000
1.0462599438103184	141.0939364	3125001250000
1.046387817763744	136.8432216	3125001250000
1.046507347413181	138.2638432	3125001250000
1.0465955702182552	127.4098776	3125001250000
1.0466338773981825	114.7357588	3125001250000
1.0467916319527941	137.29889	3125001250000
1.0472772840262885	124.1254584	3125001250000
1.047362033845551	152.3080124	3125001250000
1.0474509510716037	154.3124824	3125001250000
1.0475465492255127	119.1108456	3125001250000
1.0475531782971412	119.3338516	3125001250000
1.0475660031329976	142.4011864	3125001250000
1.047570119239864	127.2967492	3125001250000
1.0476217753444352	144.7090984	3125001250000
1.0477372421162747	144.0986592	3125001250000
1.047872199982924	117.8849796	3125001250000
1.0479910475077416	154.3617136	3125001250000
1.0480575354620882	135.081554	3125001250000
1.0480964497785108	118.793212	3125001250000
1.0481630590285764	133.1427476	3125001250000
1.0481994310857958	140.147826	3125001250000
1.0483084183231552	147.2353032	3125001250000
1.0483846629517344	129.8516096	3125001250000
1.0485235582881025	130.0949956	3125001250000
1.0485372579054983	121.3465744	3125001250000
1.0485397889264338	125.5320432	3125001250000
1.0486429816224958	126.4851036	3125001250000
1.04864845669126	128.7203004	3125001250000
1.048677197910415	138.1540824	3125001250000
1.0489774177220903	148.2883928	3125001250000
1.048995198778297	131.105324	3125001250000
1.0490944302264578	144.581666	3125001250000
1.0493046308506109	156.5019676	3125001250000
1.049313820090532	158.2729612	3125001250000
1.0493719900444818	141.0355188	3125001250000
1.0495207522442342	147.244066	3125001250000
1.0497457904569338	135.3883012	3125001250000
1.0498030134873273	131.6565372	3125001250000
1.0500907535983983	132.2901208	3125001250000
1.0501211390490823	126.3106452	3125001250000
1.0501505100499195	127.7498552	3125001250000
1.0502857825363885	127.9829516	3125001250000
1.050491836760052	154.211772	3125001250000
1.0505008794630455	157.1918384	3125001250000
1.0505640288100069	136.0823116	3125001250000
1.0509268450046565	119.104896	3125001250000
1.0509692967043929	125.9204616	3125001250000
1.0509748602075084	130.1205432	3125001250000
1.0509900207878675	137.92739	3125001250000
1.0510996974748699	150.7400204	3125001250000
1.0511234657705302	160.6135964	3125001250000
1.0511737824789604	124.6576932	3125001250000
1.0512242750912109	133.9116432	3125001250000
1.0512385854998176	136.5572412	3125001250000
1.0512879564565938	132.7279888	3125001250000
1.051398123047827	129.1923436	3125001250000
1.0514185659884625	130.2485624	3125001250000
1.051442288014763	145.8579092	3125001250000
1.05148791968957	139.1881552	3125001250000
1.0515745838914692	117.8667436	3125001250000
1.0516362059361963	129.5761176	3125001250000
1.0518406431144287	125.2783744	3125001250000
1.051844152688515	152.62239	3125001250000
1.0520598961459473	122.3662632	3125001250000
1.0521010444572445	139.822494	3125001250000
1.0522127726377346	133.7981388	3125001250000
1.0524473326106607	150.7393584	3125001250000
1.0525547478125414	137.490608	3125001250000
1.052589263564906	140.2018692	3125001250000
1.0526064297246314	148.190894	3125001250000
1.052637242562229	113.4965064	3125001250000
1.0526395860778717	132.7682912	3125001250000
1.0526512851589755	120.5976692	3125001250000
1.0526626175544376	156.6717912	3125001250000
1.0528757252245535	140.9428204	3125001250000
1.0529928185625943	121.766304	3125001250000
1.0530140377729382	114.5935652	3125001250000
1.0530253982836608	137.3653764	3125001250000
1.053219248557924	143.0628252	3125001250000
1.0532471800828582	120.5497692	3125001250000
1.0532933799653021	121.7972312	3125001250000
1.0534956988442352	124.4153604	3125001250000
1.0535676467684545	145.4367196	3125001250000
1.0536709400662922	146.0012828	3125001250000
1.0537615489342476	175.473554	3125001250000
1.0537833108551538	132.8442356	3125001250000
1.0538220729255596	133.0551412	3125001250000
1.0538642076299234	142.0118644	3125001250000
1.0538748867204646	136.0736468	3125001250000
1.0538833246124026	113.8852216	3125001250000
1.0540803096024862	108.6184868	3125001250000
1.0541014301762175	141.8587848	3125001250000
1.0542258020980362	144.776524	3125001250000
1.0543569558996326	119.4366724	3125001250000
1.054496645706944	150.9579736	3125001250000
1.0547945083552142	126.001666	3125001250000
1.0549897661530347	152.256132	3125001250000
1.0551770004262582	139.1006624	3125001250000
1.0553128398584295	141.2215564	3125001250000
1.055452649207718	142.9191804	3125001250000
1.0554907402782674	158.0356908	3125001250000
1.0557160037167448	125.2924652	3125001250000
1.0557336060891134	127.9423436	3125001250000
1.0559261359870256	142.4627612	3125001250000
1.056018161210741	145.4346896	3125001250000
1.0561390155979258	125.2915556	3125001250000
1.0562143694825927	123.409712	3125001250000
1.0563429073920396	122.9583284	3125001250000
1.0564375029495272	140.8399224	3125001250000
1.0565097496978175	114.8749852	3125001250000
1.0565218279485031	129.72882	3125001250000
1.0566032751853405	146.8747516	3125001250000
1.0566493843368958	150.3502352	3125001250000
1.0567105750471797	149.1564604	3125001250000
1.0568237631859554	138.1696176	3125001250000
1.056972957699344	131.7541172	3125001250000
1.0571929154668545	129.2106292	3125001250000
1.0574354275334676	130.7605844	3125001250000
1.057584671468558	135.6725268	3125001250000
1.0575943767615197	144.5562752	3125001250000
1.0575974956385488	146.9069444	3125001250000
1.0578914037504952	128.4295724	3125001250000
1.0579472196931086	131.811666	3125001250000
1.0580505990933626	136.1977896	3125001250000
1.0584177823313508	128.8952084	3125001250000
1.0584334634217143	131.9065	3125001250000
1.0586443212069654	136.4039304	3125001250000
1.058795100017286	149.4526436	3125001250000
1.0589098560451533	135.36801	3125001250000
1.0591343342808943	127.7401952	3125001250000
1.0592401982917656	131.4808668	3125001250000
1.0592423874939143	143.95949	3125001250000
1.0592883733791587	144.1652908	3125001250000
1.0594186980242757	141.3994452	3125001250000
1.0596208208798337	170.796376	3125001250000
1.0597530385746907	141.4707548	3125001250000
1.0598551818791293	154.475324	3125001250000
1.059992866812798	133.5854768	3125001250000
1.0600324480102976	136.3622768	3125001250000
1.0600331642601293	132.7421092	3125001250000
1.060038420255048	138.5429564	3125001250000
1.0600457430088723	136.26809	3125001250000
1.0601463004664842	137.5434952	3125001250000
1.060148852803925	132.6038028	3125001250000
1.0603160733297674	141.5598776	3125001250000
1.0603396435802868	126.4791372	3125001250000
1.0607950192552953	149.821196	3125001250000
1.060840054916394	134.2640244	3125001250000
1.0611144414982845	144.3513428	3125001250000
1.0611820519748318	129.796378	3125001250000
1.0612364042156666	135.0962264	3125001250000
1.0612805227979836	131.3407376	3125001250000
1.0613768493940396	139.5688896	3125001250000
1.0615743126367545	129.826132	3125001250000
1.0615924585617034	133.090976	3125001250000
1.0617069235124543	133.2787556	3125001250000
1.061711369102343	149.5451992	3125001250000
1.0617168329807527	130.2906736	3125001250000
1.0617583990107855	115.1593252	3125001250000
1.0622635170005266	132.7160724	3125001250000
1.062292022406623	130.3872704	3125001250000
1.0623696666820424	116.4608564	3125001250000
1.0624098063990863	131.330882	3125001250000
1.0624992235166433	140.82308	3125001250000
1.0625241579383728	142.1555436	3125001250000
1.0627397612157432	132.4673548	3125001250000
1.0627543608895804	143.0807252	3125001250000
1.0628565337644609	142.3930612	3125001250000
1.0628675411216784	146.959778	3125001250000
1.0629542413303792	134.5594436	3125001250000
1.0630476004449765	142.0394924	3125001250000
1.0630507928446478	138.2372332	3125001250000
1.0630917840633327	131.3932044	3125001250000
1.0632260844910908	133.0973148	3125001250000
1.0632584164270644	134.0021168	3125001250000
1.0634736489499297	132.6724424	3125001250000
1.0635833884484156	143.8978392	3125001250000
1.0635865625652905	164.2411168	3125001250000
1.0636252747999562	131.5590696	3125001250000
1.0637164987044154	144.6282772	3125001250000
1.0638632535426442	119.0936764	3125001250000
1.0639001947091609	145.8368412	3125001250000
1.0640555010618686	130.2548052	3125001250000
1.0641101382052545	139.7299752	3125001250000
1.0644236378759104	141.743808	3125001250000
1.064471687802183	150.1262248	3125001250000
1.0644970837107746	125.669746	3125001250000
1.0646055433828514	143.5149212	3125001250000
1.0647841067252886	115.6021168	3125001250000
1.0651465894147356	142.8855416	3125001250000
1.0652397027263885	129.8343132	3125001250000
1.065258848245736	163.2884948	3125001250000
1.0653039862485123	133.0912972	3125001250000
1.0655383122241808	128.361182	3125001250000
1.0655524309136872	131.9381296	3125001250000
1.0656220944962682	146.5895028	3125001250000
1.065699391060322	142.8925748	3125001250000
1.0657349570737904	133.3959084	3125001250000
1.0657430104505514	147.2099044	3125001250000
1.065913695094607	153.6780752	3125001250000
1.0660735280646774	124.0631524	3125001250000
1.0667430014617705	143.60177	3125001250000
1.0667542109872108	131.5280944	3125001250000
1.0669467107983512	112.3675924	3125001250000
1.0669519791455624	135.466108	3125001250000
1.0670480191006062	136.2758	3125001250000
1.0671982119366132	135.7955784	3125001250000
1.0673904908616871	137.1687676	3125001250000
1.0673916669791952	141.1562228	3125001250000
1.0674017636693236	140.8048436	3125001250000
1.0674260409856735	133.432746	3125001250000
1.0675271813660845	165.2796308	3125001250000
1.067611589510685	160.4275604	3125001250000
1.067674425796158	122.1741732	3125001250000
1.0678383196422816	144.3353604	3125001250000
1.0679317575387572	167.1529108	3125001250000
1.068038187392393	156.5004696	3125001250000
1.0682976775440305	154.536282	3125001250000
1.0684637126294474	131.3281836	3125001250000
1.0684647240194136	121.050728	3125001250000
1.0685076011123291	121.1934508	3125001250000
1.068706939010908	123.574584	3125001250000
1.0689347738455848	131.4153132	3125001250000
1.068950927659458	133.982116	3125001250000
1.069015022494176	133.4392544	3125001250000
1.0691788099444668	131.2879068	3125001250000
1.0691896089023385	117.8534576	3125001250000
1.0692369038916274	137.1285216	3125001250000
1.069238041427111	117.6607364	3125001250000
1.0693341732679265	122.8475648	3125001250000
1.0693636900893728	131.4720584	3125001250000
1.0693854507910974	114.7508876	3125001250000
1.0693891616757678	139.7739932	3125001250000
1.0694004252190228	165.352464	3125001250000
1.0695970837272304	131.2026836	3125001250000
1.069631163413597	144.8805636	3125001250000
1.0696710275093622	131.5647884	3125001250000
1.0696714716435238	153.8071	3125001250000
1.0697145198028508	141.1524608	3125001250000
1.06973021437076	149.396622	3125001250000
1.0697808027965925	133.4735216	3125001250000
1.0698278569432182	123.3958872	3125001250000
1.070058042346583	134.7233984	3125001250000
1.0704460469485064	122.1398772	3125001250000
1.0705392519213714	147.6385676	3125001250000
1.0706111699227585	153.721688	3125001250000
1.070642130230734	142.1964372	3125001250000
1.07071368225956	128.9634908	3125001250000
1.0709935178550858	138.7454308	3125001250000
1.0710356797988052	126.4828544	3125001250000
1.0711638204311935	149.6917604	3125001250000
1.071177502594015	136.0991724	3125001250000
1.0713416481234197	143.5489796	3125001250000
1.0713784265559276	147.4324812	3125001250000
1.071425781671195	133.9812548	3125001250000
1.0714259435727564	146.623454	3125001250000
1.0717035444656566	133.1994524	3125001250000
1.071831343489816	145.3413048	3125001250000
1.0718560341454717	134.0297536	3125001250000
1.0720310130936652	143.7136384	3125001250000
1.0720522846545286	127.366264	3125001250000
1.0721056044342885	136.3597656	3125001250000
1.0721896786573502	143.4317844	3125001250000
1.0723375899879939	128.1294772	3125001250000
1.0724934956213734	132.67221	3125001250000
1.0727402279638452	151.1646236	3125001250000
1.0728439701336805	132.6980896	3125001250000
1.0728828944996107	135.0250576	3125001250000
1.0730617872385886	164.9308072	3125001250000
1.0730724136168779	137.0516324	3125001250000
1.0734565859384912	147.2319604	3125001250000
1.073489201601089	117.773996	3125001250000
1.0735320370356725	146.774616	3125001250000
1.0738231248724521	129.8975424	3125001250000
1.0739892811801974	123.1882576	3125001250000
1.0740752924305708	162.7511608	3125001250000
1.0741401571036304	123.6892224	3125001250000
1.074178603332034	131.9581596	3125001250000
1.074239684683605	126.958514	3125001250000
1.074258496025178	123.5472616	3125001250000
1.074383886117519	123.669358	3125001250000
1.0743873905042802	153.1429392	3125001250000
1.0744302053317636	141.6377212	3125001250000
1.0744407390131807	153.6861232	3125001250000
1.0744610446380278	147.5661896	3125001250000
1.0747056411170903	149.891204	3125001250000
1.074725141278635	143.9209924	3125001250000
1.0747392507239613	126.1166488	3125001250000
1.0747479705716203	127.23126	3125001250000
1.0748103821303179	142.7999004	3125001250000
1.0748819655858424	140.1958384	3125001250000
1.0750057087280271	148.0415896	3125001250000
1.075153355166912	155.203054	3125001250000
1.0752919288002585	139.9074084	3125001250000
1.0753296866914888	127.912662	3125001250000
1.075672461502525	143.0106672	3125001250000
1.075676024215063	142.567854	3125001250000
1.0758266783249306	147.9324016	3125001250000
1.0759218355635527	155.5643588	3125001250000
1.075975471765476	135.5531404	3125001250000
1.076053416887576	158.8659696	3125001250000
1.0760636064482272	133.2767536	3125001250000
1.0763188893143036	128.0380056	3125001250000
1.076423182309171	146.3807444	3125001250000
1.0765105566315172	131.4734444	3125001250000
1.0765487875562572	132.641232	3125001250000
1.0766202679021544	126.1419036	3125001250000
1.0766874242979318	137.031928	3125001250000
1.076994155877104	135.247458	3125001250000
1.0770260342930371	143.3418304	3125001250000
1.0770326880899646	142.0571204	3125001250000
1.077039775940511	124.8032548	3125001250000
1.0770830208630824	126.3681888	3125001250000
1.077259079763684	134.913868	3125001250000
1.0772993601817815	127.0247748	3125001250000
1.077329548903068	138.4029696	3125001250000
1.0774457281707617	136.5720748	3125001250000
1.0775679754540721	117.2281268	3125001250000
1.077702819150378	141.8048064	3125001250000
1.0778167357040391	128.93229	3125001250000
1.077817328719714	134.709728	3125001250000
1.0780168888692017	119.8163464	3125001250000
1.0780351355723492	149.895162	3125001250000
1.078132067791975	160.7115648	3125001250000
1.0781341962526638	118.382132	3125001250000
1.0781443632522263	120.6713552	3125001250000
1.07821077223636	147.1524136	3125001250000
1.0782365028162824	134.779948	3125001250000
1.0783136282622598	143.0952048	3125001250000
1.0783801657315082	140.4238988	3125001250000
1.0785789077583217	132.4345484	3125001250000
1.078614890348827	154.767084	3125001250000
1.0786565196465259	145.2233692	3125001250000
1.0787209707218617	133.5390444	3125001250000
1.0790066368748443	132.1180556	3125001250000
1.0790348315640332	142.300994	3125001250000
1.0793267555380446	125.9996516	3125001250000
1.0795332674928606	142.0548568	3125001250000
1.0796442277340743	140.6526376	3125001250000
1.0797081131902582	148.1405952	3125001250000
1.0797975004661682	137.6255532	3125001250000
1.0798792665361558	119.600832	3125001250000
1.0799629479537969	131.4672676	3125001250000
1.0799640636017402	151.4886736	3125001250000
1.079994867978049	136.167158	3125001250000
1.0800256504780443	106.0549868	3125001250000
1.080042819273739	134.3673888	3125001250000
1.0800478872754602	135.7253228	3125001250000
1.0803405810946325	136.2545988	3125001250000
1.0803811421317209	141.6227596	3125001250000
1.0803905994558909	124.7950668	3125001250000
1.0804021719967234	129.3383436	3125001250000
1.0804172851952625	131.8557636	3125001250000
1.0804384643706813	137.7178104	3125001250000
1.0804736228844178	136.9780884	3125001250000
1.0805074113870048	134.0902628	3125001250000
1.0805240574696442	153.4732884	3125001250000
1.080532456752274	161.28505	3125001250000
1.080734666729768	139.6450088	3125001250000
1.080775705000008	152.538066	3125001250000
1.0808452112045022	143.9894076	3125001250000
1.0809149543625765	127.4312524	3125001250000
1.0809933588973089	148.2921612	3125001250000
1.0811559838761478	134.153882	3125001250000
1.0812224759027769	147.7943912	3125001250000
1.0813846173911066	149.654342	3125001250000
1.0813860927561878	123.2048576	3125001250000
1.0814442046489012	148.0258984	3125001250000
1.0814933424857691	134.7279248	3125001250000
1.0816376115652395	128.4229856	3125001250000
1.0821092329827111	135.2024304	3125001250000
1.0821104879938972	148.4124256	3125001250000
1.0821795619474142	154.953638	3125001250000
1.0822028954113745	131.7658052	3125001250000
1.0823890353059769	133.6330276	3125001250000
1.082508907135543	124.4019648	3125001250000
1.0825633300558548	159.8048148	3125001250000
1.08260287174167	127.6042908	3125001250000
1.082813051569735	118.875668	3125001250000
1.0828411301751046	149.5845088	3125001250000
1.0829243061137568	146.3133304	3125001250000
1.0830003643917392	129.1668116	3125001250000
1.0830021075675176	129.5780032	3125001250000
1.0831408708564036	124.0978204	3125001250000
1.0832135516830506	130.409954	3125001250000
1.0832807208614113	155.92566	3125001250000
1.0834633656455104	129.6025584	3125001250000
1.0835591126543909	125.7162444	3125001250000
1.0835772176524208	125.6096824	3125001250000
1.0836718788220279	170.7157728	3125001250000
1.083793142172256	140.704184	3125001250000
1.083847253762919	125.3268632	3125001250000
1.0838506106899255	139.9047516	3125001250000
1.0838669584560447	161.6143912	3125001250000
1.0838808983232917	138.9155428	3125001250000
1.0841429141117462	144.1438592	3125001250000
1.0841850592788345	117.8262284	3125001250000
1.0842309057985506	136.3349544	3125001250000
1.0842762981161738	127.5044864	3125001250000
1.0844614524832092	157.6092944	3125001250000
1.0847148686294117	127.8955024	3125001250000
1.0849674128657183	118.4119728	3125001250000
1.0849998608575937	147.359738	3125001250000
1.0851755432015722	101.75174	3125001250000
1.0851929743619646	133.9532728	3125001250000
1.0852103445999652	135.9592196	3125001250000
1.0853265459397696	145.8133532	3125001250000
1.0853763187753729	147.2306012	3125001250000
1.0853821704177848	124.742142	3125001250000
1.0853937668614646	116.9786532	3125001250000
1.085461005244276	146.2362768	3125001250000
1.0855140746551704	150.9554188	3125001250000
1.0856455861094685	126.3592972	3125001250000
1.0858341945539292	141.9601324	3125001250000
1.0858503895923337	143.4345816	3125001250000
1.0858927946021948	142.2828716	3125001250000
1.0859859199927655	151.4520868	3125001250000
1.0859923198972068	128.4130196	3125001250000
1.086004962321053	126.790884	3125001250000
1.0861529508610888	158.7768728	3125001250000
1.0862597380111292	145.6698928	3125001250000
1.086474101535325	142.9488684	3125001250000
1.0864783986421995	148.4215952	3125001250000
1.0865025686572969	125.9244208	3125001250000
1.0865351579121958	124.3748756	3125001250000
1.0866404871354254	144.103684	3125001250000
1.0867604723802828	126.593838	3125001250000
1.0868238481765238	123.2234288	3125001250000
1.0870216023940462	128.412868	3125001250000
1.0871816230128726	129.4629752	3125001250000
1.0872152759366085	141.8096908	3125001250000
1.0876186955489209	119.123834	3125001250000
1.0878728666064978	128.6949652	3125001250000
1.0878821322864758	128.9891216	3125001250000
1.0880755856555786	127.2169536	3125001250000
1.0880866318330005	131.285658	3125001250000
1.0883014060560194	126.1526828	3125001250000
1.0883901082982756	121.182528	3125001250000
1.0884713019328425	126.059374	3125001250000
1.0884934963785495	129.9819416	3125001250000
1.0886428458327508	128.3605772	3125001250000
1.0886699440319654	105.9679876	3125001250000
1.0888487340645645	135.9516216	3125001250000
1.0888980175568366	117.5960104	3125001250000
1.0890049534940671	159.0261452	3125001250000
1.0892282405977634	158.1095944	3125001250000
1.0893507128482467	142.3307764	3125001250000
1.0894528373822827	121.4263688	3125001250000
1.0895080870392135	139.7679372	3125001250000
1.089543709717067	126.8581476	3125001250000
1.089727596077798	131.0978344	3125001250000
1.0897653702217442	141.8939036	3125001250000
1.0898875399561094	131.9281372	3125001250000
1.090059929227302	125.1556604	3125001250000
1.090093369714415	113.980814	3125001250000
1.0901381907289929	138.8052088	3125001250000
1.09015486056789	112.2885928	3125001250000
1.0901753508099443	145.4984724	3125001250000
1.0904273782550813	141.5696668	3125001250000
1.0905326792829109	133.3408768	3125001250000
1.0905382928531515	124.1659472	3125001250000
1.0905767098341714	128.5484936	3125001250000
1.090652220357364	126.7434824	3125001250000
1.0907013036715076	127.5914092	3125001250000
1.0907106499893091	124.690436	3125001250000
1.0907273156699897	137.455202	3125001250000
1.090853468233993	147.301222	3125001250000
1.090869679286829	144.1990628	3125001250000
1.0910844115635383	124.0112512	3125001250000
1.0911828294206811	133.1027828	3125001250000
1.0912986922680217	129.747696	3125001250000
1.0913264684509885	126.6547664	3125001250000
1.091474264838916	145.3550772	3125001250000
1.0915084912114432	149.8120336	3125001250000
1.0915122127488217	140.5019296	3125001250000
1.091620424105841	134.5214452	3125001250000
1.0917619828870777	128.870518	3125001250000
1.0917908323028838	144.1650556	3125001250000
1.091798372383554	127.9605584	3125001250000
1.0920080270773782	138.6034264	3125001250000
1.0920455974103125	136.6762504	3125001250000
1.0923101944685356	131.3898048	3125001250000
1.0923460198324504	135.7247816	3125001250000
1.0924075854343076	115.5588336	3125001250000
1.092438960929298	155.91767	3125001250000
1.0924403627905743	152.0834976	3125001250000
1.0925098326694758	130.6392904	3125001250000
1.0925417619928621	137.5700228	3125001250000
1.0926534506008796	127.723122	3125001250000
1.0928790235667614	138.4657796	3125001250000
1.0928867326145393	114.547258	3125001250000
1.0928900381844748	128.803762	3125001250000
1.092923270392253	135.6580476	3125001250000
1.0931044669454857	160.0905564	3125001250000
1.0931131929295217	151.4398772	3125001250000
1.0932769560182605	138.0676176	3125001250000
1.0932881945456416	114.8296976	3125001250000
1.0933478237617162	130.4524196	3125001250000
1.0934929277001928	151.5433692	3125001250000
1.093517581907054	144.06052	3125001250000
1.0937231914112735	148.8759352	3125001250000
1.0939078334662553	143.4083664	3125001250000
1.0940730759502677	138.2336332	3125001250000
1.0941031018372207	148.0701272	3125001250000
1.094372159954571	116.546236	3125001250000
1.0944609407772146	137.48881	3125001250000
1.0946277874506751	138.0169204	3125001250000
1.0947017650653226	158.2524848	3125001250000
1.0947256124267088	113.6942628	3125001250000
1.0949438505990767	129.5889756	3125001250000
1.0949517237341473	142.6447184	3125001250000
1.0949552997394043	123.738196	3125001250000
1.0951312748975692	155.6862248	3125001250000
1.0952108097152826	128.0444508	3125001250000
1.095362883474455	139.1307112	3125001250000
1.0953683801253464	121.9178116	3125001250000
1.0953737887990769	146.8704052	3125001250000
1.095390069101997	138.6963316	3125001250000
1.0954129229701162	137.7657396	3125001250000
1.0955147514643642	140.1729952	3125001250000
1.0955379874288904	155.9682584	3125001250000
1.0957391437692552	126.2512072	3125001250000
1.0958494255361364	139.8590944	3125001250000
1.0959512242873006	142.8528524	3125001250000
1.0960233192518978	143.3419512	3125001250000
1.0960539567781329	134.6661784	3125001250000
1.0960627542647574	155.9999244	3125001250000
1.096065100011841	129.9953296	3125001250000
1.096077400219731	145.144572	3125001250000
1.09627773234957	129.6490596	3125001250000
1.096342235270348	120.5098108	3125001250000
1.0963593219931376	144.3045104	3125001250000
1.0963819652149491	138.0662112	3125001250000
1.096404016332431	155.8751012	3125001250000
1.0964800641993813	127.6983808	3125001250000
1.0965088925005424	142.1387356	3125001250000
1.0966715001882241	161.2180064	3125001250000
1.0966727174948918	141.1356376	3125001250000
1.0967239625063645	134.967984	3125001250000
1.0970184821046876	127.7122864	3125001250000
1.0971327961867852	137.0885716	3125001250000
1.0972740205410625	139.9518324	3125001250000
1.0974016113180942	137.1503036	3125001250000
1.0974418933967771	141.3073812	3125001250000
1.097590416430362	148.2262256	3125001250000
1.0976223132054377	119.6110308	3125001250000
1.0976442031201223	176.5472848	3125001250000
1.0978892439974417	122.3861176	3125001250000
1.0980142011053795	155.5719748	3125001250000
1.0981124624112768	119.4356172	3125001250000
1.0981604361491435	142.6464328	3125001250000
1.098485795732079	138.2592984	3125001250000
1.0985997434246806	113.8331036	3125001250000
1.0987407779670424	148.8742988	3125001250000
1.0988147640694588	123.8327704	3125001250000
1.0989997531357971	137.1259476	3125001250000
1.0990309637348812	118.3299288	3125001250000
1.0990990857993481	135.72128	3125001250000
1.0992393041604562	138.1777992	3125001250000
1.0993886896055267	137.6682908	3125001250000
1.0994271109581135	115.8407164	3125001250000
1.0995173036639307	136.5051584	3125001250000
1.099569030698599	136.8217656	3125001250000
1.0997833883362125	155.2011824	3125001250000
1.1000184628162082	129.2355516	3125001250000
1.1002101506022612	132.8915524	3125001250000
1.1002529499736466	142.7711364	3125001250000
1.1005066311701208	123.565466	3125001250000
1.1008505453166608	182.14603	3125001250000
1.100864514709195	140.707122	3125001250000
1.101056219235109	137.5244924	3125001250000
1.1010675650720705	147.3972276	3125001250000
1.1011012918788596	172.8994604	3125001250000
1.1012009572910015	127.3376168	3125001250000
1.101245581557718	135.598114	3125001250000
1.1013259116731915	150.9501228	3125001250000
1.1013281774113641	143.629272	3125001250000
1.1013443467406567	114.6405128	3125001250000
1.1016176412096736	142.7205768	3125001250000
1.101778505331035	128.2092532	3125001250000
1.1018266735014572	134.5022384	3125001250000
1.1020357377443553	146.2702924	3125001250000
1.1021729561145357	113.504822	3125001250000
1.102248945515957	133.8331408	3125001250000
1.1022662481412588	111.9182036	3125001250000
1.1024138889560031	144.3225264	3125001250000
1.102578322391114	126.396566	3125001250000
1.10259711124864	131.2688212	3125001250000
1.1026441227258823	141.2831856	3125001250000
1.102728245934061	155.9555028	3125001250000
1.1028099348503464	135.4781388	3125001250000
1.1029637706895907	162.5118736	3125001250000
1.1030887774465827	122.0197296	3125001250000
1.1033666374873776	145.1557964	3125001250000
1.103492265588783	130.9029052	3125001250000
1.1036321330148198	137.4043316	3125001250000
1.1036702033140469	156.1827736	3125001250000
1.1037307501431446	142.0304124	3125001250000
1.1043762882176829	135.2291752	3125001250000
1.1044778577203398	142.881738	3125001250000
1.104483011178353	139.6213476	3125001250000
1.1045208697597788	121.17737	3125001250000
1.1045351227047546	144.4536992	3125001250000
1.1045739663549858	161.5547864	3125001250000
1.1045741393840691	145.3033972	3125001250000
1.104603492013425	128.289542	3125001250000
1.104703135663375	127.3726888	3125001250000
1.1048068614857842	159.4440144	3125001250000
1.104856731888937	139.2928256	3125001250000
1.1051210754425458	140.9689408	3125001250000
1.1052023136447628	144.3525224	3125001250000
1.1052370291822409	147.9311196	3125001250000
1.1055674185533475	139.6480656	3125001250000
1.1055846939816845	143.2007524	3125001250000
1.1056434117710885	158.7103236	3125001250000
1.1057003455293022	131.538104	3125001250000
1.1058420470706745	127.9170244	3125001250000
1.105896555988198	113.5483068	3125001250000
1.1059464114886226	155.7581288	3125001250000
1.1060625352879774	157.0465812	3125001250000
1.1062391465998895	142.5755828	3125001250000
1.1062933115937958	138.9758264	3125001250000
1.1064739223745979	144.741172	3125001250000
1.1066712583242224	127.4141696	3125001250000
1.1067065508667313	144.3499648	3125001250000
1.1070050807349343	152.64776	3125001250000
1.1070350688063126	146.9891832	3125001250000
1.107248972764706	145.5088552	3125001250000
1.1072707724298738	130.3907304	3125001250000
1.1074216504948022	141.0011604	3125001250000
1.107611219977664	148.604398	3125001250000
1.1076438411436265	151.2842388	3125001250000
1.1077324469240704	137.5060416	3125001250000
1.1078119061029397	114.5070496	3125001250000
1.108014900074228	134.620116	3125001250000
1.1080675175996677	140.4930296	3125001250000
1.108505900387197	152.4400732	3125001250000
1.1085773535432533	127.380022	3125001250000
1.108673115361948	144.7735544	3125001250000
1.1086757067464	143.1073236	3125001250000
1.1087184418948812	116.8849636	3125001250000
1.1090087274210854	148.493204	3125001250000
1.1092340862761991	120.6180028	3125001250000
1.1092771828626908	145.1141152	3125001250000
1.109601871097642	117.6649784	3125001250000
1.1098733887886238	129.6785792	3125001250000
1.1099881930315711	136.884956	3125001250000
1.1100387517325525	140.5294448	3125001250000
1.1102949514582774	141.0067436	3125001250000
1.1103796290358128	134.3854244	3125001250000
1.1103960805510409	142.06593	3125001250000
1.1110962888442282	146.5468972	3125001250000
1.1111503871473425	147.8547016	3125001250000
1.1114159504313972	127.44156	3125001250000
1.1114228794720096	150.5051516	3125001250000
1.1115761733664409	155.5647716	3125001250000
1.1116007775768328	132.1007824	3125001250000
1.1116205596963329	155.7421108	3125001250000
1.1116353816983202	138.287506	3125001250000
1.1116718698304964	138.1004384	3125001250000
1.1118267228904541	158.946756	3125001250000
1.1118956484466145	143.9522232	3125001250000
1.1119074118015801	149.200844	3125001250000
1.111935688034217	136.0361544	3125001250000
1.1121221564219803	142.3382056	3125001250000
1.1121988471393531	154.3956724	3125001250000
1.1122451481190296	128.9619488	3125001250000
1.1124022472834298	135.5215896	3125001250000
1.1124638258580002	138.8686432	3125001250000
1.1125933387558602	114.8323344	3125001250000
1.1127696236851572	126.9163476	3125001250000
1.1128793195535789	141.8763576	3125001250000
1.1129240584852331	131.2555468	3125001250000
1.1129357091190653	136.348418	3125001250000
1.112963781368007	133.2064616	3125001250000
1.1129738878134994	140.2521448	3125001250000
1.1131281663657158	150.8260196	3125001250000
1.1131370254471848	125.7706212	3125001250000
1.1131438498760589	121.475722	3125001250000
1.1131443778554342	138.3066612	3125001250000
1.1131551976015532	117.9293412	3125001250000
1.1131781712406978	131.5724596	3125001250000
1.1132262871093332	114.3813608	3125001250000
1.1135428969522303	138.0158724	3125001250000
1.1136185922263977	164.9652804	3125001250000
1.1137840094392928	147.0602876	3125001250000
1.1138294306914651	111.0982156	3125001250000
1.1139294258328916	135.0620132	3125001250000
1.1140251409847979	116.3689828	3125001250000
1.1141441013096522	140.4305848	3125001250000
1.114160800431352	130.5937668	3125001250000
1.1141658898739015	125.7393428	3125001250000
1.1143397603204592	130.664358	3125001250000
1.1144713676458404	130.3041332	3125001250000
1.1144862913035591	140.2805316	3125001250000
1.1144906165414803	129.8886136	3125001250000
1.1148147950071206	142.4073416	3125001250000
1.1148308249702699	125.6727648	3125001250000
1.1149445788235093	128.9301532	3125001250000
1.1149944598590371	146.5223732	3125001250000
1.115057666022319	126.84626	3125001250000
1.1154986632680584	134.7789684	3125001250000
1.1154993640207187	161.2440984	3125001250000
1.11564422023216	133.2632152	3125001250000
1.1156629143848908	153.312378	3125001250000
1.1156862797303315	113.8729944	3125001250000
1.1156957279919175	134.6123664	3125001250000
1.115880982411019	139.2671096	3125001250000
1.1159135294419085	156.8823704	3125001250000
1.1159260008552172	129.1272052	3125001250000
1.1161949139583285	151.805872	3125001250000
1.1162314428779898	163.6069292	3125001250000
1.1162452462636416	138.5950996	3125001250000
1.1163941506361272	144.3542292	3125001250000
1.1164092392431475	139.8426696	3125001250000
1.1164515631154373	141.6284584	3125001250000
1.1167106856453093	124.7727724	3125001250000
1.1168264573999478	155.651638	3125001250000
1.1168672791039786	150.0085596	3125001250000
1.1171212350573474	141.7782024	3125001250000
1.1172849131644953	148.1137592	3125001250000
1.1173309547525347	146.0994608	3125001250000
1.1177148800508028	146.2860356	3125001250000
1.1178494151407403	138.7348212	3125001250000
1.117862701046806	153.2648432	3125001250000
1.1178693495565213	126.6399896	3125001250000
1.1180171595790118	139.4320904	3125001250000
1.1185517487598515	126.5117964	3125001250000
1.1186227483571494	149.0272476	3125001250000
1.1187079108669638	131.412108	3125001250000
1.1189058045054954	139.9253672	3125001250000
1.1189122972421368	131.475146	3125001250000
1.1189145352968677	140.366666	3125001250000
1.1190208507085722	143.5925692	3125001250000
1.1190336823475395	139.7317968	3125001250000
1.1191676775464807	134.75837	3125001250000
1.1192463905714891	133.8969716	3125001250000
1.1193141074732196	128.8677892	3125001250000
1.1196357154406975	120.6289144	3125001250000
1.1199440209146614	152.1118488	3125001250000
1.1199974918747797	149.4704272	3125001250000
1.1200531878503621	130.0055292	3125001250000
1.1202331808019974	128.673098	3125001250000
1.1203054521347262	166.2933332	3125001250000
1.120472559017915	141.0868016	3125001250000
1.1205533587650294	154.1064164	3125001250000
1.1206504539703492	135.4677056	3125001250000
1.1206896752481883	137.7066844	3125001250000
1.1207888616662045	131.3034624	3125001250000
1.1209982344070188	145.1258768	3125001250000
1.1211134489541248	145.0014792	3125001250000
1.1211549512052434	142.213532	3125001250000
1.1213026904864758	136.3467936	3125001250000
1.121334994668143	154.3474124	3125001250000
1.1213807144236685	138.0999512	3125001250000
1.1216806216699184	138.1764972	3125001250000
1.1217006731049826	141.3495432	3125001250000
1.1217753810409417	154.519082	3125001250000
1.1218432107546783	127.3108964	3125001250000
1.1218883737866916	144.2178984	3125001250000
1.1219041781150887	145.1282112	3125001250000
1.1222111235773948	141.33185	3125001250000
1.1222269483857181	118.1050592	3125001250000
1.1223580999666458	146.8004476	3125001250000
1.1223934334311203	138.137188	3125001250000
1.1226911175611445	138.9969948	3125001250000
1.1227724839678668	142.3239632	3125001250000
1.1228170092266292	144.5386156	3125001250000
1.122890520400848	141.2226868	3125001250000
1.122965671024068	138.8574892	3125001250000
1.1230267518884245	119.8313292	3125001250000
1.1230561696482684	143.8914872	3125001250000
1.1231287433713324	148.3113384	3125001250000
1.1232401937344956	143.6358328	3125001250000
1.1233837784228098	157.375228	3125001250000
1.1233967896515265	140.3913888	3125001250000
1.123407476620145	128.6639648	3125001250000
1.1234452728398494	136.528798	3125001250000
1.1234483911167317	130.7563072	3125001250000
1.12355816482511	142.1929932	3125001250000
1.123681100885762	127.3596564	3125001250000
1.1237418667665249	143.478758	3125001250000
1.1238037879373572	131.9578508	3125001250000
1.1239315546195536	126.2783912	3125001250000
1.1239623417259128	118.5922004	3125001250000
1.1243452247104693	120.1204124	3125001250000
1.1243600123730726	159.1778664	3125001250000
1.1245189678345215	136.455822	3125001250000
1.1245582168705588	130.522576	3125001250000
1.1246380550685675	130.92044	3125001250000
1.124670291002012	108.8589596	3125001250000
1.124720034560073	139.4061456	3125001250000
1.1247728580507892	130.641102	3125001250000
1.1247897466637835	173.2678328	3125001250000
1.124835622851747	143.080256	3125001250000
1.1249812413772522	132.1992156	3125001250000
1.1253514004721799	136.0697364	3125001250000
1.125412307287287	116.0439908	3125001250000
1.1257584194791672	145.6248428	3125001250000
1.1257974958288637	157.0599112	3125001250000
1.1258139254676576	117.895086	3125001250000
1.125880872518357	130.6924344	3125001250000
1.1259072377560029	158.2121536	3125001250000
1.1260546546438457	139.5357836	3125001250000
1.1262578895788828	147.2764516	3125001250000
1.1262611274794017	131.4527024	3125001250000
1.1262852007547828	137.0584428	3125001250000
1.1262903844724184	137.2738292	3125001250000
1.1263810426578615	135.1657908	3125001250000
1.1263844035623949	150.9434044	3125001250000
1.1265086991006947	127.3802672	3125001250000
1.1265113726549545	136.676388	3125001250000
1.1267021677975688	138.1484356	3125001250000
1.1268641756811557	133.3722328	3125001250000
1.1268772322425515	126.1339684	3125001250000
1.126909932307262	158.0465704	3125001250000
1.127195172905975	131.3814892	3125001250000
1.1271977357452485	123.927932	3125001250000
1.1273020755223075	142.2015988	3125001250000
1.1273720286660311	132.7904832	3125001250000
1.1276849601159613	123.7760048	3125001250000
1.1279581602872342	152.472876	3125001250000
1.1284123667777248	124.4094924	3125001250000
1.1285995160759117	158.4583548	3125001250000
1.1286138821152916	158.6931276	3125001250000
1.1288230584802257	148.810354	3125001250000
1.1288446363469768	149.8538792	3125001250000
1.1289036963869294	144.1885028	3125001250000
1.1289289128350397	115.14724	3125001250000
1.1290391255672796	151.1931656	3125001250000
1.129221248605602	145.523454	3125001250000
1.1293961501372485	126.0587888	3125001250000
1.129408095514565	148.7531676	3125001250000
1.1295010473569187	164.2466608	3125001250000
1.129602543294649	136.0686776	3125001250000
1.1297650848993093	130.241522	3125001250000
1.129821791790738	126.7610212	3125001250000
1.1298608433789088	156.2047688	3125001250000
1.1298882432853254	121.2649048	3125001250000
1.12991482358077	149.1909628	3125001250000
1.1300347395531103	122.0355832	3125001250000
1.1300409369134043	136.5117692	3125001250000
1.1300474976125854	139.7855032	3125001250000
1.130082208387479	131.5554564	3125001250000
1.1300857066747805	137.5988128	3125001250000
1.1301218871471472	165.834106	3125001250000
1.1301244729295097	162.3505152	3125001250000
1.1302350772189709	138.4494076	3125001250000
1.1303084432888229	144.8081096	3125001250000
1.1305961079305715	134.528426	3125001250000
1.1306184346371042	144.9897352	3125001250000
1.130629046226174	139.0948108	3125001250000
1.1307077808878458	138.5954452	3125001250000
1.1310188242347343	153.7827672	3125001250000
1.1312571203213295	132.3369968	3125001250000
1.1312605142531365	139.9964544	3125001250000
1.1312960535538117	133.5072504	3125001250000
1.1313156386375836	141.2339708	3125001250000
1.1313665782445141	132.9910192	3125001250000
1.1314017038201076	137.0788728	3125001250000
1.1314717529778742	121.8355224	3125001250000
1.1315779795822207	154.5896284	3125001250000
1.1317093533121478	153.3776936	3125001250000
1.1319078618067744	134.477098	3125001250000
1.1320791122740883	141.8092172	3125001250000
1.1322791642299674	154.9663908	3125001250000
1.1323027577334135	137.4806816	3125001250000
1.1323754153399104	156.940188	3125001250000
1.1324143395587511	144.7984812	3125001250000
1.1326123018955403	149.656386	3125001250000
1.1328812448491667	137.7577232	3125001250000
1.1330782754328697	139.854592	3125001250000
1.1331862614801254	150.6380928	3125001250000
1.133203050290415	125.6507512	3125001250000
1.1332705291708565	123.8739304	3125001250000
1.1333576384615105	127.9108072	3125001250000
1.1333891319017284	139.8805648	3125001250000
1.133505919011773	155.2257984	3125001250000
1.1337425906889511	137.3266148	3125001250000
1.133796843439093	155.2170204	3125001250000
1.133806201578734	149.82912	3125001250000
1.1338096825838209	141.2621396	3125001250000
1.1339703359412214	123.2634848	3125001250000
1.1339944126452512	144.9031596	3125001250000
1.1342592218521133	139.0780156	3125001250000
1.13433346169322	137.7566516	3125001250000
1.1344187588369972	144.7778336	3125001250000
1.1344609647718458	156.9578148	3125001250000
1.1345021053940676	128.6424304	3125001250000
1.1345147327909073	130.4752024	3125001250000
1.1345593757914345	135.1045236	3125001250000
1.1345914133306554	136.595388	3125001250000
1.1347075189501563	123.3456452	3125001250000
1.13476859524713	125.9307516	3125001250000
1.1350034902341708	136.8578304	3125001250000
1.135135138205527	146.8499396	3125001250000
1.1353984329008884	129.5818392	3125001250000
1.1355130214661548	142.3364976	3125001250000
1.1356168223317828	140.5406204	3125001250000
1.1359575902525538	127.3585964	3125001250000
1.1359924772062509	119.63581	3125001250000
1.136204515623486	146.979926	3125001250000
1.1363394517939205	129.00947	3125001250000
1.1363687741154862	143.1995344	3125001250000
1.136464711125837	138.424948	3125001250000
1.1365181599761982	154.0924744	3125001250000
1.1367182317575757	159.8022368	3125001250000
1.1367311412409469	134.416464	3125001250000
1.1370456030866631	153.2845528	3125001250000
1.13711912802728	140.2683584	3125001250000
1.137155504495874	133.4631316	3125001250000
1.1373277095561842	158.4190448	3125001250000
1.13739128563051	131.2866256	3125001250000
1.1375078266285672	120.761164	3125001250000
1.1376062548767776	114.1061872	3125001250000
1.1377136589301715	143.7013288	3125001250000
1.1377819789291523	148.784252	3125001250000
1.1378086178318991	145.3125616	3125001250000
1.1378821385113993	138.1818148	3125001250000
1.1378906208345263	128.094388	3125001250000
1.1381356876722128	121.8642404	3125001250000
1.1382120028114864	151.0815252	3125001250000
1.1383211795615709	144.8876856	3125001250000
1.1384937454048931	131.1471748	3125001250000
1.1385942803647633	125.773198	3125001250000
1.138736223238623	133.007986	3125001250000
1.138782105589843	138.26931	3125001250000
1.1388473949446851	137.4922528	3125001250000
1.1388799066770623	142.1577104	3125001250000
1.1389022798544637	120.455908	3125001250000
1.1390624400636142	140.3046344	3125001250000
1.1394083665759116	155.7365884	3125001250000
1.1394373092763723	138.3704724	3125001250000
1.1395259115742502	139.8391288	3125001250000
1.139551844926965	136.6014684	3125001250000
1.1395746799967659	144.2047588	3125001250000
1.1395894235383683	133.2079672	3125001250000
1.139597706355103	155.6127552	3125001250000
1.1396913601785743	144.9488276	3125001250000
1.1397436672393721	132.639106	3125001250000
1.1398097476876186	147.9323052	3125001250000
1.1399737459838275	140.8217736	3125001250000
1.1400579075566162	135.6862564	3125001250000
1.1403077359980638	127.4992408	3125001250000
1.14045505805673	129.700548	3125001250000
1.1406259520691404	125.3721628	3125001250000
1.1407446375759354	135.7059016	3125001250000
1.1409593619975242	164.2380288	3125001250000
1.1412037024016843	146.6103856	3125001250000
1.1414169868666104	134.9316444	3125001250000
1.1414236198139085	111.0186272	3125001250000
1.1414409475720064	127.9273576	3125001250000
1.141522647373442	140.0221352	3125001250000
1.1418778451992804	130.3921796	3125001250000
1.1418817059332729	127.9769052	3125001250000
1.1419321184088655	131.1008124	3125001250000
1.1421514792403649	129.9507676	3125001250000
1.1422636329957268	154.655102	3125001250000
1.1423608037996256	126.0023992	3125001250000
1.1423744901262258	136.4424232	3125001250000
1.1423792881520818	147.9256388	3125001250000
1.1425008156815872	139.634432	3125001250000
1.1425227441590788	148.05731	3125001250000
1.1425428299417175	156.5989308	3125001250000
1.14263272105187	131.8326608	3125001250000
1.1426731401529753	126.152514	3125001250000
1.142811636953164	137.9776016	3125001250000
1.1428432144953318	158.4378244	3125001250000
1.1428689742930582	126.6600316	3125001250000
1.14288760862201	144.7142936	3125001250000
1.1428925930614628	129.6156764	3125001250000
1.1431325241648984	134.6989988	3125001250000
1.1433132871873606	134.19749	3125001250000
1.1435590144070276	153.9536788	3125001250000
1.1436864646740088	142.4237128	3125001250000
1.14377133446777	119.3973464	3125001250000
1.1439478571494184	125.621906	3125001250000
1.143965045881883	151.3779468	3125001250000
1.1439765386891807	151.176218	3125001250000
1.144014965969924	119.8923432	3125001250000
1.1440322745533584	156.1595028	3125001250000
1.1440560403997926	143.9899992	3125001250000
1.1442662489240254	146.17973	3125001250000
1.1444026968629637	109.5286164	3125001250000
1.1444152915459207	140.3989156	3125001250000
1.1447561857306368	133.3372136	3125001250000
1.1447925630659908	142.4558568	3125001250000
1.1448090230349408	140.9157348	3125001250000
1.144900423669447	129.0679288	3125001250000
1.1449908693889852	162.9382488	3125001250000
1.1450216640113884	133.2652392	3125001250000
1.145078391402354	142.4746124	3125001250000
1.1451032548878508	134.3161396	3125001250000
1.145149023566442	130.8963352	3125001250000
1.1452528041756491	141.0042368	3125001250000
1.1454237517029404	155.4320376	3125001250000
1.1455104261539837	139.5730436	3125001250000
1.1455311032251854	125.8108824	3125001250000
1.145543265351566	141.9836172	3125001250000
1.145806002879143	165.2206144	3125001250000
1.145960790443077	144.5342564	3125001250000
1.146023584091982	147.3455304	3125001250000
1.14607317689499	136.1067232	3125001250000
1.1460978257993912	144.097956	3125001250000
1.1465435343752317	146.4058872	3125001250000
1.1466114309915096	143.879774	3125001250000
1.1468414361512738	145.9851368	3125001250000
1.1470841828928215	139.9330016	3125001250000
1.147104870071137	127.8886036	3125001250000
1.147158763162834	137.3374416	3125001250000
1.1472579191808845	141.1303496	3125001250000
1.147329600640418	149.5161688	3125001250000
1.147496745673481	121.6964212	3125001250000
1.14764429122524	132.2636068	3125001250000
1.1476730381961289	138.442244	3125001250000
1.1476797952175768	126.3636076	3125001250000
1.1480583867184893	153.3862936	3125001250000
1.148154013563488	141.6138532	3125001250000
1.148199262351067	136.907362	3125001250000
1.1482818543768811	128.8552636	3125001250000
1.1482862575487118	145.9349708	3125001250000
1.1483320201810825	148.8685132	3125001250000
1.148355389855244	135.1429616	3125001250000
1.1484185712990644	147.5661864	3125001250000
1.1485827864480078	135.3571192	3125001250000
1.1486082834820524	138.8074696	3125001250000
1.1486205742947877	125.421246	3125001250000
1.1486475213270748	124.441182	3125001250000
1.1487649933119628	142.6590504	3125001250000
1.1488096791305793	136.4480676	3125001250000
1.1489100827657281	147.8929412	3125001250000
1.1491284723453727	137.8439984	3125001250000
1.1491495077382654	150.200466	3125001250000
1.1491767018528	148.4370636	3125001250000
1.149244889723989	127.2751576	3125001250000
1.1493537723092246	137.19123	3125001250000
1.1496378098509954	145.7465196	3125001250000
1.1498818761326297	144.008156	3125001250000
1.149943537648138	139.5309316	3125001250000
1.1500530450592308	125.247624	3125001250000
1.1501889134401018	159.5037756	3125001250000
1.1502317269915872	148.3315264	3125001250000
1.1502700881407748	140.4239132	3125001250000
1.1503292371808278	156.6324564	3125001250000
1.1505340081363415	110.5455316	3125001250000
1.1506306971215636	141.0627036	3125001250000
1.1507642533523457	144.202012	3125001250000
1.1508618542020428	136.2537532	3125001250000
1.1508639560918663	148.3616972	3125001250000
1.1509164082980123	145.4131552	3125001250000
1.151100826429884	130.227614	3125001250000
1.1511328877876754	139.5662588	3125001250000
1.151256566340627	143.2339352	3125001250000
1.1513109205279668	126.2646432	3125001250000
1.1514481443325248	114.5897508	3125001250000
1.151477083672008	141.2317768	3125001250000
1.1515662781325506	146.1118116	3125001250000
1.1516308254869765	127.5068756	3125001250000
1.1516591854269211	120.80035	3125001250000
1.1519068569977415	130.1140544	3125001250000
1.1522525476928709	139.017928	3125001250000
1.1523046561802706	140.0790364	3125001250000
1.1523111211309405	134.714326	3125001250000
1.1523951884526848	155.4572096	3125001250000
1.1525733432924563	125.2738912	3125001250000
1.1526199795162526	157.4954748	3125001250000
1.1527203665627552	141.2076172	3125001250000
1.1527550999993317	149.657918	3125001250000
1.1527614919210465	134.0133392	3125001250000
1.152905264462298	138.2674264	3125001250000
1.152914156943469	142.0582184	3125001250000
1.153004356993386	135.1916972	3125001250000
1.1530239706629977	131.7941064	3125001250000
1.1530608662478046	139.564004	3125001250000
1.1531937226396274	128.6912656	3125001250000
1.1532405486136486	139.4368872	3125001250000
1.1533125257072183	150.3952748	3125001250000
1.1534343820376205	126.0532128	3125001250000
1.1537526932001927	154.9334972	3125001250000
1.1538178057624715	131.8749984	3125001250000
1.1538319398489114	141.294482	3125001250000
1.154204686810928	149.7802372	3125001250000
1.1542151737015096	144.946854	3125001250000
1.1545384563112413	138.2245124	3125001250000
1.154585600349012	149.6371052	3125001250000
1.1546601186881789	148.7615568	3125001250000
1.1548812078691368	132.1527904	3125001250000
1.1550242107107564	135.8208624	3125001250000
1.1551529316062328	139.0999588	3125001250000
1.1552650889660057	142.0641104	3125001250000
1.1553855410291851	148.0385828	3125001250000
1.1555999428727828	125.1035284	3125001250000
1.1559366328523204	136.1698684	3125001250000
1.1560164124959051	156.4686824	3125001250000
1.1560477014890604	139.801634	3125001250000
1.1562584471003476	129.2867252	3125001250000
1.1564235753087484	157.8062676	3125001250000
1.1565825231469653	138.7463272	3125001250000
1.156672650450123	148.0365312	3125001250000
1.156819817848847	120.5012028	3125001250000
1.1568465507210153	101.3775192	3125001250000
1.1569238060495577	148.8405808	3125001250000
1.1569942438325285	137.7631524	3125001250000
1.1570128920933849	139.7311748	3125001250000
1.1571476085758667	141.8935152	3125001250000
1.1571871738388242	135.9691836	3125001250000
1.157222437017669	140.1897708	3125001250000
1.1572482994786584	133.3031968	3125001250000
1.1573750621322985	133.5981112	3125001250000
1.1575053345042083	132.7004864	3125001250000
1.1576021939363152	140.334126	3125001250000
1.1576899695445266	137.826702	3125001250000
1.1577946737391092	125.433638	3125001250000
1.1581469177400918	160.5279848	3125001250000
1.1582146816279175	142.305034	3125001250000
1.1582835366345614	119.177254	3125001250000
1.1586820107819609	143.3619692	3125001250000
1.1587593488858534	126.247262	3125001250000
1.1587731171252176	149.0419056	3125001250000
1.1588351722437502	117.18209	3125001250000
1.1588417533391189	123.1570096	3125001250000
1.1588949719520358	113.8160924	3125001250000
1.1593046470842063	125.2190512	3125001250000
1.159419053004504	114.87716	3125001250000
1.1594941582672642	157.491014	3125001250000
1.1597353073829089	132.59276	3125001250000
1.1597460188421902	122.4159388	3125001250000
1.1598360741212268	150.8124352	3125001250000
1.159913269102343	132.9572036	3125001250000
1.159963220282514	121.49717	3125001250000
1.16019429863514	134.6725528	3125001250000
1.1602101822745694	133.6224552	3125001250000
1.160781142397322	145.8152292	3125001250000
1.1608947031722563	161.279098	3125001250000
1.1610260264661203	157.529532	3125001250000
1.1611334438654115	134.8904276	3125001250000
1.161153256513491	142.6178828	3125001250000
1.1611693613418614	148.608116	3125001250000
1.1616415159640958	145.0866028	3125001250000
1.1617673686432497	131.0736184	3125001250000
1.1617701781575898	125.1876968	3125001250000
1.1617757494326844	132.2864784	3125001250000
1.162008397666793	131.2233352	3125001250000
1.1621819723736446	124.191878	3125001250000
1.1622199385987604	158.1902732	3125001250000
1.162383957784965	157.4299716	3125001250000
1.1625226653983465	140.6376192	3125001250000
1.1625339067832563	125.471898	3125001250000
1.1625601192874755	139.3525276	3125001250000
1.162666729632916	148.0133824	3125001250000
1.1627835317023691	143.1098372	3125001250000
1.1627866695571234	151.3291644	3125001250000
1.1630407667192535	150.6941	3125001250000
1.1630523625696043	128.0051684	3125001250000
1.1630944665434169	121.1832764	3125001250000
1.1631392256271436	124.5493056	3125001250000
1.1631920978215755	117.408612	3125001250000
1.1632636086660966	136.1719436	3125001250000
1.1634153123181348	115.5783236	3125001250000
1.1634881470499523	133.4270348	3125001250000
1.1635379808323945	145.0390728	3125001250000
1.1639302947550123	138.004736	3125001250000
1.1639376408996684	130.5106236	3125001250000
1.1639912146623943	135.9483624	3125001250000
1.1640587318600062	134.715544	3125001250000
1.1640763415944924	134.264476	3125001250000
1.1641445601524905	148.9719872	3125001250000
1.164163563591729	140.0300428	3125001250000
1.1641976999786798	152.359308	3125001250000
1.1646115012116491	132.3545596	3125001250000
1.1647210892006017	146.8543316	3125001250000
1.1648019265971412	136.0786324	3125001250000
1.1649049903270332	138.8826732	3125001250000
1.1649218152368652	136.4653396	3125001250000
1.1649769632252158	163.890494	3125001250000
1.1649869028373865	147.917972	3125001250000
1.1650140295947389	157.3559692	3125001250000
1.1651722716329225	130.3256944	3125001250000
1.165198403447258	150.1757664	3125001250000
1.1652978970071255	124.9232124	3125001250000
1.165469978997299	142.0133816	3125001250000
1.1656251214236215	154.0688144	3125001250000
1.1657510728336282	137.5551432	3125001250000
1.1657611913760992	136.5590204	3125001250000
1.1658330983717953	130.9017896	3125001250000
1.1663507698470283	134.1518016	3125001250000
1.1664113547258559	149.252292	3125001250000
1.1664133460605188	145.7886924	3125001250000
1.1664761238232892	154.405144	3125001250000
1.1665171367926526	111.073472	3125001250000
1.166800191457509	116.4484428	3125001250000
1.166812461101179	142.2697508	3125001250000
1.1672319190932674	158.9823552	3125001250000
1.1674301840122556	136.3513884	3125001250000
1.167507150583322	141.5029448	3125001250000
1.1675926790380822	149.1452576	3125001250000
1.1676692195582652	133.7215456	3125001250000
1.1677146068688025	143.0012036	3125001250000
1.167749167036337	136.9060408	3125001250000
1.167810214823612	135.8406152	3125001250000
1.1680862221725348	134.6487752	3125001250000
1.1682389906890274	127.859704	3125001250000
1.168243340066191	148.3397992	3125001250000
1.1684465963332429	142.4777868	3125001250000
1.1685688686678417	142.7843684	3125001250000
1.1686594901046363	125.2108808	3125001250000
1.1687594713692446	134.804176	3125001250000
1.1687617097006728	136.1273368	3125001250000
1.168814255429247	146.8166672	3125001250000
1.1688395831492144	131.7938436	3125001250000
1.1689472607797522	150.7264204	3125001250000
1.1689668567501106	131.7061728	3125001250000
1.1691037036237804	132.2239516	3125001250000
1.1691055897907459	145.9378112	3125001250000
1.1691599367003158	147.0613232	3125001250000
1.1691773061429924	129.3128388	3125001250000
1.1696047747958578	162.99236	3125001250000
1.169789429992815	136.69788	3125001250000
1.1698316591082685	127.0950672	3125001250000
1.1698782264134873	140.1135752	3125001250000
1.1698897620093502	135.6767952	3125001250000
1.1700548891986398	127.7504372	3125001250000
1.1701534111395164	154.20401	3125001250000
1.1702693342212087	160.1949448	3125001250000
1.1703443621747391	126.4646008	3125001250000
1.1703465698137645	110.8731012	3125001250000
1.170491857393917	139.9525328	3125001250000
1.170540151810481	161.4181268	3125001250000
1.1705901916536965	148.9738928	3125001250000
1.1708481763319023	147.0974788	3125001250000
1.1709526168721098	144.1376808	3125001250000
1.171026631692471	143.4026528	3125001250000
1.1711897308934414	118.1183664	3125001250000
1.1711938732575762	141.7518472	3125001250000
1.171255789678868	143.6714584	3125001250000
1.1713062128809422	158.6716008	3125001250000
1.1713692528145263	134.696984	3125001250000
1.171439290298538	132.2656392	3125001250000
1.1714533728905026	110.6453868	3125001250000
1.1714819834731462	157.4677264	3125001250000
1.1716207404864605	149.7477276	3125001250000
1.1717192806116008	140.9780688	3125001250000
1.1718034323293731	134.1618464	3125001250000
1.1718698740648228	120.3549092	3125001250000
1.1720495805784543	128.5951296	3125001250000
1.1720832752450925	148.6538156	3125001250000
1.1721374390327974	154.6147288	3125001250000
1.1723631401321808	131.0532908	3125001250000
1.172436110911312	157.9188592	3125001250000
1.1729377959387628	128.6989336	3125001250000
1.1729434015957576	145.3836896	3125001250000
1.1729980146050203	145.0624992	3125001250000
1.173168295388911	124.981074	3125001250000
1.1733247112934633	141.711384	3125001250000
1.1733502621424128	147.1014028	3125001250000
1.1733679445965968	144.7453228	3125001250000
1.1734002164344095	147.602178	3125001250000
1.1735497033835705	136.8751988	3125001250000
1.1735560325735408	140.928254	3125001250000
1.1738246247859383	141.7251244	3125001250000
1.1738785190998722	144.7103488	3125001250000
1.1739428299131107	150.3582036	3125001250000
1.174014274448719	153.812742	3125001250000
1.1743297051440402	149.3313284	3125001250000
1.1744073081120274	131.9329236	3125001250000
1.174463863893981	153.4279296	3125001250000
1.174497027955094	131.6862716	3125001250000
1.1745650137098809	152.6946492	3125001250000
1.1747349835237988	132.2491836	3125001250000
1.1747529558822505	138.3899608	3125001250000
1.1751604708100285	148.215628	3125001250000
1.17525333516855	132.9565156	3125001250000
1.175295504355311	144.6374384	3125001250000
1.1753314776426975	127.7356412	3125001250000
1.1753789119697085	143.8193564	3125001250000
1.175384528464229	134.7846968	3125001250000
1.1756613831606046	139.282364	3125001250000
1.1758940024246596	140.6531	3125001250000
1.1759026469366665	151.479536	3125001250000
1.1759178087613755	136.6422148	3125001250000
1.17599277344126	135.8504532	3125001250000
1.1762122891907731	133.3904296	3125001250000
1.1763148900464522	156.6816696	3125001250000
1.1764350752901152	137.9649	3125001250000
1.1765271885407227	111.7526008	3125001250000
1.1765731231375192	139.3042976	3125001250000
1.1765860377945931	148.6595452	3125001250000
1.1766479026760814	149.987752	3125001250000
1.1767746378111452	122.2481516	3125001250000
1.1768753394196314	140.6459388	3125001250000
1.1771146332920903	140.80195	3125001250000
1.1771884667336723	153.756996	3125001250000
1.1773238196740967	153.1213788	3125001250000
1.1773783159957287	137.0931232	3125001250000
1.1775399381142595	148.2625732	3125001250000
1.1777690863188734	129.890966	3125001250000
1.1778461171216468	132.6037492	3125001250000
1.1781234823550748	142.0682048	3125001250000
1.1782202047883192	143.614444	3125001250000
1.1782738309596592	140.3843204	3125001250000
1.1783213704372535	123.9259976	3125001250000
1.1783513397427168	119.6911216	3125001250000
1.1784878585481198	152.2520204	3125001250000
1.1785758819490342	128.0002812	3125001250000
1.1786408496541352	146.2708404	3125001250000
1.1787647939148769	118.1742716	3125001250000
1.1787661835378085	138.6149932	3125001250000
1.1788693920455953	125.8934548	3125001250000
1.1792377576514592	132.217564	3125001250000
1.1793656638034868	146.5001744	3125001250000
1.1794594869359722	135.299656	3125001250000
1.1795156088135463	114.6945132	3125001250000
1.1796332649807404	145.1159656	3125001250000
1.1798553965224166	133.579466	3125001250000
1.1799469376759943	124.6742952	3125001250000
1.1800389806349116	116.9055964	3125001250000
1.1801400543508342	129.4031324	3125001250000
1.180174230511121	139.3489576	3125001250000
1.180219421878569	145.9040236	3125001250000
1.1802421318850966	143.7348452	3125001250000
1.1802522809706382	135.9242052	3125001250000
1.1802884606486002	145.1779684	3125001250000
1.1802928022878	138.489028	3125001250000
1.1803237158525142	152.7016532	3125001250000
1.1809704770984262	127.8753612	3125001250000
1.1809999504440944	137.9391924	3125001250000
1.1810099935630531	127.9964444	3125001250000
1.1810488378259016	135.271626	3125001250000
1.181376381149733	137.3750652	3125001250000
1.181433887576603	140.311072	3125001250000
1.1816186169038214	156.1869364	3125001250000
1.1819516496720652	141.1043768	3125001250000
1.1820695369080432	134.6581336	3125001250000
1.1822003071431428	131.36978	3125001250000
1.1822341985687697	111.650996	3125001250000
1.1823143926437916	136.8814332	3125001250000
1.182405851651009	137.2224728	3125001250000
1.1824407474015075	153.7758072	3125001250000
1.1827611273225769	134.409122	3125001250000
1.1829197452949716	150.9128704	3125001250000
1.1831762943640871	131.23021	3125001250000
1.1832630890878213	140.0351492	3125001250000
1.1832746234584874	140.5687428	3125001250000
1.1834915962364565	140.8562008	3125001250000
1.18349468366593	153.8025948	3125001250000
1.1837668873474574	115.3245104	3125001250000
1.1837939740140535	142.6762876	3125001250000
1.1838691812264177	137.1423336	3125001250000
1.1838759284387026	133.5251232	3125001250000
1.183889832544104	145.0324076	3125001250000
1.183900924155482	143.2423868	3125001250000
1.1840372850166778	141.6279252	3125001250000
1.1840810727436049	139.0243908	3125001250000
1.1843787404007502	132.9730668	3125001250000
1.1844331674006878	154.7541524	3125001250000
1.184519648389314	151.5678904	3125001250000
1.184536678870001	148.8275604	3125001250000
1.1846161610002155	134.0591828	3125001250000
1.1848247057753776	142.5720284	3125001250000
1.1848257880789717	150.2982124	3125001250000
1.1848318703149028	138.127586	3125001250000
1.184916716433197	138.0010892	3125001250000
1.1851130463908246	134.4292244	3125001250000
1.185138541428092	134.5183708	3125001250000
1.1852796142615936	150.7784024	3125001250000
1.185319840429652	134.1178268	3125001250000
1.1853746518283372	129.5748312	3125001250000
1.185565710219482	153.2995412	3125001250000
1.185913792151942	122.5277804	3125001250000
1.18594734033835	128.7262084	3125001250000
1.1859803554085837	144.8211004	3125001250000
1.18603219285837	157.4038532	3125001250000
1.1861442212316695	129.0868948	3125001250000
1.1861928869366976	143.5704052	3125001250000
1.186292657092724	153.1310244	3125001250000
1.1863215932072293	145.2897536	3125001250000
1.1863953628744561	152.2447684	3125001250000
1.1863963090775451	150.3085928	3125001250000
1.1864114289859615	154.3500428	3125001250000
1.1864256421684578	163.7130484	3125001250000
1.1864345181492022	123.3558092	3125001250000
1.1868522135319357	135.966448	3125001250000
1.1869657302192769	130.6522712	3125001250000
1.187027442401554	149.0507932	3125001250000
1.1870547697049778	126.0002056	3125001250000
1.1872764241673521	142.4867228	3125001250000
1.1873072496823314	140.761038	3125001250000
1.1874458418551441	134.4759028	3125001250000
1.1874464371339235	147.2134784	3125001250000
1.1875296058043283	138.33706	3125001250000
1.1877293496133279	119.2037568	3125001250000
1.1878562999227156	128.0156544	3125001250000
1.1880830790794858	153.4305612	3125001250000
1.1881137106584392	148.9916728	3125001250000
1.1881230868307215	130.0061804	3125001250000
1.1881482033249453	147.0770712	3125001250000
1.1881840240634376	129.2038884	3125001250000
1.1882172494175132	136.3642544	3125001250000
1.1882642695755845	144.1898188	3125001250000
1.1883938172886312	127.5019596	3125001250000
1.1885471256602504	135.3230868	3125001250000
1.1887660762124108	144.7327748	3125001250000
1.1889476334867368	146.2650176	3125001250000
1.1889675806661617	128.8316368	3125001250000
1.1891470175624406	132.7929356	3125001250000
1.1893036883094468	143.245136	3125001250000
1.189304134566303	168.4216072	3125001250000
1.1894016318457723	141.2027776	3125001250000
1.189411315093757	137.073376	3125001250000
1.1894589272622085	138.8193096	3125001250000
1.1894732186376558	134.3050744	3125001250000
1.1895081838464965	139.2885364	3125001250000
1.18955947573996	132.3308544	3125001250000
1.1897731607369662	174.313386	3125001250000
1.1898348437638668	146.0654328	3125001250000
1.1898722380716469	147.1131532	3125001250000
1.1899297927286179	146.3240024	3125001250000
1.189990533560216	117.9606916	3125001250000
1.1901458210820168	133.2730568	3125001250000
1.1901855976405926	146.3922572	3125001250000
1.1903810406194224	120.1143568	3125001250000
1.1904393262119983	121.2335736	3125001250000
1.1907973346121477	144.0116376	3125001250000
1.1908393105736241	144.2395364	3125001250000
1.1908649768591186	153.89602	3125001250000
1.191131914479869	127.4896368	3125001250000
1.1911601266113805	127.4097456	3125001250000
1.191264778867709	149.9469504	3125001250000
1.1912653194989593	124.9240864	3125001250000
1.1913183841164428	138.67204	3125001250000
1.191349293790508	134.3660516	3125001250000
1.191351836202251	136.0887612	3125001250000
1.191552796439218	139.9812516	3125001250000
1.19159750251301	143.2887924	3125001250000
1.1917900087960591	138.56261	3125001250000
1.1918463971074005	140.2161456	3125001250000
1.191929695647709	147.1697556	3125001250000
1.1919413445668456	143.7609584	3125001250000
1.1920296766891854	133.985734	3125001250000
1.1921184837757972	147.8296344	3125001250000
1.192186647458659	150.3067732	3125001250000
1.1922019447431744	137.9563252	3125001250000
1.1922764931433452	135.5346748	3125001250000
1.192630292021156	122.9510412	3125001250000
1.192769918770825	159.9975996	3125001250000
1.1928099991121042	141.33969	3125001250000
1.192914365351926	125.5259388	3125001250000
1.192932834910939	136.9027192	3125001250000
1.1932470789445522	134.9085108	3125001250000
1.193253717791571	140.1034896	3125001250000
1.1932694253874057	125.7927904	3125001250000
1.1935331311678028	136.2951964	3125001250000
1.1936320352481002	162.8054248	3125001250000
1.193681718206874	126.6932316	3125001250000
1.19370469605499	159.5087756	3125001250000
1.193789145711038	155.2380156	3125001250000
1.1937940957687434	140.1164	3125001250000
1.1938694499206917	146.0317912	3125001250000
1.1938701937049054	133.1294096	3125001250000
1.1940108530349915	133.6333456	3125001250000
1.1940495112267642	137.4900368	3125001250000
1.1942340961403737	131.8866388	3125001250000
1.1943774793481974	132.9881128	3125001250000
1.194510870785332	135.5682688	3125001250000
1.1945540176283038	141.8873724	3125001250000
1.1946445394351275	149.2095276	3125001250000
1.1947273886628995	134.7008244	3125001250000
1.1947522441777512	147.8918288	3125001250000
1.1949830927487906	134.686508	3125001250000
1.1951577684725607	142.9007776	3125001250000
1.195245719987212	152.57438	3125001250000
1.1952732291670394	151.8927792	3125001250000
1.195446369821337	129.4745316	3125001250000
1.1954948106959111	144.5039284	3125001250000
1.195629385268938	137.9692388	3125001250000
1.1957773993421492	148.927804	3125001250000
1.1958242751720007	149.2732592	3125001250000
1.1961683804851777	145.2601728	3125001250000
1.1961936133784603	139.3258088	3125001250000
1.1962631170946754	150.4725988	3125001250000
1.1962840494862617	148.0617164	3125001250000
1.1966136048751943	134.9248968	3125001250000
1.1966390716906885	130.5492504	3125001250000
1.1967021696656963	137.204606	3125001250000
1.1967821289429759	124.1504072	3125001250000
1.1968156989125258	138.7248548	3125001250000
1.1969542762111582	131.9386344	3125001250000
1.196998529868323	123.7025276	3125001250000
1.1970562535779856	138.3941588	3125001250000
1.1972651201117257	147.9429692	3125001250000
[truncated: 48,000 more rows]
