# Supplementary material for: The evolutionary maintenance of Lévy flight foraging
Source: PLoS Comput Biol. 2022 Jan 18;18(1):e1009490. doi: 10.1371/journal.pcbi.1009490 (PMC8797186; doi:10.1371/journal.pcbi.1009490)
Supplement: S1 Data — (ZIP) [file pcbi.1009490.s005.zip › S1_Data/single_generation_data/speed_1/random_uniform_results/fd_aol2]

1.0002341752295898	263.3944352	12500002500000
1.000275718992383	260.292155	12500002500000
1.0003484216840004	243.9152916	12500002500000
1.0003768905665802	258.0101852	12500002500000
1.000388023026245	244.409121	12500002500000
1.0004646318252963	266.1423184	12500002500000
1.000627529848215	288.0567666	12500002500000
1.0006413418602276	268.1584806	12500002500000
1.0006649583484104	248.691186	12500002500000
1.0007343150093564	256.3844514	12500002500000
1.0008043237126298	263.5125382	12500002500000
1.000882765431975	284.7253226	12500002500000
1.0009430652552789	239.9922754	12500002500000
1.0009707773991308	272.6416358	12500002500000
1.0010118419444616	293.1507602	12500002500000
1.0010255986439582	291.2982296	12500002500000
1.00105225037485	295.2805014	12500002500000
1.0011652004485252	282.6135178	12500002500000
1.0012216899247446	276.1249232	12500002500000
1.0012410481215914	273.9707224	12500002500000
1.0012756236628928	253.2794796	12500002500000
1.0017417506533999	261.398637	12500002500000
1.0018076563770957	256.21457	12500002500000
1.001815799391764	272.4968598	12500002500000
1.0018771229639798	258.474895	12500002500000
1.0019214182528675	261.4061676	12500002500000
1.001951573856574	257.9461796	12500002500000
1.0019629366605085	268.378242	12500002500000
1.0020699184760415	270.3603032	12500002500000
1.0021322137211937	242.9818038	12500002500000
1.0021816361604001	264.037442	12500002500000
1.002215939526895	256.2746136	12500002500000
1.0022773183942804	265.0240112	12500002500000
1.002309204670759	258.1578652	12500002500000
1.0023573076042367	288.4249192	12500002500000
1.0024238855680192	262.2744792	12500002500000
1.0025058577865122	287.4624858	12500002500000
1.0025309796340878	283.8968994	12500002500000
1.0025980004939945	271.111181	12500002500000
1.0026311840200932	263.543397	12500002500000
1.0027439401578873	255.8756256	12500002500000
1.0028144960961478	281.7368934	12500002500000
1.0028737077910508	256.8496546	12500002500000
1.0031117920595702	272.7712912	12500002500000
1.003465088748705	272.013431	12500002500000
1.003534165675746	295.8408006	12500002500000
1.003540662253561	278.514336	12500002500000
1.0036189985620156	258.801308	12500002500000
1.00379200390334	277.1175928	12500002500000
1.0041309056038628	291.5543358	12500002500000
1.0042022187106217	239.8996554	12500002500000
1.0042427681599633	287.4771776	12500002500000
1.0043551625410376	281.5615146	12500002500000
1.004394387060989	314.0152522	12500002500000
1.0050305464063116	266.4222412	12500002500000
1.005192430902849	268.2834704	12500002500000
1.0053055467526486	283.3965388	12500002500000
1.0053624398795344	254.4911052	12500002500000
1.0053919443385997	255.5885102	12500002500000
1.0054166196107264	266.9347328	12500002500000
1.0055044327499658	269.6348584	12500002500000
1.0055743456391044	273.4849314	12500002500000
1.0055886902272988	262.0226066	12500002500000
1.0057793166028874	275.3223138	12500002500000
1.0057995814020169	281.4355122	12500002500000
1.0058395913046572	299.7054042	12500002500000
1.005946502994429	276.368882	12500002500000
1.0059678406344688	275.0924162	12500002500000
1.0059687241040496	247.181304	12500002500000
1.0060010065758564	264.509391	12500002500000
1.0060230037256392	252.6685826	12500002500000
1.0060390811168187	273.5365758	12500002500000
1.0060551466325238	283.3762136	12500002500000
1.006121124214309	270.5509732	12500002500000
1.006138387807888	252.3606152	12500002500000
1.0063381692271465	281.4783514	12500002500000
1.0065170357842719	265.3570966	12500002500000
1.0066624305527512	255.8354984	12500002500000
1.0067220160042891	250.3397174	12500002500000
1.0068941773184992	262.4756454	12500002500000
1.0070664320527318	297.424213	12500002500000
1.0071250859364285	272.3148598	12500002500000
1.007180469799947	296.668594	12500002500000
1.0073739959750692	254.0158324	12500002500000
1.007375287898842	274.7364316	12500002500000
1.0074120419854111	270.6521774	12500002500000
1.0074596840775876	295.2406872	12500002500000
1.0075959194545527	276.6140046	12500002500000
1.0081762226386934	256.0314362	12500002500000
1.0083263965996094	276.037366	12500002500000
1.008350996960741	272.5197566	12500002500000
1.0083761957240711	270.7872302	12500002500000
1.0083767522717353	281.351625	12500002500000
1.0084022729923556	278.2414444	12500002500000
1.0084860063732144	329.4322408	12500002500000
1.008490456572185	276.1930146	12500002500000
1.0086532851287142	252.4447564	12500002500000
1.0087825674822717	283.2848826	12500002500000
1.0088143144988837	258.2788176	12500002500000
1.0088542719098983	274.7731156	12500002500000
1.008880740712411	267.3254382	12500002500000
1.008882475093699	278.6674028	12500002500000
1.0090247799112415	273.5192082	12500002500000
1.0091949090007497	248.3341386	12500002500000
1.0092392643615178	271.0152112	12500002500000
1.0093858673053215	266.654768	12500002500000
1.0094558903215725	277.8295668	12500002500000
1.0095114090716186	263.8663404	12500002500000
1.009734665862251	270.322254	12500002500000
1.009745793806163	249.021244	12500002500000
1.009782321146814	256.2189542	12500002500000
1.0098099348417695	267.363827	12500002500000
1.009897019019876	273.1631532	12500002500000
1.0100049770027084	256.8288262	12500002500000
1.010066422530302	261.6345538	12500002500000
1.0104781447307007	262.267929	12500002500000
1.0105315936180406	302.6115104	12500002500000
1.010575550711931	259.938617	12500002500000
1.0107071401675718	269.4397758	12500002500000
1.0108420529003923	262.1460226	12500002500000
1.010916628778488	285.4040934	12500002500000
1.0109780353282467	265.1316504	12500002500000
1.0110710535743883	276.7351222	12500002500000
1.0110939983921243	272.448773	12500002500000
1.0111490738956288	263.6136504	12500002500000
1.0112453699022608	278.0091806	12500002500000
1.011278167901203	287.5851926	12500002500000
1.0113437110440742	278.4808508	12500002500000
1.0114507186005568	281.7135766	12500002500000
1.011614739335308	264.1034954	12500002500000
1.0117047154211714	235.9418434	12500002500000
1.012275354983634	261.2443864	12500002500000
1.012374256175573	251.5136098	12500002500000
1.0124346716859565	272.5516686	12500002500000
1.0124906627302064	262.4457338	12500002500000
1.0126572608740156	331.674547	12500002500000
1.0126595143351589	261.9230324	12500002500000
1.0127404211216786	253.6747794	12500002500000
1.012766494896954	289.4388978	12500002500000
1.0128582884424238	264.7875852	12500002500000
1.0129150400274485	240.463353	12500002500000
1.012975239487217	274.9500696	12500002500000
1.0134206042135987	245.0115666	12500002500000
1.013486738223878	257.413272	12500002500000
1.0134986149915337	243.099038	12500002500000
1.0135328541186863	303.3382564	12500002500000
1.0135355732913434	289.8782438	12500002500000
1.0136862115822645	276.3649154	12500002500000
1.0141522703434367	274.729913	12500002500000
1.0143244770915996	279.6605886	12500002500000
1.0144334719765338	253.2996262	12500002500000
1.014437369056501	280.343598	12500002500000
1.0145686816483326	300.0169048	12500002500000
1.0151672128472846	286.3457232	12500002500000
1.0152320276115496	275.2879396	12500002500000
1.0152368191459296	274.2979906	12500002500000
1.015242125910121	284.8725264	12500002500000
1.015277346625543	251.581937	12500002500000
1.015307768249062	242.8537106	12500002500000
1.015440621497646	256.596262	12500002500000
1.0154787925125048	257.7079908	12500002500000
1.0155311439834052	267.3259754	12500002500000
1.0156556975776567	274.279894	12500002500000
1.0157557525807972	273.6835768	12500002500000
1.0158576475979957	261.1976868	12500002500000
1.0159024069185352	266.0584826	12500002500000
1.015964551401778	285.4592872	12500002500000
1.0162823814368944	276.1691234	12500002500000
1.0163397435127943	281.6941296	12500002500000
1.0163534753621777	270.2759212	12500002500000
1.0164034404914952	250.646646	12500002500000
1.0167168966746944	277.3773676	12500002500000
1.016732295377827	275.517862	12500002500000
1.0167589101081511	285.7555454	12500002500000
1.0167745283469074	277.9688096	12500002500000
1.0168020799900566	278.721858	12500002500000
1.0168334522478608	275.7232818	12500002500000
1.0168477751802951	270.442464	12500002500000
1.0169718002194146	286.8471082	12500002500000
1.0169748402269576	276.7289136	12500002500000
1.017456934100522	287.8301524	12500002500000
1.017477531307581	277.3211242	12500002500000
1.017484852548686	278.6573974	12500002500000
1.0175308291899108	258.2937366	12500002500000
1.017548364878512	281.6218064	12500002500000
1.0176856444737168	294.9735684	12500002500000
1.0177039842715498	260.634056	12500002500000
1.0177175572409038	300.3640128	12500002500000
1.0177331741988085	277.4430022	12500002500000
1.0177403380855234	224.2669118	12500002500000
1.0177774904425079	269.4745124	12500002500000
1.017995125243662	255.3617176	12500002500000
1.0182794408804372	291.4610102	12500002500000
1.018321258745706	310.4431116	12500002500000
1.0184394911879238	286.9506998	12500002500000
1.0184651830275515	252.3052928	12500002500000
1.0185421875817526	267.1982216	12500002500000
1.0185612092166254	265.3223648	12500002500000
1.0188178488003428	270.679392	12500002500000
1.0188274363690848	276.054869	12500002500000
1.0188296351965027	243.5650212	12500002500000
1.0188300649821904	276.5116354	12500002500000
1.0189388395310326	289.6402802	12500002500000
1.018981147003975	260.9134208	12500002500000
1.0190043204192214	272.2203792	12500002500000
1.0194244095343277	276.9891974	12500002500000
1.0195215708077	264.1843336	12500002500000
1.019570155246567	252.843541	12500002500000
1.0199764676053282	274.0389798	12500002500000
1.0200526684630775	251.3674102	12500002500000
1.0200761737588018	266.8728186	12500002500000
1.020135460199005	260.778377	12500002500000
1.0203418981269028	268.9141488	12500002500000
1.0204261280197633	281.8267354	12500002500000
1.0207481437806971	293.8179366	12500002500000
1.0207966935040904	269.925725	12500002500000
1.0210184625304517	297.0268226	12500002500000
1.021113650159577	271.877068	12500002500000
1.0212380211850678	275.4150886	12500002500000
1.021286666518996	296.6504286	12500002500000
1.021369853984331	300.1756976	12500002500000
1.0214850059624565	246.5327438	12500002500000
1.0217105717876058	275.772283	12500002500000
1.0217995712787111	255.0942564	12500002500000
1.0220264639923409	272.4160142	12500002500000
1.022046680000047	283.0214762	12500002500000
1.0220729647326667	275.9536502	12500002500000
1.0223036746874077	248.5739606	12500002500000
1.0223666956512187	287.4307008	12500002500000
1.0224693606419128	264.3407224	12500002500000
1.0226144979216687	258.3925482	12500002500000
1.0226811611965758	275.7313836	12500002500000
1.022768909013298	286.7781052	12500002500000
1.0228156725636586	295.2059188	12500002500000
1.0229506515796252	222.113672	12500002500000
1.0229709325603906	307.9322676	12500002500000
1.0230150339763546	277.2606364	12500002500000
1.0230474598259434	264.6580456	12500002500000
1.0231735845542491	255.9744204	12500002500000
1.0232262468198048	276.3853796	12500002500000
1.023252364504918	254.7233686	12500002500000
1.0232605231289484	279.9763536	12500002500000
1.023275087509255	282.5897392	12500002500000
1.0232994253819865	267.8930732	12500002500000
1.0234146877234165	263.635443	12500002500000
1.0234969652443602	279.3937718	12500002500000
1.0235246433311715	284.288859	12500002500000
1.0235964118673382	279.7465086	12500002500000
1.023700303441196	258.3465414	12500002500000
1.0240582068662358	244.8639994	12500002500000
1.0241414549126011	230.5388584	12500002500000
1.0241842957705962	251.681712	12500002500000
1.024261727881959	269.0036416	12500002500000
1.0242856539819618	235.7500052	12500002500000
1.024291071939847	297.7232112	12500002500000
1.0245406722743546	257.9282178	12500002500000
1.024666128669227	263.4525016	12500002500000
1.0248584644225551	281.8100266	12500002500000
1.0251328736521157	268.4453882	12500002500000
1.0252246703100556	281.464072	12500002500000
1.0252699911722454	255.4660144	12500002500000
1.0253364801396228	263.4993884	12500002500000
1.025440076263905	305.2389564	12500002500000
1.0254553829863475	267.38606	12500002500000
1.0255895540293405	262.6709678	12500002500000
1.0256060488944243	283.7887186	12500002500000
1.0256226303923706	242.3816754	12500002500000
1.0256711289348748	265.5513946	12500002500000
1.0256957810216518	272.7417866	12500002500000
1.0258446676561164	281.6206816	12500002500000
1.0259303984751411	272.6260084	12500002500000
1.0260087215660263	257.9801722	12500002500000
1.0260653821275452	266.6562386	12500002500000
1.026250707899914	284.8955754	12500002500000
1.0264014598639215	238.769001	12500002500000
1.0265010722759371	260.9604654	12500002500000
1.0265039060453116	266.272848	12500002500000
1.0267054864171694	255.364371	12500002500000
1.0268386167381671	283.086884	12500002500000
1.0270154246005578	267.2683074	12500002500000
1.0272252629586305	297.7181466	12500002500000
1.0272558479495577	278.4049952	12500002500000
1.0274983915357212	282.9257214	12500002500000
1.027501015858658	263.7128668	12500002500000
1.02755043551319	279.5085524	12500002500000
1.0275580780164442	267.1179486	12500002500000
1.0281299566972526	251.4972498	12500002500000
1.0281372266156694	263.8251114	12500002500000
1.0281478132509738	270.6358538	12500002500000
1.0283363586870369	239.6316042	12500002500000
1.0286139868780415	266.3574562	12500002500000
1.0287543938963597	264.7391272	12500002500000
1.0290575247598697	270.1885828	12500002500000
1.0291697306648548	270.9109564	12500002500000
1.0291848617325898	279.8417728	12500002500000
1.0292327006276385	303.3901124	12500002500000
1.0292483132482229	258.5888124	12500002500000
1.0297099926074151	285.653425	12500002500000
1.0297508066517382	277.9306446	12500002500000
1.0297788520185844	269.9171428	12500002500000
1.0300080120677209	266.5767796	12500002500000
1.0302269657280652	260.8533094	12500002500000
1.0302664243825659	282.4949582	12500002500000
1.0304316325999676	257.9863492	12500002500000
1.030524542402521	272.7179108	12500002500000
1.030533223073677	296.2329058	12500002500000
1.0305406161197492	269.6596114	12500002500000
1.0306023423265334	276.969158	12500002500000
1.030714029388168	297.8815748	12500002500000
1.0307278651994358	269.1923914	12500002500000
1.030809625794075	259.6225508	12500002500000
1.03096240469963	291.62213	12500002500000
1.0310969294241807	226.2693856	12500002500000
1.0312373075563257	262.518361	12500002500000
1.0312481922238284	271.0645626	12500002500000
1.0313183777535764	278.3116272	12500002500000
1.0313300849803697	288.725352	12500002500000
1.031373015948375	268.5574646	12500002500000
1.0313823928112793	262.5928088	12500002500000
1.0314018875834543	255.437184	12500002500000
1.0317859550652166	268.7407414	12500002500000
1.0318331379807637	277.5831268	12500002500000
1.0318694651279172	298.9913874	12500002500000
1.0320035328941393	283.1408186	12500002500000
1.0320128679883651	284.0318786	12500002500000
1.0320558116700342	279.0690098	12500002500000
1.0321648811227444	288.4034074	12500002500000
1.032360251787115	284.3385674	12500002500000
1.0324799617130078	258.0841376	12500002500000
1.0325392954278525	262.8667234	12500002500000
1.032570573618154	245.3125178	12500002500000
1.0328539717150045	286.7074416	12500002500000
1.0329510259675887	275.956396	12500002500000
1.0330312580238772	263.3875172	12500002500000
1.033153078602508	260.1005348	12500002500000
1.0331787427553598	260.1429414	12500002500000
1.0332114961388674	261.1825862	12500002500000
1.0332179338128986	283.7069394	12500002500000
1.0332890472019982	282.6196652	12500002500000
1.0333107660584782	267.3693272	12500002500000
1.0333391458219023	327.6431666	12500002500000
1.033517692390152	286.200887	12500002500000
1.0335616424989738	304.637121	12500002500000
1.0336691625401042	270.2906656	12500002500000
1.0338118972302586	282.6146876	12500002500000
1.0338624044470879	276.365413	12500002500000
1.0339326654983352	283.8524766	12500002500000
1.0341947050464246	253.0499502	12500002500000
1.0342838041190134	319.3085742	12500002500000
1.0343212649947882	245.1282098	12500002500000
1.0343552948345134	255.420146	12500002500000
1.034409453289685	284.551042	12500002500000
1.0344524784116702	282.237898	12500002500000
1.0345354043112778	256.3895234	12500002500000
1.0347744202069094	268.7453456	12500002500000
1.0350930909041725	270.7505622	12500002500000
1.0351875554803671	263.4317366	12500002500000
1.035629688683314	257.9337216	12500002500000
1.03566932143588	264.0066486	12500002500000
1.0358957668571018	299.033768	12500002500000
1.0359009773907826	262.3155908	12500002500000
1.0359206764680275	288.0310052	12500002500000
1.0359422734652115	262.1993464	12500002500000
1.0363379009615534	251.1358408	12500002500000
1.0364843660284575	259.7170992	12500002500000
1.036484620580603	268.3313708	12500002500000
1.036502758944998	257.1510018	12500002500000
1.036638088126203	267.6262654	12500002500000
1.0368549612527158	254.3047846	12500002500000
1.036856982416804	273.7309722	12500002500000
1.036976478606872	259.4147934	12500002500000
1.0371381610211523	270.5586648	12500002500000
1.0374246263435478	256.4983038	12500002500000
1.0374432309393469	235.875709	12500002500000
1.0374756624781507	257.2145678	12500002500000
1.0376763390727086	271.8042244	12500002500000
1.0377909746569505	282.3470116	12500002500000
1.037819004711535	267.0508494	12500002500000
1.037888869985912	259.3164064	12500002500000
1.0380359313441136	259.1830764	12500002500000
1.038185943246138	251.046085	12500002500000
1.0383432725756785	276.7584468	12500002500000
1.0384938283122038	304.6321988	12500002500000
1.0385099786051992	254.0877002	12500002500000
1.038578872121911	245.9488392	12500002500000
1.0386482069362482	270.2331552	12500002500000
1.0388100342392994	281.164656	12500002500000
1.0392242406552612	255.0358808	12500002500000
1.0393291309277917	250.4144382	12500002500000
1.039451558852189	272.131252	12500002500000
1.0396108710591707	280.9815532	12500002500000
1.0397870634851798	270.49455	12500002500000
1.0400587588937484	243.1641412	12500002500000
1.0401088950230115	267.8119094	12500002500000
1.04027019683166	303.8996814	12500002500000
1.040466539593771	280.420939	12500002500000
1.0407597456678075	282.8021958	12500002500000
1.0407824856743249	305.7421516	12500002500000
1.0408187486596008	293.2564218	12500002500000
1.0409305702753826	261.463004	12500002500000
1.0409495560781508	274.703174	12500002500000
1.0409815458798564	279.4517024	12500002500000
1.0411180552363055	279.2481228	12500002500000
1.0411808277320336	295.5177958	12500002500000
1.0415240708049631	283.6845648	12500002500000
1.0415317160905166	268.1217448	12500002500000
1.041588773655698	260.1645758	12500002500000
1.041649136499891	276.0954032	12500002500000
1.0416566606348123	267.736754	12500002500000
1.0416737859009777	258.1186412	12500002500000
1.04189447464923	259.1261006	12500002500000
1.0419198653798247	297.0785964	12500002500000
1.0419777572554332	275.6276692	12500002500000
1.0420639636086684	306.5540582	12500002500000
1.0422432193397038	260.9078726	12500002500000
1.0425166149402167	276.2935976	12500002500000
1.042531270572162	290.8045692	12500002500000
1.0425331911267637	287.951854	12500002500000
1.0425369407471718	293.657178	12500002500000
1.0425376631782752	279.2143008	12500002500000
1.0426142592622023	239.5402502	12500002500000
1.0426190610917483	327.4533266	12500002500000
1.0428035535675542	266.5605124	12500002500000
1.0428768900796341	251.185295	12500002500000
1.042960512680833	280.2089208	12500002500000
1.0430332465338867	273.9496448	12500002500000
1.0432562841344009	235.8099168	12500002500000
1.0432604346162313	263.5067346	12500002500000
1.0433148492139783	282.2727868	12500002500000
1.0434286380139979	259.2867122	12500002500000
1.0434391516565713	276.7587172	12500002500000
1.0438374617860189	262.9252618	12500002500000
1.0438827091987943	278.1273304	12500002500000
1.04400058120122	236.3532198	12500002500000
1.0440095984858129	312.6411184	12500002500000
1.0440173471008345	268.743198	12500002500000
1.0440202736865771	270.9057896	12500002500000
1.0441301040626612	302.830565	12500002500000
1.0441516261513968	273.8512234	12500002500000
1.0441836710811263	283.6739022	12500002500000
1.0442654644495517	251.260571	12500002500000
1.0446373548307932	260.798556	12500002500000
1.0446771457839212	266.484853	12500002500000
1.0446944616072442	240.0906262	12500002500000
1.0447579568360874	289.0618566	12500002500000
1.0448744185653849	304.2292216	12500002500000
1.0450022492812208	244.494909	12500002500000
1.0450283573336652	269.9086102	12500002500000
1.0453866333068629	272.4872594	12500002500000
1.0454282403132378	237.55452	12500002500000
1.0455107657616989	285.3578116	12500002500000
1.0455207335441394	292.0852946	12500002500000
1.0456805628069494	291.5110506	12500002500000
1.0457320671652854	277.4432654	12500002500000
1.045746562646212	260.3175416	12500002500000
1.045778356375214	273.82315	12500002500000
1.0458014419901414	270.9053004	12500002500000
1.0458785839278455	271.3105734	12500002500000
1.0458952916135136	304.2446834	12500002500000
1.0459018073667894	259.1454022	12500002500000
1.0460134428378025	277.3570208	12500002500000
1.0460641284730046	265.2716846	12500002500000
1.0462185004877247	283.9884378	12500002500000
1.0462195388027442	274.8313122	12500002500000
1.0462359767214393	281.5243612	12500002500000
1.0465009423997365	270.1299048	12500002500000
1.0466240560134692	272.3160274	12500002500000
1.0466757889072356	270.9252308	12500002500000
1.0470205162065584	280.0144266	12500002500000
1.0470472935122324	276.2151816	12500002500000
1.0472683125671658	287.1534316	12500002500000
1.04772498409102	276.448465	12500002500000
1.0478228461842312	291.4494924	12500002500000
1.0479114704292134	249.8757064	12500002500000
1.0479477522364435	264.6994376	12500002500000
1.0481572841486462	265.6082486	12500002500000
1.048215901701576	304.867012	12500002500000
1.0482348652137077	257.0648198	12500002500000
1.04827902432931	246.3154994	12500002500000
1.0483299543764089	275.5040956	12500002500000
1.048348192351193	252.237918	12500002500000
1.0483887185704583	277.51009	12500002500000
1.0484702335739455	280.3127212	12500002500000
1.0484913358161132	244.4374392	12500002500000
1.0485547718831958	232.2921036	12500002500000
1.0485738231743968	279.491978	12500002500000
1.048745446670802	273.8484574	12500002500000
1.0487647328206724	321.3061546	12500002500000
1.0488570221648317	256.0274466	12500002500000
1.0488922206668352	256.5809454	12500002500000
1.0489147438072095	277.8707962	12500002500000
1.0489450854200473	265.3499646	12500002500000
1.0489755104260958	259.8110792	12500002500000
1.0492560845584251	269.510815	12500002500000
1.0492944092132634	260.4023702	12500002500000
1.0492953026970542	271.8871012	12500002500000
1.0493036186505271	229.8179134	12500002500000
1.0494301732224134	262.930757	12500002500000
1.0495208640691336	243.0634254	12500002500000
1.0495553049923647	266.153431	12500002500000
1.0495813388935518	248.0938786	12500002500000
1.0496025285382866	268.9741752	12500002500000
1.0499825034146295	272.6062416	12500002500000
1.050158205291991	246.1146386	12500002500000
1.05028430959968	245.4282542	12500002500000
1.0503926304840157	278.350826	12500002500000
1.0504009610449396	306.4616764	12500002500000
1.0504363882986332	263.1898866	12500002500000
1.0505158774850027	254.9082878	12500002500000
1.0505183779901692	246.9998874	12500002500000
1.050560185836095	276.106946	12500002500000
1.0506191519641486	291.8810508	12500002500000
1.0509816087857589	266.28044	12500002500000
1.0510778804697254	295.9066958	12500002500000
1.0511152399869834	291.687243	12500002500000
1.0512108261641808	250.8127452	12500002500000
1.0513384201847038	292.4004362	12500002500000
1.0513614913868516	282.5208018	12500002500000
1.0514130304734044	290.2034328	12500002500000
1.0514372279772568	278.8265322	12500002500000
1.0515052234526936	296.8722412	12500002500000
1.0518769304850712	269.9348214	12500002500000
1.0519259135365713	268.8434758	12500002500000
1.052032052089508	259.2180618	12500002500000
1.052127131205153	288.3611532	12500002500000
1.052146429627128	273.5216848	12500002500000
1.0521499342692615	263.5666862	12500002500000
1.052268158950416	282.5623	12500002500000
1.0523124580500895	289.846514	12500002500000
1.052339270033276	275.26118	12500002500000
1.0523460027272749	279.3848248	12500002500000
1.0523515362856202	250.7376396	12500002500000
1.0526392443049066	278.5945694	12500002500000
1.0528292496556209	272.9350946	12500002500000
1.0531025735554258	239.8848264	12500002500000
1.0531418884527357	291.0275006	12500002500000
1.0531526222967005	268.8338468	12500002500000
1.0531758524296009	305.8925386	12500002500000
1.0532489991652567	281.7602046	12500002500000
1.0534768280047953	287.8990502	12500002500000
1.05355037703412	274.3266328	12500002500000
1.053719474630867	280.7490056	12500002500000
1.0539194392228497	246.0673262	12500002500000
1.054132794699101	262.8598936	12500002500000
1.0545462838160486	326.7968464	12500002500000
1.0545921178329123	281.2150216	12500002500000
1.0546767600519988	276.9727118	12500002500000
1.0547051795413918	254.2960944	12500002500000
1.0550275122689337	247.144305	12500002500000
1.0550529770727926	277.6110718	12500002500000
1.0551484352602938	263.9635614	12500002500000
1.0552053238433579	256.8673852	12500002500000
1.0552254877443836	250.1063762	12500002500000
1.055228576037754	261.4142626	12500002500000
1.0552541861007771	264.7646202	12500002500000
1.0552571044382657	266.2502736	12500002500000
1.055413820422412	271.477941	12500002500000
1.0554376992342114	257.29544	12500002500000
1.0554548289253811	285.3749112	12500002500000
1.0554723742365133	298.508402	12500002500000
1.0555126137738382	286.994452	12500002500000
1.0556725273689302	305.3036132	12500002500000
1.0556846310766752	253.2456196	12500002500000
1.0557350391536788	265.9818146	12500002500000
1.055858464085941	267.1901652	12500002500000
1.0559565231426802	276.751877	12500002500000
1.0560304141605523	272.4145998	12500002500000
1.0560375023638442	260.6858688	12500002500000
1.056107416492598	271.0577874	12500002500000
1.0561477248822009	322.2670734	12500002500000
1.0561705049988532	265.4633092	12500002500000
1.0561973934209008	270.6286264	12500002500000
1.0562961459264535	258.9318008	12500002500000
1.0564934661829497	291.9633922	12500002500000
1.0565145618294915	268.577169	12500002500000
1.0565795764327	244.6974784	12500002500000
1.056668620646692	269.5573548	12500002500000
1.056764592061899	293.3440698	12500002500000
1.0567829829202853	263.3541864	12500002500000
1.0569369380104896	269.0385434	12500002500000
1.0569786306291309	241.807147	12500002500000
1.0571049662069083	235.463608	12500002500000
1.057114343931297	288.8981202	12500002500000
1.0571447420107198	249.128391	12500002500000
1.0572507123956174	284.5107424	12500002500000
1.057471214792963	261.9352472	12500002500000
1.057659342821973	293.26243	12500002500000
1.057710644442629	303.8397882	12500002500000
1.0577243262863545	315.256701	12500002500000
1.057732149107001	257.9571984	12500002500000
1.057739674738846	268.0185422	12500002500000
1.0578119848550478	268.872199	12500002500000
1.0579054771445335	259.0369072	12500002500000
1.0581193549125147	274.085639	12500002500000
1.0582110664926072	282.0849112	12500002500000
1.058294668394769	277.3012822	12500002500000
1.0583462752458337	271.2857584	12500002500000
1.0583964863417077	299.397758	12500002500000
1.0585043078620473	285.0860396	12500002500000
1.058712090775512	277.6159592	12500002500000
1.0587481213752268	242.9692972	12500002500000
1.058926833083042	264.5306262	12500002500000
1.0590270753825513	249.7331874	12500002500000
1.0592945418089996	289.954969	12500002500000
1.0595720698085818	263.0757982	12500002500000
1.0596373314872056	252.8372974	12500002500000
1.059732258646101	231.950055	12500002500000
1.0599022816158823	282.7730818	12500002500000
1.0600855395153932	288.1578638	12500002500000
1.0601573758304803	283.0752616	12500002500000
1.0601773974817994	290.1602762	12500002500000
1.0602146028556572	260.0996084	12500002500000
1.0603458597491242	237.8550376	12500002500000
1.0604875810818355	277.7201472	12500002500000
1.0605982728214176	287.7096206	12500002500000
1.0608771711444072	293.6875764	12500002500000
1.0610220998224211	281.929846	12500002500000
1.0610900429714345	264.8923134	12500002500000
1.0610913094772336	267.1579756	12500002500000
1.061147504310302	294.0354916	12500002500000
1.0614622078012177	290.5383698	12500002500000
1.061498871372816	267.2296388	12500002500000
1.061528111119333	274.42582	12500002500000
1.0615717365033204	267.6088068	12500002500000
1.0617993341610723	259.6936526	12500002500000
1.062050859725908	275.359073	12500002500000
1.0620527412034222	247.847484	12500002500000
1.0621923694435718	267.7512956	12500002500000
1.0622304791711277	293.0071444	12500002500000
1.0622653037371084	282.9463812	12500002500000
1.0624007334489451	282.8720242	12500002500000
1.062606168373193	271.4439588	12500002500000
1.062800177027806	256.3653846	12500002500000
1.0629038790342644	294.3946038	12500002500000
1.0629251995837554	296.0877286	12500002500000
1.0629379397904657	242.9844298	12500002500000
1.0631179401069157	275.1726678	12500002500000
1.0633881662093212	285.7545816	12500002500000
1.063523339501463	279.8958288	12500002500000
1.0637886603652498	282.5653788	12500002500000
1.0639293775498513	285.5517812	12500002500000
1.064048242276813	280.548548	12500002500000
1.064054858303726	262.6643624	12500002500000
1.0640738459237715	295.1709908	12500002500000
1.064208627202219	268.8625266	12500002500000
1.0642227402965925	263.1400516	12500002500000
1.0642685943275794	278.4224428	12500002500000
1.0643689910560792	255.8016044	12500002500000
1.0644825894532768	258.3868952	12500002500000
1.064659761274208	292.9856456	12500002500000
1.064682203168157	296.3401518	12500002500000
1.0647046283632262	285.094044	12500002500000
1.0649926008019577	275.074412	12500002500000
1.0650593118570837	274.1255662	12500002500000
1.065085572996042	277.9413844	12500002500000
1.0651038795883851	277.5655816	12500002500000
1.065179714836265	280.0791466	12500002500000
1.0653777704003993	287.5776966	12500002500000
1.0654718569833912	271.5149576	12500002500000
1.0655233783921667	263.6635332	12500002500000
1.065570187231871	259.3456716	12500002500000
1.0655968382398495	288.446625	12500002500000
1.0657313855249968	286.7461878	12500002500000
1.0657645383779404	260.0668664	12500002500000
1.0659018944969192	295.7152914	12500002500000
1.0659019146249746	272.817685	12500002500000
1.066029879243516	257.1817626	12500002500000
1.0660416537689483	282.7320518	12500002500000
1.066071026258131	277.9127406	12500002500000
1.0661311929377606	262.5053626	12500002500000
1.0662788074371252	290.1733238	12500002500000
1.0662907125414336	278.2129358	12500002500000
1.0665595056530977	270.0532796	12500002500000
1.0666741047514392	251.637151	12500002500000
1.066851715085348	274.1699078	12500002500000
1.0668661785315006	264.3472538	12500002500000
1.0669238291880436	257.3978974	12500002500000
1.067059494999245	285.4566898	12500002500000
1.067121725782025	251.9222184	12500002500000
1.0671526947864782	269.2561286	12500002500000
1.0672240944572142	272.0969348	12500002500000
1.0673240460639972	291.4550126	12500002500000
1.067431366518631	305.7562756	12500002500000
1.0675158691517024	292.4718622	12500002500000
1.0676146963358732	258.0361456	12500002500000
1.0676456746188507	305.6388896	12500002500000
1.0676675907964828	264.9631682	12500002500000
1.067724717936621	302.0620696	12500002500000
1.067847348354959	295.4151726	12500002500000
1.067857187776634	256.7239056	12500002500000
1.0679306459636604	290.4093698	12500002500000
1.0680704622896782	254.4998738	12500002500000
1.068413288905815	275.6951024	12500002500000
1.0685042925510504	272.7531876	12500002500000
1.0685711967371672	265.1773058	12500002500000
1.0687400952079926	279.052914	12500002500000
1.068783659706782	271.6800938	12500002500000
1.0689633652025643	293.681134	12500002500000
1.0690199215506215	291.4377578	12500002500000
1.0691806023264592	279.055734	12500002500000
1.0693440035595776	267.6535646	12500002500000
1.0695531794243045	284.0642436	12500002500000
1.0696420502266275	269.505849	12500002500000
1.0697612099703038	288.5698722	12500002500000
1.0699194363657123	276.4782318	12500002500000
1.070216912427397	285.7249788	12500002500000
1.0702634224269234	275.8165898	12500002500000
1.0703255847823858	269.6941652	12500002500000
1.070328827586657	303.9493534	12500002500000
1.070484889956011	270.3701996	12500002500000
1.0706703486719902	276.6963878	12500002500000
1.0707426409745056	275.4883406	12500002500000
1.0708137267009872	264.7169122	12500002500000
1.070963303652844	267.7437184	12500002500000
1.0710989106527082	274.7912868	12500002500000
1.071107166874513	280.067294	12500002500000
1.0711094344179393	296.4485332	12500002500000
1.0712194833687625	267.9338284	12500002500000
1.071289223432114	299.3779726	12500002500000
1.0713744374300662	266.7943988	12500002500000
1.0713950448318337	283.9560124	12500002500000
1.0714590409232834	307.0538194	12500002500000
1.0715158322789908	258.6549848	12500002500000
1.0716106609693712	259.5026396	12500002500000
1.071730564326945	272.9860758	12500002500000
1.0717983766291304	284.5034498	12500002500000
1.0718819083000088	274.4377606	12500002500000
1.0719250506622215	278.1859718	12500002500000
1.0719431396738297	259.6121712	12500002500000
1.0723949275149844	272.3084982	12500002500000
1.0724009136789971	258.3970728	12500002500000
1.0724498714752335	310.840021	12500002500000
1.0724914852102485	245.0305246	12500002500000
1.0725606319449734	259.1401266	12500002500000
1.0725730993111462	261.9306888	12500002500000
1.072575572574865	265.7539104	12500002500000
1.0727084398873823	314.5216536	12500002500000
1.0727343534256852	261.9842764	12500002500000
1.0727406815102294	272.9285866	12500002500000
1.0727511461933172	267.1396664	12500002500000
1.0729264392144051	277.5060902	12500002500000
1.0730270192593097	290.59771	12500002500000
1.0730332040596091	291.376388	12500002500000
1.0731018932861711	277.9891488	12500002500000
1.0733306811156054	250.3052574	12500002500000
1.0734720545258003	275.9885646	12500002500000
1.0735581482686742	277.4889498	12500002500000
1.0736621992635411	262.7649198	12500002500000
1.0737395517849122	249.000765	12500002500000
1.0738374108959232	256.0319342	12500002500000
1.073858106043457	272.8545966	12500002500000
1.0739272783483265	297.7838108	12500002500000
1.0739973126809268	251.7968042	12500002500000
1.074112088333112	263.1518474	12500002500000
1.0741944965279924	272.19651	12500002500000
1.0743227279023717	272.9303096	12500002500000
1.0744978208188651	246.8351274	12500002500000
1.074585363340432	281.5480192	12500002500000
1.0745960670043344	268.5835558	12500002500000
1.0747334567320823	287.871833	12500002500000
1.0747723810704295	285.2025574	12500002500000
1.0751304050211332	289.8430964	12500002500000
1.0751394444515563	268.4306472	12500002500000
1.075269086693885	272.4839752	12500002500000
1.0753557506132774	269.385103	12500002500000
1.0757844275537152	275.9374884	12500002500000
1.0758654463275772	292.5764796	12500002500000
1.076046255480593	272.9589138	12500002500000
1.0764418553710922	259.4457434	12500002500000
1.0764566941668698	257.5546018	12500002500000
1.0766048798668146	258.9764344	12500002500000
1.0767275411092054	253.6497816	12500002500000
1.0767496463673385	271.3976528	12500002500000
1.0767676847675902	272.4311966	12500002500000
1.077054986854062	257.5154558	12500002500000
1.0770695829517636	295.335695	12500002500000
1.0770883002180491	285.643974	12500002500000
1.0772977176354257	268.1434704	12500002500000
1.0774914406082865	279.1585306	12500002500000
1.0775603385297985	289.5666722	12500002500000
1.0776326867538522	260.1258768	12500002500000
1.0777509146473894	263.3040558	12500002500000
1.0778365759901307	269.2209546	12500002500000
1.0779069374084218	270.4903522	12500002500000
1.0779553524626642	267.3347846	12500002500000
1.0781476709779176	288.1678278	12500002500000
1.078239167558325	275.21657	12500002500000
1.078492207025885	256.1806506	12500002500000
1.0785734686931727	268.0923086	12500002500000
1.0787759842647218	289.6336624	12500002500000
1.078818442251769	287.6863948	12500002500000
1.078843260864817	262.9671416	12500002500000
1.0788639970073235	277.7252476	12500002500000
1.0789272351617858	283.005197	12500002500000
1.0789709956475422	284.1973286	12500002500000
1.0790214024519371	270.4404896	12500002500000
1.0790349529910168	261.7246358	12500002500000
1.079132575311303	261.1437262	12500002500000
1.0793041036555595	248.6715714	12500002500000
1.079401585047361	264.4294716	12500002500000
1.079453730716104	277.2940716	12500002500000
1.0796417064059307	273.878413	12500002500000
1.0796470081355316	283.341827	12500002500000
1.0796749902206018	287.7112342	12500002500000
1.079679798922188	275.2970046	12500002500000
1.0797179390531233	286.3778318	12500002500000
1.0799202342305998	237.8084618	12500002500000
1.0799562480136906	306.9481352	12500002500000
1.0799948636237209	300.8934208	12500002500000
1.0800557667392137	278.1032254	12500002500000
1.0801562423491553	247.013612	12500002500000
1.080268598569615	312.0251334	12500002500000
1.0807615721318966	271.760075	12500002500000
1.0807798566244755	285.2634944	12500002500000
1.080960651788451	281.6945872	12500002500000
1.0811483620345728	271.0208342	12500002500000
1.0813490792407057	268.6696086	12500002500000
1.0813857710917705	287.1243732	12500002500000
1.0814375497156612	255.97456	12500002500000
1.081441859279355	258.2681514	12500002500000
1.0818594936019608	303.672179	12500002500000
1.08190966758113	320.8729452	12500002500000
1.0819287190215323	287.4425428	12500002500000
1.0819435772408392	260.09592	12500002500000
1.0819555143864776	260.0634152	12500002500000
1.0819770600239922	255.5458654	12500002500000
1.082016199512343	267.297885	12500002500000
1.0821273947033878	271.924337	12500002500000
1.0822889770490915	255.5516198	12500002500000
1.082318463808126	251.1696612	12500002500000
1.0825795568210634	287.3767578	12500002500000
1.0825943449560462	269.5779412	12500002500000
1.0826350470978126	266.0933892	12500002500000
1.0826990402182055	262.4351752	12500002500000
1.082704712623768	264.0205996	12500002500000
1.0829346143847225	281.9206502	12500002500000
1.0830131322349703	263.0765682	12500002500000
1.0830224970044249	238.204669	12500002500000
1.0832497997792587	278.3767574	12500002500000
1.083410686005584	308.8017168	12500002500000
1.0836374582508754	269.7942716	12500002500000
1.0837383842055683	257.133866	12500002500000
1.0837478114624821	296.3751068	12500002500000
1.083772498817022	295.6470912	12500002500000
1.0838034750402188	272.1884524	12500002500000
1.0838525450401306	262.0827304	12500002500000
1.0839977362471085	291.7870016	12500002500000
1.0840030471160589	274.8989362	12500002500000
1.0840232784536987	263.7773216	12500002500000
1.0841023898783997	282.618646	12500002500000
1.0841195576399068	280.564312	12500002500000
1.0841947700262762	260.5348914	12500002500000
1.0842563116316546	268.3668476	12500002500000
1.0842886246741847	274.216118	12500002500000
1.0843234980254977	257.9748346	12500002500000
1.0844238737030367	303.1788116	12500002500000
1.0847020539595509	272.2401334	12500002500000
1.0847721635945624	264.4441066	12500002500000
1.084779710681924	251.7209426	12500002500000
1.0848691871985467	269.1863928	12500002500000
1.0849040559581538	262.5212936	12500002500000
1.084974785836049	261.2068794	12500002500000
1.0850035289249012	266.7196662	12500002500000
1.0850235084064983	259.5725456	12500002500000
1.0850998975448325	259.9768008	12500002500000
1.0851924242566748	292.8300458	12500002500000
1.085203302695473	284.5016924	12500002500000
1.0852555655427023	268.9841738	12500002500000
1.085590177172593	288.4293144	12500002500000
1.0856318135742833	297.7403826	12500002500000
1.0858354718258925	272.439547	12500002500000
1.0859181931780706	255.0926342	12500002500000
1.0859830008161944	270.0673314	12500002500000
1.08599108089324	286.0364296	12500002500000
1.0861223390702321	266.8952828	12500002500000
1.0862550370959203	254.9487812	12500002500000
1.0863217252689743	266.8685664	12500002500000
1.0863258173056054	282.2825782	12500002500000
1.0863409159165651	245.3648396	12500002500000
1.0865496504195271	292.2387232	12500002500000
1.086619958183768	280.48592	12500002500000
1.0867336966732355	232.796117	12500002500000
1.0867431181986678	283.3104052	12500002500000
1.0867455330936688	266.8833482	12500002500000
1.0868169323345191	276.7175692	12500002500000
1.086922310901303	266.5087548	12500002500000
1.0871645774288663	282.8129326	12500002500000
1.087256538247536	306.1216376	12500002500000
1.0873333296139722	282.0797514	12500002500000
1.0874845414935632	276.6571772	12500002500000
1.0875583266171938	290.8851764	12500002500000
1.0875622906924989	277.7664448	12500002500000
1.087634810634701	249.5910976	12500002500000
1.0877579610187595	278.5062144	12500002500000
1.087852310321534	255.810598	12500002500000
1.0878679308321149	267.156587	12500002500000
1.0880502342003242	270.778146	12500002500000
1.0880760247584385	284.6434408	12500002500000
1.088204028879032	259.5346188	12500002500000
1.0883235029376856	282.348192	12500002500000
1.0884969528453643	294.5518242	12500002500000
1.088617168632793	323.026915	12500002500000
1.0886680993053952	262.5924528	12500002500000
1.0886882782951974	265.4601842	12500002500000
1.088838141194148	267.4354394	12500002500000
1.0890380546336207	271.7807124	12500002500000
1.089051785439203	240.3058428	12500002500000
1.0891737704265805	275.3258322	12500002500000
1.0891804255496615	293.9257562	12500002500000
1.089739398646098	271.1482144	12500002500000
1.0897752873476736	268.7933114	12500002500000
1.089881004815623	268.9053192	12500002500000
1.0899806758625032	289.703995	12500002500000
1.0900249184331896	297.0453948	12500002500000
1.0903414765648485	270.3134854	12500002500000
1.0904891603958875	259.5218998	12500002500000
1.0905892066457947	291.5901288	12500002500000
1.090767262412557	258.2434532	12500002500000
1.0908549598165764	277.2868196	12500002500000
1.0909353526461942	276.7594156	12500002500000
1.0909752394283885	277.1682192	12500002500000
1.0910336931909042	283.0675398	12500002500000
1.0910484963140208	244.1566756	12500002500000
1.0910726959269839	289.0713134	12500002500000
1.0911239907101502	265.1973502	12500002500000
1.0912476919532523	305.4108988	12500002500000
1.091400658884631	269.6946592	12500002500000
1.0915491658390422	256.8975434	12500002500000
1.0917276422665323	262.8167662	12500002500000
1.0918037639010438	263.027619	12500002500000
1.091852019746756	258.733572	12500002500000
1.091932121381756	290.519762	12500002500000
1.0919589992644414	266.4431068	12500002500000
1.0920935416920927	281.1164258	12500002500000
1.0921641666711852	277.9672072	12500002500000
1.092312208328715	259.0673042	12500002500000
1.0925631289746724	295.0282106	12500002500000
1.0926481959434522	262.9055014	12500002500000
1.0930263761750427	254.7293142	12500002500000
1.0930726694832833	308.5539076	12500002500000
1.0932199183069908	309.4084142	12500002500000
1.0933400137571143	247.6816632	12500002500000
1.0933809580327571	269.4110236	12500002500000
1.0937328771945127	298.2837166	12500002500000
1.0939554429350429	283.8944384	12500002500000
1.0940424738535028	269.3594574	12500002500000
1.0940642327370451	282.0184028	12500002500000
1.0941961429924802	264.7586006	12500002500000
1.094301169565159	293.730908	12500002500000
1.094423402966033	273.5174792	12500002500000
1.0944305001335115	277.334651	12500002500000
1.0944751262020225	276.493033	12500002500000
1.0945563080020628	276.1339474	12500002500000
1.0945965722186544	288.0288584	12500002500000
1.094598316109325	253.99125	12500002500000
1.0947768535500098	278.8952902	12500002500000
1.094803186932989	256.0665698	12500002500000
1.0949940120082005	288.00055	12500002500000
1.0951522126947553	287.5693468	12500002500000
1.095323998946978	226.5935992	12500002500000
1.0955043140603689	272.7806296	12500002500000
1.0955442234756947	274.6606646	12500002500000
1.095555589244813	282.2632088	12500002500000
1.0956148617500885	293.2510372	12500002500000
1.0958344061676508	272.4487288	12500002500000
1.0959287200913717	256.3543176	12500002500000
1.0959562390423456	284.4461274	12500002500000
1.0960519161768714	262.135453	12500002500000
1.096221604924972	278.3225082	12500002500000
1.09622948420184	298.3757596	12500002500000
1.0962873315099948	263.854783	12500002500000
1.0963174992395737	275.5789724	12500002500000
1.0965014773456099	317.152069	12500002500000
1.0965252031177126	275.054051	12500002500000
1.0966538338010148	250.9718214	12500002500000
1.096793462802548	264.9536366	12500002500000
1.096901115983266	277.7779222	12500002500000
1.0969063384049678	259.2213456	12500002500000
1.0970567245334621	275.4029496	12500002500000
1.0976375553194735	277.3790728	12500002500000
1.0977051410321703	280.6210496	12500002500000
1.0978262659249731	284.4293498	12500002500000
1.0978688206018652	279.2952818	12500002500000
1.0980310713154826	279.7283278	12500002500000
1.0980457281138836	284.1300122	12500002500000
1.0981771038487782	274.3134958	12500002500000
1.0983262837743135	277.5099422	12500002500000
1.0983578286435178	253.488118	12500002500000
1.098429697654108	258.533656	12500002500000
1.0985850403284303	273.1992736	12500002500000
1.0986110043857065	303.434144	12500002500000
1.098646945239858	269.7176542	12500002500000
1.0986685900326567	258.7004042	12500002500000
1.0987695097693582	264.179116	12500002500000
1.0987838512054928	274.2313946	12500002500000
1.0989576559032412	289.2336034	12500002500000
1.0991514560516893	255.5209184	12500002500000
1.0991772013593315	271.0895274	12500002500000
1.0992036828069385	259.6380742	12500002500000
1.099390387904818	265.9683872	12500002500000
1.0994087579691485	300.4504498	12500002500000
1.099464701657166	273.5582424	12500002500000
1.0995643094425191	283.0577092	12500002500000
1.099705017854802	306.6185296	12500002500000
1.099810424674605	267.4139736	12500002500000
1.0998721560007465	308.6992418	12500002500000
1.0998809185045049	227.4503574	12500002500000
1.099904149589927	284.0423668	12500002500000
1.1000502164230377	244.0712536	12500002500000
1.1000771680352663	274.0484356	12500002500000
1.1001453523217801	294.8496472	12500002500000
1.1002519646853028	266.2694552	12500002500000
1.1002530805482438	288.6858174	12500002500000
1.1002642384631454	297.8017784	12500002500000
1.1003085531211056	262.1213774	12500002500000
1.1004595780482676	281.622656	12500002500000
1.1006236445883315	291.7206828	12500002500000
1.1009208904666392	256.2063792	12500002500000
1.1009517238579438	265.8117926	12500002500000
1.1009806883579296	266.882727	12500002500000
1.1010226758087343	301.2522278	12500002500000
1.1010284148391398	273.95319	12500002500000
1.1010679778124213	283.6518442	12500002500000
1.101070386524527	267.789117	12500002500000
1.101222138838141	276.536096	12500002500000
1.10122986272268	249.3159802	12500002500000
1.101361543967529	289.0757488	12500002500000
1.1013710983625082	249.3658848	12500002500000
1.1018223746538582	269.254028	12500002500000
1.1018270100989285	274.5499202	12500002500000
1.1018757312985592	278.609469	12500002500000
1.1020224582678635	235.8434548	12500002500000
1.1021095333611304	269.962535	12500002500000
1.10214300357564	293.0379808	12500002500000
1.1022930495824452	238.7716218	12500002500000
1.1023939155680416	303.5599836	12500002500000
1.1024264764185685	237.0233458	12500002500000
1.102440886503501	293.8327502	12500002500000
1.1026001403707275	241.9595706	12500002500000
1.1026014882639776	307.4903624	12500002500000
1.102674314699802	283.3193824	12500002500000
1.1027101063303582	276.5154058	12500002500000
1.102760013212404	258.5979138	12500002500000
1.1028916623785243	241.8032738	12500002500000
1.1029218295659562	280.2914242	12500002500000
1.102930354892009	273.763941	12500002500000
1.1030598282871864	248.9911738	12500002500000
1.1031548956959485	272.3974002	12500002500000
1.1033440069646083	285.7068898	12500002500000
1.103379305076794	251.9638874	12500002500000
1.1033957486806218	306.29757	12500002500000
1.1035524572370567	266.0482348	12500002500000
1.1035990700083378	266.410179	12500002500000
1.1038569363261972	286.807911	12500002500000
1.1038644528088146	283.0790544	12500002500000
1.1040757532966399	275.6289572	12500002500000
1.1041381700559183	268.469337	12500002500000
1.1041729422813753	248.5437146	12500002500000
1.1041813735182546	287.0047024	12500002500000
1.1041861179215653	294.0349776	12500002500000
1.1044547761435966	290.5813778	12500002500000
1.1044971565880153	248.6732504	12500002500000
1.1045094109117255	266.5947198	12500002500000
1.104523168312611	292.3918022	12500002500000
1.1047849966026209	219.1533722	12500002500000
1.1050817327657456	268.4960704	12500002500000
1.1052117091970577	287.5258092	12500002500000
1.105214550527335	272.9868246	12500002500000
1.1052357301727262	270.7027926	12500002500000
1.1053215046900342	267.0741826	12500002500000
1.1053304327604772	265.4302732	12500002500000
1.105420150740672	270.7367578	12500002500000
1.1057133551356704	285.4204428	12500002500000
1.105864529177896	270.8984188	12500002500000
1.1060522819938554	282.123071	12500002500000
1.1060912035157646	276.5408444	12500002500000
1.1061943317143903	279.2089432	12500002500000
1.1062796599671232	257.9021426	12500002500000
1.1062931346830265	293.2297014	12500002500000
1.1063515869203513	257.1407154	12500002500000
1.1064492514943982	262.1198092	12500002500000
1.1064511811053466	306.127512	12500002500000
1.1068945483713646	302.1791076	12500002500000
1.1070779727835487	269.228871	12500002500000
1.1072006702040362	280.4189302	12500002500000
1.1073262381536069	286.1384954	12500002500000
1.1074507757003251	273.9588114	12500002500000
1.107639418081229	274.7032506	12500002500000
1.107788047272268	299.8435908	12500002500000
1.1078919698668623	265.6246276	12500002500000
1.107900699636655	255.2004334	12500002500000
1.1079251855535268	255.7625302	12500002500000
1.107973236426708	247.7635384	12500002500000
1.1079986826071848	260.787912	12500002500000
1.1080009472441463	275.7274622	12500002500000
1.1080026241276415	277.0257274	12500002500000
1.1081155843342307	278.3555276	12500002500000
1.1081639804694174	304.8454176	12500002500000
1.1081794322866825	293.963718	12500002500000
1.1082319043445992	277.2935286	12500002500000
1.1082405622026594	258.5571456	12500002500000
1.1082485933142097	291.1954972	12500002500000
1.1083048606755876	284.83279	12500002500000
1.1084169612550685	266.3962866	12500002500000
1.1085799226000816	301.404587	12500002500000
1.1087488352549817	282.6911606	12500002500000
1.1088556623917245	280.0247776	12500002500000
1.1090015021367936	269.2244458	12500002500000
1.1090098844589664	285.1145212	12500002500000
1.1091278712133552	239.3949004	12500002500000
1.1092859105515132	261.4958286	12500002500000
1.1093373727866565	273.5170322	12500002500000
1.109461473399444	290.356572	12500002500000
1.1095319565923654	285.9911722	12500002500000
1.1096279486060878	274.8598334	12500002500000
1.109642877576975	320.8714456	12500002500000
1.1100012076798291	284.6080978	12500002500000
1.110034101068825	264.0102412	12500002500000
1.1100531248409853	267.5166308	12500002500000
1.110074244357089	265.7760848	12500002500000
1.1103827949538159	273.2268454	12500002500000
1.110453045636489	263.0869828	12500002500000
1.110511003633117	268.1651636	12500002500000
1.1106933261280632	245.1890618	12500002500000
1.1106960226493796	307.3224434	12500002500000
1.110758106533018	272.7995654	12500002500000
1.110837592939848	285.441068	12500002500000
1.1111392172384906	277.2701302	12500002500000
1.1113138836267635	258.404249	12500002500000
1.1113222556710614	256.8635334	12500002500000
1.111347465174228	320.348189	12500002500000
1.1113783976481109	302.5913654	12500002500000
1.1114200094239026	273.6167306	12500002500000
1.111498335700237	263.1699138	12500002500000
1.1116029473670987	278.2169556	12500002500000
1.1117176318462545	289.5399126	12500002500000
1.1118530735630772	259.4282874	12500002500000
1.111959925014039	278.8905598	12500002500000
1.1122164036772375	268.6030172	12500002500000
1.1126223858062292	275.5624272	12500002500000
1.1126727574851172	277.6527746	12500002500000
1.1126767887778246	239.3546724	12500002500000
1.112887234609544	287.3214524	12500002500000
1.112956981668077	249.0745524	12500002500000
1.112971671263458	267.058494	12500002500000
1.1131918343864435	261.2441558	12500002500000
1.1132545952251578	301.1237272	12500002500000
1.1133041579730625	257.2680604	12500002500000
1.1134038329166387	266.0925458	12500002500000
1.1134578120611596	260.380491	12500002500000
1.1134586114358012	298.2237764	12500002500000
1.1139445409297712	255.713894	12500002500000
1.1139617029865791	274.2056888	12500002500000
1.1139961416010071	263.739392	12500002500000
1.1140169853799078	259.9662964	12500002500000
1.1140185474326034	265.4836302	12500002500000
1.1144860370369334	270.600291	12500002500000
1.1145394565140525	289.9209894	12500002500000
1.1145507084130204	253.5025518	12500002500000
1.1145904348397204	272.4759898	12500002500000
1.114615686357047	257.506995	12500002500000
1.1147405351960773	259.347722	12500002500000
1.1147416039150306	292.841792	12500002500000
1.1149026849864307	290.6065554	12500002500000
1.1149066138844324	284.5725668	12500002500000
1.11497956362924	268.5588938	12500002500000
1.115030206584044	248.8159838	12500002500000
1.1152302310774522	252.352017	12500002500000
1.1153512845565252	283.7113844	12500002500000
1.1153572927986972	299.0626794	12500002500000
1.1153732416417597	249.9479276	12500002500000
1.115433755404989	249.0633468	12500002500000
1.115517877340125	291.3319906	12500002500000
1.1155285880169927	280.6409622	12500002500000
1.1156191142206615	265.1489502	12500002500000
1.1157140365797682	287.5272954	12500002500000
1.1157358050212576	272.1277378	12500002500000
1.1159391178497478	262.5685162	12500002500000
1.1161844672614831	264.190301	12500002500000
1.1162082712603136	261.9188228	12500002500000
1.1163483627347184	265.0772438	12500002500000
1.1164426834055676	259.2936098	12500002500000
1.116503782656125	294.4210052	12500002500000
1.1166425277775962	282.360157	12500002500000
1.1167909162965746	282.7271114	12500002500000
1.1168222513043602	280.7263526	12500002500000
1.116836563552164	307.7296106	12500002500000
1.1168683199048421	268.1114688	12500002500000
1.1169308641849316	282.1066644	12500002500000
1.1169523403189932	266.5717828	12500002500000
1.1169888613702217	257.6517732	12500002500000
1.1170436738886826	277.7316672	12500002500000
1.117220884081957	280.8143388	12500002500000
1.1174994323672471	248.1191082	12500002500000
1.1175834029293732	262.423044	12500002500000
1.1176937643434215	254.573482	12500002500000
1.1177132384803432	288.9013996	12500002500000
1.1177806331633513	273.0319486	12500002500000
1.117823715619279	250.391703	12500002500000
1.1178577767478215	288.9155756	12500002500000
1.1179376333431374	285.2813794	12500002500000
1.1182198939923955	298.9782436	12500002500000
1.118230299077296	301.8732716	12500002500000
1.1182392394197174	287.2678536	12500002500000
1.1186232846173885	259.8147034	12500002500000
1.1186488288247411	267.2706698	12500002500000
1.118683146199023	284.722876	12500002500000
1.1186869726170596	260.4590208	12500002500000
1.118874336371087	264.1082862	12500002500000
1.1189310731179023	251.8767702	12500002500000
1.1189692150443111	285.7734992	12500002500000
1.1189737630709726	289.812489	12500002500000
1.1190085768783944	287.8113408	12500002500000
1.119281988316695	272.6459918	12500002500000
1.1194959098612025	247.7376592	12500002500000
1.11970415028072	277.463737	12500002500000
1.1197299053199097	281.3316946	12500002500000
1.1197545459799645	305.3626274	12500002500000
1.1197697427108555	283.1618894	12500002500000
1.1198253852187403	227.3321558	12500002500000
1.1201856244983674	268.2517948	12500002500000
1.120223065505359	294.960258	12500002500000
1.1204283666357664	237.8626966	12500002500000
1.120428483717148	252.83782	12500002500000
1.1205805388022765	313.7569118	12500002500000
1.1206055795984846	296.3274478	12500002500000
1.120757742141306	250.5868858	12500002500000
1.120792493120464	307.1546954	12500002500000
1.120854360501332	253.5841586	12500002500000
1.1209543859736195	243.326456	12500002500000
1.1209608711336223	240.51601	12500002500000
1.121117489118721	299.9913774	12500002500000
1.1212453843297212	305.1146098	12500002500000
1.1212524728568054	307.9620826	12500002500000
1.121306190173753	260.1365186	12500002500000
1.121325518929939	260.8192056	12500002500000
1.1213928536582471	285.4540226	12500002500000
1.1214657004248587	270.4699132	12500002500000
1.1216960569186007	278.3591044	12500002500000
1.121778717844963	273.2816042	12500002500000
1.121861287018853	274.970769	12500002500000
1.1218796144800778	275.016968	12500002500000
1.1221228295748116	284.193436	12500002500000
1.1221420274938945	290.2208834	12500002500000
1.122183555193982	256.0504742	12500002500000
1.1221887055618287	281.2448972	12500002500000
1.122218666202781	263.1281082	12500002500000
1.1222688529406573	281.7107372	12500002500000
1.12229058132244	261.2416732	12500002500000
1.1223881536659244	282.3826424	12500002500000
1.1225718332881809	278.7046642	12500002500000
1.1227404482509682	269.3077176	12500002500000
1.1227567744425624	274.5109918	12500002500000
1.1228059526290701	258.097653	12500002500000
1.1229181958377643	262.6988058	12500002500000
1.1229974527829214	281.9632648	12500002500000
1.1231445553742128	268.9242304	12500002500000
1.1231613760178385	259.324575	12500002500000
1.123212651859355	266.567678	12500002500000
1.1233261612843328	280.2821798	12500002500000
1.1236450896507868	296.7473816	12500002500000
1.123663991515417	292.3370116	12500002500000
1.1236933691747328	256.3826386	12500002500000
1.1237636871944463	276.4334618	12500002500000
1.1239603217668799	294.2269314	12500002500000
1.1239852210108454	266.9653282	12500002500000
1.124042182085432	285.1668272	12500002500000
1.1240959314623895	276.2081624	12500002500000
1.1241220995386472	286.5223982	12500002500000
1.1241460919883974	314.2650428	12500002500000
1.1243469916886586	303.687007	12500002500000
1.124353738488356	264.2122236	12500002500000
1.12446089906074	284.6771558	12500002500000
1.1245148118676815	256.2836258	12500002500000
1.1245433234755915	283.3002594	12500002500000
1.1245504699605933	283.6421254	12500002500000
1.1246236001551475	299.524959	12500002500000
1.1246507531940928	291.5806458	12500002500000
1.1246618668818056	245.544935	12500002500000
1.1247359010723832	295.3972366	12500002500000
1.12505910855026	249.5704802	12500002500000
1.1251261241237405	266.8219366	12500002500000
1.1251621796322833	245.7586114	12500002500000
1.1252825849044497	281.8945076	12500002500000
1.1253390029768613	306.2914126	12500002500000
1.125600007166211	287.0303502	12500002500000
1.1256188830116485	280.227494	12500002500000
1.1257448290463654	262.6827284	12500002500000
1.1257975748586788	297.1082354	12500002500000
1.1258289856021038	281.7582898	12500002500000
1.125889894122457	280.104002	12500002500000
1.1259134485230184	276.4276658	12500002500000
1.125915290783703	277.784524	12500002500000
1.1260543458986492	301.134359	12500002500000
1.1261215110149472	292.9687598	12500002500000
1.1261457832778634	286.0071888	12500002500000
1.126165185881098	277.826822	12500002500000
1.1261939519355482	256.2916158	12500002500000
1.1262457795791427	272.4816722	12500002500000
1.126422483024934	269.2707332	12500002500000
1.1265332339391407	267.4668314	12500002500000
1.126571660098242	266.5901674	12500002500000
1.1266741055768816	274.123112	12500002500000
1.1267336852422152	288.0541454	12500002500000
1.1269826021936948	255.2560188	12500002500000
1.1270054609993063	278.832192	12500002500000
1.127042346290418	276.5930228	12500002500000
1.1271443537366046	260.979468	12500002500000
1.1271610191106736	262.4225594	12500002500000
1.1271734484589166	282.6022	12500002500000
1.127324652700382	276.6771726	12500002500000
1.1275340525200408	269.1284598	12500002500000
1.127888498284125	264.3773216	12500002500000
1.1281275529984438	288.969402	12500002500000
1.1282422330278057	274.694525	12500002500000
1.128381092718297	304.3317626	12500002500000
1.1286300432998355	279.1615716	12500002500000
1.1286462744299144	279.3321928	12500002500000
1.1288648537714705	262.8208042	12500002500000
1.1288679926662482	254.127168	12500002500000
1.1289034336116912	279.672994	12500002500000
1.128943154445017	313.2708954	12500002500000
1.1290533803714309	269.3076644	12500002500000
1.1291159278341572	257.9208872	12500002500000
1.1291348496139562	272.8965536	12500002500000
1.1291375193619837	281.5439204	12500002500000
1.1292758548295874	277.0775452	12500002500000
1.129884227213728	278.138305	12500002500000
1.1299839476542308	253.7062164	12500002500000
1.1301056558747995	256.0536826	12500002500000
1.1301967255454968	262.552993	12500002500000
1.130197430487894	282.7949068	12500002500000
1.1302686385059286	276.338922	12500002500000
1.1303465322311288	275.2533738	12500002500000
1.1303993691994565	312.358817	12500002500000
1.130423601381926	295.4366342	12500002500000
1.1305770618889068	293.0949214	12500002500000
1.1307575142154405	286.4045742	12500002500000
1.1307593673331326	265.3598992	12500002500000
1.130795870122708	254.4278706	12500002500000
1.1307976463111338	262.7311308	12500002500000
1.1309211344975374	262.052809	12500002500000
1.1309279719616498	294.4045598	12500002500000
1.1309389680670447	271.6087818	12500002500000
1.131385385406913	276.115409	12500002500000
1.131718438274557	265.5002244	12500002500000
1.1317715683774083	253.0801512	12500002500000
1.1318718965452101	291.3604872	12500002500000
1.1319371366926039	280.0547982	12500002500000
1.132089107655113	274.5008776	12500002500000
1.1324280926119108	291.3499246	12500002500000
1.1325127228862093	308.7338478	12500002500000
1.1327652081199109	293.0265136	12500002500000
1.1327902034292316	302.454457	12500002500000
1.1328689554943567	263.14627	12500002500000
1.1329122777391991	278.5201256	12500002500000
1.1330666444149915	300.6915512	12500002500000
1.1331066794576836	287.8156376	12500002500000
1.1332566740101426	274.845902	12500002500000
1.1333766656223951	275.253454	12500002500000
1.1333966209917592	285.1107882	12500002500000
1.1334163902622416	268.5640252	12500002500000
1.1334267990117226	267.439541	12500002500000
1.1334319853864665	254.8790622	12500002500000
1.1336960681860566	272.2789782	12500002500000
1.1337241778748601	289.6975218	12500002500000
1.1337299292298328	265.3939202	12500002500000
1.1337579060617538	274.6880714	12500002500000
1.1338161756211238	294.5729412	12500002500000
1.1338162460994026	280.4182624	12500002500000
1.133841643469968	296.2549666	12500002500000
1.1338534703889789	293.268136	12500002500000
1.1339540498399616	281.4604528	12500002500000
1.1339599388979251	278.1283794	12500002500000
1.1339906559536304	260.823414	12500002500000
1.1340497365978923	284.9982182	12500002500000
1.1341691344155156	249.1429408	12500002500000
1.134203582720959	284.8989078	12500002500000
1.134312115028321	250.5120328	12500002500000
1.1344269743855686	288.766296	12500002500000
1.1344834786007605	294.6998406	12500002500000
1.1344998864809577	274.5830654	12500002500000
1.1346231569973129	281.9507414	12500002500000
1.1349939064689385	273.026403	12500002500000
1.1350752278911211	263.9182958	12500002500000
1.135258232312333	250.3553218	12500002500000
1.1353098472308278	271.8998278	12500002500000
1.1357296436067124	267.7362314	12500002500000
1.1357708535417934	257.7581286	12500002500000
1.1357840360749147	266.2410306	12500002500000
1.1360086232904063	272.4096608	12500002500000
1.136256588447664	251.897115	12500002500000
1.1363964766087389	273.2181602	12500002500000
1.1364359285776209	285.933235	12500002500000
1.1365064335647983	270.0919052	12500002500000
1.136538095812166	259.448546	12500002500000
1.136581085847927	251.0234438	12500002500000
1.13666622666606	297.3234226	12500002500000
1.1367174695616689	298.9318348	12500002500000
1.1369260080492345	267.612721	12500002500000
1.1370055099977152	280.9954652	12500002500000
1.137052444994712	274.7300086	12500002500000
1.1371865736938394	270.4225292	12500002500000
1.1372618412339388	285.2226934	12500002500000
1.1374424092943791	272.3658556	12500002500000
1.1376377162920617	267.3127384	12500002500000
1.1377967723040905	270.5511666	12500002500000
1.1378129473907792	295.2393812	12500002500000
1.1379372979906694	288.695295	12500002500000
1.1379944147894463	269.193871	12500002500000
1.1380317311596673	292.4307698	12500002500000
1.1381649563432543	264.505426	12500002500000
1.1382289825116505	288.7279204	12500002500000
1.1382599072483577	286.8746328	12500002500000
1.13840126387334	307.2937522	12500002500000
1.1385086916888207	294.3964274	12500002500000
1.1385516198259895	289.7884514	12500002500000
1.13857913577646	280.6780018	12500002500000
1.138589214910616	260.455006	12500002500000
1.1386280906703492	277.4047894	12500002500000
1.138815827397181	263.322893	12500002500000
1.1388880401725243	278.5391896	12500002500000
1.1389470774645636	272.7317734	12500002500000
1.1391057342178377	271.402781	12500002500000
1.1391817598014675	291.8671384	12500002500000
1.1393526865976198	277.391688	12500002500000
1.1393803562967082	264.9911528	12500002500000
1.1394433031411346	291.2134092	12500002500000
1.1396483750017918	274.5944486	12500002500000
1.1396550028590942	268.0668532	12500002500000
1.1397624719643749	286.6160872	12500002500000
1.1397777755599992	273.2519552	12500002500000
1.1397988873238891	239.4105054	12500002500000
1.139841117733908	278.6596648	12500002500000
1.1399004296711888	292.110486	12500002500000
1.1399164525998111	255.9314674	12500002500000
1.139923278755147	267.1711194	12500002500000
1.139995074941599	261.887392	12500002500000
1.140139553003285	280.9104616	12500002500000
1.1401687078379532	276.7833012	12500002500000
1.1401748771865607	263.6424834	12500002500000
1.1402051682003962	278.0302756	12500002500000
1.1402432320376708	267.8675436	12500002500000
1.140536290147311	261.4748268	12500002500000
1.1405395421677569	304.3505914	12500002500000
1.1406739844185934	305.0904002	12500002500000
1.1406775393287174	263.8335494	12500002500000
1.1408484597850608	281.1926716	12500002500000
1.1408877298206013	300.6377384	12500002500000
1.1408880094835196	308.0407606	12500002500000
1.1408930477136894	274.8424078	12500002500000
1.140993483364591	276.5984972	12500002500000
1.1413096408815462	266.9372972	12500002500000
1.1414856318431237	267.6452478	12500002500000
1.1416464723598505	286.8896554	12500002500000
1.1416978213851416	264.6823432	12500002500000
1.1418473133296767	273.0206984	12500002500000
1.1418500564321774	260.0363812	12500002500000
1.1419755935567335	322.3996768	12500002500000
1.1420149602541132	258.1969848	12500002500000
1.1420211191379068	287.9235826	12500002500000
1.14210739984985	270.7825566	12500002500000
1.1421697747857757	252.4674192	12500002500000
1.1423044581043902	293.85506	12500002500000
1.1424515259174624	312.7838652	12500002500000
1.1424901199318918	281.1984952	12500002500000
1.1425347002444504	273.4601308	12500002500000
1.1427013159892945	276.5152138	12500002500000
1.1427191178714855	260.9118518	12500002500000
1.1428031321255534	279.5191834	12500002500000
1.1428761156823266	309.1485444	12500002500000
1.142916881684276	292.0112936	12500002500000
1.1429412847601952	301.137711	12500002500000
1.143047973486009	300.2193748	12500002500000
1.1430619271587743	252.562672	12500002500000
1.1431794437147351	258.5491156	12500002500000
1.1435235504220531	289.2824218	12500002500000
1.143769073079025	280.1177878	12500002500000
1.144097085431638	292.193665	12500002500000
1.1443926376107734	251.1829208	12500002500000
1.1444355351918132	302.3944164	12500002500000
1.1444379931765891	300.4622082	12500002500000
1.1444677673299362	252.789168	12500002500000
1.1444849398099242	259.7457264	12500002500000
1.1445811759900058	295.6758238	12500002500000
1.1446067628010892	266.8050536	12500002500000
1.1447063778015778	282.9423374	12500002500000
1.1447624679168436	257.960753	12500002500000
1.1451825221187837	311.6258806	12500002500000
1.1452391843520762	289.015538	12500002500000
1.1453977098091286	276.9904304	12500002500000
1.145441122049368	270.7356298	12500002500000
1.145539134082378	301.2581266	12500002500000
1.145551250729331	250.8218042	12500002500000
1.145575404536928	262.0156964	12500002500000
1.1456897230867198	285.3720386	12500002500000
1.1457555645114983	270.7991178	12500002500000
1.1460286499249883	277.609036	12500002500000
1.146214949379414	257.2461776	12500002500000
1.1463179825096799	273.7541146	12500002500000
1.1463656308743304	244.6913604	12500002500000
1.1466078221768008	279.0998132	12500002500000
1.1466115215840602	263.1358936	12500002500000
1.1467384925551602	265.1728726	12500002500000
1.1467597683178323	274.6868438	12500002500000
1.1469122606497653	280.339625	12500002500000
1.1469575980756288	270.4725534	12500002500000
1.1470598253399122	305.827788	12500002500000
1.147313444437106	268.0009982	12500002500000
1.1473180181917157	283.68511	12500002500000
1.147467027123263	284.3061512	12500002500000
1.1475706666994476	255.8801508	12500002500000
1.14765282153062	286.5886378	12500002500000
1.1478265518585942	263.371352	12500002500000
1.1480583894474212	290.6561602	12500002500000
1.1481869215564595	301.7070694	12500002500000
1.148463074578738	261.6317132	12500002500000
1.1484997341112817	275.5089578	12500002500000
1.1485264043617889	282.6751284	12500002500000
1.1485350502148286	270.2534598	12500002500000
1.1485454680036735	283.4646574	12500002500000
1.1486302974593805	277.5304918	12500002500000
1.1486504671697886	249.816476	12500002500000
1.148740036322828	253.5825234	12500002500000
1.1487849836777957	293.0006252	12500002500000
1.1488302596875313	312.3989254	12500002500000
1.1490508349222548	278.0103448	12500002500000
1.1492581250454206	296.5602214	12500002500000
1.1495369625516798	280.735925	12500002500000
1.1496665328159423	289.043288	12500002500000
1.1496964067614344	282.4820342	12500002500000
1.1497312495335574	302.0292588	12500002500000
1.1497397253913222	306.2407632	12500002500000
1.1498713163665488	293.610699	12500002500000
1.1499373693183514	273.1325962	12500002500000
1.1499376669414858	290.2880842	12500002500000
1.149955997319409	268.0420792	12500002500000
1.149988007309242	268.406869	12500002500000
1.1500477918712733	290.5674876	12500002500000
1.1503161203949448	287.2470026	12500002500000
1.1503832904746851	258.113512	12500002500000
1.1504094691380382	274.5527362	12500002500000
1.150500480029681	284.1285956	12500002500000
1.15059151095415	288.3871804	12500002500000
1.1510328753638168	274.0897534	12500002500000
1.151245275847072	287.4617084	12500002500000
1.1513223961455112	266.3303956	12500002500000
1.151350578899772	297.2584724	12500002500000
1.1515898467531052	273.6546764	12500002500000
1.1516486167690134	253.6507816	12500002500000
1.1516795632449592	264.7966416	12500002500000
1.1516984525073355	294.03322	12500002500000
1.151785319091459	300.936542	12500002500000
1.1518115011787406	287.2309562	12500002500000
1.151827744627364	290.5845118	12500002500000
1.1519018052513692	287.6628252	12500002500000
1.1520432356750168	282.5180956	12500002500000
1.1521154384675083	270.3636208	12500002500000
1.1521474239427467	264.8434078	12500002500000
1.1521876190880285	286.6127938	12500002500000
1.1522717091819143	255.1480546	12500002500000
1.1524470191249354	298.8916614	12500002500000
1.1524568203004244	281.4383092	12500002500000
1.1525559463748354	281.8886934	12500002500000
1.1526679985890185	261.4401378	12500002500000
1.152815748487634	263.7159584	12500002500000
1.152827694409627	272.698243	12500002500000
1.1529229221857769	275.2562204	12500002500000
1.152968446086676	291.8969714	12500002500000
1.1530414253878298	263.2178838	12500002500000
1.1530422930384083	264.1482308	12500002500000
1.1532055145880062	292.3533702	12500002500000
1.1533868350885577	283.4957988	12500002500000
1.153490464055035	293.1209704	12500002500000
1.153510880476242	284.7844594	12500002500000
1.1535224849382248	339.3490776	12500002500000
1.1535884018612277	274.0512886	12500002500000
1.1538276998818238	265.1991336	12500002500000
1.1538331647750923	280.5046464	12500002500000
1.153934718676199	303.5251812	12500002500000
1.1539874915161508	305.8430582	12500002500000
1.1540146526423072	260.0050604	12500002500000
1.1541310608264934	304.9341788	12500002500000
1.1541862896807642	256.9029904	12500002500000
1.1542543683370097	277.5303206	12500002500000
1.1544336776903044	282.7628474	12500002500000
1.1544874661032396	272.5713694	12500002500000
1.1546560072084646	273.1816214	12500002500000
1.1547546597976297	273.0341194	12500002500000
1.1548641241625348	280.7595118	12500002500000
1.1549405218101996	265.5620998	12500002500000
1.1549776563062282	299.1808518	12500002500000
1.155008248998202	274.7454346	12500002500000
1.1550130036588169	277.852666	12500002500000
1.155260818588353	261.2621422	12500002500000
1.1553876450310328	284.8968572	12500002500000
1.1554209393592747	298.0393082	12500002500000
1.1555345583949652	288.1788402	12500002500000
1.1555409689964526	287.1908286	12500002500000
1.1556439238275868	288.6090158	12500002500000
1.1557339714401378	288.5924076	12500002500000
1.15589877196269	256.311892	12500002500000
1.1560376890634296	300.6565662	12500002500000
1.1560389086214102	286.4251242	12500002500000
1.156115834982422	267.4202126	12500002500000
1.156151732612687	276.1315814	12500002500000
1.156197006479892	291.0176148	12500002500000
1.1563307175317157	272.5806484	12500002500000
1.1566130502633467	264.5241224	12500002500000
1.1567867611252876	290.4888162	12500002500000
1.1567906576184417	281.7114816	12500002500000
1.1571559860428515	273.5900662	12500002500000
1.1572774805241492	268.1078722	12500002500000
1.1574432787701108	269.6506064	12500002500000
1.1576842738359936	264.550562	12500002500000
1.1577235804265642	297.734266	12500002500000
1.1577590360347123	276.839998	12500002500000
1.157887777064782	288.1947958	12500002500000
1.1579266113522717	280.6392246	12500002500000
1.1580015231404914	276.9168106	12500002500000
1.1580895550716632	272.2296868	12500002500000
1.1581213267810573	268.834453	12500002500000
1.1581970333516507	290.6260992	12500002500000
1.1582063092342412	276.2874444	12500002500000
1.1584548695680976	289.695758	12500002500000
1.1585512502672592	279.1731366	12500002500000
1.1585768426410703	282.003187	12500002500000
1.1587291451921695	293.2186278	12500002500000
1.1588835751669482	278.378045	12500002500000
1.15896080507127	291.526954	12500002500000
1.1589659308164908	275.7370884	12500002500000
1.158967132504792	280.4449898	12500002500000
1.1590674797077296	289.8161288	12500002500000
1.1591281263187219	272.0013532	12500002500000
1.1592474059655613	267.803308	12500002500000
1.15941491800838	273.7017916	12500002500000
1.1594494759717795	297.8034154	12500002500000
1.1597012878697168	295.5824422	12500002500000
1.1597503302063308	270.5428156	12500002500000
1.1598192613461602	275.0907836	12500002500000
1.159850910382967	298.556881	12500002500000
1.1601442782929263	267.8059162	12500002500000
1.1601865775380968	283.4543476	12500002500000
1.1602314964534486	256.6674438	12500002500000
1.160417367022085	274.740468	12500002500000
1.160438238872092	322.7441642	12500002500000
1.1606392135097972	306.4662814	12500002500000
1.1606413582612083	269.9052356	12500002500000
1.1607657458917422	295.5017894	12500002500000
1.160945229797818	275.4304638	12500002500000
1.1612254048031814	279.8833026	12500002500000
1.161535444517928	273.5177638	12500002500000
1.1615844153293633	277.5135666	12500002500000
1.1615951768130364	267.174025	12500002500000
1.161677815143007	275.154725	12500002500000
1.1616792823374982	284.9224726	12500002500000
1.1620240445184873	247.875533	12500002500000
1.1621770478882545	259.8124264	12500002500000
1.1623429612285854	279.3069804	12500002500000
1.162449570865892	260.537783	12500002500000
1.1624930385606682	287.4093204	12500002500000
1.1625284433341212	265.3863028	12500002500000
1.16252986087403	296.5167398	12500002500000
1.1625458155592396	285.1982208	12500002500000
1.1627524509415452	287.31851	12500002500000
1.1627655332681095	302.9970412	12500002500000
1.1628390724703617	297.349599	12500002500000
1.162860363871455	297.9548956	12500002500000
1.1628704509138321	280.895612	12500002500000
1.1631593976212786	286.6179588	12500002500000
1.1631635596562857	302.379009	12500002500000
1.163213418912482	249.3946528	12500002500000
1.163224442709866	301.9966826	12500002500000
1.1633488518384834	290.586097	12500002500000
1.163612580569661	268.753591	12500002500000
1.1636308042574786	260.0861602	12500002500000
1.1636545627810309	291.9683134	12500002500000
1.164058482320334	270.1615378	12500002500000
1.164066998679422	318.350531	12500002500000
1.1640837981161063	257.9975658	12500002500000
1.164414330803015	301.5613482	12500002500000
1.1644744732117351	314.1196852	12500002500000
1.164476728939258	273.4388756	12500002500000
1.16458012461446	327.7404762	12500002500000
1.1646503822017276	277.6965626	12500002500000
1.1646674775614003	284.433305	12500002500000
1.164686643182873	273.4393034	12500002500000
1.1647428509203692	288.7831494	12500002500000
1.1649023482223004	277.9842294	12500002500000
1.1649341421888562	264.5261684	12500002500000
1.164999405466359	269.3511708	12500002500000
1.1651064744753772	322.6510972	12500002500000
1.1651401206920973	278.9634824	12500002500000
1.165225262441249	268.0189718	12500002500000
1.1652347853961045	283.8426862	12500002500000
1.165389817712683	321.783949	12500002500000
1.1654285477910478	272.8479988	12500002500000
1.165465910157054	271.6808722	12500002500000
1.165514421824526	297.2707154	12500002500000
1.1656141753586078	264.2550946	12500002500000
1.1658445170103602	283.587381	12500002500000
1.1658704485055107	269.9173306	12500002500000
1.1660099974850064	274.9348002	12500002500000
1.1660203925009096	257.610409	12500002500000
1.1660221998346498	258.0877822	12500002500000
1.1660347989314317	261.3512352	12500002500000
1.166435600959326	284.8116694	12500002500000
1.1664892290588205	265.2984966	12500002500000
1.1668163909657985	316.783542	12500002500000
1.1669854211580148	276.5505866	12500002500000
1.1670719457086194	281.374991	12500002500000
1.167205946536559	282.3962906	12500002500000
1.1673813394401575	282.3678708	12500002500000
1.1675968986940934	285.1183004	12500002500000
1.1678409287222091	295.995008	12500002500000
1.1678527885484369	288.6941094	12500002500000
1.167956934534787	292.1113636	12500002500000
1.1679751457771994	265.2362068	12500002500000
1.167979902968762	276.0806552	12500002500000
1.1680512674378805	266.3446602	12500002500000
1.1680533624265816	257.3589356	12500002500000
1.1681259176828869	253.8022628	12500002500000
1.1681478133014829	285.8613604	12500002500000
1.1683100543380234	270.3940612	12500002500000
1.168373514799555	301.0909864	12500002500000
1.1684582211532877	267.810294	12500002500000
1.1684733545502777	309.1273848	12500002500000
1.1685736302147816	311.699714	12500002500000
1.1685888615299298	283.649288	12500002500000
1.1686205249439043	277.0377934	12500002500000
1.1687078224650334	260.4852004	12500002500000
1.168839272325344	276.6561066	12500002500000
1.1689445306749722	294.1794436	12500002500000
1.1690554631894474	303.365272	12500002500000
1.169087288735565	296.2136256	12500002500000
1.169135187041482	296.141247	12500002500000
1.1695334462641869	326.789508	12500002500000
1.1696433413068563	302.2754314	12500002500000
1.169681962922517	280.5016758	12500002500000
1.1700977388655645	287.5235018	12500002500000
1.1702076961424221	283.8989292	12500002500000
1.1703484407305762	299.0576966	12500002500000
1.1704953937588831	289.9822082	12500002500000
1.1704985003770627	289.3805112	12500002500000
1.170498829770338	294.6244822	12500002500000
1.1705059536124072	277.10088	12500002500000
1.170535152352192	260.8470418	12500002500000
1.170614426275792	311.212238	12500002500000
1.1707319141422536	262.2398988	12500002500000
1.1707361461726498	281.6544116	12500002500000
1.1707545521841622	273.32181	12500002500000
1.170969779772242	267.2729962	12500002500000
1.1710058126972682	312.8797848	12500002500000
1.171284000865997	272.8577784	12500002500000
1.1716729778446402	294.8570338	12500002500000
1.1719379749982126	285.6547728	12500002500000
1.1719833217188276	307.2413476	12500002500000
1.1720490051783967	301.742923	12500002500000
1.1720941344043714	284.760904	12500002500000
1.172195191437276	266.8708144	12500002500000
1.1722663256838468	290.342873	12500002500000
1.1723184788593295	308.8805382	12500002500000
1.1723213359754023	300.2649894	12500002500000
1.1724077133440731	307.7672868	12500002500000
1.1724305135240938	270.4269592	12500002500000
1.1725371455608888	276.6348234	12500002500000
1.1725466077003928	278.4441494	12500002500000
1.1725820161573657	280.1669494	12500002500000
1.1727016325171449	299.2701858	12500002500000
1.1727809663246116	271.8248244	12500002500000
1.1727991577600918	282.3214764	12500002500000
1.172832975374252	291.7741304	12500002500000
1.1728695641816425	270.5146258	12500002500000
1.1729269904594148	253.0327632	12500002500000
1.1730587582485663	276.4657368	12500002500000
1.1730657997163187	275.8718482	12500002500000
1.1732060270557434	266.5422336	12500002500000
1.1733744623101168	254.2719828	12500002500000
1.1733959435162535	281.9532058	12500002500000
1.1734678211138725	268.077548	12500002500000
1.1734697758642034	263.4440522	12500002500000
1.173531416441564	278.269765	12500002500000
1.1735349460980462	289.5580792	12500002500000
1.1737403801152793	282.1738778	12500002500000
1.1737419488320295	301.1265558	12500002500000
1.1737788002964296	277.5186066	12500002500000
1.174200360941961	261.7882054	12500002500000
1.17433925412357	292.0293152	12500002500000
1.1743515614132796	266.2060562	12500002500000
1.1744400082089503	273.0772992	12500002500000
1.1744633635573485	291.7284156	12500002500000
1.1745565400631297	289.1957204	12500002500000
1.1745647029755404	257.0968124	12500002500000
1.174580409718363	276.9667146	12500002500000
1.1745967449538894	243.191033	12500002500000
1.17470430133494	274.137655	12500002500000
1.17486492010508	258.6334124	12500002500000
1.1749131255517258	296.0910598	12500002500000
1.1749270019076294	282.870991	12500002500000
1.1749924463102157	300.4162588	12500002500000
1.175014878887894	263.8963178	12500002500000
1.1750221952290232	283.5985644	12500002500000
1.1751281002391774	334.1033812	12500002500000
1.1751500655109641	292.1533782	12500002500000
1.1751947319766678	266.5148146	12500002500000
1.1754447534546941	287.0481594	12500002500000
1.1754734943535008	263.711505	12500002500000
1.175572788557148	290.3145846	12500002500000
1.1755822918206018	266.7389686	12500002500000
1.1755877327433986	269.2227538	12500002500000
1.1757892036741198	263.56392	12500002500000
1.175803078426161	260.12689	12500002500000
1.1758061653046568	261.8763886	12500002500000
1.175885793907653	294.4694176	12500002500000
1.175901881352682	291.5865726	12500002500000
1.1759138982760071	241.9141586	12500002500000
1.175915871114603	281.2846612	12500002500000
1.1760369426869723	265.1576482	12500002500000
1.1762091629813418	281.505405	12500002500000
1.1763585215569186	292.8231356	12500002500000
1.17639970338789	268.6392728	12500002500000
1.1764678263393344	284.0712904	12500002500000
1.1768205334567086	282.9999048	12500002500000
1.176878038804862	322.287744	12500002500000
1.1768789258782166	310.5335756	12500002500000
1.176894948273691	265.4666472	12500002500000
1.1769013545727338	302.4068972	12500002500000
1.176935595348371	260.1068272	12500002500000
1.1769645409189031	269.6058464	12500002500000
1.1771467394103627	278.5236988	12500002500000
1.177271807890646	272.5836812	12500002500000
1.1773502278345205	297.7412814	12500002500000
1.1774022630695908	278.7446184	12500002500000
1.1776392245586962	276.3983296	12500002500000
1.1777250604930491	284.696498	12500002500000
1.1778445896484857	277.5677424	12500002500000
1.1781042433420057	265.7749004	12500002500000
1.1782141899144047	290.6848732	12500002500000
1.178214892567046	283.4060498	12500002500000
1.1782273859523642	258.296227	12500002500000
1.178283349105111	264.66162	12500002500000
1.178296448760239	274.6285048	12500002500000
1.1783513144741673	279.6985402	12500002500000
1.1783670382328757	311.3301948	12500002500000
1.1783720112793374	267.0720934	12500002500000
1.178498639445825	285.9319136	12500002500000
1.178706872822579	286.631875	12500002500000
1.1788454816398066	284.2316934	12500002500000
1.1788875111676629	264.9388896	12500002500000
1.1789988093990855	269.1102514	12500002500000
1.17925464389074	259.252289	12500002500000
1.1792659990617105	274.3759036	12500002500000
1.1793803027930765	288.1300044	12500002500000
1.1794105765058878	268.9042302	12500002500000
1.1795439594912325	300.7236312	12500002500000
1.1796169589150929	266.5646202	12500002500000
1.179641775622959	276.0510138	12500002500000
1.180021905082481	293.6948886	12500002500000
1.1801040839216146	279.2857134	12500002500000
1.1804162398874742	306.8123776	12500002500000
1.1804533747831252	265.3029492	12500002500000
1.180488564446285	288.2134008	12500002500000
1.1805075546633184	271.8455452	12500002500000
1.1807857115454048	275.512903	12500002500000
1.1808883832689383	288.4613428	12500002500000
1.1809047047243966	312.8243	12500002500000
1.1809219955851376	303.0009058	12500002500000
1.1810920619297978	272.5244214	12500002500000
1.1811402836775555	273.3637738	12500002500000
1.1812114720188789	293.2179428	12500002500000
1.1814714588019941	262.5913698	12500002500000
1.181511364179359	267.1123398	12500002500000
1.1816743023764018	304.431861	12500002500000
1.1817870681631983	294.260498	12500002500000
1.1818420478463798	248.74026	12500002500000
1.1819336511252567	269.3442914	12500002500000
1.1819887293278573	302.342357	12500002500000
1.1820268956639763	286.1755742	12500002500000
1.1820470430487982	309.056334	12500002500000
1.1821026861990238	294.2617296	12500002500000
1.1823687778805727	285.1472106	12500002500000
1.182390991097063	263.402829	12500002500000
1.1824995489658408	261.8481646	12500002500000
1.1826372403594656	269.579006	12500002500000
1.182690930201198	296.1106988	12500002500000
1.182736273784834	289.5418338	12500002500000
1.1828972594664735	271.8441792	12500002500000
1.1830884042978551	294.600962	12500002500000
1.1831922462164033	276.7841304	12500002500000
1.1833834060992146	248.5425066	12500002500000
1.183417328193916	278.9678538	12500002500000
1.1835349057220823	281.7590056	12500002500000
1.1836875249460972	310.9288768	12500002500000
1.1837115048604705	324.1529008	12500002500000
1.1837733740914849	296.5737032	12500002500000
1.1838015431227054	309.1244906	12500002500000
1.1838176680028591	287.5519568	12500002500000
1.183840815097139	305.9758342	12500002500000
1.184001953097193	275.3735088	12500002500000
1.1840207560635745	285.04259	12500002500000
1.1840270508494255	251.4601536	12500002500000
1.1840281752326078	268.678801	12500002500000
1.1845463526126752	262.234335	12500002500000
1.1846109773517055	279.9519104	12500002500000
1.1849259199712194	309.2644396	12500002500000
1.1850003080520837	282.7956232	12500002500000
1.1850148746794322	276.5656762	12500002500000
1.1850742204192912	291.0024044	12500002500000
1.1851303288771788	290.5604748	12500002500000
1.18516441315368	295.4409792	12500002500000
1.18547885167653	271.2397436	12500002500000
1.1855097272988748	260.7457824	12500002500000
1.1855320843489343	288.485555	12500002500000
1.185587819163937	248.6430158	12500002500000
1.1857936376484153	274.473166	12500002500000
1.1858607130411238	306.4995866	12500002500000
1.1858683095322229	249.3023478	12500002500000
1.1859607605380749	282.6898056	12500002500000
1.1859883559379876	270.7171902	12500002500000
1.1860442701878728	278.0617976	12500002500000
1.186136674139432	275.318802	12500002500000
1.186297063136824	285.3601934	12500002500000
1.186376400894056	280.8665632	12500002500000
1.1863766868789956	273.188554	12500002500000
1.186440734847937	290.2291336	12500002500000
1.1864730384128357	273.7586048	12500002500000
1.186511229121296	271.6689074	12500002500000
1.1865443177897563	260.2251454	12500002500000
1.186733590336679	275.5233668	12500002500000
1.1871037355491478	291.7242872	12500002500000
1.1871964892655429	251.1769202	12500002500000
1.1872451770908683	289.1427014	12500002500000
1.187271176621484	268.0945618	12500002500000
1.1875887131686071	259.5261184	12500002500000
1.1877366103764289	303.9619642	12500002500000
1.1877789994929753	278.03514	12500002500000
1.1878645554396632	268.3070678	12500002500000
1.1879042083620024	278.825922	12500002500000
1.1880904107132526	281.2484518	12500002500000
1.1882193969155166	284.1044032	12500002500000
1.1882363517442942	291.4241442	12500002500000
1.1883235076456278	290.3907938	12500002500000
1.1884288633486564	304.1390044	12500002500000
1.18844322687849	279.623974	12500002500000
1.1884534548902062	269.285704	12500002500000
1.1886772646360386	273.1822574	12500002500000
1.1887387923178792	314.6340864	12500002500000
1.1887464433823691	255.5912624	12500002500000
1.1887588190859053	283.1766158	12500002500000
1.1889086976613163	264.8525112	12500002500000
1.1891177089304934	267.4922974	12500002500000
1.1892123059178596	281.9688094	12500002500000
1.1892132100612145	291.3278374	12500002500000
1.1892519928850795	293.8747334	12500002500000
1.189366558055799	301.1559594	12500002500000
1.1893820424440014	265.7761538	12500002500000
1.1894736057703141	278.8152942	12500002500000
1.1896786730137263	273.8516104	12500002500000
1.189774494962457	277.2566614	12500002500000
1.1900241369614526	278.297449	12500002500000
1.190279360559749	314.2985254	12500002500000
1.1905820753876086	241.162971	12500002500000
1.1907204585539135	282.609684	12500002500000
1.1907461442464258	290.008401	12500002500000
1.1909042150121623	258.1828282	12500002500000
1.1909233902283232	274.2099822	12500002500000
1.190993571530667	275.1845166	12500002500000
1.1912204822819208	262.4380782	12500002500000
1.1912714674201443	261.1528938	12500002500000
1.1913222064727804	260.07823	12500002500000
1.191706257849507	259.6035394	12500002500000
1.1918823956874678	253.7028166	12500002500000
1.1919045709047873	273.6884296	12500002500000
1.1920892306425526	304.4022486	12500002500000
1.1922284995421526	287.3382352	12500002500000
1.1922986990655473	273.9212192	12500002500000
1.1924091102874192	279.3861838	12500002500000
1.1924155685408362	273.1182226	12500002500000
1.1924444622400312	287.8927432	12500002500000
1.1926883558951138	293.0231326	12500002500000
1.1926934252636987	303.0145662	12500002500000
1.1928610097949628	277.5662286	12500002500000
1.1930323496120347	267.1239592	12500002500000
1.1930656935587365	262.321106	12500002500000
1.1933193552858647	305.606927	12500002500000
1.1935538881239451	293.8498944	12500002500000
1.193721337084718	257.1127382	12500002500000
1.1937683493098836	297.7666908	12500002500000
1.1939583356750496	314.7610842	12500002500000
1.1940582024277844	277.0856272	12500002500000
1.1942049761914877	262.202412	12500002500000
1.1944947293137655	280.6466792	12500002500000
1.1945090673570875	254.7456264	12500002500000
1.194563891039912	289.915259	12500002500000
1.1946906097150665	262.1756706	12500002500000
1.1948329070751575	288.3173096	12500002500000
1.1949532460783876	273.1686246	12500002500000
1.1949879926419302	289.7811896	12500002500000
1.1952310782367452	281.029556	12500002500000
1.1954466917430129	261.2362712	12500002500000
[truncated: 48,000 more rows]
