# Supplementary material for: The evolutionary maintenance of Lévy flight foraging
Source: PLoS Comput Biol. 2022 Jan 18;18(1):e1009490. doi: 10.1371/journal.pcbi.1009490 (PMC8797186; doi:10.1371/journal.pcbi.1009490)
Supplement: S1 Data — (ZIP) [file pcbi.1009490.s005.zip › S1_Data/single_generation_data/speed_1/random_uniform_results/fd_aol3]

1.0001626799578407	505.9890379	50000005000000
1.0002294413673858	514.9496856	50000005000000
1.0002889823461805	559.2671847	50000005000000
1.0003434960609343	550.4244842	50000005000000
1.0004832287206111	527.1561915	50000005000000
1.0005170452145329	515.3121521	50000005000000
1.0006172527669268	536.5940796	50000005000000
1.000779092450875	499.8532326	50000005000000
1.00082801027237	543.4530833	50000005000000
1.0008321137789618	524.9369324	50000005000000
1.0010004621835813	535.9787868	50000005000000
1.0012360746619122	525.2950765	50000005000000
1.0015130559181853	531.4924077	50000005000000
1.0015167403177796	513.3557349	50000005000000
1.0017124555566272	513.8924283	50000005000000
1.001849486961547	523.9139458	50000005000000
1.0019963789629074	533.2975556	50000005000000
1.002195268874643	537.3249424	50000005000000
1.002278516844075	486.856085	50000005000000
1.002303427844303	501.837295	50000005000000
1.0023034612619544	541.7344163	50000005000000
1.0023223508196841	532.4031623	50000005000000
1.0023318783449762	559.9619575	50000005000000
1.0025791894477845	511.5229664	50000005000000
1.0026608501100225	545.5465347	50000005000000
1.0027658603741636	544.9561697	50000005000000
1.002842307958798	530.4179272	50000005000000
1.002915552219197	589.2076733	50000005000000
1.0030069125791432	541.8820296	50000005000000
1.0030140750150238	545.0243044	50000005000000
1.0031915786009735	521.4834659	50000005000000
1.0033166912327571	543.2552765	50000005000000
1.0034611112383054	546.5757608	50000005000000
1.0034908535454066	561.9622974	50000005000000
1.0036937399186932	602.6227757	50000005000000
1.0039143858447326	525.392313	50000005000000
1.0039754000765542	553.0123285	50000005000000
1.004023546477499	527.1180905	50000005000000
1.0040837371378943	540.6256661	50000005000000
1.0041319089635259	520.4797146	50000005000000
1.0042330634814658	510.3702013	50000005000000
1.00433674429693	523.4121775	50000005000000
1.004641216942299	580.5877906	50000005000000
1.0046634196827426	554.697047	50000005000000
1.0047228663087184	542.003706	50000005000000
1.0051030206108338	533.1235275	50000005000000
1.0051165056606906	579.8287297	50000005000000
1.0051729923713641	511.0669216	50000005000000
1.0054206457431234	592.0698235	50000005000000
1.0054360416716108	548.6220009	50000005000000
1.0057051446564038	528.8135378	50000005000000
1.0057161745835976	551.0412832	50000005000000
1.0057804243220658	553.1809507	50000005000000
1.0058345342033108	539.9128854	50000005000000
1.005852329094311	519.1123096	50000005000000
1.0058929202682558	508.1176603	50000005000000
1.0059473331829485	509.0370009	50000005000000
1.005984531889775	532.3937097	50000005000000
1.0060295357991835	500.8925999	50000005000000
1.0060324369279423	542.022775	50000005000000
1.006056578970126	539.4589597	50000005000000
1.0062239949145009	534.220311	50000005000000
1.006318217342531	558.3195052	50000005000000
1.0063640689047528	549.0846483	50000005000000
1.0064248731488248	529.4787889	50000005000000
1.0066169245289331	518.9697448	50000005000000
1.0067289733969944	558.5832659	50000005000000
1.0067835652246422	557.8565091	50000005000000
1.006950205697764	584.3647161	50000005000000
1.0071596073552225	576.0595314	50000005000000
1.0071767048767657	544.9666323	50000005000000
1.007232471309803	520.9467981	50000005000000
1.0073866530612523	560.1164546	50000005000000
1.0074147559891498	556.7478922	50000005000000
1.0077386180886552	597.5154246	50000005000000
1.0078951563978558	511.6048163	50000005000000
1.0080233914303918	573.8276768	50000005000000
1.0080293270806608	555.7217621	50000005000000
1.008107058268081	568.7891333	50000005000000
1.0081569613370214	516.4272225	50000005000000
1.0084479966230715	528.0329592	50000005000000
1.0086293686946548	511.0805924	50000005000000
1.008633809623921	515.2661638	50000005000000
1.0087152638119474	529.6445576	50000005000000
1.0088223546597357	582.2315099	50000005000000
1.0089506800213273	540.6912151	50000005000000
1.0091786892646843	543.9510164	50000005000000
1.0092375096154471	549.4238334	50000005000000
1.009324544557604	561.5155487	50000005000000
1.0094684970804777	500.3578278	50000005000000
1.0095449278601023	551.5912155	50000005000000
1.0096770526846286	551.4066005	50000005000000
1.00979955174458	530.1679451	50000005000000
1.010018479999402	546.2385696	50000005000000
1.0100636430231993	516.7209407	50000005000000
1.010265944798617	587.7865153	50000005000000
1.010286730195978	558.0969562	50000005000000
1.0104387176972427	547.8057122	50000005000000
1.0104772623760605	484.1794438	50000005000000
1.0106213262868744	566.7635859	50000005000000
1.0106678398224824	567.368024	50000005000000
1.0107017598557742	505.3684563	50000005000000
1.0108788794356274	547.9277702	50000005000000
1.0109582348039028	543.7442522	50000005000000
1.0109727472408072	529.8166729	50000005000000
1.0109858403800056	518.3024882	50000005000000
1.011057936413953	576.3227847	50000005000000
1.011175515952802	521.5692548	50000005000000
1.0111972907690083	503.8939349	50000005000000
1.0114187890822133	555.9379473	50000005000000
1.0115173529621897	521.0422444	50000005000000
1.0116063347420732	499.5409001	50000005000000
1.0116065304331174	560.6701859	50000005000000
1.011635952751214	522.8129486	50000005000000
1.0118032701781037	550.69566	50000005000000
1.0118275992934669	532.0629184	50000005000000
1.0120228822167516	507.568002	50000005000000
1.0120636755388976	554.3656131	50000005000000
1.0121096728278514	551.4916147	50000005000000
1.0121659417433944	554.3587965	50000005000000
1.012192362640409	530.5714138	50000005000000
1.012389970402536	577.5480748	50000005000000
1.0125938032153132	518.5737718	50000005000000
1.0126371528357967	563.1994955	50000005000000
1.0127582191017015	564.5482304	50000005000000
1.0128348597974566	560.8524729	50000005000000
1.0128427444865111	501.4263277	50000005000000
1.0128789485302878	490.0513232	50000005000000
1.012938657808335	573.5977726	50000005000000
1.0130288613401996	551.4969634	50000005000000
1.0130530903961157	576.1881027	50000005000000
1.0130783534799654	502.300226	50000005000000
1.0131445848670921	537.7688308	50000005000000
1.0134073904498138	550.3736913	50000005000000
1.0134904175698336	560.1964933	50000005000000
1.0135386454744857	569.2172372	50000005000000
1.0136585969992402	534.7733229	50000005000000
1.013800074773059	534.1515504	50000005000000
1.0138888365954204	553.6512732	50000005000000
1.0139427924399578	561.20474	50000005000000
1.0140028834390316	503.1765994	50000005000000
1.0141866394231605	514.9521363	50000005000000
1.0142390043486984	533.7070621	50000005000000
1.0142501984931451	579.1617827	50000005000000
1.0143425468630265	541.7615988	50000005000000
1.0143500803976253	554.1815282	50000005000000
1.014381076996008	508.6595443	50000005000000
1.0144533701276084	520.3858317	50000005000000
1.014549401809694	514.9550199	50000005000000
1.0146675871915791	505.5279783	50000005000000
1.0147393427256093	554.4975149	50000005000000
1.014766493268366	591.9155417	50000005000000
1.0149953188452143	555.9089118	50000005000000
1.0150934708968258	489.7535668	50000005000000
1.0151146684486831	541.5004929	50000005000000
1.0151724547374394	550.3911459	50000005000000
1.0152119693572317	530.5167921	50000005000000
1.0153529653867046	525.0184228	50000005000000
1.0154075810759249	548.4916666	50000005000000
1.0154269500921345	504.4286304	50000005000000
1.0156165076764665	544.110308	50000005000000
1.0157474517125045	526.7571126	50000005000000
1.0158244957817766	549.5879062	50000005000000
1.0159286999997814	553.8821647	50000005000000
1.0159596812499303	521.4745047	50000005000000
1.0161399920427625	509.9970309	50000005000000
1.016160304984465	548.5403067	50000005000000
1.0163459817497964	539.5727172	50000005000000
1.0164298388524664	492.6912663	50000005000000
1.01678731499145	513.2177299	50000005000000
1.0167992868669335	557.3472156	50000005000000
1.016945440364267	566.8249068	50000005000000
1.0171237629885523	562.1319484	50000005000000
1.017293865887672	524.2804154	50000005000000
1.0173609645506312	537.957451	50000005000000
1.0174349744395323	549.0449158	50000005000000
1.0174666346526386	478.6877199	50000005000000
1.017660590211469	531.6988417	50000005000000
1.0177526542460993	565.2236445	50000005000000
1.0178807989154943	538.6328021	50000005000000
1.0179445977855022	545.6395987	50000005000000
1.0179577931893415	536.8099914	50000005000000
1.0180718415486574	550.0893282	50000005000000
1.018079140762215	561.5405187	50000005000000
1.0182432627577045	579.9846311	50000005000000
1.018253890566371	564.1614231	50000005000000
1.0183662488076095	508.5105039	50000005000000
1.0184808321717178	550.8295068	50000005000000
1.0185129706627936	537.5538432	50000005000000
1.0185605223022234	563.0545522	50000005000000
1.0186518594163088	570.8397629	50000005000000
1.0186525149010035	531.291162	50000005000000
1.0186659143147472	588.3424123	50000005000000
1.0186758759176795	551.8189295	50000005000000
1.0187338598473468	570.572025	50000005000000
1.0190072381013562	546.9090127	50000005000000
1.0190175984282577	535.5802927	50000005000000
1.0191011004081976	542.1007685	50000005000000
1.019168988218286	498.9709826	50000005000000
1.0192478299079086	548.3243355	50000005000000
1.0194386268832814	505.7048904	50000005000000
1.0195094343083821	542.5416201	50000005000000
1.0198124389552543	503.3088199	50000005000000
1.0201721797403764	532.1745436	50000005000000
1.0205431288262887	514.1129176	50000005000000
1.0209132521148014	555.5428659	50000005000000
1.0210817224344946	497.8216044	50000005000000
1.021108463784862	513.7034502	50000005000000
1.0211085721092856	538.1940436	50000005000000
1.021188806357052	527.7372646	50000005000000
1.0212007774985712	518.8981467	50000005000000
1.02122015348776	547.4484457	50000005000000
1.0213225411936346	545.2338143	50000005000000
1.021345873408446	572.9916276	50000005000000
1.0214866521646369	530.2561987	50000005000000
1.0214944946766615	519.2759795	50000005000000
1.0215326603557702	544.2720463	50000005000000
1.0217906522034266	541.8661562	50000005000000
1.021866763203244	537.1368622	50000005000000
1.0219826911244962	513.5789744	50000005000000
1.021989325272026	508.4801353	50000005000000
1.0221634932206864	534.4216392	50000005000000
1.0223134568312242	528.51	50000005000000
1.0225756305832396	552.8661805	50000005000000
1.0225968040879154	472.759807	50000005000000
1.0226156648000746	516.5708006	50000005000000
1.0226248781984857	567.534383	50000005000000
1.0226490707669968	539.0863411	50000005000000
1.0226674336162231	553.1883698	50000005000000
1.0227580507864231	503.8692682	50000005000000
1.0227814915888092	526.0917106	50000005000000
1.0227907004086745	543.4245902	50000005000000
1.0230608341557677	514.0078484	50000005000000
1.0233546991953442	538.229557	50000005000000
1.0234153499749428	561.0661672	50000005000000
1.0234419130288088	526.43982	50000005000000
1.023646642882396	547.7246248	50000005000000
1.0236951588055812	547.8235609	50000005000000
1.023951955649537	581.2809091	50000005000000
1.0240966712686368	537.6470099	50000005000000
1.0243177002994766	503.2089045	50000005000000
1.0243748537166344	551.6831595	50000005000000
1.02440962779372	539.7677332	50000005000000
1.0249710046295848	549.1256479	50000005000000
1.0249790915816432	545.2984183	50000005000000
1.0252013004392082	556.2051962	50000005000000
1.025351810595831	508.4431071	50000005000000
1.025492231777879	528.0287249	50000005000000
1.0254938685473856	559.1684283	50000005000000
1.0256855398352829	567.7193085	50000005000000
1.025716576297541	557.3950996	50000005000000
1.0257252462403803	562.283143	50000005000000
1.0259205133744966	532.2355685	50000005000000
1.025929424319463	521.0324701	50000005000000
1.0260986997477008	512.3143624	50000005000000
1.0262665223567322	532.4148355	50000005000000
1.026381813430396	555.7281078	50000005000000
1.0264043968856895	576.229623	50000005000000
1.026481747349067	502.0044698	50000005000000
1.0265675666001874	533.6588384	50000005000000
1.0267234461840475	549.6709857	50000005000000
1.02673248355537	529.2582264	50000005000000
1.0267740753980923	557.21719	50000005000000
1.0267891189864748	546.9498047	50000005000000
1.0268227436528834	536.136794	50000005000000
1.0270165989693951	582.2878797	50000005000000
1.0270544609427263	553.4041588	50000005000000
1.0270561172588328	502.9920021	50000005000000
1.0270697337369408	540.017439	50000005000000
1.027137018766682	527.174795	50000005000000
1.0272548447386212	529.1343309	50000005000000
1.0273176771089367	556.880615	50000005000000
1.0275009294603177	536.2097831	50000005000000
1.027514227577855	509.6083625	50000005000000
1.0275233536285435	591.9700326	50000005000000
1.027541520967966	473.9275605	50000005000000
1.027574985993161	532.3257563	50000005000000
1.0275980793210662	527.2057723	50000005000000
1.02774191423844	521.7900428	50000005000000
1.027788256165346	518.3875076	50000005000000
1.0278222870876301	562.3181983	50000005000000
1.0278537410131126	540.6096778	50000005000000
1.0280739066000455	539.1980634	50000005000000
1.0281504872987326	549.6149205	50000005000000
1.0281550003928233	535.8296736	50000005000000
1.0282028237209002	562.4893523	50000005000000
1.0283027860516205	511.5657327	50000005000000
1.0285378760484178	529.9916887	50000005000000
1.028556171032203	554.249913	50000005000000
1.0286239589540285	534.5845721	50000005000000
1.0287476248063716	567.7480161	50000005000000
1.028769358358004	558.6094368	50000005000000
1.0289055204874185	518.3565539	50000005000000
1.0292191332570542	526.7525297	50000005000000
1.0293934649746517	542.2855269	50000005000000
1.0294701560059007	574.8861182	50000005000000
1.0295402499640092	537.5748642	50000005000000
1.029637772114111	522.7956685	50000005000000
1.029915834925891	524.8687719	50000005000000
1.0299249263328734	544.0048223	50000005000000
1.0299929322631045	511.6608396	50000005000000
1.030380085723198	524.4551807	50000005000000
1.0304829983606218	555.1630186	50000005000000
1.0305057748566415	535.8853488	50000005000000
1.0305609227620207	548.2038699	50000005000000
1.0306445742468986	539.6153502	50000005000000
1.030671350458921	558.3866743	50000005000000
1.0307080847966597	546.0831469	50000005000000
1.03071814494767	526.0699005	50000005000000
1.0307197791375795	570.2520326	50000005000000
1.0307840795765708	559.858407	50000005000000
1.030851813079678	517.7279777	50000005000000
1.030860646502204	542.9379226	50000005000000
1.0310318115132224	498.8956833	50000005000000
1.0313298525243744	545.6576652	50000005000000
1.0313396618628403	544.884063	50000005000000
1.0314086442559454	507.7449489	50000005000000
1.0317165038564942	534.7749918	50000005000000
1.0318054612280438	554.9096861	50000005000000
1.031893279374677	572.2872113	50000005000000
1.0319818706522002	534.6296101	50000005000000
1.032008470978283	525.2511724	50000005000000
1.0320155252109915	555.5476959	50000005000000
1.0321647607230071	503.2409039	50000005000000
1.032196386590078	580.5531458	50000005000000
1.0321976523947078	518.6560542	50000005000000
1.0322358640673577	553.0891836	50000005000000
1.0324525390043178	535.1371377	50000005000000
1.032744767260756	514.4908401	50000005000000
1.0327980207848677	562.4425398	50000005000000
1.0329434475056538	603.9215076	50000005000000
1.0329907820142206	479.8406521	50000005000000
1.0330848237036574	567.7772093	50000005000000
1.0333736854935418	536.5969726	50000005000000
1.0333793171011079	534.2390434	50000005000000
1.0336474540293246	508.324895	50000005000000
1.033829216300116	508.3343767	50000005000000
1.033908781600554	529.8987619	50000005000000
1.0340883434897454	574.1299818	50000005000000
1.0341234340942875	600.5326661	50000005000000
1.0343885772105768	537.2695293	50000005000000
1.0343901351531741	508.684029	50000005000000
1.0344856984794433	558.3100127	50000005000000
1.0344860952674464	518.5949468	50000005000000
1.0345693690590487	572.2722925	50000005000000
1.0346349979447873	538.9975777	50000005000000
1.034636020905845	575.8517045	50000005000000
1.034750977922406	530.7670667	50000005000000
1.0347869581099536	548.5038012	50000005000000
1.0348533249507157	556.0204962	50000005000000
1.0348907236215124	532.0505639	50000005000000
1.0349763307380706	506.0412595	50000005000000
1.0350664377233163	531.2454784	50000005000000
1.0353270625813202	545.0804453	50000005000000
1.0355312731440185	575.8948384	50000005000000
1.035536004082481	526.7616863	50000005000000
1.0356612018759692	549.4870411	50000005000000
1.0356644807296296	553.4561015	50000005000000
1.0359344646804716	548.9814545	50000005000000
1.0360313014675135	521.1584602	50000005000000
1.0360529302920949	555.162245	50000005000000
1.0360535688078134	547.6708047	50000005000000
1.0360626087740659	585.348477	50000005000000
1.0364165331011672	499.3817104	50000005000000
1.036481267764796	555.9101242	50000005000000
1.0365738243551583	536.3348892	50000005000000
1.0366776913827411	564.2336437	50000005000000
1.0368351726673488	558.2067198	50000005000000
1.0369285796604055	528.6045158	50000005000000
1.0369627335929574	597.9783379	50000005000000
1.037023821865874	560.9752361	50000005000000
1.0370597017264973	535.1474552	50000005000000
1.0371840614448522	550.9942826	50000005000000
1.0373057638202199	541.0196101	50000005000000
1.0373260767866899	537.5192742	50000005000000
1.037511469445245	557.3545015	50000005000000
1.0377742129269742	564.0254891	50000005000000
1.0377892826440396	564.3205259	50000005000000
1.0378434222849462	568.0338879	50000005000000
1.0379368168491612	547.5830538	50000005000000
1.0380876512864905	597.7560311	50000005000000
1.038246745477748	561.845671	50000005000000
1.0384084818901749	531.2435768	50000005000000
1.0384094254821417	504.8002361	50000005000000
1.0385395226007534	515.983045	50000005000000
1.038913288725387	538.4370321	50000005000000
1.03894708940562	520.7558222	50000005000000
1.0389905641672952	508.7897511	50000005000000
1.0392321978045618	544.5611993	50000005000000
1.039342957082843	560.7831314	50000005000000
1.0393678998004976	507.3151918	50000005000000
1.0393889998346637	527.1373444	50000005000000
1.0395470293363172	506.6578737	50000005000000
1.0396516921972196	513.4510081	50000005000000
1.0396798395783509	520.7579186	50000005000000
1.0398012767601874	573.3670303	50000005000000
1.0398865194241391	500.799344	50000005000000
1.0400703361530512	524.7987251	50000005000000
1.040072203149109	572.67889	50000005000000
1.0401724049275776	543.2377172	50000005000000
1.0401773890128865	480.7068294	50000005000000
1.0403661742892218	569.5762383	50000005000000
1.0404131268259689	537.6277525	50000005000000
1.0404469135496606	540.2037315	50000005000000
1.0405659410418415	518.2490649	50000005000000
1.0405897623681402	519.1130232	50000005000000
1.0405964007751654	563.932741	50000005000000
1.0406084183145945	531.8498663	50000005000000
1.040664346594078	590.8822698	50000005000000
1.0407494795386831	515.9710778	50000005000000
1.0407937143262056	585.4799852	50000005000000
1.040893309844478	521.0281441	50000005000000
1.0409174949086926	569.908725	50000005000000
1.04092292163894	548.63819	50000005000000
1.0409612040605611	545.2493468	50000005000000
1.0411264216990157	563.757572	50000005000000
1.0411372343790697	573.0049857	50000005000000
1.0412789407003928	553.4734796	50000005000000
1.0414110331055624	529.0379073	50000005000000
1.0415762585080088	558.4020847	50000005000000
1.0416830485141255	564.7668323	50000005000000
1.041694375259787	532.7201053	50000005000000
1.0416948517293236	572.0892905	50000005000000
1.041769972796044	549.4615487	50000005000000
1.041791630037492	525.5823414	50000005000000
1.0418751719566035	518.1885787	50000005000000
1.0419651320866563	555.8223724	50000005000000
1.04204152046956	529.7669057	50000005000000
1.042064677076585	570.0707381	50000005000000
1.0421718016400825	521.5139298	50000005000000
1.0421984744497887	558.9172883	50000005000000
1.042255519176179	557.3260567	50000005000000
1.0423987536537018	542.0083626	50000005000000
1.0424722680477396	533.0023962	50000005000000
1.042803830133728	540.9703006	50000005000000
1.042921689706254	546.3602188	50000005000000
1.0429362848820247	517.0176494	50000005000000
1.0431340444759971	530.362641	50000005000000
1.0432099570826177	567.3318048	50000005000000
1.0432316792966705	550.6554331	50000005000000
1.043260609717645	558.4829183	50000005000000
1.0433896744495637	552.9388841	50000005000000
1.0434887451253618	540.6644343	50000005000000
1.0435351563766406	502.6657372	50000005000000
1.0436105174665906	543.1698244	50000005000000
1.0437518303644977	554.2475957	50000005000000
1.044176567854502	527.7154961	50000005000000
1.0442101800478922	504.6231514	50000005000000
1.0443556961359426	549.2758529	50000005000000
1.0445436731283748	525.9207853	50000005000000
1.0446054378767742	563.1891311	50000005000000
1.0446557388772022	555.5072521	50000005000000
1.04475722822458	552.1327318	50000005000000
1.044760809495728	501.5739273	50000005000000
1.0447977471920058	517.8851993	50000005000000
1.0448340589893044	530.4308865	50000005000000
1.0449915733283834	559.2570975	50000005000000
1.0450117154539142	521.3626317	50000005000000
1.0450380911353203	563.8839924	50000005000000
1.0451438859610502	534.1551767	50000005000000
1.0451565851856133	544.26215	50000005000000
1.04522285560878	530.3076179	50000005000000
1.0452512107778351	521.2902338	50000005000000
1.0452557943922698	536.8438507	50000005000000
1.045318811141712	526.277102	50000005000000
1.0453591683223349	552.142802	50000005000000
1.045362265570363	547.6459084	50000005000000
1.0455563123392366	571.7111562	50000005000000
1.045610397090614	496.9350775	50000005000000
1.0457160172167854	528.6626975	50000005000000
1.0459157598538469	509.6162781	50000005000000
1.045934798538136	540.5536305	50000005000000
1.0459717949970828	550.8651107	50000005000000
1.0460825526290636	563.0588725	50000005000000
1.046230796309818	555.1533284	50000005000000
1.046256509941886	552.8241784	50000005000000
1.04629544523028	556.8577408	50000005000000
1.0464006929037448	512.1100021	50000005000000
1.0464163536565765	522.2660739	50000005000000
1.046500635149641	548.2822982	50000005000000
1.0466448820500176	541.0761594	50000005000000
1.046701685737245	528.1779271	50000005000000
1.0469412229241437	527.8482904	50000005000000
1.0472387688268685	569.4694409	50000005000000
1.0472399000881218	523.0746517	50000005000000
1.0478037943652885	537.3708637	50000005000000
1.0482273754688822	516.7134509	50000005000000
1.0482276426482224	568.8359238	50000005000000
1.0482701543978177	531.8278902	50000005000000
1.0486114512092497	539.048599	50000005000000
1.0486181981452334	569.0002879	50000005000000
1.0486899643352157	522.1927694	50000005000000
1.0487306161429202	523.3398964	50000005000000
1.0488050044947883	572.3475885	50000005000000
1.0490454872888706	580.7895809	50000005000000
1.0490773441054395	539.8476734	50000005000000
1.0491216016261642	539.915698	50000005000000
1.049213188133197	528.8984709	50000005000000
1.0494386974574317	544.4381641	50000005000000
1.0495672797659812	556.7913559	50000005000000
1.0496560568240267	584.0548527	50000005000000
1.0496702002740412	566.7161455	50000005000000
1.0496787428458618	539.5740228	50000005000000
1.0497173250885696	545.8931109	50000005000000
1.0497176457838877	556.8447171	50000005000000
1.05011344751504	521.6080516	50000005000000
1.0501299675217366	494.3887381	50000005000000
1.050226969174706	548.4900651	50000005000000
1.0502901125532302	539.6845537	50000005000000
1.050312827358966	546.3000079	50000005000000
1.0503315560793465	527.8605584	50000005000000
1.0503396040449	525.7222803	50000005000000
1.050372392753632	520.9018024	50000005000000
1.0504172444519102	554.0290799	50000005000000
1.0504836939248827	553.4891269	50000005000000
1.0507211093506241	531.3431215	50000005000000
1.050753903705566	537.6654259	50000005000000
1.0510673985270589	542.0447202	50000005000000
1.0512373925373062	545.4274417	50000005000000
1.051279311066061	541.4583574	50000005000000
1.0513279085364926	573.1514318	50000005000000
1.051491685649787	533.3779349	50000005000000
1.0518205793094606	566.2973336	50000005000000
1.0519539305466776	528.8389867	50000005000000
1.051993042055392	544.1214748	50000005000000
1.052030978108351	548.3310285	50000005000000
1.0521882038021328	554.8568222	50000005000000
1.0523311787356815	540.0473307	50000005000000
1.0523413408502464	514.3426364	50000005000000
1.0526643534400957	541.1152624	50000005000000
1.0529252471006625	504.9357723	50000005000000
1.0530432102919791	555.6399469	50000005000000
1.0531088429736486	540.2315955	50000005000000
1.0531676777040846	544.0475346	50000005000000
1.0531809678927146	561.1611013	50000005000000
1.0532026191056412	536.5709966	50000005000000
1.0533453456934678	528.988862	50000005000000
1.0534650305757178	592.4899307	50000005000000
1.0536022706134824	535.7341334	50000005000000
1.0536037230052222	533.6186031	50000005000000
1.0536941921363798	544.9685452	50000005000000
1.0537256334777083	528.8916051	50000005000000
1.0537606460661593	528.0900145	50000005000000
1.0538578837728263	539.6166835	50000005000000
1.0541107251908612	568.8334881	50000005000000
1.0543744977887262	585.1871289	50000005000000
1.0544580718684309	572.0424798	50000005000000
1.0544621032011534	556.6995088	50000005000000
1.0545373291219398	536.5818719	50000005000000
1.054645206520424	549.4211744	50000005000000
1.054712469687721	499.4383903	50000005000000
1.054713159765893	549.8949049	50000005000000
1.054921790963306	513.5514204	50000005000000
1.0549872150666053	527.0115458	50000005000000
1.0549944608466968	567.6271871	50000005000000
1.054998251228272	543.8061522	50000005000000
1.0550172775589726	541.1776409	50000005000000
1.0550864354736706	536.9243758	50000005000000
1.055144963944416	556.6366136	50000005000000
1.0551483588039985	550.5684304	50000005000000
1.05551854418248	492.749359	50000005000000
1.0555551743086735	554.5702187	50000005000000
1.055575685242983	528.8088584	50000005000000
1.0556621408911162	526.4340008	50000005000000
1.055989241796753	548.5451828	50000005000000
1.0560208626377352	493.9252628	50000005000000
1.0560276652580838	540.3788215	50000005000000
1.056111460120971	586.0077758	50000005000000
1.0561477651327589	513.870471	50000005000000
1.056368254784807	541.2420484	50000005000000
1.0563803904831184	503.4122672	50000005000000
1.0564242463331728	547.1868051	50000005000000
1.0566965264725128	540.3247421	50000005000000
1.0568068551117185	509.2910661	50000005000000
1.0569268558881275	581.3986402	50000005000000
1.057053391742346	505.3801121	50000005000000
1.0570989058215532	549.9239971	50000005000000
1.0572777575255428	514.2585939	50000005000000
1.057344352217879	572.5607671	50000005000000
1.0573512050457907	526.595488	50000005000000
1.0573623848672231	552.3167697	50000005000000
1.0575050197269285	548.5466953	50000005000000
1.0576515897653906	541.1265448	50000005000000
1.0578390638670316	510.7177133	50000005000000
1.0579942381299279	501.2962694	50000005000000
1.058092105820573	567.3315291	50000005000000
1.05810584081687	590.0966106	50000005000000
1.058243375497442	566.1671594	50000005000000
1.0582498608877384	561.3892889	50000005000000
1.05828025945931	482.840639	50000005000000
1.0583443245951871	608.5520689	50000005000000
1.05846193748681	532.3090207	50000005000000
1.05850516960271	570.8535541	50000005000000
1.0585869574540243	528.4587439	50000005000000
1.0589545379371437	526.3084604	50000005000000
1.0589913163615936	569.030796	50000005000000
1.05903273439781	583.2244719	50000005000000
1.0591404684125547	525.8377106	50000005000000
1.0591990740793922	563.2360274	50000005000000
1.0592048106475933	567.16015	50000005000000
1.0592383316321343	584.5919287	50000005000000
1.059308508787172	534.5646979	50000005000000
1.0593454264140492	552.5963677	50000005000000
1.0593521702753348	544.1096168	50000005000000
1.0593860170697442	586.7445025	50000005000000
1.0593938701864931	592.4844242	50000005000000
1.059469447491595	556.0819218	50000005000000
1.0597603279245362	544.4714188	50000005000000
1.059830668151024	556.3529148	50000005000000
1.0601814824271962	569.1254165	50000005000000
1.0602208011006478	566.4251572	50000005000000
1.0603182829821765	605.3179854	50000005000000
1.060419404824568	548.6817649	50000005000000
1.060419869115751	536.6526108	50000005000000
1.0604862602701646	511.1869207	50000005000000
1.0609028832749103	525.0071226	50000005000000
1.0610054849959007	585.1631765	50000005000000
1.061010076076316	519.2823304	50000005000000
1.0610370261355853	547.3193279	50000005000000
1.0610957640866518	543.7998343	50000005000000
1.0611415462394165	521.9866105	50000005000000
1.061159200168183	554.5024953	50000005000000
1.0612885257671258	578.9159388	50000005000000
1.0612932491200784	510.4297161	50000005000000
1.0614846910478184	554.7076093	50000005000000
1.0615848985253349	529.4429219	50000005000000
1.061645051611409	541.103209	50000005000000
1.061728331611235	518.7403782	50000005000000
1.0617325528706971	538.3201005	50000005000000
1.0617607543996086	517.1611179	50000005000000
1.0617861606716474	533.509527	50000005000000
1.061853989615969	568.6908047	50000005000000
1.0618905150920628	561.6044399	50000005000000
1.0621010670352002	537.8108355	50000005000000
1.0624179719610078	538.5564047	50000005000000
1.0625674368866695	572.1457406	50000005000000
1.062646283646612	499.5218912	50000005000000
1.0628025737407256	567.5640503	50000005000000
1.062916662103603	562.5153399	50000005000000
1.0629764821713734	514.5419167	50000005000000
1.0630587879113294	516.5923092	50000005000000
1.06321185362271	527.4852105	50000005000000
1.0632519667447349	558.6842515	50000005000000
1.0632934205483215	577.9679985	50000005000000
1.063334771156363	575.3649257	50000005000000
1.0634058166419176	571.7807127	50000005000000
1.0634553341924995	518.0481242	50000005000000
1.0635043730792768	547.6096568	50000005000000
1.0635225291987052	528.0080894	50000005000000
1.0635424917835714	565.2114294	50000005000000
1.063567378661471	511.3691861	50000005000000
1.0637806210065683	560.4063899	50000005000000
1.0638396139250892	524.3611201	50000005000000
1.0639825138119026	559.3768866	50000005000000
1.0640348432281694	612.2170375	50000005000000
1.064068636371915	590.2557354	50000005000000
1.0641529097999531	581.3964558	50000005000000
1.0643470621212656	532.6817721	50000005000000
1.064608925580638	536.696913	50000005000000
1.064890061192226	486.5350584	50000005000000
1.0649639833710118	596.5848638	50000005000000
1.0649688163531792	534.8901347	50000005000000
1.0649993902928032	562.3768164	50000005000000
1.0652198695450372	545.0873461	50000005000000
1.0652785366434894	535.8441244	50000005000000
1.0654752528078018	569.7268192	50000005000000
1.065541163187233	533.2785313	50000005000000
1.065586928347095	559.4313885	50000005000000
1.06562199308785	545.8540352	50000005000000
1.065918849554144	553.2330179	50000005000000
1.0659678232749499	521.5180605	50000005000000
1.0660523486991598	538.9808297	50000005000000
1.066060020144301	602.958129	50000005000000
1.0661418260946571	572.5973321	50000005000000
1.0661598794994112	550.2282426	50000005000000
1.0662422269448215	562.0728004	50000005000000
1.0663058131396448	532.5541763	50000005000000
1.066313198111719	566.2103512	50000005000000
1.0665096033725447	517.1440094	50000005000000
1.0665417531032904	543.9356589	50000005000000
1.0665982867705799	530.3320275	50000005000000
1.0667628105141949	551.5615231	50000005000000
1.0668471605257637	544.9347335	50000005000000
1.0668618617028511	560.6680262	50000005000000
1.0670384594844808	542.8494206	50000005000000
1.067079168722605	572.4061945	50000005000000
1.0672709123347466	538.9966244	50000005000000
1.0672879619498643	586.6013906	50000005000000
1.0674022985737106	518.3186932	50000005000000
1.0674234189467722	524.3772833	50000005000000
1.06743575434647	556.6264483	50000005000000
1.0674533294499968	569.7723962	50000005000000
1.067574616843693	561.1919321	50000005000000
1.06779224877643	551.413806	50000005000000
1.0680926670561726	531.2870368	50000005000000
1.0681330166353058	562.2120277	50000005000000
1.0681768349898777	572.7510869	50000005000000
1.0681788875470275	607.8151705	50000005000000
1.0681991103350028	515.6788646	50000005000000
1.0684031238238278	566.8557975	50000005000000
1.068423710980456	549.0574865	50000005000000
1.0684858036578906	521.2588228	50000005000000
1.068660560768949	504.8488858	50000005000000
1.0687811535525285	542.5759982	50000005000000
1.0688266074504449	579.9758986	50000005000000
1.068959892475085	555.4553458	50000005000000
1.0689701113140422	563.0176915	50000005000000
1.0691150740677786	555.9274023	50000005000000
1.0692525315253074	538.7812636	50000005000000
1.06929435675525	548.7468334	50000005000000
1.0694030625155095	521.6755411	50000005000000
1.0694430728441242	569.5230071	50000005000000
1.069494396431982	581.1734716	50000005000000
1.0695267647628306	556.4731951	50000005000000
1.0696597404362458	552.8513601	50000005000000
1.069778804107154	565.08327	50000005000000
1.069824505312179	547.370504	50000005000000
1.0700258983045892	570.1095407	50000005000000
1.0700464462545014	583.0214101	50000005000000
1.0701291178525498	525.9231223	50000005000000
1.0702966728958898	528.0188058	50000005000000
1.0704100342135732	581.6725869	50000005000000
1.0704136288995716	523.1815707	50000005000000
1.0704375461688491	583.6279364	50000005000000
1.0704956330665296	537.3320308	50000005000000
1.0708076509643112	544.4152794	50000005000000
1.0709303522305726	571.7595915	50000005000000
1.0709688335916074	571.4360874	50000005000000
1.0711298432905387	543.7245164	50000005000000
1.0711372717986924	533.631824	50000005000000
1.0713439054701266	542.3760498	50000005000000
1.0716738558459842	526.571988	50000005000000
1.0716943083516808	536.3471765	50000005000000
1.0717313215517759	566.5730248	50000005000000
1.0717700896057225	539.6286369	50000005000000
1.0719573248553662	573.4655961	50000005000000
1.0720531853705957	563.7333287	50000005000000
1.0720784131920378	539.944644	50000005000000
1.0721815452266372	538.6182817	50000005000000
1.072291379159828	513.9582296	50000005000000
1.0723071680759542	531.1872033	50000005000000
1.0723229933404699	548.2801803	50000005000000
1.072364521972102	530.050657	50000005000000
1.0725361861283471	564.3382349	50000005000000
1.0726313349033447	529.0823249	50000005000000
1.0726683548436853	530.2634714	50000005000000
1.0727119212566996	530.6499043	50000005000000
1.0727805336352805	575.6689559	50000005000000
1.072837273177161	527.9581128	50000005000000
1.0728692724168218	552.7527799	50000005000000
1.072909979724825	591.5598675	50000005000000
1.0730566482233264	511.6935412	50000005000000
1.0731009802300115	560.1170117	50000005000000
1.0731091699715078	515.8095012	50000005000000
1.0732967912856008	576.4803539	50000005000000
1.0733313435445653	579.2820635	50000005000000
1.0734731256450705	515.4830916	50000005000000
1.073512657614168	495.2495188	50000005000000
1.0735524168694917	529.0073857	50000005000000
1.0735659273517042	585.4698571	50000005000000
1.0736367697332092	523.2652405	50000005000000
1.0736768446844829	575.9383387	50000005000000
1.0737693174772276	570.1874316	50000005000000
1.0738028191017792	559.5149457	50000005000000
1.073808259229402	564.6056867	50000005000000
1.0739674630656757	575.7072072	50000005000000
1.0740081712885483	557.7271028	50000005000000
1.0741196604023515	548.0501711	50000005000000
1.0741774651097291	525.6961349	50000005000000
1.0743344061904028	523.2682253	50000005000000
1.0743911982621333	545.064677	50000005000000
1.0745220829883753	567.0174457	50000005000000
1.074661633994514	574.1014758	50000005000000
1.0747087152334391	587.7483712	50000005000000
1.074787299610829	530.8009285	50000005000000
1.0748453252756125	547.1700967	50000005000000
1.0749743552948583	588.2865391	50000005000000
1.0749990935469769	542.0588422	50000005000000
1.075273029557945	510.816794	50000005000000
1.0753761143643188	549.6889566	50000005000000
1.0754756469437416	581.755725	50000005000000
1.0754779120554383	554.3913002	50000005000000
1.0756107181303844	553.1850388	50000005000000
1.075689144514484	544.2197487	50000005000000
1.0756931875365163	595.5887075	50000005000000
1.075702705839202	530.910662	50000005000000
1.0757027411469653	554.2750954	50000005000000
1.0761039103926908	537.903169	50000005000000
1.0761768555731028	561.0532652	50000005000000
1.0763041753486515	550.5906613	50000005000000
1.0765350015567816	549.5912783	50000005000000
1.0766170268949424	542.167658	50000005000000
1.0766842341903615	536.8422598	50000005000000
1.0768082323676262	561.105526	50000005000000
1.0768638524189864	513.341084	50000005000000
1.076983069944396	539.3450335	50000005000000
1.077217935275854	509.3492518	50000005000000
1.0773162289196976	558.6485574	50000005000000
1.077373198439688	526.5373005	50000005000000
1.0774393346114317	551.1273279	50000005000000
1.0775544340836911	533.8036011	50000005000000
1.0775612837222441	537.1964402	50000005000000
1.0776530078406903	563.3983006	50000005000000
1.077838280823685	553.1531989	50000005000000
1.0779181864469602	537.3392239	50000005000000
1.0781339888314054	538.5018148	50000005000000
1.0781880219345403	562.5460163	50000005000000
1.0781982765565823	520.9563713	50000005000000
1.0782358342664886	553.7484732	50000005000000
1.078280512843944	536.1282637	50000005000000
1.0783550395426431	540.8683391	50000005000000
1.0783668537254991	540.0023845	50000005000000
1.078592981888908	540.9431647	50000005000000
1.0788019428125286	547.5544631	50000005000000
1.0789848740614978	533.5876446	50000005000000
1.0790201103977841	562.2244719	50000005000000
1.0790263293535882	573.003974	50000005000000
1.0790715369446144	489.9663756	50000005000000
1.0791644352550611	536.015938	50000005000000
1.0792917765004442	594.5380327	50000005000000
1.0794838114405438	549.2374555	50000005000000
1.0795557327984175	587.2665284	50000005000000
1.0797183872631075	512.4872293	50000005000000
1.0798212263008622	575.5695989	50000005000000
1.0798714851911442	551.7949867	50000005000000
1.0799274863894306	524.665209	50000005000000
1.0799507532263333	541.4461022	50000005000000
1.0800481912460351	560.1841195	50000005000000
1.08006702273011	554.0212225	50000005000000
1.0800956355338929	553.2624234	50000005000000
1.0802131135675404	505.4676484	50000005000000
1.0802937759645683	537.7312091	50000005000000
1.0804759448220171	556.725557	50000005000000
1.080677177009187	544.0325884	50000005000000
1.0807107650793772	552.2975946	50000005000000
1.0807113185959234	529.4174757	50000005000000
1.080753835609744	558.1430485	50000005000000
1.0807767735141809	548.4376998	50000005000000
1.0809190172205514	510.5958184	50000005000000
1.0809642657187737	573.9001803	50000005000000
1.0812009264287117	537.4015047	50000005000000
1.0812799837417888	519.0256342	50000005000000
1.0817773866768774	488.9638266	50000005000000
1.0818724953760568	553.4818362	50000005000000
1.0820713238513848	569.2817107	50000005000000
1.0823414831201714	565.0215308	50000005000000
1.0824681247220125	554.7986885	50000005000000
1.0825674158882803	535.4956356	50000005000000
1.0825916792724712	540.2654646	50000005000000
1.0827496350928607	504.6232305	50000005000000
1.0827734984179418	519.8125334	50000005000000
1.0828792519796862	534.0605224	50000005000000
1.0829276820815863	588.1800935	50000005000000
1.0832493667278478	515.44052	50000005000000
1.0833400315017578	528.9495783	50000005000000
1.0833992606193608	524.1720678	50000005000000
1.083407429935053	514.7355897	50000005000000
1.0835980082407073	558.4075391	50000005000000
1.0838067847969248	562.4416373	50000005000000
1.0839287150985486	554.4913307	50000005000000
1.083942523100944	539.2062233	50000005000000
1.0839626389691384	556.0051505	50000005000000
1.0839733161802876	560.2395124	50000005000000
1.084005248905591	535.5752286	50000005000000
1.0840397809141236	551.1399666	50000005000000
1.0841030836377532	529.6991911	50000005000000
1.084132685963806	600.7299972	50000005000000
1.0842365686071729	545.2818909	50000005000000
1.0845446681445328	542.8856525	50000005000000
1.084551533942523	540.18493	50000005000000
1.0846251860284757	535.5410378	50000005000000
1.0846528476127009	557.8659965	50000005000000
1.084704538050102	555.1489924	50000005000000
1.0848576817153797	547.4642329	50000005000000
1.0848788635668496	547.1272191	50000005000000
1.085091679098218	518.584697	50000005000000
1.0850920557210078	560.2666683	50000005000000
1.085099225562673	592.8681333	50000005000000
1.0852616636629433	528.4159458	50000005000000
1.0854175630142966	503.7535339	50000005000000
1.0854486558315597	598.0049473	50000005000000
1.0855132341732796	564.9581631	50000005000000
1.0855633546284524	510.8116788	50000005000000
1.0856116199456547	509.4360568	50000005000000
1.085848643140097	559.4040876	50000005000000
1.085920388773543	524.9620151	50000005000000
1.0859494907158176	529.3312787	50000005000000
1.0861073486391888	535.82294	50000005000000
1.0861481819537857	578.7758154	50000005000000
1.0862761698338348	572.2011782	50000005000000
1.0865404152157718	545.7446852	50000005000000
1.0866380619393663	558.8850289	50000005000000
1.086710390665114	504.2426671	50000005000000
1.0867618360252798	556.2280626	50000005000000
1.0867684697880278	530.0451496	50000005000000
1.0867902617614058	538.8720398	50000005000000
1.0869824863752604	534.4945529	50000005000000
1.087047301372523	544.8230707	50000005000000
1.0872980106108867	516.659043	50000005000000
1.0873471462257571	547.7564286	50000005000000
1.0873549905572713	528.1017832	50000005000000
1.087374666056093	557.0269248	50000005000000
1.0874266332920792	515.2281045	50000005000000
1.0874327805997206	556.3257317	50000005000000
1.08743705873339	575.8323945	50000005000000
1.0874719123015602	543.909238	50000005000000
1.0875148666911405	565.9633688	50000005000000
1.087534975817663	535.253942	50000005000000
1.087546465913371	550.1605906	50000005000000
1.087753264660827	542.7634282	50000005000000
1.087792395029076	554.5312168	50000005000000
1.0878429755122974	550.8362419	50000005000000
1.087993013825332	548.2615381	50000005000000
1.088047695309032	572.8850893	50000005000000
1.0883123761361415	567.1366397	50000005000000
1.0884325884111792	559.5315628	50000005000000
1.0884330125713042	542.7543435	50000005000000
1.0884846774754626	552.839008	50000005000000
1.0885010780103506	537.5826058	50000005000000
1.0886580584280503	514.2007814	50000005000000
1.0888691374047312	536.4935644	50000005000000
1.0889227762353002	573.7092135	50000005000000
1.089130973820637	569.1252543	50000005000000
1.0893889241620132	542.7129491	50000005000000
1.0894312775930084	532.4062698	50000005000000
1.0895573985747582	521.1823747	50000005000000
1.089627719017662	518.904744	50000005000000
1.089755187536994	514.1208101	50000005000000
1.0898271886864426	537.0354741	50000005000000
1.089899445791923	534.1960968	50000005000000
1.0899466588801567	553.1636127	50000005000000
1.0900282781671375	530.1686863	50000005000000
1.0900602318928292	573.8989156	50000005000000
1.0900867377227297	538.3447108	50000005000000
1.090354648050865	522.8951283	50000005000000
1.0903549749527062	519.7829493	50000005000000
1.090368686136229	581.6059624	50000005000000
1.09043867881528	490.5283861	50000005000000
1.0905313399802117	509.119718	50000005000000
1.0905718283694652	517.9134802	50000005000000
1.0906530544273454	563.0421911	50000005000000
1.090875121489456	549.8741478	50000005000000
1.0909421108675716	515.7896165	50000005000000
1.0910982724946579	573.0901973	50000005000000
1.0911981715210697	557.357612	50000005000000
1.0912250591624495	528.9173413	50000005000000
1.0912711221902267	554.7025755	50000005000000
1.0913340859073686	570.4099572	50000005000000
1.0914340731615535	569.0105301	50000005000000
1.0914505946918205	596.1221046	50000005000000
1.0915017079677491	547.7846946	50000005000000
1.091667918823088	543.304355	50000005000000
1.0916769814169678	550.7136787	50000005000000
1.0918280538199912	508.4125904	50000005000000
1.0918375168508068	553.0558834	50000005000000
1.0918686838596967	574.0619417	50000005000000
1.0920246531959945	541.233408	50000005000000
1.0922002214076243	554.9362496	50000005000000
1.092365131818843	590.1069729	50000005000000
1.0923788050738217	547.1142757	50000005000000
1.0926212641781858	513.3591307	50000005000000
1.0926619313810328	529.3217681	50000005000000
1.0931003119680451	577.7570722	50000005000000
1.093107405639885	541.7277668	50000005000000
1.0931556449593702	589.0819059	50000005000000
1.09317206920967	528.2548297	50000005000000
1.0936391507768908	575.6368849	50000005000000
1.0938083378502652	564.3574079	50000005000000
1.094032364824438	540.259175	50000005000000
1.0941393947528884	525.0918508	50000005000000
1.0941408869891929	572.202536	50000005000000
1.0941709994212152	525.6645906	50000005000000
1.0943374309318556	554.2063898	50000005000000
1.0944199132948855	530.349262	50000005000000
1.0944605007215615	558.617893	50000005000000
1.0946203065923357	532.2552678	50000005000000
1.0947939538646079	553.8270611	50000005000000
1.094866262534592	537.0661954	50000005000000
1.0949938030867423	509.5975853	50000005000000
1.0951229674077707	527.6178677	50000005000000
1.0951715560307926	572.17389	50000005000000
1.0952318048686722	547.3264412	50000005000000
1.0954494915043984	547.6660712	50000005000000
1.0955341558527785	541.7117499	50000005000000
1.0956019114811657	577.7416138	50000005000000
1.0957185765373652	536.9885086	50000005000000
1.0958193477979925	530.9142142	50000005000000
1.0959004341128056	551.6245878	50000005000000
1.0959173377473277	580.0542141	50000005000000
1.0960946922853585	560.206132	50000005000000
1.096214422539027	537.8942756	50000005000000
1.0964060641294406	539.866902	50000005000000
1.0964907626483806	561.5860907	50000005000000
1.0966615205758026	535.9122879	50000005000000
1.0967068057258302	538.2269965	50000005000000
1.0967661312775536	535.7732779	50000005000000
1.0968948954569926	558.3173086	50000005000000
1.0969256135136916	543.1015409	50000005000000
1.09697936503448	531.1147333	50000005000000
1.096995665005259	511.5248553	50000005000000
1.097180080379068	573.4568847	50000005000000
1.0972036951481814	565.5436268	50000005000000
1.0972321911041596	588.4471573	50000005000000
1.097447516218675	557.8093036	50000005000000
1.097534828804435	540.5252938	50000005000000
1.0976392796367969	546.9120898	50000005000000
1.0976856043397778	589.3455744	50000005000000
1.0977821848945442	546.2114567	50000005000000
1.0977878204147935	552.3748412	50000005000000
1.0978895215418292	518.9286021	50000005000000
1.0981081372821224	557.3347498	50000005000000
1.0981199503102947	557.5172771	50000005000000
1.0981203922596718	552.8370138	50000005000000
1.0981768181298164	562.2582974	50000005000000
1.0982126751400223	525.4175396	50000005000000
1.0982827354529858	510.2881528	50000005000000
1.0983826920691948	551.9200986	50000005000000
1.0984370994460533	511.9030424	50000005000000
1.0985541071405578	560.1716912	50000005000000
1.0987543761000302	513.2615096	50000005000000
1.0992711012730711	498.9999565	50000005000000
1.099316865951788	576.6809939	50000005000000
1.0993175914179418	565.6621748	50000005000000
1.0993518242698883	548.348213	50000005000000
1.099376963424154	566.7328672	50000005000000
1.0993893389460123	566.0739838	50000005000000
1.0994742596266946	561.6492308	50000005000000
1.0995552380219722	565.5392837	50000005000000
1.099780620541678	524.2669589	50000005000000
1.0997839282889557	559.952245	50000005000000
1.0998563508903016	525.184254	50000005000000
1.0998951056988768	581.1900401	50000005000000
1.099918980637648	529.7860995	50000005000000
1.0999381792837128	554.3044014	50000005000000
1.1001018489273475	559.8951154	50000005000000
1.1002570971089978	572.2359607	50000005000000
1.1005042752444896	578.4208705	50000005000000
1.1005816381429292	531.3719548	50000005000000
1.1008567256372523	521.5005998	50000005000000
1.1009061238908866	551.1220769	50000005000000
1.1012573260689824	558.1190312	50000005000000
1.1013013772711455	547.5911985	50000005000000
1.1014867869332208	548.6623404	50000005000000
1.1016556919251108	539.6170248	50000005000000
1.1018341581005775	522.6244107	50000005000000
1.101995444530948	519.3945247	50000005000000
1.102036301488232	517.892636	50000005000000
1.1022936147261222	551.9620843	50000005000000
1.102311651218877	546.553248	50000005000000
1.1023574217154508	556.9287863	50000005000000
1.1024145867977748	512.9362546	50000005000000
1.1025396780900163	547.1309928	50000005000000
1.1025499051933516	534.4277791	50000005000000
1.1026184542296893	550.5470336	50000005000000
1.1026496470616434	556.9475654	50000005000000
1.103036671165676	544.7101608	50000005000000
1.1030727173123247	591.3320946	50000005000000
1.1030814130366298	551.9275445	50000005000000
1.1031401815833894	540.8716625	50000005000000
1.1031482426116948	557.9910256	50000005000000
1.1032746037694687	577.1292821	50000005000000
1.1033421158392829	599.3154091	50000005000000
1.1034717676158758	574.9516769	50000005000000
1.1035690979202453	528.8149054	50000005000000
1.1036295232846485	546.2192153	50000005000000
1.1036630250338648	547.4923856	50000005000000
1.1037279263761155	559.2402434	50000005000000
1.1038099634851521	549.0412449	50000005000000
1.1040073347935162	521.684009	50000005000000
1.1040890695585228	516.9957799	50000005000000
1.1041712322772792	545.260598	50000005000000
1.104175864209417	542.5843807	50000005000000
1.1041759233369544	540.6939742	50000005000000
1.1042796126750685	560.0891341	50000005000000
1.1043323187895449	541.9967657	50000005000000
1.1043418528237257	540.2245668	50000005000000
1.1047998599908184	576.1475674	50000005000000
1.1048956772294507	521.0895	50000005000000
1.1049743926622844	545.3742623	50000005000000
1.1050185836848754	555.7536675	50000005000000
1.105172588890217	528.9914952	50000005000000
1.1052976468847522	536.2177679	50000005000000
1.1054488394720137	524.4562822	50000005000000
1.105471355458096	571.0248322	50000005000000
1.1055525527615908	563.9494416	50000005000000
1.1058856253356175	587.1999615	50000005000000
1.1059171556651517	521.632168	50000005000000
1.1059856712100715	534.717992	50000005000000
1.1061504905684452	567.3380355	50000005000000
1.106315949600588	582.0926908	50000005000000
1.10638878489672	572.3724272	50000005000000
1.1065509407532994	566.2914992	50000005000000
1.106612436752792	550.9291324	50000005000000
1.1066238264782733	577.1705721	50000005000000
1.106914270652797	563.272664	50000005000000
1.106997453344036	558.6071468	50000005000000
1.1070138302496342	561.5126552	50000005000000
1.1071054326008778	558.945551	50000005000000
1.1071160043606392	499.4733335	50000005000000
1.1071612485338278	528.7960587	50000005000000
1.1073879925009058	555.4915236	50000005000000
1.1074229418213153	590.6387568	50000005000000
1.10750671136639	527.2648391	50000005000000
1.107663444198078	549.3500071	50000005000000
1.1077279078093407	531.952298	50000005000000
1.1077433345152743	582.8034847	50000005000000
1.1077979266007212	515.2772936	50000005000000
1.1079157409598774	555.3470597	50000005000000
1.1079205101479168	558.3700277	50000005000000
1.1079676440052395	546.7867618	50000005000000
1.1082793522282055	546.1477706	50000005000000
1.1083683553327113	573.0485758	50000005000000
1.108533634002845	581.830718	50000005000000
1.1085737051586229	542.5582975	50000005000000
1.1086496620763375	542.9667233	50000005000000
1.1086683561231951	537.6856797	50000005000000
1.1087300256726098	574.5059056	50000005000000
1.1087763866289335	559.5066916	50000005000000
1.108781066981024	569.2271712	50000005000000
1.1088941081662809	573.4314633	50000005000000
1.1090285945770264	566.8106714	50000005000000
1.1090434005187464	598.3388224	50000005000000
1.1091507023417422	500.4305082	50000005000000
1.1092231291416574	527.7370426	50000005000000
1.1092599459650592	521.3549793	50000005000000
1.1092720641739628	568.3634711	50000005000000
1.1095345938605197	545.0545565	50000005000000
1.109604524328878	569.6922118	50000005000000
1.10972017679399	545.9732856	50000005000000
1.1097260469022143	497.3134225	50000005000000
1.1098354593270705	569.2608184	50000005000000
1.1099375825121007	536.0289694	50000005000000
1.1100415317296872	571.5774499	50000005000000
1.110082891006595	561.7920697	50000005000000
1.1101310663046435	530.118208	50000005000000
1.1103407147410156	561.5846419	50000005000000
1.1104230604675078	528.166319	50000005000000
1.1104589313895254	520.8220155	50000005000000
1.1105104190937944	546.6798125	50000005000000
1.1105262311434334	560.0814028	50000005000000
1.1106010267112372	569.3478965	50000005000000
1.110644441684597	542.2372333	50000005000000
1.1107568490487332	572.966933	50000005000000
1.1107976141048441	578.6263528	50000005000000
1.1108005141479118	485.1048463	50000005000000
1.1108339571964878	539.1092975	50000005000000
1.111011587661181	545.1795157	50000005000000
1.1110648806718166	545.0585648	50000005000000
1.1110747024665757	531.6798241	50000005000000
1.1111832325029691	535.8921844	50000005000000
1.11139921943846	561.1343434	50000005000000
1.1115608671955879	557.687136	50000005000000
1.111662406123823	542.2046338	50000005000000
1.1116703713481526	563.2192944	50000005000000
1.111836103881375	552.0382241	50000005000000
1.1118627760252373	570.4401822	50000005000000
1.1118755649474528	555.0828378	50000005000000
1.1119814235095955	547.3602171	50000005000000
1.1120399621349055	535.4082378	50000005000000
1.1120781599869802	559.8998705	50000005000000
1.112269635552284	541.6827858	50000005000000
1.1124390848795764	558.7670602	50000005000000
1.1128834250513733	534.040157	50000005000000
1.113147848017947	534.725372	50000005000000
1.1132062767679676	499.1458083	50000005000000
1.1132780117723668	586.7206685	50000005000000
1.113284513368137	573.2363216	50000005000000
1.1134096798151365	532.1315276	50000005000000
1.113687909891917	580.0514389	50000005000000
1.1137213382158202	537.1840412	50000005000000
1.1137303815461457	613.2669291	50000005000000
1.113876829703938	526.6853681	50000005000000
1.1139676793196625	563.6915227	50000005000000
1.1140324827455426	581.9217589	50000005000000
1.1143793948577376	539.5843528	50000005000000
1.1145702342525567	567.1151472	50000005000000
1.1146918391196468	533.0153682	50000005000000
1.1148550812209326	610.1251007	50000005000000
1.115180088858745	617.2673923	50000005000000
1.1151888150579816	577.1351757	50000005000000
1.115399306216997	575.3060255	50000005000000
1.1154164615936497	556.7630607	50000005000000
1.11560203992091	567.1572192	50000005000000
1.115745748875538	558.9723877	50000005000000
1.1157894914496445	550.5639416	50000005000000
1.1159952684389276	551.6366545	50000005000000
1.116326000173323	521.737573	50000005000000
1.116506073208794	536.6090311	50000005000000
1.1166804415749874	522.4737696	50000005000000
1.1168644632347438	531.3051159	50000005000000
1.1168982592874015	548.0168873	50000005000000
1.1169249272359996	587.3029846	50000005000000
1.1169571230069018	590.2332114	50000005000000
1.1171979298197756	550.5552833	50000005000000
1.117451533592397	557.9838906	50000005000000
1.1174969314216985	555.3506805	50000005000000
1.1175290817327586	532.0885081	50000005000000
1.1175825349217945	533.4125485	50000005000000
1.1176303378643484	585.1408119	50000005000000
1.11778642888727	547.3801297	50000005000000
1.1178212968532706	538.0857688	50000005000000
1.117907259234861	575.6720966	50000005000000
1.118131601750398	565.4685904	50000005000000
1.1182248292371415	550.8133723	50000005000000
1.1187227697573559	528.5107414	50000005000000
1.1189723335006942	548.2999958	50000005000000
1.1190587448055471	529.439016	50000005000000
1.1190735348158058	542.3235875	50000005000000
1.1191542903671363	600.8436584	50000005000000
1.119166004513569	560.5986441	50000005000000
1.119474428894804	591.1471651	50000005000000
1.1195507080276248	550.9975514	50000005000000
1.1196058572579959	543.5406788	50000005000000
1.1196407269497268	544.9065794	50000005000000
1.1196868381963263	556.7671126	50000005000000
1.1197323027527468	588.7588502	50000005000000
1.119740979007366	556.9089276	50000005000000
1.1200012762971858	494.9185768	50000005000000
1.1201429706496848	592.5066977	50000005000000
1.1202268165018916	507.4060971	50000005000000
1.1203451197913656	572.8654131	50000005000000
1.1203584793129426	521.6659805	50000005000000
1.1204917353894095	560.7081382	50000005000000
1.120556333349474	546.9608787	50000005000000
1.1207843538547917	566.5400783	50000005000000
1.1209582969621477	586.5112594	50000005000000
1.1210045141196292	544.5779716	50000005000000
1.1210234551027425	586.6636035	50000005000000
1.1210366968031984	538.7083801	50000005000000
1.1210400169799286	544.141007	50000005000000
1.1210831592535326	553.8476437	50000005000000
1.1213065855583206	570.0542273	50000005000000
1.121578746952281	546.5827075	50000005000000
1.1217674816554175	585.2716752	50000005000000
1.1217805750995664	490.6023384	50000005000000
1.1217854815709645	539.4277358	50000005000000
1.1218056865240524	563.0350209	50000005000000
1.1218057224738545	550.4021147	50000005000000
1.1220649691717353	565.9053243	50000005000000
1.1221102178261193	565.5805098	50000005000000
1.1221294303054188	586.5116522	50000005000000
1.1222678798560517	513.8465071	50000005000000
1.122305577033854	538.9150918	50000005000000
1.1223978344597536	555.4567621	50000005000000
1.1223978607212044	542.0364943	50000005000000
1.1224956012856857	510.9080243	50000005000000
1.1227200251730491	516.562517	50000005000000
1.122789788513516	530.5360303	50000005000000
1.1228607056202111	595.9142516	50000005000000
1.1229373385395838	561.6671314	50000005000000
1.1229868139570922	525.3143333	50000005000000
1.123154700785736	549.0524214	50000005000000
1.1231857737110842	571.359477	50000005000000
1.123217505653415	586.8034659	50000005000000
1.1234384639604214	572.4841043	50000005000000
1.1234797735653914	561.442348	50000005000000
1.123734469203508	540.0377309	50000005000000
1.1239023864221838	551.1182353	50000005000000
1.123993526630216	525.5781638	50000005000000
1.1240826112834426	557.4650388	50000005000000
1.1240852434815438	537.8603955	50000005000000
1.1240937586223594	536.8051106	50000005000000
1.1241224700224095	585.5803041	50000005000000
1.124123120436148	552.5252381	50000005000000
1.1242794043471234	540.7387506	50000005000000
1.1244237449476442	516.5659364	50000005000000
1.1246009814037496	554.2901882	50000005000000
1.1249550190431403	544.8900025	50000005000000
1.1250399981172057	571.4802803	50000005000000
1.1250471086978706	548.4837306	50000005000000
1.125239934310606	581.2367799	50000005000000
1.125333125914458	538.5232658	50000005000000
1.125520620133941	558.0968257	50000005000000
1.1255656742334017	526.429264	50000005000000
1.1256015150166512	543.8268924	50000005000000
1.1256335674718534	531.5301337	50000005000000
1.1257141176275345	539.521036	50000005000000
1.126065967024925	589.3499552	50000005000000
1.1262477351328115	550.1564367	50000005000000
1.1264547797309157	547.9117861	50000005000000
1.1265285949642925	581.8875764	50000005000000
1.1266254010705878	539.986941	50000005000000
1.12671585567531	584.1568583	50000005000000
1.1267309058580313	555.8973532	50000005000000
1.1268062737485471	551.4400703	50000005000000
1.1268514267747372	520.5027326	50000005000000
1.1268989865068992	550.2437999	50000005000000
1.1270396391079247	507.9000267	50000005000000
1.1270848760694605	549.8548913	50000005000000
1.1271327992712992	556.7072119	50000005000000
1.1272565543979547	549.6989654	50000005000000
1.127484690215875	567.922738	50000005000000
1.1276499576337928	539.9643948	50000005000000
1.1278928855421941	543.6474069	50000005000000
1.1279346396334198	506.6051056	50000005000000
1.1279619048340508	527.0342915	50000005000000
1.128589339411186	550.7074002	50000005000000
1.1287047764888103	552.5447121	50000005000000
1.1287850797020047	563.707378	50000005000000
1.1288499764130235	530.118578	50000005000000
1.1288940662709814	568.4716177	50000005000000
1.129170680888809	581.7847896	50000005000000
1.1292085465803459	573.7244777	50000005000000
1.1292347523830495	534.8511142	50000005000000
1.1292378306266189	584.5137139	50000005000000
1.1293447419813405	560.7315725	50000005000000
1.129584334688016	523.4441267	50000005000000
1.1297935934189027	523.0319541	50000005000000
1.129886709672518	516.8001642	50000005000000
1.1300320064401754	570.0573006	50000005000000
1.1303049428583818	532.6290186	50000005000000
1.130733136935412	577.3960755	50000005000000
1.1307369568586076	590.0371011	50000005000000
1.1307685648132118	492.5514807	50000005000000
1.1307882341315136	598.0558399	50000005000000
1.1308127531948888	591.2847561	50000005000000
1.1308916348464628	557.9817358	50000005000000
1.1309964688044314	563.4007989	50000005000000
1.131128672126617	547.2189421	50000005000000
1.1311465283060582	523.6374596	50000005000000
1.1311835244795845	572.8777195	50000005000000
1.1312095073033053	524.2309683	50000005000000
1.1314343092296384	558.1828394	50000005000000
1.131489796458667	570.7188383	50000005000000
1.131720505044686	587.8566531	50000005000000
1.1317345025185237	591.6879023	50000005000000
1.1317502564949535	519.1480468	50000005000000
1.131929039438044	537.7491115	50000005000000
1.1320003029856889	545.5335509	50000005000000
1.1320824812809689	571.3471376	50000005000000
1.1321164485491737	536.1844977	50000005000000
1.1321286992573012	558.3186893	50000005000000
1.1321421487492749	543.9350439	50000005000000
1.1321707143740958	531.050435	50000005000000
1.132321245057883	558.1533514	50000005000000
1.1324048881559945	600.7595397	50000005000000
1.1324533772464282	567.6523294	50000005000000
1.1326190436364576	569.9203613	50000005000000
1.1326266418783806	526.6363653	50000005000000
1.1327249188526798	579.1254286	50000005000000
1.1327618526323635	550.8718666	50000005000000
1.1327950914119498	539.7077774	50000005000000
1.1329430904729667	557.8205518	50000005000000
1.1329508076217008	563.3738435	50000005000000
1.1329897093673935	609.0707129	50000005000000
1.1333391703350362	560.5444762	50000005000000
1.1333629233548028	569.7735168	50000005000000
1.133497198504366	539.0446862	50000005000000
1.133614305963507	575.8783193	50000005000000
1.1336872532401745	552.0733045	50000005000000
1.13387673243914	542.1007901	50000005000000
1.1340118322321078	583.9648705	50000005000000
1.1340259297771245	577.8924807	50000005000000
1.1341179990222114	537.4272244	50000005000000
1.134448907401704	546.2988452	50000005000000
1.1345635875171824	525.1263348	50000005000000
1.134583149596329	540.6916957	50000005000000
1.1347859319703577	563.9449225	50000005000000
1.13483430430411	554.1722022	50000005000000
1.1349232014949182	521.0015103	50000005000000
1.1349309600753	527.0060851	50000005000000
1.13495321601982	551.1920599	50000005000000
1.134973919684368	533.1013955	50000005000000
1.13500140542092	543.1390825	50000005000000
1.135012805594813	554.4683379	50000005000000
1.1351938918522304	530.1458773	50000005000000
1.135241626754906	584.1750198	50000005000000
1.135247638758497	526.8722276	50000005000000
1.1352993907248878	561.710785	50000005000000
1.1353248467802357	556.5857662	50000005000000
1.1355048369197371	539.2165364	50000005000000
1.1355058036644734	578.6144636	50000005000000
1.1355506964084436	573.3217034	50000005000000
1.135560958378646	570.5381437	50000005000000
1.1358724918193843	510.707464	50000005000000
1.1360167094451632	538.0183057	50000005000000
1.1360241582270645	532.8822169	50000005000000
1.1362615682647959	532.7944119	50000005000000
1.1365279756482156	578.6090364	50000005000000
1.1366226691128487	520.7396181	50000005000000
1.1367418686385835	558.7925237	50000005000000
1.1369533996255572	544.9425742	50000005000000
1.1371328620192354	545.6180225	50000005000000
1.1373374146326318	532.0900142	50000005000000
1.137489451265228	549.9427502	50000005000000
1.1376253783078658	527.9545664	50000005000000
1.1376413867474384	521.454879	50000005000000
1.1377261730382306	556.9973384	50000005000000
1.1378527331509027	577.2436703	50000005000000
1.1378603341278637	550.4045212	50000005000000
1.1379127802796865	534.6085581	50000005000000
1.1379897216101615	556.4529646	50000005000000
1.1379937506048534	558.2109741	50000005000000
1.1380033898436666	597.2440818	50000005000000
1.1383002333039247	551.361792	50000005000000
1.1383981602203828	553.0228822	50000005000000
1.1384483484644794	513.1611619	50000005000000
1.1386243741976922	544.5299495	50000005000000
1.1393797250908384	544.2005238	50000005000000
1.1394457805228626	553.6421561	50000005000000
1.1397035101356097	504.7235366	50000005000000
1.139728984252966	571.6904442	50000005000000
1.1397906837153045	549.2248079	50000005000000
1.1399237165326201	558.8472017	50000005000000
1.1399945452382156	525.7968702	50000005000000
1.1400195369180928	552.088426	50000005000000
1.140039471694664	561.8428428	50000005000000
1.1400979149271135	531.6656786	50000005000000
1.1401122696033277	547.3303895	50000005000000
1.140160638665081	558.9519864	50000005000000
1.1402140603259652	523.0802619	50000005000000
1.1402796446892758	569.3795036	50000005000000
1.1406542444685583	532.9037885	50000005000000
1.140671752047098	567.3624907	50000005000000
1.140729397110836	594.2260891	50000005000000
1.1407446194099986	553.6353391	50000005000000
1.140762700788789	580.9382761	50000005000000
1.1408264590817798	548.0385196	50000005000000
1.14091274355856	560.5166208	50000005000000
1.140934322038102	536.7054871	50000005000000
1.1409424853949317	559.502157	50000005000000
1.1410345047591304	563.2690727	50000005000000
1.141145435250989	587.1041435	50000005000000
1.1412496098578042	607.0617342	50000005000000
1.1412603593611577	565.7409596	50000005000000
1.1413559025029487	539.0257905	50000005000000
1.141469446889924	582.5130029	50000005000000
1.141524157259304	571.5871046	50000005000000
1.1418714043667708	530.7310047	50000005000000
1.1419936307996903	588.3016086	50000005000000
1.1422408286135448	540.5026751	50000005000000
1.142271406653358	548.6639118	50000005000000
1.1425424981590644	525.2248125	50000005000000
1.1425774743377628	553.3597297	50000005000000
1.1428038996240577	534.4793756	50000005000000
1.1428841315386509	547.1056904	50000005000000
1.1432594507393086	569.3694776	50000005000000
1.1435795055585158	495.836558	50000005000000
1.1437127829472062	544.7610081	50000005000000
1.1437152426300017	553.780197	50000005000000
1.1437850632657174	573.3991791	50000005000000
1.1438578747251895	571.6890554	50000005000000
1.14403486290403	565.800124	50000005000000
1.1441263573173002	589.5913715	50000005000000
1.1446930851459922	573.80596	50000005000000
1.1447752247268612	526.9544774	50000005000000
1.1450826806448935	569.5012067	50000005000000
1.1451768891394012	559.9507263	50000005000000
1.1453194189438518	527.0162366	50000005000000
1.1453262320621307	554.9870479	50000005000000
1.1453376765386	521.3433172	50000005000000
1.1456185024083685	561.9660784	50000005000000
1.145680913739077	565.8616825	50000005000000
1.1456816244755632	515.3708861	50000005000000
1.1457106373042258	598.4244094	50000005000000
1.145933887034924	512.6022348	50000005000000
1.1460206433725104	516.5157939	50000005000000
1.146136594213614	559.8291057	50000005000000
1.1461562041258235	560.7474885	50000005000000
1.1462568934699104	517.7553687	50000005000000
1.1463892944344107	550.1255023	50000005000000
1.1464934429460878	557.3710527	50000005000000
1.1468899356578846	564.379952	50000005000000
1.1471421796022303	532.1067087	50000005000000
1.1472305573319033	569.0163683	50000005000000
1.1474348459300194	576.4992936	50000005000000
1.147489420870783	569.6142731	50000005000000
1.1477089209398863	534.930048	50000005000000
1.1477166907862304	598.4297236	50000005000000
1.1477392786223797	534.0910102	50000005000000
1.1478208202917477	576.1364765	50000005000000
1.1479155783447443	547.4526996	50000005000000
1.1479883590731874	601.3632552	50000005000000
1.148158888411916	568.3208486	50000005000000
1.1482200637007431	554.3773578	50000005000000
1.1484672783826213	572.7296967	50000005000000
1.1484675507725477	549.4897038	50000005000000
1.148508176543081	561.4110772	50000005000000
1.1485999105693092	548.4895479	50000005000000
1.148654863764558	549.5555962	50000005000000
1.1486903644830178	593.8112878	50000005000000
1.1487987445476495	550.2560601	50000005000000
1.1488760489901275	527.7313444	50000005000000
1.1490557708733709	578.4492614	50000005000000
1.1491188005639348	562.6228461	50000005000000
1.1492626054154569	532.7524577	50000005000000
1.1492895177929865	571.9002148	50000005000000
1.14930958630937	537.4647299	50000005000000
1.1495776068029986	573.2863256	50000005000000
1.149704894432542	540.8086537	50000005000000
1.1498526838310488	551.7779714	50000005000000
1.149901008298834	568.8741193	50000005000000
1.1499032961655271	534.4066774	50000005000000
1.1500458503677138	549.3952852	50000005000000
1.1501369772824803	522.8526922	50000005000000
1.1501694167321987	532.2377487	50000005000000
1.1505824768972621	572.8303055	50000005000000
1.1505835200403938	565.578368	50000005000000
1.1508249959453	533.4321853	50000005000000
1.1510344781216144	563.3477686	50000005000000
1.1510371039595804	547.684232	50000005000000
1.151601378526249	543.6673165	50000005000000
1.1517683591645205	525.5093954	50000005000000
1.1518532101997792	546.620168	50000005000000
1.1521326912130594	620.7048357	50000005000000
1.1521964571333256	578.831907	50000005000000
1.1525873496223262	553.4696053	50000005000000
1.1527407988526313	526.2714655	50000005000000
1.1528647600363224	541.1752153	50000005000000
1.1530491948032455	542.8675166	50000005000000
1.1531092586777016	545.5767261	50000005000000
1.1531738885128051	574.9950635	50000005000000
1.153545374250197	493.4706975	50000005000000
1.1536112273538643	523.7017471	50000005000000
1.1540315635035423	570.0671191	50000005000000
1.154052016900999	574.5011091	50000005000000
1.1540593862570665	547.8883192	50000005000000
1.1541645082516192	569.5656574	50000005000000
1.154244987537386	649.8075531	50000005000000
1.154338992188251	549.3664831	50000005000000
1.1544365846053737	533.0533801	50000005000000
1.1544626652223675	542.0411888	50000005000000
1.1545092865046085	599.0341426	50000005000000
1.1545703521561963	549.0404737	50000005000000
1.1547300849515143	577.829341	50000005000000
1.1548710597151879	556.8051496	50000005000000
1.1549901126718227	575.046455	50000005000000
1.1550970882250369	604.1826377	50000005000000
1.15529043240622	573.3839568	50000005000000
1.155303441632248	585.1694002	50000005000000
1.1553343973563903	539.7173946	50000005000000
1.1554177917134676	550.364394	50000005000000
1.1555240526078134	576.0773463	50000005000000
1.1557571903944297	546.76037	50000005000000
1.1561692017477716	567.1884197	50000005000000
1.1562270586423686	562.3612455	50000005000000
1.1565998302927685	549.0362663	50000005000000
1.15687564799287	561.2966558	50000005000000
1.156966475447477	548.5493676	50000005000000
1.156978769790646	516.3768805	50000005000000
1.1573209199164354	539.5909297	50000005000000
1.1573229382442416	578.7542538	50000005000000
1.157345835908809	576.1376736	50000005000000
1.1575352266107983	604.7214708	50000005000000
1.1575536370951958	544.5301079	50000005000000
1.1576270965545064	562.3338141	50000005000000
1.157641100237795	597.2455292	50000005000000
1.1577116745906468	531.7634837	50000005000000
1.157847844892562	548.0532005	50000005000000
1.1580014473113989	569.1103775	50000005000000
1.1581940333632157	554.6662457	50000005000000
1.1582942626640935	551.1068886	50000005000000
1.1584186337335978	567.790831	50000005000000
1.1584458385904823	580.838238	50000005000000
1.1585558827970606	541.1077362	50000005000000
1.1585776322747945	539.7162851	50000005000000
1.1586513482222496	559.6345383	50000005000000
1.1586547275665162	529.2386046	50000005000000
1.1586680079855092	578.2231598	50000005000000
1.1586970917855046	558.0828629	50000005000000
1.1587644351236672	519.9166375	50000005000000
1.1588093126914258	581.6762685	50000005000000
1.1590200904316068	543.7584018	50000005000000
1.1590969869905945	558.4372662	50000005000000
1.159293577118214	582.795104	50000005000000
1.159350606701802	562.6944323	50000005000000
1.1593520508842028	583.3264152	50000005000000
1.1596494292014654	562.3776221	50000005000000
1.1596640455192009	585.8837466	50000005000000
1.1596932076665836	522.4200263	50000005000000
1.1599596259067475	557.8262602	50000005000000
1.1602540960629673	545.2837374	50000005000000
1.1603457521057994	524.4884843	50000005000000
1.160349532407038	580.9508978	50000005000000
1.1603546575086443	547.1439667	50000005000000
1.1605311675351642	534.7578993	50000005000000
1.1607790424256843	580.6760437	50000005000000
1.1609115074575191	604.4769647	50000005000000
1.1610430056382612	602.042444	50000005000000
1.161089794861922	578.9636764	50000005000000
1.1612516192710456	538.0810398	50000005000000
1.161260888577794	558.8469801	50000005000000
1.1613160058114749	573.6388429	50000005000000
1.161447919900351	547.4039025	50000005000000
1.161495925766978	563.0109274	50000005000000
1.1615062881352218	564.7609091	50000005000000
1.161563050051282	559.4524786	50000005000000
1.1617093377065588	511.9645552	50000005000000
1.1617321767949242	572.7747798	50000005000000
1.161750293799627	542.1371803	50000005000000
1.1617800704937182	540.8472211	50000005000000
1.1618494452236945	533.9195634	50000005000000
1.161866571594102	541.9089502	50000005000000
1.1620023064078673	514.3543645	50000005000000
1.1620146284829675	567.5128826	50000005000000
1.1620733673496595	594.9436442	50000005000000
1.1622465945320195	574.1577585	50000005000000
1.1622531892916816	577.7423768	50000005000000
1.162280186034821	558.4362674	50000005000000
1.1623286283705585	554.364155	50000005000000
1.1623339298404824	573.0446374	50000005000000
1.1623686908092214	580.6368721	50000005000000
1.1623975017413009	575.4393305	50000005000000
1.1625611009325771	552.0211849	50000005000000
1.1626681882547425	538.1864209	50000005000000
1.1629192594221562	555.1112277	50000005000000
1.1632296346805284	577.2328017	50000005000000
1.1633439618250272	534.0981897	50000005000000
1.1633922199600082	555.073161	50000005000000
1.1634989896724492	606.3619494	50000005000000
1.1635182952788456	551.364817	50000005000000
1.1635692442772652	540.7389728	50000005000000
1.1636825894460372	586.0023165	50000005000000
1.1637068879855852	564.4110142	50000005000000
1.1637770951523247	582.4096084	50000005000000
1.1638303315119698	572.8117824	50000005000000
1.1640475060883713	576.6093438	50000005000000
1.1642347257158567	589.3813205	50000005000000
1.164244034024413	563.6109714	50000005000000
1.1642590918440852	546.0946359	50000005000000
1.1643240758741564	568.9323422	50000005000000
1.1643613885728403	556.6084402	50000005000000
1.164464536261929	544.6832335	50000005000000
1.1645189681457233	531.0346434	50000005000000
1.1645647808539303	605.3001608	50000005000000
1.1645810895584825	569.4645092	50000005000000
1.1646336570827915	549.8125341	50000005000000
1.1648366299126365	564.8226722	50000005000000
1.1649112884505144	568.2417049	50000005000000
1.164926993521774	540.7300369	50000005000000
1.1650133342643143	575.2193489	50000005000000
1.1653406051632842	596.7793113	50000005000000
1.1653864224909292	532.6323369	50000005000000
1.1656955697447886	598.8411884	50000005000000
1.1658159095160028	571.6267775	50000005000000
1.1659130523426038	539.6447283	50000005000000
1.1659355391965134	543.3906418	50000005000000
1.165976856064582	540.1989051	50000005000000
1.1660423111682496	564.8595342	50000005000000
1.1666229578878915	513.911302	50000005000000
1.1666832575398218	559.6904725	50000005000000
1.1666902751357646	551.4455617	50000005000000
1.1668195349755939	576.2720219	50000005000000
1.1669991642118736	559.695085	50000005000000
1.1671229984885985	570.4329291	50000005000000
1.1671495590428884	561.7904765	50000005000000
1.1671723723400351	583.7206974	50000005000000
1.1672859684502503	565.0029055	50000005000000
1.1672930607265637	514.9382323	50000005000000
1.167304291635756	547.4838653	50000005000000
1.1673716403832717	541.5414111	50000005000000
1.1673971367430664	559.3075019	50000005000000
1.1674329611223593	558.5772063	50000005000000
1.1674669446607049	561.5001641	50000005000000
1.1676545239577014	524.4773829	50000005000000
1.167702793977074	551.9680998	50000005000000
1.1679703491437308	506.9202935	50000005000000
1.1681072419274354	572.0667691	50000005000000
1.168148811038788	596.9445836	50000005000000
1.1682801047014528	565.6029954	50000005000000
1.1684443548349583	524.0981819	50000005000000
1.1685201330465458	562.6453392	50000005000000
1.1686583152443415	576.6923902	50000005000000
1.1686600210715172	580.6234053	50000005000000
1.168669851193271	537.099247	50000005000000
1.1687495448258032	541.1434719	50000005000000
1.1689244603443718	568.682935	50000005000000
1.1690074584962429	511.5535328	50000005000000
1.1693284129111512	570.1381082	50000005000000
1.1693711051972246	526.7172915	50000005000000
1.1693909443899717	528.8872525	50000005000000
1.1693967349505778	557.3238627	50000005000000
1.1694217329725674	578.3698024	50000005000000
1.169504272887956	565.7101102	50000005000000
1.1695277055848854	546.7854857	50000005000000
1.1696607856452157	573.6982743	50000005000000
1.1698800957037334	579.8364569	50000005000000
1.1699295795879991	504.7008368	50000005000000
1.169954196133416	579.2691348	50000005000000
1.1699873172588169	531.5062105	50000005000000
1.1700681559973491	582.1611978	50000005000000
1.1703392891803424	527.0132059	50000005000000
1.1706414156586793	537.9711538	50000005000000
1.170737174368364	603.8410477	50000005000000
1.1708005357506008	549.7008874	50000005000000
1.1708012211613832	542.12164	50000005000000
1.1708833442714728	576.0806886	50000005000000
1.1709072683015385	530.7729572	50000005000000
1.170996080125717	567.9116372	50000005000000
1.1710874864464065	577.3751263	50000005000000
1.171095870326023	553.2822765	50000005000000
1.1715908265277393	515.5803329	50000005000000
1.1719470441048188	571.2820257	50000005000000
1.1721634615734928	530.0611355	50000005000000
1.1721810130940344	566.2613331	50000005000000
1.1721936094002965	566.3991443	50000005000000
1.1722505577219209	573.7752267	50000005000000
1.1723756133283358	568.2786387	50000005000000
1.1725124568094576	562.2786234	50000005000000
1.1726432773283326	594.008007	50000005000000
1.172645387800311	571.1689398	50000005000000
1.172752531806751	551.7566511	50000005000000
1.1730750436695019	560.7105481	50000005000000
1.1731331562312328	548.1059758	50000005000000
1.1732959721696692	506.0774532	50000005000000
1.1733454608094047	529.3730487	50000005000000
1.1735362183271154	480.9235984	50000005000000
1.1735612460613574	615.2539978	50000005000000
1.173603203608533	549.8300877	50000005000000
1.1736064543280773	599.9619169	50000005000000
1.1738009642004965	559.6996502	50000005000000
1.1741686133726712	542.9501018	50000005000000
1.1742139121024784	565.9475654	50000005000000
1.174237598325095	580.1905489	50000005000000
1.174287370125803	565.3544291	50000005000000
1.1743544989120245	595.1628941	50000005000000
1.174444452669575	565.9263208	50000005000000
1.174469376299384	560.7221414	50000005000000
1.1745204890185523	579.647164	50000005000000
1.1746051070180887	515.3648517	50000005000000
1.1746492715471135	595.6338768	50000005000000
1.1748698039081504	560.3800877	50000005000000
1.1748948136994772	576.1445643	50000005000000
1.1750970754846426	484.6072273	50000005000000
1.1752923647061244	535.4146465	50000005000000
1.1756547633191052	527.1076527	50000005000000
1.175966922167929	560.7903786	50000005000000
1.1760544261986814	553.5085194	50000005000000
1.1761549545223633	562.0182977	50000005000000
1.1761695176963192	565.2524986	50000005000000
1.1761853027593807	607.4067032	50000005000000
1.1764582613401116	571.2180037	50000005000000
1.1766267696411283	500.355788	50000005000000
1.1768193714575916	546.4483988	50000005000000
1.1770667851253005	535.555285	50000005000000
1.1773036257920702	581.0245219	50000005000000
1.1773059938160566	555.907147	50000005000000
1.177343062622788	543.7747638	50000005000000
1.177447237274318	550.0956422	50000005000000
1.17750878273035	565.6556718	50000005000000
1.1775146504983882	571.344498	50000005000000
1.1776204998423891	561.4366998	50000005000000
1.1776260457074534	587.0991223	50000005000000
1.177697589553849	531.1370256	50000005000000
1.1777759094496123	594.6519607	50000005000000
1.1778835603533202	547.4435864	50000005000000
1.1780307879002714	562.5236912	50000005000000
1.1780509399060204	520.2512974	50000005000000
1.1782234438887318	545.6265449	50000005000000
1.1783407981803946	577.5874874	50000005000000
1.1783575453910877	540.48631	50000005000000
1.1784227173023645	604.1877414	50000005000000
1.178702943208365	511.4873922	50000005000000
1.1787907512727211	544.6936512	50000005000000
1.1788992982373838	554.1922298	50000005000000
1.1789157264550107	554.3461211	50000005000000
1.179015835526093	544.1871494	50000005000000
1.1790680336717054	519.1242116	50000005000000
1.1790716097893812	571.2237083	50000005000000
1.179090639502451	590.5983565	50000005000000
1.179282626466008	525.8371261	50000005000000
1.1795224604264711	561.6790786	50000005000000
1.1797662384656236	593.6958299	50000005000000
1.179791709656234	566.478243	50000005000000
1.1798202300887737	546.4910362	50000005000000
1.1798529185247228	549.2904654	50000005000000
1.1798777239735267	556.8042462	50000005000000
1.180017714101433	556.2908621	50000005000000
1.1800509902739011	569.7080828	50000005000000
1.1801423893475325	561.7462882	50000005000000
1.18026211927893	576.7748473	50000005000000
1.1802716970572251	546.2939354	50000005000000
1.1802837587341428	544.0822446	50000005000000
1.1804625694969064	551.1286123	50000005000000
1.1804841319633854	561.0939886	50000005000000
1.1805715178801637	570.9237123	50000005000000
1.1806203799003805	575.3315762	50000005000000
1.1806995116942411	560.6591328	50000005000000
1.1807857309430971	567.7022417	50000005000000
1.1809415284239906	574.2574013	50000005000000
1.1810077667998178	570.5673339	50000005000000
1.1813774160771064	560.2035493	50000005000000
1.1814506132979077	540.3649823	50000005000000
1.1816195444015392	559.8347623	50000005000000
1.181624984575559	626.8514804	50000005000000
1.1819898054298439	541.5563916	50000005000000
1.182170359818069	527.0500018	50000005000000
1.1821713717761857	585.1237463	50000005000000
1.182245845981393	591.3782711	50000005000000
1.1822692544729687	540.3069146	50000005000000
1.182442239765093	543.5306088	50000005000000
1.18250171258961	567.6653483	50000005000000
1.182524913300195	543.4630907	50000005000000
1.1826304943256507	553.4218483	50000005000000
1.182656406753587	605.6290501	50000005000000
1.1826993710663949	557.7398324	50000005000000
1.1827238247542642	571.4473843	50000005000000
1.1827482467197403	575.1669203	50000005000000
1.1829029450528323	546.6071567	50000005000000
1.1831292157627478	551.3282489	50000005000000
1.1831500771932375	512.1594841	50000005000000
1.1832785347631003	558.7844557	50000005000000
1.1834339712306172	569.1801665	50000005000000
1.183547048594518	529.0410619	50000005000000
1.1836107800650144	567.3168622	50000005000000
1.1836148842470648	609.3903917	50000005000000
1.1837514234177269	554.5975543	50000005000000
1.1839893045352363	555.5674765	50000005000000
1.184014951568114	586.3349734	50000005000000
1.184046869346603	535.129642	50000005000000
1.1840917570804452	563.6963881	50000005000000
1.1844996982408131	596.4346572	50000005000000
1.1847957323991594	577.5216721	50000005000000
1.184877907504177	538.7268893	50000005000000
1.1849157236141958	593.7409058	50000005000000
1.1849750149585512	587.6852226	50000005000000
1.185239265515305	538.7886107	50000005000000
1.1852646830304117	564.6457407	50000005000000
1.1854072159437865	598.3922349	50000005000000
1.185413405415712	533.81628	50000005000000
1.1855023683001096	511.9108954	50000005000000
1.185693224794348	524.4120066	50000005000000
1.1857162265957657	550.9252686	50000005000000
1.1858125246042213	536.1159071	50000005000000
1.1858805266161294	531.8940235	50000005000000
1.1862717783543515	545.9143586	50000005000000
1.186299515476405	558.9499468	50000005000000
1.1863601291132455	567.4793642	50000005000000
1.1863602863883824	561.1903679	50000005000000
1.186445464789751	592.5969182	50000005000000
1.1865116579528805	530.9447803	50000005000000
1.1865313057071356	555.1828003	50000005000000
1.1865707280052504	549.7947771	50000005000000
1.1865796580383412	556.3217166	50000005000000
1.1867565414021517	605.4872063	50000005000000
1.1867750148823155	568.0996123	50000005000000
1.1869553353961528	524.3135308	50000005000000
1.1871652778031314	573.9437792	50000005000000
1.1871942450740582	608.5493071	50000005000000
1.187249189242753	586.1022254	50000005000000
1.1875035136939551	522.2723585	50000005000000
1.187595100292557	570.0805052	50000005000000
1.1876248674433585	584.8502201	50000005000000
1.1876744214530015	548.6592772	50000005000000
1.1877338677107363	561.4271203	50000005000000
1.1878181381549888	583.3901355	50000005000000
1.1878401405948529	510.932766	50000005000000
1.1878670238636144	554.6750394	50000005000000
1.1880648434386645	546.780071	50000005000000
1.1882179353911102	579.4965005	50000005000000
1.1882293241255908	584.5006251	50000005000000
1.1883273939048935	544.2725463	50000005000000
1.1884343787162006	593.7654489	50000005000000
1.1885387017322582	539.0766451	50000005000000
1.1886267966561084	559.827752	50000005000000
1.1889954206350737	555.307651	50000005000000
1.1890329479723178	586.7981517	50000005000000
1.1890648837579945	555.5600517	50000005000000
1.1891079999679324	545.8880498	50000005000000
1.1893336478198044	599.570133	50000005000000
1.1893832725515658	567.7548208	50000005000000
1.1894051908615568	564.0122077	50000005000000
1.1895043521572817	527.4795059	50000005000000
1.1895589787030865	543.6231387	50000005000000
1.1896597531066246	538.8815625	50000005000000
1.189712455717903	547.449202	50000005000000
1.1898320722278428	579.7918898	50000005000000
1.1898596145852227	607.7360131	50000005000000
1.1899091727392241	542.2912109	50000005000000
1.1900041747527466	528.7890995	50000005000000
1.1900836699810244	606.0700163	50000005000000
1.1900886768156878	563.6566331	50000005000000
1.1901068979806737	553.3047206	50000005000000
1.1901302428475038	568.9252812	50000005000000
1.1901732811678591	559.520562	50000005000000
1.1902414197719404	590.7166595	50000005000000
1.1902766416719348	540.5564025	50000005000000
1.1903090071061986	560.96492	50000005000000
1.190582889167914	561.1672239	50000005000000
1.1906084746158294	559.4133658	50000005000000
1.1906238688909834	553.6297142	50000005000000
1.1907332656004312	572.9691851	50000005000000
1.1908783474462252	580.1172116	50000005000000
1.1909554767374444	574.0577255	50000005000000
1.1909846701955271	564.7074412	50000005000000
1.1911747748595487	562.2782862	50000005000000
1.1912170335591843	531.5844051	50000005000000
1.1912357544766845	568.0930413	50000005000000
1.1912365144610932	531.457684	50000005000000
1.1914386935254346	530.9014277	50000005000000
1.1915032728747983	577.2783405	50000005000000
1.1915662571231596	538.6080982	50000005000000
1.1917471368644563	583.2165039	50000005000000
1.191826733236749	554.0081493	50000005000000
1.19199428161774	562.8274973	50000005000000
1.19202161452751	535.5521432	50000005000000
1.1920361383428135	539.0639863	50000005000000
1.1920738110621685	497.0551154	50000005000000
1.1920866139298438	541.8502519	50000005000000
1.1921189794607645	557.5180782	50000005000000
1.1922149410757468	536.2832001	50000005000000
1.1922170164634451	574.4715288	50000005000000
1.192312563322827	573.3755922	50000005000000
1.192353291777675	568.4130797	50000005000000
1.1923580873740156	577.8304116	50000005000000
1.1923599264186893	563.0073916	50000005000000
1.1923627553772027	541.7542714	50000005000000
1.1923750142066882	598.763027	50000005000000
1.1924243754135864	517.6356739	50000005000000
1.1926834264357802	590.4894598	50000005000000
1.1927370013744512	552.07848	50000005000000
1.1927730008484752	570.60151	50000005000000
1.1928509910450404	529.7914768	50000005000000
1.1929110803481515	565.5305654	50000005000000
1.1931015148250097	545.84813	50000005000000
1.1931372048187965	512.8944383	50000005000000
1.1931626171133138	560.302026	50000005000000
1.1931630565010356	585.7562473	50000005000000
1.193481757433001	549.9290083	50000005000000
1.1935074251989444	548.6669141	50000005000000
1.1936030518847849	573.1233267	50000005000000
1.1936754430890486	569.5885863	50000005000000
1.1937254274340887	579.8904284	50000005000000
1.1939209430107425	558.0043022	50000005000000
1.1941465551527333	565.2459713	50000005000000
1.1941471595794857	546.9748529	50000005000000
1.194167468421086	588.2153742	50000005000000
1.194279798583045	578.1405094	50000005000000
1.194432407659113	583.7844807	50000005000000
1.1945008049590542	543.4061542	50000005000000
1.194534400742158	552.4369893	50000005000000
1.1946245120684065	523.4085533	50000005000000
1.1946533403942972	565.1084722	50000005000000
1.1946706207665	607.9686273	50000005000000
1.1947192418333603	547.5378711	50000005000000
1.194720989489355	525.999586	50000005000000
1.1948204063304235	544.2356659	50000005000000
1.1950893988248508	544.7028025	50000005000000
1.1951674915466266	549.5556031	50000005000000
1.195277147195802	579.9186376	50000005000000
1.195283226830571	550.1323245	50000005000000
1.1953228484811775	553.2584776	50000005000000
1.1955437407099696	578.3269272	50000005000000
1.1955439463590185	568.0755629	50000005000000
1.1955494519010863	533.1237866	50000005000000
1.1956707948913272	549.047064	50000005000000
1.195961807375592	545.1938322	50000005000000
1.1960061964287323	620.7937249	50000005000000
1.1960405406972376	572.1223384	50000005000000
1.1961296922059252	546.6172567	50000005000000
1.1961671593011811	579.353143	50000005000000
1.196206233892523	565.5484297	50000005000000
1.1963667321894764	545.5539137	50000005000000
1.1963681412183338	564.7669417	50000005000000
1.1964994629811168	557.7088256	50000005000000
1.1967535800856712	581.3875053	50000005000000
1.19682218365529	566.5071271	50000005000000
1.196828513812834	569.5584475	50000005000000
1.197067257058979	577.9652883	50000005000000
1.1971055674779638	563.2826616	50000005000000
1.1971471842400183	586.1620767	50000005000000
1.1971729687189938	518.6568294	50000005000000
1.1972647018108136	542.5793331	50000005000000
1.1973156827666855	591.0514279	50000005000000
1.1973376582574595	544.4676442	50000005000000
1.1974018519568201	572.1473557	50000005000000
1.1974676975125238	588.3362284	50000005000000
1.1975358474902988	572.4395266	50000005000000
1.1977704372489892	556.1819211	50000005000000
1.19778732734982	637.9575741	50000005000000
1.1977992865139862	596.5793226	50000005000000
1.1979060399086399	519.7081585	50000005000000
1.1980156639165365	550.8423635	50000005000000
1.1980614343697678	575.4540966	50000005000000
1.1981919378372676	534.029999	50000005000000
1.1982595187088676	536.9598131	50000005000000
1.198263678635916	553.005279	50000005000000
1.198270382215988	555.0821978	50000005000000
1.1983509754925268	583.6268902	50000005000000
1.1985350386006783	581.1167094	50000005000000
1.1986229418318777	514.1761682	50000005000000
1.198817361225319	582.2659356	50000005000000
1.1988325009240106	563.0568658	50000005000000
1.1989924187549814	577.3254985	50000005000000
1.199036175231742	562.5649242	50000005000000
1.1992861631299236	527.5382457	50000005000000
1.1994904610634278	622.0622804	50000005000000
1.199528150856092	540.6926587	50000005000000
1.1996646464107732	545.5548733	50000005000000
1.1997693046644045	559.6553913	50000005000000
1.1997834896019537	581.7908308	50000005000000
1.1997886945225913	582.3172491	50000005000000
1.1998041124949257	545.8382215	50000005000000
1.199978268487884	534.7887192	50000005000000
1.1999901381222742	558.065022	50000005000000
1.2001357607480478	552.1486989	50000005000000
1.200180890408126	578.5450146	50000005000000
1.2001945219847312	517.9401908	50000005000000
1.2003014878025104	540.8379951	50000005000000
1.2005217408227704	598.4755467	50000005000000
[truncated: 48,000 more rows]
