# Supplementary material for: The evolutionary maintenance of Lévy flight foraging
Source: PLoS Comput Biol. 2022 Jan 18;18(1):e1009490. doi: 10.1371/journal.pcbi.1009490 (PMC8797186; doi:10.1371/journal.pcbi.1009490)
Supplement: S1 Data — (ZIP) [file pcbi.1009490.s005.zip › S1_Data/single_generation_data/speed_1/random_uniform_results/fd_eol0]

1.0000774119572833	101.0	1000000
1.0003280440630695	107.0	1000000
1.000372030582445	104.0	1000000
1.0009762135860862	103.0	1000000
1.001097366618505	120.0	1000000
1.0012461355060296	112.0	1000000
1.0014935245227177	112.0	1000000
1.0015742298937016	128.0	1000000
1.001576977434619	106.0	1000000
1.0016292811399723	100.0	1000000
1.0016416505879064	125.0	1000000
1.0020143649059872	113.0	1000000
1.0020478209019936	128.0	1000000
1.0021530150087434	107.0	1000000
1.0024585325070814	111.0	1000000
1.0025858188548815	106.0	1000000
1.0026682573289525	115.0	1000000
1.0027005476847348	97.0	1000000
1.0029155372367051	96.0	1000000
1.0029285633234215	102.0	1000000
1.002969477402261	123.0	1000000
1.0029968248764218	85.0	1000000
1.0031865017311268	101.0	1000000
1.0032114142485231	102.0	1000000
1.0033500226641179	124.0	1000000
1.0034159287788949	84.0	1000000
1.0034210518946287	112.0	1000000
1.0035054755860275	131.0	1000000
1.0035611882902276	106.0	1000000
1.0036537581732876	103.0	1000000
1.0036837142662016	114.0	1000000
1.0039102845120351	100.0	1000000
1.004035838590943	120.0	1000000
1.004109711492043	107.0	1000000
1.0042230156966778	107.0	1000000
1.0044599271545105	93.0	1000000
1.0046006200322863	136.0	1000000
1.004663840373897	127.0	1000000
1.0046883221331318	116.0	1000000
1.004691777541297	103.0	1000000
1.004750402905509	137.0	1000000
1.0048927795649834	95.0	1000000
1.005015809016653	92.0	1000000
1.005182077801159	124.0	1000000
1.0055324218504222	122.0	1000000
1.0056690505111807	103.0	1000000
1.005672763606131	102.0	1000000
1.0057287001569342	99.0	1000000
1.005769260015243	124.0	1000000
1.005960075721863	82.0	1000000
1.0062743332828168	110.0	1000000
1.0064547503907375	110.0	1000000
1.00655520159364	121.0	1000000
1.0070501361579405	92.0	1000000
1.007078774409857	93.0	1000000
1.0071599817239054	106.0	1000000
1.0072654006094726	107.0	1000000
1.0073828954908517	97.0	1000000
1.0074282486350978	115.0	1000000
1.0075041575417003	138.0	1000000
1.007623741880292	93.0	1000000
1.0076582931842966	109.0	1000000
1.0077339977357886	111.0	1000000
1.007744820657964	116.0	1000000
1.007847266413708	102.0	1000000
1.007925297080981	94.0	1000000
1.0080448246797638	114.0	1000000
1.0080555511308806	121.0	1000000
1.0081797427379575	117.0	1000000
1.008369121214498	82.0	1000000
1.0083890275107694	108.0	1000000
1.00842983804062	81.0	1000000
1.0089097331833004	111.0	1000000
1.0089385057455305	95.0	1000000
1.009171871948133	107.0	1000000
1.0092250784850108	108.0	1000000
1.0093759942589529	90.0	1000000
1.0094185085907272	121.0	1000000
1.0094629798729806	104.0	1000000
1.009550697929137	79.0	1000000
1.0096000087941583	99.0	1000000
1.010067055870115	114.0	1000000
1.010288471226774	91.0	1000000
1.0102894034320622	100.0	1000000
1.0103040434132322	118.0	1000000
1.0103309130969191	116.0	1000000
1.010336494003328	109.0	1000000
1.0104647972489564	112.0	1000000
1.010497055148172	128.0	1000000
1.0105133573499727	112.0	1000000
1.010613918075268	103.0	1000000
1.010787350741332	112.0	1000000
1.0109140782962114	109.0	1000000
1.0112099995011616	109.0	1000000
1.0113579170867402	112.0	1000000
1.0114588888628986	114.0	1000000
1.0114775757416723	118.0	1000000
1.011513070926823	116.0	1000000
1.011622523887066	124.0	1000000
1.0117192870802167	130.0	1000000
1.011783753256254	117.0	1000000
1.0119215529849748	102.0	1000000
1.0119635755008007	101.0	1000000
1.0120269081357691	107.0	1000000
1.012127752014535	115.0	1000000
1.0124048759839197	121.0	1000000
1.0125840418388874	112.0	1000000
1.0126514067253047	86.0	1000000
1.0126968773527358	84.0	1000000
1.0129541293504976	97.0	1000000
1.013075545914318	105.0	1000000
1.0131294389016623	106.0	1000000
1.0131487047696583	121.0	1000000
1.013386487834392	107.0	1000000
1.0134436644552478	108.0	1000000
1.0135615433651417	92.0	1000000
1.01358780158732	107.0	1000000
1.0137637912424438	106.0	1000000
1.0137782014628467	80.0	1000000
1.013853315297715	109.0	1000000
1.0138595214035209	102.0	1000000
1.0138816543180709	109.0	1000000
1.0140403945509648	121.0	1000000
1.0142533622547178	118.0	1000000
1.0143634216899429	106.0	1000000
1.0147771083501491	98.0	1000000
1.0151398608557352	89.0	1000000
1.0152518381935949	125.0	1000000
1.015264089798282	114.0	1000000
1.0153441848297975	109.0	1000000
1.01534430069715	124.0	1000000
1.015377510781912	117.0	1000000
1.01537841183681	123.0	1000000
1.0155192600244862	112.0	1000000
1.0155709153838823	116.0	1000000
1.0155723454518193	111.0	1000000
1.0155864738355844	114.0	1000000
1.0157839295016504	87.0	1000000
1.0158357365698003	96.0	1000000
1.0158430795276443	95.0	1000000
1.0158607969636222	117.0	1000000
1.0159329760163252	103.0	1000000
1.0161532159606397	108.0	1000000
1.0161778463324602	110.0	1000000
1.0161933590415075	97.0	1000000
1.016230001906656	113.0	1000000
1.0163396802357547	65.0	1000000
1.016358078508485	99.0	1000000
1.0164350349076272	111.0	1000000
1.0165209168249665	122.0	1000000
1.0166928760917533	111.0	1000000
1.016727593183118	118.0	1000000
1.016768270703296	110.0	1000000
1.0168734745317891	109.0	1000000
1.0170722762606768	107.0	1000000
1.017562844138994	102.0	1000000
1.0178272971049809	90.0	1000000
1.0182778218658934	96.0	1000000
1.0184255939276006	118.0	1000000
1.0184652105906942	117.0	1000000
1.0186681558522035	118.0	1000000
1.0188679581889717	97.0	1000000
1.0191395990449332	118.0	1000000
1.0192897694849836	116.0	1000000
1.0192960170875391	109.0	1000000
1.0193134598848577	119.0	1000000
1.019318768639205	125.0	1000000
1.0194687356532717	102.0	1000000
1.0195894184761614	99.0	1000000
1.0196156068056863	90.0	1000000
1.0196879079810677	122.0	1000000
1.019718162391476	106.0	1000000
1.019786696320928	121.0	1000000
1.0199564133144814	115.0	1000000
1.0200508864666793	102.0	1000000
1.0200759686896437	101.0	1000000
1.0201568399351482	101.0	1000000
1.0201738523314177	88.0	1000000
1.0202842342572391	103.0	1000000
1.0204540702796865	96.0	1000000
1.0204721306404398	86.0	1000000
1.02060975485148	100.0	1000000
1.0206455301489628	98.0	1000000
1.0206669954803318	111.0	1000000
1.020707783855118	102.0	1000000
1.0207479004499085	116.0	1000000
1.0207815870052075	101.0	1000000
1.0210246194575523	126.0	1000000
1.0210370178706816	98.0	1000000
1.0212390134826792	107.0	1000000
1.0213088613995578	132.0	1000000
1.021415879252988	110.0	1000000
1.0216315115753396	116.0	1000000
1.0216441282278672	109.0	1000000
1.0217000817011879	95.0	1000000
1.0218719675948331	91.0	1000000
1.0219823060594786	116.0	1000000
1.022055022006922	115.0	1000000
1.0221039304933537	118.0	1000000
1.0223718718311368	125.0	1000000
1.0224896698079335	105.0	1000000
1.0225692635930028	136.0	1000000
1.0226438803280151	91.0	1000000
1.0226804149966369	110.0	1000000
1.0227026273692477	91.0	1000000
1.0227579341483652	85.0	1000000
1.0227854572217565	101.0	1000000
1.022882134524416	94.0	1000000
1.0230147884085112	98.0	1000000
1.0230612475762966	121.0	1000000
1.0231120407115943	111.0	1000000
1.02317128475581	103.0	1000000
1.0232787520113882	114.0	1000000
1.023454670899134	111.0	1000000
1.0235221098102505	106.0	1000000
1.0239178105141042	85.0	1000000
1.0239620040991566	104.0	1000000
1.024057174398996	105.0	1000000
1.0241635456707383	106.0	1000000
1.024285055819799	109.0	1000000
1.0243020662351334	117.0	1000000
1.0243379208615355	99.0	1000000
1.0244654377455884	123.0	1000000
1.0245663959185427	128.0	1000000
1.0245765736742245	125.0	1000000
1.0246722828246628	119.0	1000000
1.0247860398016546	114.0	1000000
1.0249204891653705	112.0	1000000
1.0250648570503182	119.0	1000000
1.0252238603048571	109.0	1000000
1.025271804203455	130.0	1000000
1.0254550917613332	98.0	1000000
1.0257146111820323	111.0	1000000
1.0258792486966153	109.0	1000000
1.0259808782539583	101.0	1000000
1.0260065115670791	100.0	1000000
1.0260822452928848	118.0	1000000
1.0261674458222898	134.0	1000000
1.0262413863717086	105.0	1000000
1.0262773010244262	140.0	1000000
1.0268125090830074	107.0	1000000
1.0268713968427905	113.0	1000000
1.0268722473809162	114.0	1000000
1.0270013447589408	134.0	1000000
1.0271825244216617	101.0	1000000
1.0272368730410333	84.0	1000000
1.0272441350856156	103.0	1000000
1.027299646120162	99.0	1000000
1.027305326718445	85.0	1000000
1.0273793452129334	112.0	1000000
1.0274602223834708	86.0	1000000
1.0274937184676345	111.0	1000000
1.0275192060191476	86.0	1000000
1.0275663274504825	128.0	1000000
1.027648876246948	115.0	1000000
1.0279157876298664	104.0	1000000
1.0281940058326198	115.0	1000000
1.0282262746293576	102.0	1000000
1.028232009433629	108.0	1000000
1.0282521855500422	107.0	1000000
1.0283050744730469	128.0	1000000
1.0284507274421193	96.0	1000000
1.028674906291955	118.0	1000000
1.0289512163009258	104.0	1000000
1.0289690860934004	92.0	1000000
1.02897764589041	113.0	1000000
1.0291049179266678	112.0	1000000
1.0294420803544204	129.0	1000000
1.0294589219597734	108.0	1000000
1.0295694676049718	96.0	1000000
1.0296533994728914	109.0	1000000
1.0298491428573473	101.0	1000000
1.029858199069302	93.0	1000000
1.0299144400336926	94.0	1000000
1.030139958122859	132.0	1000000
1.0303037899260556	114.0	1000000
1.0305640390933863	107.0	1000000
1.0306609917753824	109.0	1000000
1.0307265710135756	90.0	1000000
1.0307448978769114	108.0	1000000
1.0307763452696286	109.0	1000000
1.0308068811224875	113.0	1000000
1.030837348066407	117.0	1000000
1.0308599696204732	80.0	1000000
1.031103452529397	99.0	1000000
1.0313818294870032	119.0	1000000
1.0315569920456356	92.0	1000000
1.0315912932716522	115.0	1000000
1.0316807541322657	97.0	1000000
1.0317566071576354	119.0	1000000
1.0319021866521807	114.0	1000000
1.0319548718087104	119.0	1000000
1.0320483341995148	140.0	1000000
1.0320539610556925	107.0	1000000
1.0323610349924264	86.0	1000000
1.0323776672177478	108.0	1000000
1.0324185421442174	113.0	1000000
1.0325398493188491	96.0	1000000
1.0327568727082554	122.0	1000000
1.0327726494149423	117.0	1000000
1.0328019817752252	99.0	1000000
1.032910715392389	102.0	1000000
1.0329299361672502	101.0	1000000
1.0331395029136634	110.0	1000000
1.0331675898222827	99.0	1000000
1.0332000995220094	114.0	1000000
1.03327871020128	99.0	1000000
1.033414067250439	110.0	1000000
1.033555995595301	107.0	1000000
1.033562669257829	119.0	1000000
1.033656462396784	105.0	1000000
1.033695361460966	96.0	1000000
1.0336970581611111	124.0	1000000
1.0337835382588043	107.0	1000000
1.033799684643749	127.0	1000000
1.0338994981626917	93.0	1000000
1.0340117728746576	94.0	1000000
1.0340801387662208	103.0	1000000
1.0341516620013291	100.0	1000000
1.0342293300876084	110.0	1000000
1.0343949539532025	101.0	1000000
1.0344839069875147	104.0	1000000
1.034829742499366	108.0	1000000
1.0348704178851205	91.0	1000000
1.0349700900098548	121.0	1000000
1.0350511098148605	91.0	1000000
1.035176043114482	106.0	1000000
1.035393779546797	103.0	1000000
1.0355520765392623	111.0	1000000
1.0355528617327472	91.0	1000000
1.035656910136614	92.0	1000000
1.0358357936657117	115.0	1000000
1.0358453414722648	100.0	1000000
1.0358499823052183	104.0	1000000
1.0359637329687157	113.0	1000000
1.036004376606365	127.0	1000000
1.036369905725555	83.0	1000000
1.036491481795795	87.0	1000000
1.0365454913684515	131.0	1000000
1.0366207860502945	104.0	1000000
1.0367915287436866	110.0	1000000
1.0368206825472572	102.0	1000000
1.0368292801673054	137.0	1000000
1.0368471026791588	118.0	1000000
1.0368472584576618	121.0	1000000
1.0368737765051808	129.0	1000000
1.0368805617641783	125.0	1000000
1.0369480460432787	99.0	1000000
1.0369660902214646	103.0	1000000
1.036996796462954	107.0	1000000
1.0370745208243872	112.0	1000000
1.0370803536274673	106.0	1000000
1.0371625799091555	102.0	1000000
1.037163840679696	107.0	1000000
1.0373628168628914	117.0	1000000
1.0373849701122355	109.0	1000000
1.0374935898705897	121.0	1000000
1.0376497832224758	110.0	1000000
1.0378701095691776	116.0	1000000
1.0378996858634797	121.0	1000000
1.038053167648736	107.0	1000000
1.0382552973888584	119.0	1000000
1.0382736423406604	120.0	1000000
1.038273880794084	125.0	1000000
1.0382914790283606	104.0	1000000
1.0383479490951009	116.0	1000000
1.0384141345335085	103.0	1000000
1.0384560385297517	120.0	1000000
1.0385145466771064	97.0	1000000
1.0385199441406758	86.0	1000000
1.0385493920389468	100.0	1000000
1.0385861512925858	129.0	1000000
1.0386333576828568	130.0	1000000
1.038806350706917	105.0	1000000
1.0388145417056136	111.0	1000000
1.038989478554975	102.0	1000000
1.0390074228960002	108.0	1000000
1.0391958144396405	103.0	1000000
1.0394769126779089	83.0	1000000
1.039655651556481	89.0	1000000
1.039785242694257	145.0	1000000
1.0398795397440788	108.0	1000000
1.0400650132959934	99.0	1000000
1.0402695059527676	124.0	1000000
1.0405200980520304	110.0	1000000
1.0406730881834978	103.0	1000000
1.0407239287764116	98.0	1000000
1.0409405158253409	114.0	1000000
1.040950430478229	126.0	1000000
1.0412762284625323	122.0	1000000
1.0415425751926972	100.0	1000000
1.0415955754758852	84.0	1000000
1.0416833877461724	127.0	1000000
1.0416990569768394	100.0	1000000
1.0417820336302293	92.0	1000000
1.0418729084555771	91.0	1000000
1.041915253041565	109.0	1000000
1.0419849108443966	88.0	1000000
1.0421821558423152	112.0	1000000
1.0423443894705104	115.0	1000000
1.0424036626915705	128.0	1000000
1.042407766462823	103.0	1000000
1.0425733757068705	127.0	1000000
1.042635328057273	98.0	1000000
1.042718226015071	101.0	1000000
1.0427534970499583	119.0	1000000
1.0427609268378493	118.0	1000000
1.0428610124573208	121.0	1000000
1.0429295354266268	118.0	1000000
1.0430600034199324	116.0	1000000
1.0431276319753031	110.0	1000000
1.0431771264346437	128.0	1000000
1.043280825648314	111.0	1000000
1.0434807358160805	86.0	1000000
1.0437081141642126	131.0	1000000
1.0437445104309382	145.0	1000000
1.0437828165600684	100.0	1000000
1.043792241191516	104.0	1000000
1.0438016463803417	111.0	1000000
1.0438313728520312	101.0	1000000
1.0438427386675957	90.0	1000000
1.0439017915137574	92.0	1000000
1.0441790677765326	112.0	1000000
1.0443021862251576	115.0	1000000
1.0443607134240591	91.0	1000000
1.0443782801051908	99.0	1000000
1.0444375169048343	108.0	1000000
1.0447573276057804	118.0	1000000
1.045332593806509	125.0	1000000
1.0454351957304957	102.0	1000000
1.0455843443928463	106.0	1000000
1.0455963608341374	118.0	1000000
1.045603010988227	95.0	1000000
1.0456290097449763	116.0	1000000
1.0456372103363498	110.0	1000000
1.04569520151906	117.0	1000000
1.0458381627682436	121.0	1000000
1.045901905600778	111.0	1000000
1.0459601521453896	137.0	1000000
1.046186938111188	106.0	1000000
1.0462620103780047	98.0	1000000
1.0462911085355715	115.0	1000000
1.046368406622832	122.0	1000000
1.04653319194573	117.0	1000000
1.0467981574580785	90.0	1000000
1.046909965990551	117.0	1000000
1.0469561737382924	128.0	1000000
1.0470388670812991	115.0	1000000
1.0473030400525372	111.0	1000000
1.0474826576352454	92.0	1000000
1.0475308379297106	108.0	1000000
1.04761873068043	116.0	1000000
1.0477300722398422	103.0	1000000
1.0478218781199562	107.0	1000000
1.0478294228409577	80.0	1000000
1.0479422760198356	95.0	1000000
1.0479763730312404	127.0	1000000
1.0480447230987098	124.0	1000000
1.0482195434460408	113.0	1000000
1.0483784051896852	119.0	1000000
1.0484703320537838	111.0	1000000
1.0485584863093511	80.0	1000000
1.0489630133015444	104.0	1000000
1.0491618982072084	111.0	1000000
1.0492869288685138	101.0	1000000
1.0493888583273772	123.0	1000000
1.0494071299827987	96.0	1000000
1.0494138527359596	97.0	1000000
1.0495018819752584	93.0	1000000
1.0496901674939716	114.0	1000000
1.0501148877671116	122.0	1000000
1.0501184698574524	93.0	1000000
1.0503162606920875	105.0	1000000
1.0503278086307453	108.0	1000000
1.0504249593871735	100.0	1000000
1.0505244012598671	98.0	1000000
1.0505324949458574	94.0	1000000
1.0510649107439138	111.0	1000000
1.0510691860513983	128.0	1000000
1.0511200173062432	114.0	1000000
1.0511670830153603	126.0	1000000
1.0512010370159408	97.0	1000000
1.0512249793279749	131.0	1000000
1.0512908958150875	104.0	1000000
1.0513753200219045	114.0	1000000
1.0513928686035907	99.0	1000000
1.0514340027230515	103.0	1000000
1.0515115962036985	129.0	1000000
1.0515505363120323	92.0	1000000
1.0516458393575647	105.0	1000000
1.0520948468867557	131.0	1000000
1.052220514687018	114.0	1000000
1.0522949722349575	116.0	1000000
1.0525688846954142	93.0	1000000
1.0525871052089102	115.0	1000000
1.0526453052868214	89.0	1000000
1.0527037566508803	112.0	1000000
1.0527155706272129	100.0	1000000
1.0528016825823918	96.0	1000000
1.0529599999763009	119.0	1000000
1.0532770953814066	116.0	1000000
1.0533168462499245	109.0	1000000
1.0533823368111768	108.0	1000000
1.05346403583183	108.0	1000000
1.053477686777086	110.0	1000000
1.0535709864643126	121.0	1000000
1.0536785364967214	129.0	1000000
1.0538685184802523	116.0	1000000
1.0539161744082917	113.0	1000000
1.05401826150847	118.0	1000000
1.0540533827783771	102.0	1000000
1.0540813020097308	97.0	1000000
1.0544090879264514	80.0	1000000
1.0544240914868488	99.0	1000000
1.054726852237762	116.0	1000000
1.0549106284075431	120.0	1000000
1.0549619825976588	94.0	1000000
1.0553280144520591	110.0	1000000
1.0554308117493192	107.0	1000000
1.0554445389904985	106.0	1000000
1.0555159134632488	103.0	1000000
1.0556498793682636	108.0	1000000
1.055797552210547	123.0	1000000
1.0558395279164663	121.0	1000000
1.0558400590164376	104.0	1000000
1.0558527530775759	100.0	1000000
1.0559393241669304	81.0	1000000
1.056060611722755	102.0	1000000
1.0560952086170263	119.0	1000000
1.0561391183104123	114.0	1000000
1.0561673266467628	89.0	1000000
1.0563247796502786	133.0	1000000
1.0564060465435567	113.0	1000000
1.0566359400674417	113.0	1000000
1.0566841379269591	107.0	1000000
1.0568419175924562	116.0	1000000
1.0568706711842486	108.0	1000000
1.0568730118972638	134.0	1000000
1.056957529713405	82.0	1000000
1.0570407708358185	95.0	1000000
1.0574038852981835	96.0	1000000
1.057574052925382	102.0	1000000
1.0576073837127482	117.0	1000000
1.0577747936789679	125.0	1000000
1.057882029451824	116.0	1000000
1.05793290045513	98.0	1000000
1.0580017784298086	113.0	1000000
1.058131074538177	104.0	1000000
1.058132775474378	99.0	1000000
1.05817095978286	108.0	1000000
1.058316182999958	99.0	1000000
1.0586394130604346	89.0	1000000
1.0586816570931579	120.0	1000000
1.0586870238582655	108.0	1000000
1.058750491140351	109.0	1000000
1.0589316111273652	115.0	1000000
1.0589316686241814	116.0	1000000
1.0590852571904097	126.0	1000000
1.0591460465984923	87.0	1000000
1.0596654039956572	103.0	1000000
1.0598286351604078	128.0	1000000
1.0598386658009558	121.0	1000000
1.059904137481568	93.0	1000000
1.0599167004525925	99.0	1000000
1.0599455017050066	120.0	1000000
1.060130344513497	122.0	1000000
1.060151817751101	122.0	1000000
1.0604339738057824	116.0	1000000
1.060461789145155	112.0	1000000
1.0606146099012472	102.0	1000000
1.0606607410076831	99.0	1000000
1.060777809153162	105.0	1000000
1.061019421436046	102.0	1000000
1.0610232710277177	118.0	1000000
1.0611241004583751	107.0	1000000
1.061290462861323	90.0	1000000
1.0613516640470464	115.0	1000000
1.0614337046505615	119.0	1000000
1.061541855930371	111.0	1000000
1.0618077472703442	133.0	1000000
1.0620314509910962	105.0	1000000
1.062169584965548	127.0	1000000
1.0621876070309468	92.0	1000000
1.0623146325814141	109.0	1000000
1.062334955981891	103.0	1000000
1.0623401577295253	115.0	1000000
1.0623549057296984	112.0	1000000
1.0623672004101143	114.0	1000000
1.0623910341571532	117.0	1000000
1.0623938814151277	104.0	1000000
1.0623954060993193	134.0	1000000
1.0624686997614377	111.0	1000000
1.0624873414336602	102.0	1000000
1.0627248851625473	115.0	1000000
1.0627858930430585	68.0	1000000
1.0628957999830593	99.0	1000000
1.0631189988059666	107.0	1000000
1.063277690190093	101.0	1000000
1.0633533228439136	119.0	1000000
1.0634873643936933	118.0	1000000
1.0636874790086497	143.0	1000000
1.063715903093997	105.0	1000000
1.063832251971538	123.0	1000000
1.063848538095152	123.0	1000000
1.0639295761931225	104.0	1000000
1.0639988996194814	116.0	1000000
1.0640017029508722	96.0	1000000
1.0640129644536735	99.0	1000000
1.0640785673554245	112.0	1000000
1.0640835587420958	104.0	1000000
1.06408806852972	103.0	1000000
1.0644300239155668	116.0	1000000
1.0645090450983503	138.0	1000000
1.0645448587538673	107.0	1000000
1.0645667641021823	102.0	1000000
1.0645764322022409	119.0	1000000
1.064683457703461	109.0	1000000
1.0648280496561393	113.0	1000000
1.0648562814336429	114.0	1000000
1.0651297176185297	126.0	1000000
1.0652566884852046	102.0	1000000
1.0655823975717025	85.0	1000000
1.065767414432114	118.0	1000000
1.0657831870792558	114.0	1000000
1.0658649805868643	107.0	1000000
1.0659949347280608	97.0	1000000
1.0660823630761975	118.0	1000000
1.066082411040218	98.0	1000000
1.066109960201208	110.0	1000000
1.0663581692054651	107.0	1000000
1.0666555616388482	87.0	1000000
1.0667714798339114	90.0	1000000
1.0668960151182447	103.0	1000000
1.0670253644981478	121.0	1000000
1.0670796394342688	106.0	1000000
1.0671593717280363	115.0	1000000
1.0672713991497398	107.0	1000000
1.06738871569402	85.0	1000000
1.067629263471416	107.0	1000000
1.0676380079707477	111.0	1000000
1.067651896756351	111.0	1000000
1.0677288476370586	96.0	1000000
1.067789830531905	107.0	1000000
1.067851365175871	111.0	1000000
1.0679877682208274	106.0	1000000
1.0680482475763071	110.0	1000000
1.0681657096374515	103.0	1000000
1.0681755851693788	98.0	1000000
1.068263840960721	115.0	1000000
1.068287823753388	112.0	1000000
1.0683291401375052	112.0	1000000
1.068403803448816	102.0	1000000
1.0685445185780869	125.0	1000000
1.068669591220475	97.0	1000000
1.0687195335690078	105.0	1000000
1.0687312833380027	97.0	1000000
1.0687891935285578	92.0	1000000
1.068974889195141	119.0	1000000
1.0691112100435054	117.0	1000000
1.0691483447139574	110.0	1000000
1.069157149153655	83.0	1000000
1.0692918505431963	113.0	1000000
1.0693012450772534	94.0	1000000
1.0693606737165102	114.0	1000000
1.0695524274611885	103.0	1000000
1.0696549326478308	120.0	1000000
1.06976708158082	98.0	1000000
1.0698045702366827	104.0	1000000
1.0698184292462227	118.0	1000000
1.070025289185525	99.0	1000000
1.0701999022660251	99.0	1000000
1.0702118392647737	110.0	1000000
1.0702712622791999	115.0	1000000
1.070370766321712	98.0	1000000
1.0704165733039348	122.0	1000000
1.0706060361965408	99.0	1000000
1.0706916311514658	115.0	1000000
1.0708458716823586	118.0	1000000
1.0711963186647997	113.0	1000000
1.0712063930745466	104.0	1000000
1.0712301247824705	83.0	1000000
1.071334385262325	135.0	1000000
1.0713854411706571	102.0	1000000
1.0714314228430577	119.0	1000000
1.071647071812626	159.0	1000000
1.071791726484343	85.0	1000000
1.0723123392225382	104.0	1000000
1.072463776624931	110.0	1000000
1.0725066875702505	118.0	1000000
1.0727288372586	126.0	1000000
1.0728987379625567	98.0	1000000
1.0729936945705445	95.0	1000000
1.073013828958739	124.0	1000000
1.0730577333224898	100.0	1000000
1.0732042799979644	126.0	1000000
1.0733899520224783	108.0	1000000
1.0734758766815955	115.0	1000000
1.0735136416135136	107.0	1000000
1.0735566212171137	124.0	1000000
1.0737657966314846	93.0	1000000
1.0738754290984294	100.0	1000000
1.0739185789759988	103.0	1000000
1.074377329493816	89.0	1000000
1.0743849131975451	105.0	1000000
1.074429541763119	118.0	1000000
1.0745349147191847	100.0	1000000
1.0746004608007156	108.0	1000000
1.0746370305324566	136.0	1000000
1.0746648071948772	93.0	1000000
1.0746712219318528	100.0	1000000
1.0747622620897892	95.0	1000000
1.0748161238504812	143.0	1000000
1.0749087389376657	103.0	1000000
1.0749539618391255	114.0	1000000
1.0749835374014949	117.0	1000000
1.0750886381979847	112.0	1000000
1.0751208178620266	102.0	1000000
1.0751263165398282	108.0	1000000
1.0751387231736	105.0	1000000
1.075161046839416	90.0	1000000
1.0755599014824115	107.0	1000000
1.0755994933939108	100.0	1000000
1.0758958370374208	104.0	1000000
1.0759620613721963	116.0	1000000
1.0761466106996245	117.0	1000000
1.0762018709823358	122.0	1000000
1.0763062734069486	126.0	1000000
1.0763481079291417	100.0	1000000
1.0764891894046555	110.0	1000000
1.076705451628191	99.0	1000000
1.0767374344323095	98.0	1000000
1.0770214513937866	116.0	1000000
1.0770739895759365	105.0	1000000
1.0771185493349762	99.0	1000000
1.0771737064776272	113.0	1000000
1.0774486250905608	105.0	1000000
1.0774638830520211	95.0	1000000
1.0775182791322817	119.0	1000000
1.0775905389598508	97.0	1000000
1.0777390529850686	108.0	1000000
1.0777659910186808	96.0	1000000
1.0778814484583743	110.0	1000000
1.078105839184401	106.0	1000000
1.0781261583857218	116.0	1000000
1.0781843534667457	105.0	1000000
1.078190557227903	139.0	1000000
1.0782380759026309	124.0	1000000
1.0784142960959977	115.0	1000000
1.0784752424259951	121.0	1000000
1.0787083695350672	98.0	1000000
1.078794239775728	128.0	1000000
1.0789025400107624	100.0	1000000
1.079122577062557	105.0	1000000
1.0791709501471491	100.0	1000000
1.0792449698076336	129.0	1000000
1.0795166499646678	117.0	1000000
1.0795494908619858	116.0	1000000
1.079556006319692	95.0	1000000
1.079615650093912	119.0	1000000
1.0796290528481314	104.0	1000000
1.079856142162622	119.0	1000000
1.0799715370093286	121.0	1000000
1.0800053352115278	134.0	1000000
1.0800471536810492	109.0	1000000
1.0801662070640137	116.0	1000000
1.080172423813536	113.0	1000000
1.080225760788593	101.0	1000000
1.0803895105820065	107.0	1000000
1.080579891833668	117.0	1000000
1.0806210757035908	103.0	1000000
1.080628682565354	103.0	1000000
1.080629696473535	111.0	1000000
1.0806378162443218	113.0	1000000
1.080714402381297	87.0	1000000
1.0808269702674775	93.0	1000000
1.080904559483118	80.0	1000000
1.080967536963359	90.0	1000000
1.0813750977831385	96.0	1000000
1.0814975339061137	122.0	1000000
1.0815593982219187	118.0	1000000
1.0815598433602482	110.0	1000000
1.0816415590535495	117.0	1000000
1.0817198608599163	113.0	1000000
1.081892418637754	108.0	1000000
1.0819032367344208	105.0	1000000
1.0820989752937855	84.0	1000000
1.0821551392739484	118.0	1000000
1.0823141484043357	118.0	1000000
1.0826508453975698	109.0	1000000
1.082967990220808	114.0	1000000
1.0832068641692765	130.0	1000000
1.083368675458975	97.0	1000000
1.0834682335096053	102.0	1000000
1.0834926123952973	88.0	1000000
1.0835059618925738	122.0	1000000
1.0836822796802328	101.0	1000000
1.083723052361364	103.0	1000000
1.083735570685413	117.0	1000000
1.083783231544703	99.0	1000000
1.0837862634539954	96.0	1000000
1.0838465907775028	112.0	1000000
1.084082293401932	93.0	1000000
1.0843424495681733	124.0	1000000
1.084445033198295	118.0	1000000
1.0845177397987118	127.0	1000000
1.0845515923650582	113.0	1000000
1.0845548812198955	125.0	1000000
1.0845724845669138	109.0	1000000
1.0847164783018566	107.0	1000000
1.0847938272897957	125.0	1000000
1.084888630740501	116.0	1000000
1.0851829673253452	106.0	1000000
1.085193266749155	150.0	1000000
1.085290477797766	100.0	1000000
1.0854383803903913	111.0	1000000
1.0854479947426738	135.0	1000000
1.0854585109616768	122.0	1000000
1.0855179629011822	120.0	1000000
1.0856148358283364	98.0	1000000
1.0857806626548192	142.0	1000000
1.085807144680483	117.0	1000000
1.0858376804601546	110.0	1000000
1.086062379077496	111.0	1000000
1.0862137778768286	94.0	1000000
1.0863539442580348	127.0	1000000
1.086387382285397	109.0	1000000
1.086443395737417	97.0	1000000
1.0864509425815942	107.0	1000000
1.086452327253934	105.0	1000000
1.0864671478691474	109.0	1000000
1.0866654436190224	105.0	1000000
1.0867285772842337	100.0	1000000
1.0867329976340925	134.0	1000000
1.0868181171155913	98.0	1000000
1.0870096408430323	121.0	1000000
1.0871162554278535	93.0	1000000
1.0871742119000958	99.0	1000000
1.0871855029731656	90.0	1000000
1.0872114115447349	90.0	1000000
1.0872728517541903	120.0	1000000
1.0873005959676243	124.0	1000000
1.0873796156973816	85.0	1000000
1.0873895674755216	107.0	1000000
1.0874270663422427	108.0	1000000
1.0876356769571085	119.0	1000000
1.0876482137218453	107.0	1000000
1.0879098642630822	110.0	1000000
1.088014312743761	118.0	1000000
1.0880448404815488	118.0	1000000
1.0880524188253269	124.0	1000000
1.088278545702298	98.0	1000000
1.08829219936051	118.0	1000000
1.088324028098978	105.0	1000000
1.0883424775627255	107.0	1000000
1.0883496569257365	111.0	1000000
1.0883607910012352	121.0	1000000
1.0883783750373268	107.0	1000000
1.088397870990526	102.0	1000000
1.088559285800323	113.0	1000000
1.0885769481582894	118.0	1000000
1.0886038835466596	101.0	1000000
1.0887762951924524	97.0	1000000
1.0887959873332167	118.0	1000000
1.0888532013929455	89.0	1000000
1.0889298830798857	116.0	1000000
1.088937595406433	110.0	1000000
1.0889657570202789	109.0	1000000
1.0890895662877988	121.0	1000000
1.0892476833605365	105.0	1000000
1.089267863384474	97.0	1000000
1.0893507803620452	113.0	1000000
1.089550437387328	105.0	1000000
1.0895991904660771	128.0	1000000
1.0899297287858514	105.0	1000000
1.0899313552765353	122.0	1000000
1.090088357830223	107.0	1000000
1.0901523642033526	95.0	1000000
1.0902292626144958	132.0	1000000
1.090249214184723	99.0	1000000
1.0903301454431094	91.0	1000000
1.0903903557339154	99.0	1000000
1.0903909775140344	124.0	1000000
1.0904663855677108	114.0	1000000
1.0905081333228734	115.0	1000000
1.0905177676743611	131.0	1000000
1.0906215354674933	88.0	1000000
1.0906718925955352	105.0	1000000
1.0906983296890056	93.0	1000000
1.0907509290640884	108.0	1000000
1.0911759219710633	110.0	1000000
1.091246132447974	79.0	1000000
1.0913647104499682	134.0	1000000
1.0913840805364874	94.0	1000000
1.0914276748042908	100.0	1000000
1.0914837547380425	118.0	1000000
1.0915835172254045	96.0	1000000
1.091603859008098	114.0	1000000
1.0916071712552151	85.0	1000000
1.0916144317143608	112.0	1000000
1.0916257303717622	103.0	1000000
1.0917370898342829	127.0	1000000
1.0917906094890963	125.0	1000000
1.0919433590637098	105.0	1000000
1.091968115767448	79.0	1000000
1.0920827360913208	105.0	1000000
1.0922003254634318	113.0	1000000
1.0923105966727578	118.0	1000000
1.0924828745463546	102.0	1000000
1.0925474630127987	98.0	1000000
1.0925709386874134	116.0	1000000
1.0927025009169884	74.0	1000000
1.0927135693093806	104.0	1000000
1.0927938317755066	135.0	1000000
1.0928950854268185	103.0	1000000
1.0931607382170552	97.0	1000000
1.0933366320783606	114.0	1000000
1.0933897205274703	109.0	1000000
1.0934749312406775	105.0	1000000
1.0934923088440198	119.0	1000000
1.0937801985018272	96.0	1000000
1.0938794352840866	102.0	1000000
1.0939757344252894	100.0	1000000
1.0943984288620947	120.0	1000000
1.0946006840838132	109.0	1000000
1.094664078049973	118.0	1000000
1.094926018498625	123.0	1000000
1.0949768383439324	97.0	1000000
1.0950545174955442	107.0	1000000
1.0951530199087496	108.0	1000000
1.0951627590058672	115.0	1000000
1.0952002011431836	87.0	1000000
1.0952833807934006	97.0	1000000
1.0952863693026351	126.0	1000000
1.0953553396755114	116.0	1000000
1.0955154257224888	103.0	1000000
1.0955948597907752	114.0	1000000
1.0958945109312963	133.0	1000000
1.0960587113651892	95.0	1000000
1.0963383278570222	105.0	1000000
1.0964041392113373	124.0	1000000
1.0964042706642785	112.0	1000000
1.096572576561918	118.0	1000000
1.0965901520170531	120.0	1000000
1.0967537199033697	129.0	1000000
1.0968308605579875	108.0	1000000
1.0968414192482314	110.0	1000000
1.096847693395035	119.0	1000000
1.0969936755709573	115.0	1000000
1.0971173873676725	108.0	1000000
1.0972098116260796	114.0	1000000
1.0972699822058125	159.0	1000000
1.097344523730973	109.0	1000000
1.0973558735039433	110.0	1000000
1.0974017088627392	127.0	1000000
1.0974074138594527	110.0	1000000
1.0974884471884447	117.0	1000000
1.0976111651044185	88.0	1000000
1.0976224663402592	123.0	1000000
1.097652108864274	118.0	1000000
1.0976690889249932	107.0	1000000
1.0979469003507771	111.0	1000000
1.098609387723254	86.0	1000000
1.0988624853293092	111.0	1000000
1.0988753347798477	103.0	1000000
1.0989334163928417	118.0	1000000
1.0989982520908934	121.0	1000000
1.0990125440347418	115.0	1000000
1.0990546091644666	109.0	1000000
1.099072909134788	98.0	1000000
1.0990803079874605	134.0	1000000
1.099358599158203	116.0	1000000
1.0994043355766203	109.0	1000000
1.0994650136462072	131.0	1000000
1.0995228048334973	106.0	1000000
1.0996485194956007	122.0	1000000
1.0997529363716232	105.0	1000000
1.099756090439313	101.0	1000000
1.0997756203808853	96.0	1000000
1.099824402262469	111.0	1000000
1.0999405113007428	98.0	1000000
1.1000499601044642	123.0	1000000
1.1001568530595889	129.0	1000000
1.1001707692358922	88.0	1000000
1.1001794032956929	99.0	1000000
1.1003395378315564	121.0	1000000
1.1004366777553167	113.0	1000000
1.1005804727292992	114.0	1000000
1.1006590274659391	114.0	1000000
1.1006775676588243	119.0	1000000
1.1007005070064049	104.0	1000000
1.1007290479071254	94.0	1000000
1.1007884007537323	110.0	1000000
1.1011896273170536	106.0	1000000
1.1012429142347453	109.0	1000000
1.101245750318898	103.0	1000000
1.1012901465060299	99.0	1000000
1.101292349072692	100.0	1000000
1.1014892906557008	126.0	1000000
1.1016331747306336	134.0	1000000
1.10241798621761	112.0	1000000
1.1024514609859462	91.0	1000000
1.102483196394337	117.0	1000000
1.1025369187824898	124.0	1000000
1.102611409730344	117.0	1000000
1.1026458520273288	111.0	1000000
1.1027501919435876	103.0	1000000
1.1028268112897197	121.0	1000000
1.102848173281294	124.0	1000000
1.1029578359899448	96.0	1000000
1.1030355786139192	130.0	1000000
1.103078747848533	120.0	1000000
1.1031533507560995	107.0	1000000
1.103177392748689	134.0	1000000
1.1031781273906844	105.0	1000000
1.1033984073714906	111.0	1000000
1.1034373461597704	97.0	1000000
1.1034985773409396	116.0	1000000
1.103559441443324	123.0	1000000
1.103698677631769	104.0	1000000
1.1037494184708554	94.0	1000000
1.1037672762532726	121.0	1000000
1.103804390071239	112.0	1000000
1.1038905533089878	127.0	1000000
1.1040039413973293	126.0	1000000
1.1040490734254973	99.0	1000000
1.1044924160693173	96.0	1000000
1.1045132034743408	126.0	1000000
1.1046262280886596	106.0	1000000
1.1046967199254931	125.0	1000000
1.104891644833892	108.0	1000000
1.1049799495012027	137.0	1000000
1.1050758281638065	105.0	1000000
1.1051370049042832	112.0	1000000
1.105321777640366	114.0	1000000
1.1053773577720578	123.0	1000000
1.1055308932136323	99.0	1000000
1.1057970436356133	135.0	1000000
1.1058800686774837	110.0	1000000
1.1060513397076317	83.0	1000000
1.1060906457104354	93.0	1000000
1.1061704352677129	88.0	1000000
1.1062027587177332	125.0	1000000
1.1062884480843702	107.0	1000000
1.1063200505739614	100.0	1000000
1.1063331848712783	118.0	1000000
1.1063936243772972	108.0	1000000
1.106530554032625	128.0	1000000
1.1065444179436126	114.0	1000000
1.1066120515129032	113.0	1000000
1.1066418926354262	111.0	1000000
1.1067447152822347	103.0	1000000
1.1067882716210122	118.0	1000000
1.1068068354118934	105.0	1000000
1.106815337365071	110.0	1000000
1.1069146296003698	115.0	1000000
1.1070515311500382	87.0	1000000
1.1071075789342295	95.0	1000000
1.1071313421732651	110.0	1000000
1.107220905425724	113.0	1000000
1.1074121915789483	106.0	1000000
1.1074741727070083	103.0	1000000
1.1075069426227293	106.0	1000000
1.107618810252332	128.0	1000000
1.1077569848330902	112.0	1000000
1.1078544383769997	114.0	1000000
1.1078660891606105	103.0	1000000
1.1078976553545847	111.0	1000000
1.1080789950836931	113.0	1000000
1.1081250550965756	106.0	1000000
1.10856188501362	126.0	1000000
1.1086554793930734	108.0	1000000
1.1089996665501065	111.0	1000000
1.1093516200184683	111.0	1000000
1.109360044868284	104.0	1000000
1.109384170192136	120.0	1000000
1.1093889708097735	128.0	1000000
1.1095110182561532	125.0	1000000
1.109716506513622	126.0	1000000
1.1097286123731718	108.0	1000000
1.1097598557533574	144.0	1000000
1.1097607971199093	127.0	1000000
1.1097968382870549	133.0	1000000
1.1098778771954807	94.0	1000000
1.1099649290273077	109.0	1000000
1.1100209331157729	115.0	1000000
1.110055519037653	131.0	1000000
1.1103095964580558	117.0	1000000
1.110324658744803	88.0	1000000
1.110411426247924	104.0	1000000
1.1104571501958032	114.0	1000000
1.1105249883450372	121.0	1000000
1.1105985550247484	87.0	1000000
1.1106443536364758	97.0	1000000
1.1106646093993962	121.0	1000000
1.1106846931034111	114.0	1000000
1.1107813087961051	130.0	1000000
1.1109962163065479	137.0	1000000
1.1112964953852489	118.0	1000000
1.1113776265098028	128.0	1000000
1.1114053504095558	129.0	1000000
1.111536243043317	142.0	1000000
1.1116312339062615	116.0	1000000
1.1117427637812622	104.0	1000000
1.1118044347384584	85.0	1000000
1.111873260110222	103.0	1000000
1.111884558299124	110.0	1000000
1.111963969843596	106.0	1000000
1.1122023486129953	115.0	1000000
1.1122301988377776	134.0	1000000
1.1123249676543263	115.0	1000000
1.1123419530157397	126.0	1000000
1.1124677957527218	120.0	1000000
1.1125279942845825	136.0	1000000
1.1128918613726049	121.0	1000000
1.1130534231100215	113.0	1000000
1.113057901368721	103.0	1000000
1.1131138895758863	102.0	1000000
1.113134234987532	113.0	1000000
1.1132164712023416	102.0	1000000
1.1134008129404742	126.0	1000000
1.1134048575483164	111.0	1000000
1.113452299408054	120.0	1000000
1.1135411916495233	106.0	1000000
1.1138906696089177	101.0	1000000
1.1139309459687037	111.0	1000000
1.114195065533684	124.0	1000000
1.114210345011065	113.0	1000000
1.11439546989017	98.0	1000000
1.1144263731439787	93.0	1000000
1.114472963989436	119.0	1000000
1.1145295896440934	110.0	1000000
1.1145479432447445	113.0	1000000
1.1145952352900488	119.0	1000000
1.1147865243617674	104.0	1000000
1.1148260430878978	122.0	1000000
1.1148977901684525	110.0	1000000
1.1149899743699925	106.0	1000000
1.115129850198636	147.0	1000000
1.1151348725147971	88.0	1000000
1.115175179367154	93.0	1000000
1.1152096148708392	118.0	1000000
1.1152216788516849	117.0	1000000
1.1153540645678182	102.0	1000000
1.115486880874183	113.0	1000000
1.1156411818362213	128.0	1000000
1.115784833118644	104.0	1000000
1.1160188524042358	116.0	1000000
1.1162042630494335	117.0	1000000
1.1162263614308656	101.0	1000000
1.1164855179791122	106.0	1000000
1.1166395204054465	101.0	1000000
1.1166983807724808	94.0	1000000
1.116781957630343	89.0	1000000
1.1168162962361614	101.0	1000000
1.116823095324554	117.0	1000000
1.116970803366062	121.0	1000000
1.11702007656898	112.0	1000000
1.1171147685974194	125.0	1000000
1.1172112246277195	117.0	1000000
1.117684131398073	120.0	1000000
1.117689759109416	103.0	1000000
1.1177265916750492	110.0	1000000
1.1177614292892948	138.0	1000000
1.1178892168737984	125.0	1000000
1.1178992772525167	136.0	1000000
1.1179275903941908	122.0	1000000
1.117939740970458	95.0	1000000
1.1180000513246051	96.0	1000000
1.118079810262402	96.0	1000000
1.118367302456598	100.0	1000000
1.1186696500374458	120.0	1000000
1.1187627787891985	114.0	1000000
1.1188269296290412	111.0	1000000
1.118827971188436	118.0	1000000
1.1188450070342917	125.0	1000000
1.1188815258937632	113.0	1000000
1.1189427783541186	119.0	1000000
1.119055900832719	109.0	1000000
1.1190561567363408	80.0	1000000
1.1190783894421343	93.0	1000000
1.1190878484687643	108.0	1000000
1.119090966160137	104.0	1000000
1.1191248456603389	95.0	1000000
1.1194688398178867	111.0	1000000
1.1194850081994598	113.0	1000000
1.1197989687718792	121.0	1000000
1.119923122513072	118.0	1000000
1.1201290843928455	87.0	1000000
1.1202560520432088	97.0	1000000
1.1208216241445466	87.0	1000000
1.120844409741382	120.0	1000000
1.1210226921129929	104.0	1000000
1.1210546967833666	101.0	1000000
1.1213037391078209	124.0	1000000
1.1214139603538011	125.0	1000000
1.1214327756271094	133.0	1000000
1.1214611862238368	108.0	1000000
1.1214669030688031	93.0	1000000
1.1215659852797302	118.0	1000000
1.1217773620344964	86.0	1000000
1.1218479796448124	108.0	1000000
1.1219071251415869	100.0	1000000
1.1219596275221069	102.0	1000000
1.122027661109862	95.0	1000000
1.1220293825558532	124.0	1000000
1.1220401557781798	111.0	1000000
1.1220492395686856	113.0	1000000
1.1221186554743279	99.0	1000000
1.122452343359689	99.0	1000000
1.1226303952334211	101.0	1000000
1.1228144831080398	110.0	1000000
1.122862509959517	118.0	1000000
1.123052743065854	107.0	1000000
1.1232065935848854	124.0	1000000
1.123322748054493	119.0	1000000
1.1234251817224132	124.0	1000000
1.1236298207301425	118.0	1000000
1.1237308518727964	113.0	1000000
1.1237881305100808	105.0	1000000
1.123834962871996	124.0	1000000
1.1238880030194207	102.0	1000000
1.1240012967192472	133.0	1000000
1.1240494149999276	97.0	1000000
1.1241560088470912	111.0	1000000
1.124253185849612	111.0	1000000
1.1242803482609722	101.0	1000000
1.1242965979822457	108.0	1000000
1.1244218868167681	111.0	1000000
1.1244522746229282	73.0	1000000
1.1245420605145875	105.0	1000000
1.1246866380932228	138.0	1000000
1.124759092301966	80.0	1000000
1.125027884263194	105.0	1000000
1.1251667176317146	102.0	1000000
1.1251734410871774	108.0	1000000
1.1253168999592762	113.0	1000000
1.1253370651929986	114.0	1000000
1.1254224727088	106.0	1000000
1.1255165743771902	111.0	1000000
1.1255378193271022	108.0	1000000
1.1255418599895477	99.0	1000000
1.1256630045138514	106.0	1000000
1.1257007254866087	131.0	1000000
1.1257153279367795	116.0	1000000
1.1257359756098697	104.0	1000000
1.1259296792381486	123.0	1000000
1.1260799460982454	118.0	1000000
1.1260807577263878	96.0	1000000
1.1261298891172324	85.0	1000000
1.1262740930032331	123.0	1000000
1.1264220778482432	99.0	1000000
1.1265308106974057	94.0	1000000
1.126554894586114	86.0	1000000
1.1267126316347462	109.0	1000000
1.126899236484414	109.0	1000000
1.1269361024123137	113.0	1000000
1.1269369075246785	114.0	1000000
1.1270988511154232	94.0	1000000
1.1272014589406885	109.0	1000000
1.1273354272115956	97.0	1000000
1.1274298364226572	112.0	1000000
1.1274991151083793	101.0	1000000
1.1275883789818275	124.0	1000000
1.1276752650439978	127.0	1000000
1.1277536536034147	97.0	1000000
1.1280182328652288	117.0	1000000
1.1280209766001676	112.0	1000000
1.1280266773638878	123.0	1000000
1.1284228196008947	113.0	1000000
1.1284936003804138	120.0	1000000
1.1288138347660666	135.0	1000000
1.1288219434330689	108.0	1000000
1.1288769838990649	89.0	1000000
1.128956236779083	88.0	1000000
1.129162245766209	119.0	1000000
1.129166464640491	104.0	1000000
1.1292727595457432	125.0	1000000
1.1293372695706947	109.0	1000000
1.1293543830115622	108.0	1000000
1.1293620099601744	115.0	1000000
1.1294338324483806	104.0	1000000
1.1295643864712743	109.0	1000000
1.1296425511096644	107.0	1000000
1.1297210743954036	105.0	1000000
1.1297694597948074	98.0	1000000
1.1299336292371422	136.0	1000000
1.1299762488194356	134.0	1000000
1.1300395676867605	113.0	1000000
1.1301113728827192	97.0	1000000
1.1301290286697672	116.0	1000000
1.1302954799099814	121.0	1000000
1.1302955711774216	83.0	1000000
1.1303184927377754	130.0	1000000
1.130392627318729	106.0	1000000
1.1305130847964913	105.0	1000000
1.1306206679527333	94.0	1000000
1.1308442540170596	96.0	1000000
1.1310398881830288	107.0	1000000
1.131227872192207	102.0	1000000
1.1312420939314345	102.0	1000000
1.1312855229425374	118.0	1000000
1.1313317382280617	93.0	1000000
1.1313449981541923	104.0	1000000
1.1315539403777537	102.0	1000000
1.1315918549993507	98.0	1000000
1.1316838639251898	116.0	1000000
1.1317938804053764	122.0	1000000
1.1318415445894212	121.0	1000000
1.1321519978607983	129.0	1000000
1.1322017980411223	109.0	1000000
1.1323118089619568	82.0	1000000
1.1324516836919694	130.0	1000000
1.132487691827932	104.0	1000000
1.1325553064871479	111.0	1000000
1.1326216832529814	106.0	1000000
1.1327155394668162	115.0	1000000
1.1327414515061591	95.0	1000000
1.1327475003255143	112.0	1000000
1.1328531873380865	114.0	1000000
1.1329529490754418	110.0	1000000
1.1330519007342752	114.0	1000000
1.1331792759041313	105.0	1000000
1.1332979028019694	106.0	1000000
1.1334225754485496	115.0	1000000
1.1338642858764183	93.0	1000000
1.1338647539638878	106.0	1000000
1.1340522845189909	115.0	1000000
1.1340874780608554	104.0	1000000
1.1343074812876155	103.0	1000000
1.1345202750038683	90.0	1000000
1.1346383609366608	115.0	1000000
1.1346651913305923	114.0	1000000
1.1347332973816502	91.0	1000000
1.135007167975509	125.0	1000000
1.13500950736061	116.0	1000000
1.1350472268933325	109.0	1000000
1.1350660263733594	101.0	1000000
1.1350685997603458	100.0	1000000
1.135167186133569	108.0	1000000
1.1352486277102158	106.0	1000000
1.1352675924085789	119.0	1000000
1.1354437720215595	122.0	1000000
1.1355048354912192	110.0	1000000
1.1355768959490482	120.0	1000000
1.1356139207367402	113.0	1000000
1.135626046545927	107.0	1000000
1.1357220518608164	104.0	1000000
1.1357397530358873	99.0	1000000
1.136102554294946	92.0	1000000
1.1361066309639458	101.0	1000000
1.136121049871905	102.0	1000000
1.1361278586514614	101.0	1000000
1.1361347296468245	116.0	1000000
1.1362376127775031	125.0	1000000
1.1362854416081938	95.0	1000000
1.1363218902539498	103.0	1000000
1.1363593260445248	126.0	1000000
1.1363713542138396	133.0	1000000
1.1365817030477643	110.0	1000000
1.1366330868326204	110.0	1000000
1.1367412078312036	96.0	1000000
1.1367783186041538	109.0	1000000
1.1368382735547402	101.0	1000000
1.1370643181953015	95.0	1000000
1.1371006697964925	108.0	1000000
1.1371327894913477	111.0	1000000
1.1372174371526684	106.0	1000000
1.1374117186293384	103.0	1000000
1.1374159284287029	110.0	1000000
1.1381457267874164	135.0	1000000
1.1383770630822685	99.0	1000000
1.1385880151101857	127.0	1000000
1.1387060609124695	118.0	1000000
1.1390765756017476	114.0	1000000
1.1391867967424147	117.0	1000000
1.1392926150390377	98.0	1000000
1.139397490018515	96.0	1000000
1.1394156468717809	103.0	1000000
1.1394659594612715	95.0	1000000
1.1396356673445431	97.0	1000000
1.1396456668985335	123.0	1000000
1.1398391509889785	106.0	1000000
1.1398702817202753	98.0	1000000
1.1399130233975598	114.0	1000000
1.140017228504946	114.0	1000000
1.140043395133228	109.0	1000000
1.1400558004669912	121.0	1000000
1.1401631034133608	99.0	1000000
1.1402987613291573	96.0	1000000
1.140308650210914	115.0	1000000
1.1404179288540268	134.0	1000000
1.1405305588479375	85.0	1000000
1.1406120871826833	114.0	1000000
1.1407688578049822	116.0	1000000
1.14087382099926	120.0	1000000
1.1408836533703366	111.0	1000000
1.1409237680384752	107.0	1000000
1.1409279222328537	107.0	1000000
1.1410265210091537	108.0	1000000
1.1410497562816408	128.0	1000000
1.1410506738501542	108.0	1000000
1.14119371291881	119.0	1000000
1.141454773718641	122.0	1000000
1.1415813799003618	124.0	1000000
1.1416088998348983	113.0	1000000
1.1417984665227006	122.0	1000000
1.1418100836367289	105.0	1000000
1.142259211199118	96.0	1000000
1.142275035749322	93.0	1000000
1.1423046833690016	102.0	1000000
1.1423184225023102	119.0	1000000
1.1423701893397555	90.0	1000000
1.1423870008240136	99.0	1000000
1.1425253438853769	98.0	1000000
1.1427991460213107	119.0	1000000
1.1428635552110211	110.0	1000000
1.1429548853132767	100.0	1000000
1.1430541703296941	120.0	1000000
1.1431086643001922	127.0	1000000
1.1431182359443213	113.0	1000000
1.1431509315033337	141.0	1000000
1.143408200579365	107.0	1000000
1.1434232335505048	95.0	1000000
1.1437365474982542	103.0	1000000
1.1437841188118023	113.0	1000000
1.143840922361984	113.0	1000000
1.1438958284982406	114.0	1000000
1.1439922268080072	107.0	1000000
1.1441197855224257	105.0	1000000
1.1441468980844196	121.0	1000000
1.1442549126245818	93.0	1000000
1.1443187040797034	107.0	1000000
1.1443368456435146	120.0	1000000
1.1443385776009527	134.0	1000000
1.1443437490552335	104.0	1000000
1.1444164207208232	114.0	1000000
1.1446041425841205	121.0	1000000
1.1446176282205636	121.0	1000000
1.144665034021632	98.0	1000000
1.1446650577096198	93.0	1000000
1.144683941819005	116.0	1000000
1.1447039913791737	104.0	1000000
1.1449133977161643	97.0	1000000
1.1450589317338702	122.0	1000000
1.1451081337293114	123.0	1000000
1.1451478094140306	116.0	1000000
1.1452717878279963	121.0	1000000
1.145289157377252	98.0	1000000
1.1454127664953722	122.0	1000000
1.1455870916874953	97.0	1000000
1.1457401239091527	112.0	1000000
1.1458231433740935	102.0	1000000
1.1458652759412815	114.0	1000000
1.1459925811123983	102.0	1000000
1.1460203525703747	121.0	1000000
1.1460634350488936	122.0	1000000
1.146326536566771	128.0	1000000
1.1463453712834832	97.0	1000000
1.1464047812330644	107.0	1000000
1.1464203388433638	132.0	1000000
1.1464444448007884	112.0	1000000
1.1465381213294976	135.0	1000000
1.1465921015294764	118.0	1000000
1.146663138016832	121.0	1000000
1.1466662125494131	98.0	1000000
1.1466845967322383	109.0	1000000
1.14681540941526	102.0	1000000
1.1468526591456354	112.0	1000000
1.1471989086423264	110.0	1000000
1.1472804457084038	112.0	1000000
1.1473076192996727	120.0	1000000
1.1473735788980464	134.0	1000000
1.1475466399268863	111.0	1000000
1.147679695306291	80.0	1000000
1.1478388565425397	109.0	1000000
1.1481273137584878	87.0	1000000
1.1481402720956355	103.0	1000000
1.1482092311706662	93.0	1000000
1.148249672805847	96.0	1000000
1.1482610905229946	100.0	1000000
1.1484992412122326	118.0	1000000
1.1485452468170227	106.0	1000000
1.14855752935785	129.0	1000000
1.148843972443376	98.0	1000000
1.1490655150504376	123.0	1000000
1.1492913919598204	95.0	1000000
1.1493202882224494	113.0	1000000
1.1495521552849803	124.0	1000000
1.1495831454930474	108.0	1000000
1.149655434639926	121.0	1000000
1.1496675846075712	104.0	1000000
1.1497853317358548	102.0	1000000
1.1500650093487443	110.0	1000000
1.150230095469321	104.0	1000000
1.1502351337668797	96.0	1000000
1.1503387584829334	115.0	1000000
1.1504479019218998	113.0	1000000
1.1504694825455988	123.0	1000000
1.1507986380445063	127.0	1000000
1.1508244158897192	95.0	1000000
1.150889336092089	94.0	1000000
1.1508955337712203	129.0	1000000
1.1509509790690973	114.0	1000000
1.151127507635607	121.0	1000000
1.1513065446256825	126.0	1000000
1.151635546035766	109.0	1000000
1.1516628564848572	102.0	1000000
1.1517331164758868	109.0	1000000
1.1520239640602945	119.0	1000000
1.1520563138548336	114.0	1000000
1.152111589664099	102.0	1000000
1.1521755061218233	112.0	1000000
1.1523360054558802	106.0	1000000
1.1525066542862523	114.0	1000000
1.152571449415095	108.0	1000000
1.1526115492058022	114.0	1000000
1.152673313685524	92.0	1000000
1.1526842335105072	126.0	1000000
1.1527444063398251	118.0	1000000
1.1527458811941311	121.0	1000000
1.1528034530619733	109.0	1000000
1.1528643703479076	96.0	1000000
1.1529603038829914	105.0	1000000
1.152964069623858	115.0	1000000
1.153591779415284	126.0	1000000
1.1536511819083093	105.0	1000000
1.1537020694628608	104.0	1000000
1.1537281983874883	106.0	1000000
1.1539876374030713	112.0	1000000
1.1540452541201702	113.0	1000000
1.154128078721148	73.0	1000000
1.1541638960352765	127.0	1000000
1.1541672537103511	110.0	1000000
1.1543366560656634	94.0	1000000
1.1544032665975252	83.0	1000000
1.15444638807381	111.0	1000000
1.1544834573314546	122.0	1000000
1.154610038660465	107.0	1000000
1.154688842677158	125.0	1000000
1.1547252547108973	102.0	1000000
1.1548803058339487	104.0	1000000
1.1549885924480965	117.0	1000000
1.1550019761695445	110.0	1000000
1.1550180417881046	107.0	1000000
1.1551343229158224	98.0	1000000
1.1553977244551823	112.0	1000000
1.1554303028156467	111.0	1000000
1.155559854663322	99.0	1000000
1.1557485974314048	135.0	1000000
1.155782682009521	91.0	1000000
1.155861367316138	119.0	1000000
1.1559336761985952	102.0	1000000
1.1560961617170125	117.0	1000000
1.156206804893686	112.0	1000000
1.156207907501411	101.0	1000000
1.1563685151430083	106.0	1000000
1.1563701532309991	117.0	1000000
1.15640651005912	107.0	1000000
1.1564626820956925	107.0	1000000
1.1565473576029055	111.0	1000000
1.1568163411515149	98.0	1000000
1.1569512158480368	120.0	1000000
1.1570597327825596	97.0	1000000
1.157066587479152	124.0	1000000
1.1571129203512334	124.0	1000000
1.1572327514324934	119.0	1000000
1.1573275377311931	118.0	1000000
1.1573574526201431	90.0	1000000
1.1573685190220449	98.0	1000000
1.1573760457450617	98.0	1000000
1.1574397724166985	125.0	1000000
1.1578339754577651	129.0	1000000
1.15792084062715	126.0	1000000
1.157963932597616	107.0	1000000
1.1580478959061409	122.0	1000000
1.1580548219147848	112.0	1000000
1.158078566179477	124.0	1000000
1.1581460088600215	105.0	1000000
1.1581772259153549	100.0	1000000
1.158206714730107	107.0	1000000
1.1582137086588635	134.0	1000000
1.1582667606012262	81.0	1000000
1.1583611971469134	102.0	1000000
1.1584992215659713	103.0	1000000
1.1586809959972058	127.0	1000000
1.1587577956226367	90.0	1000000
1.1591354588075182	135.0	1000000
1.1592056964190678	126.0	1000000
1.1594765536286795	135.0	1000000
1.1595932308531482	117.0	1000000
1.1599813775456709	122.0	1000000
1.160012471432835	101.0	1000000
1.1600214737906247	92.0	1000000
1.16007450757609	113.0	1000000
1.160218287488093	96.0	1000000
1.16022806207456	111.0	1000000
1.1603556932413874	120.0	1000000
1.1603737391253437	119.0	1000000
1.16037452996924	125.0	1000000
1.1604184424191668	117.0	1000000
1.1604361036472106	107.0	1000000
1.1606400829620176	108.0	1000000
1.160688022812269	123.0	1000000
1.1608966258138833	116.0	1000000
1.1611414206768902	99.0	1000000
1.1611453015126534	104.0	1000000
1.1611473017283434	97.0	1000000
1.1611910761502573	110.0	1000000
1.1612206260287021	112.0	1000000
1.1612916527830373	127.0	1000000
1.1613934527484484	105.0	1000000
1.1615138558798324	101.0	1000000
1.1615306969130264	114.0	1000000
1.1615465978165629	137.0	1000000
1.161595287762234	118.0	1000000
1.1616710563642343	109.0	1000000
1.1616983335925233	120.0	1000000
1.161720036572372	120.0	1000000
1.1623133755908208	104.0	1000000
1.1624427253910907	106.0	1000000
1.1629040183306465	83.0	1000000
1.1630221075647451	132.0	1000000
1.1630310801217358	106.0	1000000
1.1630312270538925	121.0	1000000
1.1631479619882883	124.0	1000000
1.1633053664184845	113.0	1000000
1.1633579241946779	105.0	1000000
1.1635734965035978	117.0	1000000
1.1639232248258382	118.0	1000000
1.1639859418692946	90.0	1000000
1.1640053696453254	97.0	1000000
1.1641528796998797	118.0	1000000
1.1641947525083105	117.0	1000000
1.1642313749473059	94.0	1000000
1.164365734796828	114.0	1000000
1.1644254501932796	95.0	1000000
1.1647245339679908	113.0	1000000
1.1647636023504755	103.0	1000000
1.164781446780048	127.0	1000000
1.1648248514479955	118.0	1000000
1.164894331318476	106.0	1000000
1.1649506675581276	139.0	1000000
1.165002324553433	130.0	1000000
1.1650232544159524	120.0	1000000
1.1651159619001583	102.0	1000000
1.1651621561045913	104.0	1000000
1.165333944575417	113.0	1000000
1.1654517721672293	112.0	1000000
1.1655338414459389	103.0	1000000
1.1655665996620148	96.0	1000000
1.165666148397916	107.0	1000000
1.165759620177182	97.0	1000000
1.16585359262262	130.0	1000000
1.1658762420944695	129.0	1000000
1.1659199358134655	104.0	1000000
1.1659984746686594	114.0	1000000
1.1660402858546113	106.0	1000000
1.1664879024504713	125.0	1000000
1.166688734574596	123.0	1000000
1.1666927761942527	96.0	1000000
1.166704513596374	115.0	1000000
1.1667046970231223	99.0	1000000
1.1672077637745115	88.0	1000000
1.1672580546605549	97.0	1000000
1.1675663923459787	112.0	1000000
1.1677384788527978	126.0	1000000
1.167880379869736	95.0	1000000
1.1679083181765035	110.0	1000000
1.1680302324645826	115.0	1000000
1.1680377702537577	139.0	1000000
1.1688202173047249	132.0	1000000
1.1688857525073502	107.0	1000000
1.1688928941282055	128.0	1000000
1.1689826661519067	92.0	1000000
1.1689905281190918	128.0	1000000
1.169499253709956	117.0	1000000
1.1695304789068324	99.0	1000000
1.1696162187311092	97.0	1000000
1.169628846415949	128.0	1000000
1.169749905096116	107.0	1000000
1.1697546497805074	98.0	1000000
1.1697809766273617	109.0	1000000
1.169903047162211	121.0	1000000
1.1700760127403422	123.0	1000000
1.170439179926592	108.0	1000000
1.1705356279479875	100.0	1000000
1.1705410637826428	143.0	1000000
1.170636304821501	98.0	1000000
1.1706650270988002	137.0	1000000
1.1706905738705815	109.0	1000000
1.1707729272424756	99.0	1000000
1.1707930524994206	98.0	1000000
1.1708988550955244	98.0	1000000
1.1709440314417001	106.0	1000000
1.1710492531866221	112.0	1000000
1.171349086529613	126.0	1000000
1.1713823169708628	135.0	1000000
1.1713847832201587	104.0	1000000
1.171393237377414	104.0	1000000
1.171425629731838	101.0	1000000
1.1714390454178782	115.0	1000000
1.171575450203224	115.0	1000000
1.17179251570563	114.0	1000000
1.1719369525194985	86.0	1000000
1.1720260359943204	116.0	1000000
1.1720549832321168	107.0	1000000
1.1721937939300773	116.0	1000000
1.1723541956370482	107.0	1000000
1.172407648408992	102.0	1000000
1.172479726989101	94.0	1000000
1.1725169934982955	119.0	1000000
1.172688890310222	115.0	1000000
1.1727521940469243	124.0	1000000
1.1727570463539465	81.0	1000000
1.1727894015215783	105.0	1000000
1.172860115633398	125.0	1000000
1.1729131451223105	115.0	1000000
1.1729168604794489	115.0	1000000
1.1729487758806636	113.0	1000000
1.173065022989265	136.0	1000000
1.1732427119857751	144.0	1000000
1.1733453727247871	124.0	1000000
1.1734174879685724	134.0	1000000
1.1735132575772802	110.0	1000000
1.17351983909902	108.0	1000000
1.173534468039361	95.0	1000000
1.1737742077244282	103.0	1000000
1.1739260651864645	121.0	1000000
1.1739262166018252	119.0	1000000
1.1739451119482949	115.0	1000000
1.1743319157644696	95.0	1000000
1.1745560324783173	112.0	1000000
1.1745672200127686	114.0	1000000
1.174616853219306	111.0	1000000
1.174735322751982	107.0	1000000
1.1747850584017383	115.0	1000000
1.1748288891444254	100.0	1000000
1.1750060801190785	104.0	1000000
1.1750304884363714	132.0	1000000
1.175104024572124	97.0	1000000
1.1752609374056773	115.0	1000000
1.1752629521043079	112.0	1000000
1.1754020615609382	107.0	1000000
1.1754501482544668	108.0	1000000
1.1754589316986308	128.0	1000000
1.1755966831681484	106.0	1000000
1.1756863120163916	112.0	1000000
1.1760478256695404	116.0	1000000
1.176071708351528	128.0	1000000
1.176090127520704	97.0	1000000
1.1760944395881003	111.0	1000000
1.1761857877287476	122.0	1000000
1.176218060405508	109.0	1000000
1.1762731662060946	112.0	1000000
1.1765802372925578	118.0	1000000
1.1766116024631692	101.0	1000000
1.1767239493114152	116.0	1000000
1.1771509436467722	111.0	1000000
1.1772151827739132	135.0	1000000
1.1774923684066088	136.0	1000000
1.1775206319027467	101.0	1000000
1.1775224807873714	104.0	1000000
1.1775834430615864	113.0	1000000
1.177614813103752	115.0	1000000
1.1776858181166163	120.0	1000000
1.1778390133835692	138.0	1000000
1.178150448441536	91.0	1000000
1.1782452265444399	120.0	1000000
1.1783291371760032	116.0	1000000
1.178355055977068	105.0	1000000
1.1783784380394875	106.0	1000000
1.1789061841205837	112.0	1000000
1.1789249424382169	100.0	1000000
1.1789626807063889	103.0	1000000
1.17899608960183	97.0	1000000
1.1790154990985409	93.0	1000000
1.1791545896592135	133.0	1000000
1.1792607787905949	119.0	1000000
1.179291470690262	134.0	1000000
1.1792922576497002	120.0	1000000
1.1793192165856872	100.0	1000000
1.1794008320130218	118.0	1000000
1.1795602006587094	109.0	1000000
1.1797123798252651	104.0	1000000
1.1798577918959592	111.0	1000000
1.1798705142995587	114.0	1000000
1.1799500579394238	127.0	1000000
1.1801707067848075	110.0	1000000
1.1802378062719543	102.0	1000000
1.180296160167381	115.0	1000000
1.1803560839801643	95.0	1000000
1.180470664016108	112.0	1000000
1.180557248363055	123.0	1000000
1.1807256957990615	120.0	1000000
1.1808734863799917	98.0	1000000
1.1808968082732545	124.0	1000000
1.1809064812755456	107.0	1000000
1.1809307419798611	106.0	1000000
1.1809473632074676	106.0	1000000
1.1814056358599987	125.0	1000000
1.1814472043890836	124.0	1000000
1.1817025189029386	133.0	1000000
1.181814318344105	116.0	1000000
1.1818353819411618	115.0	1000000
1.1818453419019366	100.0	1000000
1.181856893853209	118.0	1000000
1.1819420795691862	116.0	1000000
1.1819631227158147	110.0	1000000
1.1821588459959256	109.0	1000000
1.1822697546000178	101.0	1000000
1.182329930419975	103.0	1000000
1.1826692530616092	95.0	1000000
1.182757838824919	104.0	1000000
1.1828244499548826	116.0	1000000
1.18284690434389	100.0	1000000
1.1828558332686991	100.0	1000000
1.1829209244752867	80.0	1000000
1.1829334224140466	121.0	1000000
1.1836090691751469	126.0	1000000
1.1836975987116023	106.0	1000000
1.1837374902611093	112.0	1000000
1.1839198435423324	108.0	1000000
1.183937873424681	122.0	1000000
1.184053615658003	92.0	1000000
1.1840764023470276	101.0	1000000
1.184102437277932	104.0	1000000
1.1841198489888796	144.0	1000000
1.1842278229312528	98.0	1000000
1.184235908990324	107.0	1000000
1.184317604232146	118.0	1000000
1.1844205187065868	100.0	1000000
1.1845452103518053	136.0	1000000
1.1846668460153045	121.0	1000000
1.1846800967729072	106.0	1000000
1.1846815885180029	123.0	1000000
1.184859200192664	118.0	1000000
1.1850213147169597	130.0	1000000
1.1851084164989103	119.0	1000000
1.1851538708685818	110.0	1000000
1.1851787957597262	116.0	1000000
1.1853262826793038	116.0	1000000
1.1853897012317245	106.0	1000000
1.1854246232776853	104.0	1000000
1.1855838155033431	124.0	1000000
1.1856034674911848	111.0	1000000
1.1856165661459048	120.0	1000000
1.1857716021762363	136.0	1000000
1.185821210821363	111.0	1000000
1.1862099927774163	97.0	1000000
1.1863421398359226	108.0	1000000
1.1864166964878766	107.0	1000000
1.1865068699588437	100.0	1000000
1.1869661709481067	94.0	1000000
1.1872650783459422	137.0	1000000
1.1873237838343145	129.0	1000000
1.187365287162944	97.0	1000000
1.1875163602085377	118.0	1000000
1.187516774492763	108.0	1000000
1.1876271152352027	117.0	1000000
1.1879323976408822	99.0	1000000
1.1880551342668377	109.0	1000000
1.1881189133433896	105.0	1000000
1.1881432576640818	106.0	1000000
1.1881707530674932	114.0	1000000
1.1883182424535124	104.0	1000000
1.1884569931060605	134.0	1000000
1.1885260297776836	116.0	1000000
1.1887696473916534	101.0	1000000
1.1887913529484342	138.0	1000000
1.1888136043199728	107.0	1000000
1.1890300529518325	92.0	1000000
1.1891863846556123	106.0	1000000
1.189212838211278	110.0	1000000
1.1892742903283602	99.0	1000000
1.1893088646765484	106.0	1000000
1.1893279857391188	103.0	1000000
1.1894563203039812	114.0	1000000
1.1895852125773978	116.0	1000000
1.1896784368538422	115.0	1000000
1.1897170131044263	132.0	1000000
1.1898120625656103	122.0	1000000
1.1899482768613272	114.0	1000000
1.1901711389379086	115.0	1000000
1.1901929580863633	101.0	1000000
1.1902104904804711	121.0	1000000
1.1903467685513822	133.0	1000000
1.1903632833898763	96.0	1000000
1.1903936594456428	109.0	1000000
1.190629953981289	109.0	1000000
1.1906792689184416	120.0	1000000
1.1907828921350478	93.0	1000000
1.1908290182977668	104.0	1000000
1.1909310008122935	122.0	1000000
1.191001410174252	106.0	1000000
1.1911235202993244	117.0	1000000
1.1911270866349255	126.0	1000000
1.1912094352966929	104.0	1000000
1.1912726239753098	92.0	1000000
1.1912790552377723	114.0	1000000
1.191339667040213	112.0	1000000
1.191415891253418	109.0	1000000
1.1914625874177216	100.0	1000000
1.191539717578341	97.0	1000000
1.1915545726452894	136.0	1000000
1.1916099343579314	102.0	1000000
1.1918949707370057	116.0	1000000
1.1919704734928431	94.0	1000000
1.1921363495675692	119.0	1000000
1.1922458246757297	86.0	1000000
1.1923959957386918	101.0	1000000
1.1924776726871007	119.0	1000000
1.192490225517405	118.0	1000000
1.1925038190213078	124.0	1000000
1.1925361156594807	130.0	1000000
1.1925482259122495	92.0	1000000
1.1925721381325292	114.0	1000000
1.1926381439210791	118.0	1000000
1.192924814270495	125.0	1000000
1.1929669764163655	96.0	1000000
1.1930363943834867	127.0	1000000
1.1930800102102586	111.0	1000000
1.1931903628095473	115.0	1000000
1.1932159891337848	111.0	1000000
1.1932429380486194	119.0	1000000
1.1933146573540439	110.0	1000000
1.1935554978775655	102.0	1000000
1.1936340536935688	94.0	1000000
1.1936436970544142	112.0	1000000
1.193674175287144	125.0	1000000
1.1936994866489168	110.0	1000000
1.1937547992435584	102.0	1000000
1.1938275128495115	112.0	1000000
1.1939193657056553	104.0	1000000
1.193966681656974	91.0	1000000
1.194049182765454	73.0	1000000
1.1940758701896357	107.0	1000000
1.1943079452231398	94.0	1000000
1.1943433646435682	105.0	1000000
1.194405515932515	128.0	1000000
1.1945863073491498	114.0	1000000
1.1946611055012486	146.0	1000000
1.194667778675241	101.0	1000000
1.1946985610237713	111.0	1000000
1.1947508955258743	106.0	1000000
1.1949377640850285	105.0	1000000
1.1950687416514525	107.0	1000000
1.195146114523765	112.0	1000000
1.1951484363012268	107.0	1000000
1.1951709468923168	103.0	1000000
1.1952273438420544	132.0	1000000
1.1957928002355231	119.0	1000000
1.1958189323424009	108.0	1000000
1.1958235221101146	125.0	1000000
1.1958767833538655	112.0	1000000
1.1960777938897984	104.0	1000000
1.1961575907482038	117.0	1000000
1.1964319029409851	124.0	1000000
1.1964425598402229	119.0	1000000
1.19655678077922	110.0	1000000
1.1967127870610583	101.0	1000000
1.1968642628773427	124.0	1000000
1.1968807081920416	108.0	1000000
1.197076686745742	136.0	1000000
1.1971278842618085	103.0	1000000
1.1972134898526434	126.0	1000000
1.197299763550629	109.0	1000000
1.1972998153379435	133.0	1000000
1.1973870969807852	108.0	1000000
1.1973974709729105	132.0	1000000
1.197587455119066	107.0	1000000
1.1976615112923652	99.0	1000000
1.1977262386267642	96.0	1000000
1.1977496556939022	123.0	1000000
1.1977990629349486	94.0	1000000
1.19805595578744	104.0	1000000
1.1981437866233404	114.0	1000000
1.1981584915295398	118.0	1000000
1.1981877760930175	133.0	1000000
1.1982532756463595	116.0	1000000
1.19838645481073	101.0	1000000
1.1983904171408173	102.0	1000000
1.1983918609098216	117.0	1000000
1.198403308857436	122.0	1000000
1.1985224393615552	81.0	1000000
1.1986833831037544	139.0	1000000
1.1986950845350033	132.0	1000000
1.1987584794148922	118.0	1000000
1.1987752275598824	107.0	1000000
1.198829163933512	107.0	1000000
1.1988347731403657	110.0	1000000
1.198878031420981	126.0	1000000
1.198955770103502	115.0	1000000
1.198965630651271	109.0	1000000
1.1990358805292924	96.0	1000000
1.1990666310194833	129.0	1000000
1.1991279016260377	117.0	1000000
1.1991678335179017	102.0	1000000
1.1992349376364029	91.0	1000000
1.1993723691101894	105.0	1000000
1.1994545342024407	124.0	1000000
[truncated: 48,000 more rows]
