# Supplementary material for: The evolutionary maintenance of Lévy flight foraging
Source: PLoS Comput Biol. 2022 Jan 18;18(1):e1009490. doi: 10.1371/journal.pcbi.1009490 (PMC8797186; doi:10.1371/journal.pcbi.1009490)
Supplement: S1 Data — (ZIP) [file pcbi.1009490.s005.zip › S1_Data/single_generation_data/speed_1/random_uniform_results/fd_eol1]

1.00003943300054	264.0	2500000
1.000064197068053	292.0	2500000
1.0001390938407086	292.0	2500000
1.0002586216814242	275.0	2500000
1.000271725427924	271.0	2500000
1.0002747829349974	302.0	2500000
1.0004001432520644	242.0	2500000
1.000537383273197	282.0	2500000
1.0005697582508135	282.0	2500000
1.0008282198039722	295.0	2500000
1.0008631347464072	253.0	2500000
1.000934539368217	284.0	2500000
1.0011298701686506	282.0	2500000
1.0011653091212742	261.0	2500000
1.0011844233370666	300.0	2500000
1.0012221640208638	255.0	2500000
1.001344170922621	238.0	2500000
1.0014408626897793	277.0	2500000
1.0014513059752597	295.0	2500000
1.0014566082646477	250.0	2500000
1.0014889084520116	271.0	2500000
1.0016699783927727	301.0	2500000
1.0016958088303087	259.0	2500000
1.0017451231150358	273.0	2500000
1.0021551661754549	241.0	2500000
1.002376572348231	273.0	2500000
1.0023898145151264	259.0	2500000
1.0024149999545977	240.0	2500000
1.0024191712433896	282.0	2500000
1.0024834935784206	247.0	2500000
1.0026336013195445	233.0	2500000
1.0027435603344428	249.0	2500000
1.002896399181585	269.0	2500000
1.003215173344547	273.0	2500000
1.0032324336223448	288.0	2500000
1.003542886394416	275.0	2500000
1.0037187483291206	285.0	2500000
1.0039093398087442	267.0	2500000
1.0040742024113012	260.0	2500000
1.0042469973576624	231.0	2500000
1.0042928324852554	254.0	2500000
1.004476841941739	280.0	2500000
1.0045520871584095	241.0	2500000
1.004705932101866	246.0	2500000
1.0047652412474752	268.0	2500000
1.0048351375280598	290.0	2500000
1.0049739180251032	299.0	2500000
1.0049934500969666	225.0	2500000
1.0049959239760673	287.0	2500000
1.005169062339785	244.0	2500000
1.0051998161090805	305.0	2500000
1.0052087284372726	263.0	2500000
1.0053064384815935	262.0	2500000
1.0055387465239765	264.0	2500000
1.0057233731393205	269.0	2500000
1.005784820762833	260.0	2500000
1.0058472353873815	243.0	2500000
1.0059486661400798	269.0	2500000
1.0060253060661235	255.0	2500000
1.0060720637803822	247.0	2500000
1.0061327833441638	247.0	2500000
1.0061387750971489	263.0	2500000
1.0063511738856952	248.0	2500000
1.0063572896027837	250.0	2500000
1.006451411380507	232.0	2500000
1.0066073020903978	268.0	2500000
1.0067244385354708	242.0	2500000
1.0068289328830713	265.0	2500000
1.0068728786990429	257.0	2500000
1.0069617839590892	281.0	2500000
1.0069812577915471	283.0	2500000
1.0070269489841572	277.0	2500000
1.0070751942009537	274.0	2500000
1.0071585956295972	269.0	2500000
1.0072130150892724	271.0	2500000
1.007223132516092	241.0	2500000
1.0074509822009283	243.0	2500000
1.007480761452277	267.0	2500000
1.0075121602825912	268.0	2500000
1.007703807024273	288.0	2500000
1.007876905430286	266.0	2500000
1.007910343391024	233.0	2500000
1.0080425378171778	293.0	2500000
1.0080846330152862	234.0	2500000
1.0081512399884716	256.0	2500000
1.008188076887944	286.0	2500000
1.008228846087477	281.0	2500000
1.0083308807900555	281.0	2500000
1.0083438934070608	326.0	2500000
1.008450002372773	259.0	2500000
1.0085779711375396	286.0	2500000
1.0086082504486078	275.0	2500000
1.008726294395132	275.0	2500000
1.0088810831278812	236.0	2500000
1.008911860121879	271.0	2500000
1.0091051601930654	312.0	2500000
1.0091977165064108	281.0	2500000
1.009347879270789	255.0	2500000
1.0094449926040596	252.0	2500000
1.0094995679582417	263.0	2500000
1.009793147802598	291.0	2500000
1.009885536761744	260.0	2500000
1.0099132733945084	294.0	2500000
1.0101209437646883	300.0	2500000
1.0101355057323504	304.0	2500000
1.0103464109236842	272.0	2500000
1.0104795437669336	273.0	2500000
1.0105647642225826	265.0	2500000
1.0105866504105112	272.0	2500000
1.0107557772920326	257.0	2500000
1.0108061695758088	262.0	2500000
1.0110253904797912	262.0	2500000
1.0110949927896276	273.0	2500000
1.0111035085249933	251.0	2500000
1.0111433154051133	270.0	2500000
1.0111751586092828	258.0	2500000
1.0112903390005532	280.0	2500000
1.0113431393974894	262.0	2500000
1.011403676882244	245.0	2500000
1.0114639093119178	269.0	2500000
1.0115751182863173	271.0	2500000
1.0116229164682735	277.0	2500000
1.0116723772327487	228.0	2500000
1.0116979337319827	277.0	2500000
1.0117763050350501	292.0	2500000
1.011793273019847	248.0	2500000
1.0118078535785453	269.0	2500000
1.012026534440983	259.0	2500000
1.0121861908435057	281.0	2500000
1.0123529529058386	295.0	2500000
1.0125184269692529	263.0	2500000
1.0126453469339938	261.0	2500000
1.012749886810347	291.0	2500000
1.0130343717988923	288.0	2500000
1.0132656873564465	259.0	2500000
1.0135472693459793	277.0	2500000
1.013564528505502	260.0	2500000
1.0135692488675832	251.0	2500000
1.0136719125523737	238.0	2500000
1.013735694206532	279.0	2500000
1.0139610470593383	288.0	2500000
1.0139853053750782	300.0	2500000
1.0140217733306949	273.0	2500000
1.0140991107292388	282.0	2500000
1.0141000608472268	290.0	2500000
1.014107838414856	236.0	2500000
1.0141497712806675	279.0	2500000
1.0141690391342617	292.0	2500000
1.0142118859312763	247.0	2500000
1.0142632560272216	234.0	2500000
1.014419040794766	243.0	2500000
1.0144348319489995	244.0	2500000
1.0145742758588878	283.0	2500000
1.0146500779190142	269.0	2500000
1.014883320978465	247.0	2500000
1.0149521109375694	253.0	2500000
1.0149842591621607	269.0	2500000
1.0150207911092997	256.0	2500000
1.0150317985085613	277.0	2500000
1.0150555017903224	223.0	2500000
1.0150682431143672	251.0	2500000
1.0151605660135457	291.0	2500000
1.01525853453328	269.0	2500000
1.0152725221541976	240.0	2500000
1.0152860354722941	244.0	2500000
1.0156117004181209	276.0	2500000
1.0156547042833433	300.0	2500000
1.015674888322477	246.0	2500000
1.0156987470513419	255.0	2500000
1.015817990395589	273.0	2500000
1.0158908166565004	267.0	2500000
1.0158959503824352	235.0	2500000
1.0160135473548473	270.0	2500000
1.016037859708079	265.0	2500000
1.0160988548395498	291.0	2500000
1.0162625264783078	286.0	2500000
1.0164926027386123	284.0	2500000
1.0170278961607866	292.0	2500000
1.0170365281997342	277.0	2500000
1.0171235819980111	300.0	2500000
1.0171999095773328	301.0	2500000
1.017253781139663	254.0	2500000
1.0172607788425625	260.0	2500000
1.017378135157785	280.0	2500000
1.017645412517876	262.0	2500000
1.0178270850420166	245.0	2500000
1.0180270171521224	304.0	2500000
1.0182303406177446	275.0	2500000
1.0182360155520611	270.0	2500000
1.018281655896751	273.0	2500000
1.0183480864421948	273.0	2500000
1.0183741741433896	259.0	2500000
1.0184551198118927	276.0	2500000
1.0184915761981121	262.0	2500000
1.018701480286463	275.0	2500000
1.0188534227698378	302.0	2500000
1.0188939612719552	265.0	2500000
1.0189147025936225	262.0	2500000
1.018924066209916	269.0	2500000
1.0189247475811525	273.0	2500000
1.0191066452941149	258.0	2500000
1.0191350152917802	279.0	2500000
1.01926734107615	261.0	2500000
1.0197033339952362	279.0	2500000
1.0197129857261964	258.0	2500000
1.01973865067513	257.0	2500000
1.0197966021971734	306.0	2500000
1.0198027930276912	257.0	2500000
1.0199990659520406	249.0	2500000
1.0200378008269508	249.0	2500000
1.0200479141128351	265.0	2500000
1.0202397486155679	266.0	2500000
1.0203157473252171	268.0	2500000
1.0204426530323487	294.0	2500000
1.0204831699137586	281.0	2500000
1.020701572700859	243.0	2500000
1.0208814545955165	300.0	2500000
1.0210812900614137	269.0	2500000
1.0210966738237728	255.0	2500000
1.0212782401282186	277.0	2500000
1.0213043066031238	289.0	2500000
1.0213161306960596	235.0	2500000
1.0213896865407992	270.0	2500000
1.0214098769749955	247.0	2500000
1.0214155009606198	275.0	2500000
1.0214755539055111	253.0	2500000
1.021477527787066	258.0	2500000
1.0216885837763592	268.0	2500000
1.0216895410871136	272.0	2500000
1.021696687162277	266.0	2500000
1.0217640885252268	299.0	2500000
1.0217650451063889	297.0	2500000
1.02177695587959	268.0	2500000
1.021816863765156	287.0	2500000
1.021995594212016	269.0	2500000
1.0221815755077177	252.0	2500000
1.0222875124548545	300.0	2500000
1.0223007516504008	242.0	2500000
1.0223326172782774	241.0	2500000
1.022471932646333	277.0	2500000
1.022477540510149	280.0	2500000
1.022493656079826	302.0	2500000
1.0225916739721117	272.0	2500000
1.0226537685905879	296.0	2500000
1.0227512635190683	293.0	2500000
1.0228980867758275	268.0	2500000
1.0229242381290484	262.0	2500000
1.0232054208369157	290.0	2500000
1.0232100666130126	269.0	2500000
1.0232190162847778	267.0	2500000
1.0233668846080222	247.0	2500000
1.0234603875474215	251.0	2500000
1.0236335441934197	304.0	2500000
1.023834485380975	258.0	2500000
1.023924369895788	288.0	2500000
1.023934748764982	300.0	2500000
1.023960235557094	280.0	2500000
1.0239680657425445	265.0	2500000
1.0239956224793576	277.0	2500000
1.0242101370181298	276.0	2500000
1.024224842003615	240.0	2500000
1.0244318997978643	267.0	2500000
1.0244725703901945	286.0	2500000
1.0245666534797415	275.0	2500000
1.0247431402472589	277.0	2500000
1.0247570960587846	257.0	2500000
1.024918508531751	274.0	2500000
1.0249732119737809	293.0	2500000
1.025059458345238	241.0	2500000
1.0250773982838286	271.0	2500000
1.0252725295760563	297.0	2500000
1.0253063652259526	229.0	2500000
1.0253161260058454	257.0	2500000
1.0254238818958403	251.0	2500000
1.025602027003635	267.0	2500000
1.0257855334904409	282.0	2500000
1.0257881006773415	266.0	2500000
1.025859349156923	248.0	2500000
1.0259482579789965	245.0	2500000
1.0259667211515981	279.0	2500000
1.0259975019348508	228.0	2500000
1.0259988333197896	261.0	2500000
1.0260388054386884	297.0	2500000
1.0261149933139704	250.0	2500000
1.0261420588119743	269.0	2500000
1.0262288200299878	267.0	2500000
1.0262326082863962	294.0	2500000
1.026316140400484	252.0	2500000
1.026380752160244	289.0	2500000
1.0264150760949369	263.0	2500000
1.0265799522927912	282.0	2500000
1.0267164334453058	264.0	2500000
1.0268667891544438	270.0	2500000
1.0268891662479458	270.0	2500000
1.0270876006870786	275.0	2500000
1.027320645273639	284.0	2500000
1.0273522911423312	301.0	2500000
1.027397541383234	297.0	2500000
1.0275271292584167	299.0	2500000
1.027571658128246	286.0	2500000
1.0276886861556331	269.0	2500000
1.027754862342758	269.0	2500000
1.0278304867475172	278.0	2500000
1.0279512031828002	275.0	2500000
1.0279840268999276	262.0	2500000
1.0280909690526645	296.0	2500000
1.0281108230617515	290.0	2500000
1.028131267666207	272.0	2500000
1.0281659980467386	269.0	2500000
1.028252874290432	273.0	2500000
1.028304163779544	273.0	2500000
1.0283171890546383	267.0	2500000
1.0285748138003434	281.0	2500000
1.0286304975375224	239.0	2500000
1.0286881177321248	287.0	2500000
1.0288657627563609	294.0	2500000
1.0289545677426006	286.0	2500000
1.029031968675205	270.0	2500000
1.029032053081393	254.0	2500000
1.0291892716087516	266.0	2500000
1.0293832828367728	261.0	2500000
1.0294729961134466	286.0	2500000
1.0295283219599711	279.0	2500000
1.029541766008635	253.0	2500000
1.0295441059267447	294.0	2500000
1.0295800413090899	274.0	2500000
1.0296450891991251	272.0	2500000
1.029690775028377	273.0	2500000
1.0297504809141254	299.0	2500000
1.0297579036305633	286.0	2500000
1.0299350305262502	278.0	2500000
1.0299635681249772	304.0	2500000
1.029967042132713	244.0	2500000
1.0299720572953892	299.0	2500000
1.0299841013419715	267.0	2500000
1.030343484540209	272.0	2500000
1.0303801717179812	260.0	2500000
1.0304372873983	287.0	2500000
1.0305466732038775	289.0	2500000
1.0305958072337158	313.0	2500000
1.0308149793660233	262.0	2500000
1.0309124010103192	292.0	2500000
1.0311166880366858	284.0	2500000
1.031162159416192	244.0	2500000
1.0312232413204234	264.0	2500000
1.0313293083446042	276.0	2500000
1.031454551497489	264.0	2500000
1.0314752749339005	245.0	2500000
1.0316466617712452	251.0	2500000
1.0317533839794844	292.0	2500000
1.0318112332537064	282.0	2500000
1.0318653165914258	254.0	2500000
1.0319032836748134	260.0	2500000
1.0321058642726781	236.0	2500000
1.0321150684206628	265.0	2500000
1.0322372665925768	283.0	2500000
1.03225123600486	245.0	2500000
1.0323710515298177	297.0	2500000
1.0326848656817385	259.0	2500000
1.0328697916029537	273.0	2500000
1.0329209587468593	287.0	2500000
1.0329769647933429	287.0	2500000
1.0331521513187876	279.0	2500000
1.0331993203135217	263.0	2500000
1.0332571680860023	248.0	2500000
1.0333079811941062	260.0	2500000
1.0334480761835358	300.0	2500000
1.033531588475911	285.0	2500000
1.033744569585773	255.0	2500000
1.0337516649908498	269.0	2500000
1.0339378812440554	265.0	2500000
1.0340268564593238	307.0	2500000
1.0340960659936884	257.0	2500000
1.0341017394403131	280.0	2500000
1.0341817878951185	262.0	2500000
1.0342855100522348	262.0	2500000
1.0344438110569822	293.0	2500000
1.0344657016510603	265.0	2500000
1.0345346389544663	261.0	2500000
1.034711629840749	264.0	2500000
1.0348527574890622	253.0	2500000
1.0348878427757882	276.0	2500000
1.035031232050196	305.0	2500000
1.0350595703915308	255.0	2500000
1.0351992809101302	283.0	2500000
1.035337446873519	259.0	2500000
1.0353902393440002	270.0	2500000
1.0354606858168358	267.0	2500000
1.0355416185628101	277.0	2500000
1.0355427635550989	286.0	2500000
1.0355784519120843	267.0	2500000
1.0358079631052326	277.0	2500000
1.035835792093908	250.0	2500000
1.0359254112351948	252.0	2500000
1.036424144555816	279.0	2500000
1.0364672910451145	275.0	2500000
1.036535552740093	301.0	2500000
1.0365905237346125	254.0	2500000
1.0366384291999906	298.0	2500000
1.0366584999421788	287.0	2500000
1.0366817757400169	302.0	2500000
1.036739631657419	239.0	2500000
1.0370289133728674	257.0	2500000
1.0370640723343811	266.0	2500000
1.037120287759439	261.0	2500000
1.0371681605283902	264.0	2500000
1.037180378248654	266.0	2500000
1.0372141064303688	242.0	2500000
1.0372148825891934	281.0	2500000
1.0375329173145622	288.0	2500000
1.0377437272159171	261.0	2500000
1.037797719095487	252.0	2500000
1.037834908787378	271.0	2500000
1.0378925275839972	271.0	2500000
1.0378966624774424	297.0	2500000
1.037908510498323	267.0	2500000
1.0379086209052448	280.0	2500000
1.0380229067685685	252.0	2500000
1.0380838913066601	261.0	2500000
1.0381187131852467	311.0	2500000
1.038193615884744	253.0	2500000
1.0382901934903337	252.0	2500000
1.038375709603928	291.0	2500000
1.0383943123235808	280.0	2500000
1.038397143172744	262.0	2500000
1.038436919181788	273.0	2500000
1.0386391361505138	304.0	2500000
1.0387057508590551	278.0	2500000
1.038722925977423	247.0	2500000
1.039091370139936	258.0	2500000
1.0391112134160376	263.0	2500000
1.039253638626811	280.0	2500000
1.0392788510740676	264.0	2500000
1.039462024712793	237.0	2500000
1.0396212679379948	281.0	2500000
1.0396310089530223	292.0	2500000
1.039636660165896	281.0	2500000
1.0397352220320746	276.0	2500000
1.03974038710293	244.0	2500000
1.0398855139462262	273.0	2500000
1.0400425384603258	277.0	2500000
1.0401694109095072	294.0	2500000
1.040204405524991	265.0	2500000
1.0404714203110799	244.0	2500000
1.0405147192399935	311.0	2500000
1.0406501633864929	294.0	2500000
1.040774145576728	279.0	2500000
1.0407815670292222	254.0	2500000
1.040873775345556	233.0	2500000
1.040906264759924	253.0	2500000
1.0410171426736068	259.0	2500000
1.0410569495556694	255.0	2500000
1.0411226237152884	265.0	2500000
1.0413558926276458	281.0	2500000
1.041370484102553	286.0	2500000
1.0414500174030197	262.0	2500000
1.041638923029577	238.0	2500000
1.0418123065647589	242.0	2500000
1.0418492768766578	283.0	2500000
1.0418901660905668	257.0	2500000
1.0419234550074632	262.0	2500000
1.0421782354365967	250.0	2500000
1.0422904916747322	281.0	2500000
1.0425177805523385	264.0	2500000
1.0426075971231945	303.0	2500000
1.0428155177413885	294.0	2500000
1.042876351762715	273.0	2500000
1.0429000889648283	301.0	2500000
1.0430378776761713	253.0	2500000
1.0430541369430049	268.0	2500000
1.043175327676177	266.0	2500000
1.0433435726279696	298.0	2500000
1.0434075644020104	271.0	2500000
1.0435154361640704	265.0	2500000
1.0436878522632034	291.0	2500000
1.0436921872916844	264.0	2500000
1.0438637106848767	264.0	2500000
1.0438917589321337	315.0	2500000
1.0439299457424889	264.0	2500000
1.0440325311307397	283.0	2500000
1.0440836662289108	272.0	2500000
1.0441017939741002	267.0	2500000
1.0442854308487963	268.0	2500000
1.0443391663294757	279.0	2500000
1.0443452980408994	274.0	2500000
1.0443977159328108	263.0	2500000
1.044592059351091	290.0	2500000
1.0446111403409666	253.0	2500000
1.0446181206323677	261.0	2500000
1.0446418320642468	285.0	2500000
1.044658496638343	277.0	2500000
1.0447955988973452	286.0	2500000
1.0447993764923715	291.0	2500000
1.0448177621151795	286.0	2500000
1.0448470193170198	288.0	2500000
1.0449483205003751	252.0	2500000
1.0450531837509711	251.0	2500000
1.0450668571327018	328.0	2500000
1.045144117322257	306.0	2500000
1.0452214095492554	291.0	2500000
1.0454629394183987	301.0	2500000
1.0454808369098971	318.0	2500000
1.045579861468585	267.0	2500000
1.0456544405034602	309.0	2500000
1.0457408493596834	266.0	2500000
1.0458568171217208	275.0	2500000
1.045947338113187	306.0	2500000
1.0459498403248348	291.0	2500000
1.045955516480502	228.0	2500000
1.0462522448096314	285.0	2500000
1.0462599438103184	306.0	2500000
1.046387817763744	267.0	2500000
1.046507347413181	286.0	2500000
1.0465955702182552	259.0	2500000
1.0466338773981825	268.0	2500000
1.0467916319527941	275.0	2500000
1.0472772840262885	252.0	2500000
1.047362033845551	293.0	2500000
1.0474509510716037	300.0	2500000
1.0475465492255127	231.0	2500000
1.0475531782971412	232.0	2500000
1.0475660031329976	294.0	2500000
1.047570119239864	254.0	2500000
1.0476217753444352	279.0	2500000
1.0477372421162747	286.0	2500000
1.047872199982924	241.0	2500000
1.0479910475077416	310.0	2500000
1.0480575354620882	265.0	2500000
1.0480964497785108	248.0	2500000
1.0481630590285764	263.0	2500000
1.0481994310857958	271.0	2500000
1.0483084183231552	305.0	2500000
1.0483846629517344	275.0	2500000
1.0485235582881025	248.0	2500000
1.0485372579054983	264.0	2500000
1.0485397889264338	250.0	2500000
1.0486429816224958	269.0	2500000
1.04864845669126	270.0	2500000
1.048677197910415	276.0	2500000
1.0489774177220903	301.0	2500000
1.048995198778297	266.0	2500000
1.0490944302264578	271.0	2500000
1.0493046308506109	312.0	2500000
1.049313820090532	310.0	2500000
1.0493719900444818	270.0	2500000
1.0495207522442342	286.0	2500000
1.0497457904569338	266.0	2500000
1.0498030134873273	252.0	2500000
1.0500907535983983	256.0	2500000
1.0501211390490823	267.0	2500000
1.0501505100499195	247.0	2500000
1.0502857825363885	250.0	2500000
1.050491836760052	281.0	2500000
1.0505008794630455	302.0	2500000
1.0505640288100069	259.0	2500000
1.0509268450046565	241.0	2500000
1.0509692967043929	252.0	2500000
1.0509748602075084	246.0	2500000
1.0509900207878675	279.0	2500000
1.0510996974748699	289.0	2500000
1.0511234657705302	309.0	2500000
1.0511737824789604	254.0	2500000
1.0512242750912109	270.0	2500000
1.0512385854998176	284.0	2500000
1.0512879564565938	257.0	2500000
1.051398123047827	251.0	2500000
1.0514185659884625	281.0	2500000
1.051442288014763	273.0	2500000
1.05148791968957	280.0	2500000
1.0515745838914692	235.0	2500000
1.0516362059361963	264.0	2500000
1.0518406431144287	268.0	2500000
1.051844152688515	292.0	2500000
1.0520598961459473	247.0	2500000
1.0521010444572445	299.0	2500000
1.0522127726377346	268.0	2500000
1.0524473326106607	313.0	2500000
1.0525547478125414	261.0	2500000
1.052589263564906	290.0	2500000
1.0526064297246314	274.0	2500000
1.052637242562229	240.0	2500000
1.0526395860778717	257.0	2500000
1.0526512851589755	239.0	2500000
1.0526626175544376	294.0	2500000
1.0528757252245535	279.0	2500000
1.0529928185625943	260.0	2500000
1.0530140377729382	252.0	2500000
1.0530253982836608	263.0	2500000
1.053219248557924	277.0	2500000
1.0532471800828582	248.0	2500000
1.0532933799653021	241.0	2500000
1.0534956988442352	249.0	2500000
1.0535676467684545	288.0	2500000
1.0536709400662922	277.0	2500000
1.0537615489342476	328.0	2500000
1.0537833108551538	279.0	2500000
1.0538220729255596	280.0	2500000
1.0538642076299234	291.0	2500000
1.0538748867204646	276.0	2500000
1.0538833246124026	235.0	2500000
1.0540803096024862	233.0	2500000
1.0541014301762175	278.0	2500000
1.0542258020980362	290.0	2500000
1.0543569558996326	245.0	2500000
1.054496645706944	304.0	2500000
1.0547945083552142	263.0	2500000
1.0549897661530347	284.0	2500000
1.0551770004262582	287.0	2500000
1.0553128398584295	300.0	2500000
1.055452649207718	264.0	2500000
1.0554907402782674	307.0	2500000
1.0557160037167448	258.0	2500000
1.0557336060891134	266.0	2500000
1.0559261359870256	289.0	2500000
1.056018161210741	290.0	2500000
1.0561390155979258	275.0	2500000
1.0562143694825927	254.0	2500000
1.0563429073920396	253.0	2500000
1.0564375029495272	302.0	2500000
1.0565097496978175	253.0	2500000
1.0565218279485031	272.0	2500000
1.0566032751853405	282.0	2500000
1.0566493843368958	291.0	2500000
1.0567105750471797	280.0	2500000
1.0568237631859554	278.0	2500000
1.056972957699344	265.0	2500000
1.0571929154668545	279.0	2500000
1.0574354275334676	272.0	2500000
1.057584671468558	285.0	2500000
1.0575943767615197	291.0	2500000
1.0575974956385488	274.0	2500000
1.0578914037504952	256.0	2500000
1.0579472196931086	276.0	2500000
1.0580505990933626	273.0	2500000
1.0584177823313508	241.0	2500000
1.0584334634217143	271.0	2500000
1.0586443212069654	269.0	2500000
1.058795100017286	297.0	2500000
1.0589098560451533	267.0	2500000
1.0591343342808943	253.0	2500000
1.0592401982917656	272.0	2500000
1.0592423874939143	273.0	2500000
1.0592883733791587	282.0	2500000
1.0594186980242757	288.0	2500000
1.0596208208798337	314.0	2500000
1.0597530385746907	287.0	2500000
1.0598551818791293	287.0	2500000
1.059992866812798	257.0	2500000
1.0600324480102976	274.0	2500000
1.0600331642601293	279.0	2500000
1.060038420255048	275.0	2500000
1.0600457430088723	263.0	2500000
1.0601463004664842	262.0	2500000
1.060148852803925	251.0	2500000
1.0603160733297674	277.0	2500000
1.0603396435802868	265.0	2500000
1.0607950192552953	297.0	2500000
1.060840054916394	256.0	2500000
1.0611144414982845	277.0	2500000
1.0611820519748318	272.0	2500000
1.0612364042156666	278.0	2500000
1.0612805227979836	269.0	2500000
1.0613768493940396	278.0	2500000
1.0615743126367545	258.0	2500000
1.0615924585617034	269.0	2500000
1.0617069235124543	261.0	2500000
1.061711369102343	283.0	2500000
1.0617168329807527	260.0	2500000
1.0617583990107855	246.0	2500000
1.0622635170005266	264.0	2500000
1.062292022406623	265.0	2500000
1.0623696666820424	230.0	2500000
1.0624098063990863	273.0	2500000
1.0624992235166433	277.0	2500000
1.0625241579383728	285.0	2500000
1.0627397612157432	281.0	2500000
1.0627543608895804	287.0	2500000
1.0628565337644609	301.0	2500000
1.0628675411216784	281.0	2500000
1.0629542413303792	272.0	2500000
1.0630476004449765	276.0	2500000
1.0630507928446478	292.0	2500000
1.0630917840633327	254.0	2500000
1.0632260844910908	268.0	2500000
1.0632584164270644	265.0	2500000
1.0634736489499297	262.0	2500000
1.0635833884484156	285.0	2500000
1.0635865625652905	305.0	2500000
1.0636252747999562	251.0	2500000
1.0637164987044154	286.0	2500000
1.0638632535426442	242.0	2500000
1.0639001947091609	278.0	2500000
1.0640555010618686	249.0	2500000
1.0641101382052545	293.0	2500000
1.0644236378759104	279.0	2500000
1.064471687802183	293.0	2500000
1.0644970837107746	254.0	2500000
1.0646055433828514	293.0	2500000
1.0647841067252886	234.0	2500000
1.0651465894147356	267.0	2500000
1.0652397027263885	270.0	2500000
1.065258848245736	304.0	2500000
1.0653039862485123	279.0	2500000
1.0655383122241808	256.0	2500000
1.0655524309136872	252.0	2500000
1.0656220944962682	284.0	2500000
1.065699391060322	286.0	2500000
1.0657349570737904	262.0	2500000
1.0657430104505514	293.0	2500000
1.065913695094607	288.0	2500000
1.0660735280646774	257.0	2500000
1.0667430014617705	266.0	2500000
1.0667542109872108	252.0	2500000
1.0669467107983512	232.0	2500000
1.0669519791455624	261.0	2500000
1.0670480191006062	265.0	2500000
1.0671982119366132	283.0	2500000
1.0673904908616871	278.0	2500000
1.0673916669791952	283.0	2500000
1.0674017636693236	272.0	2500000
1.0674260409856735	249.0	2500000
1.0675271813660845	314.0	2500000
1.067611589510685	308.0	2500000
1.067674425796158	257.0	2500000
1.0678383196422816	298.0	2500000
1.0679317575387572	331.0	2500000
1.068038187392393	296.0	2500000
1.0682976775440305	301.0	2500000
1.0684637126294474	258.0	2500000
1.0684647240194136	241.0	2500000
1.0685076011123291	240.0	2500000
1.068706939010908	261.0	2500000
1.0689347738455848	264.0	2500000
1.068950927659458	268.0	2500000
1.069015022494176	253.0	2500000
1.0691788099444668	255.0	2500000
1.0691896089023385	242.0	2500000
1.0692369038916274	260.0	2500000
1.069238041427111	239.0	2500000
1.0693341732679265	236.0	2500000
1.0693636900893728	262.0	2500000
1.0693854507910974	224.0	2500000
1.0693891616757678	277.0	2500000
1.0694004252190228	308.0	2500000
1.0695970837272304	278.0	2500000
1.069631163413597	278.0	2500000
1.0696710275093622	261.0	2500000
1.0696714716435238	304.0	2500000
1.0697145198028508	277.0	2500000
1.06973021437076	290.0	2500000
1.0697808027965925	260.0	2500000
1.0698278569432182	253.0	2500000
1.070058042346583	262.0	2500000
1.0704460469485064	249.0	2500000
1.0705392519213714	278.0	2500000
1.0706111699227585	303.0	2500000
1.070642130230734	290.0	2500000
1.07071368225956	255.0	2500000
1.0709935178550858	289.0	2500000
1.0710356797988052	253.0	2500000
1.0711638204311935	283.0	2500000
1.071177502594015	274.0	2500000
1.0713416481234197	287.0	2500000
1.0713784265559276	292.0	2500000
1.071425781671195	268.0	2500000
1.0714259435727564	289.0	2500000
1.0717035444656566	254.0	2500000
1.071831343489816	292.0	2500000
1.0718560341454717	269.0	2500000
1.0720310130936652	281.0	2500000
1.0720522846545286	264.0	2500000
1.0721056044342885	261.0	2500000
1.0721896786573502	268.0	2500000
1.0723375899879939	250.0	2500000
1.0724934956213734	272.0	2500000
1.0727402279638452	291.0	2500000
1.0728439701336805	281.0	2500000
1.0728828944996107	277.0	2500000
1.0730617872385886	321.0	2500000
1.0730724136168779	290.0	2500000
1.0734565859384912	298.0	2500000
1.073489201601089	248.0	2500000
1.0735320370356725	282.0	2500000
1.0738231248724521	266.0	2500000
1.0739892811801974	255.0	2500000
1.0740752924305708	317.0	2500000
1.0741401571036304	243.0	2500000
1.074178603332034	262.0	2500000
1.074239684683605	264.0	2500000
1.074258496025178	263.0	2500000
1.074383886117519	257.0	2500000
1.0743873905042802	292.0	2500000
1.0744302053317636	270.0	2500000
1.0744407390131807	312.0	2500000
1.0744610446380278	300.0	2500000
1.0747056411170903	292.0	2500000
1.074725141278635	276.0	2500000
1.0747392507239613	280.0	2500000
1.0747479705716203	253.0	2500000
1.0748103821303179	288.0	2500000
1.0748819655858424	280.0	2500000
1.0750057087280271	289.0	2500000
1.075153355166912	301.0	2500000
1.0752919288002585	271.0	2500000
1.0753296866914888	252.0	2500000
1.075672461502525	305.0	2500000
1.075676024215063	271.0	2500000
1.0758266783249306	285.0	2500000
1.0759218355635527	294.0	2500000
1.075975471765476	287.0	2500000
1.076053416887576	319.0	2500000
1.0760636064482272	262.0	2500000
1.0763188893143036	263.0	2500000
1.076423182309171	279.0	2500000
1.0765105566315172	268.0	2500000
1.0765487875562572	264.0	2500000
1.0766202679021544	257.0	2500000
1.0766874242979318	277.0	2500000
1.076994155877104	288.0	2500000
1.0770260342930371	281.0	2500000
1.0770326880899646	271.0	2500000
1.077039775940511	257.0	2500000
1.0770830208630824	255.0	2500000
1.077259079763684	270.0	2500000
1.0772993601817815	243.0	2500000
1.077329548903068	279.0	2500000
1.0774457281707617	276.0	2500000
1.0775679754540721	246.0	2500000
1.077702819150378	270.0	2500000
1.0778167357040391	264.0	2500000
1.077817328719714	263.0	2500000
1.0780168888692017	237.0	2500000
1.0780351355723492	302.0	2500000
1.078132067791975	295.0	2500000
1.0781341962526638	246.0	2500000
1.0781443632522263	247.0	2500000
1.07821077223636	290.0	2500000
1.0782365028162824	270.0	2500000
1.0783136282622598	306.0	2500000
1.0783801657315082	282.0	2500000
1.0785789077583217	294.0	2500000
1.078614890348827	303.0	2500000
1.0786565196465259	270.0	2500000
1.0787209707218617	290.0	2500000
1.0790066368748443	253.0	2500000
1.0790348315640332	294.0	2500000
1.0793267555380446	256.0	2500000
1.0795332674928606	297.0	2500000
1.0796442277340743	280.0	2500000
1.0797081131902582	301.0	2500000
1.0797975004661682	259.0	2500000
1.0798792665361558	245.0	2500000
1.0799629479537969	283.0	2500000
1.0799640636017402	296.0	2500000
1.079994867978049	263.0	2500000
1.0800256504780443	218.0	2500000
1.080042819273739	267.0	2500000
1.0800478872754602	272.0	2500000
1.0803405810946325	285.0	2500000
1.0803811421317209	275.0	2500000
1.0803905994558909	248.0	2500000
1.0804021719967234	267.0	2500000
1.0804172851952625	252.0	2500000
1.0804384643706813	263.0	2500000
1.0804736228844178	287.0	2500000
1.0805074113870048	276.0	2500000
1.0805240574696442	315.0	2500000
1.080532456752274	323.0	2500000
1.080734666729768	284.0	2500000
1.080775705000008	284.0	2500000
1.0808452112045022	285.0	2500000
1.0809149543625765	264.0	2500000
1.0809933588973089	291.0	2500000
1.0811559838761478	282.0	2500000
1.0812224759027769	294.0	2500000
1.0813846173911066	305.0	2500000
1.0813860927561878	251.0	2500000
1.0814442046489012	287.0	2500000
1.0814933424857691	280.0	2500000
1.0816376115652395	267.0	2500000
1.0821092329827111	269.0	2500000
1.0821104879938972	308.0	2500000
1.0821795619474142	298.0	2500000
1.0822028954113745	263.0	2500000
1.0823890353059769	270.0	2500000
1.082508907135543	237.0	2500000
1.0825633300558548	303.0	2500000
1.08260287174167	268.0	2500000
1.082813051569735	230.0	2500000
1.0828411301751046	294.0	2500000
1.0829243061137568	273.0	2500000
1.0830003643917392	264.0	2500000
1.0830021075675176	263.0	2500000
1.0831408708564036	253.0	2500000
1.0832135516830506	238.0	2500000
1.0832807208614113	295.0	2500000
1.0834633656455104	256.0	2500000
1.0835591126543909	256.0	2500000
1.0835772176524208	229.0	2500000
1.0836718788220279	335.0	2500000
1.083793142172256	263.0	2500000
1.083847253762919	254.0	2500000
1.0838506106899255	279.0	2500000
1.0838669584560447	321.0	2500000
1.0838808983232917	285.0	2500000
1.0841429141117462	276.0	2500000
1.0841850592788345	234.0	2500000
1.0842309057985506	275.0	2500000
1.0842762981161738	278.0	2500000
1.0844614524832092	301.0	2500000
1.0847148686294117	265.0	2500000
1.0849674128657183	240.0	2500000
1.0849998608575937	296.0	2500000
1.0851755432015722	209.0	2500000
1.0851929743619646	259.0	2500000
1.0852103445999652	286.0	2500000
1.0853265459397696	277.0	2500000
1.0853763187753729	273.0	2500000
1.0853821704177848	237.0	2500000
1.0853937668614646	230.0	2500000
1.085461005244276	281.0	2500000
1.0855140746551704	290.0	2500000
1.0856455861094685	260.0	2500000
1.0858341945539292	292.0	2500000
1.0858503895923337	286.0	2500000
1.0858927946021948	257.0	2500000
1.0859859199927655	292.0	2500000
1.0859923198972068	287.0	2500000
1.086004962321053	259.0	2500000
1.0861529508610888	303.0	2500000
1.0862597380111292	288.0	2500000
1.086474101535325	292.0	2500000
1.0864783986421995	278.0	2500000
1.0865025686572969	258.0	2500000
1.0865351579121958	264.0	2500000
1.0866404871354254	302.0	2500000
1.0867604723802828	282.0	2500000
1.0868238481765238	257.0	2500000
1.0870216023940462	250.0	2500000
1.0871816230128726	240.0	2500000
1.0872152759366085	275.0	2500000
1.0876186955489209	246.0	2500000
1.0878728666064978	248.0	2500000
1.0878821322864758	271.0	2500000
1.0880755856555786	270.0	2500000
1.0880866318330005	272.0	2500000
1.0883014060560194	234.0	2500000
1.0883901082982756	263.0	2500000
1.0884713019328425	253.0	2500000
1.0884934963785495	269.0	2500000
1.0886428458327508	250.0	2500000
1.0886699440319654	225.0	2500000
1.0888487340645645	271.0	2500000
1.0888980175568366	237.0	2500000
1.0890049534940671	310.0	2500000
1.0892282405977634	303.0	2500000
1.0893507128482467	280.0	2500000
1.0894528373822827	256.0	2500000
1.0895080870392135	265.0	2500000
1.089543709717067	269.0	2500000
1.089727596077798	267.0	2500000
1.0897653702217442	276.0	2500000
1.0898875399561094	273.0	2500000
1.090059929227302	251.0	2500000
1.090093369714415	254.0	2500000
1.0901381907289929	268.0	2500000
1.09015486056789	239.0	2500000
1.0901753508099443	287.0	2500000
1.0904273782550813	277.0	2500000
1.0905326792829109	267.0	2500000
1.0905382928531515	262.0	2500000
1.0905767098341714	268.0	2500000
1.090652220357364	254.0	2500000
1.0907013036715076	258.0	2500000
1.0907106499893091	264.0	2500000
1.0907273156699897	267.0	2500000
1.090853468233993	287.0	2500000
1.090869679286829	273.0	2500000
1.0910844115635383	264.0	2500000
1.0911828294206811	263.0	2500000
1.0912986922680217	269.0	2500000
1.0913264684509885	269.0	2500000
1.091474264838916	278.0	2500000
1.0915084912114432	288.0	2500000
1.0915122127488217	270.0	2500000
1.091620424105841	272.0	2500000
1.0917619828870777	234.0	2500000
1.0917908323028838	274.0	2500000
1.091798372383554	264.0	2500000
1.0920080270773782	279.0	2500000
1.0920455974103125	270.0	2500000
1.0923101944685356	269.0	2500000
1.0923460198324504	282.0	2500000
1.0924075854343076	254.0	2500000
1.092438960929298	302.0	2500000
1.0924403627905743	305.0	2500000
1.0925098326694758	277.0	2500000
1.0925417619928621	288.0	2500000
1.0926534506008796	251.0	2500000
1.0928790235667614	279.0	2500000
1.0928867326145393	238.0	2500000
1.0928900381844748	261.0	2500000
1.092923270392253	260.0	2500000
1.0931044669454857	312.0	2500000
1.0931131929295217	290.0	2500000
1.0932769560182605	266.0	2500000
1.0932881945456416	239.0	2500000
1.0933478237617162	259.0	2500000
1.0934929277001928	292.0	2500000
1.093517581907054	299.0	2500000
1.0937231914112735	297.0	2500000
1.0939078334662553	295.0	2500000
1.0940730759502677	266.0	2500000
1.0941031018372207	303.0	2500000
1.094372159954571	235.0	2500000
1.0944609407772146	290.0	2500000
1.0946277874506751	275.0	2500000
1.0947017650653226	290.0	2500000
1.0947256124267088	234.0	2500000
1.0949438505990767	261.0	2500000
1.0949517237341473	276.0	2500000
1.0949552997394043	257.0	2500000
1.0951312748975692	291.0	2500000
1.0952108097152826	257.0	2500000
1.095362883474455	269.0	2500000
1.0953683801253464	241.0	2500000
1.0953737887990769	292.0	2500000
1.095390069101997	277.0	2500000
1.0954129229701162	287.0	2500000
1.0955147514643642	282.0	2500000
1.0955379874288904	290.0	2500000
1.0957391437692552	242.0	2500000
1.0958494255361364	283.0	2500000
1.0959512242873006	283.0	2500000
1.0960233192518978	274.0	2500000
1.0960539567781329	272.0	2500000
1.0960627542647574	297.0	2500000
1.096065100011841	271.0	2500000
1.096077400219731	287.0	2500000
1.09627773234957	257.0	2500000
1.096342235270348	247.0	2500000
1.0963593219931376	286.0	2500000
1.0963819652149491	279.0	2500000
1.096404016332431	298.0	2500000
1.0964800641993813	263.0	2500000
1.0965088925005424	285.0	2500000
1.0966715001882241	307.0	2500000
1.0966727174948918	285.0	2500000
1.0967239625063645	267.0	2500000
1.0970184821046876	261.0	2500000
1.0971327961867852	278.0	2500000
1.0972740205410625	267.0	2500000
1.0974016113180942	265.0	2500000
1.0974418933967771	289.0	2500000
1.097590416430362	287.0	2500000
1.0976223132054377	243.0	2500000
1.0976442031201223	342.0	2500000
1.0978892439974417	250.0	2500000
1.0980142011053795	290.0	2500000
1.0981124624112768	236.0	2500000
1.0981604361491435	272.0	2500000
1.098485795732079	280.0	2500000
1.0985997434246806	238.0	2500000
1.0987407779670424	298.0	2500000
1.0988147640694588	234.0	2500000
1.0989997531357971	267.0	2500000
1.0990309637348812	250.0	2500000
1.0990990857993481	260.0	2500000
1.0992393041604562	287.0	2500000
1.0993886896055267	271.0	2500000
1.0994271109581135	243.0	2500000
1.0995173036639307	250.0	2500000
1.099569030698599	276.0	2500000
1.0997833883362125	304.0	2500000
1.1000184628162082	278.0	2500000
1.1002101506022612	259.0	2500000
1.1002529499736466	283.0	2500000
1.1005066311701208	247.0	2500000
1.1008505453166608	336.0	2500000
1.100864514709195	296.0	2500000
1.101056219235109	271.0	2500000
1.1010675650720705	282.0	2500000
1.1011012918788596	337.0	2500000
1.1012009572910015	260.0	2500000
1.101245581557718	255.0	2500000
1.1013259116731915	293.0	2500000
1.1013281774113641	273.0	2500000
1.1013443467406567	242.0	2500000
1.1016176412096736	296.0	2500000
1.101778505331035	256.0	2500000
1.1018266735014572	274.0	2500000
1.1020357377443553	287.0	2500000
1.1021729561145357	239.0	2500000
1.102248945515957	264.0	2500000
1.1022662481412588	248.0	2500000
1.1024138889560031	302.0	2500000
1.102578322391114	256.0	2500000
1.10259711124864	251.0	2500000
1.1026441227258823	297.0	2500000
1.102728245934061	314.0	2500000
1.1028099348503464	271.0	2500000
1.1029637706895907	315.0	2500000
1.1030887774465827	245.0	2500000
1.1033666374873776	287.0	2500000
1.103492265588783	257.0	2500000
1.1036321330148198	273.0	2500000
1.1036702033140469	313.0	2500000
1.1037307501431446	286.0	2500000
1.1043762882176829	277.0	2500000
1.1044778577203398	295.0	2500000
1.104483011178353	250.0	2500000
1.1045208697597788	272.0	2500000
1.1045351227047546	279.0	2500000
1.1045739663549858	309.0	2500000
1.1045741393840691	280.0	2500000
1.104603492013425	253.0	2500000
1.104703135663375	262.0	2500000
1.1048068614857842	296.0	2500000
1.104856731888937	270.0	2500000
1.1051210754425458	277.0	2500000
1.1052023136447628	287.0	2500000
1.1052370291822409	304.0	2500000
1.1055674185533475	282.0	2500000
1.1055846939816845	296.0	2500000
1.1056434117710885	319.0	2500000
1.1057003455293022	275.0	2500000
1.1058420470706745	271.0	2500000
1.105896555988198	231.0	2500000
1.1059464114886226	274.0	2500000
1.1060625352879774	314.0	2500000
1.1062391465998895	293.0	2500000
1.1062933115937958	277.0	2500000
1.1064739223745979	300.0	2500000
1.1066712583242224	252.0	2500000
1.1067065508667313	290.0	2500000
1.1070050807349343	306.0	2500000
1.1070350688063126	297.0	2500000
1.107248972764706	281.0	2500000
1.1072707724298738	251.0	2500000
1.1074216504948022	293.0	2500000
1.107611219977664	295.0	2500000
1.1076438411436265	300.0	2500000
1.1077324469240704	286.0	2500000
1.1078119061029397	240.0	2500000
1.108014900074228	258.0	2500000
1.1080675175996677	286.0	2500000
1.108505900387197	304.0	2500000
1.1085773535432533	265.0	2500000
1.108673115361948	301.0	2500000
1.1086757067464	288.0	2500000
1.1087184418948812	241.0	2500000
1.1090087274210854	274.0	2500000
1.1092340862761991	262.0	2500000
1.1092771828626908	278.0	2500000
1.109601871097642	259.0	2500000
1.1098733887886238	266.0	2500000
1.1099881930315711	272.0	2500000
1.1100387517325525	266.0	2500000
1.1102949514582774	274.0	2500000
1.1103796290358128	286.0	2500000
1.1103960805510409	277.0	2500000
1.1110962888442282	285.0	2500000
1.1111503871473425	281.0	2500000
1.1114159504313972	260.0	2500000
1.1114228794720096	288.0	2500000
1.1115761733664409	292.0	2500000
1.1116007775768328	257.0	2500000
1.1116205596963329	293.0	2500000
1.1116353816983202	291.0	2500000
1.1116718698304964	262.0	2500000
1.1118267228904541	290.0	2500000
1.1118956484466145	304.0	2500000
1.1119074118015801	288.0	2500000
1.111935688034217	269.0	2500000
1.1121221564219803	287.0	2500000
1.1121988471393531	303.0	2500000
1.1122451481190296	274.0	2500000
1.1124022472834298	273.0	2500000
1.1124638258580002	286.0	2500000
1.1125933387558602	246.0	2500000
1.1127696236851572	260.0	2500000
1.1128793195535789	287.0	2500000
1.1129240584852331	267.0	2500000
1.1129357091190653	273.0	2500000
1.112963781368007	267.0	2500000
1.1129738878134994	269.0	2500000
1.1131281663657158	296.0	2500000
1.1131370254471848	250.0	2500000
1.1131438498760589	248.0	2500000
1.1131443778554342	274.0	2500000
1.1131551976015532	269.0	2500000
1.1131781712406978	263.0	2500000
1.1132262871093332	231.0	2500000
1.1135428969522303	266.0	2500000
1.1136185922263977	325.0	2500000
1.1137840094392928	292.0	2500000
1.1138294306914651	247.0	2500000
1.1139294258328916	270.0	2500000
1.1140251409847979	246.0	2500000
1.1141441013096522	290.0	2500000
1.114160800431352	273.0	2500000
1.1141658898739015	229.0	2500000
1.1143397603204592	266.0	2500000
1.1144713676458404	277.0	2500000
1.1144862913035591	267.0	2500000
1.1144906165414803	261.0	2500000
1.1148147950071206	298.0	2500000
1.1148308249702699	248.0	2500000
1.1149445788235093	263.0	2500000
1.1149944598590371	282.0	2500000
1.115057666022319	263.0	2500000
1.1154986632680584	263.0	2500000
1.1154993640207187	313.0	2500000
1.11564422023216	262.0	2500000
1.1156629143848908	290.0	2500000
1.1156862797303315	233.0	2500000
1.1156957279919175	271.0	2500000
1.115880982411019	287.0	2500000
1.1159135294419085	303.0	2500000
1.1159260008552172	236.0	2500000
1.1161949139583285	304.0	2500000
1.1162314428779898	328.0	2500000
1.1162452462636416	275.0	2500000
1.1163941506361272	293.0	2500000
1.1164092392431475	273.0	2500000
1.1164515631154373	281.0	2500000
1.1167106856453093	251.0	2500000
1.1168264573999478	307.0	2500000
1.1168672791039786	303.0	2500000
1.1171212350573474	271.0	2500000
1.1172849131644953	303.0	2500000
1.1173309547525347	290.0	2500000
1.1177148800508028	292.0	2500000
1.1178494151407403	272.0	2500000
1.117862701046806	297.0	2500000
1.1178693495565213	283.0	2500000
1.1180171595790118	271.0	2500000
1.1185517487598515	283.0	2500000
1.1186227483571494	300.0	2500000
1.1187079108669638	267.0	2500000
1.1189058045054954	262.0	2500000
1.1189122972421368	261.0	2500000
1.1189145352968677	286.0	2500000
1.1190208507085722	275.0	2500000
1.1190336823475395	270.0	2500000
1.1191676775464807	256.0	2500000
1.1192463905714891	269.0	2500000
1.1193141074732196	255.0	2500000
1.1196357154406975	271.0	2500000
1.1199440209146614	301.0	2500000
1.1199974918747797	289.0	2500000
1.1200531878503621	270.0	2500000
1.1202331808019974	255.0	2500000
1.1203054521347262	335.0	2500000
1.120472559017915	262.0	2500000
1.1205533587650294	310.0	2500000
1.1206504539703492	284.0	2500000
1.1206896752481883	286.0	2500000
1.1207888616662045	265.0	2500000
1.1209982344070188	303.0	2500000
1.1211134489541248	275.0	2500000
1.1211549512052434	292.0	2500000
1.1213026904864758	272.0	2500000
1.121334994668143	295.0	2500000
1.1213807144236685	275.0	2500000
1.1216806216699184	280.0	2500000
1.1217006731049826	291.0	2500000
1.1217753810409417	308.0	2500000
1.1218432107546783	254.0	2500000
1.1218883737866916	265.0	2500000
1.1219041781150887	310.0	2500000
1.1222111235773948	296.0	2500000
1.1222269483857181	261.0	2500000
1.1223580999666458	288.0	2500000
1.1223934334311203	263.0	2500000
1.1226911175611445	276.0	2500000
1.1227724839678668	284.0	2500000
1.1228170092266292	296.0	2500000
1.122890520400848	265.0	2500000
1.122965671024068	287.0	2500000
1.1230267518884245	254.0	2500000
1.1230561696482684	291.0	2500000
1.1231287433713324	277.0	2500000
1.1232401937344956	288.0	2500000
1.1233837784228098	320.0	2500000
1.1233967896515265	281.0	2500000
1.123407476620145	262.0	2500000
1.1234452728398494	287.0	2500000
1.1234483911167317	270.0	2500000
1.12355816482511	295.0	2500000
1.123681100885762	266.0	2500000
1.1237418667665249	284.0	2500000
1.1238037879373572	282.0	2500000
1.1239315546195536	246.0	2500000
1.1239623417259128	239.0	2500000
1.1243452247104693	244.0	2500000
1.1243600123730726	311.0	2500000
1.1245189678345215	282.0	2500000
1.1245582168705588	266.0	2500000
1.1246380550685675	255.0	2500000
1.124670291002012	217.0	2500000
1.124720034560073	296.0	2500000
1.1247728580507892	269.0	2500000
1.1247897466637835	339.0	2500000
1.124835622851747	274.0	2500000
1.1249812413772522	278.0	2500000
1.1253514004721799	284.0	2500000
1.125412307287287	247.0	2500000
1.1257584194791672	292.0	2500000
1.1257974958288637	298.0	2500000
1.1258139254676576	247.0	2500000
1.125880872518357	267.0	2500000
1.1259072377560029	318.0	2500000
1.1260546546438457	281.0	2500000
1.1262578895788828	277.0	2500000
1.1262611274794017	278.0	2500000
1.1262852007547828	287.0	2500000
1.1262903844724184	276.0	2500000
1.1263810426578615	262.0	2500000
1.1263844035623949	293.0	2500000
1.1265086991006947	266.0	2500000
1.1265113726549545	276.0	2500000
1.1267021677975688	284.0	2500000
1.1268641756811557	280.0	2500000
1.1268772322425515	261.0	2500000
1.126909932307262	286.0	2500000
1.127195172905975	263.0	2500000
1.1271977357452485	248.0	2500000
1.1273020755223075	292.0	2500000
1.1273720286660311	264.0	2500000
1.1276849601159613	248.0	2500000
1.1279581602872342	282.0	2500000
1.1284123667777248	266.0	2500000
1.1285995160759117	293.0	2500000
1.1286138821152916	303.0	2500000
1.1288230584802257	315.0	2500000
1.1288446363469768	278.0	2500000
1.1289036963869294	271.0	2500000
1.1289289128350397	247.0	2500000
1.1290391255672796	309.0	2500000
1.129221248605602	292.0	2500000
1.1293961501372485	249.0	2500000
1.129408095514565	290.0	2500000
1.1295010473569187	313.0	2500000
1.129602543294649	269.0	2500000
1.1297650848993093	268.0	2500000
1.129821791790738	245.0	2500000
1.1298608433789088	305.0	2500000
1.1298882432853254	254.0	2500000
1.12991482358077	307.0	2500000
1.1300347395531103	235.0	2500000
1.1300409369134043	280.0	2500000
1.1300474976125854	292.0	2500000
1.130082208387479	257.0	2500000
1.1300857066747805	284.0	2500000
1.1301218871471472	322.0	2500000
1.1301244729295097	315.0	2500000
1.1302350772189709	278.0	2500000
1.1303084432888229	263.0	2500000
1.1305961079305715	277.0	2500000
1.1306184346371042	281.0	2500000
1.130629046226174	269.0	2500000
1.1307077808878458	276.0	2500000
1.1310188242347343	286.0	2500000
1.1312571203213295	284.0	2500000
1.1312605142531365	272.0	2500000
1.1312960535538117	275.0	2500000
1.1313156386375836	301.0	2500000
1.1313665782445141	255.0	2500000
1.1314017038201076	265.0	2500000
1.1314717529778742	249.0	2500000
1.1315779795822207	320.0	2500000
1.1317093533121478	305.0	2500000
1.1319078618067744	270.0	2500000
1.1320791122740883	275.0	2500000
1.1322791642299674	290.0	2500000
1.1323027577334135	290.0	2500000
1.1323754153399104	283.0	2500000
1.1324143395587511	280.0	2500000
1.1326123018955403	285.0	2500000
1.1328812448491667	274.0	2500000
1.1330782754328697	293.0	2500000
1.1331862614801254	290.0	2500000
1.133203050290415	259.0	2500000
1.1332705291708565	261.0	2500000
1.1333576384615105	252.0	2500000
1.1333891319017284	263.0	2500000
1.133505919011773	304.0	2500000
1.1337425906889511	266.0	2500000
1.133796843439093	280.0	2500000
1.133806201578734	295.0	2500000
1.1338096825838209	272.0	2500000
1.1339703359412214	246.0	2500000
1.1339944126452512	286.0	2500000
1.1342592218521133	285.0	2500000
1.13433346169322	273.0	2500000
1.1344187588369972	283.0	2500000
1.1344609647718458	296.0	2500000
1.1345021053940676	255.0	2500000
1.1345147327909073	281.0	2500000
1.1345593757914345	276.0	2500000
1.1345914133306554	265.0	2500000
1.1347075189501563	241.0	2500000
1.13476859524713	280.0	2500000
1.1350034902341708	281.0	2500000
1.135135138205527	283.0	2500000
1.1353984329008884	285.0	2500000
1.1355130214661548	297.0	2500000
1.1356168223317828	278.0	2500000
1.1359575902525538	257.0	2500000
1.1359924772062509	249.0	2500000
1.136204515623486	296.0	2500000
1.1363394517939205	273.0	2500000
1.1363687741154862	296.0	2500000
1.136464711125837	272.0	2500000
1.1365181599761982	306.0	2500000
1.1367182317575757	299.0	2500000
1.1367311412409469	256.0	2500000
1.1370456030866631	308.0	2500000
1.13711912802728	285.0	2500000
1.137155504495874	263.0	2500000
1.1373277095561842	310.0	2500000
1.13739128563051	272.0	2500000
1.1375078266285672	242.0	2500000
1.1376062548767776	225.0	2500000
1.1377136589301715	293.0	2500000
1.1377819789291523	298.0	2500000
1.1378086178318991	284.0	2500000
1.1378821385113993	290.0	2500000
1.1378906208345263	248.0	2500000
1.1381356876722128	258.0	2500000
1.1382120028114864	293.0	2500000
1.1383211795615709	269.0	2500000
1.1384937454048931	263.0	2500000
1.1385942803647633	243.0	2500000
1.138736223238623	264.0	2500000
1.138782105589843	270.0	2500000
1.1388473949446851	280.0	2500000
1.1388799066770623	286.0	2500000
1.1389022798544637	236.0	2500000
1.1390624400636142	295.0	2500000
1.1394083665759116	301.0	2500000
1.1394373092763723	288.0	2500000
1.1395259115742502	292.0	2500000
1.139551844926965	269.0	2500000
1.1395746799967659	291.0	2500000
1.1395894235383683	269.0	2500000
1.139597706355103	291.0	2500000
1.1396913601785743	277.0	2500000
1.1397436672393721	276.0	2500000
1.1398097476876186	299.0	2500000
1.1399737459838275	279.0	2500000
1.1400579075566162	271.0	2500000
1.1403077359980638	278.0	2500000
1.14045505805673	262.0	2500000
1.1406259520691404	254.0	2500000
1.1407446375759354	283.0	2500000
1.1409593619975242	314.0	2500000
1.1412037024016843	302.0	2500000
1.1414169868666104	264.0	2500000
1.1414236198139085	236.0	2500000
1.1414409475720064	275.0	2500000
1.141522647373442	287.0	2500000
1.1418778451992804	261.0	2500000
1.1418817059332729	275.0	2500000
1.1419321184088655	256.0	2500000
1.1421514792403649	265.0	2500000
1.1422636329957268	294.0	2500000
1.1423608037996256	270.0	2500000
1.1423744901262258	268.0	2500000
1.1423792881520818	288.0	2500000
1.1425008156815872	272.0	2500000
1.1425227441590788	285.0	2500000
1.1425428299417175	309.0	2500000
1.14263272105187	262.0	2500000
1.1426731401529753	259.0	2500000
1.142811636953164	273.0	2500000
1.1428432144953318	305.0	2500000
1.1428689742930582	249.0	2500000
1.14288760862201	291.0	2500000
1.1428925930614628	277.0	2500000
1.1431325241648984	263.0	2500000
1.1433132871873606	265.0	2500000
1.1435590144070276	301.0	2500000
1.1436864646740088	269.0	2500000
1.14377133446777	237.0	2500000
1.1439478571494184	258.0	2500000
1.143965045881883	282.0	2500000
1.1439765386891807	293.0	2500000
1.144014965969924	248.0	2500000
1.1440322745533584	287.0	2500000
1.1440560403997926	294.0	2500000
1.1442662489240254	288.0	2500000
1.1444026968629637	219.0	2500000
1.1444152915459207	274.0	2500000
1.1447561857306368	271.0	2500000
1.1447925630659908	282.0	2500000
1.1448090230349408	277.0	2500000
1.144900423669447	252.0	2500000
1.1449908693889852	309.0	2500000
1.1450216640113884	267.0	2500000
1.145078391402354	298.0	2500000
1.1451032548878508	271.0	2500000
1.145149023566442	265.0	2500000
1.1452528041756491	302.0	2500000
1.1454237517029404	299.0	2500000
1.1455104261539837	268.0	2500000
1.1455311032251854	262.0	2500000
1.145543265351566	274.0	2500000
1.145806002879143	285.0	2500000
1.145960790443077	280.0	2500000
1.146023584091982	283.0	2500000
1.14607317689499	282.0	2500000
1.1460978257993912	274.0	2500000
1.1465435343752317	277.0	2500000
1.1466114309915096	284.0	2500000
1.1468414361512738	301.0	2500000
1.1470841828928215	271.0	2500000
1.147104870071137	247.0	2500000
1.147158763162834	280.0	2500000
1.1472579191808845	278.0	2500000
1.147329600640418	306.0	2500000
1.147496745673481	242.0	2500000
1.14764429122524	273.0	2500000
1.1476730381961289	281.0	2500000
1.1476797952175768	248.0	2500000
1.1480583867184893	318.0	2500000
1.148154013563488	297.0	2500000
1.148199262351067	297.0	2500000
1.1482818543768811	255.0	2500000
1.1482862575487118	271.0	2500000
1.1483320201810825	279.0	2500000
1.148355389855244	257.0	2500000
1.1484185712990644	261.0	2500000
1.1485827864480078	265.0	2500000
1.1486082834820524	286.0	2500000
1.1486205742947877	249.0	2500000
1.1486475213270748	266.0	2500000
1.1487649933119628	280.0	2500000
1.1488096791305793	259.0	2500000
1.1489100827657281	288.0	2500000
1.1491284723453727	281.0	2500000
1.1491495077382654	291.0	2500000
1.1491767018528	291.0	2500000
1.149244889723989	272.0	2500000
1.1493537723092246	261.0	2500000
1.1496378098509954	295.0	2500000
1.1498818761326297	291.0	2500000
1.149943537648138	287.0	2500000
1.1500530450592308	255.0	2500000
1.1501889134401018	312.0	2500000
1.1502317269915872	291.0	2500000
1.1502700881407748	287.0	2500000
1.1503292371808278	296.0	2500000
1.1505340081363415	231.0	2500000
1.1506306971215636	288.0	2500000
1.1507642533523457	276.0	2500000
1.1508618542020428	279.0	2500000
1.1508639560918663	282.0	2500000
1.1509164082980123	296.0	2500000
1.151100826429884	259.0	2500000
1.1511328877876754	285.0	2500000
1.151256566340627	299.0	2500000
1.1513109205279668	265.0	2500000
1.1514481443325248	252.0	2500000
1.151477083672008	284.0	2500000
1.1515662781325506	286.0	2500000
1.1516308254869765	257.0	2500000
1.1516591854269211	261.0	2500000
1.1519068569977415	272.0	2500000
1.1522525476928709	275.0	2500000
1.1523046561802706	282.0	2500000
1.1523111211309405	284.0	2500000
1.1523951884526848	308.0	2500000
1.1525733432924563	266.0	2500000
1.1526199795162526	313.0	2500000
1.1527203665627552	273.0	2500000
1.1527550999993317	312.0	2500000
1.1527614919210465	268.0	2500000
1.152905264462298	268.0	2500000
1.152914156943469	280.0	2500000
1.153004356993386	276.0	2500000
1.1530239706629977	274.0	2500000
1.1530608662478046	263.0	2500000
1.1531937226396274	248.0	2500000
1.1532405486136486	273.0	2500000
1.1533125257072183	295.0	2500000
1.1534343820376205	256.0	2500000
1.1537526932001927	311.0	2500000
1.1538178057624715	250.0	2500000
1.1538319398489114	278.0	2500000
1.154204686810928	309.0	2500000
1.1542151737015096	283.0	2500000
1.1545384563112413	286.0	2500000
1.154585600349012	278.0	2500000
1.1546601186881789	290.0	2500000
1.1548812078691368	265.0	2500000
1.1550242107107564	268.0	2500000
1.1551529316062328	288.0	2500000
1.1552650889660057	283.0	2500000
1.1553855410291851	293.0	2500000
1.1555999428727828	264.0	2500000
1.1559366328523204	271.0	2500000
1.1560164124959051	319.0	2500000
1.1560477014890604	275.0	2500000
1.1562584471003476	270.0	2500000
1.1564235753087484	326.0	2500000
1.1565825231469653	279.0	2500000
1.156672650450123	284.0	2500000
1.156819817848847	258.0	2500000
1.1568465507210153	205.0	2500000
1.1569238060495577	266.0	2500000
1.1569942438325285	283.0	2500000
1.1570128920933849	271.0	2500000
1.1571476085758667	295.0	2500000
1.1571871738388242	263.0	2500000
1.157222437017669	276.0	2500000
1.1572482994786584	285.0	2500000
1.1573750621322985	280.0	2500000
1.1575053345042083	259.0	2500000
1.1576021939363152	288.0	2500000
1.1576899695445266	269.0	2500000
1.1577946737391092	245.0	2500000
1.1581469177400918	318.0	2500000
1.1582146816279175	275.0	2500000
1.1582835366345614	250.0	2500000
1.1586820107819609	289.0	2500000
1.1587593488858534	251.0	2500000
1.1587731171252176	284.0	2500000
1.1588351722437502	252.0	2500000
1.1588417533391189	256.0	2500000
1.1588949719520358	226.0	2500000
1.1593046470842063	255.0	2500000
1.159419053004504	223.0	2500000
1.1594941582672642	292.0	2500000
1.1597353073829089	249.0	2500000
1.1597460188421902	269.0	2500000
1.1598360741212268	303.0	2500000
1.159913269102343	307.0	2500000
1.159963220282514	262.0	2500000
1.16019429863514	260.0	2500000
1.1602101822745694	275.0	2500000
1.160781142397322	295.0	2500000
1.1608947031722563	302.0	2500000
1.1610260264661203	307.0	2500000
1.1611334438654115	272.0	2500000
1.161153256513491	286.0	2500000
1.1611693613418614	300.0	2500000
1.1616415159640958	280.0	2500000
1.1617673686432497	261.0	2500000
1.1617701781575898	274.0	2500000
1.1617757494326844	283.0	2500000
1.162008397666793	275.0	2500000
1.1621819723736446	250.0	2500000
1.1622199385987604	316.0	2500000
1.162383957784965	314.0	2500000
1.1625226653983465	280.0	2500000
1.1625339067832563	243.0	2500000
1.1625601192874755	267.0	2500000
1.162666729632916	280.0	2500000
1.1627835317023691	285.0	2500000
1.1627866695571234	305.0	2500000
1.1630407667192535	303.0	2500000
1.1630523625696043	253.0	2500000
1.1630944665434169	261.0	2500000
1.1631392256271436	264.0	2500000
1.1631920978215755	226.0	2500000
1.1632636086660966	278.0	2500000
1.1634153123181348	235.0	2500000
1.1634881470499523	267.0	2500000
1.1635379808323945	287.0	2500000
1.1639302947550123	269.0	2500000
1.1639376408996684	249.0	2500000
1.1639912146623943	268.0	2500000
1.1640587318600062	272.0	2500000
1.1640763415944924	268.0	2500000
1.1641445601524905	292.0	2500000
1.164163563591729	289.0	2500000
1.1641976999786798	293.0	2500000
1.1646115012116491	265.0	2500000
1.1647210892006017	296.0	2500000
1.1648019265971412	292.0	2500000
1.1649049903270332	281.0	2500000
1.1649218152368652	277.0	2500000
1.1649769632252158	305.0	2500000
1.1649869028373865	301.0	2500000
1.1650140295947389	323.0	2500000
1.1651722716329225	272.0	2500000
1.165198403447258	307.0	2500000
1.1652978970071255	250.0	2500000
1.165469978997299	262.0	2500000
1.1656251214236215	317.0	2500000
1.1657510728336282	276.0	2500000
1.1657611913760992	283.0	2500000
1.1658330983717953	259.0	2500000
1.1663507698470283	269.0	2500000
1.1664113547258559	292.0	2500000
1.1664133460605188	285.0	2500000
1.1664761238232892	298.0	2500000
1.1665171367926526	241.0	2500000
1.166800191457509	244.0	2500000
1.166812461101179	276.0	2500000
1.1672319190932674	327.0	2500000
1.1674301840122556	271.0	2500000
1.167507150583322	258.0	2500000
1.1675926790380822	302.0	2500000
1.1676692195582652	261.0	2500000
1.1677146068688025	285.0	2500000
1.167749167036337	282.0	2500000
1.167810214823612	265.0	2500000
1.1680862221725348	284.0	2500000
1.1682389906890274	257.0	2500000
1.168243340066191	282.0	2500000
1.1684465963332429	295.0	2500000
1.1685688686678417	283.0	2500000
1.1686594901046363	250.0	2500000
1.1687594713692446	280.0	2500000
1.1687617097006728	291.0	2500000
1.168814255429247	293.0	2500000
1.1688395831492144	273.0	2500000
1.1689472607797522	292.0	2500000
1.1689668567501106	265.0	2500000
1.1691037036237804	255.0	2500000
1.1691055897907459	285.0	2500000
1.1691599367003158	285.0	2500000
1.1691773061429924	270.0	2500000
1.1696047747958578	320.0	2500000
1.169789429992815	280.0	2500000
1.1698316591082685	240.0	2500000
1.1698782264134873	286.0	2500000
1.1698897620093502	272.0	2500000
1.1700548891986398	262.0	2500000
1.1701534111395164	291.0	2500000
1.1702693342212087	303.0	2500000
1.1703443621747391	248.0	2500000
1.1703465698137645	242.0	2500000
1.170491857393917	280.0	2500000
1.170540151810481	324.0	2500000
1.1705901916536965	292.0	2500000
1.1708481763319023	290.0	2500000
1.1709526168721098	299.0	2500000
1.171026631692471	295.0	2500000
1.1711897308934414	244.0	2500000
1.1711938732575762	294.0	2500000
1.171255789678868	283.0	2500000
1.1713062128809422	300.0	2500000
1.1713692528145263	265.0	2500000
1.171439290298538	253.0	2500000
1.1714533728905026	225.0	2500000
1.1714819834731462	306.0	2500000
1.1716207404864605	284.0	2500000
1.1717192806116008	279.0	2500000
1.1718034323293731	277.0	2500000
1.1718698740648228	246.0	2500000
1.1720495805784543	280.0	2500000
1.1720832752450925	296.0	2500000
1.1721374390327974	299.0	2500000
1.1723631401321808	265.0	2500000
1.172436110911312	309.0	2500000
1.1729377959387628	264.0	2500000
1.1729434015957576	282.0	2500000
1.1729980146050203	288.0	2500000
1.173168295388911	252.0	2500000
1.1733247112934633	300.0	2500000
1.1733502621424128	281.0	2500000
1.1733679445965968	289.0	2500000
1.1734002164344095	293.0	2500000
1.1735497033835705	274.0	2500000
1.1735560325735408	260.0	2500000
1.1738246247859383	298.0	2500000
1.1738785190998722	282.0	2500000
1.1739428299131107	297.0	2500000
1.174014274448719	265.0	2500000
1.1743297051440402	279.0	2500000
1.1744073081120274	267.0	2500000
1.174463863893981	296.0	2500000
1.174497027955094	267.0	2500000
1.1745650137098809	301.0	2500000
1.1747349835237988	280.0	2500000
1.1747529558822505	280.0	2500000
1.1751604708100285	260.0	2500000
1.17525333516855	269.0	2500000
1.175295504355311	284.0	2500000
1.1753314776426975	283.0	2500000
1.1753789119697085	307.0	2500000
1.175384528464229	260.0	2500000
1.1756613831606046	290.0	2500000
1.1758940024246596	268.0	2500000
1.1759026469366665	299.0	2500000
1.1759178087613755	262.0	2500000
1.17599277344126	274.0	2500000
1.1762122891907731	272.0	2500000
1.1763148900464522	294.0	2500000
1.1764350752901152	275.0	2500000
1.1765271885407227	249.0	2500000
1.1765731231375192	286.0	2500000
1.1765860377945931	301.0	2500000
1.1766479026760814	294.0	2500000
1.1767746378111452	270.0	2500000
1.1768753394196314	296.0	2500000
1.1771146332920903	271.0	2500000
1.1771884667336723	307.0	2500000
1.1773238196740967	311.0	2500000
1.1773783159957287	285.0	2500000
1.1775399381142595	287.0	2500000
1.1777690863188734	283.0	2500000
1.1778461171216468	270.0	2500000
1.1781234823550748	280.0	2500000
1.1782202047883192	279.0	2500000
1.1782738309596592	273.0	2500000
1.1783213704372535	264.0	2500000
1.1783513397427168	244.0	2500000
1.1784878585481198	284.0	2500000
1.1785758819490342	267.0	2500000
1.1786408496541352	301.0	2500000
1.1787647939148769	242.0	2500000
1.1787661835378085	278.0	2500000
1.1788693920455953	265.0	2500000
1.1792377576514592	281.0	2500000
1.1793656638034868	313.0	2500000
1.1794594869359722	279.0	2500000
1.1795156088135463	229.0	2500000
1.1796332649807404	283.0	2500000
1.1798553965224166	263.0	2500000
1.1799469376759943	261.0	2500000
1.1800389806349116	250.0	2500000
1.1801400543508342	289.0	2500000
1.180174230511121	283.0	2500000
1.180219421878569	291.0	2500000
1.1802421318850966	285.0	2500000
1.1802522809706382	271.0	2500000
1.1802884606486002	279.0	2500000
1.1802928022878	284.0	2500000
1.1803237158525142	291.0	2500000
1.1809704770984262	253.0	2500000
1.1809999504440944	273.0	2500000
1.1810099935630531	267.0	2500000
1.1810488378259016	268.0	2500000
1.181376381149733	275.0	2500000
1.181433887576603	274.0	2500000
1.1816186169038214	303.0	2500000
1.1819516496720652	282.0	2500000
1.1820695369080432	258.0	2500000
1.1822003071431428	259.0	2500000
1.1822341985687697	232.0	2500000
1.1823143926437916	256.0	2500000
1.182405851651009	279.0	2500000
1.1824407474015075	299.0	2500000
1.1827611273225769	267.0	2500000
1.1829197452949716	307.0	2500000
1.1831762943640871	254.0	2500000
1.1832630890878213	282.0	2500000
1.1832746234584874	282.0	2500000
1.1834915962364565	290.0	2500000
1.18349468366593	307.0	2500000
1.1837668873474574	231.0	2500000
1.1837939740140535	285.0	2500000
1.1838691812264177	290.0	2500000
1.1838759284387026	260.0	2500000
1.183889832544104	297.0	2500000
1.183900924155482	295.0	2500000
1.1840372850166778	281.0	2500000
1.1840810727436049	296.0	2500000
1.1843787404007502	266.0	2500000
1.1844331674006878	313.0	2500000
1.184519648389314	293.0	2500000
1.184536678870001	290.0	2500000
1.1846161610002155	283.0	2500000
1.1848247057753776	296.0	2500000
1.1848257880789717	289.0	2500000
1.1848318703149028	266.0	2500000
1.184916716433197	270.0	2500000
1.1851130463908246	277.0	2500000
1.185138541428092	266.0	2500000
1.1852796142615936	305.0	2500000
1.185319840429652	281.0	2500000
1.1853746518283372	268.0	2500000
1.185565710219482	308.0	2500000
1.185913792151942	252.0	2500000
1.18594734033835	276.0	2500000
1.1859803554085837	288.0	2500000
1.18603219285837	283.0	2500000
1.1861442212316695	265.0	2500000
1.1861928869366976	305.0	2500000
1.186292657092724	290.0	2500000
1.1863215932072293	298.0	2500000
1.1863953628744561	307.0	2500000
1.1863963090775451	280.0	2500000
1.1864114289859615	312.0	2500000
1.1864256421684578	329.0	2500000
1.1864345181492022	256.0	2500000
1.1868522135319357	277.0	2500000
1.1869657302192769	262.0	2500000
1.187027442401554	295.0	2500000
1.1870547697049778	241.0	2500000
1.1872764241673521	277.0	2500000
1.1873072496823314	283.0	2500000
1.1874458418551441	286.0	2500000
1.1874464371339235	284.0	2500000
1.1875296058043283	263.0	2500000
1.1877293496133279	223.0	2500000
1.1878562999227156	246.0	2500000
1.1880830790794858	304.0	2500000
1.1881137106584392	286.0	2500000
1.1881230868307215	257.0	2500000
1.1881482033249453	307.0	2500000
1.1881840240634376	268.0	2500000
1.1882172494175132	293.0	2500000
1.1882642695755845	306.0	2500000
1.1883938172886312	257.0	2500000
1.1885471256602504	272.0	2500000
1.1887660762124108	282.0	2500000
1.1889476334867368	284.0	2500000
1.1889675806661617	278.0	2500000
1.1891470175624406	286.0	2500000
1.1893036883094468	275.0	2500000
1.189304134566303	314.0	2500000
1.1894016318457723	291.0	2500000
1.189411315093757	281.0	2500000
1.1894589272622085	285.0	2500000
1.1894732186376558	280.0	2500000
1.1895081838464965	287.0	2500000
1.18955947573996	264.0	2500000
1.1897731607369662	349.0	2500000
1.1898348437638668	288.0	2500000
1.1898722380716469	295.0	2500000
1.1899297927286179	267.0	2500000
1.189990533560216	254.0	2500000
1.1901458210820168	250.0	2500000
1.1901855976405926	285.0	2500000
1.1903810406194224	254.0	2500000
1.1904393262119983	249.0	2500000
1.1907973346121477	295.0	2500000
1.1908393105736241	297.0	2500000
1.1908649768591186	294.0	2500000
1.191131914479869	262.0	2500000
1.1911601266113805	280.0	2500000
1.191264778867709	295.0	2500000
1.1912653194989593	252.0	2500000
1.1913183841164428	291.0	2500000
1.191349293790508	279.0	2500000
1.191351836202251	286.0	2500000
1.191552796439218	277.0	2500000
1.19159750251301	287.0	2500000
1.1917900087960591	271.0	2500000
1.1918463971074005	266.0	2500000
1.191929695647709	309.0	2500000
1.1919413445668456	287.0	2500000
1.1920296766891854	270.0	2500000
1.1921184837757972	294.0	2500000
1.192186647458659	289.0	2500000
1.1922019447431744	272.0	2500000
1.1922764931433452	261.0	2500000
1.192630292021156	254.0	2500000
1.192769918770825	323.0	2500000
1.1928099991121042	295.0	2500000
1.192914365351926	256.0	2500000
1.192932834910939	257.0	2500000
1.1932470789445522	278.0	2500000
1.193253717791571	298.0	2500000
1.1932694253874057	241.0	2500000
1.1935331311678028	277.0	2500000
1.1936320352481002	304.0	2500000
1.193681718206874	242.0	2500000
1.19370469605499	293.0	2500000
1.193789145711038	290.0	2500000
1.1937940957687434	272.0	2500000
1.1938694499206917	284.0	2500000
1.1938701937049054	254.0	2500000
1.1940108530349915	268.0	2500000
1.1940495112267642	267.0	2500000
1.1942340961403737	254.0	2500000
1.1943774793481974	261.0	2500000
1.194510870785332	271.0	2500000
1.1945540176283038	261.0	2500000
1.1946445394351275	309.0	2500000
1.1947273886628995	290.0	2500000
1.1947522441777512	308.0	2500000
1.1949830927487906	269.0	2500000
1.1951577684725607	285.0	2500000
1.195245719987212	309.0	2500000
1.1952732291670394	321.0	2500000
1.195446369821337	252.0	2500000
1.1954948106959111	268.0	2500000
1.195629385268938	264.0	2500000
1.1957773993421492	282.0	2500000
1.1958242751720007	278.0	2500000
1.1961683804851777	272.0	2500000
1.1961936133784603	261.0	2500000
1.1962631170946754	297.0	2500000
1.1962840494862617	321.0	2500000
1.1966136048751943	256.0	2500000
1.1966390716906885	258.0	2500000
1.1967021696656963	282.0	2500000
1.1967821289429759	250.0	2500000
1.1968156989125258	276.0	2500000
1.1969542762111582	249.0	2500000
1.196998529868323	256.0	2500000
1.1970562535779856	273.0	2500000
1.1972651201117257	302.0	2500000
[truncated: 48,000 more rows]
