# Supplementary material for: The evolutionary maintenance of Lévy flight foraging
Source: PLoS Comput Biol. 2022 Jan 18;18(1):e1009490. doi: 10.1371/journal.pcbi.1009490 (PMC8797186; doi:10.1371/journal.pcbi.1009490)
Supplement: S1 Data — (ZIP) [file pcbi.1009490.s005.zip › S1_Data/single_generation_data/speed_1/random_uniform_results/fd_eol2]

1.0002341752295898	540.0	5000000
1.000275718992383	529.0	5000000
1.0003484216840004	511.0	5000000
1.0003768905665802	503.0	5000000
1.000388023026245	509.0	5000000
1.0004646318252963	535.0	5000000
1.000627529848215	568.0	5000000
1.0006413418602276	518.0	5000000
1.0006649583484104	522.0	5000000
1.0007343150093564	507.0	5000000
1.0008043237126298	542.0	5000000
1.000882765431975	582.0	5000000
1.0009430652552789	497.0	5000000
1.0009707773991308	558.0	5000000
1.0010118419444616	568.0	5000000
1.0010255986439582	558.0	5000000
1.00105225037485	539.0	5000000
1.0011652004485252	555.0	5000000
1.0012216899247446	547.0	5000000
1.0012410481215914	536.0	5000000
1.0012756236628928	518.0	5000000
1.0017417506533999	519.0	5000000
1.0018076563770957	498.0	5000000
1.001815799391764	553.0	5000000
1.0018771229639798	516.0	5000000
1.0019214182528675	507.0	5000000
1.001951573856574	512.0	5000000
1.0019629366605085	522.0	5000000
1.0020699184760415	532.0	5000000
1.0021322137211937	481.0	5000000
1.0021816361604001	542.0	5000000
1.002215939526895	533.0	5000000
1.0022773183942804	580.0	5000000
1.002309204670759	539.0	5000000
1.0023573076042367	551.0	5000000
1.0024238855680192	535.0	5000000
1.0025058577865122	556.0	5000000
1.0025309796340878	570.0	5000000
1.0025980004939945	533.0	5000000
1.0026311840200932	517.0	5000000
1.0027439401578873	525.0	5000000
1.0028144960961478	556.0	5000000
1.0028737077910508	545.0	5000000
1.0031117920595702	556.0	5000000
1.003465088748705	532.0	5000000
1.003534165675746	561.0	5000000
1.003540662253561	558.0	5000000
1.0036189985620156	516.0	5000000
1.00379200390334	574.0	5000000
1.0041309056038628	581.0	5000000
1.0042022187106217	496.0	5000000
1.0042427681599633	570.0	5000000
1.0043551625410376	561.0	5000000
1.004394387060989	575.0	5000000
1.0050305464063116	538.0	5000000
1.005192430902849	525.0	5000000
1.0053055467526486	577.0	5000000
1.0053624398795344	513.0	5000000
1.0053919443385997	512.0	5000000
1.0054166196107264	521.0	5000000
1.0055044327499658	541.0	5000000
1.0055743456391044	554.0	5000000
1.0055886902272988	513.0	5000000
1.0057793166028874	557.0	5000000
1.0057995814020169	557.0	5000000
1.0058395913046572	582.0	5000000
1.005946502994429	536.0	5000000
1.0059678406344688	554.0	5000000
1.0059687241040496	516.0	5000000
1.0060010065758564	524.0	5000000
1.0060230037256392	546.0	5000000
1.0060390811168187	540.0	5000000
1.0060551466325238	527.0	5000000
1.006121124214309	535.0	5000000
1.006138387807888	515.0	5000000
1.0063381692271465	548.0	5000000
1.0065170357842719	524.0	5000000
1.0066624305527512	507.0	5000000
1.0067220160042891	522.0	5000000
1.0068941773184992	522.0	5000000
1.0070664320527318	585.0	5000000
1.0071250859364285	541.0	5000000
1.007180469799947	591.0	5000000
1.0073739959750692	502.0	5000000
1.007375287898842	547.0	5000000
1.0074120419854111	545.0	5000000
1.0074596840775876	579.0	5000000
1.0075959194545527	568.0	5000000
1.0081762226386934	534.0	5000000
1.0083263965996094	544.0	5000000
1.008350996960741	573.0	5000000
1.0083761957240711	552.0	5000000
1.0083767522717353	546.0	5000000
1.0084022729923556	556.0	5000000
1.0084860063732144	642.0	5000000
1.008490456572185	545.0	5000000
1.0086532851287142	530.0	5000000
1.0087825674822717	555.0	5000000
1.0088143144988837	532.0	5000000
1.0088542719098983	541.0	5000000
1.008880740712411	529.0	5000000
1.008882475093699	553.0	5000000
1.0090247799112415	536.0	5000000
1.0091949090007497	522.0	5000000
1.0092392643615178	514.0	5000000
1.0093858673053215	549.0	5000000
1.0094558903215725	551.0	5000000
1.0095114090716186	542.0	5000000
1.009734665862251	523.0	5000000
1.009745793806163	532.0	5000000
1.009782321146814	502.0	5000000
1.0098099348417695	528.0	5000000
1.009897019019876	532.0	5000000
1.0100049770027084	541.0	5000000
1.010066422530302	508.0	5000000
1.0104781447307007	526.0	5000000
1.0105315936180406	578.0	5000000
1.010575550711931	533.0	5000000
1.0107071401675718	533.0	5000000
1.0108420529003923	529.0	5000000
1.010916628778488	537.0	5000000
1.0109780353282467	525.0	5000000
1.0110710535743883	558.0	5000000
1.0110939983921243	535.0	5000000
1.0111490738956288	532.0	5000000
1.0112453699022608	534.0	5000000
1.011278167901203	544.0	5000000
1.0113437110440742	547.0	5000000
1.0114507186005568	573.0	5000000
1.011614739335308	540.0	5000000
1.0117047154211714	484.0	5000000
1.012275354983634	518.0	5000000
1.012374256175573	516.0	5000000
1.0124346716859565	529.0	5000000
1.0124906627302064	531.0	5000000
1.0126572608740156	641.0	5000000
1.0126595143351589	549.0	5000000
1.0127404211216786	508.0	5000000
1.012766494896954	561.0	5000000
1.0128582884424238	535.0	5000000
1.0129150400274485	465.0	5000000
1.012975239487217	540.0	5000000
1.0134206042135987	480.0	5000000
1.013486738223878	508.0	5000000
1.0134986149915337	493.0	5000000
1.0135328541186863	611.0	5000000
1.0135355732913434	584.0	5000000
1.0136862115822645	547.0	5000000
1.0141522703434367	545.0	5000000
1.0143244770915996	562.0	5000000
1.0144334719765338	521.0	5000000
1.014437369056501	537.0	5000000
1.0145686816483326	568.0	5000000
1.0151672128472846	555.0	5000000
1.0152320276115496	564.0	5000000
1.0152368191459296	550.0	5000000
1.015242125910121	578.0	5000000
1.015277346625543	507.0	5000000
1.015307768249062	503.0	5000000
1.015440621497646	502.0	5000000
1.0154787925125048	518.0	5000000
1.0155311439834052	570.0	5000000
1.0156556975776567	528.0	5000000
1.0157557525807972	530.0	5000000
1.0158576475979957	518.0	5000000
1.0159024069185352	555.0	5000000
1.015964551401778	568.0	5000000
1.0162823814368944	576.0	5000000
1.0163397435127943	555.0	5000000
1.0163534753621777	552.0	5000000
1.0164034404914952	501.0	5000000
1.0167168966746944	544.0	5000000
1.016732295377827	528.0	5000000
1.0167589101081511	549.0	5000000
1.0167745283469074	555.0	5000000
1.0168020799900566	566.0	5000000
1.0168334522478608	568.0	5000000
1.0168477751802951	541.0	5000000
1.0169718002194146	562.0	5000000
1.0169748402269576	559.0	5000000
1.017456934100522	576.0	5000000
1.017477531307581	567.0	5000000
1.017484852548686	544.0	5000000
1.0175308291899108	499.0	5000000
1.017548364878512	537.0	5000000
1.0176856444737168	564.0	5000000
1.0177039842715498	502.0	5000000
1.0177175572409038	593.0	5000000
1.0177331741988085	538.0	5000000
1.0177403380855234	488.0	5000000
1.0177774904425079	532.0	5000000
1.017995125243662	519.0	5000000
1.0182794408804372	585.0	5000000
1.018321258745706	610.0	5000000
1.0184394911879238	556.0	5000000
1.0184651830275515	512.0	5000000
1.0185421875817526	538.0	5000000
1.0185612092166254	547.0	5000000
1.0188178488003428	546.0	5000000
1.0188274363690848	564.0	5000000
1.0188296351965027	518.0	5000000
1.0188300649821904	563.0	5000000
1.0189388395310326	569.0	5000000
1.018981147003975	526.0	5000000
1.0190043204192214	559.0	5000000
1.0194244095343277	538.0	5000000
1.0195215708077	539.0	5000000
1.019570155246567	514.0	5000000
1.0199764676053282	522.0	5000000
1.0200526684630775	497.0	5000000
1.0200761737588018	547.0	5000000
1.020135460199005	523.0	5000000
1.0203418981269028	546.0	5000000
1.0204261280197633	563.0	5000000
1.0207481437806971	569.0	5000000
1.0207966935040904	528.0	5000000
1.0210184625304517	586.0	5000000
1.021113650159577	572.0	5000000
1.0212380211850678	527.0	5000000
1.021286666518996	579.0	5000000
1.021369853984331	581.0	5000000
1.0214850059624565	510.0	5000000
1.0217105717876058	556.0	5000000
1.0217995712787111	516.0	5000000
1.0220264639923409	533.0	5000000
1.022046680000047	545.0	5000000
1.0220729647326667	548.0	5000000
1.0223036746874077	487.0	5000000
1.0223666956512187	581.0	5000000
1.0224693606419128	511.0	5000000
1.0226144979216687	517.0	5000000
1.0226811611965758	570.0	5000000
1.022768909013298	578.0	5000000
1.0228156725636586	582.0	5000000
1.0229506515796252	462.0	5000000
1.0229709325603906	603.0	5000000
1.0230150339763546	560.0	5000000
1.0230474598259434	544.0	5000000
1.0231735845542491	526.0	5000000
1.0232262468198048	559.0	5000000
1.023252364504918	508.0	5000000
1.0232605231289484	568.0	5000000
1.023275087509255	568.0	5000000
1.0232994253819865	562.0	5000000
1.0234146877234165	540.0	5000000
1.0234969652443602	559.0	5000000
1.0235246433311715	543.0	5000000
1.0235964118673382	571.0	5000000
1.023700303441196	524.0	5000000
1.0240582068662358	485.0	5000000
1.0241414549126011	499.0	5000000
1.0241842957705962	503.0	5000000
1.024261727881959	538.0	5000000
1.0242856539819618	479.0	5000000
1.024291071939847	607.0	5000000
1.0245406722743546	519.0	5000000
1.024666128669227	515.0	5000000
1.0248584644225551	531.0	5000000
1.0251328736521157	545.0	5000000
1.0252246703100556	554.0	5000000
1.0252699911722454	531.0	5000000
1.0253364801396228	523.0	5000000
1.025440076263905	592.0	5000000
1.0254553829863475	538.0	5000000
1.0255895540293405	528.0	5000000
1.0256060488944243	575.0	5000000
1.0256226303923706	481.0	5000000
1.0256711289348748	538.0	5000000
1.0256957810216518	519.0	5000000
1.0258446676561164	552.0	5000000
1.0259303984751411	551.0	5000000
1.0260087215660263	514.0	5000000
1.0260653821275452	531.0	5000000
1.026250707899914	571.0	5000000
1.0264014598639215	497.0	5000000
1.0265010722759371	541.0	5000000
1.0265039060453116	534.0	5000000
1.0267054864171694	518.0	5000000
1.0268386167381671	568.0	5000000
1.0270154246005578	519.0	5000000
1.0272252629586305	579.0	5000000
1.0272558479495577	571.0	5000000
1.0274983915357212	562.0	5000000
1.027501015858658	525.0	5000000
1.02755043551319	529.0	5000000
1.0275580780164442	543.0	5000000
1.0281299566972526	513.0	5000000
1.0281372266156694	547.0	5000000
1.0281478132509738	538.0	5000000
1.0283363586870369	463.0	5000000
1.0286139868780415	537.0	5000000
1.0287543938963597	536.0	5000000
1.0290575247598697	533.0	5000000
1.0291697306648548	533.0	5000000
1.0291848617325898	555.0	5000000
1.0292327006276385	575.0	5000000
1.0292483132482229	559.0	5000000
1.0297099926074151	562.0	5000000
1.0297508066517382	594.0	5000000
1.0297788520185844	509.0	5000000
1.0300080120677209	526.0	5000000
1.0302269657280652	527.0	5000000
1.0302664243825659	577.0	5000000
1.0304316325999676	531.0	5000000
1.030524542402521	550.0	5000000
1.030533223073677	573.0	5000000
1.0305406161197492	550.0	5000000
1.0306023423265334	555.0	5000000
1.030714029388168	574.0	5000000
1.0307278651994358	537.0	5000000
1.030809625794075	533.0	5000000
1.03096240469963	597.0	5000000
1.0310969294241807	480.0	5000000
1.0312373075563257	524.0	5000000
1.0312481922238284	518.0	5000000
1.0313183777535764	569.0	5000000
1.0313300849803697	581.0	5000000
1.031373015948375	544.0	5000000
1.0313823928112793	542.0	5000000
1.0314018875834543	539.0	5000000
1.0317859550652166	550.0	5000000
1.0318331379807637	553.0	5000000
1.0318694651279172	602.0	5000000
1.0320035328941393	547.0	5000000
1.0320128679883651	561.0	5000000
1.0320558116700342	540.0	5000000
1.0321648811227444	572.0	5000000
1.032360251787115	555.0	5000000
1.0324799617130078	523.0	5000000
1.0325392954278525	529.0	5000000
1.032570573618154	520.0	5000000
1.0328539717150045	562.0	5000000
1.0329510259675887	529.0	5000000
1.0330312580238772	508.0	5000000
1.033153078602508	521.0	5000000
1.0331787427553598	520.0	5000000
1.0332114961388674	510.0	5000000
1.0332179338128986	530.0	5000000
1.0332890472019982	545.0	5000000
1.0333107660584782	549.0	5000000
1.0333391458219023	635.0	5000000
1.033517692390152	577.0	5000000
1.0335616424989738	589.0	5000000
1.0336691625401042	534.0	5000000
1.0338118972302586	586.0	5000000
1.0338624044470879	519.0	5000000
1.0339326654983352	568.0	5000000
1.0341947050464246	511.0	5000000
1.0342838041190134	615.0	5000000
1.0343212649947882	504.0	5000000
1.0343552948345134	538.0	5000000
1.034409453289685	562.0	5000000
1.0344524784116702	573.0	5000000
1.0345354043112778	533.0	5000000
1.0347744202069094	548.0	5000000
1.0350930909041725	532.0	5000000
1.0351875554803671	522.0	5000000
1.035629688683314	526.0	5000000
1.03566932143588	532.0	5000000
1.0358957668571018	589.0	5000000
1.0359009773907826	524.0	5000000
1.0359206764680275	582.0	5000000
1.0359422734652115	527.0	5000000
1.0363379009615534	511.0	5000000
1.0364843660284575	533.0	5000000
1.036484620580603	572.0	5000000
1.036502758944998	519.0	5000000
1.036638088126203	522.0	5000000
1.0368549612527158	521.0	5000000
1.036856982416804	548.0	5000000
1.036976478606872	503.0	5000000
1.0371381610211523	524.0	5000000
1.0374246263435478	553.0	5000000
1.0374432309393469	488.0	5000000
1.0374756624781507	506.0	5000000
1.0376763390727086	559.0	5000000
1.0377909746569505	566.0	5000000
1.037819004711535	526.0	5000000
1.037888869985912	537.0	5000000
1.0380359313441136	527.0	5000000
1.038185943246138	500.0	5000000
1.0383432725756785	558.0	5000000
1.0384938283122038	584.0	5000000
1.0385099786051992	521.0	5000000
1.038578872121911	506.0	5000000
1.0386482069362482	551.0	5000000
1.0388100342392994	558.0	5000000
1.0392242406552612	528.0	5000000
1.0393291309277917	518.0	5000000
1.039451558852189	547.0	5000000
1.0396108710591707	557.0	5000000
1.0397870634851798	540.0	5000000
1.0400587588937484	501.0	5000000
1.0401088950230115	507.0	5000000
1.04027019683166	592.0	5000000
1.040466539593771	560.0	5000000
1.0407597456678075	558.0	5000000
1.0407824856743249	601.0	5000000
1.0408187486596008	559.0	5000000
1.0409305702753826	530.0	5000000
1.0409495560781508	538.0	5000000
1.0409815458798564	527.0	5000000
1.0411180552363055	548.0	5000000
1.0411808277320336	585.0	5000000
1.0415240708049631	554.0	5000000
1.0415317160905166	530.0	5000000
1.041588773655698	544.0	5000000
1.041649136499891	552.0	5000000
1.0416566606348123	523.0	5000000
1.0416737859009777	515.0	5000000
1.04189447464923	511.0	5000000
1.0419198653798247	591.0	5000000
1.0419777572554332	530.0	5000000
1.0420639636086684	587.0	5000000
1.0422432193397038	520.0	5000000
1.0425166149402167	550.0	5000000
1.042531270572162	581.0	5000000
1.0425331911267637	568.0	5000000
1.0425369407471718	567.0	5000000
1.0425376631782752	539.0	5000000
1.0426142592622023	487.0	5000000
1.0426190610917483	646.0	5000000
1.0428035535675542	546.0	5000000
1.0428768900796341	520.0	5000000
1.042960512680833	550.0	5000000
1.0430332465338867	560.0	5000000
1.0432562841344009	488.0	5000000
1.0432604346162313	534.0	5000000
1.0433148492139783	569.0	5000000
1.0434286380139979	520.0	5000000
1.0434391516565713	526.0	5000000
1.0438374617860189	539.0	5000000
1.0438827091987943	556.0	5000000
1.04400058120122	483.0	5000000
1.0440095984858129	623.0	5000000
1.0440173471008345	554.0	5000000
1.0440202736865771	544.0	5000000
1.0441301040626612	558.0	5000000
1.0441516261513968	566.0	5000000
1.0441836710811263	562.0	5000000
1.0442654644495517	508.0	5000000
1.0446373548307932	540.0	5000000
1.0446771457839212	529.0	5000000
1.0446944616072442	485.0	5000000
1.0447579568360874	569.0	5000000
1.0448744185653849	594.0	5000000
1.0450022492812208	518.0	5000000
1.0450283573336652	532.0	5000000
1.0453866333068629	547.0	5000000
1.0454282403132378	471.0	5000000
1.0455107657616989	579.0	5000000
1.0455207335441394	577.0	5000000
1.0456805628069494	565.0	5000000
1.0457320671652854	562.0	5000000
1.045746562646212	516.0	5000000
1.045778356375214	568.0	5000000
1.0458014419901414	537.0	5000000
1.0458785839278455	557.0	5000000
1.0458952916135136	594.0	5000000
1.0459018073667894	525.0	5000000
1.0460134428378025	577.0	5000000
1.0460641284730046	540.0	5000000
1.0462185004877247	572.0	5000000
1.0462195388027442	532.0	5000000
1.0462359767214393	559.0	5000000
1.0465009423997365	554.0	5000000
1.0466240560134692	558.0	5000000
1.0466757889072356	552.0	5000000
1.0470205162065584	557.0	5000000
1.0470472935122324	548.0	5000000
1.0472683125671658	592.0	5000000
1.04772498409102	568.0	5000000
1.0478228461842312	567.0	5000000
1.0479114704292134	510.0	5000000
1.0479477522364435	514.0	5000000
1.0481572841486462	531.0	5000000
1.048215901701576	589.0	5000000
1.0482348652137077	515.0	5000000
1.04827902432931	534.0	5000000
1.0483299543764089	542.0	5000000
1.048348192351193	497.0	5000000
1.0483887185704583	554.0	5000000
1.0484702335739455	570.0	5000000
1.0484913358161132	513.0	5000000
1.0485547718831958	504.0	5000000
1.0485738231743968	540.0	5000000
1.048745446670802	548.0	5000000
1.0487647328206724	615.0	5000000
1.0488570221648317	518.0	5000000
1.0488922206668352	493.0	5000000
1.0489147438072095	542.0	5000000
1.0489450854200473	517.0	5000000
1.0489755104260958	546.0	5000000
1.0492560845584251	536.0	5000000
1.0492944092132634	521.0	5000000
1.0492953026970542	557.0	5000000
1.0493036186505271	484.0	5000000
1.0494301732224134	522.0	5000000
1.0495208640691336	525.0	5000000
1.0495553049923647	528.0	5000000
1.0495813388935518	526.0	5000000
1.0496025285382866	551.0	5000000
1.0499825034146295	545.0	5000000
1.050158205291991	501.0	5000000
1.05028430959968	511.0	5000000
1.0503926304840157	535.0	5000000
1.0504009610449396	585.0	5000000
1.0504363882986332	542.0	5000000
1.0505158774850027	529.0	5000000
1.0505183779901692	523.0	5000000
1.050560185836095	554.0	5000000
1.0506191519641486	554.0	5000000
1.0509816087857589	528.0	5000000
1.0510778804697254	601.0	5000000
1.0511152399869834	602.0	5000000
1.0512108261641808	493.0	5000000
1.0513384201847038	572.0	5000000
1.0513614913868516	549.0	5000000
1.0514130304734044	560.0	5000000
1.0514372279772568	553.0	5000000
1.0515052234526936	573.0	5000000
1.0518769304850712	543.0	5000000
1.0519259135365713	513.0	5000000
1.052032052089508	538.0	5000000
1.052127131205153	584.0	5000000
1.052146429627128	558.0	5000000
1.0521499342692615	530.0	5000000
1.052268158950416	553.0	5000000
1.0523124580500895	562.0	5000000
1.052339270033276	535.0	5000000
1.0523460027272749	553.0	5000000
1.0523515362856202	519.0	5000000
1.0526392443049066	571.0	5000000
1.0528292496556209	557.0	5000000
1.0531025735554258	493.0	5000000
1.0531418884527357	577.0	5000000
1.0531526222967005	530.0	5000000
1.0531758524296009	592.0	5000000
1.0532489991652567	552.0	5000000
1.0534768280047953	576.0	5000000
1.05355037703412	552.0	5000000
1.053719474630867	549.0	5000000
1.0539194392228497	498.0	5000000
1.054132794699101	509.0	5000000
1.0545462838160486	615.0	5000000
1.0545921178329123	521.0	5000000
1.0546767600519988	566.0	5000000
1.0547051795413918	511.0	5000000
1.0550275122689337	505.0	5000000
1.0550529770727926	549.0	5000000
1.0551484352602938	536.0	5000000
1.0552053238433579	512.0	5000000
1.0552254877443836	519.0	5000000
1.055228576037754	531.0	5000000
1.0552541861007771	543.0	5000000
1.0552571044382657	518.0	5000000
1.055413820422412	527.0	5000000
1.0554376992342114	534.0	5000000
1.0554548289253811	587.0	5000000
1.0554723742365133	590.0	5000000
1.0555126137738382	573.0	5000000
1.0556725273689302	586.0	5000000
1.0556846310766752	517.0	5000000
1.0557350391536788	543.0	5000000
1.055858464085941	535.0	5000000
1.0559565231426802	536.0	5000000
1.0560304141605523	562.0	5000000
1.0560375023638442	548.0	5000000
1.056107416492598	529.0	5000000
1.0561477248822009	604.0	5000000
1.0561705049988532	540.0	5000000
1.0561973934209008	548.0	5000000
1.0562961459264535	494.0	5000000
1.0564934661829497	586.0	5000000
1.0565145618294915	528.0	5000000
1.0565795764327	498.0	5000000
1.056668620646692	517.0	5000000
1.056764592061899	589.0	5000000
1.0567829829202853	521.0	5000000
1.0569369380104896	520.0	5000000
1.0569786306291309	487.0	5000000
1.0571049662069083	502.0	5000000
1.057114343931297	583.0	5000000
1.0571447420107198	508.0	5000000
1.0572507123956174	564.0	5000000
1.057471214792963	525.0	5000000
1.057659342821973	584.0	5000000
1.057710644442629	583.0	5000000
1.0577243262863545	589.0	5000000
1.057732149107001	521.0	5000000
1.057739674738846	531.0	5000000
1.0578119848550478	562.0	5000000
1.0579054771445335	553.0	5000000
1.0581193549125147	546.0	5000000
1.0582110664926072	584.0	5000000
1.058294668394769	542.0	5000000
1.0583462752458337	547.0	5000000
1.0583964863417077	585.0	5000000
1.0585043078620473	579.0	5000000
1.058712090775512	547.0	5000000
1.0587481213752268	480.0	5000000
1.058926833083042	539.0	5000000
1.0590270753825513	526.0	5000000
1.0592945418089996	596.0	5000000
1.0595720698085818	513.0	5000000
1.0596373314872056	536.0	5000000
1.059732258646101	494.0	5000000
1.0599022816158823	545.0	5000000
1.0600855395153932	553.0	5000000
1.0601573758304803	553.0	5000000
1.0601773974817994	552.0	5000000
1.0602146028556572	505.0	5000000
1.0603458597491242	490.0	5000000
1.0604875810818355	542.0	5000000
1.0605982728214176	590.0	5000000
1.0608771711444072	599.0	5000000
1.0610220998224211	542.0	5000000
1.0610900429714345	562.0	5000000
1.0610913094772336	540.0	5000000
1.061147504310302	599.0	5000000
1.0614622078012177	546.0	5000000
1.061498871372816	514.0	5000000
1.061528111119333	560.0	5000000
1.0615717365033204	521.0	5000000
1.0617993341610723	526.0	5000000
1.062050859725908	531.0	5000000
1.0620527412034222	519.0	5000000
1.0621923694435718	525.0	5000000
1.0622304791711277	573.0	5000000
1.0622653037371084	559.0	5000000
1.0624007334489451	551.0	5000000
1.062606168373193	531.0	5000000
1.062800177027806	542.0	5000000
1.0629038790342644	588.0	5000000
1.0629251995837554	590.0	5000000
1.0629379397904657	475.0	5000000
1.0631179401069157	547.0	5000000
1.0633881662093212	551.0	5000000
1.063523339501463	534.0	5000000
1.0637886603652498	555.0	5000000
1.0639293775498513	553.0	5000000
1.064048242276813	549.0	5000000
1.064054858303726	533.0	5000000
1.0640738459237715	582.0	5000000
1.064208627202219	531.0	5000000
1.0642227402965925	545.0	5000000
1.0642685943275794	559.0	5000000
1.0643689910560792	529.0	5000000
1.0644825894532768	508.0	5000000
1.064659761274208	551.0	5000000
1.064682203168157	560.0	5000000
1.0647046283632262	557.0	5000000
1.0649926008019577	525.0	5000000
1.0650593118570837	558.0	5000000
1.065085572996042	566.0	5000000
1.0651038795883851	536.0	5000000
1.065179714836265	555.0	5000000
1.0653777704003993	558.0	5000000
1.0654718569833912	537.0	5000000
1.0655233783921667	514.0	5000000
1.065570187231871	528.0	5000000
1.0655968382398495	558.0	5000000
1.0657313855249968	569.0	5000000
1.0657645383779404	530.0	5000000
1.0659018944969192	564.0	5000000
1.0659019146249746	539.0	5000000
1.066029879243516	524.0	5000000
1.0660416537689483	557.0	5000000
1.066071026258131	554.0	5000000
1.0661311929377606	521.0	5000000
1.0662788074371252	578.0	5000000
1.0662907125414336	540.0	5000000
1.0665595056530977	577.0	5000000
1.0666741047514392	523.0	5000000
1.066851715085348	537.0	5000000
1.0668661785315006	523.0	5000000
1.0669238291880436	520.0	5000000
1.067059494999245	548.0	5000000
1.067121725782025	519.0	5000000
1.0671526947864782	510.0	5000000
1.0672240944572142	551.0	5000000
1.0673240460639972	581.0	5000000
1.067431366518631	564.0	5000000
1.0675158691517024	581.0	5000000
1.0676146963358732	528.0	5000000
1.0676456746188507	599.0	5000000
1.0676675907964828	492.0	5000000
1.067724717936621	561.0	5000000
1.067847348354959	580.0	5000000
1.067857187776634	525.0	5000000
1.0679306459636604	578.0	5000000
1.0680704622896782	514.0	5000000
1.068413288905815	557.0	5000000
1.0685042925510504	543.0	5000000
1.0685711967371672	538.0	5000000
1.0687400952079926	555.0	5000000
1.068783659706782	542.0	5000000
1.0689633652025643	552.0	5000000
1.0690199215506215	534.0	5000000
1.0691806023264592	552.0	5000000
1.0693440035595776	543.0	5000000
1.0695531794243045	568.0	5000000
1.0696420502266275	519.0	5000000
1.0697612099703038	582.0	5000000
1.0699194363657123	581.0	5000000
1.070216912427397	557.0	5000000
1.0702634224269234	540.0	5000000
1.0703255847823858	537.0	5000000
1.070328827586657	591.0	5000000
1.070484889956011	551.0	5000000
1.0706703486719902	538.0	5000000
1.0707426409745056	547.0	5000000
1.0708137267009872	522.0	5000000
1.070963303652844	555.0	5000000
1.0710989106527082	550.0	5000000
1.071107166874513	542.0	5000000
1.0711094344179393	565.0	5000000
1.0712194833687625	556.0	5000000
1.071289223432114	586.0	5000000
1.0713744374300662	513.0	5000000
1.0713950448318337	542.0	5000000
1.0714590409232834	634.0	5000000
1.0715158322789908	527.0	5000000
1.0716106609693712	529.0	5000000
1.071730564326945	529.0	5000000
1.0717983766291304	560.0	5000000
1.0718819083000088	546.0	5000000
1.0719250506622215	568.0	5000000
1.0719431396738297	508.0	5000000
1.0723949275149844	532.0	5000000
1.0724009136789971	510.0	5000000
1.0724498714752335	581.0	5000000
1.0724914852102485	497.0	5000000
1.0725606319449734	529.0	5000000
1.0725730993111462	540.0	5000000
1.072575572574865	520.0	5000000
1.0727084398873823	594.0	5000000
1.0727343534256852	570.0	5000000
1.0727406815102294	555.0	5000000
1.0727511461933172	537.0	5000000
1.0729264392144051	545.0	5000000
1.0730270192593097	543.0	5000000
1.0730332040596091	558.0	5000000
1.0731018932861711	530.0	5000000
1.0733306811156054	516.0	5000000
1.0734720545258003	541.0	5000000
1.0735581482686742	540.0	5000000
1.0736621992635411	547.0	5000000
1.0737395517849122	499.0	5000000
1.0738374108959232	521.0	5000000
1.073858106043457	554.0	5000000
1.0739272783483265	593.0	5000000
1.0739973126809268	517.0	5000000
1.074112088333112	524.0	5000000
1.0741944965279924	556.0	5000000
1.0743227279023717	568.0	5000000
1.0744978208188651	538.0	5000000
1.074585363340432	590.0	5000000
1.0745960670043344	544.0	5000000
1.0747334567320823	581.0	5000000
1.0747723810704295	577.0	5000000
1.0751304050211332	575.0	5000000
1.0751394444515563	536.0	5000000
1.075269086693885	543.0	5000000
1.0753557506132774	537.0	5000000
1.0757844275537152	555.0	5000000
1.0758654463275772	577.0	5000000
1.076046255480593	555.0	5000000
1.0764418553710922	514.0	5000000
1.0764566941668698	503.0	5000000
1.0766048798668146	521.0	5000000
1.0767275411092054	535.0	5000000
1.0767496463673385	556.0	5000000
1.0767676847675902	554.0	5000000
1.077054986854062	506.0	5000000
1.0770695829517636	573.0	5000000
1.0770883002180491	545.0	5000000
1.0772977176354257	543.0	5000000
1.0774914406082865	552.0	5000000
1.0775603385297985	591.0	5000000
1.0776326867538522	541.0	5000000
1.0777509146473894	516.0	5000000
1.0778365759901307	547.0	5000000
1.0779069374084218	530.0	5000000
1.0779553524626642	543.0	5000000
1.0781476709779176	596.0	5000000
1.078239167558325	536.0	5000000
1.078492207025885	504.0	5000000
1.0785734686931727	567.0	5000000
1.0787759842647218	575.0	5000000
1.078818442251769	563.0	5000000
1.078843260864817	549.0	5000000
1.0788639970073235	561.0	5000000
1.0789272351617858	558.0	5000000
1.0789709956475422	580.0	5000000
1.0790214024519371	549.0	5000000
1.0790349529910168	538.0	5000000
1.079132575311303	520.0	5000000
1.0793041036555595	494.0	5000000
1.079401585047361	506.0	5000000
1.079453730716104	564.0	5000000
1.0796417064059307	546.0	5000000
1.0796470081355316	541.0	5000000
1.0796749902206018	570.0	5000000
1.079679798922188	540.0	5000000
1.0797179390531233	576.0	5000000
1.0799202342305998	521.0	5000000
1.0799562480136906	598.0	5000000
1.0799948636237209	598.0	5000000
1.0800557667392137	553.0	5000000
1.0801562423491553	479.0	5000000
1.080268598569615	592.0	5000000
1.0807615721318966	516.0	5000000
1.0807798566244755	555.0	5000000
1.080960651788451	569.0	5000000
1.0811483620345728	547.0	5000000
1.0813490792407057	535.0	5000000
1.0813857710917705	569.0	5000000
1.0814375497156612	541.0	5000000
1.081441859279355	527.0	5000000
1.0818594936019608	606.0	5000000
1.08190966758113	615.0	5000000
1.0819287190215323	580.0	5000000
1.0819435772408392	540.0	5000000
1.0819555143864776	539.0	5000000
1.0819770600239922	545.0	5000000
1.082016199512343	555.0	5000000
1.0821273947033878	550.0	5000000
1.0822889770490915	538.0	5000000
1.082318463808126	498.0	5000000
1.0825795568210634	554.0	5000000
1.0825943449560462	556.0	5000000
1.0826350470978126	532.0	5000000
1.0826990402182055	533.0	5000000
1.082704712623768	550.0	5000000
1.0829346143847225	564.0	5000000
1.0830131322349703	532.0	5000000
1.0830224970044249	492.0	5000000
1.0832497997792587	549.0	5000000
1.083410686005584	615.0	5000000
1.0836374582508754	516.0	5000000
1.0837383842055683	517.0	5000000
1.0837478114624821	555.0	5000000
1.083772498817022	585.0	5000000
1.0838034750402188	556.0	5000000
1.0838525450401306	527.0	5000000
1.0839977362471085	577.0	5000000
1.0840030471160589	535.0	5000000
1.0840232784536987	537.0	5000000
1.0841023898783997	556.0	5000000
1.0841195576399068	544.0	5000000
1.0841947700262762	512.0	5000000
1.0842563116316546	496.0	5000000
1.0842886246741847	550.0	5000000
1.0843234980254977	509.0	5000000
1.0844238737030367	593.0	5000000
1.0847020539595509	555.0	5000000
1.0847721635945624	520.0	5000000
1.084779710681924	520.0	5000000
1.0848691871985467	551.0	5000000
1.0849040559581538	542.0	5000000
1.084974785836049	536.0	5000000
1.0850035289249012	549.0	5000000
1.0850235084064983	497.0	5000000
1.0850998975448325	519.0	5000000
1.0851924242566748	575.0	5000000
1.085203302695473	564.0	5000000
1.0852555655427023	557.0	5000000
1.085590177172593	592.0	5000000
1.0856318135742833	599.0	5000000
1.0858354718258925	521.0	5000000
1.0859181931780706	510.0	5000000
1.0859830008161944	547.0	5000000
1.08599108089324	554.0	5000000
1.0861223390702321	527.0	5000000
1.0862550370959203	514.0	5000000
1.0863217252689743	548.0	5000000
1.0863258173056054	593.0	5000000
1.0863409159165651	514.0	5000000
1.0865496504195271	606.0	5000000
1.086619958183768	545.0	5000000
1.0867336966732355	496.0	5000000
1.0867431181986678	544.0	5000000
1.0867455330936688	527.0	5000000
1.0868169323345191	559.0	5000000
1.086922310901303	555.0	5000000
1.0871645774288663	556.0	5000000
1.087256538247536	618.0	5000000
1.0873333296139722	554.0	5000000
1.0874845414935632	537.0	5000000
1.0875583266171938	544.0	5000000
1.0875622906924989	554.0	5000000
1.087634810634701	513.0	5000000
1.0877579610187595	539.0	5000000
1.087852310321534	555.0	5000000
1.0878679308321149	537.0	5000000
1.0880502342003242	546.0	5000000
1.0880760247584385	555.0	5000000
1.088204028879032	541.0	5000000
1.0883235029376856	550.0	5000000
1.0884969528453643	584.0	5000000
1.088617168632793	616.0	5000000
1.0886680993053952	540.0	5000000
1.0886882782951974	536.0	5000000
1.088838141194148	547.0	5000000
1.0890380546336207	569.0	5000000
1.089051785439203	500.0	5000000
1.0891737704265805	537.0	5000000
1.0891804255496615	582.0	5000000
1.089739398646098	545.0	5000000
1.0897752873476736	540.0	5000000
1.089881004815623	561.0	5000000
1.0899806758625032	579.0	5000000
1.0900249184331896	568.0	5000000
1.0903414765648485	526.0	5000000
1.0904891603958875	525.0	5000000
1.0905892066457947	548.0	5000000
1.090767262412557	518.0	5000000
1.0908549598165764	564.0	5000000
1.0909353526461942	558.0	5000000
1.0909752394283885	545.0	5000000
1.0910336931909042	601.0	5000000
1.0910484963140208	505.0	5000000
1.0910726959269839	538.0	5000000
1.0911239907101502	541.0	5000000
1.0912476919532523	613.0	5000000
1.091400658884631	543.0	5000000
1.0915491658390422	537.0	5000000
1.0917276422665323	532.0	5000000
1.0918037639010438	533.0	5000000
1.091852019746756	529.0	5000000
1.091932121381756	566.0	5000000
1.0919589992644414	554.0	5000000
1.0920935416920927	584.0	5000000
1.0921641666711852	530.0	5000000
1.092312208328715	523.0	5000000
1.0925631289746724	578.0	5000000
1.0926481959434522	556.0	5000000
1.0930263761750427	524.0	5000000
1.0930726694832833	595.0	5000000
1.0932199183069908	632.0	5000000
1.0933400137571143	528.0	5000000
1.0933809580327571	552.0	5000000
1.0937328771945127	591.0	5000000
1.0939554429350429	573.0	5000000
1.0940424738535028	556.0	5000000
1.0940642327370451	541.0	5000000
1.0941961429924802	520.0	5000000
1.094301169565159	592.0	5000000
1.094423402966033	546.0	5000000
1.0944305001335115	544.0	5000000
1.0944751262020225	542.0	5000000
1.0945563080020628	542.0	5000000
1.0945965722186544	566.0	5000000
1.094598316109325	528.0	5000000
1.0947768535500098	525.0	5000000
1.094803186932989	533.0	5000000
1.0949940120082005	578.0	5000000
1.0951522126947553	559.0	5000000
1.095323998946978	451.0	5000000
1.0955043140603689	547.0	5000000
1.0955442234756947	537.0	5000000
1.095555589244813	542.0	5000000
1.0956148617500885	583.0	5000000
1.0958344061676508	567.0	5000000
1.0959287200913717	542.0	5000000
1.0959562390423456	556.0	5000000
1.0960519161768714	508.0	5000000
1.096221604924972	546.0	5000000
1.09622948420184	570.0	5000000
1.0962873315099948	542.0	5000000
1.0963174992395737	542.0	5000000
1.0965014773456099	617.0	5000000
1.0965252031177126	573.0	5000000
1.0966538338010148	503.0	5000000
1.096793462802548	520.0	5000000
1.096901115983266	564.0	5000000
1.0969063384049678	536.0	5000000
1.0970567245334621	551.0	5000000
1.0976375553194735	567.0	5000000
1.0977051410321703	558.0	5000000
1.0978262659249731	579.0	5000000
1.0978688206018652	584.0	5000000
1.0980310713154826	546.0	5000000
1.0980457281138836	546.0	5000000
1.0981771038487782	552.0	5000000
1.0983262837743135	564.0	5000000
1.0983578286435178	535.0	5000000
1.098429697654108	517.0	5000000
1.0985850403284303	547.0	5000000
1.0986110043857065	595.0	5000000
1.098646945239858	540.0	5000000
1.0986685900326567	523.0	5000000
1.0987695097693582	512.0	5000000
1.0987838512054928	544.0	5000000
1.0989576559032412	555.0	5000000
1.0991514560516893	507.0	5000000
1.0991772013593315	516.0	5000000
1.0992036828069385	516.0	5000000
1.099390387904818	546.0	5000000
1.0994087579691485	591.0	5000000
1.099464701657166	567.0	5000000
1.0995643094425191	566.0	5000000
1.099705017854802	590.0	5000000
1.099810424674605	538.0	5000000
1.0998721560007465	579.0	5000000
1.0998809185045049	473.0	5000000
1.099904149589927	546.0	5000000
1.1000502164230377	532.0	5000000
1.1000771680352663	558.0	5000000
1.1001453523217801	590.0	5000000
1.1002519646853028	534.0	5000000
1.1002530805482438	571.0	5000000
1.1002642384631454	578.0	5000000
1.1003085531211056	541.0	5000000
1.1004595780482676	575.0	5000000
1.1006236445883315	562.0	5000000
1.1009208904666392	531.0	5000000
1.1009517238579438	541.0	5000000
1.1009806883579296	544.0	5000000
1.1010226758087343	600.0	5000000
1.1010284148391398	532.0	5000000
1.1010679778124213	558.0	5000000
1.101070386524527	520.0	5000000
1.101222138838141	547.0	5000000
1.10122986272268	495.0	5000000
1.101361543967529	574.0	5000000
1.1013710983625082	521.0	5000000
1.1018223746538582	549.0	5000000
1.1018270100989285	560.0	5000000
1.1018757312985592	549.0	5000000
1.1020224582678635	507.0	5000000
1.1021095333611304	564.0	5000000
1.10214300357564	581.0	5000000
1.1022930495824452	500.0	5000000
1.1023939155680416	570.0	5000000
1.1024264764185685	481.0	5000000
1.102440886503501	567.0	5000000
1.1026001403707275	479.0	5000000
1.1026014882639776	596.0	5000000
1.102674314699802	549.0	5000000
1.1027101063303582	535.0	5000000
1.102760013212404	518.0	5000000
1.1028916623785243	497.0	5000000
1.1029218295659562	551.0	5000000
1.102930354892009	528.0	5000000
1.1030598282871864	517.0	5000000
1.1031548956959485	542.0	5000000
1.1033440069646083	576.0	5000000
1.103379305076794	520.0	5000000
1.1033957486806218	617.0	5000000
1.1035524572370567	556.0	5000000
1.1035990700083378	538.0	5000000
1.1038569363261972	572.0	5000000
1.1038644528088146	525.0	5000000
1.1040757532966399	574.0	5000000
1.1041381700559183	529.0	5000000
1.1041729422813753	504.0	5000000
1.1041813735182546	571.0	5000000
1.1041861179215653	588.0	5000000
1.1044547761435966	549.0	5000000
1.1044971565880153	525.0	5000000
1.1045094109117255	528.0	5000000
1.104523168312611	571.0	5000000
1.1047849966026209	463.0	5000000
1.1050817327657456	534.0	5000000
1.1052117091970577	570.0	5000000
1.105214550527335	552.0	5000000
1.1052357301727262	534.0	5000000
1.1053215046900342	513.0	5000000
1.1053304327604772	547.0	5000000
1.105420150740672	540.0	5000000
1.1057133551356704	557.0	5000000
1.105864529177896	573.0	5000000
1.1060522819938554	538.0	5000000
1.1060912035157646	536.0	5000000
1.1061943317143903	541.0	5000000
1.1062796599671232	514.0	5000000
1.1062931346830265	589.0	5000000
1.1063515869203513	534.0	5000000
1.1064492514943982	531.0	5000000
1.1064511811053466	603.0	5000000
1.1068945483713646	592.0	5000000
1.1070779727835487	553.0	5000000
1.1072006702040362	576.0	5000000
1.1073262381536069	576.0	5000000
1.1074507757003251	566.0	5000000
1.107639418081229	550.0	5000000
1.107788047272268	569.0	5000000
1.1078919698668623	522.0	5000000
1.107900699636655	540.0	5000000
1.1079251855535268	524.0	5000000
1.107973236426708	511.0	5000000
1.1079986826071848	549.0	5000000
1.1080009472441463	548.0	5000000
1.1080026241276415	563.0	5000000
1.1081155843342307	559.0	5000000
1.1081639804694174	564.0	5000000
1.1081794322866825	581.0	5000000
1.1082319043445992	563.0	5000000
1.1082405622026594	523.0	5000000
1.1082485933142097	575.0	5000000
1.1083048606755876	570.0	5000000
1.1084169612550685	538.0	5000000
1.1085799226000816	602.0	5000000
1.1087488352549817	550.0	5000000
1.1088556623917245	579.0	5000000
1.1090015021367936	535.0	5000000
1.1090098844589664	584.0	5000000
1.1091278712133552	520.0	5000000
1.1092859105515132	555.0	5000000
1.1093373727866565	535.0	5000000
1.109461473399444	586.0	5000000
1.1095319565923654	565.0	5000000
1.1096279486060878	550.0	5000000
1.109642877576975	650.0	5000000
1.1100012076798291	557.0	5000000
1.110034101068825	539.0	5000000
1.1100531248409853	524.0	5000000
1.110074244357089	531.0	5000000
1.1103827949538159	555.0	5000000
1.110453045636489	519.0	5000000
1.110511003633117	542.0	5000000
1.1106933261280632	506.0	5000000
1.1106960226493796	577.0	5000000
1.110758106533018	526.0	5000000
1.110837592939848	565.0	5000000
1.1111392172384906	556.0	5000000
1.1113138836267635	537.0	5000000
1.1113222556710614	533.0	5000000
1.111347465174228	581.0	5000000
1.1113783976481109	599.0	5000000
1.1114200094239026	559.0	5000000
1.111498335700237	552.0	5000000
1.1116029473670987	544.0	5000000
1.1117176318462545	563.0	5000000
1.1118530735630772	522.0	5000000
1.111959925014039	568.0	5000000
1.1122164036772375	558.0	5000000
1.1126223858062292	570.0	5000000
1.1126727574851172	538.0	5000000
1.1126767887778246	506.0	5000000
1.112887234609544	566.0	5000000
1.112956981668077	514.0	5000000
1.112971671263458	555.0	5000000
1.1131918343864435	523.0	5000000
1.1132545952251578	577.0	5000000
1.1133041579730625	547.0	5000000
1.1134038329166387	526.0	5000000
1.1134578120611596	550.0	5000000
1.1134586114358012	578.0	5000000
1.1139445409297712	517.0	5000000
1.1139617029865791	532.0	5000000
1.1139961416010071	542.0	5000000
1.1140169853799078	524.0	5000000
1.1140185474326034	539.0	5000000
1.1144860370369334	547.0	5000000
1.1145394565140525	574.0	5000000
1.1145507084130204	520.0	5000000
1.1145904348397204	551.0	5000000
1.114615686357047	555.0	5000000
1.1147405351960773	500.0	5000000
1.1147416039150306	547.0	5000000
1.1149026849864307	591.0	5000000
1.1149066138844324	544.0	5000000
1.11497956362924	552.0	5000000
1.115030206584044	526.0	5000000
1.1152302310774522	527.0	5000000
1.1153512845565252	541.0	5000000
1.1153572927986972	590.0	5000000
1.1153732416417597	514.0	5000000
1.115433755404989	524.0	5000000
1.115517877340125	592.0	5000000
1.1155285880169927	551.0	5000000
1.1156191142206615	532.0	5000000
1.1157140365797682	571.0	5000000
1.1157358050212576	533.0	5000000
1.1159391178497478	528.0	5000000
1.1161844672614831	531.0	5000000
1.1162082712603136	510.0	5000000
1.1163483627347184	540.0	5000000
1.1164426834055676	515.0	5000000
1.116503782656125	578.0	5000000
1.1166425277775962	545.0	5000000
1.1167909162965746	572.0	5000000
1.1168222513043602	559.0	5000000
1.116836563552164	616.0	5000000
1.1168683199048421	525.0	5000000
1.1169308641849316	580.0	5000000
1.1169523403189932	530.0	5000000
1.1169888613702217	511.0	5000000
1.1170436738886826	551.0	5000000
1.117220884081957	552.0	5000000
1.1174994323672471	520.0	5000000
1.1175834029293732	534.0	5000000
1.1176937643434215	527.0	5000000
1.1177132384803432	574.0	5000000
1.1177806331633513	538.0	5000000
1.117823715619279	518.0	5000000
1.1178577767478215	581.0	5000000
1.1179376333431374	605.0	5000000
1.1182198939923955	591.0	5000000
1.118230299077296	578.0	5000000
1.1182392394197174	595.0	5000000
1.1186232846173885	523.0	5000000
1.1186488288247411	545.0	5000000
1.118683146199023	557.0	5000000
1.1186869726170596	559.0	5000000
1.118874336371087	525.0	5000000
1.1189310731179023	514.0	5000000
1.1189692150443111	584.0	5000000
1.1189737630709726	568.0	5000000
1.1190085768783944	581.0	5000000
1.119281988316695	530.0	5000000
1.1194959098612025	510.0	5000000
1.11970415028072	550.0	5000000
1.1197299053199097	548.0	5000000
1.1197545459799645	598.0	5000000
1.1197697427108555	580.0	5000000
1.1198253852187403	467.0	5000000
1.1201856244983674	513.0	5000000
1.120223065505359	592.0	5000000
1.1204283666357664	513.0	5000000
1.120428483717148	547.0	5000000
1.1205805388022765	624.0	5000000
1.1206055795984846	582.0	5000000
1.120757742141306	521.0	5000000
1.120792493120464	611.0	5000000
1.120854360501332	528.0	5000000
1.1209543859736195	507.0	5000000
1.1209608711336223	494.0	5000000
1.121117489118721	590.0	5000000
1.1212453843297212	645.0	5000000
1.1212524728568054	620.0	5000000
1.121306190173753	531.0	5000000
1.121325518929939	516.0	5000000
1.1213928536582471	586.0	5000000
1.1214657004248587	544.0	5000000
1.1216960569186007	550.0	5000000
1.121778717844963	546.0	5000000
1.121861287018853	546.0	5000000
1.1218796144800778	551.0	5000000
1.1221228295748116	539.0	5000000
1.1221420274938945	581.0	5000000
1.122183555193982	504.0	5000000
1.1221887055618287	558.0	5000000
1.122218666202781	537.0	5000000
1.1222688529406573	574.0	5000000
1.12229058132244	540.0	5000000
1.1223881536659244	571.0	5000000
1.1225718332881809	570.0	5000000
1.1227404482509682	542.0	5000000
1.1227567744425624	544.0	5000000
1.1228059526290701	539.0	5000000
1.1229181958377643	511.0	5000000
1.1229974527829214	534.0	5000000
1.1231445553742128	560.0	5000000
1.1231613760178385	516.0	5000000
1.123212651859355	524.0	5000000
1.1233261612843328	554.0	5000000
1.1236450896507868	576.0	5000000
1.123663991515417	588.0	5000000
1.1236933691747328	509.0	5000000
1.1237636871944463	563.0	5000000
1.1239603217668799	577.0	5000000
1.1239852210108454	555.0	5000000
1.124042182085432	576.0	5000000
1.1240959314623895	548.0	5000000
1.1241220995386472	579.0	5000000
1.1241460919883974	603.0	5000000
1.1243469916886586	605.0	5000000
1.124353738488356	534.0	5000000
1.12446089906074	581.0	5000000
1.1245148118676815	528.0	5000000
1.1245433234755915	569.0	5000000
1.1245504699605933	549.0	5000000
1.1246236001551475	599.0	5000000
1.1246507531940928	555.0	5000000
1.1246618668818056	516.0	5000000
1.1247359010723832	593.0	5000000
1.12505910855026	497.0	5000000
1.1251261241237405	533.0	5000000
1.1251621796322833	505.0	5000000
1.1252825849044497	580.0	5000000
1.1253390029768613	612.0	5000000
1.125600007166211	573.0	5000000
1.1256188830116485	554.0	5000000
1.1257448290463654	524.0	5000000
1.1257975748586788	592.0	5000000
1.1258289856021038	547.0	5000000
1.125889894122457	574.0	5000000
1.1259134485230184	541.0	5000000
1.125915290783703	561.0	5000000
1.1260543458986492	574.0	5000000
1.1261215110149472	576.0	5000000
1.1261457832778634	587.0	5000000
1.126165185881098	552.0	5000000
1.1261939519355482	519.0	5000000
1.1262457795791427	549.0	5000000
1.126422483024934	539.0	5000000
1.1265332339391407	545.0	5000000
1.126571660098242	534.0	5000000
1.1266741055768816	551.0	5000000
1.1267336852422152	570.0	5000000
1.1269826021936948	536.0	5000000
1.1270054609993063	545.0	5000000
1.127042346290418	531.0	5000000
1.1271443537366046	550.0	5000000
1.1271610191106736	541.0	5000000
1.1271734484589166	559.0	5000000
1.127324652700382	566.0	5000000
1.1275340525200408	547.0	5000000
1.127888498284125	527.0	5000000
1.1281275529984438	581.0	5000000
1.1282422330278057	572.0	5000000
1.128381092718297	620.0	5000000
1.1286300432998355	532.0	5000000
1.1286462744299144	544.0	5000000
1.1288648537714705	529.0	5000000
1.1288679926662482	499.0	5000000
1.1289034336116912	576.0	5000000
1.128943154445017	611.0	5000000
1.1290533803714309	539.0	5000000
1.1291159278341572	518.0	5000000
1.1291348496139562	520.0	5000000
1.1291375193619837	555.0	5000000
1.1292758548295874	562.0	5000000
1.129884227213728	551.0	5000000
1.1299839476542308	503.0	5000000
1.1301056558747995	525.0	5000000
1.1301967255454968	534.0	5000000
1.130197430487894	547.0	5000000
1.1302686385059286	577.0	5000000
1.1303465322311288	526.0	5000000
1.1303993691994565	627.0	5000000
1.130423601381926	561.0	5000000
1.1305770618889068	568.0	5000000
1.1307575142154405	563.0	5000000
1.1307593673331326	541.0	5000000
1.130795870122708	521.0	5000000
1.1307976463111338	558.0	5000000
1.1309211344975374	518.0	5000000
1.1309279719616498	588.0	5000000
1.1309389680670447	557.0	5000000
1.131385385406913	533.0	5000000
1.131718438274557	559.0	5000000
1.1317715683774083	526.0	5000000
1.1318718965452101	583.0	5000000
1.1319371366926039	557.0	5000000
1.132089107655113	579.0	5000000
1.1324280926119108	598.0	5000000
1.1325127228862093	643.0	5000000
1.1327652081199109	566.0	5000000
1.1327902034292316	626.0	5000000
1.1328689554943567	539.0	5000000
1.1329122777391991	569.0	5000000
1.1330666444149915	612.0	5000000
1.1331066794576836	545.0	5000000
1.1332566740101426	557.0	5000000
1.1333766656223951	560.0	5000000
1.1333966209917592	567.0	5000000
1.1334163902622416	532.0	5000000
1.1334267990117226	561.0	5000000
1.1334319853864665	514.0	5000000
1.1336960681860566	560.0	5000000
1.1337241778748601	576.0	5000000
1.1337299292298328	548.0	5000000
1.1337579060617538	561.0	5000000
1.1338161756211238	590.0	5000000
1.1338162460994026	539.0	5000000
1.133841643469968	565.0	5000000
1.1338534703889789	555.0	5000000
1.1339540498399616	555.0	5000000
1.1339599388979251	566.0	5000000
1.1339906559536304	525.0	5000000
1.1340497365978923	561.0	5000000
1.1341691344155156	504.0	5000000
1.134203582720959	590.0	5000000
1.134312115028321	517.0	5000000
1.1344269743855686	579.0	5000000
1.1344834786007605	568.0	5000000
1.1344998864809577	537.0	5000000
1.1346231569973129	550.0	5000000
1.1349939064689385	545.0	5000000
1.1350752278911211	510.0	5000000
1.135258232312333	539.0	5000000
1.1353098472308278	539.0	5000000
1.1357296436067124	534.0	5000000
1.1357708535417934	526.0	5000000
1.1357840360749147	583.0	5000000
1.1360086232904063	545.0	5000000
1.136256588447664	510.0	5000000
1.1363964766087389	539.0	5000000
1.1364359285776209	574.0	5000000
1.1365064335647983	529.0	5000000
1.136538095812166	540.0	5000000
1.136581085847927	516.0	5000000
1.13666622666606	592.0	5000000
1.1367174695616689	582.0	5000000
1.1369260080492345	534.0	5000000
1.1370055099977152	588.0	5000000
1.137052444994712	533.0	5000000
1.1371865736938394	532.0	5000000
1.1372618412339388	602.0	5000000
1.1374424092943791	542.0	5000000
1.1376377162920617	558.0	5000000
1.1377967723040905	571.0	5000000
1.1378129473907792	597.0	5000000
1.1379372979906694	570.0	5000000
1.1379944147894463	533.0	5000000
1.1380317311596673	550.0	5000000
1.1381649563432543	570.0	5000000
1.1382289825116505	568.0	5000000
1.1382599072483577	560.0	5000000
1.13840126387334	614.0	5000000
1.1385086916888207	586.0	5000000
1.1385516198259895	576.0	5000000
1.13857913577646	549.0	5000000
1.138589214910616	508.0	5000000
1.1386280906703492	576.0	5000000
1.138815827397181	527.0	5000000
1.1388880401725243	554.0	5000000
1.1389470774645636	541.0	5000000
1.1391057342178377	555.0	5000000
1.1391817598014675	559.0	5000000
1.1393526865976198	542.0	5000000
1.1393803562967082	522.0	5000000
1.1394433031411346	568.0	5000000
1.1396483750017918	564.0	5000000
1.1396550028590942	529.0	5000000
1.1397624719643749	566.0	5000000
1.1397777755599992	576.0	5000000
1.1397988873238891	503.0	5000000
1.139841117733908	554.0	5000000
1.1399004296711888	563.0	5000000
1.1399164525998111	571.0	5000000
1.139923278755147	531.0	5000000
1.139995074941599	537.0	5000000
1.140139553003285	555.0	5000000
1.1401687078379532	540.0	5000000
1.1401748771865607	550.0	5000000
1.1402051682003962	549.0	5000000
1.1402432320376708	517.0	5000000
1.140536290147311	531.0	5000000
1.1405395421677569	588.0	5000000
1.1406739844185934	602.0	5000000
1.1406775393287174	570.0	5000000
1.1408484597850608	540.0	5000000
1.1408877298206013	599.0	5000000
1.1408880094835196	599.0	5000000
1.1408930477136894	542.0	5000000
1.140993483364591	568.0	5000000
1.1413096408815462	535.0	5000000
1.1414856318431237	542.0	5000000
1.1416464723598505	586.0	5000000
1.1416978213851416	515.0	5000000
1.1418473133296767	544.0	5000000
1.1418500564321774	526.0	5000000
1.1419755935567335	617.0	5000000
1.1420149602541132	516.0	5000000
1.1420211191379068	578.0	5000000
1.14210739984985	569.0	5000000
1.1421697747857757	527.0	5000000
1.1423044581043902	574.0	5000000
1.1424515259174624	613.0	5000000
1.1424901199318918	569.0	5000000
1.1425347002444504	564.0	5000000
1.1427013159892945	529.0	5000000
1.1427191178714855	533.0	5000000
1.1428031321255534	549.0	5000000
1.1428761156823266	581.0	5000000
1.142916881684276	581.0	5000000
1.1429412847601952	586.0	5000000
1.143047973486009	578.0	5000000
1.1430619271587743	515.0	5000000
1.1431794437147351	531.0	5000000
1.1435235504220531	587.0	5000000
1.143769073079025	548.0	5000000
1.144097085431638	569.0	5000000
1.1443926376107734	494.0	5000000
1.1444355351918132	583.0	5000000
1.1444379931765891	581.0	5000000
1.1444677673299362	519.0	5000000
1.1444849398099242	524.0	5000000
1.1445811759900058	571.0	5000000
1.1446067628010892	540.0	5000000
1.1447063778015778	547.0	5000000
1.1447624679168436	519.0	5000000
1.1451825221187837	604.0	5000000
1.1452391843520762	568.0	5000000
1.1453977098091286	559.0	5000000
1.145441122049368	540.0	5000000
1.145539134082378	581.0	5000000
1.145551250729331	520.0	5000000
1.145575404536928	538.0	5000000
1.1456897230867198	581.0	5000000
1.1457555645114983	527.0	5000000
1.1460286499249883	539.0	5000000
1.146214949379414	522.0	5000000
1.1463179825096799	554.0	5000000
1.1463656308743304	486.0	5000000
1.1466078221768008	554.0	5000000
1.1466115215840602	544.0	5000000
1.1467384925551602	544.0	5000000
1.1467597683178323	530.0	5000000
1.1469122606497653	566.0	5000000
1.1469575980756288	559.0	5000000
1.1470598253399122	602.0	5000000
1.147313444437106	559.0	5000000
1.1473180181917157	538.0	5000000
1.147467027123263	542.0	5000000
1.1475706666994476	522.0	5000000
1.14765282153062	560.0	5000000
1.1478265518585942	542.0	5000000
1.1480583894474212	566.0	5000000
1.1481869215564595	584.0	5000000
1.148463074578738	545.0	5000000
1.1484997341112817	558.0	5000000
1.1485264043617889	574.0	5000000
1.1485350502148286	551.0	5000000
1.1485454680036735	551.0	5000000
1.1486302974593805	548.0	5000000
1.1486504671697886	509.0	5000000
1.148740036322828	512.0	5000000
1.1487849836777957	581.0	5000000
1.1488302596875313	613.0	5000000
1.1490508349222548	559.0	5000000
1.1492581250454206	603.0	5000000
1.1495369625516798	560.0	5000000
1.1496665328159423	577.0	5000000
1.1496964067614344	550.0	5000000
1.1497312495335574	574.0	5000000
1.1497397253913222	603.0	5000000
1.1498713163665488	578.0	5000000
1.1499373693183514	543.0	5000000
1.1499376669414858	581.0	5000000
1.149955997319409	537.0	5000000
1.149988007309242	531.0	5000000
1.1500477918712733	569.0	5000000
1.1503161203949448	551.0	5000000
1.1503832904746851	518.0	5000000
1.1504094691380382	546.0	5000000
1.150500480029681	551.0	5000000
1.15059151095415	564.0	5000000
1.1510328753638168	552.0	5000000
1.151245275847072	565.0	5000000
1.1513223961455112	534.0	5000000
1.151350578899772	581.0	5000000
1.1515898467531052	556.0	5000000
1.1516486167690134	517.0	5000000
1.1516795632449592	536.0	5000000
1.1516984525073355	551.0	5000000
1.151785319091459	588.0	5000000
1.1518115011787406	577.0	5000000
1.151827744627364	564.0	5000000
1.1519018052513692	549.0	5000000
1.1520432356750168	547.0	5000000
1.1521154384675083	548.0	5000000
1.1521474239427467	531.0	5000000
1.1521876190880285	568.0	5000000
1.1522717091819143	552.0	5000000
1.1524470191249354	578.0	5000000
1.1524568203004244	552.0	5000000
1.1525559463748354	546.0	5000000
1.1526679985890185	506.0	5000000
1.152815748487634	517.0	5000000
1.152827694409627	544.0	5000000
1.1529229221857769	577.0	5000000
1.152968446086676	564.0	5000000
1.1530414253878298	520.0	5000000
1.1530422930384083	517.0	5000000
1.1532055145880062	586.0	5000000
1.1533868350885577	570.0	5000000
1.153490464055035	574.0	5000000
1.153510880476242	591.0	5000000
1.1535224849382248	648.0	5000000
1.1535884018612277	537.0	5000000
1.1538276998818238	524.0	5000000
1.1538331647750923	546.0	5000000
1.153934718676199	566.0	5000000
1.1539874915161508	614.0	5000000
1.1540146526423072	527.0	5000000
1.1541310608264934	602.0	5000000
1.1541862896807642	519.0	5000000
1.1542543683370097	544.0	5000000
1.1544336776903044	545.0	5000000
1.1544874661032396	554.0	5000000
1.1546560072084646	559.0	5000000
1.1547546597976297	523.0	5000000
1.1548641241625348	554.0	5000000
1.1549405218101996	537.0	5000000
1.1549776563062282	573.0	5000000
1.155008248998202	566.0	5000000
1.1550130036588169	514.0	5000000
1.155260818588353	531.0	5000000
1.1553876450310328	559.0	5000000
1.1554209393592747	586.0	5000000
1.1555345583949652	574.0	5000000
1.1555409689964526	565.0	5000000
1.1556439238275868	570.0	5000000
1.1557339714401378	606.0	5000000
1.15589877196269	512.0	5000000
1.1560376890634296	596.0	5000000
1.1560389086214102	579.0	5000000
1.156115834982422	550.0	5000000
1.156151732612687	557.0	5000000
1.156197006479892	572.0	5000000
1.1563307175317157	534.0	5000000
1.1566130502633467	562.0	5000000
1.1567867611252876	556.0	5000000
1.1567906576184417	571.0	5000000
1.1571559860428515	567.0	5000000
1.1572774805241492	533.0	5000000
1.1574432787701108	554.0	5000000
1.1576842738359936	552.0	5000000
1.1577235804265642	574.0	5000000
1.1577590360347123	558.0	5000000
1.157887777064782	581.0	5000000
1.1579266113522717	579.0	5000000
1.1580015231404914	563.0	5000000
1.1580895550716632	549.0	5000000
1.1581213267810573	543.0	5000000
1.1581970333516507	582.0	5000000
1.1582063092342412	535.0	5000000
1.1584548695680976	561.0	5000000
1.1585512502672592	558.0	5000000
1.1585768426410703	570.0	5000000
1.1587291451921695	572.0	5000000
1.1588835751669482	547.0	5000000
1.15896080507127	593.0	5000000
1.1589659308164908	555.0	5000000
1.158967132504792	570.0	5000000
1.1590674797077296	579.0	5000000
1.1591281263187219	563.0	5000000
1.1592474059655613	556.0	5000000
1.15941491800838	536.0	5000000
1.1594494759717795	587.0	5000000
1.1597012878697168	587.0	5000000
1.1597503302063308	550.0	5000000
1.1598192613461602	579.0	5000000
1.159850910382967	589.0	5000000
1.1601442782929263	534.0	5000000
1.1601865775380968	584.0	5000000
1.1602314964534486	540.0	5000000
1.160417367022085	564.0	5000000
1.160438238872092	631.0	5000000
1.1606392135097972	608.0	5000000
1.1606413582612083	534.0	5000000
1.1607657458917422	584.0	5000000
1.160945229797818	535.0	5000000
1.1612254048031814	565.0	5000000
1.161535444517928	541.0	5000000
1.1615844153293633	535.0	5000000
1.1615951768130364	535.0	5000000
1.161677815143007	577.0	5000000
1.1616792823374982	613.0	5000000
1.1620240445184873	511.0	5000000
1.1621770478882545	527.0	5000000
1.1623429612285854	570.0	5000000
1.162449570865892	513.0	5000000
1.1624930385606682	541.0	5000000
1.1625284433341212	529.0	5000000
1.16252986087403	582.0	5000000
1.1625458155592396	586.0	5000000
1.1627524509415452	589.0	5000000
1.1627655332681095	581.0	5000000
1.1628390724703617	551.0	5000000
1.162860363871455	588.0	5000000
1.1628704509138321	558.0	5000000
1.1631593976212786	569.0	5000000
1.1631635596562857	592.0	5000000
1.163213418912482	520.0	5000000
1.163224442709866	591.0	5000000
1.1633488518384834	555.0	5000000
1.163612580569661	539.0	5000000
1.1636308042574786	555.0	5000000
1.1636545627810309	549.0	5000000
1.164058482320334	542.0	5000000
1.164066998679422	579.0	5000000
1.1640837981161063	521.0	5000000
1.164414330803015	589.0	5000000
1.1644744732117351	611.0	5000000
1.164476728939258	555.0	5000000
1.16458012461446	645.0	5000000
1.1646503822017276	576.0	5000000
1.1646674775614003	559.0	5000000
1.164686643182873	554.0	5000000
1.1647428509203692	587.0	5000000
1.1649023482223004	560.0	5000000
1.1649341421888562	508.0	5000000
1.164999405466359	516.0	5000000
1.1651064744753772	608.0	5000000
1.1651401206920973	548.0	5000000
1.165225262441249	528.0	5000000
1.1652347853961045	552.0	5000000
1.165389817712683	603.0	5000000
1.1654285477910478	538.0	5000000
1.165465910157054	552.0	5000000
1.165514421824526	576.0	5000000
1.1656141753586078	520.0	5000000
1.1658445170103602	577.0	5000000
1.1658704485055107	547.0	5000000
1.1660099974850064	570.0	5000000
1.1660203925009096	510.0	5000000
1.1660221998346498	516.0	5000000
1.1660347989314317	502.0	5000000
1.166435600959326	558.0	5000000
1.1664892290588205	542.0	5000000
1.1668163909657985	594.0	5000000
1.1669854211580148	561.0	5000000
1.1670719457086194	553.0	5000000
1.167205946536559	567.0	5000000
1.1673813394401575	546.0	5000000
1.1675968986940934	575.0	5000000
1.1678409287222091	596.0	5000000
1.1678527885484369	584.0	5000000
1.167956934534787	575.0	5000000
1.1679751457771994	529.0	5000000
1.167979902968762	553.0	5000000
1.1680512674378805	557.0	5000000
1.1680533624265816	515.0	5000000
1.1681259176828869	537.0	5000000
1.1681478133014829	555.0	5000000
1.1683100543380234	542.0	5000000
1.168373514799555	584.0	5000000
1.1684582211532877	528.0	5000000
1.1684733545502777	607.0	5000000
1.1685736302147816	599.0	5000000
1.1685888615299298	562.0	5000000
1.1686205249439043	558.0	5000000
1.1687078224650334	525.0	5000000
1.168839272325344	557.0	5000000
1.1689445306749722	579.0	5000000
1.1690554631894474	593.0	5000000
1.169087288735565	561.0	5000000
1.169135187041482	583.0	5000000
1.1695334462641869	622.0	5000000
1.1696433413068563	600.0	5000000
1.169681962922517	562.0	5000000
1.1700977388655645	562.0	5000000
1.1702076961424221	590.0	5000000
1.1703484407305762	581.0	5000000
1.1704953937588831	542.0	5000000
1.1704985003770627	566.0	5000000
1.170498829770338	586.0	5000000
1.1705059536124072	556.0	5000000
1.170535152352192	533.0	5000000
1.170614426275792	597.0	5000000
1.1707319141422536	530.0	5000000
1.1707361461726498	566.0	5000000
1.1707545521841622	539.0	5000000
1.170969779772242	554.0	5000000
1.1710058126972682	611.0	5000000
1.171284000865997	550.0	5000000
1.1716729778446402	576.0	5000000
1.1719379749982126	556.0	5000000
1.1719833217188276	599.0	5000000
1.1720490051783967	579.0	5000000
1.1720941344043714	580.0	5000000
1.172195191437276	542.0	5000000
1.1722663256838468	591.0	5000000
1.1723184788593295	605.0	5000000
1.1723213359754023	587.0	5000000
1.1724077133440731	591.0	5000000
1.1724305135240938	546.0	5000000
1.1725371455608888	564.0	5000000
1.1725466077003928	537.0	5000000
1.1725820161573657	570.0	5000000
1.1727016325171449	611.0	5000000
1.1727809663246116	532.0	5000000
1.1727991577600918	561.0	5000000
1.172832975374252	572.0	5000000
1.1728695641816425	531.0	5000000
1.1729269904594148	515.0	5000000
1.1730587582485663	560.0	5000000
1.1730657997163187	587.0	5000000
1.1732060270557434	516.0	5000000
1.1733744623101168	502.0	5000000
1.1733959435162535	575.0	5000000
1.1734678211138725	529.0	5000000
1.1734697758642034	541.0	5000000
1.173531416441564	555.0	5000000
1.1735349460980462	576.0	5000000
1.1737403801152793	565.0	5000000
1.1737419488320295	595.0	5000000
1.1737788002964296	548.0	5000000
1.174200360941961	547.0	5000000
1.17433925412357	582.0	5000000
1.1743515614132796	567.0	5000000
1.1744400082089503	540.0	5000000
1.1744633635573485	578.0	5000000
1.1745565400631297	563.0	5000000
1.1745647029755404	508.0	5000000
1.174580409718363	568.0	5000000
1.1745967449538894	500.0	5000000
1.17470430133494	563.0	5000000
1.17486492010508	527.0	5000000
1.1749131255517258	598.0	5000000
1.1749270019076294	556.0	5000000
1.1749924463102157	588.0	5000000
1.175014878887894	539.0	5000000
1.1750221952290232	542.0	5000000
1.1751281002391774	641.0	5000000
1.1751500655109641	599.0	5000000
1.1751947319766678	547.0	5000000
1.1754447534546941	571.0	5000000
1.1754734943535008	543.0	5000000
1.175572788557148	560.0	5000000
1.1755822918206018	535.0	5000000
1.1755877327433986	526.0	5000000
1.1757892036741198	510.0	5000000
1.175803078426161	533.0	5000000
1.1758061653046568	545.0	5000000
1.175885793907653	578.0	5000000
1.175901881352682	540.0	5000000
1.1759138982760071	509.0	5000000
1.175915871114603	550.0	5000000
1.1760369426869723	538.0	5000000
1.1762091629813418	541.0	5000000
1.1763585215569186	577.0	5000000
1.17639970338789	526.0	5000000
1.1764678263393344	571.0	5000000
1.1768205334567086	571.0	5000000
1.176878038804862	636.0	5000000
1.1768789258782166	644.0	5000000
1.176894948273691	541.0	5000000
1.1769013545727338	584.0	5000000
1.176935595348371	513.0	5000000
1.1769645409189031	534.0	5000000
1.1771467394103627	576.0	5000000
1.177271807890646	552.0	5000000
1.1773502278345205	586.0	5000000
1.1774022630695908	578.0	5000000
1.1776392245586962	527.0	5000000
1.1777250604930491	558.0	5000000
1.1778445896484857	540.0	5000000
1.1781042433420057	519.0	5000000
1.1782141899144047	587.0	5000000
1.178214892567046	566.0	5000000
1.1782273859523642	528.0	5000000
1.178283349105111	535.0	5000000
1.178296448760239	570.0	5000000
1.1783513144741673	575.0	5000000
1.1783670382328757	590.0	5000000
1.1783720112793374	561.0	5000000
1.178498639445825	564.0	5000000
1.178706872822579	568.0	5000000
1.1788454816398066	571.0	5000000
1.1788875111676629	535.0	5000000
1.1789988093990855	550.0	5000000
1.17925464389074	523.0	5000000
1.1792659990617105	548.0	5000000
1.1793803027930765	581.0	5000000
1.1794105765058878	554.0	5000000
1.1795439594912325	593.0	5000000
1.1796169589150929	515.0	5000000
1.179641775622959	527.0	5000000
1.180021905082481	591.0	5000000
1.1801040839216146	566.0	5000000
1.1804162398874742	602.0	5000000
1.1804533747831252	522.0	5000000
1.180488564446285	582.0	5000000
1.1805075546633184	548.0	5000000
1.1807857115454048	546.0	5000000
1.1808883832689383	589.0	5000000
1.1809047047243966	593.0	5000000
1.1809219955851376	611.0	5000000
1.1810920619297978	564.0	5000000
1.1811402836775555	556.0	5000000
1.1812114720188789	588.0	5000000
1.1814714588019941	534.0	5000000
1.181511364179359	536.0	5000000
1.1816743023764018	607.0	5000000
1.1817870681631983	570.0	5000000
1.1818420478463798	532.0	5000000
1.1819336511252567	518.0	5000000
1.1819887293278573	571.0	5000000
1.1820268956639763	545.0	5000000
1.1820470430487982	592.0	5000000
1.1821026861990238	567.0	5000000
1.1823687778805727	564.0	5000000
1.182390991097063	555.0	5000000
1.1824995489658408	527.0	5000000
1.1826372403594656	550.0	5000000
1.182690930201198	587.0	5000000
1.182736273784834	596.0	5000000
1.1828972594664735	520.0	5000000
1.1830884042978551	570.0	5000000
1.1831922462164033	566.0	5000000
1.1833834060992146	516.0	5000000
1.183417328193916	569.0	5000000
1.1835349057220823	552.0	5000000
1.1836875249460972	600.0	5000000
1.1837115048604705	608.0	5000000
1.1837733740914849	583.0	5000000
1.1838015431227054	595.0	5000000
1.1838176680028591	565.0	5000000
1.183840815097139	604.0	5000000
1.184001953097193	571.0	5000000
1.1840207560635745	566.0	5000000
1.1840270508494255	526.0	5000000
1.1840281752326078	519.0	5000000
1.1845463526126752	542.0	5000000
1.1846109773517055	553.0	5000000
1.1849259199712194	581.0	5000000
1.1850003080520837	548.0	5000000
1.1850148746794322	562.0	5000000
1.1850742204192912	555.0	5000000
1.1851303288771788	600.0	5000000
1.18516441315368	577.0	5000000
1.18547885167653	560.0	5000000
1.1855097272988748	535.0	5000000
1.1855320843489343	555.0	5000000
1.185587819163937	502.0	5000000
1.1857936376484153	541.0	5000000
1.1858607130411238	587.0	5000000
1.1858683095322229	512.0	5000000
1.1859607605380749	589.0	5000000
1.1859883559379876	537.0	5000000
1.1860442701878728	567.0	5000000
1.186136674139432	569.0	5000000
1.186297063136824	575.0	5000000
1.186376400894056	587.0	5000000
1.1863766868789956	539.0	5000000
1.186440734847937	571.0	5000000
1.1864730384128357	562.0	5000000
1.186511229121296	540.0	5000000
1.1865443177897563	523.0	5000000
1.186733590336679	549.0	5000000
1.1871037355491478	578.0	5000000
1.1871964892655429	533.0	5000000
1.1872451770908683	547.0	5000000
1.187271176621484	546.0	5000000
1.1875887131686071	524.0	5000000
1.1877366103764289	591.0	5000000
1.1877789994929753	555.0	5000000
1.1878645554396632	561.0	5000000
1.1879042083620024	545.0	5000000
1.1880904107132526	552.0	5000000
1.1882193969155166	586.0	5000000
1.1882363517442942	565.0	5000000
1.1883235076456278	571.0	5000000
1.1884288633486564	584.0	5000000
1.18844322687849	557.0	5000000
1.1884534548902062	582.0	5000000
1.1886772646360386	574.0	5000000
1.1887387923178792	622.0	5000000
1.1887464433823691	522.0	5000000
1.1887588190859053	586.0	5000000
1.1889086976613163	546.0	5000000
1.1891177089304934	534.0	5000000
1.1892123059178596	583.0	5000000
1.1892132100612145	577.0	5000000
1.1892519928850795	590.0	5000000
1.189366558055799	593.0	5000000
1.1893820424440014	535.0	5000000
1.1894736057703141	577.0	5000000
1.1896786730137263	560.0	5000000
1.189774494962457	562.0	5000000
1.1900241369614526	569.0	5000000
1.190279360559749	633.0	5000000
1.1905820753876086	485.0	5000000
1.1907204585539135	573.0	5000000
1.1907461442464258	588.0	5000000
1.1909042150121623	527.0	5000000
1.1909233902283232	538.0	5000000
1.190993571530667	567.0	5000000
1.1912204822819208	532.0	5000000
1.1912714674201443	528.0	5000000
1.1913222064727804	536.0	5000000
1.191706257849507	522.0	5000000
1.1918823956874678	540.0	5000000
1.1919045709047873	562.0	5000000
1.1920892306425526	604.0	5000000
1.1922284995421526	562.0	5000000
1.1922986990655473	532.0	5000000
1.1924091102874192	598.0	5000000
1.1924155685408362	549.0	5000000
1.1924444622400312	587.0	5000000
1.1926883558951138	560.0	5000000
1.1926934252636987	604.0	5000000
1.1928610097949628	556.0	5000000
1.1930323496120347	525.0	5000000
1.1930656935587365	528.0	5000000
1.1933193552858647	601.0	5000000
1.1935538881239451	589.0	5000000
1.193721337084718	518.0	5000000
1.1937683493098836	613.0	5000000
1.1939583356750496	616.0	5000000
1.1940582024277844	566.0	5000000
1.1942049761914877	503.0	5000000
1.1944947293137655	560.0	5000000
1.1945090673570875	522.0	5000000
1.194563891039912	580.0	5000000
1.1946906097150665	545.0	5000000
1.1948329070751575	571.0	5000000
1.1949532460783876	539.0	5000000
1.1949879926419302	551.0	5000000
1.1952310782367452	543.0	5000000
1.1954466917430129	530.0	5000000
[truncated: 48,000 more rows]
