# Supplementary material for: The evolutionary maintenance of Lévy flight foraging
Source: PLoS Comput Biol. 2022 Jan 18;18(1):e1009490. doi: 10.1371/journal.pcbi.1009490 (PMC8797186; doi:10.1371/journal.pcbi.1009490)
Supplement: S1 Data — (ZIP) [file pcbi.1009490.s005.zip › S1_Data/single_generation_data/speed_1/random_uniform_results/fd_eol3]

1.0001626799578407	1036.0	10000000
1.0002294413673858	1036.0	10000000
1.0002889823461805	1071.0	10000000
1.0003434960609343	1093.0	10000000
1.0004832287206111	1081.0	10000000
1.0005170452145329	1013.0	10000000
1.0006172527669268	1087.0	10000000
1.000779092450875	1000.0	10000000
1.00082801027237	1091.0	10000000
1.0008321137789618	1071.0	10000000
1.0010004621835813	1067.0	10000000
1.0012360746619122	1081.0	10000000
1.0015130559181853	1031.0	10000000
1.0015167403177796	1031.0	10000000
1.0017124555566272	1037.0	10000000
1.001849486961547	1084.0	10000000
1.0019963789629074	1094.0	10000000
1.002195268874643	1108.0	10000000
1.002278516844075	1017.0	10000000
1.002303427844303	999.0	10000000
1.0023034612619544	1077.0	10000000
1.0023223508196841	1081.0	10000000
1.0023318783449762	1107.0	10000000
1.0025791894477845	1044.0	10000000
1.0026608501100225	1086.0	10000000
1.0027658603741636	1062.0	10000000
1.002842307958798	1057.0	10000000
1.002915552219197	1176.0	10000000
1.0030069125791432	1084.0	10000000
1.0030140750150238	1102.0	10000000
1.0031915786009735	1067.0	10000000
1.0033166912327571	1118.0	10000000
1.0034611112383054	1060.0	10000000
1.0034908535454066	1098.0	10000000
1.0036937399186932	1152.0	10000000
1.0039143858447326	1090.0	10000000
1.0039754000765542	1062.0	10000000
1.004023546477499	1029.0	10000000
1.0040837371378943	1094.0	10000000
1.0041319089635259	1067.0	10000000
1.0042330634814658	1026.0	10000000
1.00433674429693	1051.0	10000000
1.004641216942299	1133.0	10000000
1.0046634196827426	1133.0	10000000
1.0047228663087184	1110.0	10000000
1.0051030206108338	1085.0	10000000
1.0051165056606906	1148.0	10000000
1.0051729923713641	1045.0	10000000
1.0054206457431234	1193.0	10000000
1.0054360416716108	1088.0	10000000
1.0057051446564038	1068.0	10000000
1.0057161745835976	1099.0	10000000
1.0057804243220658	1119.0	10000000
1.0058345342033108	1123.0	10000000
1.005852329094311	1061.0	10000000
1.0058929202682558	1004.0	10000000
1.0059473331829485	1059.0	10000000
1.005984531889775	1088.0	10000000
1.0060295357991835	1026.0	10000000
1.0060324369279423	1075.0	10000000
1.006056578970126	1083.0	10000000
1.0062239949145009	1084.0	10000000
1.006318217342531	1101.0	10000000
1.0063640689047528	1087.0	10000000
1.0064248731488248	1082.0	10000000
1.0066169245289331	1029.0	10000000
1.0067289733969944	1109.0	10000000
1.0067835652246422	1095.0	10000000
1.006950205697764	1158.0	10000000
1.0071596073552225	1127.0	10000000
1.0071767048767657	1131.0	10000000
1.007232471309803	1062.0	10000000
1.0073866530612523	1105.0	10000000
1.0074147559891498	1078.0	10000000
1.0077386180886552	1170.0	10000000
1.0078951563978558	1020.0	10000000
1.0080233914303918	1136.0	10000000
1.0080293270806608	1120.0	10000000
1.008107058268081	1111.0	10000000
1.0081569613370214	1061.0	10000000
1.0084479966230715	1074.0	10000000
1.0086293686946548	1044.0	10000000
1.008633809623921	1028.0	10000000
1.0087152638119474	1049.0	10000000
1.0088223546597357	1162.0	10000000
1.0089506800213273	1064.0	10000000
1.0091786892646843	1110.0	10000000
1.0092375096154471	1109.0	10000000
1.009324544557604	1123.0	10000000
1.0094684970804777	1041.0	10000000
1.0095449278601023	1101.0	10000000
1.0096770526846286	1106.0	10000000
1.00979955174458	1063.0	10000000
1.010018479999402	1107.0	10000000
1.0100636430231993	1029.0	10000000
1.010265944798617	1163.0	10000000
1.010286730195978	1104.0	10000000
1.0104387176972427	1113.0	10000000
1.0104772623760605	994.0	10000000
1.0106213262868744	1102.0	10000000
1.0106678398224824	1118.0	10000000
1.0107017598557742	1026.0	10000000
1.0108788794356274	1055.0	10000000
1.0109582348039028	1071.0	10000000
1.0109727472408072	1053.0	10000000
1.0109858403800056	1022.0	10000000
1.011057936413953	1117.0	10000000
1.011175515952802	1067.0	10000000
1.0111972907690083	1030.0	10000000
1.0114187890822133	1090.0	10000000
1.0115173529621897	1032.0	10000000
1.0116063347420732	1001.0	10000000
1.0116065304331174	1149.0	10000000
1.011635952751214	1064.0	10000000
1.0118032701781037	1065.0	10000000
1.0118275992934669	1051.0	10000000
1.0120228822167516	1041.0	10000000
1.0120636755388976	1098.0	10000000
1.0121096728278514	1134.0	10000000
1.0121659417433944	1098.0	10000000
1.012192362640409	1049.0	10000000
1.012389970402536	1116.0	10000000
1.0125938032153132	1030.0	10000000
1.0126371528357967	1155.0	10000000
1.0127582191017015	1139.0	10000000
1.0128348597974566	1122.0	10000000
1.0128427444865111	1057.0	10000000
1.0128789485302878	981.0	10000000
1.012938657808335	1095.0	10000000
1.0130288613401996	1076.0	10000000
1.0130530903961157	1140.0	10000000
1.0130783534799654	1016.0	10000000
1.0131445848670921	1065.0	10000000
1.0134073904498138	1053.0	10000000
1.0134904175698336	1086.0	10000000
1.0135386454744857	1130.0	10000000
1.0136585969992402	1039.0	10000000
1.013800074773059	1050.0	10000000
1.0138888365954204	1102.0	10000000
1.0139427924399578	1129.0	10000000
1.0140028834390316	1042.0	10000000
1.0141866394231605	1084.0	10000000
1.0142390043486984	1052.0	10000000
1.0142501984931451	1110.0	10000000
1.0143425468630265	1060.0	10000000
1.0143500803976253	1102.0	10000000
1.014381076996008	1087.0	10000000
1.0144533701276084	1070.0	10000000
1.014549401809694	1033.0	10000000
1.0146675871915791	1028.0	10000000
1.0147393427256093	1118.0	10000000
1.014766493268366	1166.0	10000000
1.0149953188452143	1100.0	10000000
1.0150934708968258	985.0	10000000
1.0151146684486831	1082.0	10000000
1.0151724547374394	1097.0	10000000
1.0152119693572317	1027.0	10000000
1.0153529653867046	1056.0	10000000
1.0154075810759249	1087.0	10000000
1.0154269500921345	1018.0	10000000
1.0156165076764665	1123.0	10000000
1.0157474517125045	1092.0	10000000
1.0158244957817766	1090.0	10000000
1.0159286999997814	1101.0	10000000
1.0159596812499303	1024.0	10000000
1.0161399920427625	1024.0	10000000
1.016160304984465	1127.0	10000000
1.0163459817497964	1082.0	10000000
1.0164298388524664	989.0	10000000
1.01678731499145	1011.0	10000000
1.0167992868669335	1084.0	10000000
1.016945440364267	1131.0	10000000
1.0171237629885523	1131.0	10000000
1.017293865887672	1041.0	10000000
1.0173609645506312	1090.0	10000000
1.0174349744395323	1093.0	10000000
1.0174666346526386	956.0	10000000
1.017660590211469	1061.0	10000000
1.0177526542460993	1129.0	10000000
1.0178807989154943	1053.0	10000000
1.0179445977855022	1098.0	10000000
1.0179577931893415	1068.0	10000000
1.0180718415486574	1094.0	10000000
1.018079140762215	1110.0	10000000
1.0182432627577045	1142.0	10000000
1.018253890566371	1101.0	10000000
1.0183662488076095	1052.0	10000000
1.0184808321717178	1122.0	10000000
1.0185129706627936	1084.0	10000000
1.0185605223022234	1101.0	10000000
1.0186518594163088	1128.0	10000000
1.0186525149010035	1072.0	10000000
1.0186659143147472	1134.0	10000000
1.0186758759176795	1120.0	10000000
1.0187338598473468	1110.0	10000000
1.0190072381013562	1073.0	10000000
1.0190175984282577	1066.0	10000000
1.0191011004081976	1098.0	10000000
1.019168988218286	1012.0	10000000
1.0192478299079086	1104.0	10000000
1.0194386268832814	1063.0	10000000
1.0195094343083821	1098.0	10000000
1.0198124389552543	1046.0	10000000
1.0201721797403764	1050.0	10000000
1.0205431288262887	1028.0	10000000
1.0209132521148014	1108.0	10000000
1.0210817224344946	1061.0	10000000
1.021108463784862	1000.0	10000000
1.0211085721092856	1095.0	10000000
1.021188806357052	1050.0	10000000
1.0212007774985712	1050.0	10000000
1.02122015348776	1079.0	10000000
1.0213225411936346	1095.0	10000000
1.021345873408446	1148.0	10000000
1.0214866521646369	1074.0	10000000
1.0214944946766615	1101.0	10000000
1.0215326603557702	1127.0	10000000
1.0217906522034266	1076.0	10000000
1.021866763203244	1054.0	10000000
1.0219826911244962	1005.0	10000000
1.021989325272026	1024.0	10000000
1.0221634932206864	1058.0	10000000
1.0223134568312242	1093.0	10000000
1.0225756305832396	1101.0	10000000
1.0225968040879154	968.0	10000000
1.0226156648000746	1042.0	10000000
1.0226248781984857	1109.0	10000000
1.0226490707669968	1067.0	10000000
1.0226674336162231	1114.0	10000000
1.0227580507864231	1076.0	10000000
1.0227814915888092	1060.0	10000000
1.0227907004086745	1097.0	10000000
1.0230608341557677	1052.0	10000000
1.0233546991953442	1060.0	10000000
1.0234153499749428	1071.0	10000000
1.0234419130288088	1043.0	10000000
1.023646642882396	1127.0	10000000
1.0236951588055812	1051.0	10000000
1.023951955649537	1138.0	10000000
1.0240966712686368	1058.0	10000000
1.0243177002994766	1022.0	10000000
1.0243748537166344	1051.0	10000000
1.02440962779372	1066.0	10000000
1.0249710046295848	1093.0	10000000
1.0249790915816432	1117.0	10000000
1.0252013004392082	1107.0	10000000
1.025351810595831	1016.0	10000000
1.025492231777879	1052.0	10000000
1.0254938685473856	1106.0	10000000
1.0256855398352829	1109.0	10000000
1.025716576297541	1112.0	10000000
1.0257252462403803	1097.0	10000000
1.0259205133744966	1070.0	10000000
1.025929424319463	1058.0	10000000
1.0260986997477008	1042.0	10000000
1.0262665223567322	1068.0	10000000
1.026381813430396	1084.0	10000000
1.0264043968856895	1148.0	10000000
1.026481747349067	1014.0	10000000
1.0265675666001874	1073.0	10000000
1.0267234461840475	1117.0	10000000
1.02673248355537	1061.0	10000000
1.0267740753980923	1112.0	10000000
1.0267891189864748	1094.0	10000000
1.0268227436528834	1054.0	10000000
1.0270165989693951	1179.0	10000000
1.0270544609427263	1095.0	10000000
1.0270561172588328	1053.0	10000000
1.0270697337369408	1090.0	10000000
1.027137018766682	1062.0	10000000
1.0272548447386212	1056.0	10000000
1.0273176771089367	1098.0	10000000
1.0275009294603177	1078.0	10000000
1.027514227577855	1048.0	10000000
1.0275233536285435	1177.0	10000000
1.027541520967966	956.0	10000000
1.027574985993161	1059.0	10000000
1.0275980793210662	1059.0	10000000
1.02774191423844	1027.0	10000000
1.027788256165346	1070.0	10000000
1.0278222870876301	1107.0	10000000
1.0278537410131126	1114.0	10000000
1.0280739066000455	1092.0	10000000
1.0281504872987326	1113.0	10000000
1.0281550003928233	1075.0	10000000
1.0282028237209002	1108.0	10000000
1.0283027860516205	1057.0	10000000
1.0285378760484178	1069.0	10000000
1.028556171032203	1094.0	10000000
1.0286239589540285	1066.0	10000000
1.0287476248063716	1095.0	10000000
1.028769358358004	1092.0	10000000
1.0289055204874185	1061.0	10000000
1.0292191332570542	1062.0	10000000
1.0293934649746517	1078.0	10000000
1.0294701560059007	1175.0	10000000
1.0295402499640092	1099.0	10000000
1.029637772114111	1040.0	10000000
1.029915834925891	1031.0	10000000
1.0299249263328734	1105.0	10000000
1.0299929322631045	1054.0	10000000
1.030380085723198	1062.0	10000000
1.0304829983606218	1088.0	10000000
1.0305057748566415	1056.0	10000000
1.0305609227620207	1105.0	10000000
1.0306445742468986	1108.0	10000000
1.030671350458921	1119.0	10000000
1.0307080847966597	1093.0	10000000
1.03071814494767	1060.0	10000000
1.0307197791375795	1142.0	10000000
1.0307840795765708	1114.0	10000000
1.030851813079678	1054.0	10000000
1.030860646502204	1102.0	10000000
1.0310318115132224	1028.0	10000000
1.0313298525243744	1092.0	10000000
1.0313396618628403	1092.0	10000000
1.0314086442559454	1029.0	10000000
1.0317165038564942	1075.0	10000000
1.0318054612280438	1089.0	10000000
1.031893279374677	1138.0	10000000
1.0319818706522002	1048.0	10000000
1.032008470978283	1062.0	10000000
1.0320155252109915	1135.0	10000000
1.0321647607230071	993.0	10000000
1.032196386590078	1144.0	10000000
1.0321976523947078	1038.0	10000000
1.0322358640673577	1083.0	10000000
1.0324525390043178	1115.0	10000000
1.032744767260756	1029.0	10000000
1.0327980207848677	1127.0	10000000
1.0329434475056538	1185.0	10000000
1.0329907820142206	975.0	10000000
1.0330848237036574	1149.0	10000000
1.0333736854935418	1048.0	10000000
1.0333793171011079	1048.0	10000000
1.0336474540293246	1031.0	10000000
1.033829216300116	1036.0	10000000
1.033908781600554	1095.0	10000000
1.0340883434897454	1117.0	10000000
1.0341234340942875	1159.0	10000000
1.0343885772105768	1080.0	10000000
1.0343901351531741	1075.0	10000000
1.0344856984794433	1141.0	10000000
1.0344860952674464	1053.0	10000000
1.0345693690590487	1095.0	10000000
1.0346349979447873	1067.0	10000000
1.034636020905845	1128.0	10000000
1.034750977922406	1081.0	10000000
1.0347869581099536	1093.0	10000000
1.0348533249507157	1121.0	10000000
1.0348907236215124	1058.0	10000000
1.0349763307380706	1034.0	10000000
1.0350664377233163	1106.0	10000000
1.0353270625813202	1081.0	10000000
1.0355312731440185	1139.0	10000000
1.035536004082481	1084.0	10000000
1.0356612018759692	1093.0	10000000
1.0356644807296296	1091.0	10000000
1.0359344646804716	1105.0	10000000
1.0360313014675135	1084.0	10000000
1.0360529302920949	1083.0	10000000
1.0360535688078134	1122.0	10000000
1.0360626087740659	1149.0	10000000
1.0364165331011672	1021.0	10000000
1.036481267764796	1086.0	10000000
1.0365738243551583	1068.0	10000000
1.0366776913827411	1099.0	10000000
1.0368351726673488	1113.0	10000000
1.0369285796604055	1069.0	10000000
1.0369627335929574	1154.0	10000000
1.037023821865874	1107.0	10000000
1.0370597017264973	1085.0	10000000
1.0371840614448522	1078.0	10000000
1.0373057638202199	1074.0	10000000
1.0373260767866899	1085.0	10000000
1.037511469445245	1111.0	10000000
1.0377742129269742	1121.0	10000000
1.0377892826440396	1125.0	10000000
1.0378434222849462	1140.0	10000000
1.0379368168491612	1100.0	10000000
1.0380876512864905	1171.0	10000000
1.038246745477748	1140.0	10000000
1.0384084818901749	1061.0	10000000
1.0384094254821417	1042.0	10000000
1.0385395226007534	1032.0	10000000
1.038913288725387	1056.0	10000000
1.03894708940562	1072.0	10000000
1.0389905641672952	1014.0	10000000
1.0392321978045618	1101.0	10000000
1.039342957082843	1138.0	10000000
1.0393678998004976	1038.0	10000000
1.0393889998346637	1048.0	10000000
1.0395470293363172	1032.0	10000000
1.0396516921972196	1058.0	10000000
1.0396798395783509	1065.0	10000000
1.0398012767601874	1142.0	10000000
1.0398865194241391	1020.0	10000000
1.0400703361530512	1080.0	10000000
1.040072203149109	1098.0	10000000
1.0401724049275776	1070.0	10000000
1.0401773890128865	987.0	10000000
1.0403661742892218	1123.0	10000000
1.0404131268259689	1089.0	10000000
1.0404469135496606	1096.0	10000000
1.0405659410418415	1042.0	10000000
1.0405897623681402	1045.0	10000000
1.0405964007751654	1143.0	10000000
1.0406084183145945	1075.0	10000000
1.040664346594078	1155.0	10000000
1.0407494795386831	1067.0	10000000
1.0407937143262056	1176.0	10000000
1.040893309844478	1012.0	10000000
1.0409174949086926	1131.0	10000000
1.04092292163894	1095.0	10000000
1.0409612040605611	1057.0	10000000
1.0411264216990157	1120.0	10000000
1.0411372343790697	1147.0	10000000
1.0412789407003928	1096.0	10000000
1.0414110331055624	1036.0	10000000
1.0415762585080088	1099.0	10000000
1.0416830485141255	1114.0	10000000
1.041694375259787	1052.0	10000000
1.0416948517293236	1150.0	10000000
1.041769972796044	1124.0	10000000
1.041791630037492	1055.0	10000000
1.0418751719566035	1008.0	10000000
1.0419651320866563	1140.0	10000000
1.04204152046956	1041.0	10000000
1.042064677076585	1125.0	10000000
1.0421718016400825	1048.0	10000000
1.0421984744497887	1132.0	10000000
1.042255519176179	1094.0	10000000
1.0423987536537018	1087.0	10000000
1.0424722680477396	1036.0	10000000
1.042803830133728	1121.0	10000000
1.042921689706254	1108.0	10000000
1.0429362848820247	1047.0	10000000
1.0431340444759971	1059.0	10000000
1.0432099570826177	1116.0	10000000
1.0432316792966705	1069.0	10000000
1.043260609717645	1123.0	10000000
1.0433896744495637	1104.0	10000000
1.0434887451253618	1092.0	10000000
1.0435351563766406	1024.0	10000000
1.0436105174665906	1082.0	10000000
1.0437518303644977	1083.0	10000000
1.044176567854502	1063.0	10000000
1.0442101800478922	1060.0	10000000
1.0443556961359426	1115.0	10000000
1.0445436731283748	1087.0	10000000
1.0446054378767742	1110.0	10000000
1.0446557388772022	1137.0	10000000
1.04475722822458	1104.0	10000000
1.044760809495728	1009.0	10000000
1.0447977471920058	1036.0	10000000
1.0448340589893044	1058.0	10000000
1.0449915733283834	1096.0	10000000
1.0450117154539142	1056.0	10000000
1.0450380911353203	1104.0	10000000
1.0451438859610502	1107.0	10000000
1.0451565851856133	1111.0	10000000
1.04522285560878	1115.0	10000000
1.0452512107778351	1032.0	10000000
1.0452557943922698	1099.0	10000000
1.045318811141712	1098.0	10000000
1.0453591683223349	1128.0	10000000
1.045362265570363	1112.0	10000000
1.0455563123392366	1081.0	10000000
1.045610397090614	1025.0	10000000
1.0457160172167854	1062.0	10000000
1.0459157598538469	1063.0	10000000
1.045934798538136	1119.0	10000000
1.0459717949970828	1105.0	10000000
1.0460825526290636	1093.0	10000000
1.046230796309818	1120.0	10000000
1.046256509941886	1077.0	10000000
1.04629544523028	1079.0	10000000
1.0464006929037448	1058.0	10000000
1.0464163536565765	1015.0	10000000
1.046500635149641	1124.0	10000000
1.0466448820500176	1081.0	10000000
1.046701685737245	1070.0	10000000
1.0469412229241437	1032.0	10000000
1.0472387688268685	1110.0	10000000
1.0472399000881218	1037.0	10000000
1.0478037943652885	1073.0	10000000
1.0482273754688822	1059.0	10000000
1.0482276426482224	1107.0	10000000
1.0482701543978177	1055.0	10000000
1.0486114512092497	1072.0	10000000
1.0486181981452334	1112.0	10000000
1.0486899643352157	1052.0	10000000
1.0487306161429202	1046.0	10000000
1.0488050044947883	1133.0	10000000
1.0490454872888706	1160.0	10000000
1.0490773441054395	1096.0	10000000
1.0491216016261642	1091.0	10000000
1.049213188133197	1075.0	10000000
1.0494386974574317	1082.0	10000000
1.0495672797659812	1092.0	10000000
1.0496560568240267	1137.0	10000000
1.0496702002740412	1131.0	10000000
1.0496787428458618	1067.0	10000000
1.0497173250885696	1083.0	10000000
1.0497176457838877	1105.0	10000000
1.05011344751504	1057.0	10000000
1.0501299675217366	1038.0	10000000
1.050226969174706	1073.0	10000000
1.0502901125532302	1059.0	10000000
1.050312827358966	1048.0	10000000
1.0503315560793465	1037.0	10000000
1.0503396040449	1083.0	10000000
1.050372392753632	1013.0	10000000
1.0504172444519102	1087.0	10000000
1.0504836939248827	1097.0	10000000
1.0507211093506241	1091.0	10000000
1.050753903705566	1098.0	10000000
1.0510673985270589	1069.0	10000000
1.0512373925373062	1085.0	10000000
1.051279311066061	1067.0	10000000
1.0513279085364926	1130.0	10000000
1.051491685649787	1054.0	10000000
1.0518205793094606	1130.0	10000000
1.0519539305466776	1090.0	10000000
1.051993042055392	1117.0	10000000
1.052030978108351	1087.0	10000000
1.0521882038021328	1112.0	10000000
1.0523311787356815	1071.0	10000000
1.0523413408502464	1012.0	10000000
1.0526643534400957	1045.0	10000000
1.0529252471006625	980.0	10000000
1.0530432102919791	1085.0	10000000
1.0531088429736486	1072.0	10000000
1.0531676777040846	1074.0	10000000
1.0531809678927146	1134.0	10000000
1.0532026191056412	1067.0	10000000
1.0533453456934678	1084.0	10000000
1.0534650305757178	1161.0	10000000
1.0536022706134824	1067.0	10000000
1.0536037230052222	1073.0	10000000
1.0536941921363798	1083.0	10000000
1.0537256334777083	1054.0	10000000
1.0537606460661593	1046.0	10000000
1.0538578837728263	1061.0	10000000
1.0541107251908612	1123.0	10000000
1.0543744977887262	1154.0	10000000
1.0544580718684309	1115.0	10000000
1.0544621032011534	1102.0	10000000
1.0545373291219398	1074.0	10000000
1.054645206520424	1106.0	10000000
1.054712469687721	1027.0	10000000
1.054713159765893	1062.0	10000000
1.054921790963306	1044.0	10000000
1.0549872150666053	1085.0	10000000
1.0549944608466968	1127.0	10000000
1.054998251228272	1067.0	10000000
1.0550172775589726	1107.0	10000000
1.0550864354736706	1053.0	10000000
1.055144963944416	1117.0	10000000
1.0551483588039985	1109.0	10000000
1.05551854418248	999.0	10000000
1.0555551743086735	1064.0	10000000
1.055575685242983	1045.0	10000000
1.0556621408911162	1112.0	10000000
1.055989241796753	1054.0	10000000
1.0560208626377352	1006.0	10000000
1.0560276652580838	1080.0	10000000
1.056111460120971	1148.0	10000000
1.0561477651327589	1052.0	10000000
1.056368254784807	1066.0	10000000
1.0563803904831184	1003.0	10000000
1.0564242463331728	1104.0	10000000
1.0566965264725128	1096.0	10000000
1.0568068551117185	1037.0	10000000
1.0569268558881275	1138.0	10000000
1.057053391742346	998.0	10000000
1.0570989058215532	1107.0	10000000
1.0572777575255428	1042.0	10000000
1.057344352217879	1121.0	10000000
1.0573512050457907	1050.0	10000000
1.0573623848672231	1091.0	10000000
1.0575050197269285	1081.0	10000000
1.0576515897653906	1126.0	10000000
1.0578390638670316	1053.0	10000000
1.0579942381299279	1015.0	10000000
1.058092105820573	1161.0	10000000
1.05810584081687	1168.0	10000000
1.058243375497442	1123.0	10000000
1.0582498608877384	1133.0	10000000
1.05828025945931	1000.0	10000000
1.0583443245951871	1180.0	10000000
1.05846193748681	1043.0	10000000
1.05850516960271	1121.0	10000000
1.0585869574540243	1059.0	10000000
1.0589545379371437	1035.0	10000000
1.0589913163615936	1147.0	10000000
1.05903273439781	1158.0	10000000
1.0591404684125547	1062.0	10000000
1.0591990740793922	1099.0	10000000
1.0592048106475933	1111.0	10000000
1.0592383316321343	1145.0	10000000
1.059308508787172	1072.0	10000000
1.0593454264140492	1113.0	10000000
1.0593521702753348	1075.0	10000000
1.0593860170697442	1159.0	10000000
1.0593938701864931	1158.0	10000000
1.059469447491595	1061.0	10000000
1.0597603279245362	1105.0	10000000
1.059830668151024	1108.0	10000000
1.0601814824271962	1155.0	10000000
1.0602208011006478	1131.0	10000000
1.0603182829821765	1181.0	10000000
1.060419404824568	1094.0	10000000
1.060419869115751	1096.0	10000000
1.0604862602701646	1055.0	10000000
1.0609028832749103	1028.0	10000000
1.0610054849959007	1169.0	10000000
1.061010076076316	1060.0	10000000
1.0610370261355853	1064.0	10000000
1.0610957640866518	1084.0	10000000
1.0611415462394165	1059.0	10000000
1.061159200168183	1108.0	10000000
1.0612885257671258	1126.0	10000000
1.0612932491200784	1005.0	10000000
1.0614846910478184	1137.0	10000000
1.0615848985253349	1041.0	10000000
1.061645051611409	1083.0	10000000
1.061728331611235	1061.0	10000000
1.0617325528706971	1091.0	10000000
1.0617607543996086	1051.0	10000000
1.0617861606716474	1096.0	10000000
1.061853989615969	1142.0	10000000
1.0618905150920628	1106.0	10000000
1.0621010670352002	1074.0	10000000
1.0624179719610078	1069.0	10000000
1.0625674368866695	1136.0	10000000
1.062646283646612	1057.0	10000000
1.0628025737407256	1121.0	10000000
1.062916662103603	1104.0	10000000
1.0629764821713734	1040.0	10000000
1.0630587879113294	1066.0	10000000
1.06321185362271	1078.0	10000000
1.0632519667447349	1122.0	10000000
1.0632934205483215	1134.0	10000000
1.063334771156363	1102.0	10000000
1.0634058166419176	1129.0	10000000
1.0634553341924995	1036.0	10000000
1.0635043730792768	1094.0	10000000
1.0635225291987052	1067.0	10000000
1.0635424917835714	1119.0	10000000
1.063567378661471	1022.0	10000000
1.0637806210065683	1104.0	10000000
1.0638396139250892	1049.0	10000000
1.0639825138119026	1132.0	10000000
1.0640348432281694	1176.0	10000000
1.064068636371915	1141.0	10000000
1.0641529097999531	1084.0	10000000
1.0643470621212656	1054.0	10000000
1.064608925580638	1077.0	10000000
1.064890061192226	1014.0	10000000
1.0649639833710118	1139.0	10000000
1.0649688163531792	1108.0	10000000
1.0649993902928032	1128.0	10000000
1.0652198695450372	1116.0	10000000
1.0652785366434894	1075.0	10000000
1.0654752528078018	1149.0	10000000
1.065541163187233	1092.0	10000000
1.065586928347095	1127.0	10000000
1.06562199308785	1071.0	10000000
1.065918849554144	1094.0	10000000
1.0659678232749499	1086.0	10000000
1.0660523486991598	1059.0	10000000
1.066060020144301	1182.0	10000000
1.0661418260946571	1127.0	10000000
1.0661598794994112	1136.0	10000000
1.0662422269448215	1138.0	10000000
1.0663058131396448	1095.0	10000000
1.066313198111719	1122.0	10000000
1.0665096033725447	1057.0	10000000
1.0665417531032904	1067.0	10000000
1.0665982867705799	1063.0	10000000
1.0667628105141949	1087.0	10000000
1.0668471605257637	1089.0	10000000
1.0668618617028511	1126.0	10000000
1.0670384594844808	1066.0	10000000
1.067079168722605	1160.0	10000000
1.0672709123347466	1087.0	10000000
1.0672879619498643	1140.0	10000000
1.0674022985737106	1043.0	10000000
1.0674234189467722	1050.0	10000000
1.06743575434647	1088.0	10000000
1.0674533294499968	1114.0	10000000
1.067574616843693	1115.0	10000000
1.06779224877643	1074.0	10000000
1.0680926670561726	1073.0	10000000
1.0681330166353058	1107.0	10000000
1.0681768349898777	1139.0	10000000
1.0681788875470275	1172.0	10000000
1.0681991103350028	1030.0	10000000
1.0684031238238278	1136.0	10000000
1.068423710980456	1098.0	10000000
1.0684858036578906	1048.0	10000000
1.068660560768949	1009.0	10000000
1.0687811535525285	1078.0	10000000
1.0688266074504449	1137.0	10000000
1.068959892475085	1140.0	10000000
1.0689701113140422	1120.0	10000000
1.0691150740677786	1128.0	10000000
1.0692525315253074	1102.0	10000000
1.06929435675525	1110.0	10000000
1.0694030625155095	1063.0	10000000
1.0694430728441242	1142.0	10000000
1.069494396431982	1169.0	10000000
1.0695267647628306	1129.0	10000000
1.0696597404362458	1103.0	10000000
1.069778804107154	1093.0	10000000
1.069824505312179	1116.0	10000000
1.0700258983045892	1133.0	10000000
1.0700464462545014	1155.0	10000000
1.0701291178525498	1076.0	10000000
1.0702966728958898	1056.0	10000000
1.0704100342135732	1148.0	10000000
1.0704136288995716	1058.0	10000000
1.0704375461688491	1182.0	10000000
1.0704956330665296	1069.0	10000000
1.0708076509643112	1088.0	10000000
1.0709303522305726	1105.0	10000000
1.0709688335916074	1132.0	10000000
1.0711298432905387	1078.0	10000000
1.0711372717986924	1110.0	10000000
1.0713439054701266	1077.0	10000000
1.0716738558459842	1061.0	10000000
1.0716943083516808	1065.0	10000000
1.0717313215517759	1124.0	10000000
1.0717700896057225	1070.0	10000000
1.0719573248553662	1141.0	10000000
1.0720531853705957	1103.0	10000000
1.0720784131920378	1090.0	10000000
1.0721815452266372	1111.0	10000000
1.072291379159828	1030.0	10000000
1.0723071680759542	1093.0	10000000
1.0723229933404699	1072.0	10000000
1.072364521972102	1072.0	10000000
1.0725361861283471	1123.0	10000000
1.0726313349033447	1078.0	10000000
1.0726683548436853	1073.0	10000000
1.0727119212566996	1060.0	10000000
1.0727805336352805	1148.0	10000000
1.072837273177161	1063.0	10000000
1.0728692724168218	1109.0	10000000
1.072909979724825	1170.0	10000000
1.0730566482233264	1055.0	10000000
1.0731009802300115	1135.0	10000000
1.0731091699715078	1045.0	10000000
1.0732967912856008	1119.0	10000000
1.0733313435445653	1159.0	10000000
1.0734731256450705	1037.0	10000000
1.073512657614168	1026.0	10000000
1.0735524168694917	1055.0	10000000
1.0735659273517042	1151.0	10000000
1.0736367697332092	1058.0	10000000
1.0736768446844829	1123.0	10000000
1.0737693174772276	1117.0	10000000
1.0738028191017792	1072.0	10000000
1.073808259229402	1111.0	10000000
1.0739674630656757	1129.0	10000000
1.0740081712885483	1100.0	10000000
1.0741196604023515	1087.0	10000000
1.0741774651097291	1052.0	10000000
1.0743344061904028	1048.0	10000000
1.0743911982621333	1053.0	10000000
1.0745220829883753	1144.0	10000000
1.074661633994514	1131.0	10000000
1.0747087152334391	1146.0	10000000
1.074787299610829	1043.0	10000000
1.0748453252756125	1110.0	10000000
1.0749743552948583	1126.0	10000000
1.0749990935469769	1077.0	10000000
1.075273029557945	1039.0	10000000
1.0753761143643188	1120.0	10000000
1.0754756469437416	1140.0	10000000
1.0754779120554383	1105.0	10000000
1.0756107181303844	1076.0	10000000
1.075689144514484	1110.0	10000000
1.0756931875365163	1137.0	10000000
1.075702705839202	1081.0	10000000
1.0757027411469653	1118.0	10000000
1.0761039103926908	1103.0	10000000
1.0761768555731028	1131.0	10000000
1.0763041753486515	1079.0	10000000
1.0765350015567816	1074.0	10000000
1.0766170268949424	1119.0	10000000
1.0766842341903615	1086.0	10000000
1.0768082323676262	1108.0	10000000
1.0768638524189864	1033.0	10000000
1.076983069944396	1056.0	10000000
1.077217935275854	1027.0	10000000
1.0773162289196976	1115.0	10000000
1.077373198439688	1076.0	10000000
1.0774393346114317	1072.0	10000000
1.0775544340836911	1055.0	10000000
1.0775612837222441	1089.0	10000000
1.0776530078406903	1143.0	10000000
1.077838280823685	1104.0	10000000
1.0779181864469602	1083.0	10000000
1.0781339888314054	1097.0	10000000
1.0781880219345403	1102.0	10000000
1.0781982765565823	1035.0	10000000
1.0782358342664886	1088.0	10000000
1.078280512843944	1051.0	10000000
1.0783550395426431	1067.0	10000000
1.0783668537254991	1074.0	10000000
1.078592981888908	1074.0	10000000
1.0788019428125286	1096.0	10000000
1.0789848740614978	1101.0	10000000
1.0790201103977841	1123.0	10000000
1.0790263293535882	1129.0	10000000
1.0790715369446144	1005.0	10000000
1.0791644352550611	1092.0	10000000
1.0792917765004442	1160.0	10000000
1.0794838114405438	1049.0	10000000
1.0795557327984175	1178.0	10000000
1.0797183872631075	1060.0	10000000
1.0798212263008622	1150.0	10000000
1.0798714851911442	1089.0	10000000
1.0799274863894306	1057.0	10000000
1.0799507532263333	1086.0	10000000
1.0800481912460351	1110.0	10000000
1.08006702273011	1076.0	10000000
1.0800956355338929	1075.0	10000000
1.0802131135675404	1038.0	10000000
1.0802937759645683	1112.0	10000000
1.0804759448220171	1112.0	10000000
1.080677177009187	1088.0	10000000
1.0807107650793772	1109.0	10000000
1.0807113185959234	1036.0	10000000
1.080753835609744	1103.0	10000000
1.0807767735141809	1063.0	10000000
1.0809190172205514	1056.0	10000000
1.0809642657187737	1128.0	10000000
1.0812009264287117	1131.0	10000000
1.0812799837417888	995.0	10000000
1.0817773866768774	1016.0	10000000
1.0818724953760568	1126.0	10000000
1.0820713238513848	1122.0	10000000
1.0823414831201714	1135.0	10000000
1.0824681247220125	1110.0	10000000
1.0825674158882803	1041.0	10000000
1.0825916792724712	1093.0	10000000
1.0827496350928607	1044.0	10000000
1.0827734984179418	1046.0	10000000
1.0828792519796862	1062.0	10000000
1.0829276820815863	1153.0	10000000
1.0832493667278478	1028.0	10000000
1.0833400315017578	1100.0	10000000
1.0833992606193608	1054.0	10000000
1.083407429935053	1044.0	10000000
1.0835980082407073	1140.0	10000000
1.0838067847969248	1121.0	10000000
1.0839287150985486	1089.0	10000000
1.083942523100944	1103.0	10000000
1.0839626389691384	1105.0	10000000
1.0839733161802876	1119.0	10000000
1.084005248905591	1068.0	10000000
1.0840397809141236	1081.0	10000000
1.0841030836377532	1062.0	10000000
1.084132685963806	1166.0	10000000
1.0842365686071729	1059.0	10000000
1.0845446681445328	1086.0	10000000
1.084551533942523	1090.0	10000000
1.0846251860284757	1093.0	10000000
1.0846528476127009	1101.0	10000000
1.084704538050102	1148.0	10000000
1.0848576817153797	1103.0	10000000
1.0848788635668496	1056.0	10000000
1.085091679098218	1026.0	10000000
1.0850920557210078	1123.0	10000000
1.085099225562673	1189.0	10000000
1.0852616636629433	1042.0	10000000
1.0854175630142966	1025.0	10000000
1.0854486558315597	1163.0	10000000
1.0855132341732796	1091.0	10000000
1.0855633546284524	1046.0	10000000
1.0856116199456547	1046.0	10000000
1.085848643140097	1081.0	10000000
1.085920388773543	1068.0	10000000
1.0859494907158176	1051.0	10000000
1.0861073486391888	1109.0	10000000
1.0861481819537857	1153.0	10000000
1.0862761698338348	1141.0	10000000
1.0865404152157718	1114.0	10000000
1.0866380619393663	1097.0	10000000
1.086710390665114	1037.0	10000000
1.0867618360252798	1103.0	10000000
1.0867684697880278	1038.0	10000000
1.0867902617614058	1101.0	10000000
1.0869824863752604	1038.0	10000000
1.087047301372523	1100.0	10000000
1.0872980106108867	1039.0	10000000
1.0873471462257571	1082.0	10000000
1.0873549905572713	1057.0	10000000
1.087374666056093	1099.0	10000000
1.0874266332920792	1034.0	10000000
1.0874327805997206	1164.0	10000000
1.08743705873339	1127.0	10000000
1.0874719123015602	1039.0	10000000
1.0875148666911405	1137.0	10000000
1.087534975817663	1032.0	10000000
1.087546465913371	1113.0	10000000
1.087753264660827	1062.0	10000000
1.087792395029076	1121.0	10000000
1.0878429755122974	1131.0	10000000
1.087993013825332	1105.0	10000000
1.088047695309032	1110.0	10000000
1.0883123761361415	1101.0	10000000
1.0884325884111792	1119.0	10000000
1.0884330125713042	1059.0	10000000
1.0884846774754626	1135.0	10000000
1.0885010780103506	1066.0	10000000
1.0886580584280503	1026.0	10000000
1.0888691374047312	1081.0	10000000
1.0889227762353002	1121.0	10000000
1.089130973820637	1129.0	10000000
1.0893889241620132	1116.0	10000000
1.0894312775930084	1033.0	10000000
1.0895573985747582	1062.0	10000000
1.089627719017662	1079.0	10000000
1.089755187536994	1087.0	10000000
1.0898271886864426	1069.0	10000000
1.089899445791923	1095.0	10000000
1.0899466588801567	1118.0	10000000
1.0900282781671375	1071.0	10000000
1.0900602318928292	1140.0	10000000
1.0900867377227297	1124.0	10000000
1.090354648050865	1030.0	10000000
1.0903549749527062	1051.0	10000000
1.090368686136229	1168.0	10000000
1.09043867881528	1022.0	10000000
1.0905313399802117	1051.0	10000000
1.0905718283694652	1020.0	10000000
1.0906530544273454	1116.0	10000000
1.090875121489456	1102.0	10000000
1.0909421108675716	1058.0	10000000
1.0910982724946579	1128.0	10000000
1.0911981715210697	1130.0	10000000
1.0912250591624495	1079.0	10000000
1.0912711221902267	1106.0	10000000
1.0913340859073686	1123.0	10000000
1.0914340731615535	1135.0	10000000
1.0914505946918205	1170.0	10000000
1.0915017079677491	1103.0	10000000
1.091667918823088	1126.0	10000000
1.0916769814169678	1126.0	10000000
1.0918280538199912	1007.0	10000000
1.0918375168508068	1069.0	10000000
1.0918686838596967	1123.0	10000000
1.0920246531959945	1046.0	10000000
1.0922002214076243	1138.0	10000000
1.092365131818843	1143.0	10000000
1.0923788050738217	1101.0	10000000
1.0926212641781858	1066.0	10000000
1.0926619313810328	1058.0	10000000
1.0931003119680451	1116.0	10000000
1.093107405639885	1119.0	10000000
1.0931556449593702	1174.0	10000000
1.09317206920967	1103.0	10000000
1.0936391507768908	1173.0	10000000
1.0938083378502652	1156.0	10000000
1.094032364824438	1076.0	10000000
1.0941393947528884	1072.0	10000000
1.0941408869891929	1144.0	10000000
1.0941709994212152	1055.0	10000000
1.0943374309318556	1119.0	10000000
1.0944199132948855	1069.0	10000000
1.0944605007215615	1105.0	10000000
1.0946203065923357	1085.0	10000000
1.0947939538646079	1094.0	10000000
1.094866262534592	1070.0	10000000
1.0949938030867423	1016.0	10000000
1.0951229674077707	1109.0	10000000
1.0951715560307926	1105.0	10000000
1.0952318048686722	1091.0	10000000
1.0954494915043984	1099.0	10000000
1.0955341558527785	1118.0	10000000
1.0956019114811657	1146.0	10000000
1.0957185765373652	1073.0	10000000
1.0958193477979925	1054.0	10000000
1.0959004341128056	1121.0	10000000
1.0959173377473277	1144.0	10000000
1.0960946922853585	1118.0	10000000
1.096214422539027	1137.0	10000000
1.0964060641294406	1090.0	10000000
1.0964907626483806	1070.0	10000000
1.0966615205758026	1100.0	10000000
1.0967068057258302	1080.0	10000000
1.0967661312775536	1059.0	10000000
1.0968948954569926	1082.0	10000000
1.0969256135136916	1061.0	10000000
1.09697936503448	1081.0	10000000
1.096995665005259	1055.0	10000000
1.097180080379068	1149.0	10000000
1.0972036951481814	1108.0	10000000
1.0972321911041596	1138.0	10000000
1.097447516218675	1092.0	10000000
1.097534828804435	1087.0	10000000
1.0976392796367969	1094.0	10000000
1.0976856043397778	1154.0	10000000
1.0977821848945442	1099.0	10000000
1.0977878204147935	1097.0	10000000
1.0978895215418292	1069.0	10000000
1.0981081372821224	1115.0	10000000
1.0981199503102947	1132.0	10000000
1.0981203922596718	1076.0	10000000
1.0981768181298164	1090.0	10000000
1.0982126751400223	1067.0	10000000
1.0982827354529858	1051.0	10000000
1.0983826920691948	1128.0	10000000
1.0984370994460533	1044.0	10000000
1.0985541071405578	1156.0	10000000
1.0987543761000302	1033.0	10000000
1.0992711012730711	1006.0	10000000
1.099316865951788	1151.0	10000000
1.0993175914179418	1134.0	10000000
1.0993518242698883	1143.0	10000000
1.099376963424154	1135.0	10000000
1.0993893389460123	1144.0	10000000
1.0994742596266946	1089.0	10000000
1.0995552380219722	1135.0	10000000
1.099780620541678	1048.0	10000000
1.0997839282889557	1098.0	10000000
1.0998563508903016	1076.0	10000000
1.0998951056988768	1122.0	10000000
1.099918980637648	1088.0	10000000
1.0999381792837128	1151.0	10000000
1.1001018489273475	1107.0	10000000
1.1002570971089978	1154.0	10000000
1.1005042752444896	1131.0	10000000
1.1005816381429292	1074.0	10000000
1.1008567256372523	1060.0	10000000
1.1009061238908866	1090.0	10000000
1.1012573260689824	1137.0	10000000
1.1013013772711455	1092.0	10000000
1.1014867869332208	1121.0	10000000
1.1016556919251108	1086.0	10000000
1.1018341581005775	1039.0	10000000
1.101995444530948	1079.0	10000000
1.102036301488232	1073.0	10000000
1.1022936147261222	1105.0	10000000
1.102311651218877	1110.0	10000000
1.1023574217154508	1120.0	10000000
1.1024145867977748	1064.0	10000000
1.1025396780900163	1116.0	10000000
1.1025499051933516	1086.0	10000000
1.1026184542296893	1108.0	10000000
1.1026496470616434	1113.0	10000000
1.103036671165676	1082.0	10000000
1.1030727173123247	1153.0	10000000
1.1030814130366298	1105.0	10000000
1.1031401815833894	1091.0	10000000
1.1031482426116948	1125.0	10000000
1.1032746037694687	1157.0	10000000
1.1033421158392829	1159.0	10000000
1.1034717676158758	1178.0	10000000
1.1035690979202453	1063.0	10000000
1.1036295232846485	1090.0	10000000
1.1036630250338648	1103.0	10000000
1.1037279263761155	1109.0	10000000
1.1038099634851521	1099.0	10000000
1.1040073347935162	1054.0	10000000
1.1040890695585228	1025.0	10000000
1.1041712322772792	1103.0	10000000
1.104175864209417	1071.0	10000000
1.1041759233369544	1068.0	10000000
1.1042796126750685	1084.0	10000000
1.1043323187895449	1096.0	10000000
1.1043418528237257	1093.0	10000000
1.1047998599908184	1128.0	10000000
1.1048956772294507	1064.0	10000000
1.1049743926622844	1074.0	10000000
1.1050185836848754	1114.0	10000000
1.105172588890217	1052.0	10000000
1.1052976468847522	1075.0	10000000
1.1054488394720137	1055.0	10000000
1.105471355458096	1123.0	10000000
1.1055525527615908	1135.0	10000000
1.1058856253356175	1152.0	10000000
1.1059171556651517	1046.0	10000000
1.1059856712100715	1057.0	10000000
1.1061504905684452	1144.0	10000000
1.106315949600588	1164.0	10000000
1.10638878489672	1124.0	10000000
1.1065509407532994	1148.0	10000000
1.106612436752792	1132.0	10000000
1.1066238264782733	1080.0	10000000
1.106914270652797	1114.0	10000000
1.106997453344036	1120.0	10000000
1.1070138302496342	1109.0	10000000
1.1071054326008778	1121.0	10000000
1.1071160043606392	993.0	10000000
1.1071612485338278	1059.0	10000000
1.1073879925009058	1121.0	10000000
1.1074229418213153	1169.0	10000000
1.10750671136639	1054.0	10000000
1.107663444198078	1107.0	10000000
1.1077279078093407	1029.0	10000000
1.1077433345152743	1143.0	10000000
1.1077979266007212	1059.0	10000000
1.1079157409598774	1118.0	10000000
1.1079205101479168	1078.0	10000000
1.1079676440052395	1086.0	10000000
1.1082793522282055	1099.0	10000000
1.1083683553327113	1145.0	10000000
1.108533634002845	1159.0	10000000
1.1085737051586229	1109.0	10000000
1.1086496620763375	1075.0	10000000
1.1086683561231951	1083.0	10000000
1.1087300256726098	1154.0	10000000
1.1087763866289335	1111.0	10000000
1.108781066981024	1147.0	10000000
1.1088941081662809	1084.0	10000000
1.1090285945770264	1120.0	10000000
1.1090434005187464	1167.0	10000000
1.1091507023417422	1024.0	10000000
1.1092231291416574	1068.0	10000000
1.1092599459650592	1056.0	10000000
1.1092720641739628	1123.0	10000000
1.1095345938605197	1093.0	10000000
1.109604524328878	1178.0	10000000
1.10972017679399	1074.0	10000000
1.1097260469022143	1030.0	10000000
1.1098354593270705	1082.0	10000000
1.1099375825121007	1105.0	10000000
1.1100415317296872	1133.0	10000000
1.110082891006595	1115.0	10000000
1.1101310663046435	1103.0	10000000
1.1103407147410156	1106.0	10000000
1.1104230604675078	1047.0	10000000
1.1104589313895254	1066.0	10000000
1.1105104190937944	1107.0	10000000
1.1105262311434334	1104.0	10000000
1.1106010267112372	1146.0	10000000
1.110644441684597	1079.0	10000000
1.1107568490487332	1081.0	10000000
1.1107976141048441	1127.0	10000000
1.1108005141479118	1030.0	10000000
1.1108339571964878	1074.0	10000000
1.111011587661181	1075.0	10000000
1.1110648806718166	1089.0	10000000
1.1110747024665757	1039.0	10000000
1.1111832325029691	1057.0	10000000
1.11139921943846	1145.0	10000000
1.1115608671955879	1096.0	10000000
1.111662406123823	1072.0	10000000
1.1116703713481526	1128.0	10000000
1.111836103881375	1109.0	10000000
1.1118627760252373	1149.0	10000000
1.1118755649474528	1114.0	10000000
1.1119814235095955	1105.0	10000000
1.1120399621349055	1101.0	10000000
1.1120781599869802	1107.0	10000000
1.112269635552284	1102.0	10000000
1.1124390848795764	1106.0	10000000
1.1128834250513733	1098.0	10000000
1.113147848017947	1048.0	10000000
1.1132062767679676	1001.0	10000000
1.1132780117723668	1161.0	10000000
1.113284513368137	1108.0	10000000
1.1134096798151365	1093.0	10000000
1.113687909891917	1147.0	10000000
1.1137213382158202	1076.0	10000000
1.1137303815461457	1189.0	10000000
1.113876829703938	1024.0	10000000
1.1139676793196625	1124.0	10000000
1.1140324827455426	1155.0	10000000
1.1143793948577376	1084.0	10000000
1.1145702342525567	1131.0	10000000
1.1146918391196468	1102.0	10000000
1.1148550812209326	1204.0	10000000
1.115180088858745	1165.0	10000000
1.1151888150579816	1170.0	10000000
1.115399306216997	1138.0	10000000
1.1154164615936497	1127.0	10000000
1.11560203992091	1132.0	10000000
1.115745748875538	1106.0	10000000
1.1157894914496445	1076.0	10000000
1.1159952684389276	1099.0	10000000
1.116326000173323	1102.0	10000000
1.116506073208794	1070.0	10000000
1.1166804415749874	1026.0	10000000
1.1168644632347438	1003.0	10000000
1.1168982592874015	1082.0	10000000
1.1169249272359996	1146.0	10000000
1.1169571230069018	1179.0	10000000
1.1171979298197756	1097.0	10000000
1.117451533592397	1144.0	10000000
1.1174969314216985	1129.0	10000000
1.1175290817327586	1097.0	10000000
1.1175825349217945	1066.0	10000000
1.1176303378643484	1155.0	10000000
1.11778642888727	1126.0	10000000
1.1178212968532706	1054.0	10000000
1.117907259234861	1147.0	10000000
1.118131601750398	1164.0	10000000
1.1182248292371415	1078.0	10000000
1.1187227697573559	1049.0	10000000
1.1189723335006942	1110.0	10000000
1.1190587448055471	1068.0	10000000
1.1190735348158058	1097.0	10000000
1.1191542903671363	1174.0	10000000
1.119166004513569	1132.0	10000000
1.119474428894804	1152.0	10000000
1.1195507080276248	1149.0	10000000
1.1196058572579959	1058.0	10000000
1.1196407269497268	1116.0	10000000
1.1196868381963263	1125.0	10000000
1.1197323027527468	1149.0	10000000
1.119740979007366	1095.0	10000000
1.1200012762971858	1052.0	10000000
1.1201429706496848	1173.0	10000000
1.1202268165018916	1036.0	10000000
1.1203451197913656	1126.0	10000000
1.1203584793129426	1059.0	10000000
1.1204917353894095	1096.0	10000000
1.120556333349474	1087.0	10000000
1.1207843538547917	1111.0	10000000
1.1209582969621477	1184.0	10000000
1.1210045141196292	1141.0	10000000
1.1210234551027425	1171.0	10000000
1.1210366968031984	1107.0	10000000
1.1210400169799286	1060.0	10000000
1.1210831592535326	1122.0	10000000
1.1213065855583206	1144.0	10000000
1.121578746952281	1076.0	10000000
1.1217674816554175	1154.0	10000000
1.1217805750995664	1019.0	10000000
1.1217854815709645	1107.0	10000000
1.1218056865240524	1132.0	10000000
1.1218057224738545	1127.0	10000000
1.1220649691717353	1162.0	10000000
1.1221102178261193	1145.0	10000000
1.1221294303054188	1135.0	10000000
1.1222678798560517	1095.0	10000000
1.122305577033854	1091.0	10000000
1.1223978344597536	1149.0	10000000
1.1223978607212044	1052.0	10000000
1.1224956012856857	1059.0	10000000
1.1227200251730491	1026.0	10000000
1.122789788513516	1062.0	10000000
1.1228607056202111	1184.0	10000000
1.1229373385395838	1129.0	10000000
1.1229868139570922	1070.0	10000000
1.123154700785736	1115.0	10000000
1.1231857737110842	1125.0	10000000
1.123217505653415	1135.0	10000000
1.1234384639604214	1098.0	10000000
1.1234797735653914	1124.0	10000000
1.123734469203508	1114.0	10000000
1.1239023864221838	1088.0	10000000
1.123993526630216	1053.0	10000000
1.1240826112834426	1125.0	10000000
1.1240852434815438	1118.0	10000000
1.1240937586223594	1077.0	10000000
1.1241224700224095	1159.0	10000000
1.124123120436148	1104.0	10000000
1.1242794043471234	1049.0	10000000
1.1244237449476442	1030.0	10000000
1.1246009814037496	1099.0	10000000
1.1249550190431403	1054.0	10000000
1.1250399981172057	1092.0	10000000
1.1250471086978706	1085.0	10000000
1.125239934310606	1194.0	10000000
1.125333125914458	1083.0	10000000
1.125520620133941	1092.0	10000000
1.1255656742334017	1079.0	10000000
1.1256015150166512	1114.0	10000000
1.1256335674718534	1071.0	10000000
1.1257141176275345	1069.0	10000000
1.126065967024925	1174.0	10000000
1.1262477351328115	1111.0	10000000
1.1264547797309157	1087.0	10000000
1.1265285949642925	1176.0	10000000
1.1266254010705878	1104.0	10000000
1.12671585567531	1166.0	10000000
1.1267309058580313	1130.0	10000000
1.1268062737485471	1092.0	10000000
1.1268514267747372	1064.0	10000000
1.1268989865068992	1076.0	10000000
1.1270396391079247	1073.0	10000000
1.1270848760694605	1092.0	10000000
1.1271327992712992	1113.0	10000000
1.1272565543979547	1106.0	10000000
1.127484690215875	1132.0	10000000
1.1276499576337928	1098.0	10000000
1.1278928855421941	1107.0	10000000
1.1279346396334198	1049.0	10000000
1.1279619048340508	1091.0	10000000
1.128589339411186	1137.0	10000000
1.1287047764888103	1124.0	10000000
1.1287850797020047	1107.0	10000000
1.1288499764130235	1091.0	10000000
1.1288940662709814	1145.0	10000000
1.129170680888809	1173.0	10000000
1.1292085465803459	1122.0	10000000
1.1292347523830495	1090.0	10000000
1.1292378306266189	1148.0	10000000
1.1293447419813405	1109.0	10000000
1.129584334688016	1059.0	10000000
1.1297935934189027	1054.0	10000000
1.129886709672518	1018.0	10000000
1.1300320064401754	1114.0	10000000
1.1303049428583818	1061.0	10000000
1.130733136935412	1110.0	10000000
1.1307369568586076	1163.0	10000000
1.1307685648132118	1009.0	10000000
1.1307882341315136	1185.0	10000000
1.1308127531948888	1170.0	10000000
1.1308916348464628	1099.0	10000000
1.1309964688044314	1085.0	10000000
1.131128672126617	1080.0	10000000
1.1311465283060582	1054.0	10000000
1.1311835244795845	1123.0	10000000
1.1312095073033053	1040.0	10000000
1.1314343092296384	1111.0	10000000
1.131489796458667	1135.0	10000000
1.131720505044686	1176.0	10000000
1.1317345025185237	1162.0	10000000
1.1317502564949535	1030.0	10000000
1.131929039438044	1062.0	10000000
1.1320003029856889	1118.0	10000000
1.1320824812809689	1131.0	10000000
1.1321164485491737	1109.0	10000000
1.1321286992573012	1079.0	10000000
1.1321421487492749	1089.0	10000000
1.1321707143740958	1085.0	10000000
1.132321245057883	1110.0	10000000
1.1324048881559945	1178.0	10000000
1.1324533772464282	1129.0	10000000
1.1326190436364576	1137.0	10000000
1.1326266418783806	1081.0	10000000
1.1327249188526798	1163.0	10000000
1.1327618526323635	1095.0	10000000
1.1327950914119498	1123.0	10000000
1.1329430904729667	1092.0	10000000
1.1329508076217008	1127.0	10000000
1.1329897093673935	1195.0	10000000
1.1333391703350362	1110.0	10000000
1.1333629233548028	1125.0	10000000
1.133497198504366	1067.0	10000000
1.133614305963507	1154.0	10000000
1.1336872532401745	1121.0	10000000
1.13387673243914	1112.0	10000000
1.1340118322321078	1148.0	10000000
1.1340259297771245	1161.0	10000000
1.1341179990222114	1055.0	10000000
1.134448907401704	1077.0	10000000
1.1345635875171824	1063.0	10000000
1.134583149596329	1049.0	10000000
1.1347859319703577	1107.0	10000000
1.13483430430411	1141.0	10000000
1.1349232014949182	1089.0	10000000
1.1349309600753	1076.0	10000000
1.13495321601982	1098.0	10000000
1.134973919684368	1100.0	10000000
1.13500140542092	1082.0	10000000
1.135012805594813	1120.0	10000000
1.1351938918522304	1091.0	10000000
1.135241626754906	1134.0	10000000
1.135247638758497	1056.0	10000000
1.1352993907248878	1160.0	10000000
1.1353248467802357	1118.0	10000000
1.1355048369197371	1086.0	10000000
1.1355058036644734	1140.0	10000000
1.1355506964084436	1100.0	10000000
1.135560958378646	1126.0	10000000
1.1358724918193843	1031.0	10000000
1.1360167094451632	1070.0	10000000
1.1360241582270645	1075.0	10000000
1.1362615682647959	1074.0	10000000
1.1365279756482156	1134.0	10000000
1.1366226691128487	1088.0	10000000
1.1367418686385835	1097.0	10000000
1.1369533996255572	1093.0	10000000
1.1371328620192354	1090.0	10000000
1.1373374146326318	1061.0	10000000
1.137489451265228	1136.0	10000000
1.1376253783078658	1065.0	10000000
1.1376413867474384	1033.0	10000000
1.1377261730382306	1108.0	10000000
1.1378527331509027	1119.0	10000000
1.1378603341278637	1168.0	10000000
1.1379127802796865	1069.0	10000000
1.1379897216101615	1098.0	10000000
1.1379937506048534	1110.0	10000000
1.1380033898436666	1155.0	10000000
1.1383002333039247	1109.0	10000000
1.1383981602203828	1105.0	10000000
1.1384483484644794	1042.0	10000000
1.1386243741976922	1093.0	10000000
1.1393797250908384	1093.0	10000000
1.1394457805228626	1102.0	10000000
1.1397035101356097	1027.0	10000000
1.139728984252966	1154.0	10000000
1.1397906837153045	1078.0	10000000
1.1399237165326201	1114.0	10000000
1.1399945452382156	1055.0	10000000
1.1400195369180928	1079.0	10000000
1.140039471694664	1114.0	10000000
1.1400979149271135	1066.0	10000000
1.1401122696033277	1092.0	10000000
1.140160638665081	1096.0	10000000
1.1402140603259652	1052.0	10000000
1.1402796446892758	1145.0	10000000
1.1406542444685583	1090.0	10000000
1.140671752047098	1121.0	10000000
1.140729397110836	1176.0	10000000
1.1407446194099986	1094.0	10000000
1.140762700788789	1141.0	10000000
1.1408264590817798	1058.0	10000000
1.14091274355856	1125.0	10000000
1.140934322038102	1076.0	10000000
1.1409424853949317	1123.0	10000000
1.1410345047591304	1124.0	10000000
1.141145435250989	1171.0	10000000
1.1412496098578042	1193.0	10000000
1.1412603593611577	1123.0	10000000
1.1413559025029487	1071.0	10000000
1.141469446889924	1164.0	10000000
1.141524157259304	1142.0	10000000
1.1418714043667708	1078.0	10000000
1.1419936307996903	1149.0	10000000
1.1422408286135448	1124.0	10000000
1.142271406653358	1084.0	10000000
1.1425424981590644	1082.0	10000000
1.1425774743377628	1069.0	10000000
1.1428038996240577	1060.0	10000000
1.1428841315386509	1084.0	10000000
1.1432594507393086	1161.0	10000000
1.1435795055585158	1014.0	10000000
1.1437127829472062	1110.0	10000000
1.1437152426300017	1124.0	10000000
1.1437850632657174	1143.0	10000000
1.1438578747251895	1143.0	10000000
1.14403486290403	1155.0	10000000
1.1441263573173002	1189.0	10000000
1.1446930851459922	1150.0	10000000
1.1447752247268612	1080.0	10000000
1.1450826806448935	1155.0	10000000
1.1451768891394012	1171.0	10000000
1.1453194189438518	1101.0	10000000
1.1453262320621307	1104.0	10000000
1.1453376765386	1039.0	10000000
1.1456185024083685	1095.0	10000000
1.145680913739077	1105.0	10000000
1.1456816244755632	1018.0	10000000
1.1457106373042258	1220.0	10000000
1.145933887034924	1011.0	10000000
1.1460206433725104	1019.0	10000000
1.146136594213614	1143.0	10000000
1.1461562041258235	1115.0	10000000
1.1462568934699104	1037.0	10000000
1.1463892944344107	1113.0	10000000
1.1464934429460878	1093.0	10000000
1.1468899356578846	1133.0	10000000
1.1471421796022303	1046.0	10000000
1.1472305573319033	1107.0	10000000
1.1474348459300194	1148.0	10000000
1.147489420870783	1135.0	10000000
1.1477089209398863	1122.0	10000000
1.1477166907862304	1159.0	10000000
1.1477392786223797	1106.0	10000000
1.1478208202917477	1152.0	10000000
1.1479155783447443	1085.0	10000000
1.1479883590731874	1218.0	10000000
1.148158888411916	1122.0	10000000
1.1482200637007431	1098.0	10000000
1.1484672783826213	1159.0	10000000
1.1484675507725477	1098.0	10000000
1.148508176543081	1143.0	10000000
1.1485999105693092	1111.0	10000000
1.148654863764558	1102.0	10000000
1.1486903644830178	1152.0	10000000
1.1487987445476495	1096.0	10000000
1.1488760489901275	1050.0	10000000
1.1490557708733709	1139.0	10000000
1.1491188005639348	1078.0	10000000
1.1492626054154569	1093.0	10000000
1.1492895177929865	1127.0	10000000
1.14930958630937	1087.0	10000000
1.1495776068029986	1150.0	10000000
1.149704894432542	1080.0	10000000
1.1498526838310488	1130.0	10000000
1.149901008298834	1147.0	10000000
1.1499032961655271	1087.0	10000000
1.1500458503677138	1105.0	10000000
1.1501369772824803	1028.0	10000000
1.1501694167321987	1100.0	10000000
1.1505824768972621	1123.0	10000000
1.1505835200403938	1086.0	10000000
1.1508249959453	1097.0	10000000
1.1510344781216144	1121.0	10000000
1.1510371039595804	1093.0	10000000
1.151601378526249	1089.0	10000000
1.1517683591645205	1041.0	10000000
1.1518532101997792	1081.0	10000000
1.1521326912130594	1227.0	10000000
1.1521964571333256	1138.0	10000000
1.1525873496223262	1137.0	10000000
1.1527407988526313	1099.0	10000000
1.1528647600363224	1071.0	10000000
1.1530491948032455	1059.0	10000000
1.1531092586777016	1132.0	10000000
1.1531738885128051	1174.0	10000000
1.153545374250197	1025.0	10000000
1.1536112273538643	1055.0	10000000
1.1540315635035423	1134.0	10000000
1.154052016900999	1165.0	10000000
1.1540593862570665	1084.0	10000000
1.1541645082516192	1151.0	10000000
1.154244987537386	1291.0	10000000
1.154338992188251	1112.0	10000000
1.1544365846053737	1078.0	10000000
1.1544626652223675	1119.0	10000000
1.1545092865046085	1178.0	10000000
1.1545703521561963	1087.0	10000000
1.1547300849515143	1124.0	10000000
1.1548710597151879	1107.0	10000000
1.1549901126718227	1128.0	10000000
1.1550970882250369	1221.0	10000000
1.15529043240622	1130.0	10000000
1.155303441632248	1167.0	10000000
1.1553343973563903	1094.0	10000000
1.1554177917134676	1105.0	10000000
1.1555240526078134	1117.0	10000000
1.1557571903944297	1085.0	10000000
1.1561692017477716	1152.0	10000000
1.1562270586423686	1152.0	10000000
1.1565998302927685	1106.0	10000000
1.15687564799287	1124.0	10000000
1.156966475447477	1086.0	10000000
1.156978769790646	1036.0	10000000
1.1573209199164354	1113.0	10000000
1.1573229382442416	1154.0	10000000
1.157345835908809	1117.0	10000000
1.1575352266107983	1159.0	10000000
1.1575536370951958	1077.0	10000000
1.1576270965545064	1115.0	10000000
1.157641100237795	1245.0	10000000
1.1577116745906468	1088.0	10000000
1.157847844892562	1104.0	10000000
1.1580014473113989	1150.0	10000000
1.1581940333632157	1087.0	10000000
1.1582942626640935	1109.0	10000000
1.1584186337335978	1137.0	10000000
1.1584458385904823	1153.0	10000000
1.1585558827970606	1106.0	10000000
1.1585776322747945	1124.0	10000000
1.1586513482222496	1150.0	10000000
1.1586547275665162	1064.0	10000000
1.1586680079855092	1175.0	10000000
1.1586970917855046	1106.0	10000000
1.1587644351236672	1080.0	10000000
1.1588093126914258	1123.0	10000000
1.1590200904316068	1115.0	10000000
1.1590969869905945	1138.0	10000000
1.159293577118214	1177.0	10000000
1.159350606701802	1127.0	10000000
1.1593520508842028	1149.0	10000000
1.1596494292014654	1131.0	10000000
1.1596640455192009	1141.0	10000000
1.1596932076665836	1040.0	10000000
1.1599596259067475	1108.0	10000000
1.1602540960629673	1094.0	10000000
1.1603457521057994	1070.0	10000000
1.160349532407038	1148.0	10000000
1.1603546575086443	1090.0	10000000
1.1605311675351642	1093.0	10000000
1.1607790424256843	1113.0	10000000
1.1609115074575191	1212.0	10000000
1.1610430056382612	1175.0	10000000
1.161089794861922	1140.0	10000000
1.1612516192710456	1087.0	10000000
1.161260888577794	1089.0	10000000
1.1613160058114749	1101.0	10000000
1.161447919900351	1099.0	10000000
1.161495925766978	1130.0	10000000
1.1615062881352218	1113.0	10000000
1.161563050051282	1130.0	10000000
1.1617093377065588	1047.0	10000000
1.1617321767949242	1133.0	10000000
1.161750293799627	1050.0	10000000
1.1617800704937182	1080.0	10000000
1.1618494452236945	1094.0	10000000
1.161866571594102	1085.0	10000000
1.1620023064078673	1034.0	10000000
1.1620146284829675	1113.0	10000000
1.1620733673496595	1141.0	10000000
1.1622465945320195	1140.0	10000000
1.1622531892916816	1144.0	10000000
1.162280186034821	1119.0	10000000
1.1623286283705585	1093.0	10000000
1.1623339298404824	1110.0	10000000
1.1623686908092214	1130.0	10000000
1.1623975017413009	1088.0	10000000
1.1625611009325771	1096.0	10000000
1.1626681882547425	1046.0	10000000
1.1629192594221562	1115.0	10000000
1.1632296346805284	1112.0	10000000
1.1633439618250272	1065.0	10000000
1.1633922199600082	1118.0	10000000
1.1634989896724492	1181.0	10000000
1.1635182952788456	1116.0	10000000
1.1635692442772652	1093.0	10000000
1.1636825894460372	1150.0	10000000
1.1637068879855852	1102.0	10000000
1.1637770951523247	1170.0	10000000
1.1638303315119698	1128.0	10000000
1.1640475060883713	1124.0	10000000
1.1642347257158567	1175.0	10000000
1.164244034024413	1132.0	10000000
1.1642590918440852	1097.0	10000000
1.1643240758741564	1161.0	10000000
1.1643613885728403	1150.0	10000000
1.164464536261929	1087.0	10000000
1.1645189681457233	1095.0	10000000
1.1645647808539303	1192.0	10000000
1.1645810895584825	1114.0	10000000
1.1646336570827915	1120.0	10000000
1.1648366299126365	1138.0	10000000
1.1649112884505144	1114.0	10000000
1.164926993521774	1071.0	10000000
1.1650133342643143	1134.0	10000000
1.1653406051632842	1139.0	10000000
1.1653864224909292	1087.0	10000000
1.1656955697447886	1158.0	10000000
1.1658159095160028	1135.0	10000000
1.1659130523426038	1117.0	10000000
1.1659355391965134	1054.0	10000000
1.165976856064582	1085.0	10000000
1.1660423111682496	1137.0	10000000
1.1666229578878915	1045.0	10000000
1.1666832575398218	1124.0	10000000
1.1666902751357646	1045.0	10000000
1.1668195349755939	1106.0	10000000
1.1669991642118736	1103.0	10000000
1.1671229984885985	1153.0	10000000
1.1671495590428884	1140.0	10000000
1.1671723723400351	1143.0	10000000
1.1672859684502503	1124.0	10000000
1.1672930607265637	1036.0	10000000
1.167304291635756	1107.0	10000000
1.1673716403832717	1095.0	10000000
1.1673971367430664	1124.0	10000000
1.1674329611223593	1136.0	10000000
1.1674669446607049	1121.0	10000000
1.1676545239577014	1076.0	10000000
1.167702793977074	1099.0	10000000
1.1679703491437308	1085.0	10000000
1.1681072419274354	1131.0	10000000
1.168148811038788	1160.0	10000000
1.1682801047014528	1105.0	10000000
1.1684443548349583	1051.0	10000000
1.1685201330465458	1096.0	10000000
1.1686583152443415	1150.0	10000000
1.1686600210715172	1180.0	10000000
1.168669851193271	1063.0	10000000
1.1687495448258032	1097.0	10000000
1.1689244603443718	1133.0	10000000
1.1690074584962429	1044.0	10000000
1.1693284129111512	1133.0	10000000
1.1693711051972246	1071.0	10000000
1.1693909443899717	1074.0	10000000
1.1693967349505778	1123.0	10000000
1.1694217329725674	1147.0	10000000
1.169504272887956	1109.0	10000000
1.1695277055848854	1094.0	10000000
1.1696607856452157	1136.0	10000000
1.1698800957037334	1134.0	10000000
1.1699295795879991	1008.0	10000000
1.169954196133416	1150.0	10000000
1.1699873172588169	1078.0	10000000
1.1700681559973491	1170.0	10000000
1.1703392891803424	1071.0	10000000
1.1706414156586793	1067.0	10000000
1.170737174368364	1152.0	10000000
1.1708005357506008	1099.0	10000000
1.1708012211613832	1071.0	10000000
1.1708833442714728	1137.0	10000000
1.1709072683015385	1088.0	10000000
1.170996080125717	1135.0	10000000
1.1710874864464065	1146.0	10000000
1.171095870326023	1094.0	10000000
1.1715908265277393	1004.0	10000000
1.1719470441048188	1103.0	10000000
1.1721634615734928	1061.0	10000000
1.1721810130940344	1168.0	10000000
1.1721936094002965	1133.0	10000000
1.1722505577219209	1161.0	10000000
1.1723756133283358	1145.0	10000000
1.1725124568094576	1101.0	10000000
1.1726432773283326	1155.0	10000000
1.172645387800311	1168.0	10000000
1.172752531806751	1104.0	10000000
1.1730750436695019	1107.0	10000000
1.1731331562312328	1116.0	10000000
1.1732959721696692	1023.0	10000000
1.1733454608094047	1092.0	10000000
1.1735362183271154	1027.0	10000000
1.1735612460613574	1183.0	10000000
1.173603203608533	1083.0	10000000
1.1736064543280773	1215.0	10000000
1.1738009642004965	1125.0	10000000
1.1741686133726712	1105.0	10000000
1.1742139121024784	1105.0	10000000
1.174237598325095	1136.0	10000000
1.174287370125803	1148.0	10000000
1.1743544989120245	1152.0	10000000
1.174444452669575	1123.0	10000000
1.174469376299384	1101.0	10000000
1.1745204890185523	1159.0	10000000
1.1746051070180887	1030.0	10000000
1.1746492715471135	1231.0	10000000
1.1748698039081504	1119.0	10000000
1.1748948136994772	1166.0	10000000
1.1750970754846426	1009.0	10000000
1.1752923647061244	1079.0	10000000
1.1756547633191052	1072.0	10000000
1.175966922167929	1139.0	10000000
1.1760544261986814	1107.0	10000000
1.1761549545223633	1130.0	10000000
1.1761695176963192	1129.0	10000000
1.1761853027593807	1205.0	10000000
1.1764582613401116	1125.0	10000000
1.1766267696411283	1028.0	10000000
1.1768193714575916	1126.0	10000000
1.1770667851253005	1080.0	10000000
1.1773036257920702	1123.0	10000000
1.1773059938160566	1137.0	10000000
1.177343062622788	1073.0	10000000
1.177447237274318	1086.0	10000000
1.17750878273035	1159.0	10000000
1.1775146504983882	1131.0	10000000
1.1776204998423891	1122.0	10000000
1.1776260457074534	1124.0	10000000
1.177697589553849	1109.0	10000000
1.1777759094496123	1179.0	10000000
1.1778835603533202	1071.0	10000000
1.1780307879002714	1118.0	10000000
1.1780509399060204	1034.0	10000000
1.1782234438887318	1099.0	10000000
1.1783407981803946	1169.0	10000000
1.1783575453910877	1122.0	10000000
1.1784227173023645	1174.0	10000000
1.178702943208365	1052.0	10000000
1.1787907512727211	1065.0	10000000
1.1788992982373838	1119.0	10000000
1.1789157264550107	1094.0	10000000
1.179015835526093	1104.0	10000000
1.1790680336717054	1097.0	10000000
1.1790716097893812	1102.0	10000000
1.179090639502451	1166.0	10000000
1.179282626466008	1050.0	10000000
1.1795224604264711	1105.0	10000000
1.1797662384656236	1182.0	10000000
1.179791709656234	1118.0	10000000
1.1798202300887737	1092.0	10000000
1.1798529185247228	1098.0	10000000
1.1798777239735267	1128.0	10000000
1.180017714101433	1106.0	10000000
1.1800509902739011	1146.0	10000000
1.1801423893475325	1146.0	10000000
1.18026211927893	1149.0	10000000
1.1802716970572251	1105.0	10000000
1.1802837587341428	1123.0	10000000
1.1804625694969064	1118.0	10000000
1.1804841319633854	1117.0	10000000
1.1805715178801637	1155.0	10000000
1.1806203799003805	1157.0	10000000
1.1806995116942411	1127.0	10000000
1.1807857309430971	1141.0	10000000
1.1809415284239906	1154.0	10000000
1.1810077667998178	1132.0	10000000
1.1813774160771064	1135.0	10000000
1.1814506132979077	1085.0	10000000
1.1816195444015392	1126.0	10000000
1.181624984575559	1218.0	10000000
1.1819898054298439	1107.0	10000000
1.182170359818069	1063.0	10000000
1.1821713717761857	1157.0	10000000
1.182245845981393	1200.0	10000000
1.1822692544729687	1039.0	10000000
1.182442239765093	1097.0	10000000
1.18250171258961	1150.0	10000000
1.182524913300195	1068.0	10000000
1.1826304943256507	1095.0	10000000
1.182656406753587	1200.0	10000000
1.1826993710663949	1106.0	10000000
1.1827238247542642	1118.0	10000000
1.1827482467197403	1134.0	10000000
1.1829029450528323	1115.0	10000000
1.1831292157627478	1097.0	10000000
1.1831500771932375	1039.0	10000000
1.1832785347631003	1089.0	10000000
1.1834339712306172	1129.0	10000000
1.183547048594518	1052.0	10000000
1.1836107800650144	1164.0	10000000
1.1836148842470648	1214.0	10000000
1.1837514234177269	1128.0	10000000
1.1839893045352363	1137.0	10000000
1.184014951568114	1193.0	10000000
1.184046869346603	1101.0	10000000
1.1840917570804452	1135.0	10000000
1.1844996982408131	1207.0	10000000
1.1847957323991594	1147.0	10000000
1.184877907504177	1098.0	10000000
1.1849157236141958	1158.0	10000000
1.1849750149585512	1130.0	10000000
1.185239265515305	1075.0	10000000
1.1852646830304117	1104.0	10000000
1.1854072159437865	1117.0	10000000
1.185413405415712	1071.0	10000000
1.1855023683001096	1024.0	10000000
1.185693224794348	1049.0	10000000
1.1857162265957657	1116.0	10000000
1.1858125246042213	1083.0	10000000
1.1858805266161294	1090.0	10000000
1.1862717783543515	1090.0	10000000
1.186299515476405	1103.0	10000000
1.1863601291132455	1131.0	10000000
1.1863602863883824	1112.0	10000000
1.186445464789751	1183.0	10000000
1.1865116579528805	1036.0	10000000
1.1865313057071356	1110.0	10000000
1.1865707280052504	1103.0	10000000
1.1865796580383412	1147.0	10000000
1.1867565414021517	1189.0	10000000
1.1867750148823155	1130.0	10000000
1.1869553353961528	1094.0	10000000
1.1871652778031314	1143.0	10000000
1.1871942450740582	1185.0	10000000
1.187249189242753	1132.0	10000000
1.1875035136939551	1054.0	10000000
1.187595100292557	1149.0	10000000
1.1876248674433585	1138.0	10000000
1.1876744214530015	1144.0	10000000
1.1877338677107363	1103.0	10000000
1.1878181381549888	1115.0	10000000
1.1878401405948529	1042.0	10000000
1.1878670238636144	1092.0	10000000
1.1880648434386645	1081.0	10000000
1.1882179353911102	1158.0	10000000
1.1882293241255908	1118.0	10000000
1.1883273939048935	1092.0	10000000
1.1884343787162006	1161.0	10000000
1.1885387017322582	1089.0	10000000
1.1886267966561084	1099.0	10000000
1.1889954206350737	1084.0	10000000
1.1890329479723178	1144.0	10000000
1.1890648837579945	1098.0	10000000
1.1891079999679324	1097.0	10000000
1.1893336478198044	1202.0	10000000
1.1893832725515658	1164.0	10000000
1.1894051908615568	1128.0	10000000
1.1895043521572817	1065.0	10000000
1.1895589787030865	1116.0	10000000
1.1896597531066246	1098.0	10000000
1.189712455717903	1095.0	10000000
1.1898320722278428	1129.0	10000000
1.1898596145852227	1227.0	10000000
1.1899091727392241	1082.0	10000000
1.1900041747527466	1078.0	10000000
1.1900836699810244	1187.0	10000000
1.1900886768156878	1118.0	10000000
1.1901068979806737	1088.0	10000000
1.1901302428475038	1141.0	10000000
1.1901732811678591	1123.0	10000000
1.1902414197719404	1146.0	10000000
1.1902766416719348	1100.0	10000000
1.1903090071061986	1132.0	10000000
1.190582889167914	1138.0	10000000
1.1906084746158294	1087.0	10000000
1.1906238688909834	1123.0	10000000
1.1907332656004312	1115.0	10000000
1.1908783474462252	1149.0	10000000
1.1909554767374444	1154.0	10000000
1.1909846701955271	1124.0	10000000
1.1911747748595487	1161.0	10000000
1.1912170335591843	1140.0	10000000
1.1912357544766845	1131.0	10000000
1.1912365144610932	1063.0	10000000
1.1914386935254346	1074.0	10000000
1.1915032728747983	1161.0	10000000
1.1915662571231596	1126.0	10000000
1.1917471368644563	1127.0	10000000
1.191826733236749	1116.0	10000000
1.19199428161774	1132.0	10000000
1.19202161452751	1064.0	10000000
1.1920361383428135	1065.0	10000000
1.1920738110621685	992.0	10000000
1.1920866139298438	1090.0	10000000
1.1921189794607645	1094.0	10000000
1.1922149410757468	1089.0	10000000
1.1922170164634451	1113.0	10000000
1.192312563322827	1127.0	10000000
1.192353291777675	1151.0	10000000
1.1923580873740156	1156.0	10000000
1.1923599264186893	1091.0	10000000
1.1923627553772027	1070.0	10000000
1.1923750142066882	1199.0	10000000
1.1924243754135864	1070.0	10000000
1.1926834264357802	1192.0	10000000
1.1927370013744512	1096.0	10000000
1.1927730008484752	1107.0	10000000
1.1928509910450404	1100.0	10000000
1.1929110803481515	1152.0	10000000
1.1931015148250097	1118.0	10000000
1.1931372048187965	1058.0	10000000
1.1931626171133138	1097.0	10000000
1.1931630565010356	1165.0	10000000
1.193481757433001	1108.0	10000000
1.1935074251989444	1137.0	10000000
1.1936030518847849	1118.0	10000000
1.1936754430890486	1153.0	10000000
1.1937254274340887	1153.0	10000000
1.1939209430107425	1131.0	10000000
1.1941465551527333	1134.0	10000000
1.1941471595794857	1132.0	10000000
1.194167468421086	1167.0	10000000
1.194279798583045	1151.0	10000000
1.194432407659113	1143.0	10000000
1.1945008049590542	1076.0	10000000
1.194534400742158	1109.0	10000000
1.1946245120684065	1055.0	10000000
1.1946533403942972	1125.0	10000000
1.1946706207665	1173.0	10000000
1.1947192418333603	1086.0	10000000
1.194720989489355	1058.0	10000000
1.1948204063304235	1065.0	10000000
1.1950893988248508	1136.0	10000000
1.1951674915466266	1130.0	10000000
1.195277147195802	1145.0	10000000
1.195283226830571	1110.0	10000000
1.1953228484811775	1119.0	10000000
1.1955437407099696	1156.0	10000000
1.1955439463590185	1151.0	10000000
1.1955494519010863	1065.0	10000000
1.1956707948913272	1118.0	10000000
1.195961807375592	1076.0	10000000
1.1960061964287323	1190.0	10000000
1.1960405406972376	1145.0	10000000
1.1961296922059252	1095.0	10000000
1.1961671593011811	1169.0	10000000
1.196206233892523	1137.0	10000000
1.1963667321894764	1097.0	10000000
1.1963681412183338	1136.0	10000000
1.1964994629811168	1153.0	10000000
1.1967535800856712	1139.0	10000000
1.19682218365529	1106.0	10000000
1.196828513812834	1113.0	10000000
1.197067257058979	1151.0	10000000
1.1971055674779638	1115.0	10000000
1.1971471842400183	1152.0	10000000
1.1971729687189938	1037.0	10000000
1.1972647018108136	1122.0	10000000
1.1973156827666855	1174.0	10000000
1.1973376582574595	1120.0	10000000
1.1974018519568201	1155.0	10000000
1.1974676975125238	1178.0	10000000
1.1975358474902988	1137.0	10000000
1.1977704372489892	1119.0	10000000
1.19778732734982	1196.0	10000000
1.1977992865139862	1205.0	10000000
1.1979060399086399	1090.0	10000000
1.1980156639165365	1142.0	10000000
1.1980614343697678	1149.0	10000000
1.1981919378372676	1069.0	10000000
1.1982595187088676	1103.0	10000000
1.198263678635916	1111.0	10000000
1.198270382215988	1063.0	10000000
1.1983509754925268	1181.0	10000000
1.1985350386006783	1138.0	10000000
1.1986229418318777	1042.0	10000000
1.198817361225319	1146.0	10000000
1.1988325009240106	1125.0	10000000
1.1989924187549814	1092.0	10000000
1.199036175231742	1143.0	10000000
1.1992861631299236	1078.0	10000000
1.1994904610634278	1208.0	10000000
1.199528150856092	1045.0	10000000
1.1996646464107732	1117.0	10000000
1.1997693046644045	1141.0	10000000
1.1997834896019537	1139.0	10000000
1.1997886945225913	1164.0	10000000
1.1998041124949257	1094.0	10000000
1.199978268487884	1101.0	10000000
1.1999901381222742	1112.0	10000000
1.2001357607480478	1123.0	10000000
1.200180890408126	1180.0	10000000
1.2001945219847312	1059.0	10000000
1.2003014878025104	1110.0	10000000
1.2005217408227704	1204.0	10000000
[truncated: 48,000 more rows]
