# Supplementary material for: The evolutionary maintenance of Lévy flight foraging
Source: PLoS Comput Biol. 2022 Jan 18;18(1):e1009490. doi: 10.1371/journal.pcbi.1009490 (PMC8797186; doi:10.1371/journal.pcbi.1009490)
Supplement: S1 Data — (ZIP) [file pcbi.1009490.s005.zip › S1_Data/single_generation_data/speed_1/levy_dim_1_results/fd_aol0]

1.0000176175962496	58.575503	500000500000
1.0002095573948555	40.411402	500000500000
1.0003298378164878	47.963895	500000500000
1.0006084494391367	48.590251	500000500000
1.0007125379349815	51.572006	500000500000
1.0007743561899969	43.048729	500000500000
1.000899615055845	46.605342	500000500000
1.000979959352282	27.609118	500000500000
1.0009956068921335	51.095014	500000500000
1.0010384337345108	36.392752	500000500000
1.001082647162428	45.731611	500000500000
1.0012787470470903	54.125799	500000500000
1.0013128520815464	59.469403	500000500000
1.0014132650046583	44.072265	500000500000
1.0015747817284328	31.224444	500000500000
1.001609962961317	39.31199	500000500000
1.0016628519059203	51.170679	500000500000
1.0018196667819526	56.690989	500000500000
1.0020987485403223	35.582121	500000500000
1.0021051479230056	46.323266	500000500000
1.0021725113454425	42.455435	500000500000
1.002418105954991	61.580864	500000500000
1.0025999963228218	40.077393	500000500000
1.0026549757890288	39.799327	500000500000
1.0027134389071164	40.640263	500000500000
1.0028855050931031	44.755615	500000500000
1.0029555452784435	37.940005	500000500000
1.003032939467294	44.104261	500000500000
1.0031149667410255	47.141989	500000500000
1.0033589570972676	41.283346	500000500000
1.0034523848039358	40.645177	500000500000
1.0034643585300298	42.889946	500000500000
1.0034648280070582	66.649067	500000500000
1.0034984255106592	50.047659	500000500000
1.003519713848155	62.791383	500000500000
1.00363324960795	41.508417	500000500000
1.0036673335418151	46.426831	500000500000
1.0036843056195086	59.131097	500000500000
1.0037761926254087	42.134235	500000500000
1.0037918362263492	46.236093	500000500000
1.004019121594918	41.983185	500000500000
1.0043659262839375	44.735516	500000500000
1.0044949817074311	49.522059	500000500000
1.0046163428637462	45.089188	500000500000
1.0046249809166603	52.474379	500000500000
1.0048890172363605	48.030749	500000500000
1.0049052176520097	52.390356	500000500000
1.0049499328807234	36.643837	500000500000
1.0049924286906533	49.816878	500000500000
1.004993439405241	48.235328	500000500000
1.0050561572719654	59.892533	500000500000
1.0052937665293349	33.640782	500000500000
1.0053027441632718	53.989015	500000500000
1.0053238486181977	56.431511	500000500000
1.0053584275956535	52.200487	500000500000
1.0054447747098685	46.73015	500000500000
1.0055070537043815	49.219647	500000500000
1.0055168296605674	53.749892	500000500000
1.005864771500553	52.050213	500000500000
1.006147008470457	39.895135	500000500000
1.0064446235194433	45.048788	500000500000
1.0064587419137392	55.604925	500000500000
1.006479085134878	51.32479	500000500000
1.0066165588397782	51.557814	500000500000
1.0067331422492043	51.384326	500000500000
1.006740884032383	49.777403	500000500000
1.0069090431183705	35.956648	500000500000
1.0069727411647706	62.592004	500000500000
1.0070036231673036	54.442187	500000500000
1.0070338511212429	46.773894	500000500000
1.0072570195987345	49.825292	500000500000
1.0076916660789346	39.378563	500000500000
1.0076996117964585	43.830912	500000500000
1.007763606719701	39.702663	500000500000
1.0078525852858058	51.665246	500000500000
1.0080140637880248	31.240141	500000500000
1.0081326095196779	45.857368	500000500000
1.0082261085521358	38.127603	500000500000
1.008280877076698	54.002244	500000500000
1.0082847799801655	63.264168	500000500000
1.0082925859925624	59.721005	500000500000
1.008324308165356	46.08323	500000500000
1.0083803872292614	59.344072	500000500000
1.0084243253284644	57.870337	500000500000
1.0084704783899563	27.714081	500000500000
1.0087691086123982	53.000702	500000500000
1.0088559322083772	41.152684	500000500000
1.0090571310467595	48.406816	500000500000
1.0091251768063816	48.89696	500000500000
1.0091284327014731	38.429711	500000500000
1.0092524127966125	58.416303	500000500000
1.0092573416330657	45.661663	500000500000
1.0093659341851449	43.515183	500000500000
1.0094463236768882	58.190041	500000500000
1.0095005923016256	44.396379	500000500000
1.0095577897043821	53.743676	500000500000
1.0099344835334805	35.975774	500000500000
1.0099472879488005	52.45505	500000500000
1.0099608389546713	47.764168	500000500000
1.0099801063580385	53.015959	500000500000
1.0100413594756183	53.743616	500000500000
1.0101160046527082	48.525116	500000500000
1.0101310173986555	56.967746	500000500000
1.0101630185532828	59.910553	500000500000
1.01030474333217	50.540188	500000500000
1.0104379120833922	48.323059	500000500000
1.0104733618197188	31.006604	500000500000
1.0105180289029687	49.886818	500000500000
1.0107104129261542	42.499628	500000500000
1.0107306706851973	60.887179	500000500000
1.0107607591807468	30.796134	500000500000
1.01081998797464	46.579339	500000500000
1.0108369765357508	40.618677	500000500000
1.011006493100752	48.867652	500000500000
1.0110985732947126	36.684921	500000500000
1.0111069870911311	53.559701	500000500000
1.0112794880302718	39.784662	500000500000
1.0114890986775331	50.124657	500000500000
1.0116560775045986	57.262255	500000500000
1.0117954107408471	64.402785	500000500000
1.0119720518915338	48.200486	500000500000
1.0120005659854128	45.662837	500000500000
1.0123852464925696	42.261138	500000500000
1.0125179608869956	48.787301	500000500000
1.012798179800687	45.977034	500000500000
1.0128106391913878	48.666996	500000500000
1.0130092746287824	60.449826	500000500000
1.0131820663185027	48.886063	500000500000
1.0132797076906748	55.425268	500000500000
1.013388375567105	44.628078	500000500000
1.013407630109877	37.573573	500000500000
1.013531125655581	39.509021	500000500000
1.0135858216579394	34.514236	500000500000
1.0135968232224235	41.559236	500000500000
1.0137013522163638	47.761415	500000500000
1.0137403766431097	55.859864	500000500000
1.0137746615686305	28.388653	500000500000
1.0138877582817498	46.964209	500000500000
1.0141569981747618	40.602033	500000500000
1.0143560955191446	54.049573	500000500000
1.0143645405333117	57.773376	500000500000
1.0143803990836766	39.524951	500000500000
1.0145822313521493	54.585523	500000500000
1.0147232114075946	44.406223	500000500000
1.0149232658398522	41.956404	500000500000
1.0151199802346365	60.190468	500000500000
1.0151918130421462	48.45231	500000500000
1.0152846219771656	51.860859	500000500000
1.0153195992020727	42.58676	500000500000
1.0154911991419129	55.729486	500000500000
1.0155277560416822	28.601434	500000500000
1.0156472419297338	58.428307	500000500000
1.0157635342626492	38.767991	500000500000
1.0157725010120815	36.290609	500000500000
1.01577657448521	47.022615	500000500000
1.015875800617996	54.809031	500000500000
1.0159763427734134	32.402111	500000500000
1.0159892445123906	49.910681	500000500000
1.0160260372159993	40.59067	500000500000
1.016051731491809	52.725765	500000500000
1.0162370905351246	44.701951	500000500000
1.0164352974171416	59.533934	500000500000
1.0166387260483924	59.787442	500000500000
1.0169713085279528	42.92922	500000500000
1.0170203609464514	50.433758	500000500000
1.0170591461245402	55.922426	500000500000
1.0170651520311516	66.012147	500000500000
1.0172227437645516	49.170451	500000500000
1.0173619127341018	52.128921	500000500000
1.0177059784132134	51.14487	500000500000
1.0178354131734182	36.14246	500000500000
1.0180117723819646	50.775646	500000500000
1.0180799214662049	47.473168	500000500000
1.0182373991341989	36.855344	500000500000
1.01837546432855	54.748512	500000500000
1.0184289384477525	50.551604	500000500000
1.018577213692816	58.148737	500000500000
1.0186858079333474	48.499379	500000500000
1.0186895457796117	65.700621	500000500000
1.0188061313773402	41.772248	500000500000
1.01885113178292	45.384123	500000500000
1.0188847529075151	44.900954	500000500000
1.01896442230545	50.92888	500000500000
1.019292191928133	46.593637	500000500000
1.0193006871350714	55.764787	500000500000
1.0193214048975583	37.722023	500000500000
1.0195091494486963	41.375622	500000500000
1.0195258269854326	36.578771	500000500000
1.0195650706757005	54.156725	500000500000
1.0195958305769546	24.939426	500000500000
1.0198166551153791	54.910951	500000500000
1.0198229117702555	72.868734	500000500000
1.0199310094632419	51.096344	500000500000
1.0200735313742744	68.253545	500000500000
1.0201585061651122	60.473727	500000500000
1.0202181820982272	50.653507	500000500000
1.0203252837565795	43.380634	500000500000
1.0203783745577195	71.245098	500000500000
1.0204292176884828	51.869155	500000500000
1.0204619222220086	46.269522	500000500000
1.0204994445536282	47.940557	500000500000
1.020582375584544	45.089745	500000500000
1.0205843426381551	47.951724	500000500000
1.0208018414163358	49.985833	500000500000
1.0208636053489395	55.411641	500000500000
1.0209219486525063	76.316362	500000500000
1.021283587422341	41.875685	500000500000
1.0214971254039114	40.583911	500000500000
1.0215475602293569	58.078171	500000500000
1.0216036372751138	45.397289	500000500000
1.0216230598726548	66.263101	500000500000
1.0216520762485175	51.839555	500000500000
1.0218972836935043	29.969622	500000500000
1.0219244060362356	51.20939	500000500000
1.0220956716313552	50.350488	500000500000
1.0221414084626648	52.082918	500000500000
1.0222173606502396	67.865055	500000500000
1.0222553442319833	46.924398	500000500000
1.0223553142128807	45.07967	500000500000
1.022432590424693	41.960069	500000500000
1.02246887707221	52.586113	500000500000
1.0224994996251917	55.319207	500000500000
1.0227560805708282	60.244431	500000500000
1.0228280569581796	54.823738	500000500000
1.0228528331464966	41.700273	500000500000
1.0229438849897972	58.324407	500000500000
1.0229608235713752	67.196039	500000500000
1.0229708835545912	44.87411	500000500000
1.0230481276142274	53.136261	500000500000
1.0230643777934725	64.205073	500000500000
1.0231939900689166	30.330357	500000500000
1.0233371138879124	44.749427	500000500000
1.0233915481459634	61.825146	500000500000
1.0234147251048449	46.925846	500000500000
1.0237322385004746	35.862862	500000500000
1.0239127536279429	43.006872	500000500000
1.023926523868795	42.728128	500000500000
1.0241078506005288	36.261684	500000500000
1.024117910140119	45.217019	500000500000
1.0241919141430418	40.289142	500000500000
1.0242224071153618	63.160038	500000500000
1.0244642114227305	36.400641	500000500000
1.0244787186192537	54.900948	500000500000
1.0245438026903533	45.268072	500000500000
1.0248114879123644	74.429062	500000500000
1.0249196945689345	46.637537	500000500000
1.0250605456521902	55.79788	500000500000
1.0251122402812909	64.724105	500000500000
1.025160236907253	57.474212	500000500000
1.0253009329977476	46.411564	500000500000
1.025383065881558	49.120834	500000500000
1.0257992530243578	36.736329	500000500000
1.0261720778079737	51.634604	500000500000
1.0263803173238586	46.870876	500000500000
1.0266775517179607	52.937337	500000500000
1.0267961406703794	49.993355	500000500000
1.0268658170189489	52.559103	500000500000
1.0270047770831925	48.918906	500000500000
1.0270104345650857	44.911866	500000500000
1.0270408332816334	55.234883	500000500000
1.0271260285648327	35.642529	500000500000
1.0271316971718556	49.019423	500000500000
1.0272196791656698	54.397192	500000500000
1.0273189318502958	58.186525	500000500000
1.027410696586971	48.904639	500000500000
1.0274134299656752	48.004646	500000500000
1.0275680314508082	51.482202	500000500000
1.0275764238771463	57.706721	500000500000
1.027608272007804	66.603107	500000500000
1.0276792366114298	41.767898	500000500000
1.0276887266412151	52.656046	500000500000
1.0276887953563043	43.704704	500000500000
1.0277681486670256	51.181521	500000500000
1.0278305722371956	45.502373	500000500000
1.0280298218282928	61.882832	500000500000
1.0280720831183123	53.366908	500000500000
1.0282014214942659	39.776051	500000500000
1.028240197514973	63.688875	500000500000
1.0284332827434353	34.770589	500000500000
1.0284663730316153	44.17338	500000500000
1.0285292238030532	64.260531	500000500000
1.0285525733407148	51.793771	500000500000
1.0286381321456508	56.067637	500000500000
1.02867247536027	40.183713	500000500000
1.0286822945881848	48.983556	500000500000
1.0287814795730892	49.65048	500000500000
1.0288456898549545	23.329595	500000500000
1.028913114835506	44.422948	500000500000
1.0290036203376336	52.452218	500000500000
1.0292237789662653	45.857311	500000500000
1.029225787926237	51.020215	500000500000
1.0292488040335093	49.859429	500000500000
1.0292598650664797	52.395474	500000500000
1.0292956253318777	36.265573	500000500000
1.02940923159872	49.674233	500000500000
1.0294111397664245	40.971734	500000500000
1.0297799153692813	46.569211	500000500000
1.0299202477678602	52.28705	500000500000
1.0300081702143635	47.964287	500000500000
1.030071921320824	48.044793	500000500000
1.0301694950687958	47.186375	500000500000
1.0304239254712313	46.205593	500000500000
1.0304311623752131	36.477682	500000500000
1.0305387775379584	47.593138	500000500000
1.0306038268397502	52.512854	500000500000
1.0306318983284182	50.20676	500000500000
1.0307304278536955	58.603464	500000500000
1.030877036006545	80.362815	500000500000
1.0310788465645158	56.567038	500000500000
1.0315095492551587	70.586671	500000500000
1.0315617406873914	37.491791	500000500000
1.0317232746713203	40.937534	500000500000
1.0317764772459213	41.599452	500000500000
1.0318072899435349	60.373109	500000500000
1.0318161458997652	47.882776	500000500000
1.0318801172733574	51.752171	500000500000
1.0319778427115869	43.460362	500000500000
1.0319919335197063	49.276622	500000500000
1.0320606986225886	54.833197	500000500000
1.032081112802853	50.475609	500000500000
1.0321043936172205	61.613839	500000500000
1.0321651703514279	39.486756	500000500000
1.0322640553402205	55.048416	500000500000
1.03229362690571	43.138502	500000500000
1.0325515088038997	72.42306	500000500000
1.0325827564770675	39.951497	500000500000
1.0327634520689195	58.476341	500000500000
1.0328813144580498	52.806886	500000500000
1.0328937041459043	41.846593	500000500000
1.033057155818956	52.31885	500000500000
1.0332596276648407	49.347023	500000500000
1.0333445741141754	44.659276	500000500000
1.0333523471576165	23.793836	500000500000
1.0334427270156168	44.723283	500000500000
1.0334921767731422	35.81159	500000500000
1.0336109584065052	46.12277	500000500000
1.0336292744213145	55.709569	500000500000
1.033629637534431	34.316526	500000500000
1.0336560201675795	60.441061	500000500000
1.0337277890068088	45.957689	500000500000
1.0337413984475066	43.482429	500000500000
1.0337925894118525	48.973363	500000500000
1.0339840561095333	52.305379	500000500000
1.034249791905761	48.475941	500000500000
1.0343790981396923	59.271363	500000500000
1.0347103473465653	51.686575	500000500000
1.0349994232003263	52.328343	500000500000
1.0350161662336534	46.815891	500000500000
1.0351017770928037	48.878033	500000500000
1.0351078792687072	47.025208	500000500000
1.035170601946533	57.469054	500000500000
1.0352959396693349	50.470794	500000500000
1.0353539953977209	60.574488	500000500000
1.0353931041668505	60.301981	500000500000
1.0360281292819191	37.953534	500000500000
1.0363641983661362	31.411847	500000500000
1.036403507448679	41.394085	500000500000
1.0364084739034145	51.213206	500000500000
1.0364138335059294	46.386904	500000500000
1.0364175881671105	60.109203	500000500000
1.0364618841154718	41.944463	500000500000
1.0365634397845365	53.777029	500000500000
1.036713077770489	49.757201	500000500000
1.0367727134928657	22.963002	500000500000
1.0368323394141046	49.463656	500000500000
1.0369641575807926	48.249112	500000500000
1.0370268185961593	44.700605	500000500000
1.0370749369018828	58.552353	500000500000
1.0371592892542476	30.327451	500000500000
1.037234290549157	52.823524	500000500000
1.0373801819502406	57.420979	500000500000
1.0374048459869714	38.208431	500000500000
1.037433745063979	51.35782	500000500000
1.0374771936932516	49.379601	500000500000
1.0375272572874814	52.447635	500000500000
1.0376184086911846	42.812886	500000500000
1.0376798908303488	45.970926	500000500000
1.037804221156243	45.060816	500000500000
1.0378429395665745	52.348314	500000500000
1.0378817622239418	46.420607	500000500000
1.0379834837330228	57.300977	500000500000
1.0381709224560278	49.380455	500000500000
1.0381780160279266	47.044142	500000500000
1.0382091545493384	59.551472	500000500000
1.038359219415253	40.443023	500000500000
1.0385381721019749	38.327193	500000500000
1.0385505511519295	53.729559	500000500000
1.038580268744171	57.077953	500000500000
1.0385835612579677	44.20014	500000500000
1.0387057016213317	46.253182	500000500000
1.0388769709322812	44.825811	500000500000
1.0388847561261352	41.972408	500000500000
1.03918760175972	33.046774	500000500000
1.0391901914556525	47.614507	500000500000
1.0392094269966372	38.58502	500000500000
1.039238602568807	60.197396	500000500000
1.0394827191358982	31.441397	500000500000
1.0394866124358857	54.878368	500000500000
1.0395369107551502	45.588132	500000500000
1.039642822066095	34.371829	500000500000
1.0396639726961618	42.961019	500000500000
1.039714680543671	50.944973	500000500000
1.0397167069425486	51.068766	500000500000
1.0398807924367213	53.699315	500000500000
1.0400153225397248	33.049982	500000500000
1.0400313645548211	51.969543	500000500000
1.0400508610717472	71.279876	500000500000
1.0401371327536637	48.288839	500000500000
1.0401643831039804	49.66026	500000500000
1.0402119606168128	36.857622	500000500000
1.0403044648367656	53.048282	500000500000
1.0403207752537016	47.037618	500000500000
1.0403211762869176	46.18288	500000500000
1.0403654499895858	35.628458	500000500000
1.0404108187469931	39.099895	500000500000
1.0405815216857708	54.026305	500000500000
1.0406098670476935	45.816942	500000500000
1.0408911516179704	50.559013	500000500000
1.0409018648158166	38.645984	500000500000
1.040907818122577	50.550217	500000500000
1.041058523378819	44.809742	500000500000
1.0411478086022972	49.332532	500000500000
1.041220292891646	49.196027	500000500000
1.0412386734131942	58.340754	500000500000
1.041350824648259	42.822884	500000500000
1.0413895486125115	35.106566	500000500000
1.04144095788155	34.370702	500000500000
1.0415512935484292	59.889176	500000500000
1.0415804740165426	47.326599	500000500000
1.0416981767165887	54.410849	500000500000
1.0418181309673766	40.178465	500000500000
1.041880131121152	44.928564	500000500000
1.0418817042854702	42.885151	500000500000
1.0419343632334686	48.408411	500000500000
1.042024058499481	48.341553	500000500000
1.0420808721499584	48.252254	500000500000
1.0422028839551318	31.219439	500000500000
1.0422074629615192	58.530602	500000500000
1.0422360802288713	46.06705	500000500000
1.042556511897438	52.785495	500000500000
1.0425720164117656	54.141181	500000500000
1.0427440034099946	39.304909	500000500000
1.0427955746967652	63.434409	500000500000
1.0428487810971203	53.378417	500000500000
1.0429058456701226	47.486804	500000500000
1.0429888520172919	71.719532	500000500000
1.0431305981359102	50.370723	500000500000
1.0431647254589151	36.559528	500000500000
1.0434025959697242	58.514926	500000500000
1.0434414895662882	51.147764	500000500000
1.0436958310495368	55.811559	500000500000
1.0437485915449742	49.829611	500000500000
1.043902003190674	46.574774	500000500000
1.0439169838144875	54.05417	500000500000
1.0439879973209116	51.998971	500000500000
1.044000541087907	63.824468	500000500000
1.0442275675826127	39.375314	500000500000
1.0443500023386738	54.445457	500000500000
1.0447041961482817	43.441611	500000500000
1.04477087580546	46.66302	500000500000
1.0447962157729882	55.132101	500000500000
1.0448890854588346	52.814026	500000500000
1.0450712301488188	39.365189	500000500000
1.045107041365004	45.150478	500000500000
1.0451103205947327	53.771213	500000500000
1.045144412754075	57.28836	500000500000
1.0451628146632466	55.236614	500000500000
1.0452516274609316	37.706825	500000500000
1.0452754901509933	38.701273	500000500000
1.045276613019793	43.709347	500000500000
1.045374954296712	40.640334	500000500000
1.0454137998882176	38.930318	500000500000
1.0455972266105795	46.592474	500000500000
1.045611158867792	43.835027	500000500000
1.0456142529273096	40.142516	500000500000
1.0456816553704047	63.837384	500000500000
1.0457960681285057	55.97027	500000500000
1.0457978634629608	50.349856	500000500000
1.0458561915571227	43.303252	500000500000
1.0458823689149068	52.130866	500000500000
1.0460042276090826	33.328805	500000500000
1.0461602041820883	32.579582	500000500000
1.0461639966598892	64.206871	500000500000
1.0462154680452191	49.226317	500000500000
1.0462283677775601	35.411672	500000500000
1.0462304734512649	33.546134	500000500000
1.0462952017218017	57.232582	500000500000
1.0463444983325	58.868076	500000500000
1.046437867631124	58.588316	500000500000
1.0464843921655569	48.416665	500000500000
1.046772088551876	53.359864	500000500000
1.0467913992726992	52.039112	500000500000
1.0468350914078624	51.048722	500000500000
1.046869994016721	63.688242	500000500000
1.0469936378788285	57.62422	500000500000
1.0472145306241756	62.682944	500000500000
1.0472815222358096	41.81837	500000500000
1.0473228435157969	40.118233	500000500000
1.0474889720087497	44.060093	500000500000
1.0477047198442735	30.360244	500000500000
1.0477774961026023	52.723207	500000500000
1.0477899305554386	33.508417	500000500000
1.0479090084226337	46.084353	500000500000
1.0479946353433724	55.534097	500000500000
1.0482829906323603	30.684421	500000500000
1.0483827569667317	47.173451	500000500000
1.0484762228542306	49.28486	500000500000
1.0486012158781524	36.114244	500000500000
1.0486108445642943	39.175537	500000500000
1.0486646324590267	41.885271	500000500000
1.0486778830007455	36.88504	500000500000
1.0487584260878209	49.722338	500000500000
1.0488078762361388	41.332054	500000500000
1.0488559036368017	52.863318	500000500000
1.0491089164405678	35.322084	500000500000
1.0493150403055551	58.362009	500000500000
1.0495717365558583	41.289524	500000500000
1.0495921713444771	38.200478	500000500000
1.0496706843444357	53.092366	500000500000
1.0497097682191543	43.812323	500000500000
1.0497460667269631	34.427237	500000500000
1.0498489071648849	34.272396	500000500000
1.0499081002845292	38.145775	500000500000
1.0500348102853911	30.142498	500000500000
1.0500351098287717	61.375735	500000500000
1.0500469986981518	35.11013	500000500000
1.0502326442444772	45.641394	500000500000
1.0503033194920919	50.409252	500000500000
1.0504285625492056	57.910666	500000500000
1.0505907722090582	41.044182	500000500000
1.0506459217278148	38.176085	500000500000
1.0506837242499976	47.522696	500000500000
1.0509188612903009	52.487405	500000500000
1.0509949277135169	46.112375	500000500000
1.0510282478025177	56.835938	500000500000
1.0511703954321234	29.468088	500000500000
1.0511936862321072	42.235108	500000500000
1.0511982743953905	47.996842	500000500000
1.051352889536984	39.550404	500000500000
1.0516409077981728	68.01833	500000500000
1.0516636605013945	68.400897	500000500000
1.051739049966975	41.595598	500000500000
1.0518134403273591	45.726644	500000500000
1.0519194499341786	45.972806	500000500000
1.0522827778694617	39.572393	500000500000
1.0523135287582717	59.494571	500000500000
1.0523410127975437	32.731581	500000500000
1.0523697566693693	45.890042	500000500000
1.0523854400419288	32.82911	500000500000
1.0524343251340331	64.024062	500000500000
1.0526943665373505	50.942286	500000500000
1.0527554697085897	51.555163	500000500000
1.052915822355576	44.165959	500000500000
1.0531140393546292	44.383132	500000500000
1.053294633825243	29.696141	500000500000
1.0534487721934078	48.448338	500000500000
1.0535089662346055	42.476542	500000500000
1.053608888596991	50.781178	500000500000
1.0537154105753102	51.968781	500000500000
1.0540326473239765	43.839385	500000500000
1.0540446800360284	45.491106	500000500000
1.0541842143717022	34.289054	500000500000
1.0542828146384169	55.698833	500000500000
1.0543826712816524	40.535422	500000500000
1.0544180770568563	39.25372	500000500000
1.0544243566705882	56.9756	500000500000
1.0545318057373911	62.539954	500000500000
1.0545427429808227	51.549188	500000500000
1.0545799838728422	49.817852	500000500000
1.0546232429122069	35.167699	500000500000
1.054640325663894	46.387189	500000500000
1.054774745436876	52.462552	500000500000
1.0548287916222	56.203858	500000500000
1.0548520464177678	54.406456	500000500000
1.0549048773471523	51.906173	500000500000
1.055264270666005	53.269803	500000500000
1.0552683534074268	31.076062	500000500000
1.0555851482667031	39.565595	500000500000
1.055887330193274	39.796398	500000500000
1.055908629903072	35.66202	500000500000
1.0559262901154878	42.253864	500000500000
1.0559880387904403	62.704978	500000500000
1.0560123685510017	45.948719	500000500000
1.0560567595591288	53.597588	500000500000
1.0562067206708128	55.593416	500000500000
1.0562090159991813	38.981022	500000500000
1.0562328762340247	36.772576	500000500000
1.0562746127166984	50.220616	500000500000
1.0562749897493822	77.189297	500000500000
1.0563643219064232	48.022884	500000500000
1.0564190150161428	49.388372	500000500000
1.0565054340320763	36.18888	500000500000
1.0565456633390338	45.29486	500000500000
1.0566275402708576	43.457687	500000500000
1.0566861066969877	41.262533	500000500000
1.0567198141268284	57.55531	500000500000
1.0569508352191903	32.731944	500000500000
1.0569620640271962	46.606706	500000500000
1.0573507867300012	43.59941	500000500000
1.0573830127053463	47.280833	500000500000
1.0575603970564664	43.117187	500000500000
1.057853901729673	57.521287	500000500000
1.0578690234170445	40.005515	500000500000
1.0578921516075486	48.510477	500000500000
1.0579088869335092	60.12119	500000500000
1.0581016169240225	40.431626	500000500000
1.0582262749809233	49.202508	500000500000
1.058228631856162	42.763487	500000500000
1.0582667616595516	32.213042	500000500000
1.0582800413640199	30.667142	500000500000
1.0583176429213297	45.195359	500000500000
1.0584404106523342	49.916259	500000500000
1.0585731846922992	50.141635	500000500000
1.0585924385563046	63.927704	500000500000
1.0585991958389431	31.378034	500000500000
1.0588712444096573	43.665872	500000500000
1.058879711837529	39.907277	500000500000
1.058944817040777	44.271539	500000500000
1.0589886688792256	40.327108	500000500000
1.059012316436985	46.078956	500000500000
1.0590692534618176	49.916281	500000500000
1.0591177537120342	48.83662	500000500000
1.0592641253206925	53.446679	500000500000
1.0596686462528118	34.667747	500000500000
1.059820669261098	57.005352	500000500000
1.0599265941892213	39.477574	500000500000
1.059938725319082	62.77018	500000500000
1.0600013467329212	31.252849	500000500000
1.060130557483597	50.083966	500000500000
1.0605308155625215	63.447745	500000500000
1.0605428602078073	59.296764	500000500000
1.0607555944891265	43.394685	500000500000
1.0609944945506335	42.696192	500000500000
1.0611265991794534	44.997223	500000500000
1.0612284012715532	25.145749	500000500000
1.0613433028195138	47.016932	500000500000
1.0614197497536133	38.152338	500000500000
1.0614930946810683	56.156132	500000500000
1.0615956807161626	63.915985	500000500000
1.061650207275461	40.898455	500000500000
1.0619174457775518	52.739081	500000500000
1.0619705347988235	33.142618	500000500000
1.062028016542085	50.718416	500000500000
1.0620305351379702	45.927975	500000500000
1.0620695934445137	51.649812	500000500000
1.062073215409712	48.757625	500000500000
1.0621025450402728	54.335454	500000500000
1.0622106757623837	57.404031	500000500000
1.062375150435674	37.664826	500000500000
1.062442265260645	32.69114	500000500000
1.062553686977168	47.776554	500000500000
1.0627778954627385	37.295611	500000500000
1.0628083649636737	44.460548	500000500000
1.0628840322397006	50.119478	500000500000
1.0630005750308058	66.50295	500000500000
1.0630970520207268	47.434827	500000500000
1.0631006472794926	58.073218	500000500000
1.063101032782706	52.891165	500000500000
1.063436658559624	50.460716	500000500000
1.0635117119937711	37.105741	500000500000
1.0636463234934577	36.050454	500000500000
1.063733046925334	46.3585	500000500000
1.0639546760931258	45.621906	500000500000
1.0639800831657773	52.715333	500000500000
1.064011231368546	46.360428	500000500000
1.0640257110418818	42.031045	500000500000
1.0642654315280942	44.232628	500000500000
1.064383190327824	38.457584	500000500000
1.0643941667915966	54.02928	500000500000
1.0645590619897374	43.278991	500000500000
1.0646814990076885	42.59697	500000500000
1.0647409271201087	40.952731	500000500000
1.0647455008298707	40.009094	500000500000
1.0647751753525083	50.991191	500000500000
1.0649327452011916	57.760875	500000500000
1.0649699045865904	72.60661	500000500000
1.065345458283379	54.390263	500000500000
1.0656586966550283	36.696704	500000500000
1.0656606282180816	36.382055	500000500000
1.0657180970594162	41.357851	500000500000
1.0658544919857629	41.29125	500000500000
1.0659934569663596	54.276725	500000500000
1.0661675457322568	53.752273	500000500000
1.0662206511892882	43.592043	500000500000
1.0663806765622754	34.324914	500000500000
1.0664186767327546	42.435504	500000500000
1.0665146794318172	32.825074	500000500000
1.0665209652245085	43.522042	500000500000
1.0665555732246907	42.686105	500000500000
1.0667094791648926	92.875625	500000500000
1.067050597084464	42.194496	500000500000
1.0671052734840103	57.071631	500000500000
1.0674153460789757	53.203174	500000500000
1.0674997346086461	46.123006	500000500000
1.0675042058336697	47.035816	500000500000
1.067619991969183	36.825206	500000500000
1.0679016317890753	48.390971	500000500000
1.0680321467179246	48.636855	500000500000
1.0681350717994218	49.697801	500000500000
1.0681714620143898	68.675293	500000500000
1.0682175807502594	48.857456	500000500000
1.0682420813771278	41.155942	500000500000
1.068357881359526	55.060004	500000500000
1.0684530755526236	43.896557	500000500000
1.0685389779598005	53.9919	500000500000
1.0685674898105526	51.700282	500000500000
1.0686471040356866	46.434438	500000500000
1.0686853726721222	54.712408	500000500000
1.0687699691276826	37.483999	500000500000
1.0689716205599882	41.76897	500000500000
1.0690029664988017	48.82533	500000500000
1.069054393406971	37.524745	500000500000
1.069181399783267	36.939019	500000500000
1.0692311685584202	37.576166	500000500000
1.0693505946407955	41.520475	500000500000
1.0693932899076803	38.815422	500000500000
1.0694592422239737	42.098492	500000500000
1.0695902811538343	32.792919	500000500000
1.0697617223213751	45.519798	500000500000
1.0698773881273045	50.81736	500000500000
1.0699460601386923	28.825301	500000500000
1.06998625174798	52.402766	500000500000
1.07014023471128	57.155501	500000500000
1.0702382840390237	44.500162	500000500000
1.070311384366771	66.911513	500000500000
1.0703194393337283	50.402928	500000500000
1.0703452490628511	45.354498	500000500000
1.0707415606519306	58.940126	500000500000
1.0709037047012575	43.702032	500000500000
1.071100977662546	47.34362	500000500000
1.0714064347681589	35.981362	500000500000
1.0714257273822656	40.71749	500000500000
1.0715917822107692	49.944764	500000500000
1.071699936633904	39.260482	500000500000
1.0720001035900557	52.510129	500000500000
1.0721887934552978	44.930406	500000500000
1.072218394592117	59.751527	500000500000
1.072359419022212	44.302178	500000500000
1.072488356871982	42.311688	500000500000
1.072570415430674	49.456867	500000500000
1.0727021683510285	51.071834	500000500000
1.072765787407632	42.923315	500000500000
1.0729981665573347	54.426266	500000500000
1.07300329292864	69.631781	500000500000
1.073012233888924	57.988623	500000500000
1.0731990776287257	53.177913	500000500000
1.073388845490137	81.438635	500000500000
1.0735675944595622	47.326656	500000500000
1.0735930730938694	45.054855	500000500000
1.073609780295777	35.996924	500000500000
1.0737484835009827	46.071594	500000500000
1.0737743783642215	46.268735	500000500000
1.0739106737760942	42.219483	500000500000
1.074050701974246	43.962392	500000500000
1.07434048484739	45.428861	500000500000
1.0743634497549597	57.541399	500000500000
1.0744067605306569	51.857497	500000500000
1.0744137639567382	59.597706	500000500000
1.0746508067145455	30.236514	500000500000
1.0747063236800498	42.100912	500000500000
1.0748913676260659	49.287458	500000500000
1.0749183332447585	46.365739	500000500000
1.0749362938052869	64.679039	500000500000
1.0749648675282797	37.594814	500000500000
1.074986661509986	43.590869	500000500000
1.0749963906058948	36.903309	500000500000
1.0750940076695916	40.094436	500000500000
1.075111447372103	48.378153	500000500000
1.075125195007142	34.538529	500000500000
1.0751385903209845	36.737996	500000500000
1.075276085002144	59.308388	500000500000
1.0753380323441837	57.759805	500000500000
1.0753494222170836	47.241879	500000500000
1.0755902712449783	35.427927	500000500000
1.0756318766468491	36.346479	500000500000
1.0758546706682095	51.723682	500000500000
1.075904760557752	60.759922	500000500000
1.0760703087573822	59.590958	500000500000
1.076266548595968	44.077349	500000500000
1.076284123944503	51.31903	500000500000
1.0763210636431622	39.409349	500000500000
1.0763306284027814	44.175265	500000500000
1.076434010738919	49.448055	500000500000
1.076566822093203	36.237472	500000500000
1.0766114215132665	40.704823	500000500000
1.0766941834275223	58.291089	500000500000
1.0767917245223022	45.899585	500000500000
1.0767944178284996	43.014314	500000500000
1.0768861214641752	47.55976	500000500000
1.0769254401630235	46.625696	500000500000
1.0770040909979852	49.719476	500000500000
1.0771389410021155	59.833002	500000500000
1.0772028261278774	53.448713	500000500000
1.0773557893051555	53.724473	500000500000
1.0776189921474573	62.288231	500000500000
1.077849542901915	47.940952	500000500000
1.07786430328033	73.569729	500000500000
1.0780523766826686	52.584207	500000500000
1.0780702361877184	56.68505	500000500000
1.078114063178973	53.770517	500000500000
1.0782634742526227	45.221415	500000500000
1.0782951888805141	36.72531	500000500000
1.0783008223402148	46.945411	500000500000
1.0783265302710774	47.054404	500000500000
1.0784764679132928	48.555155	500000500000
1.0784912179327348	43.954825	500000500000
1.0786712531901956	41.798667	500000500000
1.0787264341925276	42.640987	500000500000
1.07874786261927	51.271275	500000500000
1.0788030043718462	49.645253	500000500000
1.0788916819434715	51.630188	500000500000
1.0789132656837963	37.940261	500000500000
1.0790866338952738	46.415205	500000500000
1.079192553967704	34.162973	500000500000
1.0793365417275729	37.038173	500000500000
1.0793503028229836	59.338925	500000500000
1.0794038641707655	38.755003	500000500000
1.0794425048773024	40.298929	500000500000
1.0796538156059	51.071976	500000500000
1.079736952524903	34.272324	500000500000
1.0797524029389285	44.597834	500000500000
1.0800155281763326	46.698022	500000500000
1.0800940017714724	42.26609	500000500000
1.0803054500392637	59.790651	500000500000
1.0803254197767829	38.285013	500000500000
1.0803403064972246	40.85191	500000500000
1.0804075404671434	49.932309	500000500000
1.0804744558531545	48.668308	500000500000
1.0806335254389	36.658098	500000500000
1.080706362223852	65.385093	500000500000
1.0808519710283508	40.117546	500000500000
1.0808823437338555	41.932083	500000500000
1.080938965069942	38.367016	500000500000
1.0809995324282209	42.954841	500000500000
1.081034063533412	32.743888	500000500000
1.0811795022577655	52.134834	500000500000
1.081293517987444	33.931273	500000500000
1.081332874133749	52.607826	500000500000
1.0814325290423357	46.110611	500000500000
1.0815579361166834	41.937597	500000500000
1.081729085553139	40.470842	500000500000
1.0817930701042835	43.504831	500000500000
1.0818076381051198	44.116868	500000500000
1.082028024202363	57.394682	500000500000
1.0822473286764205	41.207895	500000500000
1.0822584458486542	43.944796	500000500000
1.0824366416046518	38.214213	500000500000
1.082520921682922	41.62095	500000500000
1.0825447162951078	40.07843	500000500000
1.0826217592232488	56.016229	500000500000
1.0828964847014846	64.174071	500000500000
1.0829082056679726	59.886292	500000500000
1.0829652255926094	53.950528	500000500000
1.0830740530417284	58.100226	500000500000
1.0830906599121841	40.272136	500000500000
1.0831687009282909	47.407572	500000500000
1.0833605091220981	60.647722	500000500000
1.0833764796286205	56.021147	500000500000
1.0834145012913068	49.452588	500000500000
1.0834215737840238	63.060562	500000500000
1.083430552469066	38.044426	500000500000
1.0834956980701924	47.958341	500000500000
1.0835110684503877	50.914576	500000500000
1.0835230130854572	50.596656	500000500000
1.0835288252105977	44.334851	500000500000
1.0835525704493845	40.727844	500000500000
1.0836188766078845	33.526252	500000500000
1.0837681127170238	37.230015	500000500000
1.0838226395634618	50.1794	500000500000
1.0842337831599005	42.130251	500000500000
1.084235352243465	56.092976	500000500000
1.0842711824505935	45.082686	500000500000
1.0843094684052261	39.942918	500000500000
1.0844122446942248	57.006923	500000500000
1.0846182976469023	41.53073	500000500000
1.0847722367133636	42.36067	500000500000
1.0849817335009324	36.172925	500000500000
1.0850162599544513	58.829123	500000500000
1.0850950384034843	59.089617	500000500000
1.0851545096540491	58.796135	500000500000
1.0852063172431494	43.518356	500000500000
1.085290637568281	61.799748	500000500000
1.0853342845513338	36.443856	500000500000
1.0853471679579254	63.826965	500000500000
1.0855099223815596	30.110532	500000500000
1.085899849244762	51.647898	500000500000
1.0859474599527354	72.092489	500000500000
1.0859509527695916	56.746222	500000500000
1.0859568864110054	51.826093	500000500000
1.0862151118780252	58.127624	500000500000
1.0862240411211528	35.483901	500000500000
1.0864279113943078	54.145087	500000500000
1.0864735896094952	41.944324	500000500000
1.086556088719668	40.970704	500000500000
1.086677656705128	50.498255	500000500000
1.0868618371858063	40.430376	500000500000
1.0871719446669577	48.441544	500000500000
1.0872228745905341	68.33597	500000500000
1.087250919062864	57.15585	500000500000
1.0872657758706636	52.230598	500000500000
1.0872883830345097	60.932437	500000500000
1.087407574207277	43.030089	500000500000
1.0874692028926238	38.29107	500000500000
1.08748562074163	44.124366	500000500000
1.0879274348091612	39.638534	500000500000
1.087959804154265	56.723698	500000500000
1.08796570774393	53.664465	500000500000
1.0879853693604704	40.207958	500000500000
1.088051298686499	40.635893	500000500000
1.0882258268072331	47.10285	500000500000
1.0885681861681664	54.515739	500000500000
1.0885722272738394	45.018281	500000500000
1.0886064413830268	45.127278	500000500000
1.0886332133010708	37.490475	500000500000
1.088689760694987	40.190819	500000500000
1.0887636689587443	47.521257	500000500000
1.088842760479528	61.115209	500000500000
1.0888438554427795	49.650592	500000500000
1.0889711330595016	45.533028	500000500000
1.0890034268560471	60.472599	500000500000
1.0890105694289418	42.46238	500000500000
1.0890375322873045	48.217773	500000500000
1.0891667685363773	57.773493	500000500000
1.089179459983142	59.750981	500000500000
1.0891892149128166	54.634386	500000500000
1.089195785156202	47.488675	500000500000
1.0892749523350496	56.014327	500000500000
1.0893984702595825	45.814336	500000500000
1.0894128479027811	45.755517	500000500000
1.0894396832319706	43.237083	500000500000
1.0894715263286203	31.840859	500000500000
1.0894924424442896	52.708024	500000500000
1.0895688446664722	36.110098	500000500000
1.0896191759125693	55.520834	500000500000
1.0897752360872768	68.316616	500000500000
1.0898828590896872	58.984983	500000500000
1.089967523351822	44.530232	500000500000
1.0900154641686273	46.534608	500000500000
1.0902341263818536	50.185882	500000500000
1.0902892926655208	47.47925	500000500000
1.0903542260698935	43.286353	500000500000
1.090390599200637	58.966243	500000500000
1.0905584822986838	56.268152	500000500000
1.0905940850508573	51.927896	500000500000
1.090867431977435	38.985753	500000500000
1.090914323548662	47.052436	500000500000
1.091202402734376	44.655535	500000500000
1.0912549522525208	37.637427	500000500000
1.0913188006284145	59.149165	500000500000
1.0914724358253975	43.34253	500000500000
1.091574319261829	43.397875	500000500000
1.0916953426494398	56.102165	500000500000
1.0918272833970524	51.16625	500000500000
1.0918823217797664	59.519666	500000500000
1.0919913650727282	42.727646	500000500000
1.0920271499802188	55.071786	500000500000
1.0921216220193901	41.652006	500000500000
1.0921546567371212	49.501316	500000500000
1.0924732457428163	54.983119	500000500000
1.0924876401195656	49.552694	500000500000
1.092488741287267	58.970362	500000500000
1.0927286054559668	51.386814	500000500000
1.0928883550195914	59.322771	500000500000
1.0929701612706286	56.289347	500000500000
1.092991444921623	56.643097	500000500000
1.093040163776016	60.197565	500000500000
1.0931423683162342	51.32689	500000500000
1.0932004978893035	51.648026	500000500000
1.0932852034050176	44.618589	500000500000
1.0932920256249332	38.72787	500000500000
1.0933147377007644	70.263709	500000500000
1.093679666768952	64.651279	500000500000
1.0938325862715983	48.817481	500000500000
1.0938840913160142	26.446524	500000500000
1.0939039596937985	51.446012	500000500000
1.0941036204203651	40.593864	500000500000
1.0941709594699671	53.521365	500000500000
1.0941777499791925	48.65484	500000500000
1.0944176074971126	36.088075	500000500000
1.0944683459307905	52.985161	500000500000
1.0944813418165358	64.02072	500000500000
1.094526465062938	40.774496	500000500000
1.094725003197362	57.383936	500000500000
1.0947423286544802	58.100072	500000500000
1.0947835431401085	39.509586	500000500000
1.0947914788556758	47.494556	500000500000
1.0948776969327692	56.050398	500000500000
1.094974750110299	59.813643	500000500000
1.0950345434849098	58.232866	500000500000
1.09512642559314	50.887143	500000500000
1.095135661209037	40.891104	500000500000
1.095232086000614	59.940256	500000500000
1.0953530958710225	40.658633	500000500000
1.0954626174488926	65.828792	500000500000
1.0955165668891111	45.862835	500000500000
1.095592740599673	37.928195	500000500000
1.0956167738791946	49.469186	500000500000
1.0959128895814692	56.932963	500000500000
1.0961312034195028	45.38857	500000500000
1.096184209561757	41.105676	500000500000
1.0962587529137653	47.542625	500000500000
1.0963815383478268	56.897091	500000500000
1.0966592559781287	46.553805	500000500000
1.096947079642415	43.126493	500000500000
1.0971100694221194	39.856408	500000500000
1.09724684655122	33.813498	500000500000
1.0972760544793116	37.704656	500000500000
1.0972809437588091	39.795316	500000500000
1.0974831442555502	62.648936	500000500000
1.0975911744314306	46.733345	500000500000
1.0976117930295315	38.208769	500000500000
1.097649802590889	44.191615	500000500000
1.097861399807414	41.394583	500000500000
1.0979740344166364	49.040846	500000500000
1.0980579874933785	40.138706	500000500000
1.0982284277868706	49.276465	500000500000
1.09835142609731	66.516927	500000500000
1.0984446616542891	50.854386	500000500000
1.0984932128320763	41.467266	500000500000
1.0986563663686453	45.737847	500000500000
1.0987222284708422	44.972173	500000500000
1.0988144221523437	52.222908	500000500000
1.0988914012280158	39.304572	500000500000
1.0989021548465625	50.303141	500000500000
1.0989254617154256	49.723868	500000500000
1.0990415002594558	43.698555	500000500000
1.0990447462612924	51.331872	500000500000
1.0991063153335423	55.27958	500000500000
1.0991826619262897	43.595133	500000500000
1.0992818567254758	42.996029	500000500000
1.0994696824296282	53.231694	500000500000
1.099645906540213	39.010629	500000500000
1.0996859612719505	50.240148	500000500000
1.0997438925456136	50.311061	500000500000
1.0999025661774	36.983531	500000500000
1.0999394006566297	65.336884	500000500000
1.1000272843022905	53.305462	500000500000
1.1000737932978168	36.482691	500000500000
1.1001286085731825	27.608379	500000500000
1.1002394396673971	49.114413	500000500000
1.1004881685687176	43.105294	500000500000
1.1005288870441574	42.155755	500000500000
1.1008521541627587	41.211216	500000500000
1.1009603123375098	40.329636	500000500000
1.1011576703946215	40.651407	500000500000
1.1013597529450023	24.192993	500000500000
1.1014130776540028	63.582269	500000500000
1.1014559392287842	61.027894	500000500000
1.1014654653400342	57.886199	500000500000
1.1015684632767972	42.25884	500000500000
1.1015721108291332	46.683791	500000500000
1.1015807209148558	54.783736	500000500000
1.1016457903620842	58.419735	500000500000
1.1017197093814526	39.703576	500000500000
1.1017331247777071	29.088286	500000500000
1.1017710314464009	43.433245	500000500000
1.1018814381150337	50.182242	500000500000
1.1019201269577312	53.304642	500000500000
1.1020123417488157	37.338633	500000500000
1.1021328133723665	59.676268	500000500000
1.1021548121300595	54.88481	500000500000
1.102162503147296	37.676614	500000500000
1.1022615251604322	82.33283	500000500000
1.102308787149605	43.033112	500000500000
1.1023503338903513	57.250725	500000500000
1.1023528171657446	40.199641	500000500000
1.102355926611449	54.141067	500000500000
1.1024872329897568	47.177927	500000500000
1.1025281218758578	43.765332	500000500000
1.1027362623258832	67.730509	500000500000
1.1027638169562453	46.921722	500000500000
1.1027875404002598	60.014068	500000500000
1.102894866784203	40.570205	500000500000
1.1029096490406474	53.76472	500000500000
1.1030354276832508	46.20378	500000500000
1.103307462777111	39.578653	500000500000
1.1033176641871578	38.390949	500000500000
1.1034589464450946	47.391533	500000500000
1.1034738555183912	32.860919	500000500000
1.103550654700294	57.516765	500000500000
1.1036172302493887	47.435322	500000500000
1.103694956047085	44.420006	500000500000
1.1037185997003454	56.82459	500000500000
1.1038219722690363	54.933951	500000500000
1.103861551080339	44.513757	500000500000
1.1042334328161605	57.25757	500000500000
1.1044140542004712	51.374109	500000500000
1.1047454209698544	50.81098	500000500000
1.1048517520868293	52.354805	500000500000
1.1048683115055675	57.007814	500000500000
1.1048754087063286	43.09078	500000500000
1.1049561588399872	54.360305	500000500000
1.10501161607408	56.662593	500000500000
1.1052080912743114	38.397775	500000500000
1.1052332215950658	39.262019	500000500000
1.1055429811837738	45.871892	500000500000
1.1057910848160148	35.1034	500000500000
1.1058224809351915	56.546581	500000500000
1.1058951569465356	59.120482	500000500000
1.1060236406355817	57.763626	500000500000
1.1062173104568225	48.20073	500000500000
1.1062642263292402	32.123087	500000500000
1.106425529227166	51.469421	500000500000
1.1064457988701206	37.212091	500000500000
1.1064866426458706	60.821678	500000500000
1.1065088025991785	54.920104	500000500000
1.106699677121117	49.683495	500000500000
1.1067617122078943	61.70243	500000500000
1.1069555163326985	31.399236	500000500000
1.1071262765433856	40.666393	500000500000
1.1073659897376733	63.270036	500000500000
1.1074083719489145	41.658042	500000500000
1.107440927166344	51.235569	500000500000
1.1075257865919579	48.36598	500000500000
1.1075343795853452	56.262286	500000500000
1.107659137113056	51.802734	500000500000
1.1076985059713964	56.474594	500000500000
1.1078607876312998	41.217936	500000500000
1.1079545013964858	39.838294	500000500000
1.1080938557960185	45.885575	500000500000
1.1082990467271223	49.508353	500000500000
1.1083124519133931	62.842723	500000500000
1.108357575239928	33.549155	500000500000
1.1084874684250223	36.516246	500000500000
1.1085090577346852	49.235064	500000500000
1.1085386161241235	51.076168	500000500000
1.1087681600221595	39.253377	500000500000
1.1088257133900572	35.604322	500000500000
1.1088431627396889	52.942849	500000500000
1.1090044566115025	54.826346	500000500000
1.1090452924798218	30.534396	500000500000
1.109105317780207	61.589331	500000500000
1.109168498778227	59.757705	500000500000
1.1092093207207843	49.230084	500000500000
1.109340111611394	52.984982	500000500000
1.1093928641021953	34.485746	500000500000
1.1094516113981836	58.017127	500000500000
1.109746686766791	52.889865	500000500000
1.1099051172021321	40.623569	500000500000
1.1099321750549278	54.798229	500000500000
1.1100388757965147	30.572642	500000500000
1.1101134350795607	51.631392	500000500000
1.1101473293003792	50.660796	500000500000
1.1103026482039065	53.437847	500000500000
1.1104913357982007	46.819101	500000500000
1.1105428186944797	45.574469	500000500000
1.1105761093046982	42.82525	500000500000
1.1105776179955342	71.372407	500000500000
1.110631766092362	38.795876	500000500000
1.1106642112919136	45.850858	500000500000
1.1106843610815096	38.393189	500000500000
1.110790933544629	51.178421	500000500000
1.1108791230536357	44.891561	500000500000
1.1109447030003932	41.590154	500000500000
1.111022445582366	43.584049	500000500000
1.1112352283005136	61.664584	500000500000
1.1113111695560525	64.044996	500000500000
1.111326433570106	35.90952	500000500000
1.11157375024205	57.221433	500000500000
1.111711689501917	49.987509	500000500000
1.1117271731311091	43.626352	500000500000
1.1118424451733857	55.538249	500000500000
1.1120504821595008	51.46275	500000500000
1.1120552013972398	49.620584	500000500000
1.1121703046308342	52.894243	500000500000
1.1121755332833596	47.006912	500000500000
1.1122313647805369	43.451364	500000500000
1.1122534972162832	47.542866	500000500000
1.1124103207689768	58.203168	500000500000
1.1125688240677514	52.377266	500000500000
1.1125865935006094	59.332144	500000500000
1.112626766495889	36.669848	500000500000
1.1126640131872871	44.173894	500000500000
1.1127449444302968	55.200191	500000500000
1.1127883828184255	49.369794	500000500000
1.1127940683830198	58.58486	500000500000
1.1128359578185574	49.423452	500000500000
1.112898111107846	61.655329	500000500000
1.1131402164415758	56.548288	500000500000
1.1134155774314038	47.947351	500000500000
1.1134795219599616	47.089935	500000500000
1.113494899194474	42.033025	500000500000
1.113535473545251	41.627843	500000500000
1.1135757448335344	55.91218	500000500000
1.1137376969039376	49.379126	500000500000
1.1139528692758784	42.972805	500000500000
1.1141207751717233	38.47274	500000500000
1.114177915277098	46.127043	500000500000
1.1142363085004927	50.611713	500000500000
1.114372261900238	52.622354	500000500000
1.1143973831752247	59.41277	500000500000
1.1144907258841616	44.884258	500000500000
1.1146106105719955	54.890357	500000500000
1.1148094103249029	61.075992	500000500000
1.1148231636505366	51.872582	500000500000
1.1150304511684064	52.635109	500000500000
1.1151672360037217	57.421411	500000500000
1.1155659302708678	42.992966	500000500000
1.115635506248336	52.066927	500000500000
1.1157259826003079	61.272978	500000500000
1.1157280318663507	50.941948	500000500000
1.1157885180361036	43.354384	500000500000
1.115883456544027	56.722217	500000500000
1.1159934264879847	71.807795	500000500000
1.1160800799222983	51.166614	500000500000
1.1161207923963363	48.511176	500000500000
1.1161550660118378	59.143915	500000500000
1.1161900207527775	39.779256	500000500000
1.116369225609771	46.842302	500000500000
1.1164226780526834	60.124759	500000500000
1.1166383723753772	53.720283	500000500000
1.1166418238112519	50.034062	500000500000
1.1166873648294282	57.017359	500000500000
1.116712057063515	40.201008	500000500000
1.1167532692794309	35.927104	500000500000
1.1167954427567115	46.247228	500000500000
1.116831783132592	39.028306	500000500000
1.1169110966763032	45.001718	500000500000
1.1169919547322702	54.064741	500000500000
1.1170020027814327	45.905216	500000500000
1.1173265411571245	37.922	500000500000
1.117416253831431	40.246398	500000500000
1.1174730532534696	53.520389	500000500000
1.1174812648623005	45.261483	500000500000
1.1175727172279772	47.183211	500000500000
1.117631607933257	53.11005	500000500000
1.1176325270039973	50.704713	500000500000
1.1176688780038964	48.819605	500000500000
1.117843568461335	40.357422	500000500000
1.1179491149440426	51.33931	500000500000
1.1181557395955035	55.242125	500000500000
1.1182736243336984	48.023252	500000500000
1.1183259110080317	52.469596	500000500000
1.1183295479053852	46.155793	500000500000
1.1184809724921732	54.347969	500000500000
1.1185817284679902	48.369749	500000500000
1.1186384312452693	44.257601	500000500000
1.1190752243120734	41.961765	500000500000
1.119146662260904	52.553742	500000500000
1.1192579325233285	28.131543	500000500000
1.119311507141172	37.652311	500000500000
1.1194046430431783	43.144776	500000500000
1.1194049241508317	44.35323	500000500000
1.1195004915637008	47.481911	500000500000
1.1195095795958991	54.418441	500000500000
1.1195387231190403	55.830405	500000500000
1.1195586320009778	49.218118	500000500000
1.1196022430034571	31.461714	500000500000
1.119627266556885	40.475881	500000500000
1.120079986907928	58.329471	500000500000
1.1201650304242552	53.892802	500000500000
1.1202780206041592	45.919897	500000500000
1.1205664034884824	67.586654	500000500000
1.12057786448729	40.515245	500000500000
1.1206500405052746	51.692622	500000500000
1.1207086622252318	62.485642	500000500000
1.1207792902272171	70.234257	500000500000
1.1209676935087012	43.341131	500000500000
1.1210815598793735	40.280106	500000500000
1.1211322450935193	47.528268	500000500000
1.1211478975445313	41.20042	500000500000
1.1211743614755956	39.259204	500000500000
1.1212746559752071	65.949927	500000500000
1.1214165905030973	39.095037	500000500000
1.1214285667355277	37.403827	500000500000
1.1217044113762933	43.756123	500000500000
1.1217456346721737	45.517904	500000500000
1.1218265860453158	45.560198	500000500000
1.1218279366616564	52.21091	500000500000
1.121908455974317	50.169675	500000500000
1.1219718939248504	41.326187	500000500000
1.1220996782946815	49.725094	500000500000
1.1221511950852388	41.905798	500000500000
1.1221994955968886	47.426699	500000500000
1.1222391683627837	67.120379	500000500000
1.1225197502479158	51.600025	500000500000
1.1227411485586425	44.207412	500000500000
1.12275063264238	53.610807	500000500000
1.1228300577524508	66.453745	500000500000
1.1229895195983166	49.848058	500000500000
1.1233282663282642	46.570167	500000500000
1.1234693525718975	40.559947	500000500000
1.1236204151482865	44.038926	500000500000
1.123851262952681	41.418429	500000500000
1.1239173065214094	55.92487	500000500000
1.1244385906569567	43.078143	500000500000
1.1245165619123485	44.327254	500000500000
1.1246838412790692	62.204842	500000500000
1.1247286735076285	42.482351	500000500000
1.1247540211202085	66.46803	500000500000
1.1247786385917116	44.625429	500000500000
1.1249535164072046	33.696169	500000500000
1.1250271147895676	57.713	500000500000
1.1251209177034478	61.016912	500000500000
1.1251289369559738	53.920143	500000500000
1.1252258479448145	63.30861	500000500000
1.1255542832752066	58.347905	500000500000
1.1256778846212092	44.380237	500000500000
1.1257550071652158	59.353189	500000500000
1.1258647566666993	39.748938	500000500000
1.1265899226549572	42.651356	500000500000
1.1267338197508872	57.554241	500000500000
1.1267393594892108	46.757792	500000500000
1.1267598967881491	55.474995	500000500000
1.1268248153686842	57.999625	500000500000
1.127058450833721	59.126369	500000500000
1.1273622203964708	37.846422	500000500000
1.1275500975945445	55.406742	500000500000
1.127944237235142	35.242511	500000500000
1.1280041055168195	61.594911	500000500000
1.1280604812990904	39.224698	500000500000
1.1281451910363591	65.257402	500000500000
1.128150983758009	56.905364	500000500000
1.1281584303307157	44.14567	500000500000
1.1283199026302195	49.44882	500000500000
1.1283664614574629	49.780009	500000500000
1.1284207273527875	53.74314	500000500000
1.1284833013965714	59.779672	500000500000
1.1284930535537194	35.02037	500000500000
1.128515530490129	45.529228	500000500000
1.1285722529336204	44.096519	500000500000
1.1286236614756282	56.148135	500000500000
1.1287288202327663	39.308892	500000500000
1.1287778354554043	57.141086	500000500000
1.1288174106293565	35.740138	500000500000
1.1289148798442252	37.386669	500000500000
1.1289462150394638	50.878054	500000500000
1.129195917780331	56.155211	500000500000
1.1293313500986326	47.098362	500000500000
1.1293928209632815	62.81885	500000500000
1.129462264749019	54.982144	500000500000
1.1294906321759126	43.305803	500000500000
1.1295094836727957	62.051308	500000500000
1.1295874796143457	45.343932	500000500000
1.1297584633241071	59.851569	500000500000
1.1297759697505696	46.213593	500000500000
1.129783670018802	51.410932	500000500000
1.129891654592934	70.972711	500000500000
1.1298995277973125	41.846283	500000500000
1.1299165259876651	27.0469	500000500000
1.1300397786374974	46.611613	500000500000
1.1300780920558908	50.017639	500000500000
1.1301949341578312	50.538434	500000500000
1.1303698880106643	37.90971	500000500000
1.1305237712043357	38.676025	500000500000
1.1305564705773632	63.277803	500000500000
1.1306355023156247	47.45705	500000500000
1.130640495620592	47.493224	500000500000
1.13068679297646	41.830051	500000500000
1.1308370135709818	52.358087	500000500000
1.1309216747406563	35.683626	500000500000
1.131019658938905	32.981503	500000500000
1.1310301344053806	38.723604	500000500000
1.1311832756822109	40.371799	500000500000
1.1311854047775762	49.280118	500000500000
1.1311933068776612	51.982866	500000500000
1.1312737279099707	33.765956	500000500000
1.1314384240068995	35.188613	500000500000
1.1315261428490515	59.352934	500000500000
1.1316096560835596	51.84293	500000500000
1.1316102148182552	32.855796	500000500000
1.1317323677811055	57.501597	500000500000
1.1318641348767686	51.984743	500000500000
1.1319969885741052	44.95277	500000500000
1.132085129145711	46.033898	500000500000
1.1321422818378593	43.863756	500000500000
1.1321661803626106	65.474116	500000500000
1.1322213043028075	66.973204	500000500000
1.1323860658252265	35.90076	500000500000
1.1323937335864604	53.796655	500000500000
1.1325406430287623	45.277757	500000500000
1.1326797344829918	63.227683	500000500000
1.1326887569902495	47.784043	500000500000
1.1327337829408657	44.030929	500000500000
1.132822288273747	56.33215	500000500000
1.1329956062498872	52.772443	500000500000
1.1330335039131492	58.183948	500000500000
1.1330555469452157	47.585269	500000500000
1.1331147052486437	41.383498	500000500000
1.1337868206161974	39.917609	500000500000
1.1338679060256622	71.809157	500000500000
1.1338824494208275	42.812479	500000500000
1.1340896366997395	82.03161	500000500000
1.1340901042440183	34.674163	500000500000
1.1342661727323655	64.591572	500000500000
1.1344389929326606	40.292291	500000500000
1.134446240126123	56.113291	500000500000
1.1345802181940765	47.573397	500000500000
1.1346238056648783	39.528637	500000500000
1.1346436515288607	49.094269	500000500000
1.1346889000816232	43.431555	500000500000
1.134723136158164	53.208146	500000500000
1.1347827229973153	46.2022	500000500000
1.134997934718779	68.619105	500000500000
1.1352099259360178	47.055804	500000500000
1.1352172211966065	56.110133	500000500000
1.1354178657101173	58.044009	500000500000
1.1354644364068047	46.546793	500000500000
1.135491273487334	47.050512	500000500000
1.135514478574374	45.875973	500000500000
1.1355186215508335	39.375631	500000500000
1.1356185942133348	42.973994	500000500000
1.1357787673620647	70.387591	500000500000
1.1358610449162074	31.98101	500000500000
1.1359104016403778	52.243384	500000500000
1.1359910946067444	63.369266	500000500000
1.1361059600827224	47.775189	500000500000
1.1361093480701039	44.15782	500000500000
1.1361129569432524	34.182405	500000500000
1.136157013521595	45.569267	500000500000
1.1363177227872692	34.285339	500000500000
1.136349346963044	47.180063	500000500000
1.1363577196651096	51.76521	500000500000
1.1363903935209476	40.402757	500000500000
1.1364603845605543	38.006146	500000500000
1.1365230079043522	46.137273	500000500000
1.136581251836374	58.04854	500000500000
1.1367210950221451	50.029652	500000500000
1.1368012896714887	47.572774	500000500000
1.136819281933236	29.514168	500000500000
1.1370411898525363	58.989735	500000500000
1.1370759259323278	40.810022	500000500000
1.1371062699093466	47.514779	500000500000
1.1373405307605085	34.723607	500000500000
1.1373597536682154	62.271303	500000500000
1.1374104207889608	56.659087	500000500000
1.1375018284996508	32.111854	500000500000
1.1375341654264006	54.441878	500000500000
1.137681880633416	39.291914	500000500000
1.1376954197795033	54.931341	500000500000
1.1379519183648157	35.868628	500000500000
1.1380449088608535	33.662843	500000500000
1.1380472924146652	53.535015	500000500000
1.1380579612822042	51.478886	500000500000
1.1380898511790103	49.922191	500000500000
1.1381730412111843	72.049576	500000500000
1.1383663266184536	46.192854	500000500000
1.1387291079849289	41.890336	500000500000
1.138829627575845	41.635401	500000500000
1.1390660079107264	32.077759	500000500000
1.1390971712000233	55.608666	500000500000
1.139124893050238	56.901997	500000500000
1.1394030984783257	49.890445	500000500000
1.1394225673066196	46.933354	500000500000
1.139438604928915	50.119739	500000500000
1.1395782618688413	38.119243	500000500000
1.1396080817855048	50.626395	500000500000
1.1397560790014565	37.347634	500000500000
1.1397701158878228	42.296725	500000500000
1.139775796620173	60.018924	500000500000
1.1400771055937509	45.582824	500000500000
1.1402025025781488	37.998726	500000500000
1.1402187819782978	56.037747	500000500000
1.1403027809481938	53.285292	500000500000
1.1403387689066986	64.223659	500000500000
1.14041383399506	59.959821	500000500000
1.1406101300849991	56.475029	500000500000
1.1408033957399824	35.083846	500000500000
1.1409485584061954	51.574759	500000500000
1.1410453368801798	52.527387	500000500000
1.141051194524241	41.300372	500000500000
1.1411025127322496	37.152718	500000500000
1.1413188590639418	50.643007	500000500000
1.1413442111876169	68.327494	500000500000
1.1413973186890845	44.264975	500000500000
1.1414072580432502	60.030482	500000500000
1.1414213433254368	50.163958	500000500000
1.141440743752927	56.303693	500000500000
1.1415370973631502	51.394324	500000500000
1.1415541051371978	39.773568	500000500000
1.141560800972227	53.889265	500000500000
1.1415763400895882	38.888506	500000500000
1.1417388943337416	47.230124	500000500000
1.1420193407390724	41.100092	500000500000
1.14205651545163	60.993256	500000500000
1.1421201956519813	62.121957	500000500000
1.1421246820695243	34.193799	500000500000
1.1421503984441457	28.970992	500000500000
1.1421646229307258	55.143085	500000500000
1.1422916134734598	44.763493	500000500000
1.1423092423762125	38.069732	500000500000
1.1424697018638854	57.620454	500000500000
1.1425609716060472	49.626164	500000500000
1.1426185789750805	52.714157	500000500000
1.1426317991591213	47.119502	500000500000
1.1427302895847682	54.203724	500000500000
1.1427711255551505	57.604462	500000500000
1.1428493951505998	51.797126	500000500000
1.1429385785512127	38.303625	500000500000
1.1429408010755815	66.960325	500000500000
1.1429429871445975	65.65371	500000500000
1.1429461779564578	70.269955	500000500000
1.143097104521837	36.747319	500000500000
1.1432143187769308	50.560479	500000500000
1.1433445201169858	45.765202	500000500000
1.1433615997527804	47.459016	500000500000
1.1434482744740544	66.022267	500000500000
1.1434496202252729	50.01245	500000500000
1.143514550684476	54.170963	500000500000
1.1435551590975501	38.796398	500000500000
1.1436211765136837	35.32938	500000500000
1.143752289212734	62.510862	500000500000
1.143830352997002	47.853774	500000500000
1.1438625255752457	42.460599	500000500000
1.14393357367934	69.84288	500000500000
1.1440165123332982	36.787242	500000500000
1.1440331345100887	51.901417	500000500000
1.1440425378104893	56.194621	500000500000
1.1440862577355069	51.023746	500000500000
1.1441563112616109	28.782598	500000500000
1.144179852672946	49.293013	500000500000
1.1442598285963843	34.656189	500000500000
1.1442736840808343	42.019907	500000500000
1.1443073738649447	48.200453	500000500000
1.1444775520325965	31.704605	500000500000
1.1445799378862684	34.759203	500000500000
1.1446800904087358	62.637394	500000500000
1.1447776009036208	40.818266	500000500000
1.1447981525754232	28.540445	500000500000
1.1448028441975395	36.165318	500000500000
1.1449958910656142	44.031647	500000500000
1.1452133276715906	45.931949	500000500000
1.1453654364640449	59.531608	500000500000
1.1453974121010575	50.525861	500000500000
1.145510988101275	46.07632	500000500000
1.1456396633018275	39.932145	500000500000
1.1457270246548747	54.365104	500000500000
1.1459261468641966	33.090778	500000500000
1.1459488052288185	44.326792	500000500000
1.146131514084854	55.389389	500000500000
1.1462138700775268	57.146889	500000500000
1.1462840263732117	32.0054	500000500000
1.1464628936086998	50.839584	500000500000
1.1466634222458991	39.474208	500000500000
1.146797562403436	52.951519	500000500000
1.1471582663940223	57.152998	500000500000
1.147192935820366	45.207812	500000500000
1.1472288805854038	48.120885	500000500000
1.1472302044697322	49.910935	500000500000
1.1472722543791771	41.720813	500000500000
1.1473798413818572	50.647759	500000500000
1.1475311009145224	54.685217	500000500000
1.147604891930817	43.957156	500000500000
1.1476811310972022	40.306774	500000500000
1.1477950931581409	41.167629	500000500000
1.1479718356561508	40.189795	500000500000
1.1480608100696277	52.288146	500000500000
1.1481765845949703	42.594978	500000500000
1.1482910938723039	58.619326	500000500000
1.1482929692493196	47.365073	500000500000
1.1484981586147756	31.743457	500000500000
1.1485402049570872	32.268543	500000500000
1.1487795479100662	44.544395	500000500000
1.1488766935321395	69.56987	500000500000
1.1489409948013558	76.606787	500000500000
1.149022283585457	53.423498	500000500000
1.1491003363591892	54.047628	500000500000
1.1491314830498385	41.98415	500000500000
1.1493992426761808	49.643731	500000500000
1.1495047646912917	53.091148	500000500000
1.1497159225263882	37.471385	500000500000
1.1497608474841354	46.021429	500000500000
1.1498336361767367	66.207796	500000500000
1.1498678820800623	40.515439	500000500000
1.149904641564778	45.726987	500000500000
1.1499418249795652	58.458372	500000500000
1.1499698699234786	51.603499	500000500000
1.1500643981611467	49.270032	500000500000
1.1503044320315472	32.263588	500000500000
1.1503340058886915	42.747582	500000500000
1.1503349435227124	40.013426	500000500000
1.1503674086939903	50.655756	500000500000
1.1505087192562982	38.886947	500000500000
1.1507823109960682	59.628325	500000500000
1.1508102639532904	39.559751	500000500000
1.1509094706994099	49.654952	500000500000
1.1509512560924815	39.641595	500000500000
1.1512541094127915	45.602874	500000500000
1.1513169471307778	41.375921	500000500000
1.1514193597203601	55.472419	500000500000
1.15146835646907	50.965642	500000500000
1.151480836723551	42.909351	500000500000
1.151578252644281	47.853504	500000500000
1.151779387572626	42.850358	500000500000
1.1518074084485297	41.121125	500000500000
1.1518510731546927	35.348906	500000500000
1.1518648060844552	53.511818	500000500000
1.1521215427540958	54.918918	500000500000
1.1523575463912037	46.783859	500000500000
1.1523795170590736	36.335716	500000500000
1.1525600741649642	38.545042	500000500000
1.1526152807764036	54.924298	500000500000
1.152704244994319	48.533948	500000500000
1.152934702099126	43.594178	500000500000
1.15296660920828	60.443757	500000500000
1.1532792729313914	64.162275	500000500000
1.1533452694220716	48.448576	500000500000
1.1533529753883844	57.729887	500000500000
1.1534164442024193	57.230401	500000500000
1.1534905764215466	29.85035	500000500000
1.1535151343087329	42.214799	500000500000
1.1535406903145164	44.349028	500000500000
1.1536291725079102	59.357043	500000500000
1.153659485672804	46.971084	500000500000
1.15379679631697	58.812846	500000500000
1.1539286048652009	49.6415	500000500000
1.154119425872847	36.301163	500000500000
1.1541347206009798	56.548591	500000500000
1.154296385226032	48.115629	500000500000
1.154541712373259	38.843389	500000500000
1.1546479754809065	48.310159	500000500000
1.154690740481675	51.240627	500000500000
1.1547938796723898	49.854117	500000500000
1.1548522474821812	61.209276	500000500000
1.1549059639264427	56.72137	500000500000
1.154972484999479	34.630987	500000500000
1.154977276350832	36.641562	500000500000
1.1550788040215956	58.455599	500000500000
1.1550868611396916	38.906841	500000500000
1.1551153914553782	43.695961	500000500000
1.1551401149664016	53.795967	500000500000
1.1551714680648952	46.759272	500000500000
1.1554174813528386	52.640746	500000500000
1.1556417128911507	58.086261	500000500000
1.1556495112307803	51.397744	500000500000
1.1557262943670834	56.914915	500000500000
1.1557696171054963	43.013532	500000500000
1.1557780354120328	56.784629	500000500000
1.1557979198123642	84.714984	500000500000
1.155803487495119	59.736894	500000500000
1.1558246710353348	48.84562	500000500000
1.1558609743404848	49.367721	500000500000
1.1560905172040878	63.419922	500000500000
1.1561804515556011	53.06843	500000500000
1.1562053705170845	35.139796	500000500000
1.156290884789313	45.464262	500000500000
1.156293432308003	50.087932	500000500000
1.1563169732320502	40.387068	500000500000
1.1563836388118578	47.93168	500000500000
1.1566906240910186	45.358673	500000500000
1.1566938990005111	61.998569	500000500000
1.1568013866940627	44.915887	500000500000
1.1568349300669265	40.330097	500000500000
1.1570791972306895	55.203882	500000500000
1.1570814423346727	38.603506	500000500000
1.157137717675853	39.802159	500000500000
1.1571410694472786	59.565816	500000500000
1.1571910288186125	43.356871	500000500000
1.1572009028758312	50.347187	500000500000
1.157528728477142	53.638569	500000500000
1.1575792459591423	50.082038	500000500000
1.157601601997488	39.075006	500000500000
1.1576530292810268	63.58202	500000500000
1.1576875590133375	65.957095	500000500000
1.1578094571641286	51.113582	500000500000
1.157853803961994	40.09243	500000500000
1.1579714446284082	42.918297	500000500000
1.1581625117354823	48.858744	500000500000
1.1581743665290047	57.108698	500000500000
1.15830130231404	39.000364	500000500000
1.1586353880365678	46.401976	500000500000
1.1586760752329122	37.31262	500000500000
1.1588173767766214	58.054722	500000500000
1.1589902962391103	54.049954	500000500000
1.1590216879441997	51.662531	500000500000
1.1592510207279334	43.97648	500000500000
1.159264533660502	55.636024	500000500000
1.159367341388585	36.240522	500000500000
1.1596109254699036	49.528625	500000500000
1.1596417808822674	50.842929	500000500000
1.159666664210873	54.554318	500000500000
1.159823707734574	48.773633	500000500000
1.1598546848613258	60.829041	500000500000
1.1599248199911774	45.896174	500000500000
1.1600735223977556	46.986907	500000500000
1.1600922818381192	44.624388	500000500000
1.1601190293827204	61.433705	500000500000
1.1603189405159289	43.220204	500000500000
1.1603284790106299	49.876493	500000500000
1.160342814816118	51.616795	500000500000
1.160439250704566	54.409029	500000500000
1.160468605758346	49.51307	500000500000
1.160614020094998	54.003188	500000500000
1.1608604470520063	43.864234	500000500000
1.1610478925600378	49.957573	500000500000
1.161241632899996	44.396978	500000500000
1.1612711596575511	49.133818	500000500000
1.1612853019194915	33.56796	500000500000
1.1613219517788922	37.765005	500000500000
1.1614046037928785	46.076508	500000500000
1.1614348205677545	57.346156	500000500000
1.1614670541716507	51.294898	500000500000
1.1616027904866202	47.488739	500000500000
1.1617008759720466	55.537728	500000500000
1.1617036842093311	38.053296	500000500000
1.1617240607356183	68.663281	500000500000
1.1617268137355663	56.922061	500000500000
1.1617269879240917	42.836136	500000500000
1.1617485453120893	45.402475	500000500000
1.1618819700194245	56.249105	500000500000
1.1620238105873728	37.910153	500000500000
1.162087245832478	41.777421	500000500000
1.1621407111941746	34.899037	500000500000
1.1621933410815402	61.196586	500000500000
1.1622797482411242	63.405643	500000500000
1.1622850802549047	51.355834	500000500000
1.1623038902752287	38.476804	500000500000
1.1624394304839645	57.464008	500000500000
1.1624399998497037	48.961879	500000500000
1.1624520590421614	57.400293	500000500000
1.1625055213615072	27.322732	500000500000
1.1625350639938217	47.490141	500000500000
1.1625645772347513	50.697417	500000500000
1.1626525816488609	54.069335	500000500000
1.162668998029929	34.289594	500000500000
1.1627510386993458	45.9831	500000500000
1.162794154856477	47.365556	500000500000
1.162836765342819	51.341712	500000500000
1.1628464842821558	53.447871	500000500000
1.163003168162662	67.197116	500000500000
1.16314600555852	43.062167	500000500000
1.1631637370171313	49.845626	500000500000
1.1632392079221772	47.871576	500000500000
1.1633392536548195	38.081546	500000500000
1.1633844638613784	53.444155	500000500000
1.163392187157612	46.106838	500000500000
1.1634164515382428	48.447084	500000500000
1.1637771029933743	59.654491	500000500000
1.1638700127966368	38.00554	500000500000
1.1639164100511747	47.274199	500000500000
1.1639713354191707	45.206381	500000500000
1.1640516379439911	52.711352	500000500000
1.16410484733494	46.482744	500000500000
1.1641235372509386	66.589811	500000500000
1.1642832403166938	45.195853	500000500000
1.1644967141424214	50.762808	500000500000
1.1645989482700059	41.633928	500000500000
1.164621712498968	43.448149	500000500000
1.1647718327629626	53.251226	500000500000
1.164821008564509	51.790791	500000500000
1.1648593468406574	33.505904	500000500000
1.1648838618078108	67.133024	500000500000
1.1649356034982938	72.69997	500000500000
1.1649471844098445	50.950449	500000500000
1.16499524019585	31.798967	500000500000
1.1651742950322594	47.920648	500000500000
1.1651822644296697	67.905717	500000500000
1.1651852288782325	50.427546	500000500000
1.1653094147460803	44.929106	500000500000
1.1655416865793349	44.589606	500000500000
1.1655782506424974	48.257617	500000500000
1.165652735337229	39.807256	500000500000
1.1656931970064912	60.535889	500000500000
1.1656978107279918	41.02965	500000500000
1.1657438481989149	33.604458	500000500000
1.165878364457936	37.338842	500000500000
1.1661118600701743	55.329454	500000500000
1.166436403538608	52.196321	500000500000
1.1665710810968686	46.41888	500000500000
1.1666016208644487	49.479259	500000500000
1.1669252021206735	63.320637	500000500000
1.1669862711327168	49.908833	500000500000
1.1670862904747312	65.594821	500000500000
1.167213251388143	52.832456	500000500000
1.1672928871062984	62.006387	500000500000
1.16733845531729	53.680552	500000500000
1.167390362136689	57.715802	500000500000
1.1674849123328708	58.089829	500000500000
1.1674882791671797	50.049769	500000500000
1.1675961263809531	43.322383	500000500000
1.1678074452625549	55.384377	500000500000
1.1680700974989842	45.025881	500000500000
1.16812374518151	54.078376	500000500000
1.1682072991543626	72.552745	500000500000
1.168286623083192	36.66092	500000500000
1.168297153363467	33.454283	500000500000
1.1683446108196645	43.492664	500000500000
1.1684392129148429	54.106642	500000500000
1.168576726971843	44.005152	500000500000
1.169095192708364	47.87759	500000500000
1.1692975042474931	36.078589	500000500000
1.1693176589607632	58.320784	500000500000
1.1695094732939135	51.704742	500000500000
1.1695494231853778	37.874641	500000500000
1.169842555998971	51.033605	500000500000
1.1698905932505557	42.664978	500000500000
1.1699100605082482	41.376396	500000500000
1.1699255557050376	46.345984	500000500000
1.1699419605544978	44.702845	500000500000
1.1700136682879794	44.005297	500000500000
1.1700381131432704	48.574697	500000500000
1.1703597981957763	50.40904	500000500000
1.170360689516556	49.348474	500000500000
1.1703652816000056	39.894603	500000500000
1.1704354118803761	45.539588	500000500000
1.1704392401936328	48.902847	500000500000
1.1706809405357212	62.852609	500000500000
1.1710848385602828	64.72831	500000500000
1.1712163623143748	38.437958	500000500000
1.171344222375556	39.74722	500000500000
1.1713692170694503	37.351079	500000500000
1.1715424523030384	40.171306	500000500000
1.1716417047740648	49.781749	500000500000
1.171691137235233	56.526499	500000500000
1.1717431780782608	44.827309	500000500000
1.1721160312854608	57.729414	500000500000
1.1721264805202067	34.424197	500000500000
1.1721307795466454	40.524611	500000500000
1.1721760872248228	56.904962	500000500000
1.1722336352416889	43.601432	500000500000
1.1724937090365135	36.409594	500000500000
1.1726936442523923	40.899756	500000500000
1.1727154046827168	40.851981	500000500000
1.1729028897198726	60.121449	500000500000
1.1731012278779236	51.659771	500000500000
1.1732222178738179	38.472005	500000500000
1.173222524857991	45.968837	500000500000
1.173228705777554	52.255236	500000500000
1.1733468649071672	57.434893	500000500000
1.1733794998837208	45.342815	500000500000
1.1733870009012035	60.388056	500000500000
1.1734267619208825	40.531951	500000500000
1.1736527433863162	51.974851	500000500000
1.1736914565017444	51.231753	500000500000
1.173786320496353	43.940293	500000500000
1.1738336562655862	48.05712	500000500000
1.1739616095800978	51.831024	500000500000
1.1740529728778897	39.444292	500000500000
1.1741243638740164	47.440364	500000500000
1.1741726240971615	36.657278	500000500000
1.1741977880481054	47.287177	500000500000
1.1742000408735782	52.41767	500000500000
1.174231565023137	61.708473	500000500000
1.1743116158344649	45.773698	500000500000
1.174406530772086	40.82417	500000500000
1.174691696020986	46.540156	500000500000
1.1747047514005506	43.99925	500000500000
1.1747772380594108	46.654354	500000500000
1.1748430752401204	41.277434	500000500000
1.1748934766888632	45.868613	500000500000
1.1749518236830578	43.975201	500000500000
1.175150821910367	49.960966	500000500000
1.1752369386883068	40.076497	500000500000
1.1754032007666384	38.612138	500000500000
1.1755846963768095	62.682402	500000500000
1.1757417493550142	39.827486	500000500000
1.175786572031178	60.613599	500000500000
1.1759270083899125	44.143478	500000500000
1.1760652640596525	36.862139	500000500000
1.1760830835397964	34.696042	500000500000
1.1761173050887	62.46005	500000500000
1.1761905327616158	38.347793	500000500000
1.176268056999303	38.023415	500000500000
1.1764231112463892	56.170604	500000500000
1.1764805113840535	37.335199	500000500000
1.176510860905259	46.364315	500000500000
1.176563162085381	52.873348	500000500000
1.1766617991261954	59.116954	500000500000
1.1767778497357146	42.790108	500000500000
1.1768248947928948	66.698187	500000500000
1.1768828016211477	42.376881	500000500000
1.1769610508910369	54.304187	500000500000
1.1770683020865356	53.596204	500000500000
1.177156520865368	38.912833	500000500000
1.1772475148779828	52.316026	500000500000
1.177346607950164	32.712072	500000500000
1.1775376142615186	51.222184	500000500000
1.1777227255765867	62.958909	500000500000
1.1779924258706616	49.870669	500000500000
1.1781383398561005	40.327666	500000500000
1.1781679794454625	46.541111	500000500000
1.1783128506226628	51.433349	500000500000
1.178459747026796	47.991315	500000500000
1.178549679208237	45.280373	500000500000
1.178843910232485	37.285486	500000500000
1.178878909425878	38.836784	500000500000
1.1789276745521122	56.530043	500000500000
1.1789282202532425	66.307058	500000500000
1.1789846678799338	36.022186	500000500000
1.1791458970054085	53.981297	500000500000
1.1791702893506677	43.572101	500000500000
1.179257570167774	45.766715	500000500000
1.1793859175270467	57.947131	500000500000
1.1794091422654582	29.550446	500000500000
1.1795001546461856	56.20231	500000500000
1.1795494359589744	46.260511	500000500000
1.1795602916456134	55.257966	500000500000
1.1796654935420068	45.013296	500000500000
1.1796682401617815	44.525779	500000500000
1.1797167765054746	39.757676	500000500000
1.1797387726320545	43.78393	500000500000
1.1798928216981357	41.773995	500000500000
1.180019246268569	47.947904	500000500000
1.1800355301572614	47.669791	500000500000
1.1801579530821649	40.50949	500000500000
1.1803942732604713	66.827103	500000500000
1.1805504940702785	45.958841	500000500000
1.1805943036785829	48.866708	500000500000
1.1806252126260517	54.796516	500000500000
1.1806595042116177	48.887578	500000500000
1.1806904115703496	57.387763	500000500000
1.1807158879919384	50.95315	500000500000
1.1808961753298697	45.52012	500000500000
1.1809661654680972	63.181079	500000500000
1.181079854816304	41.126843	500000500000
1.1811485110561444	42.683438	500000500000
1.1811827813039188	55.413565	500000500000
1.181266552160757	38.033628	500000500000
1.181451275571229	37.750568	500000500000
1.1816168716828144	45.405149	500000500000
1.1817411092245769	67.468442	500000500000
1.1817414019783614	41.862538	500000500000
1.181928879079314	49.302158	500000500000
1.1819566080563917	61.143618	500000500000
1.1819809062076194	51.186256	500000500000
1.1820268860806262	50.089367	500000500000
1.1820561895823036	49.099843	500000500000
1.182069852552316	46.348584	500000500000
1.1821229739971255	30.234199	500000500000
1.182254553092303	59.199443	500000500000
1.1825179713165337	86.416283	500000500000
1.1825503690657535	46.00216	500000500000
1.1826295895941903	42.816759	500000500000
1.182630733394915	41.00265	500000500000
1.1828021631757304	61.063859	500000500000
1.1828864785081308	50.679229	500000500000
1.182894128984333	54.8228	500000500000
1.182894872010989	58.320252	500000500000
1.1833529898509174	42.096716	500000500000
1.1833744586895714	49.106997	500000500000
1.1834238938497457	48.461904	500000500000
1.1834315609124648	48.246662	500000500000
1.1835439614603946	44.943875	500000500000
1.1836135566794357	55.522974	500000500000
1.1836666057111491	54.130746	500000500000
1.1838691254997142	48.593115	500000500000
1.183892741309164	41.107908	500000500000
1.1840228257265402	51.034402	500000500000
1.184046678283667	67.19327	500000500000
1.1840538832420706	43.359115	500000500000
1.1841115919514758	56.016166	500000500000
1.1841553885460592	39.726891	500000500000
1.1843685895468954	51.408934	500000500000
1.1843905610767886	59.585572	500000500000
1.1843923690173457	50.455948	500000500000
1.1844689843392169	33.558261	500000500000
1.1844783399800412	59.225086	500000500000
1.1845783497865594	28.706402	500000500000
1.1846233742585972	44.744806	500000500000
1.184639267777981	49.835478	500000500000
1.1847302405184126	38.125812	500000500000
1.1848369978990492	51.608444	500000500000
1.1850053459717378	28.924701	500000500000
1.18500704858482	52.47896	500000500000
1.1851620562656793	51.853418	500000500000
1.1853763475081145	31.260927	500000500000
1.1854032086231572	34.961553	500000500000
1.1856367788318742	49.398034	500000500000
1.1857166413672946	50.917304	500000500000
1.1858201114625442	50.428586	500000500000
1.1862718945648805	58.546068	500000500000
1.1864610980575017	44.459555	500000500000
1.186710776794623	56.186817	500000500000
1.1868249829840378	52.73578	500000500000
1.1868292758391754	51.984622	500000500000
1.1871171306189146	76.575618	500000500000
1.1871727192925676	52.007374	500000500000
1.1872660717706187	40.747244	500000500000
1.1875702164742319	49.072357	500000500000
1.1876024328293424	39.974531	500000500000
1.1876081004949008	36.351719	500000500000
1.1876813315873191	46.052831	500000500000
1.1878341781276198	59.31249	500000500000
1.1879521972743996	53.569257	500000500000
1.1880785093649946	54.220979	500000500000
1.1882169348329776	52.199568	500000500000
1.188278467494993	50.870387	500000500000
1.1882993158171942	53.499849	500000500000
1.1883258229454854	46.925135	500000500000
1.1883827594282472	55.698654	500000500000
1.1884625506193416	44.289071	500000500000
1.188711453074385	32.047676	500000500000
1.1888224404195666	66.323257	500000500000
1.1889119767582128	43.596872	500000500000
1.1890134712819536	40.585904	500000500000
1.1891167034024577	51.952055	500000500000
1.1892809058471343	35.189715	500000500000
1.1893529712015956	48.709122	500000500000
1.1897510003523868	53.115649	500000500000
1.1897974525906705	47.240121	500000500000
1.1899374430617362	42.202827	500000500000
1.189947274724283	47.392655	500000500000
1.1901510160469004	46.82756	500000500000
1.1903312445949323	51.860735	500000500000
1.1903408458614724	55.437891	500000500000
1.1904680148657667	30.61293	500000500000
1.1905353978686068	62.186392	500000500000
1.1906956210282609	47.505188	500000500000
1.1908512802309703	47.127632	500000500000
1.1911799385519617	49.478518	500000500000
[truncated: 48,080 more rows]
