# Supplementary material for: The evolutionary maintenance of Lévy flight foraging
Source: PLoS Comput Biol. 2022 Jan 18;18(1):e1009490. doi: 10.1371/journal.pcbi.1009490 (PMC8797186; doi:10.1371/journal.pcbi.1009490)
Supplement: S1 Data — (ZIP) [file pcbi.1009490.s005.zip › S1_Data/single_generation_data/speed_1/levy_dim_1_results/fd_aol1]

1.0002411623750491	106.8854652	3125001250000
1.0002456662465111	136.2180808	3125001250000
1.0003033853921992	124.7276524	3125001250000
1.000329978197633	104.326464	3125001250000
1.0005611625070168	105.3749644	3125001250000
1.0005716335181416	111.5084572	3125001250000
1.00058247800791	110.1123336	3125001250000
1.0006307538679389	116.7916836	3125001250000
1.0006775507065555	131.80151	3125001250000
1.000910940121	129.9999876	3125001250000
1.0010259798162244	93.4216732	3125001250000
1.001048267027462	107.1739388	3125001250000
1.0011754193293174	136.5807404	3125001250000
1.0012626101361262	118.4258016	3125001250000
1.0015210934261922	117.0580728	3125001250000
1.0015471601574997	75.3691072	3125001250000
1.0016568025017127	110.9610628	3125001250000
1.0016801930622024	130.4003616	3125001250000
1.0021740737088891	121.068314	3125001250000
1.002180434677515	133.4884168	3125001250000
1.0023561147637	122.3404136	3125001250000
1.0023757731723184	122.8447124	3125001250000
1.0024871937465765	111.7489832	3125001250000
1.0025225815353558	99.9885736	3125001250000
1.0027463799685443	95.2947956	3125001250000
1.0029045454464904	104.9968936	3125001250000
1.0029535944858117	127.8259044	3125001250000
1.0029586818730758	114.6354628	3125001250000
1.0031622662028803	109.0566392	3125001250000
1.0032972768064388	123.0765188	3125001250000
1.003364997838714	125.709142	3125001250000
1.0034785476851913	117.7017496	3125001250000
1.0035919941886464	137.5298528	3125001250000
1.0036226060617928	119.8084832	3125001250000
1.00366701497791	117.081988	3125001250000
1.0036993234059808	133.4364748	3125001250000
1.0038680700876508	134.1676636	3125001250000
1.0039704020502909	129.1330492	3125001250000
1.0041560025323006	109.3336812	3125001250000
1.0041590527980166	143.8492312	3125001250000
1.0041743489188355	105.3483364	3125001250000
1.004261573013256	121.2024628	3125001250000
1.0043118612442228	110.831364	3125001250000
1.0043341171433524	119.1526212	3125001250000
1.0043375583119876	92.6528612	3125001250000
1.0043670277433434	126.4138976	3125001250000
1.0043891137010803	128.5467096	3125001250000
1.0044536826569104	117.798202	3125001250000
1.0044639770772537	141.5036364	3125001250000
1.0045476290116704	139.1067708	3125001250000
1.0045496318046028	125.52159	3125001250000
1.004746965078222	141.7243588	3125001250000
1.0047682792124115	143.2500188	3125001250000
1.0047781108122562	164.7125328	3125001250000
1.005039466679985	116.6160932	3125001250000
1.005118524276938	111.778088	3125001250000
1.0053122106490278	134.5966048	3125001250000
1.0054002730722935	120.2633028	3125001250000
1.0054949985207695	116.703276	3125001250000
1.0055837945704558	135.2899204	3125001250000
1.005817293251564	126.2683256	3125001250000
1.0060354310084554	134.7335512	3125001250000
1.006098465597559	137.829988	3125001250000
1.0061205883664832	122.9826236	3125001250000
1.0062445490203382	108.5540132	3125001250000
1.006263004337825	132.9304364	3125001250000
1.0062734074547743	136.3280608	3125001250000
1.0062977769208603	115.5000672	3125001250000
1.006524011008466	128.395456	3125001250000
1.0065744436351274	112.8319004	3125001250000
1.0065904268590504	138.5787764	3125001250000
1.0066927052342858	96.3848016	3125001250000
1.0067859609105718	114.0179848	3125001250000
1.007065288655338	102.7705144	3125001250000
1.0071433518323176	114.7393112	3125001250000
1.0071971370971968	124.8960244	3125001250000
1.0072036469743524	109.1902032	3125001250000
1.007220326773263	97.9927228	3125001250000
1.0073399408715318	96.7746356	3125001250000
1.0078326474045172	123.1265584	3125001250000
1.0080618735861853	117.1955056	3125001250000
1.0080680347598616	138.5290748	3125001250000
1.0081022937391535	108.2636872	3125001250000
1.008156715579504	106.3133992	3125001250000
1.0081716262036435	115.4393664	3125001250000
1.008294107884665	140.8776584	3125001250000
1.0084072611088652	93.8511172	3125001250000
1.0084658626393326	109.850806	3125001250000
1.0085210511009082	115.1532124	3125001250000
1.0085649297316808	104.7357436	3125001250000
1.008738698538514	123.0961548	3125001250000
1.0087603321732836	117.5692028	3125001250000
1.0087803919451162	141.4662564	3125001250000
1.0091389004105729	100.0347368	3125001250000
1.0093180733225378	140.7979092	3125001250000
1.0096163450082731	138.7362864	3125001250000
1.009726110180313	123.2900208	3125001250000
1.0097777608502183	138.2438868	3125001250000
1.0097990530288838	119.8436236	3125001250000
1.0098030345063194	106.5369692	3125001250000
1.0098787927648671	106.5406232	3125001250000
1.0100059801886054	145.6183996	3125001250000
1.0100180283766798	113.4320464	3125001250000
1.0102010363034497	122.1892808	3125001250000
1.0102727574823258	114.6504192	3125001250000
1.0103191824405773	107.5006964	3125001250000
1.0103653385275475	167.23732	3125001250000
1.0103811188508571	123.7187808	3125001250000
1.010434022056729	126.5840284	3125001250000
1.0104987686276687	122.4802416	3125001250000
1.0106878895522016	122.9300644	3125001250000
1.0107309707423346	94.4598668	3125001250000
1.0109342306412	134.4786824	3125001250000
1.0109501896357085	106.3644236	3125001250000
1.0110047327076868	122.5792512	3125001250000
1.0113161750649449	118.3985444	3125001250000
1.011319051120553	111.2374352	3125001250000
1.0113488627828913	122.462704	3125001250000
1.011514467709557	145.3153292	3125001250000
1.0115163140839942	147.5173568	3125001250000
1.0115371617023878	138.5882984	3125001250000
1.0115639084613406	95.8566364	3125001250000
1.0115661111970278	133.92677	3125001250000
1.0115797839860976	130.4102412	3125001250000
1.0117240728225776	113.0777556	3125001250000
1.0118305270723706	115.4038232	3125001250000
1.0118545674040569	120.6037072	3125001250000
1.0122336878419134	129.5552824	3125001250000
1.01238576480599	111.899824	3125001250000
1.0124111377545066	133.340872	3125001250000
1.012455663606619	155.9685516	3125001250000
1.0126081604466748	125.7757336	3125001250000
1.012663340700179	108.770176	3125001250000
1.012858271228201	140.4783396	3125001250000
1.0128795556447965	124.8093264	3125001250000
1.0129004786894242	127.7834864	3125001250000
1.0132237155120434	106.006274	3125001250000
1.0135825485703918	137.004958	3125001250000
1.0137653681894323	139.5034648	3125001250000
1.0140039505269192	127.3695896	3125001250000
1.0141139743512912	116.2671268	3125001250000
1.0141174111362368	140.7608692	3125001250000
1.014170758509896	125.685538	3125001250000
1.0142851294242718	123.1529104	3125001250000
1.0143610332966482	118.296696	3125001250000
1.0143922432669346	132.1308336	3125001250000
1.0145104524507271	107.0731944	3125001250000
1.0145133050629749	104.361514	3125001250000
1.0145528449450494	122.4943452	3125001250000
1.0145550341683576	138.434696	3125001250000
1.014574425813152	109.9912884	3125001250000
1.0146449612197561	90.4089028	3125001250000
1.0150078079729727	133.3742156	3125001250000
1.0150155653394686	126.9343508	3125001250000
1.0150265421943951	105.2187728	3125001250000
1.015069673584519	102.2800628	3125001250000
1.0151161552991352	114.6540932	3125001250000
1.015338486506551	109.8853848	3125001250000
1.0153564636775438	102.0591904	3125001250000
1.0154638064389792	106.5226484	3125001250000
1.0155454070660197	118.1654928	3125001250000
1.015600714683142	118.3246548	3125001250000
1.015800783855746	121.7534204	3125001250000
1.0159639431596637	87.431824	3125001250000
1.0163732260308571	128.0457512	3125001250000
1.016381750942959	154.5725736	3125001250000
1.016402358984534	118.8429276	3125001250000
1.0164262431932305	131.6345472	3125001250000
1.0164609699018237	112.2360748	3125001250000
1.0165078383231132	118.998212	3125001250000
1.0167081962263471	105.6623644	3125001250000
1.0167288424603884	105.5137432	3125001250000
1.016756450100352	101.5019168	3125001250000
1.016873022802677	128.1249952	3125001250000
1.0168776841865603	120.577864	3125001250000
1.0168924310643248	138.4856272	3125001250000
1.0169858854769849	106.5679112	3125001250000
1.0169892232143032	115.9595228	3125001250000
1.017000904425429	123.0021072	3125001250000
1.0170789150451234	122.9969296	3125001250000
1.017181708137778	151.11936	3125001250000
1.0172841412065678	94.6145652	3125001250000
1.0173018290684757	118.756512	3125001250000
1.0173318007553296	108.7040364	3125001250000
1.0173586260210263	116.8080476	3125001250000
1.0175609994808417	122.649042	3125001250000
1.0175936689231877	113.0486656	3125001250000
1.0177630577816723	137.5213248	3125001250000
1.0177977958431423	104.4645888	3125001250000
1.0178525866958534	144.339436	3125001250000
1.017869979800123	159.056908	3125001250000
1.0186709290372682	103.4732216	3125001250000
1.0187323353893265	136.2030728	3125001250000
1.0188313060486305	120.2955216	3125001250000
1.018982416523975	111.5071096	3125001250000
1.0190315189656216	133.7177968	3125001250000
1.0194431743826833	132.5716364	3125001250000
1.0194649769379251	105.4287968	3125001250000
1.019604181666809	111.2697156	3125001250000
1.0198351268102763	117.0416996	3125001250000
1.0198488230764653	122.5728744	3125001250000
1.0198698488001376	113.5354604	3125001250000
1.019983496597071	147.8335632	3125001250000
1.020002429781905	136.03373	3125001250000
1.0200434797649356	122.9456224	3125001250000
1.0201660246374442	112.6150252	3125001250000
1.0202262585453041	134.0536072	3125001250000
1.0204898711176642	94.0490144	3125001250000
1.0205517806175826	119.2694608	3125001250000
1.0205877242116514	118.9923868	3125001250000
1.0206449887890658	130.7670712	3125001250000
1.0207277368707164	124.2441404	3125001250000
1.0207364223907314	128.1686308	3125001250000
1.0208043157895172	130.4603712	3125001250000
1.0210332149601422	139.9246936	3125001250000
1.0211513776695458	98.4514204	3125001250000
1.0215144362182702	140.15029	3125001250000
1.0215883947265203	132.9558544	3125001250000
1.0217540067627304	124.2592308	3125001250000
1.0217610803860822	141.0290016	3125001250000
1.0218319655572017	107.5801216	3125001250000
1.0218783673340217	94.623592	3125001250000
1.0219421585280757	127.9140944	3125001250000
1.0220682715902214	123.2513816	3125001250000
1.0220885247408469	128.074482	3125001250000
1.0221346350925309	107.1665552	3125001250000
1.0221469002951862	143.8462576	3125001250000
1.02224604998661	107.7698764	3125001250000
1.0223789181357017	131.7464456	3125001250000
1.0223976084853676	138.7720624	3125001250000
1.0224018100700434	121.0091588	3125001250000
1.0224086774225452	142.4018936	3125001250000
1.022523772453054	137.642852	3125001250000
1.022585753699	108.2210012	3125001250000
1.0225966165529208	116.3666716	3125001250000
1.02259846253425	110.5774064	3125001250000
1.022665963688775	99.2432956	3125001250000
1.0228458533313174	100.4439552	3125001250000
1.0228954012658749	116.6638632	3125001250000
1.022907390518922	134.1113216	3125001250000
1.0234393780460285	97.6746716	3125001250000
1.0234514151014609	108.6227864	3125001250000
1.0234632896053348	154.70721	3125001250000
1.0235117184593248	104.2267416	3125001250000
1.023640239650008	148.8290016	3125001250000
1.023643590089934	148.8049832	3125001250000
1.023738196542939	117.2584592	3125001250000
1.0237700568540933	97.6009316	3125001250000
1.0240437971526697	121.9886848	3125001250000
1.0241788763451272	137.6227908	3125001250000
1.0243648165949089	130.362454	3125001250000
1.0244149510972824	101.2319396	3125001250000
1.024515571947759	160.9333816	3125001250000
1.0245931171284297	96.4947464	3125001250000
1.0249115425622677	117.4117672	3125001250000
1.0249134212251838	121.410888	3125001250000
1.0249163416283422	138.2750804	3125001250000
1.0249284478934786	108.296766	3125001250000
1.0250182506900227	115.0232604	3125001250000
1.02502426220742	142.091668	3125001250000
1.025213068342275	107.0569268	3125001250000
1.0252559645804749	121.2368072	3125001250000
1.0252582667462886	115.8683932	3125001250000
1.0252771118317336	120.9346504	3125001250000
1.0252913712345617	115.1640972	3125001250000
1.0253105704271528	101.8335508	3125001250000
1.025524663315057	119.1156176	3125001250000
1.0255645645355602	121.357498	3125001250000
1.0256824888313991	106.7387768	3125001250000
1.0257447144280076	91.6925832	3125001250000
1.025856649528417	112.5541564	3125001250000
1.0259463387464027	101.9624264	3125001250000
1.0259681808560621	120.4371576	3125001250000
1.0261412969426111	152.2048388	3125001250000
1.0262382726405712	136.752932	3125001250000
1.0263028739505162	134.0338476	3125001250000
1.0265242079566408	146.0389648	3125001250000
1.0265758934093705	112.44098	3125001250000
1.0265800525819877	156.7310684	3125001250000
1.0266911144252076	114.7933316	3125001250000
1.026739111129264	117.983926	3125001250000
1.0268189052369503	122.456002	3125001250000
1.027011715764909	119.7997644	3125001250000
1.0270268337664958	128.6706396	3125001250000
1.027073760587402	136.2726596	3125001250000
1.02730327409143	132.6115324	3125001250000
1.0273055858271225	92.0419148	3125001250000
1.0273173005458027	99.0882148	3125001250000
1.0273198981623268	112.3812872	3125001250000
1.027329536222277	124.7802688	3125001250000
1.0274547060120982	130.2311556	3125001250000
1.0275245046194428	106.8529008	3125001250000
1.0275276342812876	126.443696	3125001250000
1.027584343197039	128.634506	3125001250000
1.0278235344873667	102.1094144	3125001250000
1.028024132886938	114.1077968	3125001250000
1.0280626922753249	104.9961584	3125001250000
1.0281137918829977	101.8833732	3125001250000
1.0282209506384246	97.1049608	3125001250000
1.0284265989550379	124.476464	3125001250000
1.0285462639544565	121.5390804	3125001250000
1.0285726978072132	137.5474424	3125001250000
1.028633302902804	110.4030608	3125001250000
1.0286968770598688	149.9501716	3125001250000
1.0287129666653652	110.041908	3125001250000
1.028771269036585	146.9837972	3125001250000
1.0288705468062522	102.9241332	3125001250000
1.0289522753120393	155.1913344	3125001250000
1.0289785098712845	104.653636	3125001250000
1.0290010667665042	132.6045036	3125001250000
1.0290421552043414	125.2514332	3125001250000
1.0294140547728985	138.678308	3125001250000
1.029433616703451	113.15823	3125001250000
1.029571974516585	109.0288984	3125001250000
1.0296814693386178	111.3924268	3125001250000
1.029744064267894	123.743378	3125001250000
1.0298240833736512	139.6165912	3125001250000
1.0301362854649994	140.6032804	3125001250000
1.0301578521611578	103.3692956	3125001250000
1.030270407465765	115.6831344	3125001250000
1.0304912225885583	108.4473176	3125001250000
1.0308374206272504	127.3263628	3125001250000
1.0310062504646014	115.8743008	3125001250000
1.031076448752359	143.4676796	3125001250000
1.0311291190901253	117.864412	3125001250000
1.0313721169174563	124.2676012	3125001250000
1.0314324305588063	117.2193892	3125001250000
1.0315646691004023	116.5503036	3125001250000
1.0317187254298967	119.1567144	3125001250000
1.0317960067831669	98.4545992	3125001250000
1.0320198852652454	115.2093776	3125001250000
1.0320916688241009	104.24319	3125001250000
1.0321406714611738	119.5841912	3125001250000
1.0323524193024878	110.1336528	3125001250000
1.0324146706312065	133.6023744	3125001250000
1.032580492474642	115.270016	3125001250000
1.032585200222598	107.2163264	3125001250000
1.0326336985680675	129.94283	3125001250000
1.0326984358971083	117.284734	3125001250000
1.0329865431385228	104.5259936	3125001250000
1.0331461621729616	109.312106	3125001250000
1.0331733395930125	147.084548	3125001250000
1.0332421056080892	124.3709144	3125001250000
1.0334988569330263	105.2527232	3125001250000
1.0336409562151874	128.8913508	3125001250000
1.033650480999028	127.2905344	3125001250000
1.0336578773452012	110.0511548	3125001250000
1.0337297176557791	125.4598256	3125001250000
1.0337704910636534	100.6319032	3125001250000
1.0338126486882122	127.659378	3125001250000
1.033923472773381	115.8578056	3125001250000
1.0340325767025595	126.81402	3125001250000
1.0341126758135224	121.1658312	3125001250000
1.0341334522901908	124.8985316	3125001250000
1.0341850210020151	117.3693548	3125001250000
1.0342473577192486	121.1355472	3125001250000
1.0344464863651892	119.3440652	3125001250000
1.0344976828664216	153.303104	3125001250000
1.0346727905890054	128.0692068	3125001250000
1.03468233157869	126.8626376	3125001250000
1.0347477599174706	134.0674088	3125001250000
1.0348632848062724	113.4789192	3125001250000
1.0349743719387692	111.4003492	3125001250000
1.035050629634631	100.473526	3125001250000
1.0352495613056414	146.9838324	3125001250000
1.035687360038355	117.7193628	3125001250000
1.0357477679890872	131.7309112	3125001250000
1.0360376321508586	140.9523076	3125001250000
1.0360489490510918	149.1742364	3125001250000
1.0361808353704325	123.8747748	3125001250000
1.036457883326272	152.7149524	3125001250000
1.03653433303895	147.1066748	3125001250000
1.0367363249173136	120.68459	3125001250000
1.036786089222784	117.1322632	3125001250000
1.0368262509692596	130.366208	3125001250000
1.03704996953017	104.8940552	3125001250000
1.0370553371343507	104.212808	3125001250000
1.037267509352667	99.8793508	3125001250000
1.0372886527714822	143.464454	3125001250000
1.0375307348122569	102.2847024	3125001250000
1.037575079492812	139.6343304	3125001250000
1.0377071672538576	123.2882676	3125001250000
1.0377094175688013	143.4778376	3125001250000
1.0382280634768055	112.4005264	3125001250000
1.0382297365103956	129.967238	3125001250000
1.0382729808828568	125.1896316	3125001250000
1.0383723358683918	113.0882172	3125001250000
1.0384841688553903	118.8769988	3125001250000
1.0384884105700378	122.2655088	3125001250000
1.0386437199589509	82.5156292	3125001250000
1.0387595947679622	110.9173216	3125001250000
1.0387978633448338	134.3251604	3125001250000
1.0388433038743872	128.1721772	3125001250000
1.0389118840739244	124.466	3125001250000
1.0389372389968674	114.7385444	3125001250000
1.0390215492022838	112.8187624	3125001250000
1.0390405159574714	124.1876588	3125001250000
1.0391861075902022	102.3518448	3125001250000
1.0393108867348977	137.012018	3125001250000
1.0394183331371578	124.7375376	3125001250000
1.0394202603626708	115.0931256	3125001250000
1.0395409704656189	132.6927388	3125001250000
1.0396450019478167	136.6609972	3125001250000
1.039909852622861	138.9124012	3125001250000
1.0399250728305605	114.48723	3125001250000
1.0399411349139367	108.4415656	3125001250000
1.0400087327903498	114.2463312	3125001250000
1.040076262893638	99.298684	3125001250000
1.0401040565347566	133.0305568	3125001250000
1.040121018718609	129.0810152	3125001250000
1.0401377803113785	147.5224328	3125001250000
1.0402127422776801	125.9701672	3125001250000
1.0403392484010978	111.1719972	3125001250000
1.04055561575791	123.618728	3125001250000
1.0407491742936927	118.7321148	3125001250000
1.0409153810834035	97.0478152	3125001250000
1.0411106909585963	130.9118984	3125001250000
1.0411874107389305	120.7227532	3125001250000
1.0412615985930298	114.1262148	3125001250000
1.0412968039096928	113.287618	3125001250000
1.0415703070622713	112.0963256	3125001250000
1.0416593030273975	121.1405148	3125001250000
1.0419555805320748	130.7003908	3125001250000
1.0420026110566667	108.0047696	3125001250000
1.0420178559413404	113.0179932	3125001250000
1.0420377506706189	110.9546888	3125001250000
1.0421490092039158	120.9821984	3125001250000
1.042224576276617	136.9992308	3125001250000
1.0422255645118386	125.91923	3125001250000
1.0423366157058442	121.8975096	3125001250000
1.0423967188354857	99.5059172	3125001250000
1.0424040661508331	94.635042	3125001250000
1.042418986830501	158.8680992	3125001250000
1.0424443556508587	123.4365456	3125001250000
1.042464591361242	102.4048032	3125001250000
1.042554193854627	108.799084	3125001250000
1.042660071876669	96.7516536	3125001250000
1.0427451703734278	109.6819448	3125001250000
1.0427570688169945	117.4154116	3125001250000
1.042980961950772	110.2996272	3125001250000
1.0433849795291397	131.7671684	3125001250000
1.0433953038646406	122.9584808	3125001250000
1.0434167817174902	126.9559212	3125001250000
1.0434434084561721	97.399412	3125001250000
1.0435022204751978	113.5952348	3125001250000
1.04359950930861	127.9407696	3125001250000
1.0436050377897463	129.3869824	3125001250000
1.0436796033859377	115.296796	3125001250000
1.043719071026807	102.1946104	3125001250000
1.0438351198389215	102.533516	3125001250000
1.0441755112585125	127.1752244	3125001250000
1.044485933446704	90.6952464	3125001250000
1.0445302038448236	105.189064	3125001250000
1.0446706391517748	119.6643132	3125001250000
1.0446978413489731	117.900542	3125001250000
1.044805544268249	116.3041376	3125001250000
1.0452273605152451	102.6491752	3125001250000
1.0453268148137171	134.6196444	3125001250000
1.0454564321654232	122.8289612	3125001250000
1.0455335318192391	103.9551196	3125001250000
1.0455360739718336	147.3288324	3125001250000
1.0455991725612197	115.8637336	3125001250000
1.0456602582383323	113.1244512	3125001250000
1.0458096846710945	121.500408	3125001250000
1.0458313537208603	136.6991088	3125001250000
1.0460016710918336	126.6040592	3125001250000
1.0462059551487526	103.6013808	3125001250000
1.0462839894634803	124.8128128	3125001250000
1.0463613563377012	113.4580812	3125001250000
1.046670931562736	123.9538916	3125001250000
1.0467620248434517	113.2344676	3125001250000
1.046963514306669	92.8012728	3125001250000
1.0470735229240398	130.8127416	3125001250000
1.0472238032011807	153.04885	3125001250000
1.0474344843818153	129.0410788	3125001250000
1.0475900393498665	109.9611848	3125001250000
1.0476198756782598	135.2557816	3125001250000
1.0478410470283386	144.5339888	3125001250000
1.047867483906544	140.19244	3125001250000
1.0478689418938227	123.162484	3125001250000
1.047895189824296	130.3224848	3125001250000
1.0480678827698156	149.811658	3125001250000
1.0480829789673605	132.0818588	3125001250000
1.048090775804595	100.7603084	3125001250000
1.048207051827015	126.1275616	3125001250000
1.0482169340030714	132.5657744	3125001250000
1.0482402482856217	96.0137856	3125001250000
1.048465450963282	114.96457	3125001250000
1.0485651142559549	116.3809536	3125001250000
1.048814259438437	121.6860268	3125001250000
1.0490766255500652	143.2027012	3125001250000
1.0491903367420776	100.3903128	3125001250000
1.0491912554711167	129.2448656	3125001250000
1.0492307046038578	112.4138716	3125001250000
1.0495763040675663	125.5018276	3125001250000
1.049602027703605	107.2652648	3125001250000
1.0496877089050851	126.789074	3125001250000
1.049946839804316	123.9295064	3125001250000
1.049975003330639	93.206676	3125001250000
1.04999853515243	143.5064076	3125001250000
1.050096023430681	103.7350176	3125001250000
1.0502080938478184	107.902158	3125001250000
1.0503085254495894	113.688274	3125001250000
1.050354715125287	122.0011596	3125001250000
1.0503946343537358	152.117952	3125001250000
1.0504205128762143	120.614434	3125001250000
1.0505131939777397	90.6676116	3125001250000
1.050653691662979	140.6491872	3125001250000
1.0506918292896508	120.7737832	3125001250000
1.0508953769221463	115.5240872	3125001250000
1.0511221882421138	108.2874892	3125001250000
1.0514770840616017	131.888438	3125001250000
1.0514922835044112	101.312562	3125001250000
1.0515900022141536	119.5933272	3125001250000
1.0520003660692183	108.329864	3125001250000
1.0520396941997654	125.6807292	3125001250000
1.0521169235288952	125.402332	3125001250000
1.0521856777269891	159.970476	3125001250000
1.0522166965489224	132.9402916	3125001250000
1.052232078730653	131.060904	3125001250000
1.0526951773812296	108.7223648	3125001250000
1.0529869731836137	148.3746904	3125001250000
1.0531857606027564	121.4204856	3125001250000
1.0532430398089097	107.1017748	3125001250000
1.0532568402389133	96.0491444	3125001250000
1.0533159304331676	89.468204	3125001250000
1.0535478882737197	113.7809884	3125001250000
1.0537004972090738	117.7039216	3125001250000
1.0537735101958252	135.1025848	3125001250000
1.0537992900094193	146.1807468	3125001250000
1.0538281237225195	116.0956684	3125001250000
1.0540658942670773	141.2925596	3125001250000
1.0542542664351924	119.0681676	3125001250000
1.054488210739868	133.87215	3125001250000
1.0546464323138878	128.8582992	3125001250000
1.0547364589014006	116.0478664	3125001250000
1.0547807324260337	118.5692748	3125001250000
1.05483206769493	143.0965324	3125001250000
1.0549124455762684	135.7678972	3125001250000
1.0549137773190491	141.6228112	3125001250000
1.0550105915491876	120.7691976	3125001250000
1.0550310285521072	135.3652904	3125001250000
1.0550406972523254	152.2244164	3125001250000
1.0553021122935269	103.0542156	3125001250000
1.0554610068361798	118.495498	3125001250000
1.055480291698628	101.0594792	3125001250000
1.0555290536129864	127.5505628	3125001250000
1.0557916886226488	113.1543116	3125001250000
1.0558285905217757	139.3435412	3125001250000
1.0560427174597278	128.7129616	3125001250000
1.0562301908231009	106.0134808	3125001250000
1.056246060247116	127.9037164	3125001250000
1.0562702182750692	123.7388748	3125001250000
1.056300367258506	106.2797688	3125001250000
1.0564391413371703	122.3530844	3125001250000
1.0565265391957237	138.1032204	3125001250000
1.0565779048068205	105.5276852	3125001250000
1.0565828175771492	119.4548892	3125001250000
1.056713713654812	118.324254	3125001250000
1.0567353514660258	118.4203736	3125001250000
1.0568163247615523	102.4352072	3125001250000
1.0568846225058084	136.37319	3125001250000
1.0569071774225511	115.184502	3125001250000
1.0569317571981136	118.5166592	3125001250000
1.056956983278249	110.1976428	3125001250000
1.0570738417788692	127.3155248	3125001250000
1.057404206983015	96.46162	3125001250000
1.0574270777806962	106.1217068	3125001250000
1.0574997609890704	135.364802	3125001250000
1.057622014553822	115.48138	3125001250000
1.0576448108592515	106.2269772	3125001250000
1.0577108426066926	105.1277548	3125001250000
1.057730149376594	117.2479224	3125001250000
1.0577946255436212	83.307702	3125001250000
1.0578579987969874	122.0768352	3125001250000
1.0578885560617937	116.8477248	3125001250000
1.0581208428803148	141.1857584	3125001250000
1.0581445334742223	113.5654084	3125001250000
1.0582188167836666	133.678006	3125001250000
1.0583661864991218	141.7186788	3125001250000
1.0588985707432736	125.227996	3125001250000
1.0589444233612315	96.6198968	3125001250000
1.0595010636222548	96.4937596	3125001250000
1.0595306835418408	117.8712712	3125001250000
1.0596825224167392	121.0745512	3125001250000
1.0599508289202428	125.0785968	3125001250000
1.0600266056279746	104.320528	3125001250000
1.0601850569120488	114.0225996	3125001250000
1.0603649187803694	113.9655268	3125001250000
1.060445652757997	134.7023084	3125001250000
1.0604887736682291	136.7596288	3125001250000
1.0605502061011909	128.1370468	3125001250000
1.0606699939796722	113.1666876	3125001250000
1.0607747103769574	129.181072	3125001250000
1.0607812514572363	95.387462	3125001250000
1.0608063829143064	120.4573576	3125001250000
1.060921076010478	105.4616644	3125001250000
1.0610826118681915	106.6462592	3125001250000
1.0612428770946556	136.8034228	3125001250000
1.0613188839858936	106.844682	3125001250000
1.0614037256667477	96.1507496	3125001250000
1.0614495423499477	113.8840044	3125001250000
1.0614673535538623	134.1353504	3125001250000
1.061713156906632	111.9855352	3125001250000
1.0617974721503356	122.3548804	3125001250000
1.0620553685710912	138.8153556	3125001250000
1.062126523824	140.6259972	3125001250000
1.0624444004864038	97.8004756	3125001250000
1.0624548682485104	144.8214992	3125001250000
1.0624881384171934	110.185654	3125001250000
1.062661093020462	100.0277692	3125001250000
1.0628333700239565	118.8976396	3125001250000
1.0629624976409722	102.8057948	3125001250000
1.0629767877593097	135.1088676	3125001250000
1.0630538118302135	134.3611344	3125001250000
1.0631285278373916	120.7228112	3125001250000
1.0632717617667145	107.7998636	3125001250000
1.063541342657325	90.0632712	3125001250000
1.0635895253763836	145.750206	3125001250000
1.063861303160933	125.1634984	3125001250000
1.0639516353763263	111.0038048	3125001250000
1.0640242279585097	126.0447832	3125001250000
1.0640391335973567	116.1399404	3125001250000
1.0641681785913384	129.7562976	3125001250000
1.0642775879951674	130.4530064	3125001250000
1.0643727030110408	131.987066	3125001250000
1.0644590107562175	128.7905312	3125001250000
1.0644630606089032	113.332888	3125001250000
1.064470767763245	113.281676	3125001250000
1.0645132752402755	135.42536	3125001250000
1.064518186995299	120.5076592	3125001250000
1.0645193662671466	164.4841848	3125001250000
1.0646140064935652	117.8870804	3125001250000
1.0647113573431035	128.5622176	3125001250000
1.064762961235341	128.8670552	3125001250000
1.0647681335736443	147.8895428	3125001250000
1.0648351190092908	103.3878336	3125001250000
1.0648897257805148	137.8042608	3125001250000
1.064983920625965	115.2100656	3125001250000
1.0650114514068134	122.2760972	3125001250000
1.0650409131962857	117.0885484	3125001250000
1.0653528611893306	120.6974436	3125001250000
1.0654160424047203	138.0219572	3125001250000
1.0655045366005813	112.9395092	3125001250000
1.0656527853792936	89.66374	3125001250000
1.0658409604870671	116.4803188	3125001250000
1.0658614963773174	114.0750792	3125001250000
1.0659727229474334	132.1962112	3125001250000
1.0661054341342309	138.628402	3125001250000
1.0662683516967322	134.3635276	3125001250000
1.0663145392243225	108.0517992	3125001250000
1.0665436365602967	130.341134	3125001250000
1.0667216983722736	136.60228	3125001250000
1.0668203199232047	108.0863668	3125001250000
1.066896470896292	130.8440028	3125001250000
1.0669240304413232	119.5531176	3125001250000
1.066927605677184	121.8545944	3125001250000
1.0670291682411923	95.1934916	3125001250000
1.067047270500099	112.3951316	3125001250000
1.067328336300719	118.0523408	3125001250000
1.067540788772934	130.6396232	3125001250000
1.0676126651345033	107.4818172	3125001250000
1.067632659615109	118.4342244	3125001250000
1.0676453930508076	129.594858	3125001250000
1.067693045774695	107.9027896	3125001250000
1.06780861783799	135.4152712	3125001250000
1.0678091101897853	110.5606604	3125001250000
1.0678203625825784	111.9583748	3125001250000
1.0679012636757077	116.5690252	3125001250000
1.0680369223485626	121.1129116	3125001250000
1.06803796824332	129.9702392	3125001250000
1.0681006903050978	128.7344212	3125001250000
1.0681552135843873	107.8832128	3125001250000
1.0681651608157037	121.3717116	3125001250000
1.0682031905258262	136.7991004	3125001250000
1.0682296448057709	124.945456	3125001250000
1.068319839536155	118.0954376	3125001250000
1.068426217631684	105.2794088	3125001250000
1.0684578446237278	114.127078	3125001250000
1.0684701680817956	100.318162	3125001250000
1.0684994773094698	111.4304604	3125001250000
1.068588872410591	136.0077932	3125001250000
1.0686106865863734	103.892538	3125001250000
1.0686925731713055	107.17837	3125001250000
1.0686930556610197	101.782526	3125001250000
1.0687145136535858	121.5605952	3125001250000
1.0687251020243873	127.4862888	3125001250000
1.0688087834823847	118.3555904	3125001250000
1.0688207102897676	97.3410148	3125001250000
1.0690851977081255	140.0303588	3125001250000
1.0691127445587196	123.725564	3125001250000
1.0693546371017577	145.7544208	3125001250000
1.0695038374223471	155.892418	3125001250000
1.0695767132149216	123.0142744	3125001250000
1.0696605220005702	138.3586452	3125001250000
1.069731589516067	116.128464	3125001250000
1.0697816116831718	101.4615144	3125001250000
1.0698294325417588	101.9291824	3125001250000
1.0698567354628992	123.7200072	3125001250000
1.0699327464317805	141.7625704	3125001250000
1.0700304009588308	98.2975408	3125001250000
1.070127373159362	143.1653872	3125001250000
1.070214482834448	133.3588244	3125001250000
1.0703084191958692	108.8185012	3125001250000
1.0703236692722795	131.4370772	3125001250000
1.0703869112257878	115.0754196	3125001250000
1.0704675585577699	115.2383844	3125001250000
1.0705448773015105	106.8082328	3125001250000
1.0705853634141962	118.0995344	3125001250000
1.070671236861091	120.240108	3125001250000
1.070694889768275	120.3008076	3125001250000
1.0709013354360797	102.8086692	3125001250000
1.0709327668504467	118.3261512	3125001250000
1.0709982283146349	96.6821436	3125001250000
1.0710002459853083	130.2712344	3125001250000
1.0710116780694618	136.0706176	3125001250000
1.0710276015623734	95.8135232	3125001250000
1.0714509585048455	106.5564264	3125001250000
1.071694861048894	122.3517968	3125001250000
1.071851557260297	134.39415	3125001250000
1.0723963503295884	100.8045384	3125001250000
1.072425791664568	107.8521396	3125001250000
1.0726332733621278	141.1298488	3125001250000
1.072639184965953	130.577316	3125001250000
1.072657047967083	117.2256204	3125001250000
1.072662193474318	110.6462672	3125001250000
1.0727015027819609	126.399652	3125001250000
1.0727837818531525	126.0909628	3125001250000
1.0727858501424246	130.2901556	3125001250000
1.072822735141263	118.8662216	3125001250000
1.073122936595413	93.0824192	3125001250000
1.0732508443869884	111.3993252	3125001250000
1.0733089246755885	128.5849928	3125001250000
1.0736070666837063	126.6857664	3125001250000
1.0737639494075948	98.3515732	3125001250000
1.0738482083246002	121.4813512	3125001250000
1.073922474873933	93.797396	3125001250000
1.0740224549194923	93.1018544	3125001250000
1.0742723191669987	102.8243364	3125001250000
1.0742895752185206	110.1096844	3125001250000
1.0743846704371254	103.3101736	3125001250000
1.0745298263348335	102.5336676	3125001250000
1.0746168456801128	129.116782	3125001250000
1.0746436923004796	101.7067772	3125001250000
1.0746672428248318	134.6956452	3125001250000
1.0747314804575132	98.7231912	3125001250000
1.0747819228532849	118.4718488	3125001250000
1.0749077289854871	143.0554172	3125001250000
1.074967120332305	102.04851	3125001250000
1.075083561750822	103.6978368	3125001250000
1.0751114946562292	104.80009	3125001250000
1.0754385997785896	132.9226284	3125001250000
1.075590064329809	121.0397988	3125001250000
1.0756227197832648	97.5659548	3125001250000
1.0756244230170655	129.7862212	3125001250000
1.0756416769176085	124.8674648	3125001250000
1.0757519405720548	99.7495472	3125001250000
1.0758477221609002	104.936164	3125001250000
1.0759645905324002	123.2394564	3125001250000
1.0761584382030367	128.4147208	3125001250000
1.0762698549826508	133.040956	3125001250000
1.076315754726613	142.5437844	3125001250000
1.0763661376746898	124.7191808	3125001250000
1.0763708964281495	134.6608064	3125001250000
1.0764091695927016	115.23678	3125001250000
1.0764851433779778	123.6835168	3125001250000
1.0765347138576131	122.45936	3125001250000
1.0766718349273527	127.0518584	3125001250000
1.0766795409348338	122.8267984	3125001250000
1.076702947769225	145.9911184	3125001250000
1.0767823858993617	152.4909628	3125001250000
1.0768114585311186	112.1491976	3125001250000
1.0768596981923542	127.5697416	3125001250000
1.0768683917457895	95.8467928	3125001250000
1.076941263452595	124.2436852	3125001250000
1.0769824685751686	94.1402864	3125001250000
1.0770612525901786	110.9347748	3125001250000
1.077285147164321	123.0165448	3125001250000
1.0774564380047316	135.72748	3125001250000
1.0774623991794376	113.6996072	3125001250000
1.0774784951926883	131.2738628	3125001250000
1.077807904328508	128.4172152	3125001250000
1.0780199430937445	138.731362	3125001250000
1.078041460115695	120.366234	3125001250000
1.0780569522025814	108.6052324	3125001250000
1.0781639727920858	123.9708492	3125001250000
1.0782133147367947	116.72676	3125001250000
1.0782487825849802	117.427644	3125001250000
1.078587201936307	101.5837348	3125001250000
1.078619159144378	89.9146108	3125001250000
1.0788463848476528	134.72844	3125001250000
1.0789210096389117	136.923448	3125001250000
1.0789293266062074	95.092234	3125001250000
1.0789950269742312	92.6669492	3125001250000
1.0790772015272665	115.5012328	3125001250000
1.0791324787591612	106.9472688	3125001250000
1.0792087489697535	102.3114644	3125001250000
1.0792585919061162	127.8583172	3125001250000
1.0792834281382144	140.5875364	3125001250000
1.0794527597236665	115.9758584	3125001250000
1.0794990497863406	130.3526428	3125001250000
1.0797533863650397	124.9067896	3125001250000
1.0797622573832577	114.0599552	3125001250000
1.079826020997114	120.3843332	3125001250000
1.0800005107853003	124.7972032	3125001250000
1.0800189055544025	136.65244	3125001250000
1.080043604143181	116.230904	3125001250000
1.0801309219269057	100.1249532	3125001250000
1.0801867407732921	109.1089396	3125001250000
1.0805358949153825	103.4403284	3125001250000
1.0806915509505717	103.0014008	3125001250000
1.0808803588122058	115.1620976	3125001250000
1.0809916628008596	143.5476448	3125001250000
1.081006098442663	120.967604	3125001250000
1.0812948210439857	124.9947924	3125001250000
1.0813637391287636	86.1659372	3125001250000
1.0815152985971168	112.9277604	3125001250000
1.0816391484145842	126.57667	3125001250000
1.0817470785103032	121.8097968	3125001250000
1.0819845041943106	139.8815636	3125001250000
1.0820485484124251	110.3468868	3125001250000
1.082263708672885	120.1597876	3125001250000
1.0823553419598533	144.4240184	3125001250000
1.0824094549517635	115.8842768	3125001250000
1.0824259574565056	102.807318	3125001250000
1.0824497971511429	128.0910716	3125001250000
1.08258119731642	149.3715248	3125001250000
1.0825971388403923	136.9332708	3125001250000
1.0826740964952222	110.9259072	3125001250000
1.0827457006235741	109.5489832	3125001250000
1.0828142695927636	121.636324	3125001250000
1.0828248051077207	89.1367808	3125001250000
1.0829147442248568	131.9615848	3125001250000
1.0829385781079832	103.606828	3125001250000
1.0829951188051652	122.0630092	3125001250000
1.0830347615672349	126.0398128	3125001250000
1.0830363003742884	120.1584256	3125001250000
1.0830535219632833	104.2177432	3125001250000
1.0831963052474591	137.8732216	3125001250000
1.083204584606584	114.7868164	3125001250000
1.0832090578275937	131.6880992	3125001250000
1.0832707280615708	110.9678636	3125001250000
1.0833699193881805	115.0714872	3125001250000
1.083473665299746	131.4785692	3125001250000
1.0837786817255948	93.705014	3125001250000
1.0838204793768529	143.0663384	3125001250000
1.0838793907681818	134.7217484	3125001250000
1.0840215572433165	96.8819948	3125001250000
1.084226012100418	92.096408	3125001250000
1.0842755869051133	120.6554208	3125001250000
1.0842926597502376	127.2098784	3125001250000
1.0843554766550962	109.525642	3125001250000
1.0846241874740616	142.9108208	3125001250000
1.084672121139926	124.8662276	3125001250000
1.084692309897446	110.3781572	3125001250000
1.0848637335006952	99.2564592	3125001250000
1.0849098133729336	128.1531388	3125001250000
1.0849966352451814	133.0047308	3125001250000
1.0852334225581737	112.9630728	3125001250000
1.0853573039180533	121.9512164	3125001250000
1.0854228714104095	112.1647672	3125001250000
1.0854450350383609	161.6791984	3125001250000
1.0855667579023374	119.8655736	3125001250000
1.085629841845386	129.276648	3125001250000
1.0856720911010274	114.7584176	3125001250000
1.085785753267353	118.8502992	3125001250000
1.085890949548454	117.6946948	3125001250000
1.0859553388061114	123.0283032	3125001250000
1.0859871003757222	120.6430624	3125001250000
1.0861931016593092	89.332344	3125001250000
1.0862168880580645	125.10493	3125001250000
1.0862290083756574	108.250644	3125001250000
1.0862972880115702	113.4688588	3125001250000
1.0864944952340374	105.8394284	3125001250000
1.0865523799379686	118.5324268	3125001250000
1.0866037662030523	124.4855716	3125001250000
1.0868684524385404	121.5411828	3125001250000
1.0868714603362786	99.9806084	3125001250000
1.0869183136087248	113.54658	3125001250000
1.087048525783315	122.273404	3125001250000
1.0870666413644887	119.4692832	3125001250000
1.0871445586864694	121.163234	3125001250000
1.087321948459072	119.0357688	3125001250000
1.087403284196751	120.9276712	3125001250000
1.0875519857369922	155.26027	3125001250000
1.087693758978758	117.6379092	3125001250000
1.0877671792017782	113.9544856	3125001250000
1.087898510979561	143.2253904	3125001250000
1.0879364561896945	118.0705256	3125001250000
1.0879599852868649	134.7974872	3125001250000
1.0880528253057709	127.8637944	3125001250000
1.0881258061873909	117.1362116	3125001250000
1.0884217728358427	122.0417844	3125001250000
1.0886233136230703	118.0705272	3125001250000
1.0886521892260324	115.0178112	3125001250000
1.0886725944680633	114.2942324	3125001250000
1.0886732179931282	134.1303644	3125001250000
1.0887295495056049	129.8695768	3125001250000
1.0887327764069534	90.000752	3125001250000
1.0887863720414994	140.4917692	3125001250000
1.0888138335825923	99.3880312	3125001250000
1.0888468497451658	130.5473472	3125001250000
1.0889485324729309	117.5730596	3125001250000
1.0889951183253943	121.2865804	3125001250000
1.0890256663434574	117.0811304	3125001250000
1.0890763528079104	116.3459756	3125001250000
1.0893678256999977	149.0476332	3125001250000
1.0894912659770437	117.7878096	3125001250000
1.0895364362362685	138.8624288	3125001250000
1.0897276059136851	135.4788252	3125001250000
1.0898115808006943	103.5793756	3125001250000
1.0898922109856426	123.6820648	3125001250000
1.0899911523516432	143.0804564	3125001250000
1.090077422789652	109.8575036	3125001250000
1.09011137705264	145.0677504	3125001250000
1.0904848241292144	95.3648808	3125001250000
1.090598916489117	131.4473724	3125001250000
1.0906093479170955	123.4943812	3125001250000
1.0906496825184395	125.2929768	3125001250000
1.0906886520899208	115.9986632	3125001250000
1.0907550975791676	115.6034248	3125001250000
1.0907607764796792	122.77825	3125001250000
1.0908079389426064	135.0977392	3125001250000
1.0908095863304248	101.6049188	3125001250000
1.0908887360713706	116.7357896	3125001250000
1.0911284663737373	117.1749252	3125001250000
1.0912845423614117	122.3109296	3125001250000
1.0913060517371629	99.6854296	3125001250000
1.0913306362158788	133.2422632	3125001250000
1.091354272348679	120.0454392	3125001250000
1.0915367140284595	123.723712	3125001250000
1.0916939386489546	112.6956348	3125001250000
1.091843116475272	112.3988852	3125001250000
1.091896661817611	119.4073952	3125001250000
1.0919072712081026	104.9983584	3125001250000
1.092175490415782	112.468022	3125001250000
1.09232033979521	99.7145312	3125001250000
1.092362994362439	147.1912584	3125001250000
1.0925094487291678	143.1104968	3125001250000
1.0926162655582423	113.6852224	3125001250000
1.0926978828089953	108.669474	3125001250000
1.092702260592571	139.0382132	3125001250000
1.0929370028857042	111.3199164	3125001250000
1.0929853996953522	114.1788012	3125001250000
1.0930007760096083	100.0174396	3125001250000
1.0930901231145165	140.915912	3125001250000
1.0931856597651517	115.7678092	3125001250000
1.0932328869823014	95.136294	3125001250000
1.0932729681477915	148.0255816	3125001250000
1.0933055304909425	128.5762116	3125001250000
1.0934571758230762	123.1594048	3125001250000
1.0936543121929772	123.9861752	3125001250000
1.0938438368853844	115.5773676	3125001250000
1.0941830511416346	119.4311136	3125001250000
1.0942311732537349	146.9237816	3125001250000
1.0942442117032083	123.7243544	3125001250000
1.094277099089789	109.5321756	3125001250000
1.094387557073758	108.9508268	3125001250000
1.0944751454100683	113.292782	3125001250000
1.09457786125114	120.3157932	3125001250000
1.0946510417608537	116.2750708	3125001250000
1.0948049321671762	122.475972	3125001250000
1.0949450425462683	111.4512108	3125001250000
1.0950345715119472	122.684192	3125001250000
1.095302086666111	142.8861372	3125001250000
1.0954994386714436	147.6848508	3125001250000
1.0955694768719368	160.95998	3125001250000
1.095915637132202	119.1064872	3125001250000
1.095961054944966	124.1149744	3125001250000
1.096005066311805	102.5282024	3125001250000
1.0960303320677154	102.898496	3125001250000
1.096035838677118	139.052894	3125001250000
1.0960613719711791	114.7415448	3125001250000
1.0961238945299407	106.0634048	3125001250000
1.0961466505607322	121.3544396	3125001250000
1.0964298281975309	118.547224	3125001250000
1.0964488501839085	123.8182308	3125001250000
1.0966575233122695	145.508672	3125001250000
1.0967585121977	102.9686192	3125001250000
1.0968698001999817	149.4375668	3125001250000
1.09715447069297	131.431074	3125001250000
1.0972981986477697	115.2363644	3125001250000
1.0974327755028517	121.8230488	3125001250000
1.097535273061102	99.6710736	3125001250000
1.0976895788267922	175.4286568	3125001250000
1.0978017917777565	122.4521608	3125001250000
1.0979011615517948	135.3836856	3125001250000
1.0979977521059054	143.5871788	3125001250000
1.098008379360376	115.4144984	3125001250000
1.0981027287148108	113.8708424	3125001250000
1.0981375727738891	142.8287572	3125001250000
1.0981383296965133	132.2016008	3125001250000
1.0982767717344428	117.7328072	3125001250000
1.098339336526187	136.9973648	3125001250000
1.0985366427115963	125.7138048	3125001250000
1.0986301330574813	108.94006	3125001250000
1.0988226676076382	120.5968748	3125001250000
1.0989227531929364	120.4726228	3125001250000
1.0989276371742642	114.5681604	3125001250000
1.0990618170940332	127.3265884	3125001250000
1.0991415745112594	126.2692136	3125001250000
1.0992587595885226	125.9098752	3125001250000
1.099359280418629	106.8516644	3125001250000
1.0994931448298702	120.9149728	3125001250000
1.0995770937477969	103.8587264	3125001250000
1.0996330971875552	108.1749048	3125001250000
1.0997490840580189	106.1442956	3125001250000
1.0997659336933294	143.3847392	3125001250000
1.0997705368052326	127.1883932	3125001250000
1.0997745225502655	111.3435432	3125001250000
1.1000251071716218	128.866378	3125001250000
1.100167266721674	125.3971136	3125001250000
1.1002390165155589	121.2397628	3125001250000
1.1003568071604877	155.340126	3125001250000
1.1004210603324478	101.401766	3125001250000
1.100456962839793	106.6403636	3125001250000
1.1004790366918495	143.7422204	3125001250000
1.1005139745689532	130.1140552	3125001250000
1.1005670933411151	123.8965516	3125001250000
1.1006230756135118	132.3911712	3125001250000
1.1007199180096092	133.3009944	3125001250000
1.1007644507429706	116.9012348	3125001250000
1.1008237798506646	129.9563212	3125001250000
1.1008260935273209	118.962472	3125001250000
1.1011249623610715	135.1973304	3125001250000
1.1011580633505638	149.2949928	3125001250000
1.1012907180489937	97.7129492	3125001250000
1.101646168127965	122.2103568	3125001250000
1.1016960589931009	117.3970328	3125001250000
1.1017459795513476	102.5739704	3125001250000
1.1019990674594822	106.4322604	3125001250000
1.1022140785358832	120.6036332	3125001250000
1.1023989691028686	128.2414332	3125001250000
1.1026491912246643	122.3453076	3125001250000
1.102682557628449	139.728334	3125001250000
1.103028811132928	108.1023568	3125001250000
1.1030597777432074	128.1660016	3125001250000
1.1030656277112052	118.1846412	3125001250000
1.1030834408503245	132.5031852	3125001250000
1.1030860320295612	114.4851932	3125001250000
1.1033324622838956	136.0632856	3125001250000
1.1035326005907875	122.5366588	3125001250000
1.1035834913332518	114.1868488	3125001250000
1.103687441314812	118.4612684	3125001250000
1.1038153039212424	121.610434	3125001250000
1.1039263252762006	107.2326372	3125001250000
1.1040600823754845	105.7275628	3125001250000
1.1040791922830024	119.1022416	3125001250000
1.1040897200737778	102.3361592	3125001250000
1.104192694595748	106.9892868	3125001250000
1.1042313142354456	122.7300384	3125001250000
1.1044381764208624	90.6016868	3125001250000
1.1045112001273625	106.4940756	3125001250000
1.1045875743893576	131.7624612	3125001250000
1.1046258226820451	129.5205436	3125001250000
1.1046470091065401	130.7575792	3125001250000
1.1047569181834718	91.6776584	3125001250000
1.1049085474323537	101.3687072	3125001250000
1.1050598618988974	124.0666084	3125001250000
1.1050785350507677	90.6188792	3125001250000
1.1051273542826778	117.1125432	3125001250000
1.1052637452640204	117.2838012	3125001250000
1.105272335756631	99.0956552	3125001250000
1.1055141021323611	143.588608	3125001250000
1.105588644948616	110.935374	3125001250000
1.1059769539369677	119.8337812	3125001250000
1.1059776511415456	128.9995952	3125001250000
1.106083983699221	110.6589896	3125001250000
1.1061762663855208	138.400554	3125001250000
1.1061802646615448	114.5363464	3125001250000
1.106318913736854	112.063604	3125001250000
1.1063741958661968	119.1650212	3125001250000
1.1064553516288558	113.1540676	3125001250000
1.1065038299328496	108.1230276	3125001250000
1.1065427301694344	132.0490096	3125001250000
1.1065728980258729	129.6699624	3125001250000
1.106616202962747	98.0897344	3125001250000
1.1068082012787153	123.8511372	3125001250000
1.1068649130410186	133.9096588	3125001250000
1.1070873002406176	132.1815248	3125001250000
1.1073786838621875	122.2103364	3125001250000
1.1074735348304374	137.4370336	3125001250000
1.107563042660976	118.553118	3125001250000
1.1077277117006576	106.7416552	3125001250000
1.10772959997807	135.7761692	3125001250000
1.1078011765555442	121.7904864	3125001250000
1.1079254043377398	114.4163084	3125001250000
1.1080009898927226	140.3596056	3125001250000
1.1080151902741815	133.6626648	3125001250000
1.1080284334810773	130.4706712	3125001250000
1.1081145683076912	127.6787404	3125001250000
1.1083955298574322	135.7569136	3125001250000
1.108437672836991	107.4597056	3125001250000
1.1085376456155296	133.2901	3125001250000
1.108562269367518	115.0441028	3125001250000
1.1087743801368863	118.9645936	3125001250000
1.1088085360903113	135.5588348	3125001250000
1.1088163512680862	106.7520908	3125001250000
1.1088441983611026	115.6423656	3125001250000
1.108903941010157	94.420738	3125001250000
1.1089182471674477	150.1195348	3125001250000
1.1089252514127566	156.0540312	3125001250000
1.1089638946463534	121.9403512	3125001250000
1.1090208267687929	101.6810468	3125001250000
1.109035598570294	101.7055544	3125001250000
1.1091140228656882	145.503858	3125001250000
1.1091193288605692	126.6217884	3125001250000
1.1091410497002954	106.2434932	3125001250000
1.1091457175307915	111.1584268	3125001250000
1.1092194730823075	137.0741824	3125001250000
1.1097346887104156	129.7438908	3125001250000
1.1097684294366612	109.4192504	3125001250000
1.1098932878634085	126.9826332	3125001250000
1.109984272343007	119.2468892	3125001250000
1.1100815003654232	142.9891736	3125001250000
1.1101714747577829	107.4722236	3125001250000
1.1104744823411752	146.5125256	3125001250000
1.110502457170002	134.2562296	3125001250000
1.1108399852375248	99.9066416	3125001250000
1.110887740300023	111.5231416	3125001250000
1.1109355783813033	129.6447708	3125001250000
1.1109958578222074	114.9805568	3125001250000
1.111087913753557	120.3237556	3125001250000
1.1113214415864516	125.3950668	3125001250000
1.111348280552948	133.9401728	3125001250000
1.1114287707343116	110.1049472	3125001250000
1.1114680894346032	127.852946	3125001250000
1.1115007152996172	94.1162664	3125001250000
1.1116315727139972	114.8721416	3125001250000
1.111637454284346	101.8535732	3125001250000
1.111658555859373	125.3424804	3125001250000
1.1117081104526214	124.773744	3125001250000
1.1117389255278969	114.9083616	3125001250000
1.1117505343745089	127.6787408	3125001250000
1.111800278316458	134.1023152	3125001250000
1.1120380364644529	99.6122036	3125001250000
1.112041632479074	138.5413312	3125001250000
1.1122265814449337	107.6132024	3125001250000
1.112348965884394	118.1134692	3125001250000
1.1123704886874777	136.3189004	3125001250000
1.112412482984814	152.8054836	3125001250000
1.11246376427395	160.1898688	3125001250000
1.1124913350440355	117.2576584	3125001250000
1.112506056851892	95.312018	3125001250000
1.1125575228454174	101.8462912	3125001250000
1.1125721692187254	101.9158172	3125001250000
1.11259224131779	104.1057188	3125001250000
1.1127001238912462	130.2443688	3125001250000
1.1128029116542977	120.7367844	3125001250000
1.112853716998369	127.2346528	3125001250000
1.1128879768513968	106.8514992	3125001250000
1.1128916139841727	137.8799752	3125001250000
1.1129177188011972	98.8198596	3125001250000
1.1130678506318588	140.0117332	3125001250000
1.113249276250595	139.6898632	3125001250000
1.1132786817658638	109.1533624	3125001250000
1.1132998179283362	123.6582864	3125001250000
1.1134721525248563	108.7937668	3125001250000
1.1142177078231266	124.53998	3125001250000
1.1144715001245922	136.362092	3125001250000
1.1144877510758793	109.1043612	3125001250000
1.114571094394111	127.4972688	3125001250000
1.1145988918090368	121.076936	3125001250000
1.1146300411226464	124.5169872	3125001250000
1.114642934062395	117.6419444	3125001250000
1.114760969662258	101.5678256	3125001250000
1.114996862814819	135.9936628	3125001250000
1.115078672651413	137.4695584	3125001250000
1.1151079939575124	153.6197476	3125001250000
1.1152349415436134	92.5515904	3125001250000
1.1152485833041863	114.1162536	3125001250000
1.1154440833265369	119.4231576	3125001250000
1.1156809608563898	129.5666772	3125001250000
1.1158646441045734	132.2942396	3125001250000
1.1158859884246954	102.5173312	3125001250000
1.1159247926728402	157.1727684	3125001250000
1.1159897720158214	99.06502	3125001250000
1.1160976133217009	133.4259592	3125001250000
1.1161120509570797	154.8750644	3125001250000
1.1162492036141292	143.2295296	3125001250000
1.116273035141066	120.3896756	3125001250000
1.116296097471273	107.46819	3125001250000
1.1164552108974664	105.0936048	3125001250000
1.1166072615192952	96.3035332	3125001250000
1.1168347897825224	104.9523244	3125001250000
1.116911264592341	111.4533124	3125001250000
1.1169302331973872	88.5465884	3125001250000
1.1169320743796365	98.6515656	3125001250000
1.1169457848501805	130.068322	3125001250000
1.1170411299040013	91.8253756	3125001250000
1.11720831051715	114.9980584	3125001250000
1.1174096948105046	130.351202	3125001250000
1.1174954050519506	114.5643872	3125001250000
1.1175744902070597	97.7663696	3125001250000
1.1176413370151357	113.9592384	3125001250000
1.1178405536533793	107.6508956	3125001250000
1.1179329415343249	115.0857556	3125001250000
1.1181443175137795	124.1887432	3125001250000
1.1182344880426882	143.066408	3125001250000
1.1183672387044994	125.7454632	3125001250000
1.1185268551126573	102.9162144	3125001250000
1.1186220732312873	148.6017936	3125001250000
1.1188212216249114	128.7151796	3125001250000
1.1188409774383574	135.4284372	3125001250000
1.1190522106364245	173.076696	3125001250000
1.1191329529235357	114.947626	3125001250000
1.1192391885061368	115.6919276	3125001250000
1.1193096697447416	117.1592756	3125001250000
1.1194795505561927	127.7588956	3125001250000
1.1195239852234264	134.250542	3125001250000
1.1196793819514737	113.3021684	3125001250000
1.119709015452748	128.0122408	3125001250000
1.1197236576645342	134.0571928	3125001250000
1.1198625477004012	126.868244	3125001250000
1.119870476866058	138.0240644	3125001250000
1.1199653162613046	134.4569392	3125001250000
1.1200081788000271	144.7128236	3125001250000
1.120011651761795	129.905134	3125001250000
1.120048407337407	135.928868	3125001250000
1.1200895372577064	155.4533444	3125001250000
1.1206395658731862	126.2519072	3125001250000
1.1207682191732151	119.9994844	3125001250000
1.1208408355143975	130.6001616	3125001250000
1.121009981982625	105.0619956	3125001250000
1.1212794430257225	144.9018328	3125001250000
1.12132622539984	111.9426788	3125001250000
1.1213744664846803	110.1891988	3125001250000
1.1213893825979209	113.8576244	3125001250000
1.121523890566479	148.378382	3125001250000
1.1215575127063406	125.4768476	3125001250000
1.1216378016086543	144.8349416	3125001250000
1.1217725729889167	114.1974964	3125001250000
1.1218119716393873	119.0772924	3125001250000
1.1218628063542266	115.7123688	3125001250000
1.1219177614565985	101.7450064	3125001250000
1.121960112425466	133.4116392	3125001250000
1.1221264975361946	119.3587212	3125001250000
1.12215517480098	106.107144	3125001250000
1.1221896688275204	111.2341036	3125001250000
1.1222076416994755	135.2033872	3125001250000
1.1222124976368366	130.4869424	3125001250000
1.1222975693254458	107.2367832	3125001250000
1.1224936452975711	122.4746	3125001250000
1.1226912701356198	131.9803176	3125001250000
1.1230671447508331	145.3110756	3125001250000
1.1231497204989656	104.8498316	3125001250000
1.1232737430394972	136.7368536	3125001250000
1.123384933482944	140.0009852	3125001250000
1.123417495362888	110.3229076	3125001250000
1.123443102347403	100.5565056	3125001250000
1.123480566057259	119.4435264	3125001250000
1.1235133994209523	116.472742	3125001250000
1.1236783069941172	113.0164252	3125001250000
1.1238768838877524	122.3890428	3125001250000
1.1240468542927529	125.3446904	3125001250000
1.1240479191065424	146.5530604	3125001250000
1.1241626750599862	119.211322	3125001250000
1.1242303834303982	99.6222912	3125001250000
1.1242974694226906	139.6864788	3125001250000
1.1244172111775317	145.9803668	3125001250000
1.1248383474149644	110.6578028	3125001250000
1.1249828365745842	152.06182	3125001250000
1.1251124161887265	126.0722172	3125001250000
1.1251489832896042	124.4190892	3125001250000
1.1252243587861115	106.7394596	3125001250000
1.125229262610128	113.0273284	3125001250000
1.1252458237443157	122.189654	3125001250000
1.1255172013396268	112.4630464	3125001250000
1.1255772576144558	126.2685588	3125001250000
1.1256148368140264	117.7092104	3125001250000
1.1257440712546776	125.8464132	3125001250000
1.1263839403878195	129.1175244	3125001250000
1.1263912235436082	113.0955688	3125001250000
1.1264051108895436	122.4326756	3125001250000
1.1264792123330671	133.0895744	3125001250000
1.1268093344922383	135.2943244	3125001250000
1.127145409713908	87.8237096	3125001250000
1.1271860660820059	117.3720924	3125001250000
1.1273211195364643	110.7388216	3125001250000
1.1273804739689126	121.6684632	3125001250000
1.1274291607888918	157.686096	3125001250000
1.127537527549109	111.9476936	3125001250000
1.1275569090847934	119.7522428	3125001250000
1.1276889218084387	103.0057732	3125001250000
1.127797906870735	103.3452392	3125001250000
1.1278699046599872	100.4534776	3125001250000
1.1278905193444997	126.9540072	3125001250000
1.1279792535351487	109.5363396	3125001250000
1.1280789143653185	143.9113568	3125001250000
1.128149921222886	126.2437932	3125001250000
1.128178096649982	102.6826616	3125001250000
1.1282931809488637	106.9949972	3125001250000
1.1283886745302594	100.7774564	3125001250000
1.1283909931434186	101.3683812	3125001250000
1.1284202782055088	115.7631868	3125001250000
1.128463564519608	133.6148484	3125001250000
1.12848204587457	130.757108	3125001250000
1.128511300464938	121.7183284	3125001250000
1.1285233303356448	112.5141688	3125001250000
1.1285702943303786	134.621106	3125001250000
1.1288011243550091	142.0223808	3125001250000
1.1288182905603068	146.99997	3125001250000
1.1288449437658967	102.289586	3125001250000
1.1291295156666972	120.0477892	3125001250000
1.1291509130839157	114.4983012	3125001250000
1.1291565849724097	99.6246252	3125001250000
1.1291814797897772	114.694538	3125001250000
1.1295066048461224	128.7398196	3125001250000
1.1295319402674389	107.2572836	3125001250000
1.1298749891917277	120.3132036	3125001250000
1.1298752176382911	95.6439992	3125001250000
1.1299114481953296	118.8179624	3125001250000
1.12995629810497	102.0357392	3125001250000
1.1300124741158128	140.5682488	3125001250000
1.1300445794311202	115.3117216	3125001250000
1.1301002399250115	87.2474112	3125001250000
1.1301695956694582	153.2620444	3125001250000
1.1302397722187627	160.1592444	3125001250000
1.1302456767543323	115.7151656	3125001250000
1.1302470919389431	113.6880624	3125001250000
1.1302541866391094	124.9446324	3125001250000
1.130323982883982	129.436824	3125001250000
1.1303483220433763	144.10688	3125001250000
1.1309399679896632	137.7233256	3125001250000
1.1310349265841608	107.8167804	3125001250000
1.131079770363684	125.2033056	3125001250000
1.1311031905435722	129.054712	3125001250000
1.131115786783607	138.2504936	3125001250000
1.1314040568009518	97.9028184	3125001250000
1.131623595051138	95.6802328	3125001250000
1.131751534621617	137.0201924	3125001250000
1.1320307284893585	126.0415664	3125001250000
1.1321794592410674	115.8835276	3125001250000
1.1321813935393683	134.444394	3125001250000
1.1322614693128554	110.2092152	3125001250000
1.132383548211232	119.539142	3125001250000
1.1324227452720959	109.1233216	3125001250000
1.1326123072525371	115.0287388	3125001250000
1.1326541924021556	121.6579984	3125001250000
1.1328803730408938	102.882284	3125001250000
1.1329872259993543	160.3481892	3125001250000
1.1330420549531413	133.5054224	3125001250000
1.1331664032304023	144.1190344	3125001250000
1.1331793670084924	127.6986444	3125001250000
1.133346970869113	109.7948672	3125001250000
1.1334224440247715	155.379806	3125001250000
1.1334744207188492	128.8957724	3125001250000
1.1334942748950383	127.6826576	3125001250000
1.1336271318400792	164.6020304	3125001250000
1.1337008558819075	112.0219812	3125001250000
1.133744366223059	118.4389536	3125001250000
1.133755993711417	121.9815372	3125001250000
1.1339873605412978	112.0324224	3125001250000
1.1340146357364431	105.369544	3125001250000
1.134037780668907	97.3522596	3125001250000
1.1340792631094505	110.7835896	3125001250000
1.1340897777940402	114.6138972	3125001250000
1.1343162701370653	105.1359968	3125001250000
1.1343255057255015	117.7311028	3125001250000
1.134425686013521	117.0140144	3125001250000
1.1344595251673026	123.0270392	3125001250000
1.1345904694594218	129.1798828	3125001250000
1.134629458574547	124.4866512	3125001250000
1.1346432227990513	116.647288	3125001250000
1.1351167790103052	104.271238	3125001250000
1.1351681657034671	131.0727668	3125001250000
1.1352605728167378	104.3522556	3125001250000
1.1352806579964958	113.5324344	3125001250000
1.1353297245496337	111.3550968	3125001250000
1.135342416463036	116.5298064	3125001250000
1.1353884827924634	130.8760204	3125001250000
1.1357474915509953	143.5019168	3125001250000
1.1358370432441751	108.9183664	3125001250000
1.1359666199686589	129.8665384	3125001250000
1.135974428817232	126.3909916	3125001250000
1.1361889827305256	150.0439796	3125001250000
1.136256362953434	96.7635332	3125001250000
1.136281967030822	124.6264536	3125001250000
1.1364571003399169	101.7118076	3125001250000
1.1365133115091393	115.4528796	3125001250000
1.1366747330749924	103.3490532	3125001250000
1.136702861658392	147.3343368	3125001250000
1.1368453732359132	122.470522	3125001250000
1.136858009032112	113.0853552	3125001250000
1.1370675185279353	142.1486736	3125001250000
1.1375356075208245	164.805596	3125001250000
1.1375461242143383	125.9112496	3125001250000
1.1375735696006668	90.536334	3125001250000
1.137608919456242	103.5789944	3125001250000
1.1376883920898917	136.1167548	3125001250000
1.1376948060812289	131.301914	3125001250000
1.1379547305054374	115.3759776	3125001250000
1.1379659343143247	138.979024	3125001250000
1.138175961974199	111.9495108	3125001250000
1.1382555164205792	143.1181032	3125001250000
1.138256043639187	110.138784	3125001250000
1.1383905450759948	135.1250808	3125001250000
1.1384832090189747	108.0410656	3125001250000
1.1386090604829815	98.7288704	3125001250000
1.1386293825129226	118.0152324	3125001250000
1.1388381803293086	130.402306	3125001250000
1.1389177061592684	123.6732976	3125001250000
1.1389866481776765	102.2820852	3125001250000
1.139063468753196	111.18356	3125001250000
1.1392192188402577	100.5848604	3125001250000
1.1392952722229237	119.8028056	3125001250000
1.139447189392945	107.0910608	3125001250000
1.139732661285734	120.097596	3125001250000
1.1397854355006392	131.2105716	3125001250000
1.1399894489728388	117.2501116	3125001250000
1.140015103948783	120.2162204	3125001250000
1.140015414090382	131.5703756	3125001250000
1.1400345824237377	120.2015836	3125001250000
1.140065559687343	131.3201544	3125001250000
1.140259513821421	122.5057788	3125001250000
1.1405097715657555	122.7070532	3125001250000
1.1405486285365969	120.3930272	3125001250000
1.1406163477031814	128.2649888	3125001250000
1.1407286933162741	113.9814188	3125001250000
1.1407778780345454	124.4463972	3125001250000
1.140870864033313	129.0391588	3125001250000
1.141040803166117	141.3071844	3125001250000
1.1413359565279566	100.479894	3125001250000
1.141512365062891	127.563564	3125001250000
1.1415653104444117	113.4169576	3125001250000
1.1416392572421754	131.0479628	3125001250000
1.1417016434027358	129.12525	3125001250000
1.1418011231108989	126.1050032	3125001250000
1.141885617591921	105.2307372	3125001250000
1.1420034262329772	122.9149484	3125001250000
1.1420088809183162	111.9053552	3125001250000
1.1420829985500338	160.5161624	3125001250000
1.142153390905562	86.9014944	3125001250000
1.1423167746198977	150.9452408	3125001250000
1.1423180798645685	118.5757056	3125001250000
1.1423362693728851	112.6779136	3125001250000
1.1423716631466103	91.0770252	3125001250000
1.142417734319814	98.3186976	3125001250000
1.1425638939694678	128.512158	3125001250000
1.142706461938133	110.0662976	3125001250000
1.1428659614104966	135.3935304	3125001250000
1.1429670591477372	120.420644	3125001250000
1.1430608227822612	115.6746016	3125001250000
1.1431997219890495	99.560602	3125001250000
1.143257782389472	106.1226768	3125001250000
1.143440677602675	108.611086	3125001250000
1.143486436745706	136.2398092	3125001250000
1.1436086327303576	131.3631956	3125001250000
1.1436247148575482	119.4477564	3125001250000
1.1436938159351042	110.2799564	3125001250000
1.1437764600639124	144.9434964	3125001250000
1.143783605383946	114.7446748	3125001250000
1.1438797881517089	115.247958	3125001250000
1.1439910807756106	107.9156604	3125001250000
1.1440121095084246	99.8003016	3125001250000
1.1440125726878343	126.7974932	3125001250000
1.144032705978685	105.7486032	3125001250000
1.14415238399496	119.8315304	3125001250000
1.1441633450719753	122.2420936	3125001250000
1.1443061751415349	102.5239072	3125001250000
1.1446481584733688	110.5197392	3125001250000
1.1447096486299408	128.9628468	3125001250000
1.144789927278185	106.616516	3125001250000
1.1448423197011972	133.3328472	3125001250000
1.1448698125080288	99.8048256	3125001250000
1.1450169565979582	123.0209	3125001250000
1.1451866766311731	132.5688704	3125001250000
1.1452266650973906	100.2526712	3125001250000
1.1452351694620586	115.409602	3125001250000
1.1453025000160086	106.2049828	3125001250000
1.145322613503227	115.6569204	3125001250000
1.1455203193901662	133.0730152	3125001250000
1.1456879360669694	107.840364	3125001250000
1.1457324968849334	141.5044856	3125001250000
1.1457883187830509	110.970332	3125001250000
1.1459089047852098	124.3258684	3125001250000
1.1461179192878077	146.1059048	3125001250000
1.1461512486531522	122.6259776	3125001250000
1.1461710527743485	106.3701924	3125001250000
1.1462856724553931	104.6607072	3125001250000
1.1463039441392993	109.599574	3125001250000
1.146343987188971	126.14924	3125001250000
1.1463833627007016	132.5649892	3125001250000
1.146445249889391	121.366942	3125001250000
1.146464735964487	133.5486304	3125001250000
1.1464779874189608	110.135256	3125001250000
1.1465541282580818	87.2806864	3125001250000
1.1465779038495052	124.72449	3125001250000
1.1466765408242865	130.5919652	3125001250000
1.1467230797885388	118.0135044	3125001250000
1.146729561921464	133.9411828	3125001250000
1.1468421615318638	115.5907972	3125001250000
1.1469950072606196	136.9928556	3125001250000
1.1471881152974692	122.2668836	3125001250000
1.1472011748835043	118.4414192	3125001250000
1.1472111746969955	106.9876732	3125001250000
1.147278151274628	128.3552936	3125001250000
1.1473616191088611	123.0914512	3125001250000
1.1474599290016188	119.94456	3125001250000
1.1475307861502957	117.298396	3125001250000
1.147532621053631	107.6860724	3125001250000
1.1477003775870416	137.7832588	3125001250000
1.1477373775429802	151.9159404	3125001250000
1.1477429710450011	107.971922	3125001250000
1.1478276981721316	147.5423952	3125001250000
1.1478749660446554	110.1887356	3125001250000
1.1479395154513412	96.5404476	3125001250000
1.147955811883458	111.3534908	3125001250000
1.1480303913304435	112.27663	3125001250000
1.1481639833659776	110.636916	3125001250000
1.148490355219093	119.5929064	3125001250000
1.1485901087668156	130.7852828	3125001250000
1.148755524883279	103.7201792	3125001250000
1.1487705469087737	120.005816	3125001250000
1.1488157200900386	123.4627536	3125001250000
1.1488244856903698	121.046178	3125001250000
1.149171437088758	128.077574	3125001250000
1.1492409776034176	101.2620476	3125001250000
1.1492728046226248	121.5241116	3125001250000
1.1493186935227482	147.1298336	3125001250000
1.1495125107055506	120.54826	3125001250000
1.1495509393101713	109.5810104	3125001250000
1.1496430181184056	134.1579852	3125001250000
1.1497587088113446	116.8820644	3125001250000
1.1499475246780952	115.669706	3125001250000
1.1500163252805882	114.290004	3125001250000
1.1501189707786326	133.7759964	3125001250000
1.1502269380650207	138.5016424	3125001250000
1.1504842229988017	131.2319904	3125001250000
1.150485185416625	113.9473968	3125001250000
1.150611986943188	122.0453436	3125001250000
1.1506150882548347	127.1195648	3125001250000
1.1507731864574842	143.1567648	3125001250000
1.150992043906456	133.6660384	3125001250000
1.1510246185531594	152.6855912	3125001250000
1.1511360223376557	159.5946148	3125001250000
1.1512036700655262	125.21826	3125001250000
1.1513058145662542	103.6213796	3125001250000
1.15130763580541	116.0094296	3125001250000
1.151359534850627	136.7809096	3125001250000
1.151446827791073	121.3800968	3125001250000
1.1514783866016085	104.3950876	3125001250000
1.1515035850886208	125.139382	3125001250000
1.1516173566620604	106.5192144	3125001250000
1.1516309508836189	92.6227964	3125001250000
1.151720264886574	131.7308768	3125001250000
1.1517207773717566	137.7266104	3125001250000
1.1518678964391105	124.248186	3125001250000
1.152104336587482	119.4321296	3125001250000
1.1521306719941673	134.9265212	3125001250000
1.1521443080620757	116.953042	3125001250000
1.1521624090209173	90.8283608	3125001250000
1.1522156260733454	113.8591452	3125001250000
1.1522817614309986	84.1685112	3125001250000
1.1523012244535256	110.3847676	3125001250000
1.1523605193264888	109.4566976	3125001250000
1.1525630663209043	135.869242	3125001250000
1.1527980160000622	127.3552152	3125001250000
1.1528199131152697	135.9831196	3125001250000
1.1529524968872975	105.7331156	3125001250000
1.1529619112570102	158.8825276	3125001250000
1.15328344125981	107.8230888	3125001250000
1.15337914436655	140.1945844	3125001250000
1.1534119441463335	149.341422	3125001250000
1.1534541970643004	140.7771036	3125001250000
1.153660981481185	134.158696	3125001250000
1.1536949693308092	124.4550392	3125001250000
1.153713126344457	101.0730892	3125001250000
1.154577564764628	128.1389404	3125001250000
1.1547337709162415	119.9503592	3125001250000
1.1547374601484623	107.1262996	3125001250000
1.1548287101877832	124.7348832	3125001250000
1.1548614864179658	121.2375812	3125001250000
1.154878230018434	136.6422572	3125001250000
1.1552588781185693	110.4246444	3125001250000
1.155312204305385	136.095302	3125001250000
1.1556145012918049	120.188606	3125001250000
1.1557495473509252	97.4296932	3125001250000
1.1557953540178223	131.9398376	3125001250000
1.1562356971533907	99.9726772	3125001250000
1.1562940752776614	111.2883724	3125001250000
1.1563347908256552	117.4396368	3125001250000
1.156516176600624	123.1275728	3125001250000
1.1566007204106623	95.4965756	3125001250000
1.1566206429128123	145.4049076	3125001250000
1.1566421319377458	125.8119704	3125001250000
1.1566914455454615	143.2743016	3125001250000
1.1567754882122618	110.0233664	3125001250000
1.1567758742220702	109.4951824	3125001250000
1.156844001425232	126.790978	3125001250000
1.1568698114483928	116.0385896	3125001250000
1.1569534978307299	106.4647752	3125001250000
1.1569765726478192	98.1108016	3125001250000
1.157061770313382	140.1313408	3125001250000
1.1572234687128171	125.6138604	3125001250000
1.1572441153703403	138.1260904	3125001250000
1.1575734693092483	129.3907448	3125001250000
1.1575917253712855	121.1813828	3125001250000
1.15759980444208	116.6658928	3125001250000
1.1576214600013466	111.568	3125001250000
1.1576452212092967	110.3561888	3125001250000
1.1576881894532334	122.284718	3125001250000
1.1577061042026762	106.7287788	3125001250000
1.1577590705424674	106.9350492	3125001250000
1.1579159875136005	120.9413168	3125001250000
1.1583856377563304	130.4383012	3125001250000
1.1584847265065792	121.7772548	3125001250000
1.158632418386565	109.196816	3125001250000
1.1589571870354094	94.3860532	3125001250000
1.158983175019363	91.4237316	3125001250000
1.1590714909839421	119.0675312	3125001250000
1.1590884438568465	100.0703796	3125001250000
1.1591237504176073	104.2293776	3125001250000
1.1592030589926257	103.7810492	3125001250000
1.1595209505023436	141.3297412	3125001250000
1.1595971503369251	124.5541588	3125001250000
1.1596087636623509	108.857186	3125001250000
1.1596590393719262	118.2120668	3125001250000
1.1598576037381938	128.2639532	3125001250000
1.1599789088747254	121.5633452	3125001250000
1.1600580364678563	99.7496504	3125001250000
1.1600720407282596	142.238498	3125001250000
1.1601932920684956	128.8376852	3125001250000
1.1602447535397766	119.9444108	3125001250000
1.1602957930507714	81.5020376	3125001250000
1.1603531139521857	133.9689232	3125001250000
1.1608469718078114	142.1756016	3125001250000
1.1609526305427222	134.2851472	3125001250000
1.1610799761926258	112.6484916	3125001250000
1.1611357950726389	128.3375128	3125001250000
1.1612603639735428	136.3842364	3125001250000
1.1616710587476518	121.3452744	3125001250000
1.1616856508046212	108.2175184	3125001250000
1.1617456631710323	112.9318396	3125001250000
1.161761211180541	115.310728	3125001250000
1.1618556276533971	143.0487608	3125001250000
1.1619224884212445	116.5482176	3125001250000
1.1619389895624264	109.1108152	3125001250000
1.1621811033285518	113.7893616	3125001250000
1.1622308135426185	118.1992516	3125001250000
1.1622554475579279	113.8781248	3125001250000
1.16250391218398	105.6083228	3125001250000
1.1625468078335994	130.9204736	3125001250000
1.162557768279323	135.123476	3125001250000
1.1625715297370185	114.527926	3125001250000
1.1628853746235044	101.953276	3125001250000
1.1630424950801124	101.8446368	3125001250000
1.1634340707225148	136.4671384	3125001250000
1.1634983350748302	97.8461192	3125001250000
1.1636215066588536	133.1649868	3125001250000
1.1638355392659725	124.2072324	3125001250000
1.164019104030842	165.4511288	3125001250000
1.1641077001507067	127.5406972	3125001250000
1.1643291131189817	128.5362784	3125001250000
1.164428854719167	136.1434636	3125001250000
1.1645274355237172	118.830968	3125001250000
1.1648999930797008	135.910082	3125001250000
1.1649114974336556	105.4852768	3125001250000
1.1651545940846408	121.7590572	3125001250000
1.1652093105054655	114.4651572	3125001250000
1.1652685088668804	109.0627588	3125001250000
1.1657582438464145	112.6842892	3125001250000
1.166063619438836	119.1880068	3125001250000
1.1661682564910256	145.2765276	3125001250000
1.166282019182356	130.6450724	3125001250000
1.1663196990925977	135.3123716	3125001250000
1.166431413649355	138.0580404	3125001250000
1.166454338204431	140.0713916	3125001250000
1.1665799215556514	95.139758	3125001250000
1.166611098993239	119.1057364	3125001250000
1.1666880832534468	112.39881	3125001250000
1.1667494511641043	107.5643616	3125001250000
1.1671823288254717	138.4225008	3125001250000
1.1672231080989428	132.414528	3125001250000
1.1672797796618153	130.3201624	3125001250000
1.1674629053706267	115.978248	3125001250000
1.167477630068313	133.7112456	3125001250000
1.1675317510565189	131.4745352	3125001250000
1.1678230877303766	108.0228036	3125001250000
1.1679118294480393	122.0820472	3125001250000
1.1680394851237184	114.8292396	3125001250000
1.16804820494603	123.1912788	3125001250000
1.1680624690621768	136.4217024	3125001250000
1.1681952728301284	154.0009432	3125001250000
1.1682076556646293	120.3353952	3125001250000
1.1682307965009209	122.0590224	3125001250000
1.1683455905123463	119.3676872	3125001250000
1.1684058388843552	170.4130472	3125001250000
1.1684509348231704	108.630376	3125001250000
1.168501145676827	101.4188412	3125001250000
1.168523012455028	104.9908476	3125001250000
1.1685261069903126	112.471868	3125001250000
1.168531941659105	118.2230424	3125001250000
1.1685632878716787	133.342038	3125001250000
1.168676291711033	127.483572	3125001250000
1.1687087177702868	133.1378392	3125001250000
1.1687168977665077	147.9103504	3125001250000
1.1688980245575171	109.52145	3125001250000
1.168966628284748	138.7179928	3125001250000
1.168976670790861	135.9067992	3125001250000
1.1689950275274719	136.154712	3125001250000
1.1690301720638498	132.5194548	3125001250000
1.1693288534133357	114.1804248	3125001250000
1.1694167204527972	114.3495912	3125001250000
1.1694633402911059	116.4378932	3125001250000
1.1697439918144872	118.1995572	3125001250000
1.1698032565800451	113.342128	3125001250000
1.169815012440625	126.3149096	3125001250000
1.169820830262128	132.711028	3125001250000
1.170075239487267	122.4744084	3125001250000
1.1701818154478796	91.0252864	3125001250000
1.17028332146187	129.910106	3125001250000
1.170635342440396	106.0062184	3125001250000
1.1706364070580042	135.7165088	3125001250000
1.171007956442374	112.1756676	3125001250000
1.171073719027555	127.9189236	3125001250000
1.1711226133761727	116.31274	3125001250000
1.1712272260711662	126.9423256	3125001250000
1.171300177557724	107.8450692	3125001250000
1.171317660073127	124.348144	3125001250000
1.1718369821254573	107.2208708	3125001250000
1.1718480769758797	138.1387276	3125001250000
1.1719903710427215	113.5550924	3125001250000
1.1720433656480091	151.8431068	3125001250000
1.1720475588105024	132.1222104	3125001250000
1.1720859465411329	105.666224	3125001250000
1.1721154358088717	130.1250204	3125001250000
1.1723854162487064	134.9631712	3125001250000
1.1723907355886118	137.9047276	3125001250000
1.172490564849508	114.821988	3125001250000
1.1725555181874072	113.1685976	3125001250000
1.1725992681272863	115.6522004	3125001250000
1.1727271189672002	144.109708	3125001250000
1.1728394541263838	148.8761784	3125001250000
1.1731926150192111	126.8521992	3125001250000
1.1733629825070038	151.0383792	3125001250000
1.1736635965683535	120.1387716	3125001250000
1.173783963003323	133.9424228	3125001250000
1.1741241354944567	119.1793188	3125001250000
1.1741536444027048	124.3953992	3125001250000
1.1743934114030403	132.9888696	3125001250000
1.1745226585209885	123.5084508	3125001250000
1.1745338454047878	110.5031316	3125001250000
1.1750200999851093	121.872968	3125001250000
1.1750512670358972	139.525044	3125001250000
1.175141076671927	124.8389604	3125001250000
1.1751750207467218	119.4669352	3125001250000
1.1751846650328055	108.4044792	3125001250000
1.1751860397094491	133.1556896	3125001250000
1.1753066165263828	152.0780728	3125001250000
1.1754548664918898	163.0823432	3125001250000
1.1757046431525178	115.5287612	3125001250000
1.1757227660988825	127.3493324	3125001250000
1.1757942740816187	118.5015224	3125001250000
1.1759742925201515	112.8931012	3125001250000
1.1759840037537581	129.5012284	3125001250000
1.1761301106963242	107.1513428	3125001250000
1.176211996091694	104.824778	3125001250000
1.1762990105421578	103.5000816	3125001250000
1.176332887131418	141.424296	3125001250000
1.1763664446073954	112.6596452	3125001250000
1.1763853851341075	161.0418896	3125001250000
1.176476473891904	117.5313976	3125001250000
1.1765081948874714	106.1290472	3125001250000
1.1766607247954828	100.719954	3125001250000
1.176737256742879	103.5041716	3125001250000
1.1768159435075944	84.1916812	3125001250000
1.177060234121322	113.5663516	3125001250000
1.1771404255484472	127.2518392	3125001250000
1.177191001525701	116.7734416	3125001250000
1.1771924673229497	148.3677744	3125001250000
1.1772014943510318	112.953648	3125001250000
1.1772103764931754	116.9854492	3125001250000
1.1772924994335563	119.0759824	3125001250000
1.1772959457194707	116.5065852	3125001250000
1.1775181933782983	137.7384168	3125001250000
1.177713821714422	138.02837	3125001250000
1.1780231864372706	154.4169444	3125001250000
1.1780760512862352	132.8625232	3125001250000
1.1784127813919327	133.1862176	3125001250000
1.1785107101586196	126.2461928	3125001250000
1.1785210687083172	132.898882	3125001250000
1.1785872877659984	112.093134	3125001250000
1.1786032831487798	108.7722548	3125001250000
1.1787293481429382	128.5589304	3125001250000
1.1788579837025512	110.5428596	3125001250000
1.1789774956799932	123.0455136	3125001250000
1.1790474994233526	111.7264284	3125001250000
1.1791797829752817	119.364836	3125001250000
1.1793126129265814	115.7742916	3125001250000
1.1794081488024872	130.6786256	3125001250000
1.1794405677588613	132.9548144	3125001250000
1.1795555219601632	126.2505304	3125001250000
1.1795604958881354	126.944228	3125001250000
1.179574384367961	111.5653192	3125001250000
1.1797323118986789	116.1642484	3125001250000
1.1798257214892869	94.0493576	3125001250000
1.1799424264887706	120.089766	3125001250000
1.180023307725801	131.0756892	3125001250000
1.180036561474926	99.9154044	3125001250000
1.1800929511971456	122.3116308	3125001250000
1.1804621683269674	127.0687208	3125001250000
1.1805882688222988	120.623952	3125001250000
1.1806411142930893	126.1442508	3125001250000
1.1806547566812122	125.3011492	3125001250000
1.1806684057282837	121.1598064	3125001250000
1.1806861507670132	90.782248	3125001250000
1.1808695103515063	123.0974756	3125001250000
1.1809242050844162	138.425818	3125001250000
1.1809947773006708	118.7538764	3125001250000
1.1812872671305614	149.8819324	3125001250000
1.1813980584004709	126.681148	3125001250000
1.1817337748583936	127.817524	3125001250000
1.1817465872659552	102.2283804	3125001250000
1.1817581590012862	116.0501592	3125001250000
1.1819119509056557	121.4954208	3125001250000
1.1819736735562305	125.8690536	3125001250000
1.1819843002120218	154.6479592	3125001250000
1.1819987807935757	132.8805548	3125001250000
1.1821303688455949	133.288182	3125001250000
1.1821668180965708	113.3493164	3125001250000
1.1822396499025312	113.7894608	3125001250000
1.1823391731577757	142.615488	3125001250000
1.182359982606363	88.87677	3125001250000
1.182464500744303	110.0391556	3125001250000
1.1825549453308497	134.1026808	3125001250000
1.1827535513541685	101.9891184	3125001250000
1.182904806268489	123.5408924	3125001250000
1.1831331016864002	137.8923284	3125001250000
1.183249443734092	132.4001304	3125001250000
1.1834280566157676	109.050858	3125001250000
1.1834824880007542	120.5856404	3125001250000
1.183549729213628	104.7013988	3125001250000
1.1836005332134028	167.6922772	3125001250000
1.1836340540578263	121.3023896	3125001250000
1.1836885607775192	119.7923616	3125001250000
1.1837765520506145	112.8361664	3125001250000
1.1839171283230745	120.2735364	3125001250000
1.183917748099169	117.3227728	3125001250000
1.1842914813536094	115.5196824	3125001250000
1.184315544515699	124.9755572	3125001250000
1.1845615133441825	117.7578656	3125001250000
1.1846154832662266	101.7483616	3125001250000
1.1849695983317745	112.395228	3125001250000
1.184977854134007	109.5568768	3125001250000
1.1850100817631777	137.5676504	3125001250000
1.1850592791424162	125.913084	3125001250000
1.1851349525014756	98.514422	3125001250000
1.1852253933735888	119.4303124	3125001250000
1.1852756155048518	113.0672416	3125001250000
1.1853836522865115	138.49182	3125001250000
1.1853856793390662	104.4650988	3125001250000
1.1854228777801588	121.3253884	3125001250000
1.1854327954596842	126.4491496	3125001250000
1.185435777872075	123.8141004	3125001250000
1.185499097216596	101.5835592	3125001250000
1.1856086120278502	99.4497508	3125001250000
1.1856704919160197	130.036398	3125001250000
1.1857254464009073	120.318328	3125001250000
1.185820005986599	123.9751804	3125001250000
1.1858654266557296	109.7942828	3125001250000
1.1860675213895002	108.1989664	3125001250000
1.1861248611726063	112.749346	3125001250000
1.1862200305877235	127.3655128	3125001250000
1.1862362083810976	119.7633464	3125001250000
1.1863427805177331	147.9844892	3125001250000
1.186380329306649	122.896638	3125001250000
1.186398155523683	117.5460632	3125001250000
1.1865250427825569	126.1700192	3125001250000
1.186527747675917	118.3404948	3125001250000
1.1866526173589322	131.4826828	3125001250000
1.1866870345898723	111.8304272	3125001250000
1.1866954891152588	147.2028728	3125001250000
1.1868109837681868	129.4514804	3125001250000
1.1868932783603228	124.378824	3125001250000
1.1868948962684454	115.8622596	3125001250000
1.1869250114517882	150.233022	3125001250000
1.1869864362135445	118.1121584	3125001250000
1.187207847218411	131.6347104	3125001250000
1.1873563717459823	114.5433016	3125001250000
1.1874411145779171	122.7577964	3125001250000
1.1876451725193378	121.537076	3125001250000
1.1876680042985384	131.2826204	3125001250000
1.1877967965985825	117.8716776	3125001250000
1.1879224790578182	115.5745132	3125001250000
1.1879730393985946	116.5683268	3125001250000
1.1881407763415095	124.6303544	3125001250000
1.1881503806159572	150.799734	3125001250000
1.188238272912686	130.024778	3125001250000
1.188326452261041	152.777884	3125001250000
1.1883294771265005	105.0267152	3125001250000
1.188347509750801	137.710412	3125001250000
1.188442588856439	94.6069904	3125001250000
1.188487620439057	109.0029332	3125001250000
1.1886250895188386	146.7222008	3125001250000
1.1888349276344004	99.858792	3125001250000
1.1888748418167483	114.7451584	3125001250000
1.1889424063838865	119.3791464	3125001250000
1.1889425211003766	141.5516436	3125001250000
1.1892505345973894	88.8810232	3125001250000
1.1895044538226291	116.6395384	3125001250000
1.189590543097683	115.2203044	3125001250000
1.1895955934515026	95.515332	3125001250000
1.1897250281561371	139.4817604	3125001250000
1.1897804331318629	104.5114352	3125001250000
1.1897870466620766	109.866078	3125001250000
1.1898143128273644	110.410596	3125001250000
1.1899551172551217	121.9153684	3125001250000
1.189969532566439	140.9537852	3125001250000
1.1901058366381032	116.89412	3125001250000
1.1901536340356529	112.3784768	3125001250000
1.1901778103591385	125.6446032	3125001250000
1.1904283107965083	129.8787088	3125001250000
1.1906246348155851	128.7195204	3125001250000
1.190659234984577	109.108838	3125001250000
1.1906942408019396	105.885948	3125001250000
1.1910111771650118	104.8770496	3125001250000
1.1911998676691136	139.4551848	3125001250000
1.1912418640662417	120.8440952	3125001250000
1.1912602155548608	133.8953984	3125001250000
1.1916477452446008	140.177884	3125001250000
1.1917878889625182	124.340038	3125001250000
1.1919222086962211	107.1220992	3125001250000
1.1919883057808307	118.500036	3125001250000
1.1923023605059986	151.097052	3125001250000
1.1923285945541893	148.7141056	3125001250000
1.1923363571602912	129.100494	3125001250000
1.1923417605357054	103.5917676	3125001250000
1.1923998440571102	135.6773276	3125001250000
1.1924701544043246	111.3292028	3125001250000
1.1927168217863002	126.92222	3125001250000
1.1927943511754822	131.8657928	3125001250000
1.192831610043499	112.0201836	3125001250000
1.1928439623619451	141.5398908	3125001250000
1.1930514554121654	134.7156788	3125001250000
1.1930943584214977	109.4688068	3125001250000
1.1931410163722902	120.8508456	3125001250000
1.1931908220609198	125.9371404	3125001250000
1.1932015258689035	117.294518	3125001250000
1.19324790582756	122.2725468	3125001250000
1.1934407173484605	139.9975772	3125001250000
1.1938508063121196	110.9862788	3125001250000
1.1939321592480625	124.1989332	3125001250000
1.1939860133347704	154.4381748	3125001250000
1.1939884626349175	130.3963192	3125001250000
1.1940039723243536	103.8223188	3125001250000
1.1942498749528117	132.2183452	3125001250000
1.1944083034777433	140.5884148	3125001250000
1.1945032456720108	109.5117752	3125001250000
1.1946790391883084	114.5034984	3125001250000
1.1947289197725972	91.641314	3125001250000
1.19487075295574	126.541012	3125001250000
1.194968868974671	112.6222856	3125001250000
1.1950364364919683	160.0021792	3125001250000
1.1952040998661908	108.9798012	3125001250000
1.1952857104274286	119.853232	3125001250000
1.1954110587853417	135.0518	3125001250000
1.1955365757509575	114.399414	3125001250000
1.1955777086654242	126.2971348	3125001250000
1.1955964396376595	124.280264	3125001250000
1.195759215575792	126.4974812	3125001250000
1.1958205621766684	144.388078	3125001250000
1.195903473409106	102.8935432	3125001250000
1.19590859165646	124.2555204	3125001250000
1.1959489538888768	109.8138012	3125001250000
1.1959912299522322	135.057924	3125001250000
1.1960820046165257	129.7557324	3125001250000
1.196165622536687	130.5016076	3125001250000
1.1961727972588792	115.2926836	3125001250000
1.1962349780288963	112.416616	3125001250000
1.1962708545506486	113.2153084	3125001250000
1.1963025338311724	105.0393084	3125001250000
1.1963328934602435	158.8921772	3125001250000
1.1963443410442889	86.5100856	3125001250000
1.1964704930924288	105.8964716	3125001250000
1.1964796310645194	101.6754604	3125001250000
1.1965050637870425	107.7431368	3125001250000
1.1965308054531845	142.2944632	3125001250000
1.1966586523088212	124.1670784	3125001250000
1.1966588810995713	127.0411564	3125001250000
1.1966936057638795	133.2053988	3125001250000
1.1968745095945446	104.6473172	3125001250000
1.1969122406844879	117.7979988	3125001250000
1.1970736720121735	115.8251328	3125001250000
1.1971197615367322	124.8417368	3125001250000
1.1973913890567376	103.3077232	3125001250000
1.1975547565289917	96.9850556	3125001250000
1.19796222081276	111.0040464	3125001250000
1.1980043245082774	124.7126788	3125001250000
1.1980907400334102	114.4045716	3125001250000
1.1981018684478886	99.304712	3125001250000
1.1981277328040827	122.154204	3125001250000
1.1982484660216426	148.5991784	3125001250000
1.1982838511826712	113.303674	3125001250000
1.1982938686521307	128.707684	3125001250000
1.1983822980573042	144.9193492	3125001250000
1.198471727524994	121.3336824	3125001250000
1.1985359312026262	109.1266064	3125001250000
1.198604729690488	141.2317148	3125001250000
1.1986781385806609	116.8604436	3125001250000
[truncated: 48,000 more rows]
