# Supplementary material for: The evolutionary maintenance of Lévy flight foraging
Source: PLoS Comput Biol. 2022 Jan 18;18(1):e1009490. doi: 10.1371/journal.pcbi.1009490 (PMC8797186; doi:10.1371/journal.pcbi.1009490)
Supplement: S1 Data — (ZIP) [file pcbi.1009490.s005.zip › S1_Data/single_generation_data/speed_1/levy_dim_1_results/fd_aol2]

1.0000029591213924	234.1823166	12500002500000
1.0000349964944968	260.8692044	12500002500000
1.0001436807532311	236.9638272	12500002500000
1.0002631476499404	246.4935452	12500002500000
1.000322682098326	220.1524016	12500002500000
1.0003874061854852	214.9768252	12500002500000
1.000397617122995	212.1542688	12500002500000
1.000503704056548	220.618732	12500002500000
1.0005887905532238	256.8229626	12500002500000
1.0006062172860428	235.4796662	12500002500000
1.0007788486634652	220.500933	12500002500000
1.0009353333265627	249.7365676	12500002500000
1.0010145367534982	233.3666456	12500002500000
1.0010191430186186	292.671826	12500002500000
1.0011805046583622	205.0813784	12500002500000
1.001287887630694	217.8503912	12500002500000
1.0013029256591186	201.0127748	12500002500000
1.0013426528361205	217.4639584	12500002500000
1.0014195628331104	224.6096206	12500002500000
1.0014540248767814	267.7918702	12500002500000
1.0015226984044514	247.7389518	12500002500000
1.0016024822828795	224.2022968	12500002500000
1.001609076587561	238.1185552	12500002500000
1.0019241914303023	221.1803052	12500002500000
1.0020513825599306	208.7213024	12500002500000
1.0021116392865488	226.715933	12500002500000
1.0022065008431298	269.481742	12500002500000
1.0022353647401645	222.4553806	12500002500000
1.0023134760633998	264.3431724	12500002500000
1.0025641467758786	235.3162204	12500002500000
1.0026421668269485	231.7965546	12500002500000
1.0028279074166853	257.229835	12500002500000
1.002877721326406	247.435514	12500002500000
1.0031769637618562	212.9823886	12500002500000
1.0032684121428728	246.6755192	12500002500000
1.003424035267447	215.271241	12500002500000
1.003442913622671	206.0734542	12500002500000
1.0034794286150013	199.6280074	12500002500000
1.0035727690273353	245.3215102	12500002500000
1.0036962365439557	276.9874544	12500002500000
1.0036964274197115	208.093753	12500002500000
1.0037337586046735	254.5505286	12500002500000
1.0037342425117777	214.0669648	12500002500000
1.0037768363733774	227.1506196	12500002500000
1.004079808789954	221.0716634	12500002500000
1.0042123334416957	283.956937	12500002500000
1.0043882580814385	214.004624	12500002500000
1.0045530243872038	235.5667016	12500002500000
1.0046073550436354	257.3482448	12500002500000
1.004686298870487	226.3644344	12500002500000
1.004811022357261	244.3358418	12500002500000
1.0048208423803286	207.4912106	12500002500000
1.004823778869654	229.809722	12500002500000
1.0049423980123486	235.654129	12500002500000
1.0049551852295666	249.5537914	12500002500000
1.004958063045365	282.3407932	12500002500000
1.005004572010352	242.6885324	12500002500000
1.005153648556938	261.7402848	12500002500000
1.0053309752863062	238.2820792	12500002500000
1.0053328572119544	210.8298144	12500002500000
1.0055611470171586	245.0055548	12500002500000
1.0057566972528256	189.343064	12500002500000
1.0057951245295196	233.2945122	12500002500000
1.0059287159538464	216.9559636	12500002500000
1.0059605601921553	233.5594874	12500002500000
1.0060050685797068	236.9350706	12500002500000
1.006176753065209	240.4927586	12500002500000
1.0062031924223158	231.4369682	12500002500000
1.0062306875846052	234.100231	12500002500000
1.0062371440268287	247.7260116	12500002500000
1.0062754058975525	240.1168884	12500002500000
1.0063207437718278	238.9569718	12500002500000
1.0064065495714254	282.5314354	12500002500000
1.006483026699157	251.6686368	12500002500000
1.0064858811399626	250.1095708	12500002500000
1.0067238817284208	222.9194678	12500002500000
1.0069267782361755	208.4801596	12500002500000
1.006932908023289	195.2968038	12500002500000
1.006983308565114	237.139436	12500002500000
1.0073277664993188	204.436546	12500002500000
1.0075299904366926	246.9107876	12500002500000
1.0078912420633603	239.889491	12500002500000
1.008342468177991	252.3260862	12500002500000
1.0085067434831347	223.6972566	12500002500000
1.0085265344645125	233.1492196	12500002500000
1.0085891759822614	279.62726	12500002500000
1.00863771211584	227.1234106	12500002500000
1.0087165889144942	233.8763834	12500002500000
1.0087282593555515	252.450192	12500002500000
1.0087289383697242	255.7749588	12500002500000
1.0088869220301324	280.0069856	12500002500000
1.0089708473620629	222.5635586	12500002500000
1.0089743513509526	260.0951436	12500002500000
1.0090366369756023	229.5027324	12500002500000
1.0091031202398515	237.20132	12500002500000
1.0092338082520609	236.8285732	12500002500000
1.0092559334096816	235.039673	12500002500000
1.0092941915670957	222.7437734	12500002500000
1.0093340307995988	241.1043204	12500002500000
1.0095125883368443	236.1553332	12500002500000
1.009557898210354	264.2225492	12500002500000
1.009828729234516	260.3579846	12500002500000
1.010033176235541	243.543272	12500002500000
1.0100686238049772	277.9721914	12500002500000
1.0101860405629095	257.0673832	12500002500000
1.0103150885217755	233.6235704	12500002500000
1.0103378043446605	237.285244	12500002500000
1.0103923206686702	242.4959582	12500002500000
1.0106054502986452	258.406768	12500002500000
1.0108424414056885	229.5323462	12500002500000
1.0108535363928175	248.4848252	12500002500000
1.0108787792072262	295.7059854	12500002500000
1.0112220782039962	240.200101	12500002500000
1.0112988652422352	226.7623564	12500002500000
1.0113115302184068	215.1396342	12500002500000
1.0113932824087932	212.1923012	12500002500000
1.0114085384291491	242.9860948	12500002500000
1.0114577659767638	278.4579174	12500002500000
1.0117779909692302	244.960214	12500002500000
1.0117852664760614	246.7416698	12500002500000
1.0118077770230465	289.1737844	12500002500000
1.0118145835596706	240.7260688	12500002500000
1.011842620187727	240.6286172	12500002500000
1.01198663409283	231.578053	12500002500000
1.0121487854137086	224.339393	12500002500000
1.0121883642244065	222.1490296	12500002500000
1.0122855834280982	230.3322256	12500002500000
1.0125629691773963	273.1196808	12500002500000
1.0125776073218216	248.2429792	12500002500000
1.0126225089344392	232.5698222	12500002500000
1.0128296598763409	267.6404196	12500002500000
1.0129036144076555	286.6195106	12500002500000
1.0130422368046252	217.6211992	12500002500000
1.0130977981386722	212.9587222	12500002500000
1.0133603527857922	223.2022754	12500002500000
1.0133635566880868	221.0164076	12500002500000
1.0133933687637962	231.1903388	12500002500000
1.0134350232947031	245.8688096	12500002500000
1.0134988760066297	250.5130904	12500002500000
1.013833238558168	249.4697192	12500002500000
1.0138380499125597	241.2637936	12500002500000
1.014046207003524	228.8620314	12500002500000
1.0140929195121835	276.1074676	12500002500000
1.0141489932974963	216.1395938	12500002500000
1.014178274193518	219.910155	12500002500000
1.0141976465976694	258.5713468	12500002500000
1.0142351237353944	234.3161044	12500002500000
1.0142370064027422	222.802042	12500002500000
1.0142812883259336	268.9007036	12500002500000
1.0142847939131996	231.9664504	12500002500000
1.0143659610390108	274.4581502	12500002500000
1.0144406705178637	251.6040856	12500002500000
1.0145833923154766	262.0680992	12500002500000
1.0146495603882246	249.0699708	12500002500000
1.0146592272946977	219.818389	12500002500000
1.0148256707487848	236.5881846	12500002500000
1.014943544170124	221.875832	12500002500000
1.015043333814709	244.3190148	12500002500000
1.0150742959431305	262.5978442	12500002500000
1.0152131097621544	210.4296304	12500002500000
1.0153196159159708	230.6226772	12500002500000
1.015535113723174	256.9679802	12500002500000
1.0156482587650764	309.6861792	12500002500000
1.015909768748481	212.7490428	12500002500000
1.016013423323035	226.8456724	12500002500000
1.0163245241342742	216.2785868	12500002500000
1.0163889892172202	274.8568158	12500002500000
1.0164047980150333	263.0284132	12500002500000
1.0165082610024732	247.9190138	12500002500000
1.0166276772361162	253.6748164	12500002500000
1.0166704055107196	277.4916856	12500002500000
1.016728377163011	253.5845108	12500002500000
1.0168114361954212	260.2638928	12500002500000
1.0168578819660747	273.537846	12500002500000
1.0171786691063196	217.4039806	12500002500000
1.0172594220950957	223.4139532	12500002500000
1.0174307449126294	278.0815008	12500002500000
1.0175191805720851	268.6620446	12500002500000
1.0175506044743368	220.1339212	12500002500000
1.017636945439451	218.9167318	12500002500000
1.0176840868359862	264.4154722	12500002500000
1.0177052806267768	228.6050984	12500002500000
1.0178860112186867	261.1003736	12500002500000
1.0179442984124534	222.5179738	12500002500000
1.018066102001345	255.3355154	12500002500000
1.018121932280586	209.8654262	12500002500000
1.018135527211645	274.5965046	12500002500000
1.0182277030577334	212.0847874	12500002500000
1.0182612348599935	219.5340276	12500002500000
1.0182653736372913	240.9442498	12500002500000
1.018326350302515	261.4918206	12500002500000
1.018370030012142	249.8088388	12500002500000
1.01845407065165	246.941147	12500002500000
1.0186662789482512	255.5401958	12500002500000
1.0186745482355928	246.8264188	12500002500000
1.0187215988036404	212.0430884	12500002500000
1.0188463968185837	250.5591968	12500002500000
1.018924082363423	266.541817	12500002500000
1.0189567478634167	244.8901546	12500002500000
1.0190200843201993	260.8516226	12500002500000
1.019061851669035	245.768859	12500002500000
1.0190850351619964	243.5793946	12500002500000
1.0191551649548254	225.8849108	12500002500000
1.0193233402183002	254.6879676	12500002500000
1.0193580623577043	249.122726	12500002500000
1.019571975247232	258.6609412	12500002500000
1.01973477830304	213.9007736	12500002500000
1.019767596475318	247.339653	12500002500000
1.019893677856625	259.5138692	12500002500000
1.0200605083434835	264.9144782	12500002500000
1.0202811493495774	242.5033262	12500002500000
1.02034630731223	260.2244486	12500002500000
1.0203672619635251	213.1061826	12500002500000
1.0207186071813203	209.2944826	12500002500000
1.0209506796598935	283.6114668	12500002500000
1.0210479570094413	218.7582678	12500002500000
1.0211515688738606	263.4807472	12500002500000
1.0211682288860549	226.444256	12500002500000
1.0212150256685	253.9957248	12500002500000
1.0212270128477705	290.7717852	12500002500000
1.0214449618599042	220.3349688	12500002500000
1.0216620416975355	270.755711	12500002500000
1.0217163474329691	210.0866318	12500002500000
1.0218558300690186	245.0939252	12500002500000
1.0220525308211483	228.2495516	12500002500000
1.0220831376410668	240.7553812	12500002500000
1.022323240824218	244.1552046	12500002500000
1.022376617770696	250.0515164	12500002500000
1.0224821170019585	221.9198722	12500002500000
1.0225882279487741	247.2658496	12500002500000
1.0226426328083762	222.608959	12500002500000
1.0227728797235092	259.7191046	12500002500000
1.022774593236195	239.834582	12500002500000
1.022796482645056	245.6991868	12500002500000
1.0228975870669599	233.140312	12500002500000
1.02305083120274	279.142552	12500002500000
1.0230862393010012	244.288604	12500002500000
1.0233082657105648	205.2748802	12500002500000
1.023366078849678	253.1691286	12500002500000
1.023388956809172	249.0753826	12500002500000
1.0234011158263872	231.9641528	12500002500000
1.0240583608014535	242.4157302	12500002500000
1.0240586100235922	268.1649466	12500002500000
1.0240840815661998	235.062584	12500002500000
1.0243218328061672	258.8379134	12500002500000
1.0243730705935086	243.0032074	12500002500000
1.0244906272907979	253.3307604	12500002500000
1.0245471983666916	223.3942186	12500002500000
1.0246452950187863	223.0092336	12500002500000
1.024853581848407	260.8799954	12500002500000
1.0249185817551478	226.1014416	12500002500000
1.025097698005374	222.0649234	12500002500000
1.0252324280039966	248.700242	12500002500000
1.0253137923272932	222.3430092	12500002500000
1.025382477063984	261.036108	12500002500000
1.0254913791115932	216.6071042	12500002500000
1.025540522841907	218.3956684	12500002500000
1.0257623293926668	266.8669156	12500002500000
1.0257894465506314	235.0163984	12500002500000
1.0257958685077715	226.4990658	12500002500000
1.0258597040467439	224.3546116	12500002500000
1.0260222294927808	220.297631	12500002500000
1.0260955952714688	207.4685224	12500002500000
1.0260968065093778	241.5627186	12500002500000
1.0261680741273718	272.3644704	12500002500000
1.0262341194375308	237.5327722	12500002500000
1.0262945002486643	204.2501662	12500002500000
1.0263444951379332	239.2315694	12500002500000
1.02640953625346	268.3412856	12500002500000
1.0264804378378618	216.88334	12500002500000
1.0268076787765736	210.566037	12500002500000
1.0268579993587643	270.977398	12500002500000
1.0268650641296326	255.8254706	12500002500000
1.0270808133008145	225.8085298	12500002500000
1.0271889014972693	232.1380518	12500002500000
1.0271999014055568	254.3503616	12500002500000
1.0272335683270055	249.4054288	12500002500000
1.0272807427699917	239.4052026	12500002500000
1.0273158000390328	243.7461168	12500002500000
1.027412430142267	251.3124062	12500002500000
1.0274713106755038	266.6789276	12500002500000
1.0276172440459228	233.7326546	12500002500000
1.0276174388533117	228.454615	12500002500000
1.0277146255974126	250.0454624	12500002500000
1.0279832365021708	212.4075486	12500002500000
1.0279851068133443	225.147312	12500002500000
1.0279914654499949	226.8713018	12500002500000
1.0279985846736968	239.9290122	12500002500000
1.028413322773286	272.4710268	12500002500000
1.028481253782967	254.1911976	12500002500000
1.028646491295834	253.7163348	12500002500000
1.0286771243898776	223.1255682	12500002500000
1.0287536893220426	223.2288118	12500002500000
1.0289113384708573	239.412975	12500002500000
1.0289713352766172	282.1151092	12500002500000
1.0290118599832994	248.8142008	12500002500000
1.0290648801488942	227.1610294	12500002500000
1.029101910219509	254.5686874	12500002500000
1.0292439743478767	250.3918196	12500002500000
1.0292849015390688	243.3007466	12500002500000
1.029298059348113	267.5038132	12500002500000
1.0293351413790406	239.9370858	12500002500000
1.0293472125654537	238.2063462	12500002500000
1.02935709270169	247.696459	12500002500000
1.0294747651745504	239.4465438	12500002500000
1.0294782319549265	254.1600172	12500002500000
1.0294893489905173	234.000811	12500002500000
1.0295055178056447	258.1493468	12500002500000
1.0296861852726316	270.033988	12500002500000
1.0297810006135162	271.165812	12500002500000
1.0298619679790024	278.214717	12500002500000
1.0298971068302727	242.9846934	12500002500000
1.0301633438708189	243.7132604	12500002500000
1.0302352688784868	260.3451162	12500002500000
1.0303570376089295	276.0158498	12500002500000
1.0304355811249468	299.2367672	12500002500000
1.0305052690751506	202.584491	12500002500000
1.0305898349679798	223.6978512	12500002500000
1.030657617497285	236.9309406	12500002500000
1.030670925355984	208.8680378	12500002500000
1.0307303267320649	212.775189	12500002500000
1.0307766892350745	226.3560124	12500002500000
1.0308394224247677	273.8114586	12500002500000
1.0308706757191228	246.87504	12500002500000
1.0308880615852254	202.1560114	12500002500000
1.030919456357131	216.4936848	12500002500000
1.0310140216791766	267.8232666	12500002500000
1.0312107002462902	282.5040458	12500002500000
1.031250512234871	222.9465286	12500002500000
1.0312661501958278	241.6949388	12500002500000
1.0314021230481716	241.0060722	12500002500000
1.0314397040460397	233.7088392	12500002500000
1.0315145820842022	273.4912558	12500002500000
1.0315919620125475	263.5504068	12500002500000
1.031650577755697	219.6364462	12500002500000
1.0316651063962392	235.53544	12500002500000
1.0317138661069831	227.5752498	12500002500000
1.0317745643276846	222.735506	12500002500000
1.0319620374451874	217.137096	12500002500000
1.0319813145197991	268.0910952	12500002500000
1.0320124431061002	225.2693636	12500002500000
1.0320616448607542	200.7671358	12500002500000
1.0322153705670702	228.2157824	12500002500000
1.0322832766051189	244.0450388	12500002500000
1.0324914270384928	255.0694324	12500002500000
1.032527684029129	246.6173274	12500002500000
1.032554911400982	291.5179392	12500002500000
1.032600004910036	231.634848	12500002500000
1.0326296098487322	285.3022452	12500002500000
1.0326325283785125	216.9861602	12500002500000
1.0328662429147224	257.9220686	12500002500000
1.0329896221445232	241.1571158	12500002500000
1.0330009456831633	244.3141452	12500002500000
1.0330370193260665	253.0827816	12500002500000
1.0330467213897112	237.9889414	12500002500000
1.0330498206247	234.4241642	12500002500000
1.0330542131832474	223.3519248	12500002500000
1.033065025686014	280.586697	12500002500000
1.0331088624739684	268.522349	12500002500000
1.0331727025283728	210.4779858	12500002500000
1.0334410212451737	241.4420398	12500002500000
1.0334713142458332	237.8472464	12500002500000
1.0335111315307124	191.3039962	12500002500000
1.0335515792493757	250.9904898	12500002500000
1.0338752282414707	236.7333566	12500002500000
1.0338945700950557	223.7782436	12500002500000
1.033942235233877	249.5225376	12500002500000
1.0339529033441262	220.697759	12500002500000
1.0339635303572887	241.3604388	12500002500000
1.0339680027131428	232.254097	12500002500000
1.0341742614180247	217.2712082	12500002500000
1.0343853279017208	226.504913	12500002500000
1.0343976882066763	228.3876772	12500002500000
1.034421592309799	239.3740874	12500002500000
1.0348214547808634	245.2906442	12500002500000
1.0348724200973898	216.4766926	12500002500000
1.0349032431213179	216.04383	12500002500000
1.035035263383979	246.0697162	12500002500000
1.0351431912813034	200.1358306	12500002500000
1.035176587044723	259.4333238	12500002500000
1.0352081821774577	267.1655354	12500002500000
1.0352435463808998	246.7461374	12500002500000
1.0352936749757682	217.0434278	12500002500000
1.035319867110981	246.7581464	12500002500000
1.0353436775466285	243.6910036	12500002500000
1.0355882743733664	250.883914	12500002500000
1.0356421283517545	248.6421978	12500002500000
1.0356999364959627	265.1911222	12500002500000
1.0357379474521924	235.9494512	12500002500000
1.0357587465698916	256.1063456	12500002500000
1.03606630239254	236.9935918	12500002500000
1.036153900745592	242.0136536	12500002500000
1.0362042327580343	200.8011506	12500002500000
1.0362845282934687	246.5551956	12500002500000
1.0363278806161529	245.1341916	12500002500000
1.0363945349401906	271.6213486	12500002500000
1.0364073346605591	269.058107	12500002500000
1.0366620260734956	231.0829224	12500002500000
1.0366895025670462	217.8756674	12500002500000
1.0366930595369537	241.9946864	12500002500000
1.036933679547565	257.6939786	12500002500000
1.0370009350176257	303.9299704	12500002500000
1.0370425094859372	219.4716418	12500002500000
1.0370986697771118	226.8695892	12500002500000
1.037289232713135	270.6131356	12500002500000
1.0373847834339924	219.618094	12500002500000
1.0375961805870018	234.4941692	12500002500000
1.0378567539038233	230.912613	12500002500000
1.0379381010562192	243.944811	12500002500000
1.0379469918239599	277.7728426	12500002500000
1.0380374197069062	233.9819978	12500002500000
1.038069031152479	232.217171	12500002500000
1.03809596657957	239.9400844	12500002500000
1.0381736500336975	271.52823	12500002500000
1.0383946809751872	222.307377	12500002500000
1.0385771499410308	224.8872248	12500002500000
1.0386057718038046	268.5028428	12500002500000
1.0386213603706729	233.1973374	12500002500000
1.038621492606108	260.3454666	12500002500000
1.0386336421971956	260.159668	12500002500000
1.0387091748521815	290.9125708	12500002500000
1.0387864986544784	207.3533034	12500002500000
1.038808825957251	258.9038944	12500002500000
1.0389453970078313	210.0879092	12500002500000
1.0390542413749824	266.0980438	12500002500000
1.039117215831217	257.627723	12500002500000
1.0396047464641236	212.5611072	12500002500000
1.0397127470466925	222.3046654	12500002500000
1.0397761106556822	215.7644938	12500002500000
1.03999124643776	239.622908	12500002500000
1.0401555073846105	220.730113	12500002500000
1.0401954997395904	254.827961	12500002500000
1.0402592157271495	242.4502798	12500002500000
1.0404522349905359	234.0410688	12500002500000
1.0404834958963955	221.4239258	12500002500000
1.0404889999891274	247.63261	12500002500000
1.0406691565622517	222.1331708	12500002500000
1.0407241739186677	258.032115	12500002500000
1.0407278074715778	220.9651794	12500002500000
1.040736071413316	235.2914946	12500002500000
1.040936715809217	243.1849894	12500002500000
1.0410045596119828	243.4956414	12500002500000
1.0411109758507666	257.5709894	12500002500000
1.0411602743463768	272.6090016	12500002500000
1.0411874197640716	239.9934146	12500002500000
1.041187459344828	222.8192576	12500002500000
1.0413142115394716	214.96608	12500002500000
1.041318515167665	265.7177828	12500002500000
1.04160498751422	243.598287	12500002500000
1.0417694083830082	263.4649278	12500002500000
1.0419915564025577	259.4390542	12500002500000
1.0421666099166522	224.9890498	12500002500000
1.0422408816345243	205.2247922	12500002500000
1.0425043048313616	262.6173132	12500002500000
1.0425357899626673	269.6648758	12500002500000
1.042719829578473	251.1119916	12500002500000
1.0428365582451735	226.426747	12500002500000
1.04285852577884	254.1457104	12500002500000
1.0429320740049093	248.6858014	12500002500000
1.0429979807445229	260.8359572	12500002500000
1.0430399961649677	237.8086592	12500002500000
1.0430496837537675	262.7448172	12500002500000
1.0430857157101745	225.8873498	12500002500000
1.0433669660802956	245.3585532	12500002500000
1.0433833360577558	229.3379606	12500002500000
1.0434105811429155	256.7699364	12500002500000
1.043644900889317	222.9298692	12500002500000
1.0436612681177408	259.9677592	12500002500000
1.0437112947944125	246.3943296	12500002500000
1.0437167910523533	236.8341374	12500002500000
1.0438014224810823	221.2726906	12500002500000
1.0439826007146926	254.1682652	12500002500000
1.044148919896535	253.4887484	12500002500000
1.0443598024114804	245.2041706	12500002500000
1.044498608774357	197.7732998	12500002500000
1.0445448473044814	225.4162162	12500002500000
1.0446130851699056	257.244798	12500002500000
1.044943219369487	224.8051362	12500002500000
1.0452568009946992	245.6287526	12500002500000
1.0453133003898714	275.9545884	12500002500000
1.0454086739502984	243.4141752	12500002500000
1.0454145215070518	213.9365662	12500002500000
1.0455077851715373	225.2108512	12500002500000
1.0455945625783931	234.5020646	12500002500000
1.0458240061677433	220.465181	12500002500000
1.0458871369457037	189.3778134	12500002500000
1.0459245963068011	261.1079708	12500002500000
1.0461156421498898	260.66186	12500002500000
1.0461254420848092	240.3496208	12500002500000
1.0462230282219334	266.2199602	12500002500000
1.046227484578731	239.0960114	12500002500000
1.0464196656844684	201.6291852	12500002500000
1.046599638780291	257.187252	12500002500000
1.0467714154809906	249.2636612	12500002500000
1.0468249755920085	244.0496498	12500002500000
1.0469784142918588	220.5718754	12500002500000
1.0469792230458659	255.7260364	12500002500000
1.0472849295350442	238.4267524	12500002500000
1.047394632779563	227.7863866	12500002500000
1.0475018236205549	288.4638146	12500002500000
1.0477326518500079	211.3528898	12500002500000
1.0479198617242012	276.0103724	12500002500000
1.0480421942718738	233.1977482	12500002500000
1.0480593641279974	221.3883682	12500002500000
1.048127641422302	229.6317376	12500002500000
1.0482522173148026	252.132802	12500002500000
1.0484360083692623	254.1264304	12500002500000
1.0484442602910231	235.9260142	12500002500000
1.0487369693153443	245.6365608	12500002500000
1.0489479358708491	263.4349956	12500002500000
1.0490995079237633	242.7678796	12500002500000
1.0492401184118705	274.1085186	12500002500000
1.0493297298668216	198.9623676	12500002500000
1.0493589847564635	239.1713258	12500002500000
1.0495479475812166	236.9098024	12500002500000
1.0496264746774862	254.500101	12500002500000
1.0497460209035785	265.2482906	12500002500000
1.04976077204075	230.8860228	12500002500000
1.049797386382726	238.7979122	12500002500000
1.0499333153724613	265.746919	12500002500000
1.0500561698867397	266.3210972	12500002500000
1.0500719188785963	225.933045	12500002500000
1.0501546161872368	262.6302108	12500002500000
1.0502074950586344	230.3971922	12500002500000
1.0502108910456145	242.4037868	12500002500000
1.0503057080406322	252.268049	12500002500000
1.0503867374043945	261.5465748	12500002500000
1.0504557159218222	229.1199368	12500002500000
1.0504807205393851	258.0679044	12500002500000
1.0508749338969363	253.5847144	12500002500000
1.0510213694869588	240.8999156	12500002500000
1.0510473804166218	257.3143448	12500002500000
1.05108581858075	246.0735312	12500002500000
1.051105525467262	235.3037544	12500002500000
1.0511719016664154	257.9259974	12500002500000
1.0513047900216723	199.8295732	12500002500000
1.0515442087389462	241.9275294	12500002500000
1.0516738396800975	285.3921438	12500002500000
1.0520986299044113	225.6197294	12500002500000
1.052212388969992	213.2774536	12500002500000
1.0522502376775007	235.3165278	12500002500000
1.0522796574202269	216.2295604	12500002500000
1.0522962824786295	227.7646982	12500002500000
1.0523328248096422	236.124651	12500002500000
1.052386434524458	238.1138666	12500002500000
1.0525010481807429	243.9583506	12500002500000
1.0525132114109372	237.7978168	12500002500000
1.0525179606997994	236.5788042	12500002500000
1.0527045806325277	278.105617	12500002500000
1.0527755425894934	240.8588838	12500002500000
1.0527964340061882	267.0565014	12500002500000
1.0528580966669718	227.5145456	12500002500000
1.0530012119357082	227.1581166	12500002500000
1.0531079692944774	246.721733	12500002500000
1.053159256992651	236.2175704	12500002500000
1.0532199122424286	227.8399308	12500002500000
1.0532357505860008	229.835994	12500002500000
1.0532412919889187	227.2765504	12500002500000
1.053311019463825	256.2804908	12500002500000
1.0533396476657166	270.7638294	12500002500000
1.0533933172786245	186.7922248	12500002500000
1.0535079154967966	225.2186646	12500002500000
1.0537104216574091	228.962892	12500002500000
1.0539434016230875	259.5144888	12500002500000
1.0540603048731645	245.891622	12500002500000
1.054136300584828	216.0536398	12500002500000
1.054443101238748	290.7763298	12500002500000
1.0544898894321495	266.4770996	12500002500000
1.0545988990544408	275.3326216	12500002500000
1.054634065864973	264.277994	12500002500000
1.054683793106876	242.0084326	12500002500000
1.054947315274506	246.7824338	12500002500000
1.0549601367437689	241.3960478	12500002500000
1.0550229340572344	265.919003	12500002500000
1.0550347268171665	255.9018	12500002500000
1.055206667932859	241.104062	12500002500000
1.0552871002685755	230.8309458	12500002500000
1.0553274010418114	257.2904058	12500002500000
1.0553589551191531	257.1852914	12500002500000
1.0553864779881086	209.4684908	12500002500000
1.0554420956013173	218.6503514	12500002500000
1.0554747369082589	195.3924676	12500002500000
1.0555306594197384	254.9726786	12500002500000
1.0556664809270402	229.9488258	12500002500000
1.055767544058829	242.697658	12500002500000
1.0558104503596797	238.915744	12500002500000
1.0558120852302628	229.3888226	12500002500000
1.0558829252898034	234.2404178	12500002500000
1.0561481602797471	280.0398676	12500002500000
1.0561985346422065	238.7901546	12500002500000
1.0563030929669734	273.9363656	12500002500000
1.0564086003475777	256.0944364	12500002500000
1.0564238551465224	233.7951524	12500002500000
1.0564373709046395	239.8693574	12500002500000
1.0565257824820398	257.5472316	12500002500000
1.0566197007685791	204.1646794	12500002500000
1.05665916885912	243.3971616	12500002500000
1.0569619338138505	223.3894096	12500002500000
1.0570409580278064	268.8581488	12500002500000
1.057352913490016	247.4503838	12500002500000
1.0573931824948466	266.9167154	12500002500000
1.0574795645715347	242.8500258	12500002500000
1.0575027499252745	264.3671974	12500002500000
1.0575157769477508	216.2893342	12500002500000
1.0576805216242329	265.9818436	12500002500000
1.0577113244640293	234.082512	12500002500000
1.0577649026241025	259.0823916	12500002500000
1.0578658050290126	253.5945156	12500002500000
1.0584024648188028	284.416866	12500002500000
1.0585987157869288	236.8584924	12500002500000
1.0586362148889203	283.802163	12500002500000
1.058695109524057	216.073388	12500002500000
1.0586951750346754	281.9703908	12500002500000
1.0588815820559665	213.8621814	12500002500000
1.0588930785700574	260.0138168	12500002500000
1.0589645540995318	270.0051014	12500002500000
1.0590240113560254	188.89071	12500002500000
1.0591459111850905	285.3755834	12500002500000
1.0591477794348156	230.5550684	12500002500000
1.059313333345693	220.676691	12500002500000
1.0594811184452848	299.5313062	12500002500000
1.0595427239400161	244.4924926	12500002500000
1.0597739778327069	248.5746836	12500002500000
1.0598021567265998	221.7801018	12500002500000
1.0599173785459972	251.4810672	12500002500000
1.0600049371634948	206.2070626	12500002500000
1.0601075235280937	281.7419686	12500002500000
1.0601780662420288	291.8410608	12500002500000
1.0604054771649118	218.9330654	12500002500000
1.0605439644720305	236.6411406	12500002500000
1.060707674942011	239.1981302	12500002500000
1.0607248606308004	247.4156258	12500002500000
1.0607845282153168	195.364155	12500002500000
1.0608336252097996	245.5226898	12500002500000
1.0609497407338675	268.6735108	12500002500000
1.0610379516941673	220.5372742	12500002500000
1.0613352719866878	238.9165176	12500002500000
1.0613696741348913	227.4763314	12500002500000
1.0619575843967817	232.3326548	12500002500000
1.0620500784826394	229.553244	12500002500000
1.062138285770722	280.1420896	12500002500000
1.0622702801402597	245.0077824	12500002500000
1.0628804161041685	245.9515614	12500002500000
1.0629272170222146	272.9257024	12500002500000
1.0631530380771006	223.8462172	12500002500000
1.063169479129449	261.238682	12500002500000
1.063227001962391	235.0629152	12500002500000
1.0632343941222937	249.204457	12500002500000
1.0633633152320334	248.4987516	12500002500000
1.063390850176592	237.7487406	12500002500000
1.0638641676238072	254.9849774	12500002500000
1.0639590249156834	244.5823978	12500002500000
1.064187974760617	263.5325516	12500002500000
1.0642824122926575	209.6894798	12500002500000
1.0644750316125464	244.7271488	12500002500000
1.0645456905204127	244.9097336	12500002500000
1.0646621402520986	227.930935	12500002500000
1.0647312165381495	273.645983	12500002500000
1.064934573655468	245.756189	12500002500000
1.064984863573963	222.165696	12500002500000
1.0650188160162934	263.0316852	12500002500000
1.0652436141302877	232.792782	12500002500000
1.0652781169328214	241.838117	12500002500000
1.0653398978222124	197.5048678	12500002500000
1.0656349829511056	255.7469886	12500002500000
1.065920360026495	244.3930174	12500002500000
1.066068298899178	261.3531754	12500002500000
1.0661938251327627	231.3926682	12500002500000
1.0662632646005794	237.9509182	12500002500000
1.0666368171833631	249.0943544	12500002500000
1.0667888809727435	249.423668	12500002500000
1.0668410396387764	244.7438258	12500002500000
1.0669904736440574	227.591533	12500002500000
1.0673090152873124	274.051937	12500002500000
1.0674576599659589	264.75015	12500002500000
1.0675313942193472	213.2162052	12500002500000
1.067533405739394	210.4617244	12500002500000
1.0675531522334665	237.3553328	12500002500000
1.0675711653852715	223.5715614	12500002500000
1.0675941451395523	268.7956788	12500002500000
1.067734889626094	233.1282182	12500002500000
1.0677572007320597	200.9784826	12500002500000
1.067840092380762	252.956152	12500002500000
1.0678429933325493	227.574004	12500002500000
1.0681258614000446	236.4292166	12500002500000
1.0681608901226485	213.602187	12500002500000
1.0681878547072678	239.9339248	12500002500000
1.068295845588104	198.1634314	12500002500000
1.0683157181172995	271.7274538	12500002500000
1.0686565530813563	229.7694774	12500002500000
1.0686984031429976	234.7323718	12500002500000
1.0687415654655448	273.5978664	12500002500000
1.0688298449558091	211.5141732	12500002500000
1.0688829150947499	247.2640406	12500002500000
1.0689837844565204	225.8766552	12500002500000
1.0690691750612529	243.0365984	12500002500000
1.069096183119551	217.1602712	12500002500000
1.0691285198993348	252.5853392	12500002500000
1.0691890257591758	245.4338858	12500002500000
1.06920775945872	259.0789926	12500002500000
1.069437809178009	254.0517756	12500002500000
1.0694776708122635	205.9675462	12500002500000
1.069483169252181	227.838993	12500002500000
1.0695199700976583	260.5154756	12500002500000
1.0695479643176922	216.8906084	12500002500000
1.0695650620927328	222.6626372	12500002500000
1.0696308853042042	262.1468842	12500002500000
1.0696702260129638	250.7975902	12500002500000
1.0696919850091808	260.8884914	12500002500000
1.0697316871174865	237.3871562	12500002500000
1.069845068982325	242.9743666	12500002500000
1.0699664986817905	212.1735804	12500002500000
1.0701400787379125	230.5932668	12500002500000
1.0702312291194258	231.2745326	12500002500000
1.07026942728471	262.2593	12500002500000
1.0704513364807071	228.6161862	12500002500000
1.0704673099171205	231.7113882	12500002500000
1.0705574387039891	243.7734628	12500002500000
1.0706162614592445	233.3604738	12500002500000
1.0706269780618758	235.7724728	12500002500000
1.0706342330173515	266.4576864	12500002500000
1.0708190818931187	222.1237054	12500002500000
1.0709240985730912	225.3058378	12500002500000
1.071176922163183	225.5641416	12500002500000
1.0712478290172305	278.4776484	12500002500000
1.0712992239170291	218.3142488	12500002500000
1.0716493503996407	216.0274898	12500002500000
1.0718976630780293	213.841864	12500002500000
1.0719853761934552	254.614156	12500002500000
1.0720453949229642	268.8858864	12500002500000
1.072081016637766	291.1595732	12500002500000
1.0720942047097477	231.4431374	12500002500000
1.0721584993497222	256.343665	12500002500000
1.072674372858212	217.8259986	12500002500000
1.0727250644288715	219.5280022	12500002500000
1.07302153130385	209.2339404	12500002500000
1.0730688067083225	221.0764264	12500002500000
1.0733764173475977	222.8734474	12500002500000
1.0736121828272456	209.2457522	12500002500000
1.073659862783258	245.9416008	12500002500000
1.073794536352364	246.0228752	12500002500000
1.0738196841218153	229.7720756	12500002500000
1.0739212584448938	260.0130352	12500002500000
1.0739573813429617	243.5540278	12500002500000
1.074209960077232	240.240386	12500002500000
1.0744022358478764	232.9943684	12500002500000
1.0744127610593661	213.6063636	12500002500000
1.074515089208929	217.328822	12500002500000
1.0746282210081628	251.5636618	12500002500000
1.0746363733870532	230.9285504	12500002500000
1.0747140175775505	225.3792	12500002500000
1.0747206307277315	225.2844986	12500002500000
1.074732764617339	187.1242922	12500002500000
1.0748679063382514	231.1826796	12500002500000
1.0749229712709072	259.5606906	12500002500000
1.0749380985578885	273.9740548	12500002500000
1.0749721326595345	228.501129	12500002500000
1.0750076559547652	217.4827162	12500002500000
1.0750675090821278	264.890234	12500002500000
1.0751260808653225	227.8745662	12500002500000
1.07513730740023	245.1568636	12500002500000
1.0751756199350295	256.6262608	12500002500000
1.0752782572669703	240.2117872	12500002500000
1.0753980443707305	251.3611524	12500002500000
1.0755783377744073	269.4568938	12500002500000
1.0756930791469794	282.4738466	12500002500000
1.07570301719162	249.9356756	12500002500000
1.0757032078005595	237.0489706	12500002500000
1.0760076724988052	255.9940802	12500002500000
1.0762630259405443	252.901022	12500002500000
1.0763242367775745	220.743514	12500002500000
1.0764053249501615	235.5801994	12500002500000
1.0765227075048642	219.7804786	12500002500000
1.076637762185523	269.147938	12500002500000
1.0768609800669435	231.1471946	12500002500000
1.0768886418447121	276.981089	12500002500000
1.0769001848007411	248.8766336	12500002500000
1.0770812005057175	259.4631522	12500002500000
1.0771403442165823	253.6989706	12500002500000
1.077172005953527	224.58052	12500002500000
1.0772039709377066	185.6157314	12500002500000
1.0772821181469592	227.8397068	12500002500000
1.0775204009228552	217.7050054	12500002500000
1.077570798162121	257.5427336	12500002500000
1.0776784850188998	248.531144	12500002500000
1.07777209901954	283.8814204	12500002500000
1.0779633992321282	223.7915656	12500002500000
1.0780240522903608	253.545135	12500002500000
1.0781998674492463	229.5065152	12500002500000
1.0782177085256968	245.8250468	12500002500000
1.0782718710652324	245.587763	12500002500000
1.0783984855751318	225.948817	12500002500000
1.078405966156052	222.7612178	12500002500000
1.0784105149425356	240.6269566	12500002500000
1.0785002118154008	232.5111948	12500002500000
1.0786830033339552	202.2705336	12500002500000
1.0788030406839424	231.9580556	12500002500000
1.0789596645971036	224.6140788	12500002500000
1.0792323370437935	198.9765172	12500002500000
1.0797330146442117	246.5254626	12500002500000
1.079805413764572	235.3530224	12500002500000
1.0799977698299	242.4983274	12500002500000
1.0800333301158174	217.7644158	12500002500000
1.0800675454174344	288.35226	12500002500000
1.0800968740843508	227.7262644	12500002500000
1.080203964399746	250.7900612	12500002500000
1.0802847086409368	239.4699898	12500002500000
1.0803953135127191	243.9955892	12500002500000
1.0804211331592546	220.1604278	12500002500000
1.080526208035422	223.3822404	12500002500000
1.0805502848625241	254.0259204	12500002500000
1.0806067978532117	218.7268482	12500002500000
1.081014577007828	189.9415484	12500002500000
1.081103212773459	222.2599252	12500002500000
1.0811112506167877	203.343282	12500002500000
1.0811886792804095	245.5373374	12500002500000
1.0812044505821163	246.2779116	12500002500000
1.081211736851453	258.9218482	12500002500000
1.081236526772277	266.2115094	12500002500000
1.0812878094408942	286.388831	12500002500000
1.0813805142569697	233.7357136	12500002500000
1.0814770335560384	258.2595246	12500002500000
1.0816378600323304	260.2607806	12500002500000
1.0816606756175586	226.7377106	12500002500000
1.0818692842069846	222.8690944	12500002500000
1.0819964198550616	246.6845994	12500002500000
1.0821613144284528	260.3013294	12500002500000
1.0821667585095176	235.8079132	12500002500000
1.0824037395253423	218.6475908	12500002500000
1.0824043458698105	222.6220552	12500002500000
1.0824198806070782	234.7114516	12500002500000
1.082442212162939	253.4269556	12500002500000
1.0824586951543989	261.0035676	12500002500000
1.0826236012372346	274.7123788	12500002500000
1.0827935712118588	269.7674064	12500002500000
1.082906234187177	261.35341	12500002500000
1.0829162001644237	239.0747832	12500002500000
1.0829472406453668	216.9344556	12500002500000
1.082977438295644	246.5418122	12500002500000
1.0830599893678956	234.8265164	12500002500000
1.083230995061888	263.8888326	12500002500000
1.083353133082883	242.7622408	12500002500000
1.0841108676550415	244.3435444	12500002500000
1.084116684009066	278.0513424	12500002500000
1.0841716724710135	238.5732214	12500002500000
1.0842717341950319	310.2315524	12500002500000
1.0842727289681062	244.8501294	12500002500000
1.0842899205797871	254.3123548	12500002500000
1.0844067353306643	240.7263154	12500002500000
1.0845102924690604	245.6178068	12500002500000
1.0845842905344574	245.249283	12500002500000
1.0846843706648872	207.6176954	12500002500000
1.0849651408215073	254.4037526	12500002500000
1.0851093261716378	218.253215	12500002500000
1.0851401725832464	271.612762	12500002500000
1.0854477579360973	218.9231812	12500002500000
1.0855374277014702	253.8647828	12500002500000
1.0859699943352314	216.1114648	12500002500000
1.0860130220785615	261.774993	12500002500000
1.0860153281022702	256.4204148	12500002500000
1.0860170165200853	230.4792728	12500002500000
1.0860512469131542	237.8017178	12500002500000
1.0860758172102578	209.2572982	12500002500000
1.086108819662607	243.1934418	12500002500000
1.0862171914769159	242.5803612	12500002500000
1.0862940475001783	237.5665942	12500002500000
1.0864026235791238	246.4368942	12500002500000
1.08651916776862	274.2341858	12500002500000
1.0865479485826186	273.0807014	12500002500000
1.0867363677002555	239.270272	12500002500000
1.0867879821494415	275.352157	12500002500000
1.0868616743776962	223.9076462	12500002500000
1.0868846758848878	217.60297	12500002500000
1.086936010094513	259.9692016	12500002500000
1.0872851517846147	217.1187374	12500002500000
1.0876351110163642	246.6287828	12500002500000
1.0877372785401531	247.2617522	12500002500000
1.0877380358860562	259.3642012	12500002500000
1.088194687381263	246.6371386	12500002500000
1.088568857543002	211.6401498	12500002500000
1.0886703184090123	240.1933912	12500002500000
1.089471393033485	206.4920732	12500002500000
1.0894728543475414	262.6197338	12500002500000
1.089525119570593	255.2302956	12500002500000
1.0896477221877878	264.0031336	12500002500000
1.089680646122217	285.1445744	12500002500000
1.0896925539952254	260.3448536	12500002500000
1.0900070907436783	282.5042858	12500002500000
1.0900329454095028	224.974982	12500002500000
1.090107257884282	241.981239	12500002500000
1.09014180741096	238.0517068	12500002500000
1.0902631667218627	239.3208292	12500002500000
1.0903550570429783	271.3945952	12500002500000
1.0903934731903688	236.364512	12500002500000
1.0904129711385044	237.2981106	12500002500000
1.090484246042548	258.5686586	12500002500000
1.0905067568675078	250.3631538	12500002500000
1.090534158795772	239.6039524	12500002500000
1.0905734716102302	232.652694	12500002500000
1.090590117119766	242.1010886	12500002500000
1.0906912983448582	251.6090648	12500002500000
1.0907596185653003	231.5562238	12500002500000
1.0907942837847338	263.6313722	12500002500000
1.0909681762745218	227.3869284	12500002500000
1.091142834724205	233.6867698	12500002500000
1.0911644709892667	236.50305	12500002500000
1.0911766852378064	229.5648786	12500002500000
1.0912899222351005	224.2842656	12500002500000
1.091293747488506	247.8051842	12500002500000
1.0913276868603774	231.2376994	12500002500000
1.0914155738403148	216.2847192	12500002500000
1.0914168011162837	208.0586464	12500002500000
1.0917522763995648	259.6578794	12500002500000
1.0918850214422178	220.2176126	12500002500000
1.0919162450711564	232.7858614	12500002500000
1.0919483254100144	229.171578	12500002500000
1.0920130812616855	214.28826	12500002500000
1.0920143747663564	232.5094168	12500002500000
1.092068535023306	200.5436062	12500002500000
1.0920949008726242	238.4453776	12500002500000
1.0922080069635722	253.7288024	12500002500000
1.0923166599931011	246.2621754	12500002500000
1.0925747055966104	267.7967466	12500002500000
1.092734660508313	252.8887044	12500002500000
1.0928369989294375	237.8475662	12500002500000
1.0928384339582884	260.4255956	12500002500000
1.0928686526494054	254.8648996	12500002500000
1.0929730339869446	256.946623	12500002500000
1.0931220514411681	263.5443296	12500002500000
1.0931527986344327	243.4708192	12500002500000
1.0932663854198357	290.5845714	12500002500000
1.0932867208301418	260.2567592	12500002500000
1.0933368769481286	245.3591074	12500002500000
1.0933746279388763	234.6314936	12500002500000
1.0933881268052978	272.9211538	12500002500000
1.093663763842975	253.141302	12500002500000
1.0937953861607617	240.1001746	12500002500000
1.0938694959409547	234.5294446	12500002500000
1.0939949317911128	218.1031858	12500002500000
1.094019904965274	224.580376	12500002500000
1.0940744280547006	259.111523	12500002500000
1.0940975985376564	248.6092364	12500002500000
1.094197057842393	252.4507338	12500002500000
1.0943336894363356	255.606287	12500002500000
1.0945829502546236	205.3136748	12500002500000
1.0946292435929612	226.1067926	12500002500000
1.0948483708359835	250.7042188	12500002500000
1.0948726089528318	237.7217026	12500002500000
1.0952222729864398	265.231261	12500002500000
1.0954385780780955	221.7935818	12500002500000
1.0955302505139182	235.961119	12500002500000
1.095535115648101	241.4364872	12500002500000
1.0956253759430763	272.2003178	12500002500000
1.0956422997555106	248.532155	12500002500000
1.0958718728593029	248.557924	12500002500000
1.0958926814509349	231.5471394	12500002500000
1.0959069692195746	276.6210572	12500002500000
1.0960636577282736	220.7770288	12500002500000
1.0962113730966836	215.386334	12500002500000
1.0963031738541795	198.6215726	12500002500000
1.09630751996624	211.31204	12500002500000
1.0964244961478729	273.3181922	12500002500000
1.0964729630017092	221.7907132	12500002500000
1.0966453516990309	260.0512434	12500002500000
1.0966893210708797	212.513302	12500002500000
1.0967557314462626	248.802727	12500002500000
1.0969323020632096	230.214952	12500002500000
1.0969649950795182	222.5853224	12500002500000
1.0971121944107538	230.1954694	12500002500000
1.0973531028867958	241.105008	12500002500000
1.097481742268768	230.428564	12500002500000
1.0975557329989651	261.4319898	12500002500000
1.0978367754642044	222.4726484	12500002500000
1.0980029587430598	204.503262	12500002500000
1.098219181970609	275.9649646	12500002500000
1.0983060132203462	226.1782298	12500002500000
1.098366376139255	288.6055696	12500002500000
1.098418403097954	242.7621028	12500002500000
1.0985294059467443	250.7224902	12500002500000
1.0987944103756029	242.6165762	12500002500000
1.0988194102026556	229.7369222	12500002500000
1.0988871172487622	263.7693028	12500002500000
1.0988929736581958	223.4108272	12500002500000
1.09890028566687	246.2630418	12500002500000
1.0989764495733754	242.0243732	12500002500000
1.098999137325807	311.2652204	12500002500000
1.0991307318437245	235.198139	12500002500000
1.0991898158853917	248.581811	12500002500000
1.0994808049950473	230.5833862	12500002500000
1.0995364790327071	208.008302	12500002500000
1.0995580306719912	255.306493	12500002500000
1.0996578494285845	251.8678948	12500002500000
1.0997502745228944	272.2587532	12500002500000
1.099802077818794	252.2791264	12500002500000
1.099806422742117	246.9512656	12500002500000
1.0998303798385418	203.8382412	12500002500000
1.100034281591982	260.2670684	12500002500000
1.1000775796847777	237.8858222	12500002500000
1.1001167625932171	246.630999	12500002500000
1.1003428379451732	246.2203296	12500002500000
1.1005978711067486	230.359266	12500002500000
1.1006441343317284	210.0740546	12500002500000
1.100720283665715	223.4334246	12500002500000
1.1010887882912328	218.5613844	12500002500000
1.1011749829354414	247.3674696	12500002500000
1.1012409797453009	222.0079864	12500002500000
1.1013142807337126	240.207791	12500002500000
1.1013291877462548	234.1320002	12500002500000
1.1015168294378976	217.6242636	12500002500000
1.1015263810556954	207.3859204	12500002500000
1.1015706658313054	209.5115964	12500002500000
1.1015884127852646	237.4726268	12500002500000
1.1016072553954863	250.2243102	12500002500000
1.1016409969667558	249.6478092	12500002500000
1.1016641339374398	242.0790122	12500002500000
1.1017606216920277	234.153478	12500002500000
1.1019875287860248	212.9649392	12500002500000
1.1019969417624749	234.0873106	12500002500000
1.1020408621728404	229.9515916	12500002500000
1.1021586169200006	242.8950548	12500002500000
1.102481700206144	256.0016394	12500002500000
1.1025254868316738	217.4733906	12500002500000
1.1026658457699092	255.7353608	12500002500000
1.1028073573790094	237.6117722	12500002500000
1.103056671007011	235.2120024	12500002500000
1.1033539450862453	232.5405648	12500002500000
1.1035123473579025	227.014212	12500002500000
1.1036260476863793	232.937706	12500002500000
1.1036523812906824	249.8930106	12500002500000
1.1036984266160068	296.4301698	12500002500000
1.1037260175368817	237.5167774	12500002500000
1.1039915804376497	227.333507	12500002500000
1.1040129333378208	267.0170342	12500002500000
1.1042352907652615	256.6261278	12500002500000
1.1044808969663809	223.1564012	12500002500000
1.1045533834401802	190.558465	12500002500000
1.1045898443837725	251.8859076	12500002500000
1.1048821786949143	245.6723372	12500002500000
1.1049147911744934	247.6608714	12500002500000
1.1050752676089572	233.2277428	12500002500000
1.1052101268018557	259.3991792	12500002500000
1.1052720428047504	251.0010768	12500002500000
1.105282880793054	251.7247368	12500002500000
1.1053221967689644	267.715556	12500002500000
1.1055034557237071	268.0383028	12500002500000
1.1055586396510535	241.2559596	12500002500000
1.105595229155155	253.4705842	12500002500000
1.1056280840698165	226.1920974	12500002500000
1.1058449636262155	226.2094802	12500002500000
1.1058742182361705	266.4009546	12500002500000
1.1059724797844086	182.9811846	12500002500000
1.1060489757427536	217.6257796	12500002500000
1.1060545820046854	308.0099016	12500002500000
1.1061491172118152	265.169094	12500002500000
1.1066167120667645	277.9826308	12500002500000
1.1066780159540477	253.0277452	12500002500000
1.1067099670952991	256.4840954	12500002500000
1.106757298529756	241.1964086	12500002500000
1.106784934196968	259.3667618	12500002500000
1.1069147209077022	213.024444	12500002500000
1.1070111946589174	201.3431558	12500002500000
1.1070928350739293	252.3685192	12500002500000
1.1071019053812177	260.4971464	12500002500000
1.1071211192622363	267.189276	12500002500000
1.1071848312849433	223.5945644	12500002500000
1.1072469842592316	253.2270816	12500002500000
1.1073770433487935	247.637366	12500002500000
1.1074744154514673	244.4984588	12500002500000
1.1078868545446232	261.2750282	12500002500000
1.1079915650800904	249.7154438	12500002500000
1.1080914206071182	210.738216	12500002500000
1.108418319452404	215.6274818	12500002500000
1.10843188705998	263.1868498	12500002500000
1.108502574031208	238.6817568	12500002500000
1.1086451312123289	250.7065652	12500002500000
1.1088954263510178	252.8340098	12500002500000
1.1089030203050665	219.5879516	12500002500000
1.1089327411573686	254.783733	12500002500000
1.1091783242860451	270.2868068	12500002500000
1.1092294991215526	288.754047	12500002500000
1.1092410447942376	263.3354998	12500002500000
1.1092841089079857	228.4234244	12500002500000
1.109379165599885	251.5468892	12500002500000
1.1094560988853357	239.601168	12500002500000
1.1095586040157783	223.5887566	12500002500000
1.1095936512015134	255.839259	12500002500000
1.1096057975630391	259.9658302	12500002500000
1.1097152177550165	226.6161938	12500002500000
1.1099172671620692	236.0249854	12500002500000
1.110122411439838	223.7270664	12500002500000
1.1102071904789683	236.014908	12500002500000
1.1104479826724178	223.2205556	12500002500000
1.1105375229593482	199.940888	12500002500000
1.110619631694936	251.0526914	12500002500000
1.1106356614875366	247.9880164	12500002500000
1.1106754293312184	204.4851014	12500002500000
1.1109487225658978	210.931662	12500002500000
1.1110337557884369	245.7019974	12500002500000
1.1111273156690051	250.0828946	12500002500000
1.111167241179217	264.47777	12500002500000
1.1112899943965413	198.8799862	12500002500000
1.1113127230335986	199.8699438	12500002500000
1.1113647325705718	286.347771	12500002500000
1.1114928703678602	270.3011634	12500002500000
1.1115339708409668	240.0126796	12500002500000
1.1115381262552662	263.3405312	12500002500000
1.1115574058992674	234.6804536	12500002500000
1.1119095722742418	232.7861856	12500002500000
1.1119478137257928	232.8492078	12500002500000
1.1121778945839131	247.0926902	12500002500000
1.1123097853480544	234.2581572	12500002500000
1.1123682528353311	225.6911892	12500002500000
1.1124148770902345	228.0490838	12500002500000
1.112451061393542	264.8814326	12500002500000
1.1125866259095372	258.931816	12500002500000
1.1126057646973349	226.77108	12500002500000
1.112750504697391	253.1796846	12500002500000
1.1127657316371822	227.25176	12500002500000
1.112785586169883	236.4241094	12500002500000
1.1128714168274754	198.3931406	12500002500000
1.1129252487015648	241.47715	12500002500000
1.1130307466063822	263.7793422	12500002500000
1.1132634199973304	222.247943	12500002500000
1.1133147915071828	263.7748252	12500002500000
1.1133710052674453	214.9621	12500002500000
1.1134283727807672	204.241935	12500002500000
1.1134460303271272	258.7869954	12500002500000
1.1135710126748923	226.3326456	12500002500000
1.1136511689916335	258.3908456	12500002500000
1.1137730390118334	220.853976	12500002500000
1.1139394793166149	251.2752924	12500002500000
1.1140410987723592	243.3475474	12500002500000
1.1141097944212457	204.6701074	12500002500000
1.1141530094275134	237.0489672	12500002500000
1.1141608912264762	266.5659418	12500002500000
1.1141648136772262	254.325028	12500002500000
1.1143791213308931	226.3715182	12500002500000
1.1144224274513617	232.6846582	12500002500000
1.1145655756424468	232.4689608	12500002500000
1.114579573774436	250.0830262	12500002500000
1.1148715343063973	238.382139	12500002500000
1.1149139307595903	253.7557004	12500002500000
1.1149851586903998	269.9685468	12500002500000
1.1150822459923602	231.9364884	12500002500000
1.1152281856516213	241.291479	12500002500000
1.1153064818385214	271.970253	12500002500000
1.1155049956034315	236.7337058	12500002500000
1.1156817419515863	234.9375538	12500002500000
1.1158188947943628	208.3118446	12500002500000
1.1160088828795676	230.2669772	12500002500000
1.1160269773713452	202.6068584	12500002500000
1.1161172653929363	240.2485158	12500002500000
1.1162305533066048	258.3087194	12500002500000
1.116332731725905	230.918691	12500002500000
1.1165086072381991	268.16973	12500002500000
1.1166334000150338	202.4475376	12500002500000
1.1166637142780915	224.3077858	12500002500000
1.1166899003935111	241.8828708	12500002500000
1.1166987049675945	221.3959136	12500002500000
1.1168148126269186	231.5125226	12500002500000
1.1168452582750177	249.908002	12500002500000
1.1169124359966407	198.9638546	12500002500000
1.1169124947170792	237.6247462	12500002500000
1.117133645183392	263.7153178	12500002500000
1.1171748668453882	253.9507316	12500002500000
1.1174062714937651	248.1449032	12500002500000
1.117472783725444	270.3113002	12500002500000
1.1175246728049384	232.1842914	12500002500000
1.1175440863602897	228.7586232	12500002500000
1.1175995616905123	240.9569962	12500002500000
1.117624532135194	248.6610136	12500002500000
1.1176472790678973	257.8630996	12500002500000
1.1177246800394751	242.1830048	12500002500000
1.1177871085671367	230.015568	12500002500000
1.1177998621642085	241.435677	12500002500000
1.1178575697289856	208.442564	12500002500000
1.1178754100181472	268.5855494	12500002500000
1.1179799543668747	250.3660498	12500002500000
1.1179834006713854	295.3552478	12500002500000
1.1180434790244207	230.3608292	12500002500000
1.1180502537907775	224.8590586	12500002500000
1.1180601951046685	224.751594	12500002500000
1.1182546177879131	246.192466	12500002500000
1.1182864781939292	224.2367442	12500002500000
1.1183412591694388	261.926413	12500002500000
1.1185111764979414	215.3934332	12500002500000
1.118587371913104	239.7765996	12500002500000
1.1186005844360245	265.9494114	12500002500000
1.1187166130830464	262.766881	12500002500000
1.118801217049354	234.5794248	12500002500000
1.1189557426832892	238.321715	12500002500000
1.1191394990857604	209.6772176	12500002500000
1.119144250886842	231.3972306	12500002500000
1.1192078144754287	210.755172	12500002500000
1.119282924649431	256.2166188	12500002500000
1.1194284489510862	238.4047422	12500002500000
1.119493471422614	226.160233	12500002500000
1.1195408287880275	193.4799402	12500002500000
1.1195622511178858	244.1484922	12500002500000
1.119648838431664	233.9846834	12500002500000
1.1197307668112602	227.7422884	12500002500000
1.1197449445188736	250.4894508	12500002500000
1.1198081954042902	239.891397	12500002500000
1.119869205304814	240.1132938	12500002500000
1.120030575089833	231.2665074	12500002500000
1.1200854879135065	227.1724744	12500002500000
1.1201233626400575	242.8483796	12500002500000
1.120135912955982	278.6442028	12500002500000
1.1201733449588949	205.0046934	12500002500000
1.1202694841820389	243.7573572	12500002500000
1.120309323324126	310.255488	12500002500000
1.1205249656010414	217.0537962	12500002500000
1.1205308216493397	188.272251	12500002500000
1.1206550870733591	220.4018058	12500002500000
1.1208568207530691	214.3458214	12500002500000
1.1208781649444202	212.9820172	12500002500000
1.1208907366277328	218.6884988	12500002500000
1.121010920335638	255.606108	12500002500000
1.1211100595810348	229.7827556	12500002500000
1.1211148108631304	273.9865186	12500002500000
1.1211626679899087	250.1484294	12500002500000
1.12153654435719	223.9811916	12500002500000
1.1215416335555564	247.3099232	12500002500000
1.1215633430511998	222.9647208	12500002500000
1.1216626548038249	228.6033652	12500002500000
1.1218311536017698	273.5186582	12500002500000
1.1219257368812166	232.6804122	12500002500000
1.122106502489865	256.8681416	12500002500000
1.1221294938202788	259.8889534	12500002500000
1.1222442266419619	255.9971946	12500002500000
1.1222548888691566	225.6795518	12500002500000
1.1223440596453151	264.3538408	12500002500000
1.1226460622415293	237.1786968	12500002500000
1.1227234499611074	255.7877516	12500002500000
1.122889303584296	272.4735226	12500002500000
1.1229768588668163	271.2036072	12500002500000
1.1231036892721569	232.4418216	12500002500000
1.1234210966429659	221.703278	12500002500000
1.1234248429891451	221.2665546	12500002500000
1.1234969437924756	244.7027828	12500002500000
1.1235157812257075	249.7811426	12500002500000
1.1235216097447722	254.3480546	12500002500000
1.1236535682517488	256.966966	12500002500000
1.1237895175276766	236.1673784	12500002500000
1.1237903041321524	253.0338036	12500002500000
1.1240398234082207	198.9899824	12500002500000
1.1240440666327192	210.3547842	12500002500000
1.1242159241577117	301.3595422	12500002500000
1.124239722316624	266.103411	12500002500000
1.1242732575045595	208.546254	12500002500000
1.1243281421953886	268.4825788	12500002500000
1.1243521790038726	292.7409398	12500002500000
1.124597511330945	260.739767	12500002500000
1.1246721253251244	235.6974966	12500002500000
1.1249330248817353	253.1842974	12500002500000
1.124959860611754	259.5826782	12500002500000
1.1249806890206169	197.885212	12500002500000
1.1250034320348026	243.7304628	12500002500000
1.1251006130485932	259.8643108	12500002500000
1.1251208799059025	255.2434668	12500002500000
1.1251328879458915	205.2518722	12500002500000
1.125373328907223	230.6147962	12500002500000
1.1257473158913514	246.5647368	12500002500000
1.1257497331679898	243.8868504	12500002500000
1.1257872512362992	256.589616	12500002500000
1.1258765210761252	273.5208954	12500002500000
1.1260248295876445	281.6805436	12500002500000
1.12603676944985	221.0992298	12500002500000
1.1261532444053708	248.7138162	12500002500000
1.1262152134258714	225.535026	12500002500000
1.1262259362616935	251.8720198	12500002500000
1.1264607011493524	234.4879526	12500002500000
1.1264983555860175	264.5273998	12500002500000
1.1266417611705262	220.48095	12500002500000
1.1266714422997917	251.9424728	12500002500000
1.1267098680766503	262.1094698	12500002500000
1.1268685496927375	201.797539	12500002500000
1.12693638157381	219.19419	12500002500000
1.1269862016469303	260.8574914	12500002500000
1.1270796308323383	247.426557	12500002500000
1.127135100752786	233.3629286	12500002500000
1.1272194591871043	256.386137	12500002500000
1.1272755771942942	256.0261736	12500002500000
1.1273349132568378	249.7449766	12500002500000
1.1274546216905337	220.8992002	12500002500000
1.1274675969603078	226.1991228	12500002500000
1.1275533761742893	234.7062808	12500002500000
1.1276269925877958	246.1796428	12500002500000
1.1277172348036737	249.0653848	12500002500000
1.127822879562427	280.849632	12500002500000
1.1279016877248151	266.067349	12500002500000
1.1279515204515818	229.0813888	12500002500000
1.1281014073703672	271.2265082	12500002500000
1.1281494078706946	239.897463	12500002500000
1.128348975458591	270.1591616	12500002500000
1.1283583804550503	204.254909	12500002500000
1.1284405446798926	211.869473	12500002500000
1.12847364277907	232.792894	12500002500000
1.1290356154387842	216.9487764	12500002500000
1.1290855298947875	213.727626	12500002500000
1.1291913981326975	265.153061	12500002500000
1.1292172708699246	208.221437	12500002500000
1.1292739867689974	250.7430906	12500002500000
1.1292885050688115	261.6049274	12500002500000
1.1293293207200463	256.3255542	12500002500000
1.1293432654223314	265.1393658	12500002500000
1.1293496097589577	248.4721474	12500002500000
1.129360375275938	239.0622422	12500002500000
1.1297073810496774	248.714497	12500002500000
1.1297494144162892	256.263113	12500002500000
1.1297601444778993	269.9046084	12500002500000
1.129777446220432	277.9852192	12500002500000
1.129829333955655	228.6034852	12500002500000
1.1299798379944157	253.1191552	12500002500000
1.129993877722724	245.110767	12500002500000
1.130030813695809	241.3561124	12500002500000
1.1300310373315725	247.4347582	12500002500000
1.1300459672329208	284.7991036	12500002500000
1.1301783930028773	240.570104	12500002500000
1.1302718713365123	253.912614	12500002500000
1.1306398584663917	227.7106676	12500002500000
1.1308691442169725	208.1377474	12500002500000
1.1308691990294122	224.9612698	12500002500000
1.1309430687578643	284.8471812	12500002500000
1.1310239344797417	254.0266102	12500002500000
1.1312028750556962	226.0597296	12500002500000
1.131237791809064	229.9995384	12500002500000
1.131352559099337	240.9162984	12500002500000
1.1314717149315832	249.67023	12500002500000
1.1314749059156373	305.3805428	12500002500000
1.1314968260977312	236.7109876	12500002500000
1.1321026953251103	251.0514222	12500002500000
1.132236873893132	226.5683498	12500002500000
1.1323273797828413	258.42397	12500002500000
1.132351459703518	230.161	12500002500000
1.1324420635358443	234.002205	12500002500000
1.1324507933837038	211.653089	12500002500000
1.132468945109665	256.000033	12500002500000
1.1324888037571992	252.9708932	12500002500000
1.1325730482496628	225.3037498	12500002500000
1.1325995912881046	247.1898848	12500002500000
1.1327125482941922	262.5439606	12500002500000
1.1327396684845927	225.0049518	12500002500000
1.1328115982482796	240.4905068	12500002500000
1.1330521933904516	223.347266	12500002500000
1.1330550818665732	229.8388566	12500002500000
1.1330898357869217	255.6861478	12500002500000
1.1330997883036416	225.7258966	12500002500000
1.1331376785751592	263.392293	12500002500000
1.1331766219173758	236.231944	12500002500000
1.1333794077033434	248.7678618	12500002500000
1.1337072967645554	254.8508516	12500002500000
1.1337369714503038	226.0691062	12500002500000
1.1337740829070566	246.817806	12500002500000
1.1338150682498431	267.7368788	12500002500000
1.1338382820260025	254.1948192	12500002500000
1.1339252076728488	224.7033114	12500002500000
1.1340656806552254	204.833605	12500002500000
1.134222013204598	246.2640636	12500002500000
1.1342977609102007	241.7704568	12500002500000
1.1343009425812132	237.8270384	12500002500000
1.1343015474077205	238.861302	12500002500000
1.1343017098866546	243.0662056	12500002500000
1.1346221140353006	293.2824212	12500002500000
1.1346222716267165	236.2267484	12500002500000
1.1347889364686234	259.5054214	12500002500000
1.1350028111751975	263.9415264	12500002500000
1.1350137613189428	248.484249	12500002500000
1.1350252646844745	299.116253	12500002500000
1.1350767995496676	277.139293	12500002500000
1.1352440936440873	253.8368896	12500002500000
1.1353469869013912	266.201209	12500002500000
1.1355545174262685	242.3067876	12500002500000
1.1355945391636104	234.0281046	12500002500000
1.1356472887882658	271.9853428	12500002500000
1.1356780582324295	237.516249	12500002500000
1.1357089538931393	231.532601	12500002500000
1.1357210708154848	196.6967946	12500002500000
1.1357259069473056	218.3492952	12500002500000
1.1357389129642472	239.154358	12500002500000
1.1357628181699972	279.4196126	12500002500000
1.1357785850652709	193.8944842	12500002500000
1.1360449624815256	251.2380822	12500002500000
1.1361133109555968	300.2040154	12500002500000
1.1361545476015298	241.9672486	12500002500000
1.136246518773912	239.7248266	12500002500000
1.136425472279849	206.7833556	12500002500000
1.13650069967923	213.181522	12500002500000
1.1365780266913408	273.2662118	12500002500000
1.1366721178295782	200.783675	12500002500000
1.1368334018486372	212.817783	12500002500000
1.1369080373137666	249.1066034	12500002500000
1.1369617013164164	221.2225026	12500002500000
1.1370571462715326	224.899906	12500002500000
1.1371505504782955	232.112592	12500002500000
1.1372860329565366	287.6088038	12500002500000
1.137362597086157	283.6427332	12500002500000
1.1373709107326442	237.6430676	12500002500000
1.1377066607825057	252.2762568	12500002500000
1.1377252689639707	273.8165008	12500002500000
1.1379913585719073	268.3118816	12500002500000
1.138035003727555	218.202639	12500002500000
1.1380542800102915	260.3684816	12500002500000
1.1380609451757238	294.8460916	12500002500000
1.138146280709747	227.7990622	12500002500000
1.1381548015358778	237.4283438	12500002500000
1.1381711943860449	234.1242102	12500002500000
1.1382665895591997	257.8945458	12500002500000
1.1384041006974916	242.2445442	12500002500000
1.1387667783238522	220.79811	12500002500000
1.1387983643753097	260.7320022	12500002500000
1.1388028224277975	224.7211988	12500002500000
1.1388763237898225	240.1024682	12500002500000
1.1389969404043594	217.32946	12500002500000
1.139004465560459	238.8733744	12500002500000
1.1390150550370906	256.4274696	12500002500000
1.1390583837415094	230.9083694	12500002500000
1.1390993047112954	245.5632068	12500002500000
1.1391020928377436	266.9994188	12500002500000
1.1391544778376477	271.7907522	12500002500000
1.1391816219628113	235.7174172	12500002500000
1.139245445769827	236.8142972	12500002500000
1.1393555094499719	227.3224014	12500002500000
1.139411105779787	205.4984868	12500002500000
1.1394514333771013	231.4565358	12500002500000
1.1396792901423898	225.8278092	12500002500000
1.1397110344068375	229.0060848	12500002500000
1.1399055536068112	246.2094104	12500002500000
1.1400373908224224	225.0108742	12500002500000
1.1402335436963265	245.1005892	12500002500000
1.1404309460292918	222.3892134	12500002500000
1.140603699966585	226.7422282	12500002500000
1.1406166500056298	270.9769042	12500002500000
1.140688816445182	262.8074694	12500002500000
1.1407364538559563	235.6446482	12500002500000
1.14077641996693	234.6037526	12500002500000
1.1407786931292871	272.1139952	12500002500000
1.1410023547417285	280.0486916	12500002500000
1.1410268622538802	217.320463	12500002500000
1.1410652242367467	204.747693	12500002500000
1.141083949427896	222.063853	12500002500000
1.1410986499821576	224.2940612	12500002500000
1.1413260730293726	255.0414772	12500002500000
1.1413641659725466	280.7077186	12500002500000
1.1413862267442256	222.6379902	12500002500000
1.1414615651943525	218.8280764	12500002500000
1.1414699579001422	251.4004426	12500002500000
1.141493682098508	250.4601756	12500002500000
1.1416790340363094	290.2137626	12500002500000
1.1417122846276089	226.245849	12500002500000
1.1417476321083408	233.598334	12500002500000
1.141774364365164	229.299044	12500002500000
1.141936760869546	227.0768458	12500002500000
1.1420761325568198	204.1345442	12500002500000
1.1421167609697538	221.183725	12500002500000
1.142187482054813	248.0738698	12500002500000
1.1422297930224492	228.3566944	12500002500000
1.142333334522854	236.7391644	12500002500000
1.1425409531417676	251.7374188	12500002500000
1.1425963847464529	230.7993418	12500002500000
1.1426837118352342	218.5182042	12500002500000
1.1426874235184243	259.5455518	12500002500000
1.1428718460714775	240.9062648	12500002500000
1.143010767171654	248.388016	12500002500000
1.143052825105735	259.6576654	12500002500000
1.1430898160306115	243.9097758	12500002500000
1.1430977703566811	199.602507	12500002500000
1.1431886637858533	216.1541366	12500002500000
1.1433699424751982	228.7475336	12500002500000
1.143454199753218	256.1359038	12500002500000
1.143590546130402	255.703924	12500002500000
1.1436044570661588	250.3977026	12500002500000
1.1438020441440242	247.59944	12500002500000
1.1441212148120856	255.6340876	12500002500000
1.1443574973396566	238.6686232	12500002500000
1.1444257409688192	280.9805258	12500002500000
1.1447116222060378	256.4140722	12500002500000
1.1448862862990747	245.7624596	12500002500000
1.1449001813032806	245.4450406	12500002500000
1.1450298623039386	228.6021616	12500002500000
1.14504837692845	254.1853462	12500002500000
1.145332765792781	226.9296574	12500002500000
1.1454908937329518	248.0766658	12500002500000
1.145624815902929	201.323966	12500002500000
1.1456430327482792	226.2902108	12500002500000
1.1459132067413864	239.133428	12500002500000
1.1459704524952516	255.7800152	12500002500000
1.1459902582550032	196.9503636	12500002500000
1.146042641753021	278.806924	12500002500000
1.1462597755133943	239.808225	12500002500000
1.146290579769046	238.4432218	12500002500000
1.146370567988584	268.0358162	12500002500000
1.1463842533929034	204.4746424	12500002500000
1.1465632555367449	242.204078	12500002500000
1.1465804485372502	229.715211	12500002500000
1.1466874955113866	213.0102228	12500002500000
1.1468142492722402	232.9461752	12500002500000
1.1471163813827432	215.0603444	12500002500000
1.1472741514858615	239.7963058	12500002500000
1.147296060422808	264.3221058	12500002500000
1.1472981727384948	276.026439	12500002500000
1.1474025939970909	256.441064	12500002500000
1.1474527034171702	252.1339256	12500002500000
1.147728694525124	268.691289	12500002500000
1.1478038883583987	213.6516672	12500002500000
1.147837712670122	270.8995994	12500002500000
1.1478627526977654	228.3469996	12500002500000
1.1479119457528089	244.306298	12500002500000
1.1479352578599349	239.0531754	12500002500000
1.1480239213923795	223.423288	12500002500000
1.1480555063700302	219.3905024	12500002500000
1.1481481708418149	221.6969498	12500002500000
1.1483480653848717	241.708062	12500002500000
1.1483817361811737	244.0028512	12500002500000
1.1483876880580215	241.9457216	12500002500000
1.1483924038757285	249.018342	12500002500000
1.1484038685191869	248.3917744	12500002500000
1.1484974119373583	296.2861568	12500002500000
1.1486946519994858	258.9792516	12500002500000
1.148758432031359	241.2355486	12500002500000
1.1488347939119008	234.869865	12500002500000
1.1492341823880143	216.7492832	12500002500000
1.1495109266467871	289.605981	12500002500000
1.1495211957667022	257.0200724	12500002500000
1.1495802756730562	266.8930168	12500002500000
1.1496133347692328	238.8583852	12500002500000
1.149628524556369	238.8794158	12500002500000
1.1498971900404988	211.8296226	12500002500000
1.1499120594680274	264.6164016	12500002500000
1.1499623286165002	236.5954482	12500002500000
1.150260289494646	269.7171752	12500002500000
1.1502757438244775	221.7797132	12500002500000
1.1503563358838207	246.8410298	12500002500000
1.1506411171355937	237.1546098	12500002500000
1.15098403692254	216.2352148	12500002500000
1.151023729149734	255.9307676	12500002500000
1.1510655155347842	208.33539	12500002500000
1.1511145405245236	266.734262	12500002500000
1.1511334019580346	229.7553944	12500002500000
1.1511536612965552	243.9398806	12500002500000
1.1511835614446233	200.354618	12500002500000
1.15120759961455	223.4797512	12500002500000
1.1513401121605549	234.3954612	12500002500000
1.1515596683534115	262.7116494	12500002500000
1.151562770171274	218.0846702	12500002500000
1.1517772641952464	221.6848928	12500002500000
1.1517793953077875	267.8266576	12500002500000
1.151808812134867	255.0352976	12500002500000
1.1518100219087593	257.6597492	12500002500000
1.15185454691877	208.6180404	12500002500000
1.1518563548623746	223.0462008	12500002500000
1.1519174328803021	258.3694644	12500002500000
1.1519960809442655	221.3701254	12500002500000
1.1520748834025387	208.170121	12500002500000
1.1521900643436074	219.2284166	12500002500000
1.1522031853248038	245.9133304	12500002500000
1.1522680542992734	246.2800076	12500002500000
1.1524626536339189	254.8323262	12500002500000
1.1526445696526362	282.1903668	12500002500000
1.1526822537229866	219.6078718	12500002500000
1.1528997652712794	234.6076166	12500002500000
1.1529240366803963	246.4305286	12500002500000
1.1530765738835282	252.904879	12500002500000
1.1531195521599833	218.2713856	12500002500000
1.1531448163535725	233.1943826	12500002500000
1.1532157143968411	230.5830126	12500002500000
1.153406919025485	257.29619	12500002500000
1.1536857620510994	274.8622686	12500002500000
1.15371520710176	202.8847132	12500002500000
1.15383214232408	261.3353182	12500002500000
1.1538605332348937	235.2591464	12500002500000
1.1539042537304436	279.877763	12500002500000
1.1544241188419535	243.355222	12500002500000
1.1544471542032	268.4168146	12500002500000
1.1547219688166812	252.9313742	12500002500000
1.1547321372650852	254.078271	12500002500000
1.1547634043804005	233.5627862	12500002500000
1.1547687103493185	205.2977424	12500002500000
1.1551694828725108	238.71754	12500002500000
1.1552484162392576	241.8447836	12500002500000
1.1557115866924008	251.2764022	12500002500000
1.1557400218743432	248.4811832	12500002500000
1.1560101074089748	239.5674018	12500002500000
1.1561512037368706	247.4234504	12500002500000
1.1561639237749368	248.7347462	12500002500000
1.1562088473793262	270.502339	12500002500000
1.1563445840700963	216.9168968	12500002500000
1.1565648652044556	265.4343414	12500002500000
1.1566270475383236	292.5713232	12500002500000
1.1568082290154598	238.6008806	12500002500000
1.1568166387043934	245.6533218	12500002500000
1.1568939800829416	243.6808784	12500002500000
1.1569040975306921	242.1929028	12500002500000
1.1569605411032728	243.4387622	12500002500000
1.1569832949462473	264.1089086	12500002500000
1.1570289690044528	216.4007744	12500002500000
1.1573025369668846	239.1323292	12500002500000
1.1573685884282738	272.0108358	12500002500000
1.1574019432358986	259.7115906	12500002500000
1.1577610255508883	212.1785558	12500002500000
1.157896890900665	246.1539682	12500002500000
1.1579278478298007	239.8894814	12500002500000
1.1580411163679083	272.4845618	12500002500000
1.158264482619236	200.4008784	12500002500000
1.1583648961967687	244.8292992	12500002500000
1.1584044169317222	240.6151112	12500002500000
1.1584146163889355	204.7461908	12500002500000
1.1584266552290932	270.6230732	12500002500000
1.1585225773123422	223.050299	12500002500000
1.1587399068024131	265.673213	12500002500000
1.158740992768941	252.6113658	12500002500000
1.1589265835911469	222.8361822	12500002500000
1.158938671747873	275.5144562	12500002500000
1.1590127837166466	245.0785494	12500002500000
1.1590728269257276	262.7546762	12500002500000
1.1591409652657385	230.9275516	12500002500000
1.1595672746879817	272.3928022	12500002500000
1.159598715110194	225.326943	12500002500000
1.1596370656449646	249.533439	12500002500000
1.1596664046345304	241.1690806	12500002500000
1.1597233579147994	274.7367258	12500002500000
1.159802999609941	227.7268032	12500002500000
1.1598499041052237	246.2549168	12500002500000
1.1599058365935468	244.7653936	12500002500000
1.1599708627780756	237.760206	12500002500000
1.160005299978564	252.7964574	12500002500000
1.1602221819160945	251.6718082	12500002500000
1.1602712554382737	252.8853168	12500002500000
1.1602721620247176	263.997546	12500002500000
1.1604550302416874	289.4405066	12500002500000
1.1604754442624785	259.5118092	12500002500000
1.1607481768316663	238.3172154	12500002500000
1.160805406090112	234.6507442	12500002500000
1.160819902545215	262.6533052	12500002500000
1.1609768657004342	219.8534278	12500002500000
1.1610706556740191	212.173461	12500002500000
1.1610738980043362	230.722543	12500002500000
1.161654129697502	235.5918282	12500002500000
1.1618466299136567	214.2484878	12500002500000
1.162010500586165	229.5566478	12500002500000
1.1621774140934231	241.493817	12500002500000
1.1621972652294834	198.8838326	12500002500000
1.1622433070373321	218.2338024	12500002500000
1.1623161995787652	234.7293368	12500002500000
1.1624116115193552	257.8067688	12500002500000
1.1624228135757293	226.2757318	12500002500000
1.162434354476948	190.3186272	12500002500000
1.1625109228570454	264.4697706	12500002500000
1.1625932501155924	227.6821092	12500002500000
1.1629261533552842	200.1999776	12500002500000
1.1629558478329285	275.628576	12500002500000
1.1629631308054198	253.6563716	12500002500000
1.1631211863738224	283.920689	12500002500000
1.1631720719954792	277.2951718	12500002500000
1.1633328022436116	233.8699158	12500002500000
1.163429731746262	238.433427	12500002500000
1.1634537646941607	262.2372676	12500002500000
1.163484491209671	226.5412394	12500002500000
1.1635015038953658	240.6532048	12500002500000
1.1636875250535668	235.8364968	12500002500000
1.1636947006556126	235.8651762	12500002500000
1.1638809542159814	273.5667198	12500002500000
1.1638996759136275	201.8769148	12500002500000
1.1639344850244489	264.578832	12500002500000
1.1639821436458966	268.821922	12500002500000
1.1640443525776432	187.3082702	12500002500000
1.1640616330558695	214.572013	12500002500000
1.1640924477652628	227.255068	12500002500000
1.1641623213045218	224.8173564	12500002500000
1.1641947143273408	242.442926	12500002500000
1.1641973027000063	219.0868906	12500002500000
1.1642945685289223	277.413036	12500002500000
1.1644113300662882	254.1678166	12500002500000
1.16442745793236	213.089393	12500002500000
1.1645583725557191	234.5116214	12500002500000
1.1645682551605616	215.8625878	12500002500000
1.164597796379169	237.3207846	12500002500000
1.164613351623322	232.2494884	12500002500000
1.1646977792080535	251.395859	12500002500000
1.1647081980208676	250.4733386	12500002500000
1.1648477880855037	282.0009902	12500002500000
1.1649670714904232	279.0446964	12500002500000
1.164971684006512	207.2191988	12500002500000
1.1652197133459858	255.0165944	12500002500000
1.1652421284103165	238.4986204	12500002500000
1.1656358107503542	231.632401	12500002500000
1.1657040460800607	245.989294	12500002500000
1.165719088141956	241.4549312	12500002500000
1.1658058498293964	251.5718822	12500002500000
1.1658607434910002	209.40139	12500002500000
1.1658847490229771	252.3547838	12500002500000
1.1659008503703878	262.9059994	12500002500000
1.1659543203463565	247.3256784	12500002500000
1.1661161619841	281.0365892	12500002500000
1.1661350284609808	218.7328562	12500002500000
1.1661900770888836	277.23864	12500002500000
1.1662670066547722	249.1648156	12500002500000
1.1663302668719946	275.4792506	12500002500000
1.1664450703023592	249.7877504	12500002500000
1.1664699930558928	257.7103814	12500002500000
1.1664785848792452	261.3056236	12500002500000
1.1665260198581586	236.0934124	12500002500000
1.166583228842715	223.9716844	12500002500000
1.1667918097838317	240.3164776	12500002500000
1.1671451088805505	243.1385934	12500002500000
1.1673769350991594	215.5825672	12500002500000
1.1674749342255242	211.925135	12500002500000
1.1676117544568552	251.321039	12500002500000
1.1676859947779148	268.906911	12500002500000
1.1677110178971386	214.221253	12500002500000
1.1679229084890514	289.7256466	12500002500000
1.1680403608001602	272.1830408	12500002500000
1.1680808947647177	252.9383534	12500002500000
1.1682976740063595	284.814574	12500002500000
1.1683275979600252	252.139221	12500002500000
1.1683992882470673	220.152812	12500002500000
1.1687049593884649	213.7314704	12500002500000
1.1688214181736236	240.2631818	12500002500000
1.1690065568011074	261.6668692	12500002500000
1.169020322148311	251.0373774	12500002500000
1.1690463146508243	236.692614	12500002500000
1.1690681661404492	248.9066988	12500002500000
1.1691025393715857	214.1847952	12500002500000
1.1693042169747183	232.7734692	12500002500000
1.1693149405358612	257.1208898	12500002500000
1.1693181942352642	245.4440284	12500002500000
1.169355762706459	228.682633	12500002500000
1.1694058351240877	245.044302	12500002500000
1.1694148022330917	246.5446458	12500002500000
1.169465135400387	257.2519666	12500002500000
1.1696570489661258	211.3044786	12500002500000
1.1697195103276128	231.9453204	12500002500000
1.1697252342169824	226.8844308	12500002500000
1.1697683194887143	245.448176	12500002500000
1.1698085858720932	249.1645036	12500002500000
1.1699391707730646	271.964973	12500002500000
1.1699481997367132	226.5102106	12500002500000
1.1699732760882129	250.8334328	12500002500000
1.1699883408227258	233.3994696	12500002500000
1.170119037757247	203.1956792	12500002500000
1.1701537756528508	248.627932	12500002500000
1.1702879851075445	266.268011	12500002500000
1.170411142988876	246.5497052	12500002500000
1.1704241621236875	213.31966	12500002500000
1.1704621851483246	233.2511006	12500002500000
1.1705358089799691	247.0645368	12500002500000
1.1705575114056996	220.4685636	12500002500000
1.1706416208847212	222.1035196	12500002500000
1.170712760753694	243.0835322	12500002500000
1.1708335761896196	252.7302186	12500002500000
1.1709228580616706	277.7839568	12500002500000
1.1709427052885035	230.8991268	12500002500000
1.1709560051766503	292.3947994	12500002500000
1.1710442799705243	215.18459	12500002500000
1.171061504191281	240.9812934	12500002500000
1.171116478052481	215.4809774	12500002500000
1.17123710472887	235.711824	12500002500000
1.1712376235277269	261.320988	12500002500000
1.1712529906286546	245.6368928	12500002500000
1.1712854860473856	243.2420414	12500002500000
1.171382388253925	231.1249384	12500002500000
1.1714763374079102	226.172847	12500002500000
1.171643104499735	243.0840134	12500002500000
1.1716588143011857	219.5222412	12500002500000
1.1717206269290124	217.441736	12500002500000
1.1718606498827873	259.7006078	12500002500000
1.1719325302232626	259.414269	12500002500000
1.1719764822428975	237.682663	12500002500000
1.1721143245586387	245.827436	12500002500000
1.1721713494884352	229.9925616	12500002500000
1.1722851295178311	236.9548296	12500002500000
1.1723645945161978	232.9898964	12500002500000
1.1724503002685247	268.8712212	12500002500000
1.1724951136183606	253.1390296	12500002500000
1.1726131669564324	232.9783796	12500002500000
1.1726551469317017	217.235529	12500002500000
1.172941989977646	227.6641318	12500002500000
1.1730672770817288	234.2968892	12500002500000
1.1731123642662724	252.137995	12500002500000
1.1731340589919228	234.1047498	12500002500000
1.173141216104118	232.7720948	12500002500000
1.1731622233249237	236.6822202	12500002500000
1.173304626382838	238.3554314	12500002500000
1.1734011548249847	258.6816534	12500002500000
1.1734569663837515	280.2822992	12500002500000
1.173464597301628	242.497726	12500002500000
1.173485431385666	235.0770594	12500002500000
1.173629249878472	245.0915218	12500002500000
1.173637841740304	242.7515324	12500002500000
1.1737108487973615	266.5382512	12500002500000
1.1739107652402212	290.3486764	12500002500000
1.1739376177623553	224.6143466	12500002500000
1.1740098968940544	260.4129282	12500002500000
1.1740233409560372	229.746454	12500002500000
1.174084900247713	254.308343	12500002500000
1.1741179420056926	225.0928892	12500002500000
1.1741259777833193	224.937218	12500002500000
1.1741586912162636	230.8974084	12500002500000
1.1743596824768268	213.9538088	12500002500000
1.1743695693678076	271.0717338	12500002500000
1.174376610957963	219.4283518	12500002500000
1.174420992371283	259.2376316	12500002500000
1.1745443272573044	216.2665458	12500002500000
1.174682671872931	248.9836472	12500002500000
1.1747068175246032	239.638794	12500002500000
1.1747342984470337	217.8626872	12500002500000
1.174803477694057	255.6498678	12500002500000
1.1748206846253395	243.6089806	12500002500000
1.17496051028757	225.3733636	12500002500000
1.1749987526825114	228.0097746	12500002500000
1.1751206743658722	224.625211	12500002500000
1.17512171508506	243.6788714	12500002500000
1.1753017401987362	274.4362086	12500002500000
1.1753178654555054	244.7516754	12500002500000
1.1753445868824008	267.0009212	12500002500000
1.1754328712323554	225.468595	12500002500000
1.1754351075020375	221.6710876	12500002500000
1.1756133826465367	277.0519254	12500002500000
1.1758076017075587	248.7772128	12500002500000
1.175884403993611	248.457182	12500002500000
1.1761124656993345	272.2192336	12500002500000
1.1762692899140663	262.2069212	12500002500000
1.1762787137369093	251.1346152	12500002500000
1.1763065651598783	250.0897946	12500002500000
1.1764654521261961	238.0205798	12500002500000
1.1765816867853032	268.4216726	12500002500000
1.1766548780415766	247.678708	12500002500000
1.1766871774273369	247.2069086	12500002500000
1.1768212900624695	235.5978686	12500002500000
1.1768867907807152	224.4437916	12500002500000
1.1769356766040713	240.2165186	12500002500000
1.1772086340129526	226.306848	12500002500000
1.177389596028965	232.4773132	12500002500000
1.177427096550407	242.193758	12500002500000
1.1775474109755375	226.7208328	12500002500000
1.177662549960968	170.7628238	12500002500000
1.1776717014863294	267.065083	12500002500000
1.1776766057017118	249.5580206	12500002500000
1.178109900692495	250.2328988	12500002500000
1.17823458362758	216.9341914	12500002500000
1.1782461672062965	264.642728	12500002500000
1.1783153765482692	229.794456	12500002500000
1.1783954166335333	279.2495914	12500002500000
1.1786783906048772	293.4510642	12500002500000
1.1787183335836668	233.5248972	12500002500000
1.1788426848298248	244.4254374	12500002500000
1.1788477862367603	225.6355862	12500002500000
1.178884998406576	201.4563784	12500002500000
1.1790994936586188	253.56529	12500002500000
1.1791003948447034	278.7874064	12500002500000
1.179241025592158	246.644729	12500002500000
1.1793759822971563	240.2577066	12500002500000
1.1796525244731129	250.4815156	12500002500000
1.1796665655920304	264.7693698	12500002500000
1.1797162993785506	230.8241742	12500002500000
1.1797702942833368	246.2017748	12500002500000
1.1797801786565267	269.5778782	12500002500000
1.179808183856054	265.3868978	12500002500000
1.1799230684947162	245.0025664	12500002500000
1.1800269682196936	298.6833122	12500002500000
1.1801834766076875	239.3756244	12500002500000
1.18032132800156	195.1836352	12500002500000
1.1803644362983736	263.556027	12500002500000
1.180384487771617	236.1439394	12500002500000
1.1804126571152942	280.6453124	12500002500000
1.1804682257473509	238.8469564	12500002500000
1.1807037893265866	258.3976034	12500002500000
1.180769001345228	265.3218798	12500002500000
1.1807806951325803	245.5215858	12500002500000
1.1808145902918568	230.508894	12500002500000
1.1809761485623784	234.8147482	12500002500000
1.1813466134102026	255.311204	12500002500000
1.1813522760970459	252.5831008	12500002500000
1.1813611990766772	242.140714	12500002500000
1.1814919059352926	231.8489722	12500002500000
1.1816767856665913	207.1627884	12500002500000
1.1816880398267575	274.6152282	12500002500000
1.1818976545949753	252.6134268	12500002500000
1.181974023803932	283.8272758	12500002500000
1.182166142294458	215.0478874	12500002500000
1.1821986696953592	238.5331454	12500002500000
1.1822038414780571	260.060428	12500002500000
1.1824637106775584	250.3645642	12500002500000
1.1824957964450251	249.2751494	12500002500000
1.182505726638615	279.1273402	12500002500000
1.1825500563938705	248.96531	12500002500000
1.1826228815941593	243.1266796	12500002500000
1.1827858871120045	251.089035	12500002500000
1.1828097281858936	240.8519336	12500002500000
1.1829633999737053	235.7326474	12500002500000
1.183323295681339	263.4999876	12500002500000
1.183326769178187	224.658056	12500002500000
1.1833421873255825	239.4397546	12500002500000
1.1835359400545804	230.6240076	12500002500000
1.1836077298361198	223.0955716	12500002500000
1.1836770492708173	219.713374	12500002500000
1.1836987466870588	249.6634488	12500002500000
1.1839502427872686	262.4224232	12500002500000
1.1841911153608806	279.468896	12500002500000
1.184218112991517	221.223298	12500002500000
1.1842227538909236	260.3639174	12500002500000
1.1843559883475776	260.5955734	12500002500000
1.1845151872369128	230.3980828	12500002500000
1.1846560342641284	231.9996156	12500002500000
1.184744476341208	282.1158342	12500002500000
1.1847671266403872	236.1964518	12500002500000
1.1849994313573575	243.7949082	12500002500000
1.1852959659029252	253.9505562	12500002500000
1.1853671619391322	224.3900892	12500002500000
1.1854939462491552	239.1404348	12500002500000
1.1858870381981554	265.1998	12500002500000
1.1858923451890897	247.889511	12500002500000
1.186064820059053	228.1220608	12500002500000
1.1860743071204145	262.8409808	12500002500000
1.186100661368493	281.060801	12500002500000
1.1861593701221027	241.3201656	12500002500000
1.1864137445903062	249.4562512	12500002500000
1.186474668621301	252.382524	12500002500000
1.1864799387247902	245.1543814	12500002500000
1.1867005886346875	265.2161804	12500002500000
1.187014377021637	248.3189734	12500002500000
1.187036528908774	283.5896152	12500002500000
1.1871191042832854	223.1676096	12500002500000
1.187172548093526	219.1691066	12500002500000
1.187368036425673	238.5074894	12500002500000
1.1874693626515531	228.004159	12500002500000
1.1875203879501095	274.5081258	12500002500000
1.1875590325004128	235.9269004	12500002500000
1.187582102880692	247.5634944	12500002500000
1.1877186439530072	247.7552452	12500002500000
1.1879667271873753	243.9748392	12500002500000
1.1880281865202016	241.4856366	12500002500000
1.1881597153220782	229.1362342	12500002500000
1.188222337717142	242.4335018	12500002500000
1.1883291733988792	258.9033328	12500002500000
1.1883462191530685	245.1717602	12500002500000
1.188369612723296	218.2527948	12500002500000
1.188392393858401	225.5828528	12500002500000
1.1884160549556086	217.3320908	12500002500000
1.1884257202170223	243.0569472	12500002500000
1.1884484424796535	228.922122	12500002500000
1.1885499374441508	245.884628	12500002500000
1.18880660054995	256.178073	12500002500000
1.1888612955215474	319.722848	12500002500000
1.1889790460801182	230.887891	12500002500000
1.1891564990340042	224.540751	12500002500000
1.1891625162278143	238.810403	12500002500000
1.1894876869806312	238.240176	12500002500000
1.189534124821461	264.8327948	12500002500000
1.1896131037918476	234.8947362	12500002500000
1.1897479254363303	243.9202404	12500002500000
1.1898119493625716	213.9217234	12500002500000
1.1898287745596543	202.0445376	12500002500000
1.1898916329422862	241.8630612	12500002500000
1.1899758936736131	241.1767424	12500002500000
1.1900965241604402	261.8895146	12500002500000
1.190121769650102	259.1642166	12500002500000
1.1902068496461458	205.6961154	12500002500000
1.1902889176083933	233.236079	12500002500000
1.190364373625989	263.4201756	12500002500000
1.1903790774608365	234.3104278	12500002500000
1.1904452132026002	266.9455334	12500002500000
1.1905149607278585	208.3281786	12500002500000
1.190845422115956	254.6549276	12500002500000
1.1909811039741705	246.1604134	12500002500000
1.1910783350260739	288.7532364	12500002500000
1.1912150792085527	254.2103856	12500002500000
1.1914876215420602	246.3137636	12500002500000
1.1915820663037553	213.2282906	12500002500000
1.1916227093733005	255.7020256	12500002500000
1.1916841390574142	264.342193	12500002500000
1.1916947000341331	202.0043422	12500002500000
1.191853603343835	261.7901906	12500002500000
1.1921706266890784	232.9348932	12500002500000
1.1921986508105529	249.8495608	12500002500000
1.1922417616555692	189.5740314	12500002500000
1.19233584110664	224.4954	12500002500000
1.1924816967606124	242.9486586	12500002500000
1.1924851945314876	234.835466	12500002500000
1.1925193339305398	221.2908278	12500002500000
1.1926226925435104	252.7012418	12500002500000
1.192632378400166	239.8535778	12500002500000
1.1929041418162565	221.4546786	12500002500000
1.1929175483481522	247.7099178	12500002500000
1.1930748757176248	241.113659	12500002500000
1.1931184823697358	249.0189218	12500002500000
1.1932336790402	232.513495	12500002500000
1.1932705778369022	262.367468	12500002500000
1.193331138204487	230.8283638	12500002500000
1.1933622734872265	225.255113	12500002500000
1.1934518778017802	230.1120726	12500002500000
1.193505640535584	198.4212252	12500002500000
1.1936727068203947	254.2458964	12500002500000
1.193943860582119	240.8921972	12500002500000
1.1939844798976265	199.8035564	12500002500000
1.1940202920726914	219.924365	12500002500000
1.1944301459749342	247.2710864	12500002500000
1.1944315337472855	229.9347596	12500002500000
1.1944355770979056	234.5447982	12500002500000
1.1946395047866023	241.9671562	12500002500000
[truncated: 48,080 more rows]
