# Supplementary material for: The evolutionary maintenance of Lévy flight foraging
Source: PLoS Comput Biol. 2022 Jan 18;18(1):e1009490. doi: 10.1371/journal.pcbi.1009490 (PMC8797186; doi:10.1371/journal.pcbi.1009490)
Supplement: S1 Data — (ZIP) [file pcbi.1009490.s005.zip › S1_Data/single_generation_data/speed_1/levy_dim_1_results/fd_aol3]

1.0000924792611472	444.7821082	50000005000000
1.0001084312406363	467.9600757	50000005000000
1.0001816504795689	423.55204	50000005000000
1.0001826620913803	533.2659305	50000005000000
1.0001843303804283	508.4072794	50000005000000
1.0003398567884223	478.2199657	50000005000000
1.0008996834027697	498.3859744	50000005000000
1.000987256842378	465.6870123	50000005000000
1.0010075227362172	467.6246621	50000005000000
1.0010609002938355	489.5450127	50000005000000
1.0011802596906745	488.9290975	50000005000000
1.001187262772378	453.5357046	50000005000000
1.0011883151037515	487.0383919	50000005000000
1.00121143283349	459.837084	50000005000000
1.00122366150409	459.9150266	50000005000000
1.001268536837552	460.8394107	50000005000000
1.0016681015578723	513.4803671	50000005000000
1.0016841542581654	481.7113258	50000005000000
1.001810193618326	495.1067644	50000005000000
1.0018573844236924	449.5994577	50000005000000
1.0020824508488788	521.7928719	50000005000000
1.0021154107716836	484.1822327	50000005000000
1.0021363295611587	461.3189188	50000005000000
1.0021880041212283	506.2874281	50000005000000
1.0022313145804982	531.5156938	50000005000000
1.0025664602764168	458.2592053	50000005000000
1.0027764223598266	548.7403848	50000005000000
1.0028059429970977	442.2551235	50000005000000
1.003100747346788	536.7915919	50000005000000
1.003245192334829	446.265222	50000005000000
1.0033613184549734	473.3116978	50000005000000
1.003371438579984	517.5375724	50000005000000
1.0034019053447305	499.8821714	50000005000000
1.0034696033237962	471.4766031	50000005000000
1.0035724249089608	445.9183884	50000005000000
1.0036996050757292	436.6090047	50000005000000
1.003807650402296	482.1694511	50000005000000
1.0041786785187554	493.1403151	50000005000000
1.0042525016610702	467.1558573	50000005000000
1.0043986458175889	470.0896312	50000005000000
1.004411334922252	464.9781283	50000005000000
1.0046734074482435	403.3910411	50000005000000
1.0047198585583024	506.4428341	50000005000000
1.004779606427251	447.5117085	50000005000000
1.004915369559864	463.3383221	50000005000000
1.004918575074853	520.8929962	50000005000000
1.0049471164866892	510.9113885	50000005000000
1.0049598730235625	420.3879754	50000005000000
1.0049681340742818	481.9861094	50000005000000
1.0050280924028372	467.1507501	50000005000000
1.0050321444325911	431.4171231	50000005000000
1.0050459967645695	462.4779467	50000005000000
1.0051457672574124	525.0183756	50000005000000
1.0052582658623657	493.4712075	50000005000000
1.0052833383182127	486.6527033	50000005000000
1.0052883210784076	544.6216271	50000005000000
1.0053509249726102	519.4806545	50000005000000
1.005421232742017	457.5799681	50000005000000
1.0056967364225071	436.6087634	50000005000000
1.0057835631122551	516.9174399	50000005000000
1.0057940635596148	495.6167866	50000005000000
1.0058049132185172	512.0669919	50000005000000
1.006009501623601	558.2243174	50000005000000
1.0060174537953142	483.8382511	50000005000000
1.006061262579535	519.6567993	50000005000000
1.0060758102106837	495.5358972	50000005000000
1.0062788270700147	490.0504036	50000005000000
1.0064394534381051	488.5328838	50000005000000
1.0065381478989974	470.9181029	50000005000000
1.0065814211910429	508.6428603	50000005000000
1.0065996764457454	449.9618036	50000005000000
1.0066871798875567	481.2648758	50000005000000
1.0067088340396326	463.4763216	50000005000000
1.0067188921096712	479.5682073	50000005000000
1.006733440010257	461.6594586	50000005000000
1.0067677729146454	515.0350281	50000005000000
1.0067749219741775	452.8736023	50000005000000
1.0067996404122057	451.3764332	50000005000000
1.0068545925057313	472.8880183	50000005000000
1.0068889722927938	469.3301115	50000005000000
1.0069238690111697	518.3140306	50000005000000
1.0070539460210983	493.4936676	50000005000000
1.0071217566053638	476.3167736	50000005000000
1.0072041057175136	518.9394633	50000005000000
1.0072680540254642	470.6925968	50000005000000
1.0073595827455537	462.1057943	50000005000000
1.0073847929812154	447.6613178	50000005000000
1.0074934347360478	501.1595816	50000005000000
1.0075101061092329	520.3970025	50000005000000
1.0076275097282164	514.0465918	50000005000000
1.007780071073427	494.5398093	50000005000000
1.0077803986182141	491.3817926	50000005000000
1.008009212150255	441.2079029	50000005000000
1.0081266889752951	530.0166363	50000005000000
1.0081408825205216	458.6303511	50000005000000
1.0081441252074272	446.8290681	50000005000000
1.0083796141928905	441.0398062	50000005000000
1.0085886084617182	413.2716117	50000005000000
1.0087633785577703	509.3969767	50000005000000
1.0087641024603675	476.5979066	50000005000000
1.0087834512459162	468.9559383	50000005000000
1.0087936061963267	444.2706394	50000005000000
1.0090808807439615	462.7459213	50000005000000
1.009094776784757	484.3878604	50000005000000
1.009177042984716	481.3458407	50000005000000
1.0092116433345495	486.4624195	50000005000000
1.0092182577476023	462.6680114	50000005000000
1.0093777497444876	463.4097693	50000005000000
1.0097307455244282	528.2366066	50000005000000
1.009899501412863	550.3809534	50000005000000
1.0100023168003551	527.9957284	50000005000000
1.0101673848575141	544.3566595	50000005000000
1.0102395492755318	484.2272197	50000005000000
1.0103901118968346	487.4327251	50000005000000
1.0103958479838673	491.0255453	50000005000000
1.0106359382582872	422.5506628	50000005000000
1.0106977631688014	527.2399047	50000005000000
1.010854898515178	514.4814576	50000005000000
1.0109723047797488	495.1983593	50000005000000
1.0111243311901752	518.9866431	50000005000000
1.011161832784226	470.2042246	50000005000000
1.0111787082269872	489.7067557	50000005000000
1.0112100254819605	515.8841215	50000005000000
1.0112578321924306	490.6261049	50000005000000
1.0112865240340398	481.0230287	50000005000000
1.011343268656917	459.1354332	50000005000000
1.011344066132191	450.2081294	50000005000000
1.0113632901469396	450.1547158	50000005000000
1.0113691638659474	492.2392276	50000005000000
1.0115454904120529	487.208357	50000005000000
1.0115617504858685	466.8557615	50000005000000
1.0115963406713648	491.7947677	50000005000000
1.0119480661045208	485.7225228	50000005000000
1.012385613538044	445.6674951	50000005000000
1.0124076262525965	500.4561741	50000005000000
1.0124085793538722	431.7106351	50000005000000
1.012458278773415	474.3032536	50000005000000
1.0124777080396394	462.4048002	50000005000000
1.0125935290010937	517.077124	50000005000000
1.0127612110117714	522.4426756	50000005000000
1.0128312789035967	465.8061595	50000005000000
1.0128747405600849	504.5639603	50000005000000
1.0129277508456085	514.2640414	50000005000000
1.0129345219697474	458.7370784	50000005000000
1.012939884873972	436.2210123	50000005000000
1.0132492521516374	485.5313681	50000005000000
1.0133093402129745	489.8654455	50000005000000
1.01357062463458	505.0521748	50000005000000
1.0135774313865469	460.296894	50000005000000
1.013716478489895	442.3698583	50000005000000
1.0140288918241422	519.7832553	50000005000000
1.0140518511094585	449.7023129	50000005000000
1.014133489900312	482.4868922	50000005000000
1.014146682298758	486.9807032	50000005000000
1.0145648792669817	450.9641069	50000005000000
1.0147774282542634	429.7231831	50000005000000
1.0151603229844002	510.9610961	50000005000000
1.0151720866427447	446.9189274	50000005000000
1.0151811803926472	451.6770662	50000005000000
1.0152796134531168	513.8798639	50000005000000
1.0152919218311331	478.6952767	50000005000000
1.0153525169255193	470.6296645	50000005000000
1.0154207399245716	516.6495394	50000005000000
1.015449043343546	483.4201053	50000005000000
1.0156179742628149	544.2563053	50000005000000
1.0156477413702505	488.4947991	50000005000000
1.0157645589960915	456.0979548	50000005000000
1.0159042270296612	440.8809431	50000005000000
1.0159650314056532	443.9514004	50000005000000
1.0160581184111763	423.3829845	50000005000000
1.016153374293772	496.1370462	50000005000000
1.0161615171945984	486.5157825	50000005000000
1.0161952824276694	491.8607574	50000005000000
1.0162134094663346	475.1476683	50000005000000
1.0164820079169814	512.3333814	50000005000000
1.0166013175841506	495.7171538	50000005000000
1.0166457289081534	551.1606187	50000005000000
1.016653025464073	466.3014501	50000005000000
1.0169356781309826	467.5714481	50000005000000
1.0169694702046446	535.3576098	50000005000000
1.016973088443054	423.4105343	50000005000000
1.0170045893396376	420.4349562	50000005000000
1.0171776751214463	485.9618831	50000005000000
1.0173541396053458	451.1582635	50000005000000
1.0173827638489947	517.9212794	50000005000000
1.0173921166811228	480.1865823	50000005000000
1.0175737487389789	457.7532355	50000005000000
1.0177067530781272	495.0565892	50000005000000
1.0180358258879854	471.6514127	50000005000000
1.0181001696948722	444.3020596	50000005000000
1.0182680104549091	516.006084	50000005000000
1.018750505913157	468.2970504	50000005000000
1.0187516036759532	468.5102025	50000005000000
1.018866802267317	500.1468285	50000005000000
1.0189268784557195	470.3351388	50000005000000
1.0189310423040685	495.9085133	50000005000000
1.0189962267831765	468.8814607	50000005000000
1.019050991342563	470.7767495	50000005000000
1.019051062346067	467.5118886	50000005000000
1.019209851676068	419.6191389	50000005000000
1.019223798228161	466.1348055	50000005000000
1.0192417054210263	536.6579866	50000005000000
1.0192771540710055	474.1726247	50000005000000
1.0192796233510055	503.7169084	50000005000000
1.0192923022204723	510.5351224	50000005000000
1.0193047144042762	464.322873	50000005000000
1.0194306614515816	457.4137537	50000005000000
1.0195231123839834	493.3069427	50000005000000
1.019594138378114	479.0602286	50000005000000
1.0197622735161822	505.8793613	50000005000000
1.019854008946204	522.5589358	50000005000000
1.0203182714767736	468.6615261	50000005000000
1.0203487589886442	507.6635799	50000005000000
1.020716784159545	511.1563307	50000005000000
1.0208014625932078	502.6778608	50000005000000
1.020803090677618	475.7144733	50000005000000
1.0208195495838996	488.2550804	50000005000000
1.0208625323841756	466.9033263	50000005000000
1.0208771760311133	473.467051	50000005000000
1.0208872256681407	433.4971151	50000005000000
1.0208877398969594	476.8597091	50000005000000
1.0210106402051324	463.8227852	50000005000000
1.0212343445188368	445.3726922	50000005000000
1.0212903814418042	432.2350775	50000005000000
1.0213281583335951	482.3606549	50000005000000
1.0213548410904807	490.3088452	50000005000000
1.0215875112057862	510.6344411	50000005000000
1.0216056686310058	442.9483181	50000005000000
1.0216260830725483	499.0744735	50000005000000
1.0216535057243499	493.2989327	50000005000000
1.021658284569734	544.7186595	50000005000000
1.0216658846023443	459.7630085	50000005000000
1.021753402330288	461.6745193	50000005000000
1.0219048946890914	542.2685895	50000005000000
1.0221722440722898	483.6466744	50000005000000
1.0226289660075396	496.1275603	50000005000000
1.0227326104057055	451.1155778	50000005000000
1.0227816707161044	524.0083803	50000005000000
1.022799310690117	460.8265628	50000005000000
1.022970285608277	439.6614623	50000005000000
1.0231519198381651	461.2402293	50000005000000
1.0232079342990532	504.7931374	50000005000000
1.0234388185742065	505.368521	50000005000000
1.0234610146805092	514.0678461	50000005000000
1.0235819489441078	474.6744211	50000005000000
1.023620369454613	533.6287654	50000005000000
1.023888592511121	523.8779546	50000005000000
1.023916317118997	459.4486261	50000005000000
1.0239323185265128	487.0768085	50000005000000
1.0239716172402042	500.2920353	50000005000000
1.0240144475065756	508.1931338	50000005000000
1.024079833622313	444.1321412	50000005000000
1.024097083436609	466.8724586	50000005000000
1.024250515079702	482.9279348	50000005000000
1.0243338893835154	536.4634239	50000005000000
1.0243344127697098	494.4547442	50000005000000
1.0244943393361825	479.0293819	50000005000000
1.02456910820593	528.0302786	50000005000000
1.0248172277037084	458.3876166	50000005000000
1.024969981310809	502.6313837	50000005000000
1.0251433985436755	498.322402	50000005000000
1.0253919996683682	431.7660632	50000005000000
1.025641277730712	457.9812272	50000005000000
1.0256418203881503	481.6187451	50000005000000
1.025769788483498	476.9827076	50000005000000
1.0258737402985942	487.4307687	50000005000000
1.026052428585149	463.185706	50000005000000
1.026197393364502	494.2725791	50000005000000
1.026203539779508	544.2532378	50000005000000
1.026356083435275	443.3673997	50000005000000
1.0266561366949891	486.5603813	50000005000000
1.0267686616279246	454.2979243	50000005000000
1.026828292607131	444.4325083	50000005000000
1.0268738422338184	473.5775757	50000005000000
1.0269831358577362	515.1231102	50000005000000
1.0270163409566453	515.8540364	50000005000000
1.0270873148257869	482.9582337	50000005000000
1.027102130714287	505.5546694	50000005000000
1.0271607426108111	485.8844961	50000005000000
1.0274417270244625	525.0940514	50000005000000
1.0275228535863832	517.0927863	50000005000000
1.0275477727951157	532.0439869	50000005000000
1.0276881613464863	452.4214679	50000005000000
1.0277156693611729	473.0772876	50000005000000
1.0277260076549524	467.3444658	50000005000000
1.028008301620177	442.6713333	50000005000000
1.0281856047650768	490.6552172	50000005000000
1.028226536423951	545.559982	50000005000000
1.0283164563830458	505.8522318	50000005000000
1.0283645363109055	522.669042	50000005000000
1.028376936921556	458.1456411	50000005000000
1.0284872427070844	434.8988748	50000005000000
1.0285346790273149	490.3114399	50000005000000
1.0288073303973473	467.3000884	50000005000000
1.0293348711321513	507.0915216	50000005000000
1.0294083394003204	501.1355909	50000005000000
1.0294860766103633	465.7879915	50000005000000
1.0295220317965916	478.8208021	50000005000000
1.029766664348149	418.1899055	50000005000000
1.0300239613884667	412.0388275	50000005000000
1.0300842392240874	428.8596336	50000005000000
1.0301752679495195	486.7893776	50000005000000
1.0302621011950244	467.3326506	50000005000000
1.0303898505902065	420.322721	50000005000000
1.0304342866041822	497.977637	50000005000000
1.0304626475744958	456.2109672	50000005000000
1.0305071505416854	527.5030954	50000005000000
1.0305290194772412	512.1780304	50000005000000
1.0306730628280976	496.4331204	50000005000000
1.0307560371637725	486.3798998	50000005000000
1.0307803797071489	530.6996271	50000005000000
1.0308226033844416	452.9547726	50000005000000
1.0309615431048615	523.2712399	50000005000000
1.0311968960122555	489.4867326	50000005000000
1.0312980929007494	448.5815157	50000005000000
1.0313263743372494	516.5431186	50000005000000
1.0315969600607584	482.5072463	50000005000000
1.0319980914156086	461.2869641	50000005000000
1.032161821760689	478.2461275	50000005000000
1.0321822983861917	512.7499956	50000005000000
1.0326770774616958	490.6044377	50000005000000
1.03296834051909	498.3197477	50000005000000
1.0330364633009916	538.7055967	50000005000000
1.0332278032867923	477.7289516	50000005000000
1.0332591521065817	520.7944285	50000005000000
1.0333262030197217	474.9873621	50000005000000
1.0334367871149728	495.0008754	50000005000000
1.0334761355411115	498.1366464	50000005000000
1.0335790946868453	463.0423111	50000005000000
1.0337342759112986	473.8345502	50000005000000
1.0337754024409005	502.9943656	50000005000000
1.0342145054686331	464.1698688	50000005000000
1.0343785846045774	463.3132567	50000005000000
1.0344853596817845	518.6386184	50000005000000
1.034513952180662	477.5460644	50000005000000
1.0346520598258693	541.2924517	50000005000000
1.0351531794228823	461.5033805	50000005000000
1.0351699469156834	503.1547448	50000005000000
1.0352113289185558	468.6772124	50000005000000
1.0353242879838522	515.1595483	50000005000000
1.035441964917583	472.0399779	50000005000000
1.0358026549548474	521.1707476	50000005000000
1.0359341541018403	488.6668362	50000005000000
1.03613568735711	477.5158776	50000005000000
1.0361717994987776	523.7390579	50000005000000
1.0361768784585244	495.2327923	50000005000000
1.0362364709289569	425.4211935	50000005000000
1.036269745170591	458.4722774	50000005000000
1.0364091148564327	493.1017321	50000005000000
1.03645804600849	443.1758747	50000005000000
1.0366578791448209	510.0212032	50000005000000
1.0368753956056933	500.0973376	50000005000000
1.0369376146651534	478.8064581	50000005000000
1.0369820082112282	514.4145122	50000005000000
1.0370088539013789	519.3549897	50000005000000
1.0371846463677858	481.4615435	50000005000000
1.037215184360817	491.0144881	50000005000000
1.0372821485298536	491.6337068	50000005000000
1.0382529139728371	459.645511	50000005000000
1.0383191428548728	464.5203425	50000005000000
1.038419547468077	420.5676497	50000005000000
1.0384309527539033	459.5253295	50000005000000
1.03860129474679	465.2931144	50000005000000
1.0386254758235294	427.6621612	50000005000000
1.038769798161291	467.855878	50000005000000
1.0388319966907096	476.8984916	50000005000000
1.0388609731385996	503.3998785	50000005000000
1.0389433540689854	481.8421039	50000005000000
1.0391586061919114	454.2510729	50000005000000
1.0391724699287384	519.287546	50000005000000
1.039301943878252	446.9390656	50000005000000
1.03940195959397	518.2250708	50000005000000
1.0394025781822598	487.2847698	50000005000000
1.039492684831703	414.7727596	50000005000000
1.0395781596851568	504.5412532	50000005000000
1.0396080032526025	521.2435392	50000005000000
1.0396630417324049	518.9797521	50000005000000
1.039723067211197	509.5464019	50000005000000
1.0397317316434276	455.0063733	50000005000000
1.039743450345595	506.323512	50000005000000
1.0399545330034023	467.8647929	50000005000000
1.0400102522014711	470.7019065	50000005000000
1.040284146214173	465.0675999	50000005000000
1.0404890678730525	476.3594614	50000005000000
1.0406534916121997	475.2057877	50000005000000
1.0409021015647744	553.3553316	50000005000000
1.040938847716399	529.1543318	50000005000000
1.041171236692636	455.3523178	50000005000000
1.0413134056713131	530.1243838	50000005000000
1.0416564369611998	507.2911643	50000005000000
1.0418760442692483	478.7328461	50000005000000
1.0419368879047275	452.7090685	50000005000000
1.0419777073483547	486.6763738	50000005000000
1.0420061836074226	445.9361277	50000005000000
1.0421872778987376	475.0172446	50000005000000
1.0423681547123549	514.5632851	50000005000000
1.0424137114859997	465.3555223	50000005000000
1.0425370955569182	461.0967876	50000005000000
1.0425467916508264	456.0811716	50000005000000
1.0426448375995343	494.6680951	50000005000000
1.0427278523075425	539.0087164	50000005000000
1.042739230907044	464.3583024	50000005000000
1.042804153436148	466.9163957	50000005000000
1.0429108858427	526.2697261	50000005000000
1.0429554304298083	489.6419109	50000005000000
1.043111092962097	492.6501558	50000005000000
1.0432747443718648	469.0915116	50000005000000
1.0432831610720683	468.5124633	50000005000000
1.0435280313045938	478.442408	50000005000000
1.043595186095119	446.7022616	50000005000000
1.043712873319851	461.025313	50000005000000
1.043844627275325	460.9037109	50000005000000
1.044026569930644	485.6775816	50000005000000
1.0440309836707602	475.2160189	50000005000000
1.0441150947028135	473.3833427	50000005000000
1.044128042114785	480.7570871	50000005000000
1.0441420169973794	442.9912787	50000005000000
1.0441453636312603	511.7787998	50000005000000
1.044283841032238	487.388324	50000005000000
1.0443398422242849	479.4603957	50000005000000
1.0444134446514417	497.0495637	50000005000000
1.0444157249532666	501.0237077	50000005000000
1.044819465917222	479.5061368	50000005000000
1.0449435057215153	461.9917728	50000005000000
1.0452211808967529	500.8928164	50000005000000
1.0452429991226977	456.9834109	50000005000000
1.0452588967762524	481.3419305	50000005000000
1.0454674531415238	498.7279571	50000005000000
1.0455610431451192	509.1987589	50000005000000
1.0455864823182903	408.8705546	50000005000000
1.0457729934979525	504.554519	50000005000000
1.045790342740943	477.248478	50000005000000
1.0458523675564748	498.7864518	50000005000000
1.046174012039442	476.2668109	50000005000000
1.04653112436796	502.7945318	50000005000000
1.0465603252361624	435.3000302	50000005000000
1.0467499092955692	474.7112067	50000005000000
1.046808528907134	482.4313205	50000005000000
1.0468661826237649	419.2727635	50000005000000
1.046894614769846	491.1593886	50000005000000
1.0469123599602477	442.6419515	50000005000000
1.0469278100698722	474.4436424	50000005000000
1.0469278757498026	483.8330503	50000005000000
1.0469860649272458	478.5223471	50000005000000
1.046993311371102	468.2932905	50000005000000
1.0470188593607972	478.1164636	50000005000000
1.047091268119629	463.1394011	50000005000000
1.0471097507308615	483.2728782	50000005000000
1.0471513222574504	518.165127	50000005000000
1.0471594534626214	413.6828289	50000005000000
1.0471800191872545	462.0626479	50000005000000
1.047299643652312	486.5280756	50000005000000
1.0473516601674462	471.4397896	50000005000000
1.0474094249026007	479.5937137	50000005000000
1.0474116801326685	485.3334671	50000005000000
1.0474512491492578	445.6118082	50000005000000
1.047485484189333	540.488857	50000005000000
1.0476156193131685	512.0112701	50000005000000
1.0476302470075378	500.7824169	50000005000000
1.047862999862069	462.9908038	50000005000000
1.0478812194619616	477.1657308	50000005000000
1.0479766823463907	511.1202232	50000005000000
1.0480694429771311	491.0947501	50000005000000
1.0481799231111055	483.8971733	50000005000000
1.048397062174943	491.7054015	50000005000000
1.0484269578377072	517.2911328	50000005000000
1.0485697808771677	490.7573025	50000005000000
1.0486074706410842	483.9045381	50000005000000
1.049095793924313	567.7359055	50000005000000
1.0490958183769248	488.2936965	50000005000000
1.049143769757391	500.3032953	50000005000000
1.0491531350787089	522.2151424	50000005000000
1.04932736958787	463.2154169	50000005000000
1.0498079986500333	459.9866278	50000005000000
1.04986191361716	470.0529447	50000005000000
1.0499975334963558	545.0443585	50000005000000
1.0500676633847497	506.4185378	50000005000000
1.0500740447672376	439.6931187	50000005000000
1.0501519253318852	504.2330706	50000005000000
1.050388142449484	559.1583051	50000005000000
1.0503976100503127	480.1643247	50000005000000
1.050534786043842	443.8360228	50000005000000
1.050569590007468	489.221275	50000005000000
1.0506434795620776	500.3810614	50000005000000
1.0507485476580922	497.6435426	50000005000000
1.0508043525836448	472.5550252	50000005000000
1.0509466991599332	520.7550887	50000005000000
1.0509603717705358	520.4268537	50000005000000
1.0513407168674989	423.1967321	50000005000000
1.0513538977110295	492.0346918	50000005000000
1.0515114045832459	459.2468188	50000005000000
1.0518685398000007	450.9330788	50000005000000
1.051932006268508	490.6148735	50000005000000
1.051990551076032	480.9942858	50000005000000
1.0521676409332783	452.8052315	50000005000000
1.0522025611426118	537.8261827	50000005000000
1.0524358530256352	473.2715212	50000005000000
1.052517027611786	522.5469972	50000005000000
1.0528432450941478	563.1695391	50000005000000
1.0528685421844526	515.0133419	50000005000000
1.052934511807257	452.6084528	50000005000000
1.0529362716150898	567.100519	50000005000000
1.053113187481656	526.6195899	50000005000000
1.0532458433117278	500.9680997	50000005000000
1.0532609383589433	500.8618146	50000005000000
1.0533021720088922	525.1170449	50000005000000
1.053362640335259	479.5194914	50000005000000
1.053485142567144	497.9578161	50000005000000
1.053676989997743	476.4597685	50000005000000
1.0537171061213733	510.067842	50000005000000
1.0537665578111841	498.7005664	50000005000000
1.0537744094384742	452.6165443	50000005000000
1.0538442995634048	471.6690912	50000005000000
1.0541759807616544	465.6072555	50000005000000
1.0543842716232221	423.5891128	50000005000000
1.0545137131769668	514.6541387	50000005000000
1.0546841732972054	527.5567153	50000005000000
1.0547209912155395	515.8655214	50000005000000
1.0548992137382498	492.1963535	50000005000000
1.0549768008347784	495.6867861	50000005000000
1.0550796499099593	464.3208974	50000005000000
1.0551759555287274	491.1859189	50000005000000
1.0553165985283566	511.4834545	50000005000000
1.0553751569834595	501.4975346	50000005000000
1.055892471225647	561.4752388	50000005000000
1.0559076326346897	456.9685378	50000005000000
1.0559883970448287	505.5815687	50000005000000
1.0560439638388417	446.5904285	50000005000000
1.056047637343508	489.0515748	50000005000000
1.0561282949721835	464.2677376	50000005000000
1.0562337425008734	476.938032	50000005000000
1.0562379329758478	517.7717723	50000005000000
1.0562700702864538	496.4739572	50000005000000
1.056396581947599	464.6360576	50000005000000
1.056722108980578	462.3786656	50000005000000
1.0569591384338777	470.731017	50000005000000
1.0570061748051276	488.5365915	50000005000000
1.057025166005502	489.7530579	50000005000000
1.0570958443103151	429.6847035	50000005000000
1.0571014574515956	454.9618276	50000005000000
1.0572522053378122	516.4394562	50000005000000
1.0572985695754358	437.8829056	50000005000000
1.057302198679967	482.4829952	50000005000000
1.057364134498394	483.0375811	50000005000000
1.0573910860957572	483.6074705	50000005000000
1.0574029675832877	501.250634	50000005000000
1.0574997973512508	436.52704	50000005000000
1.057521039366698	489.8819526	50000005000000
1.0576784309814429	454.9089156	50000005000000
1.0577100070012264	424.2814401	50000005000000
1.0577342854516232	468.0349221	50000005000000
1.0577779742547198	507.8479203	50000005000000
1.05788578330346	454.5237003	50000005000000
1.0579516583719095	464.7104893	50000005000000
1.0580466099652532	492.8161017	50000005000000
1.0580689088930493	516.2145898	50000005000000
1.0581735279544526	462.7564275	50000005000000
1.0582437295896487	524.3799901	50000005000000
1.058311215516253	435.8508493	50000005000000
1.0583237047079903	453.0821569	50000005000000
1.058324868155721	460.5138802	50000005000000
1.0583270210727838	490.1948791	50000005000000
1.0583625181163576	476.6510875	50000005000000
1.05839486913169	517.8675585	50000005000000
1.0584569981266163	483.7073689	50000005000000
1.0587386488137829	557.4430414	50000005000000
1.0589074832128345	512.3677591	50000005000000
1.0590200268706882	524.3977803	50000005000000
1.0591176880284363	477.775506	50000005000000
1.0593105676950327	445.7392176	50000005000000
1.0593569397213567	480.5951075	50000005000000
1.0593936766428365	533.6429234	50000005000000
1.059495326268374	511.5200116	50000005000000
1.0594956353844478	466.1140356	50000005000000
1.0596018859538998	522.4667805	50000005000000
1.0596026830828935	496.5419223	50000005000000
1.0596705952169008	495.6481272	50000005000000
1.059771721778796	533.8225734	50000005000000
1.0598638591278506	523.0223062	50000005000000
1.0599316465562405	509.1171683	50000005000000
1.0600289680375854	501.7523121	50000005000000
1.060029499693801	415.8486437	50000005000000
1.0600302391272152	456.2821359	50000005000000
1.0601320339449896	468.6635374	50000005000000
1.060150497840437	481.7920189	50000005000000
1.0601808475823566	543.4239829	50000005000000
1.0601986969388486	476.7943184	50000005000000
1.0603910587472738	457.6690859	50000005000000
1.0605729329372835	500.6873278	50000005000000
1.0605795665317883	552.4008872	50000005000000
1.0607369039874863	469.6651125	50000005000000
1.0607963367766642	549.4857311	50000005000000
1.0609852272363058	489.463115	50000005000000
1.0613266965161778	434.0757935	50000005000000
1.0613620159794732	462.0247641	50000005000000
1.0616009703577365	475.3764298	50000005000000
1.061608639959867	406.8194925	50000005000000
1.0617616867824056	471.1347004	50000005000000
1.0621420560176025	495.0492922	50000005000000
1.0621659944867297	467.0205498	50000005000000
1.062397587234151	466.2318481	50000005000000
1.0624437757216534	513.9282553	50000005000000
1.0624907273923447	503.1833992	50000005000000
1.0627150323692371	453.1014659	50000005000000
1.0627330264555448	531.9195229	50000005000000
1.0628438602566028	490.7789429	50000005000000
1.0628438648609164	474.4509816	50000005000000
1.0628677037844243	486.9377557	50000005000000
1.0628796267516574	487.2141261	50000005000000
1.062898867790695	497.5106058	50000005000000
1.063018968896476	485.8885495	50000005000000
1.0630692468794958	462.6288524	50000005000000
1.0632016256544787	502.6002494	50000005000000
1.063363163320607	452.2657035	50000005000000
1.063459088303135	456.3410915	50000005000000
1.0634701596473013	505.39498	50000005000000
1.0634912225871498	490.1694007	50000005000000
1.063545728274537	458.224411	50000005000000
1.0636916288391771	465.911196	50000005000000
1.064129131538132	479.5697874	50000005000000
1.0642292360830432	490.8398949	50000005000000
1.0644544182965734	542.1582067	50000005000000
1.0644569565557165	474.7590521	50000005000000
1.064463591646177	516.5851299	50000005000000
1.0645615232893153	460.4377426	50000005000000
1.0646134447135434	474.9331623	50000005000000
1.0646649357790836	470.113081	50000005000000
1.0646678172291697	511.6297117	50000005000000
1.0647772977186172	480.3023305	50000005000000
1.0648897381811355	481.7825121	50000005000000
1.064962959184573	478.710255	50000005000000
1.0653351291659872	477.7145566	50000005000000
1.0654840415765845	470.1970637	50000005000000
1.0655317853139348	454.5965542	50000005000000
1.0655589856694831	450.2193248	50000005000000
1.0656342463392452	533.9046211	50000005000000
1.0656928192723816	489.471291	50000005000000
1.0658075253758277	525.7417339	50000005000000
1.065824953838935	432.6307763	50000005000000
1.065919095396259	420.2311468	50000005000000
1.0659284204834605	478.3552889	50000005000000
1.0659709677397275	495.4212843	50000005000000
1.0661243177142934	395.1993311	50000005000000
1.0662156794170687	466.0225081	50000005000000
1.0665589296513114	438.7468845	50000005000000
1.0666616204315322	476.7054161	50000005000000
1.0669148288306989	470.5675456	50000005000000
1.0669153623288603	497.0779559	50000005000000
1.0670721779143355	518.2809638	50000005000000
1.0672109205809135	507.3607402	50000005000000
1.0672511417589368	497.4420284	50000005000000
1.0673397400142757	506.38308	50000005000000
1.067354284046501	448.1416192	50000005000000
1.0674244730439	481.610246	50000005000000
1.0675101900059434	460.3458714	50000005000000
1.067670597359129	503.9078461	50000005000000
1.0677024583437418	528.1173857	50000005000000
1.0677435344075246	503.6090892	50000005000000
1.067771586601202	474.9198875	50000005000000
1.0678113782971634	496.0422068	50000005000000
1.067830549619918	460.9469848	50000005000000
1.0678436334804688	477.2983932	50000005000000
1.06787725844891	459.6007479	50000005000000
1.0679478364904649	440.0947263	50000005000000
1.067984133020369	543.3958225	50000005000000
1.0681202617940568	505.7691222	50000005000000
1.0681411995067651	509.2357885	50000005000000
1.0683537430982941	507.7702725	50000005000000
1.068362378639616	465.6801757	50000005000000
1.0684890255406156	499.0513342	50000005000000
1.0685865581582563	483.8871425	50000005000000
1.0686459227757137	559.9131638	50000005000000
1.06869872049674	533.1163542	50000005000000
1.0687039721833538	485.7235084	50000005000000
1.0690381721204023	457.9828824	50000005000000
1.0690566723780788	457.5810348	50000005000000
1.0691195417808084	441.618717	50000005000000
1.0691826597851564	435.2313398	50000005000000
1.0691940978095111	457.7331689	50000005000000
1.069212476799294	552.6804474	50000005000000
1.0693652349418945	499.3732239	50000005000000
1.0693838353255738	507.0672159	50000005000000
1.0697036588857924	426.048009	50000005000000
1.0697068300097892	401.390801	50000005000000
1.0698194667344372	508.6710511	50000005000000
1.0698261948400825	486.7638468	50000005000000
1.070034925840763	486.356942	50000005000000
1.070092952299009	511.1739232	50000005000000
1.0701348373010513	490.0332562	50000005000000
1.070145988138111	439.9099518	50000005000000
1.070163343793057	495.9009394	50000005000000
1.0701673367399462	476.3924057	50000005000000
1.0702186507921654	488.8104587	50000005000000
1.0702946746959938	475.0027625	50000005000000
1.0703334016089845	430.9463201	50000005000000
1.070464642748687	399.2021389	50000005000000
1.0707086272311308	518.5993315	50000005000000
1.070735781700776	419.9905577	50000005000000
1.0708832410759737	458.4661446	50000005000000
1.0709106246989977	437.098957	50000005000000
1.0710687510724906	483.9613642	50000005000000
1.071176478825582	459.7209255	50000005000000
1.0712661181270824	494.7386504	50000005000000
1.0714921834596134	465.3336547	50000005000000
1.0716216939849823	493.0326762	50000005000000
1.0716261457192446	436.3341186	50000005000000
1.0717348579221189	513.9178081	50000005000000
1.0717518533442112	486.053927	50000005000000
1.0719092258887242	467.485799	50000005000000
1.071955772176386	477.6698148	50000005000000
1.0723139031487017	497.1250587	50000005000000
1.0724610280525706	449.4362312	50000005000000
1.0724850903116958	421.618094	50000005000000
1.07249243164593	462.0458223	50000005000000
1.072636211694173	518.5154218	50000005000000
1.0728613621705876	526.6427512	50000005000000
1.0729094353799993	495.033353	50000005000000
1.0729232290656494	504.0639804	50000005000000
1.0730300857080521	436.3486935	50000005000000
1.0730426450173085	419.1043588	50000005000000
1.0731380048612325	554.9824501	50000005000000
1.0731900460918178	451.9974533	50000005000000
1.0733463251522148	458.6953334	50000005000000
1.0735390890274017	463.9933732	50000005000000
1.0735756427164511	453.5281121	50000005000000
1.0736507406432856	489.4687253	50000005000000
1.0736962560343437	403.8721851	50000005000000
1.0737214295549216	496.5974728	50000005000000
1.0738533829727983	498.6463334	50000005000000
1.0739972564620524	437.4665033	50000005000000
1.074024946096365	475.3750781	50000005000000
1.0741543249442649	534.4716889	50000005000000
1.0741816583695976	475.7220764	50000005000000
1.0742023715121642	449.8871037	50000005000000
1.0743744228678178	469.0104111	50000005000000
1.0743792884104493	453.0798396	50000005000000
1.074483948863977	427.0244167	50000005000000
1.074595514856946	474.0500374	50000005000000
1.0746305177011792	471.4258277	50000005000000
1.0747162938128816	492.823225	50000005000000
1.0747444713797267	465.6072717	50000005000000
1.0747718992627056	558.4634094	50000005000000
1.074805463073066	484.233085	50000005000000
1.0748957629177889	511.8530363	50000005000000
1.0751310599789912	486.0311302	50000005000000
1.0751405587026284	461.7638327	50000005000000
1.0752664728256964	485.137711	50000005000000
1.0754830117229632	491.6766618	50000005000000
1.075781313985805	526.5341967	50000005000000
1.075831826781525	477.351829	50000005000000
1.0762741119649422	469.2020799	50000005000000
1.0763052245896534	515.317912	50000005000000
1.076668369072567	470.4967829	50000005000000
1.0767293174511274	483.4657932	50000005000000
1.0768597274958316	506.1325974	50000005000000
1.077004070046021	531.6067461	50000005000000
1.0770255643078566	455.3431106	50000005000000
1.0771469377379086	473.2885266	50000005000000
1.0774087879526897	450.2344706	50000005000000
1.0775227403743668	544.7988852	50000005000000
1.0775254886152659	501.068808	50000005000000
1.0775261246582937	466.7172971	50000005000000
1.0775823340444042	515.6918201	50000005000000
1.077605183007583	460.1873985	50000005000000
1.0777581688209659	463.6453554	50000005000000
1.0777605093442268	452.0114209	50000005000000
1.0777859293109966	483.58034	50000005000000
1.077886024574333	517.6002163	50000005000000
1.077989090111703	489.8629962	50000005000000
1.0780509901164197	522.820018	50000005000000
1.0781020680714806	467.8170257	50000005000000
1.0781905340355251	456.0100006	50000005000000
1.0782219182064503	430.6418157	50000005000000
1.0782689872272695	516.7362862	50000005000000
1.0785332114961546	516.0792772	50000005000000
1.0785814868055899	437.7319061	50000005000000
1.0786225349004308	429.1860338	50000005000000
1.0786339164100258	459.9082373	50000005000000
1.0786852518125858	432.6050467	50000005000000
1.0787192563141876	538.1857874	50000005000000
1.0787672994049933	481.5707085	50000005000000
1.0791902342679078	442.3870968	50000005000000
1.0793772971071154	491.1444217	50000005000000
1.0794489150945277	448.1967812	50000005000000
1.0795491147903793	471.9772647	50000005000000
1.079754341217626	418.7368224	50000005000000
1.0799735403882662	480.1448901	50000005000000
1.080040713137164	479.0032114	50000005000000
1.0801525527225215	464.2860129	50000005000000
1.080252846260331	419.7144152	50000005000000
1.0802815632648453	463.1464687	50000005000000
1.0803600308507173	536.3059938	50000005000000
1.0804364283967065	481.0754881	50000005000000
1.080700595493126	466.1079648	50000005000000
1.0808213148950476	550.1701899	50000005000000
1.0809317518482129	430.072361	50000005000000
1.0809808712472748	501.2210587	50000005000000
1.0815308584496532	460.8732897	50000005000000
1.0816233498930257	463.739191	50000005000000
1.0816572058963287	472.5863289	50000005000000
1.0817158661060242	479.2587618	50000005000000
1.0817332227823877	499.6610316	50000005000000
1.0817838900966712	513.263148	50000005000000
1.081835701533867	466.8137327	50000005000000
1.0819312132334322	419.7014495	50000005000000
1.0820383598838637	469.320232	50000005000000
1.082244444572328	456.315605	50000005000000
1.0823003760919168	500.0960992	50000005000000
1.0824485217887363	469.7707883	50000005000000
1.0824669407021044	504.5348276	50000005000000
1.0825109948814506	434.4032991	50000005000000
1.0826433555654948	479.3073701	50000005000000
1.0826479835050908	564.872574	50000005000000
1.082660306522344	474.6966096	50000005000000
1.0827048890415305	475.5726152	50000005000000
1.0827106358307272	514.2728795	50000005000000
1.0827326036207603	463.3179127	50000005000000
1.0827830671340362	458.840228	50000005000000
1.0827920106887077	526.4739032	50000005000000
1.0827988753664703	455.9137171	50000005000000
1.0828910538276912	468.8429806	50000005000000
1.0829073038177603	519.2234474	50000005000000
1.0831247727358582	471.7618873	50000005000000
1.0833995438552626	491.0630746	50000005000000
1.0834436656078257	491.0391254	50000005000000
1.083458308640343	507.9921451	50000005000000
1.0834875613538244	502.9869886	50000005000000
1.0835322266490512	463.1420093	50000005000000
1.0835837123434946	418.1530973	50000005000000
1.0836956638215305	474.4301679	50000005000000
1.0837876416967247	486.8465675	50000005000000
1.0839004600262023	538.85512	50000005000000
1.0839941437654423	526.2051484	50000005000000
1.0840982235758936	485.714689	50000005000000
1.0841070907204515	492.1287379	50000005000000
1.084258279717756	504.4799227	50000005000000
1.0844729995687554	479.6484086	50000005000000
1.0846173201181557	461.7509189	50000005000000
1.084706213863972	486.611632	50000005000000
1.0848858485796429	414.2651864	50000005000000
1.0850476692767472	486.1492702	50000005000000
1.0850540490398926	470.9594163	50000005000000
1.0851571599097467	520.9346373	50000005000000
1.0851872554019688	467.6181327	50000005000000
1.0852600063673354	512.830028	50000005000000
1.0852779594636122	444.9025828	50000005000000
1.0853347576170838	484.3637296	50000005000000
1.0856443194245708	454.4908934	50000005000000
1.0856743002768667	509.4196361	50000005000000
1.0857824180909477	458.9253499	50000005000000
1.0859562681239059	525.2923092	50000005000000
1.0860049985820992	459.6748784	50000005000000
1.0860378549411895	489.0397144	50000005000000
1.086077691960852	477.8079432	50000005000000
1.0861441992666867	446.7830974	50000005000000
1.0861991561516224	449.7312044	50000005000000
1.0862516281778405	502.8015571	50000005000000
1.086321592947226	425.5881647	50000005000000
1.0865065471076665	473.3365917	50000005000000
1.0866948821454483	499.4555827	50000005000000
1.0866964371465615	480.7828397	50000005000000
1.086809224518838	503.5733089	50000005000000
1.087000052894783	517.2191009	50000005000000
1.0870489951208464	521.2729426	50000005000000
1.087262813186233	436.1259649	50000005000000
1.0873722634579108	482.7975651	50000005000000
1.0874488755466374	495.0025199	50000005000000
1.0875161873722692	497.2069895	50000005000000
1.0875198836374902	514.5141701	50000005000000
1.0875300537498314	463.2898755	50000005000000
1.0882231087488594	461.0388625	50000005000000
1.0882264056174829	471.3965147	50000005000000
1.0883527647373894	500.1063993	50000005000000
1.0883951633073288	447.4337209	50000005000000
1.0883972168159552	474.5764653	50000005000000
1.0884280134734512	499.1852931	50000005000000
1.0885209792909647	489.0220071	50000005000000
1.0886767858655286	460.677614	50000005000000
1.0887897198027745	495.8606995	50000005000000
1.0887973447396757	489.0036536	50000005000000
1.0888047027847059	481.7443333	50000005000000
1.088857778074373	529.560525	50000005000000
1.0889187338776902	478.7644475	50000005000000
1.0891214893255359	503.468175	50000005000000
1.0893930665597025	449.2996142	50000005000000
1.0894625521866548	457.6028809	50000005000000
1.0895677429489043	502.4968948	50000005000000
1.0895693694119035	546.5589566	50000005000000
1.0898368215765435	479.3027735	50000005000000
1.0898388630577789	461.452751	50000005000000
1.0898634771026785	500.6876452	50000005000000
1.0900082416529997	546.5190806	50000005000000
1.0900920595519628	440.6882795	50000005000000
1.0904008935846934	465.3577604	50000005000000
1.090580333354735	516.0633581	50000005000000
1.0908073304642645	478.8036455	50000005000000
1.0908094206426335	505.4421764	50000005000000
1.090843470399975	439.5973534	50000005000000
1.0908564403411556	552.4059315	50000005000000
1.0909807954560595	446.76256	50000005000000
1.0909920600694891	433.0201625	50000005000000
1.091199008928312	459.8304166	50000005000000
1.0913784044269712	455.507167	50000005000000
1.091394602978025	482.8123244	50000005000000
1.0914358792738428	499.8614036	50000005000000
1.0914748544375303	427.457111	50000005000000
1.0914986251971968	507.5466636	50000005000000
1.0915217404958442	469.7818352	50000005000000
1.0915714059763668	481.4152422	50000005000000
1.09169020452788	446.2030939	50000005000000
1.0920207586834298	485.3654127	50000005000000
1.092027281921735	535.5149339	50000005000000
1.0921758922351872	470.3917341	50000005000000
1.0922126236523413	462.1379182	50000005000000
1.092244463103872	503.0075963	50000005000000
1.092262796199276	518.6775548	50000005000000
1.0924461009280626	488.8963673	50000005000000
1.092540219433988	450.691721	50000005000000
1.0929133484634723	530.2905758	50000005000000
1.0930209216539453	498.0971463	50000005000000
1.0930400953420325	488.5317778	50000005000000
1.0930599747085337	405.6903906	50000005000000
1.0931987340368023	483.0841442	50000005000000
1.0934293038359657	499.0993905	50000005000000
1.093715540356173	529.9613632	50000005000000
1.0937353910671457	450.9785798	50000005000000
1.0938401369423714	477.5205853	50000005000000
1.0940295845847852	472.5554852	50000005000000
1.0941020497787188	500.5174405	50000005000000
1.0941121034265264	459.6213275	50000005000000
1.0941941617076079	495.419738	50000005000000
1.0942278248985384	468.8535966	50000005000000
1.0943564119471765	455.8228242	50000005000000
1.0943868275685928	528.7244719	50000005000000
1.094706677054237	506.3025998	50000005000000
1.0947473063542947	500.342173	50000005000000
1.0948657614405084	470.8581338	50000005000000
1.0949315738704992	480.3537705	50000005000000
1.0950901254220111	576.4314291	50000005000000
1.0950954282493832	501.7501721	50000005000000
1.095240102490176	515.144894	50000005000000
1.0952617032656784	455.0935575	50000005000000
1.095263459549506	485.5195272	50000005000000
1.0953994835634353	477.0869579	50000005000000
1.0954032091623502	531.9833256	50000005000000
1.0954337265007417	512.2142995	50000005000000
1.095700724700446	495.9900356	50000005000000
1.095779941872155	515.1877703	50000005000000
1.095984015853226	507.9121576	50000005000000
1.0960505731720709	474.4017459	50000005000000
1.0961374209871655	448.0155908	50000005000000
1.0964071731308935	444.2517427	50000005000000
1.0964571934786906	469.5077428	50000005000000
1.097135401522262	433.7091451	50000005000000
1.0972003177519438	520.4487416	50000005000000
1.0975616898492822	475.7172442	50000005000000
1.0975662167786369	479.5080329	50000005000000
1.0977775516561246	471.2468368	50000005000000
1.0977966572377524	507.3173963	50000005000000
1.0979396899444267	472.3221475	50000005000000
1.0980559845128504	458.4112947	50000005000000
1.098077828633153	495.3119208	50000005000000
1.0980847665364226	456.2356027	50000005000000
1.0981634140481065	453.0482364	50000005000000
1.0985145847797209	444.7936271	50000005000000
1.0985309176942066	499.629755	50000005000000
1.0989637137784216	505.8025322	50000005000000
1.0993484391365955	471.0736334	50000005000000
1.099412941230705	429.3274141	50000005000000
1.0995566908503922	503.8797669	50000005000000
1.0995625449575162	488.7333396	50000005000000
1.0998226447014006	454.3668065	50000005000000
1.0999032311472092	493.6201365	50000005000000
1.0999587627462506	472.324261	50000005000000
1.1001658786656223	516.6508532	50000005000000
1.1003556937935202	459.4686397	50000005000000
1.100369637661928	480.069873	50000005000000
1.100579555823429	518.7715103	50000005000000
1.1007439670296066	457.1850343	50000005000000
1.1007932539068634	507.6829178	50000005000000
1.1008805415118486	484.7718749	50000005000000
1.1014123594648786	495.1767996	50000005000000
1.1014821344008592	475.1692476	50000005000000
1.1015581156339644	503.5961679	50000005000000
1.1015613476634796	507.2795805	50000005000000
1.1015846638940183	449.8714841	50000005000000
1.1016487085276925	517.6526977	50000005000000
1.101664449162523	507.9684542	50000005000000
1.1017919421962912	498.6576173	50000005000000
1.1019010521834318	500.2487967	50000005000000
1.1019674554206258	469.6118755	50000005000000
1.1021440202937511	423.5671463	50000005000000
1.1022932759562662	448.4571675	50000005000000
1.1023716040628604	524.0808905	50000005000000
1.1024555164195906	492.0332659	50000005000000
1.1025913120525346	458.6942935	50000005000000
1.1027048786946259	448.2272253	50000005000000
1.1027371181406334	531.1026194	50000005000000
1.10273865253909	471.4356386	50000005000000
1.10281130050508	453.7878097	50000005000000
1.1028672198915173	523.7862988	50000005000000
1.1029646064511591	486.1037037	50000005000000
1.103020089150356	481.6728368	50000005000000
1.1032404508231661	445.2113018	50000005000000
1.1032559763502785	475.5183989	50000005000000
1.1034206127487072	496.4997384	50000005000000
1.1036097124865272	464.9704489	50000005000000
1.1037116291275182	511.055553	50000005000000
1.1040976778284899	470.8349653	50000005000000
1.1041270337103255	514.6624583	50000005000000
1.1041433656705626	503.5952898	50000005000000
1.1042017160646649	532.3144086	50000005000000
1.1042232749409615	514.4247381	50000005000000
1.1043544038567972	462.7749621	50000005000000
1.1045387416361976	504.9619232	50000005000000
1.1045805777478648	465.7758338	50000005000000
1.1046152589761902	476.456106	50000005000000
1.1046363583053769	475.8336827	50000005000000
1.1047539244187417	459.1641748	50000005000000
1.1047798881943771	482.8276401	50000005000000
1.104883443394152	406.9442327	50000005000000
1.1049386658350735	438.3588769	50000005000000
1.1050159613626422	480.3173202	50000005000000
1.1051959885016631	506.7057354	50000005000000
1.1053980475353593	392.3012137	50000005000000
1.1054905789311391	477.9658633	50000005000000
1.105636842461555	434.6838755	50000005000000
1.1057305181312636	498.1958965	50000005000000
1.105764184188074	473.5659443	50000005000000
1.1058430999068405	511.2034161	50000005000000
1.1058961476970328	470.29285	50000005000000
1.1059901412605124	481.9376153	50000005000000
1.1060922215130369	441.0869906	50000005000000
1.1064505645631209	484.4186801	50000005000000
1.106455100177007	507.3277285	50000005000000
1.1065159638193942	513.7127057	50000005000000
1.1067128468877048	480.4024255	50000005000000
1.106759433340085	483.8049094	50000005000000
1.106869677074746	469.7136497	50000005000000
1.106916323253385	451.802903	50000005000000
1.106952503422284	455.0198043	50000005000000
1.1070236865511085	475.1121796	50000005000000
1.1072234347470902	490.6223544	50000005000000
1.1078218468595291	511.6021758	50000005000000
1.1078716245718274	401.1347482	50000005000000
1.1079115071112382	497.7019175	50000005000000
1.1079182086944668	444.4136143	50000005000000
1.1079261779958602	499.9400033	50000005000000
1.1080673480439742	438.6247272	50000005000000
1.1081143995782914	405.5583839	50000005000000
1.108200849659121	495.1420075	50000005000000
1.1082814469144333	454.3278997	50000005000000
1.108367879065493	498.0176265	50000005000000
1.1084914760856526	449.8811693	50000005000000
1.1085001863323458	436.2346322	50000005000000
1.1085479019643354	502.6989401	50000005000000
1.1086653028492022	458.5108351	50000005000000
1.1086686278482099	442.7367319	50000005000000
1.1086929304852364	468.6395817	50000005000000
1.1088239215502655	431.7966034	50000005000000
1.108891647034675	469.420924	50000005000000
1.1095210528612096	484.5278428	50000005000000
1.1096689220021798	467.9124228	50000005000000
1.1096974218754894	496.0869315	50000005000000
1.1097348082328824	448.1008962	50000005000000
1.110266871115985	439.2012035	50000005000000
1.1103479460521095	521.4687716	50000005000000
1.110481339211192	454.1747627	50000005000000
1.1106960752937796	502.6076487	50000005000000
1.1107585140640788	452.3221939	50000005000000
1.110946290068143	442.3861678	50000005000000
1.1109652981345566	468.2916548	50000005000000
1.1109801895984903	482.5820696	50000005000000
1.1110370143218695	500.0436892	50000005000000
1.1110798961135324	503.2217129	50000005000000
1.1110836904988437	478.1491129	50000005000000
1.111094174448669	465.8992796	50000005000000
1.1111169098593756	476.7113469	50000005000000
1.1112464521289147	536.6917298	50000005000000
1.1113671553030977	508.7078098	50000005000000
1.1115121687394198	455.5359837	50000005000000
1.1118168322257036	484.9702309	50000005000000
1.1118743823289703	508.2517711	50000005000000
1.1118929820546848	458.8143536	50000005000000
1.1119006191067085	501.3811064	50000005000000
1.1120037162470575	488.0297737	50000005000000
1.1121669184091856	463.5722699	50000005000000
1.1122774418145993	492.7019105	50000005000000
1.1122825183584903	498.8250092	50000005000000
1.1124038655538608	525.2064895	50000005000000
1.1125229766235218	451.562539	50000005000000
1.1125453666006355	488.5046702	50000005000000
1.1129553102708465	508.5422525	50000005000000
1.1130325157518657	523.6169281	50000005000000
1.1130869464649995	502.9040186	50000005000000
1.1132126867073335	471.7189126	50000005000000
1.1132441129478812	461.2455474	50000005000000
1.1132917415004653	476.3779634	50000005000000
1.113307183803088	533.3401606	50000005000000
1.1135251767806944	459.4476239	50000005000000
1.1136297886049826	467.6207185	50000005000000
1.11369536918389	529.588165	50000005000000
1.113766069882169	454.6199968	50000005000000
1.1138011604263134	466.5165547	50000005000000
1.1138346021462104	510.8557187	50000005000000
1.1138512623755816	462.2695576	50000005000000
1.1138678292094712	480.2955311	50000005000000
1.11389807878259	440.411307	50000005000000
1.1142313755083413	419.0269859	50000005000000
1.11425272021635	497.138567	50000005000000
1.1142979615923492	447.1696117	50000005000000
1.1143106558943097	491.0380052	50000005000000
1.1143332173097495	520.9452401	50000005000000
1.114340294554253	468.0702034	50000005000000
1.1144808879652452	451.4950382	50000005000000
1.1145590411431152	463.6313605	50000005000000
1.1146456339993125	431.7847807	50000005000000
1.1146567114236163	469.522653	50000005000000
1.1149048038042149	474.1802293	50000005000000
1.1150256022011449	494.0336519	50000005000000
1.115046424117608	441.4683372	50000005000000
1.1151869182353094	454.0504715	50000005000000
1.1152144886823965	448.619495	50000005000000
1.1154353601620048	497.0715432	50000005000000
1.1154450577849322	492.5541085	50000005000000
1.1154971919014964	508.3203239	50000005000000
1.1155210603165535	543.5085883	50000005000000
1.1158580226357353	485.8458523	50000005000000
1.1160311194819352	477.7732324	50000005000000
1.1160420860060207	567.6360889	50000005000000
1.116120688747665	493.0121867	50000005000000
1.1164346904989542	435.1842441	50000005000000
1.1164886478066405	469.1554764	50000005000000
1.1166393316565506	527.993659	50000005000000
1.1166961351239728	403.3408657	50000005000000
1.1168420041163	478.3153575	50000005000000
1.1168642929186725	470.4856701	50000005000000
1.1169355186329106	419.0701066	50000005000000
1.1169638592609583	457.4775658	50000005000000
1.1170027652802057	451.2522974	50000005000000
1.1170381531427134	472.0299145	50000005000000
1.11703964025428	477.7300449	50000005000000
1.1171049019415016	478.2531191	50000005000000
1.1172762463245207	478.8311783	50000005000000
1.117348384519098	502.0981642	50000005000000
1.1173562138243618	493.3125556	50000005000000
1.1173825328936584	468.8893085	50000005000000
1.1175856272461933	441.6086272	50000005000000
1.1177430370870065	524.2416385	50000005000000
1.117950936651407	481.1223524	50000005000000
1.1182123059875035	497.1781551	50000005000000
1.118340753689693	508.9996448	50000005000000
1.1187081630846976	468.3246921	50000005000000
1.1188311780103957	520.9724673	50000005000000
1.1188507224722462	481.1848831	50000005000000
1.118876394901481	518.9790332	50000005000000
1.1189396531624158	485.7782313	50000005000000
1.11896815685059	540.3462505	50000005000000
1.1190177528199523	455.9163672	50000005000000
1.119095271044379	521.9684912	50000005000000
1.1191108787739998	470.4256903	50000005000000
1.1191900560313646	491.6171423	50000005000000
1.1192084258320436	538.3222969	50000005000000
1.1192163944094733	429.1579278	50000005000000
1.1192177664254674	472.4745498	50000005000000
1.1192886644334823	443.3860916	50000005000000
1.1194160330745986	479.5166888	50000005000000
1.1194263242663307	459.0552786	50000005000000
1.1195169265041391	458.9820514	50000005000000
1.1195209330770195	510.054122	50000005000000
1.1195662058719376	496.491481	50000005000000
1.119823038602123	495.1554963	50000005000000
1.1199523082956555	556.5794653	50000005000000
1.1202413515700056	445.9627775	50000005000000
1.1202727022235033	470.8095289	50000005000000
1.1204569836941611	516.0030525	50000005000000
1.1204744226691197	455.7454767	50000005000000
1.1204899743839851	505.3266564	50000005000000
1.1206177275340783	500.3881147	50000005000000
1.120666565998142	469.8062652	50000005000000
1.120671267033723	452.2801162	50000005000000
1.1208126224774464	504.0527713	50000005000000
1.1210553404500183	489.4727183	50000005000000
1.1211681605057264	499.3454035	50000005000000
1.1213340382003492	513.6096047	50000005000000
1.1213739192786796	495.8246514	50000005000000
1.1213968079173255	411.5036696	50000005000000
1.1214921837844385	483.8076346	50000005000000
1.121528773040684	462.1685858	50000005000000
1.1215702624872297	483.9900262	50000005000000
1.1215703199633418	467.2541339	50000005000000
1.1216465648563865	508.7092443	50000005000000
1.1216750476298305	453.9617834	50000005000000
1.1216796794355752	499.0228497	50000005000000
1.1217185220694557	462.1408016	50000005000000
1.1217525089808824	435.1922776	50000005000000
1.1218308255105505	498.7628716	50000005000000
1.1221351089725005	489.3394954	50000005000000
1.122196125075236	461.5548703	50000005000000
1.1223140940903809	495.3514279	50000005000000
1.1223407533587677	460.0356934	50000005000000
1.122362321715757	509.2829124	50000005000000
1.1224904098284574	538.4917976	50000005000000
1.1225437192850425	455.0439119	50000005000000
1.1225999876120354	466.655319	50000005000000
1.1229988878141681	465.8996785	50000005000000
1.1230407479508266	441.9122891	50000005000000
1.1230473639494931	492.2649609	50000005000000
1.1232935389516077	405.3282678	50000005000000
1.1233033633415277	484.030444	50000005000000
1.1234105661000018	485.3516027	50000005000000
1.1234542053583727	553.0401959	50000005000000
1.123545361063942	499.1381413	50000005000000
1.123584029353293	466.6378173	50000005000000
1.1236645253554451	551.1621227	50000005000000
1.1240012800222112	478.9497658	50000005000000
1.1240523152676314	476.8993468	50000005000000
1.1240840106337917	452.1579296	50000005000000
1.1242912322788885	444.7921572	50000005000000
1.124308901681739	472.8926244	50000005000000
1.1245330803383542	462.4073818	50000005000000
1.1247263336522886	508.525184	50000005000000
1.1249130712983133	506.8429981	50000005000000
1.1253624394941255	488.7340386	50000005000000
1.1255087016358971	410.5986465	50000005000000
1.1255205065936966	476.8226904	50000005000000
1.1257183168069131	441.7388868	50000005000000
1.1257335555998191	480.3952635	50000005000000
1.1263687842391217	471.9329149	50000005000000
1.1264899164097173	504.4983537	50000005000000
1.1266442094229951	447.9084682	50000005000000
1.1267222854565082	526.13146	50000005000000
1.126761095232285	459.173625	50000005000000
1.1268016818830608	440.8483899	50000005000000
1.1269051017331084	492.9188692	50000005000000
1.1269758183933622	498.1623827	50000005000000
1.1270158565610815	484.1699821	50000005000000
1.127193023564368	457.0611628	50000005000000
1.1272075058177369	489.5941154	50000005000000
1.127365234634031	520.3384659	50000005000000
1.1275470795648586	443.7875982	50000005000000
1.1277932100420711	484.6542927	50000005000000
1.127964065724246	512.5375056	50000005000000
1.1281156568023127	474.0924373	50000005000000
1.1283371121222854	473.8275988	50000005000000
1.1284080373829035	513.0684683	50000005000000
1.1284750157598171	512.286754	50000005000000
1.1284801339510355	483.2430224	50000005000000
1.1284806517188324	510.9635421	50000005000000
1.1285841009082107	457.8675548	50000005000000
1.1288452883969893	510.3677042	50000005000000
1.129053305256814	535.606509	50000005000000
1.1290908306114158	531.4258708	50000005000000
1.1291049703158125	499.1656587	50000005000000
1.1291708281263737	444.433217	50000005000000
1.1292940820562245	523.6061528	50000005000000
1.1293186660331436	511.4965797	50000005000000
1.1293648458430383	482.5760591	50000005000000
1.1299834248735494	499.4357887	50000005000000
1.1299847629840607	463.7045946	50000005000000
1.1301907122143615	469.3776839	50000005000000
1.1302650043352886	469.1690213	50000005000000
1.1304021396616155	517.2766198	50000005000000
1.1305065623650377	439.1227378	50000005000000
1.1305718490710803	475.7435795	50000005000000
1.130617959285873	497.0678316	50000005000000
1.1306322799877402	450.3991235	50000005000000
1.1307503452275016	462.5887555	50000005000000
1.1312214972816472	512.2943628	50000005000000
1.1312579927612099	445.7447073	50000005000000
1.1312727065375867	480.906015	50000005000000
1.1313371805602863	493.7399851	50000005000000
1.1314787631939391	539.165986	50000005000000
1.1315662665987083	468.8970082	50000005000000
1.1315979388472983	456.2360707	50000005000000
1.1317334468240556	481.4754391	50000005000000
1.1318158140610148	438.1696112	50000005000000
1.1318911014761193	465.0875875	50000005000000
1.1319075754732302	472.8430045	50000005000000
1.1320714273556598	501.2035212	50000005000000
1.1321056299817358	473.8267753	50000005000000
1.1321860333484617	490.6964759	50000005000000
1.1323489978470822	453.9893167	50000005000000
1.1323798564654703	500.1990021	50000005000000
1.132901734729805	524.2822021	50000005000000
1.132966457014489	468.5190038	50000005000000
1.1332129581452468	474.1990986	50000005000000
1.1333413499968028	513.9529671	50000005000000
1.1334444431270936	491.8598028	50000005000000
1.1335789322832182	471.4787539	50000005000000
1.1336088531157036	487.3146457	50000005000000
1.1336423745087183	454.0824811	50000005000000
1.1336505123033782	478.2216432	50000005000000
1.1337701118169432	451.4865647	50000005000000
1.1337773450303879	504.6134424	50000005000000
1.1341038172535187	412.4340713	50000005000000
1.1341076330791129	532.9794087	50000005000000
1.1342342123019742	502.9114274	50000005000000
1.134240785597903	534.7183552	50000005000000
1.1345335658496487	486.4982372	50000005000000
1.1345533889402015	486.9084291	50000005000000
1.134565078948203	517.470365	50000005000000
1.1346084787299189	477.0210033	50000005000000
1.1347961835038871	436.4656598	50000005000000
1.1348477778640316	433.3537441	50000005000000
1.1348675937162565	448.4041776	50000005000000
1.135062288387665	474.4935401	50000005000000
1.135081366926294	509.23469	50000005000000
1.1351222639745608	518.968345	50000005000000
1.1351596870292444	524.4658884	50000005000000
1.1353465488111805	471.4245478	50000005000000
1.1353572308279634	539.5910891	50000005000000
1.1354019749493829	495.3266751	50000005000000
1.1354057617117854	502.302561	50000005000000
1.1354511849265372	418.6490625	50000005000000
1.1354965420862329	516.7717794	50000005000000
1.1357324813996998	461.933243	50000005000000
1.1357603534101988	431.4860087	50000005000000
1.1357680639607797	472.9261986	50000005000000
1.1357946422151786	445.2135922	50000005000000
1.1359455733242063	516.9239339	50000005000000
1.136034611119834	400.1429634	50000005000000
1.1360501940950658	465.4351663	50000005000000
1.1361818095099787	474.0822293	50000005000000
1.1362223231228716	435.4824023	50000005000000
1.1363029897837325	490.4161544	50000005000000
1.136550601288667	500.5288322	50000005000000
1.1366244058039374	482.8402934	50000005000000
1.136863983215636	539.0255889	50000005000000
1.1369561425412842	485.8988923	50000005000000
1.1371618301985444	464.5363026	50000005000000
1.1372421936186996	436.7540525	50000005000000
1.13744965074327	453.8739243	50000005000000
1.1375278547572525	502.8379661	50000005000000
1.1375575813189145	507.833775	50000005000000
1.1376897086548867	492.5855723	50000005000000
1.1377614497232234	517.5327067	50000005000000
1.1379019134880275	467.8146398	50000005000000
1.13795351007394	450.5897571	50000005000000
1.1380361949389974	475.1281984	50000005000000
1.138072537286838	481.8634956	50000005000000
1.1381369619464023	491.4792275	50000005000000
1.138612983652621	422.8147869	50000005000000
1.1387509906830782	444.4979342	50000005000000
1.1387557356511038	475.1315259	50000005000000
1.1388790842722345	484.981565	50000005000000
1.139200197497848	456.4326135	50000005000000
1.1392749435926048	492.5558074	50000005000000
1.139330503600517	443.0274053	50000005000000
1.139443961706302	483.5255337	50000005000000
1.1396481318079512	461.112605	50000005000000
1.139717319687092	484.8424329	50000005000000
1.1397996468376377	459.8568719	50000005000000
1.139970268022398	464.5621535	50000005000000
1.1399829000146546	473.7039568	50000005000000
1.140118927368858	480.7075497	50000005000000
1.140216207802616	499.8636889	50000005000000
1.140246892378879	505.8634294	50000005000000
1.1402764167762078	501.6118217	50000005000000
1.1403616137842478	499.0201909	50000005000000
1.1403767321439997	483.0735847	50000005000000
1.140405290716059	485.4540739	50000005000000
1.1404469317235124	518.3511102	50000005000000
1.140509973254518	540.5392404	50000005000000
1.1405297245397217	475.1114156	50000005000000
1.1405300780599377	526.2365092	50000005000000
1.1406652650033413	531.7662913	50000005000000
1.140680077805303	524.4884337	50000005000000
1.140776348790842	511.1365615	50000005000000
1.140890050864948	481.4648912	50000005000000
1.1412301394017168	467.6746573	50000005000000
1.1412875077327431	513.5660001	50000005000000
1.1414821918266709	501.9285468	50000005000000
1.1415809077603885	482.170328	50000005000000
1.1415953471626112	475.2905718	50000005000000
1.1416283542070724	501.302607	50000005000000
1.1416324190406175	520.5076059	50000005000000
1.1418066548221204	514.5072451	50000005000000
1.1418640101937083	430.8522128	50000005000000
1.1421112889806089	458.3831604	50000005000000
1.1421656600055927	532.1418076	50000005000000
1.142196729177999	486.7144028	50000005000000
1.142249996663414	556.8893055	50000005000000
1.142269576000837	508.593766	50000005000000
1.142324866149704	463.7535501	50000005000000
1.1423412865324152	507.9985759	50000005000000
1.1423608812654489	498.9562127	50000005000000
1.142483930700288	448.6494458	50000005000000
1.1425248039228233	508.9737989	50000005000000
1.1426362682361038	459.5299813	50000005000000
1.1428786515992075	523.0787962	50000005000000
1.1428947226365571	487.8946655	50000005000000
1.1429702561817192	522.8365382	50000005000000
1.1430190622246774	501.2565721	50000005000000
1.143161874757645	609.5453292	50000005000000
1.14354900696553	504.8862083	50000005000000
1.1436821087161544	518.2045097	50000005000000
1.143709635223999	505.4024753	50000005000000
1.1438384537006578	496.4998766	50000005000000
1.1438630183383744	487.2641191	50000005000000
1.144032503920038	437.0356666	50000005000000
1.1441187431044684	478.7217154	50000005000000
1.1441693612816808	509.4728932	50000005000000
1.1442222268818911	504.8168444	50000005000000
1.1444619086663597	477.0220095	50000005000000
1.1445496170320573	487.8470594	50000005000000
1.1445503106095032	464.2856674	50000005000000
1.1447357562009954	490.4904207	50000005000000
1.1447533926388591	464.1491264	50000005000000
1.1448252382968191	436.8011592	50000005000000
1.1448554684197516	438.8798638	50000005000000
1.1448900411965437	480.3386772	50000005000000
1.1449135428930035	505.6004188	50000005000000
1.1449597681308474	455.4353433	50000005000000
1.1450007171347425	482.0296919	50000005000000
1.145061336095495	456.4462012	50000005000000
1.1455249534552243	518.7532257	50000005000000
1.1456329256022166	445.6184213	50000005000000
1.145707521910981	456.6711186	50000005000000
1.1457701635115978	482.9490227	50000005000000
1.1457940673205438	539.0853671	50000005000000
1.1462146324442382	510.8477375	50000005000000
1.1464337411229928	508.784691	50000005000000
1.146575579818211	487.2120983	50000005000000
1.146658748117657	500.1070352	50000005000000
1.1466683887708848	538.2219271	50000005000000
1.146698948816647	471.8257627	50000005000000
1.1467371209498918	489.2577277	50000005000000
1.1467464523757056	480.8731259	50000005000000
1.1467679115643328	508.4817232	50000005000000
1.1468633761266147	472.5964852	50000005000000
1.1471892662977163	462.400452	50000005000000
1.1472037709709677	484.6943153	50000005000000
1.1474049195051486	511.628597	50000005000000
1.1474809463443334	532.497348	50000005000000
1.147486366877212	503.8154302	50000005000000
1.1474981090772065	450.5600291	50000005000000
1.147646381352683	535.8632362	50000005000000
1.1476942420884102	422.5969117	50000005000000
1.1478963031138925	484.8990813	50000005000000
1.1480332065455572	436.8363765	50000005000000
1.1480838415133985	456.9040383	50000005000000
1.1480844998926916	483.5975972	50000005000000
1.1481472291869084	462.3226552	50000005000000
1.148337682228762	447.3898854	50000005000000
1.1483503707670724	517.7604915	50000005000000
1.1483607664911168	452.5230673	50000005000000
1.148387501393028	516.7621018	50000005000000
1.148553699181535	484.4379432	50000005000000
1.1485561869424168	451.7242275	50000005000000
1.148671424225315	463.9656974	50000005000000
1.1486936700387802	459.90062	50000005000000
1.1487356841630394	457.490746	50000005000000
1.1487462362206315	495.2156239	50000005000000
1.149007376811301	445.8515021	50000005000000
1.1491174498690773	550.2662797	50000005000000
1.1492495040874895	413.4046415	50000005000000
1.149411938597514	511.2498923	50000005000000
1.1494566874794234	464.6686936	50000005000000
1.1496135106658023	463.3792243	50000005000000
1.1496511565553016	464.3679418	50000005000000
1.1496751627438808	462.4429237	50000005000000
1.149691128409426	464.5510862	50000005000000
1.1497652974089925	439.1026759	50000005000000
1.1500774931804059	443.8024357	50000005000000
1.1501203295882254	477.5531852	50000005000000
1.1505582347006311	469.2758368	50000005000000
1.1507699358004948	485.3843628	50000005000000
1.1507751072444945	504.817612	50000005000000
1.151130533595007	472.3125272	50000005000000
1.1511335055263252	497.8330583	50000005000000
1.1514116133448369	522.9769406	50000005000000
1.1514139224600002	523.7775633	50000005000000
1.1514898891817844	476.7250897	50000005000000
1.1515005281260629	497.7148539	50000005000000
1.1517068257440213	407.2920739	50000005000000
1.1517514703026968	507.3915332	50000005000000
1.1517876843211767	532.2154611	50000005000000
1.1522158534443774	420.9827157	50000005000000
1.1522439274410703	476.9092656	50000005000000
1.1522674935058892	532.5811466	50000005000000
1.1522728123342476	461.1576615	50000005000000
1.152407541449136	432.7666189	50000005000000
1.1525076289360927	479.7193413	50000005000000
1.1526224446345874	528.4871416	50000005000000
1.1529204014937675	453.9245345	50000005000000
1.1530776771134141	437.3372829	50000005000000
1.153133372225435	457.0492891	50000005000000
1.1532703924539147	478.1128776	50000005000000
1.1534424796273255	469.6581941	50000005000000
1.153730502764296	481.3707139	50000005000000
1.153895230656789	493.3099329	50000005000000
1.1539294677612542	497.9991305	50000005000000
1.154194495519442	489.816682	50000005000000
1.1542113552054771	479.7385071	50000005000000
1.1542141811807969	410.2560032	50000005000000
1.1542354187222506	466.0880876	50000005000000
1.1542545806736406	514.1707516	50000005000000
1.1542792433634403	463.4722024	50000005000000
1.1544263935286885	488.064454	50000005000000
1.154485878956463	539.7469073	50000005000000
1.154732889903717	496.7706201	50000005000000
1.1548281356057155	438.9931786	50000005000000
1.1551431395927465	574.8909946	50000005000000
1.1553119596201695	478.8393058	50000005000000
1.1553781093987638	461.1009119	50000005000000
1.1554310713447205	515.081804	50000005000000
1.155449273172129	518.0680229	50000005000000
1.1554709463421622	505.9657852	50000005000000
1.1555054637199165	518.0743886	50000005000000
1.1555226984906055	462.0450706	50000005000000
1.1555875680721477	517.6932237	50000005000000
1.1556780001185736	438.521627	50000005000000
1.1557778077718104	467.5848553	50000005000000
1.1559333385356547	494.933186	50000005000000
1.1559496030204492	494.6757002	50000005000000
1.156073833401647	520.6828067	50000005000000
1.156297775544065	475.3245345	50000005000000
1.1565169487973306	522.7073844	50000005000000
1.156621462070643	488.2897087	50000005000000
1.1568811051180012	453.9915857	50000005000000
1.1570240707162869	422.2057343	50000005000000
1.1570902156815859	454.9796607	50000005000000
1.1571456200340238	502.3510846	50000005000000
1.1572079770800756	475.1628804	50000005000000
1.1573737845061856	494.57644	50000005000000
1.1574180393632283	470.6766742	50000005000000
1.1574558355286166	472.5333384	50000005000000
1.157744906298719	544.4954778	50000005000000
1.1578367996986805	482.2774494	50000005000000
1.157862843529355	498.5826393	50000005000000
1.1580184110031002	553.55278	50000005000000
1.1580415216573576	521.7158449	50000005000000
1.1581222684009864	491.2459155	50000005000000
1.1583160632852332	485.087152	50000005000000
1.1587348996471194	448.6920588	50000005000000
1.1587564629773768	485.9084835	50000005000000
1.1588605234089786	515.4294711	50000005000000
1.158968768788834	502.2096695	50000005000000
1.1590509636080928	512.2626665	50000005000000
1.1592540203386044	423.5917593	50000005000000
1.1592600288719388	513.7187508	50000005000000
1.1594142254331017	504.5802992	50000005000000
1.1595270998584803	494.7106072	50000005000000
1.1597598681944046	491.6980022	50000005000000
1.1599450880004205	477.1942555	50000005000000
1.1600082722622136	477.7513446	50000005000000
1.1604048970502152	507.9216157	50000005000000
1.1604123249771543	466.854274	50000005000000
1.1604956544375953	429.3107341	50000005000000
1.1606500398177202	519.09855	50000005000000
1.1607908137745928	523.4132061	50000005000000
1.1609205287487554	471.909442	50000005000000
1.1609917712363362	474.5065184	50000005000000
1.1610782939601851	497.834318	50000005000000
1.1611290509129866	487.1419849	50000005000000
1.1615302444768305	508.3266232	50000005000000
1.1616283224952535	487.9839313	50000005000000
1.1616942193405335	480.8712669	50000005000000
1.1620580328630794	485.3072651	50000005000000
1.1621114491311233	526.3305386	50000005000000
1.162204586613668	455.0114893	50000005000000
1.1622600589228271	494.3731296	50000005000000
1.1622766119407677	456.4436091	50000005000000
1.1622789085109817	533.905621	50000005000000
1.1623393451165356	585.8661479	50000005000000
1.162698650955807	437.1741682	50000005000000
1.1629181312573986	536.4206977	50000005000000
1.1629402200063197	461.943632	50000005000000
1.1631421818580137	438.8164284	50000005000000
1.1633477971998216	494.8821393	50000005000000
1.1634002829708736	519.157365	50000005000000
1.1635479070795665	493.1692239	50000005000000
1.1636104705692203	524.3898471	50000005000000
1.1636347586785414	501.0530847	50000005000000
1.1637311366513616	468.3527282	50000005000000
1.1637401032372054	457.5106468	50000005000000
1.163802619097827	448.4338635	50000005000000
1.164027081297068	487.8414707	50000005000000
1.1640705530951758	526.8533836	50000005000000
1.1642242720863731	524.6941724	50000005000000
1.164383168042534	534.1420131	50000005000000
1.1644590547264368	442.8853945	50000005000000
1.1645001564429216	473.8531752	50000005000000
1.16456202895804	476.1703349	50000005000000
1.1646587064078042	461.2221169	50000005000000
1.16490503499663	510.7162679	50000005000000
1.1649270897902515	494.1579378	50000005000000
1.1649847237148672	498.8599403	50000005000000
1.1651550671075657	485.3856905	50000005000000
1.1653515276710105	481.2701415	50000005000000
1.165489690280436	505.1859765	50000005000000
1.165612757745191	483.7460471	50000005000000
1.1656132921435394	461.0143308	50000005000000
1.1657611647192565	509.1198034	50000005000000
1.1657896684969322	444.0493153	50000005000000
1.165792112692857	494.7317711	50000005000000
1.1659521697479591	540.4795257	50000005000000
1.1659593986400454	512.420119	50000005000000
1.1659784641707356	547.4431726	50000005000000
1.1661183862374285	511.5619455	50000005000000
1.166178368633613	515.458874	50000005000000
1.1661843202968831	457.9822937	50000005000000
1.1664703585887324	474.6339913	50000005000000
1.166490975982981	497.5610139	50000005000000
1.1667237935567842	431.3331473	50000005000000
1.1667832440330752	555.5296675	50000005000000
1.16688816737128	499.6679511	50000005000000
1.1669160659389362	519.1638893	50000005000000
1.1671678122767573	470.0233485	50000005000000
1.1674389440640072	463.6096009	50000005000000
1.1675321403600358	524.9339988	50000005000000
1.1677792497338833	453.5875349	50000005000000
1.1677832034487812	476.9833953	50000005000000
1.167786574547068	489.4306586	50000005000000
1.1679293493962253	490.1512435	50000005000000
1.1679453839477656	492.9635875	50000005000000
1.168184741723178	463.7757467	50000005000000
1.1682011663726934	518.9453082	50000005000000
1.1682093543014809	465.0818672	50000005000000
1.1683230948147008	478.2423058	50000005000000
1.1685242373084097	509.2899729	50000005000000
1.1686887585038754	494.8891617	50000005000000
1.1687662056119843	445.4131256	50000005000000
1.1689245714823195	530.7478634	50000005000000
1.1690670138143109	473.3200411	50000005000000
1.169255750968969	484.6065751	50000005000000
1.1696499469982793	448.8673863	50000005000000
1.1698604102975332	492.3811148	50000005000000
1.1699188665203692	518.7504902	50000005000000
1.1700075628983866	518.3652939	50000005000000
1.170026602878404	530.6758839	50000005000000
1.1702755885785878	512.2417755	50000005000000
1.1703099661115215	425.3125634	50000005000000
1.1705912215393908	565.0504019	50000005000000
1.1706465417167018	535.2666836	50000005000000
1.1707596757018464	506.7365091	50000005000000
1.1708150939777628	507.4582266	50000005000000
1.1710254592737437	525.349846	50000005000000
1.1711785959858363	433.8353009	50000005000000
1.1711980841139848	483.1223321	50000005000000
1.1712201470729224	447.790723	50000005000000
1.171297496628675	462.7287565	50000005000000
1.171504306885642	529.6306706	50000005000000
1.1716352600891624	453.0247706	50000005000000
1.1717604718707904	537.7044488	50000005000000
1.1718323850020258	460.3528955	50000005000000
1.1718866405384083	429.2683424	50000005000000
1.1721279824277844	506.3179196	50000005000000
1.1721310534636	475.122854	50000005000000
1.1721946785512811	529.122478	50000005000000
1.1722583198071788	507.7399967	50000005000000
1.1723410442631013	471.2854158	50000005000000
1.172407183453677	554.5558437	50000005000000
1.1729326075249755	454.5958974	50000005000000
1.172936563564553	517.2003053	50000005000000
1.1729813848128658	465.2619047	50000005000000
1.1730333071456525	512.2175792	50000005000000
1.1731773643274117	450.8120085	50000005000000
1.1732704012774762	503.5359084	50000005000000
1.1735927849606411	470.3583224	50000005000000
1.1736781419057043	443.6711625	50000005000000
1.1737946829825543	497.5474499	50000005000000
1.1738666482226479	489.4726882	50000005000000
1.1738938964321184	530.3359439	50000005000000
1.1739005985942208	512.2325599	50000005000000
1.1742163152113312	503.3988343	50000005000000
1.1742741987623253	474.3209009	50000005000000
1.1744055320039313	478.4777519	50000005000000
1.1744206744017434	487.5012477	50000005000000
1.1745954481286682	437.6379173	50000005000000
1.174692751431066	502.3753775	50000005000000
1.1747473580898773	517.7188812	50000005000000
1.1749215603208876	452.318685	50000005000000
1.1749598399652152	480.0069257	50000005000000
1.1749981922546229	510.3472164	50000005000000
1.1750872788254505	492.1425888	50000005000000
1.1753225890905037	448.7257019	50000005000000
1.1754613419151578	464.1181932	50000005000000
1.1755391065709715	471.0089265	50000005000000
1.1755441745544934	513.6538545	50000005000000
1.1755980061564733	460.6846765	50000005000000
1.175616385361066	476.1002482	50000005000000
1.1756466308655935	471.5406562	50000005000000
1.1756734237869109	480.2505044	50000005000000
1.1757706146357685	459.0152882	50000005000000
1.175839246261794	491.1247501	50000005000000
1.1758447070317095	481.3935661	50000005000000
1.1759026403304826	508.4483322	50000005000000
1.1759045269836994	445.401409	50000005000000
1.1761955619903877	567.4888232	50000005000000
1.1762866660680018	473.6342799	50000005000000
1.1762906907302235	527.3057404	50000005000000
1.1766700068340419	475.3267827	50000005000000
1.1766899362070284	474.8565931	50000005000000
1.1767163827602931	462.2912881	50000005000000
1.1768361502916989	507.0096549	50000005000000
1.1768976888980822	408.6555234	50000005000000
1.1769893785818293	425.9327409	50000005000000
1.1772932513319487	445.4194156	50000005000000
1.177325819859791	464.0079836	50000005000000
1.1773280767247287	444.1071529	50000005000000
1.1773542731580808	463.5696948	50000005000000
1.1773599454913388	499.7807934	50000005000000
1.177513427944539	482.9109541	50000005000000
1.177605981686935	475.72857	50000005000000
1.1776604181527763	466.9054568	50000005000000
1.1779365256073269	475.1771683	50000005000000
1.1780772925264091	453.2580516	50000005000000
1.1781217736497658	435.9571469	50000005000000
1.1782018275336728	515.0285118	50000005000000
1.1783318018730036	455.2441816	50000005000000
1.178414286234843	460.8630474	50000005000000
1.1784205920722304	511.4654961	50000005000000
1.178576248216222	497.1720105	50000005000000
1.178625029693051	482.9996631	50000005000000
1.178817203045195	462.1334278	50000005000000
1.1790803258416631	532.389348	50000005000000
1.1791237071383889	486.139825	50000005000000
1.1791406134522573	509.8151387	50000005000000
1.1791482514956817	417.9510094	50000005000000
1.179263201876802	485.2571558	50000005000000
1.1793098965766438	491.1554471	50000005000000
1.1795616634330215	512.630209	50000005000000
1.1798886503316488	468.7740882	50000005000000
1.1799075967366863	526.7700447	50000005000000
1.1799983881072023	515.2659029	50000005000000
1.180115151674397	555.6186706	50000005000000
1.180126789398691	473.2911559	50000005000000
1.1801573946292208	550.4357828	50000005000000
1.1802906513717606	489.0158331	50000005000000
1.1803311163256909	446.4177533	50000005000000
1.1803340999154095	480.3641339	50000005000000
1.180603194313813	490.292602	50000005000000
1.1807073354523647	531.4073486	50000005000000
1.1810086659800043	488.9268935	50000005000000
1.1810169690477736	457.0537515	50000005000000
1.181033919169224	512.6813276	50000005000000
1.1810352652535934	469.1401767	50000005000000
1.1812757655518935	481.8550274	50000005000000
1.1814869790994866	498.4638654	50000005000000
1.1815473940936374	522.2316586	50000005000000
1.1815660193248003	486.0844603	50000005000000
1.181963028688309	441.620525	50000005000000
1.1827163042425648	515.6892349	50000005000000
1.1828713234446089	506.8782355	50000005000000
1.1829671044638976	503.2743693	50000005000000
1.1832050799451612	506.1698323	50000005000000
1.1834376458714628	483.3683633	50000005000000
1.1834903663021898	511.5806281	50000005000000
1.1835224942581537	509.6277492	50000005000000
1.1835762144713915	499.8140145	50000005000000
1.183661094531458	444.5017918	50000005000000
1.1837068085357578	465.2932845	50000005000000
1.1837815883055416	534.1152043	50000005000000
1.1838389373249658	491.8980861	50000005000000
1.1839236329007106	492.9200554	50000005000000
1.1840587669623428	421.2138684	50000005000000
1.1840721377289845	515.6262263	50000005000000
1.184107238067256	485.412638	50000005000000
1.184211628989805	500.3556802	50000005000000
1.184313887861029	445.2231933	50000005000000
1.1846559248973296	460.7823104	50000005000000
1.1847435018619143	461.6386281	50000005000000
1.1849207062398706	450.7425252	50000005000000
1.185197619166945	484.7297747	50000005000000
1.1852320964945413	449.4485596	50000005000000
1.1852703691840958	500.220004	50000005000000
1.1854175223311294	498.949662	50000005000000
1.1855855966656534	464.892552	50000005000000
1.1856627802151052	496.7343414	50000005000000
1.1857107604205588	504.0804376	50000005000000
1.1857564026460117	517.8573918	50000005000000
1.1858149144578392	450.7967284	50000005000000
1.1859285337561252	429.0535124	50000005000000
1.1860270909036683	526.6641694	50000005000000
1.1860606420899835	440.082587	50000005000000
1.1860654977893272	465.1961657	50000005000000
1.1860945173070927	475.4870127	50000005000000
1.1861893820995495	459.1243526	50000005000000
1.1862313639569846	492.329082	50000005000000
1.186337538231498	475.4624771	50000005000000
1.1864769587973003	478.1009354	50000005000000
1.1866266851274068	525.2063377	50000005000000
1.1867140092037112	484.7545853	50000005000000
1.1870348202978382	528.9980011	50000005000000
1.1873780191241758	533.4874916	50000005000000
1.1873839169303393	521.8503936	50000005000000
1.1874803600434805	493.9106162	50000005000000
1.187505232355194	479.7172556	50000005000000
1.1875952102440688	508.543789	50000005000000
1.1878721558941092	462.0875037	50000005000000
1.188002001367404	526.0671501	50000005000000
1.188028345628124	475.5428887	50000005000000
1.1880406158481418	477.0459609	50000005000000
1.18807689374241	474.2276268	50000005000000
1.188223885338175	488.9249499	50000005000000
1.1882677523858034	458.7192889	50000005000000
1.1884386230597312	478.0418788	50000005000000
1.1885631158130447	464.1137379	50000005000000
1.1887990479044117	528.8530243	50000005000000
1.1888466932237889	460.449604	50000005000000
1.1888842950981435	473.2596394	50000005000000
1.1892348168392401	483.9677619	50000005000000
1.1892568309872895	532.2301575	50000005000000
1.1893643008068668	440.700845	50000005000000
1.189408084101571	494.2605664	50000005000000
1.1894653632400325	533.7010556	50000005000000
1.1895803036388384	459.8990285	50000005000000
1.1895806365023278	481.9537516	50000005000000
1.189793015994706	515.6930699	50000005000000
1.190015330256113	495.0898377	50000005000000
1.1900589825787398	529.302991	50000005000000
1.1903337463647758	524.4446573	50000005000000
1.1903569298893322	466.303014	50000005000000
1.1904170785307546	426.0516845	50000005000000
1.1905776017545957	542.0636064	50000005000000
1.1907358367499221	495.0275025	50000005000000
1.1909223817088508	474.6607104	50000005000000
1.1909689680903404	503.9196339	50000005000000
1.1910661132133966	495.7756131	50000005000000
1.1911917699263337	513.4515073	50000005000000
1.1913887718893907	503.1957202	50000005000000
1.1915831099816392	471.9171307	50000005000000
1.191597447976681	457.170248	50000005000000
1.1916369350476266	459.2572001	50000005000000
1.191720341536397	466.698201	50000005000000
1.1918079130028827	463.3040993	50000005000000
1.1919339060887522	474.0702948	50000005000000
1.19193411985737	497.9121273	50000005000000
1.1919857497674875	462.0453223	50000005000000
1.1920418984710732	491.4611849	50000005000000
1.192136134364188	471.6016622	50000005000000
1.1923091154494143	501.4696299	50000005000000
1.1923294957157284	491.1549536	50000005000000
1.1925370022260242	478.5622234	50000005000000
1.1925422227135265	400.2035908	50000005000000
1.1926146437374354	513.5037407	50000005000000
1.1926472328447917	450.1427133	50000005000000
1.1926528052295833	445.7604518	50000005000000
1.1926775816602044	489.433189	50000005000000
1.1927370574516267	537.4735005	50000005000000
1.1928871903006415	477.3712226	50000005000000
1.1929183906865384	437.0462024	50000005000000
1.1929412171085425	503.9069639	50000005000000
1.1930178673917735	498.8967936	50000005000000
1.1930278532281082	467.8244514	50000005000000
1.1931704378266978	529.1723896	50000005000000
1.193222944335657	438.3328779	50000005000000
1.1933164301791002	560.0801394	50000005000000
1.1933290399516348	474.4701079	50000005000000
1.1933844505878817	487.080506	50000005000000
1.1933905360134336	432.8981555	50000005000000
1.1934398349736193	447.1979652	50000005000000
1.1934538376380552	539.394922	50000005000000
1.1934885767740846	467.8145799	50000005000000
1.1936415774326827	490.769015	50000005000000
1.193647960490687	499.2125141	50000005000000
1.1936648088917514	487.9336676	50000005000000
1.1937326495820255	498.8406973	50000005000000
1.1937364210303412	514.3631712	50000005000000
1.1937509649517777	520.7371981	50000005000000
1.19386343148768	480.2269998	50000005000000
1.1940080786923877	512.8892645	50000005000000
1.1940356642578056	567.2778255	50000005000000
1.1945049477227512	478.547706	50000005000000
1.1945855663111131	455.1097784	50000005000000
1.1947013087139635	477.703838	50000005000000
1.1947993801189702	461.1875739	50000005000000
1.1951552397087652	503.7122936	50000005000000
1.195211484548138	455.4551801	50000005000000
1.1953078248005613	522.2403255	50000005000000
1.1955325214443464	444.6382017	50000005000000
1.1955909098780897	481.623546	50000005000000
1.1956561917430897	468.4429674	50000005000000
1.195869064141332	521.0419092	50000005000000
1.196111692082288	486.7735227	50000005000000
1.196162936146903	460.3259607	50000005000000
1.1962359504440991	475.9710364	50000005000000
1.1966715120248408	493.9158424	50000005000000
1.196772365806337	466.8930583	50000005000000
1.197020928262257	471.6487742	50000005000000
1.1971483170209964	450.4384993	50000005000000
1.197279755317597	484.5941606	50000005000000
1.197518795535721	503.526552	50000005000000
1.197582403710406	489.0203612	50000005000000
1.1977847995079562	491.8436621	50000005000000
1.1979411444228267	453.9210561	50000005000000
1.1980658994068407	466.52147	50000005000000
1.1980740432324986	511.2764386	50000005000000
1.1980931214837538	471.1173015	50000005000000
1.1980949804961774	479.4221538	50000005000000
1.1981716775893831	466.1291385	50000005000000
1.19817756072049	475.1533071	50000005000000
1.1982977189664614	470.1864907	50000005000000
1.1983571992526527	509.7404132	50000005000000
1.198433428847515	464.9153767	50000005000000
1.1985111262460637	466.0896162	50000005000000
1.1986077967513618	519.7356341	50000005000000
1.198611790143114	462.0856589	50000005000000
1.1992163192690133	483.7406857	50000005000000
1.199302574467234	524.315778	50000005000000
1.199384203678739	508.0593421	50000005000000
1.1998394343830472	445.2331919	50000005000000
1.199920726885459	458.0765324	50000005000000
1.2001189507140184	450.317299	50000005000000
1.2001363479466334	511.0551241	50000005000000
1.200285043389542	514.8717544	50000005000000
1.2004359212491642	532.8516934	50000005000000
1.2005300903073677	479.3733663	50000005000000
1.2006664913330298	514.9035751	50000005000000
1.2008536385332815	498.3013473	50000005000000
1.2010588500167136	479.794406	50000005000000
1.2010717454694455	473.0948321	50000005000000
1.2011049796720519	518.3799838	50000005000000
1.2013206168344	510.300269	50000005000000
1.2014678791064572	468.9522851	50000005000000
1.20149369663653	464.700286	50000005000000
1.2016822290467584	451.0742692	50000005000000
1.2017037044174996	447.5257167	50000005000000
1.2018841055573806	524.1728996	50000005000000
1.2019135804808752	462.2017931	50000005000000
1.2020239453326789	503.2149904	50000005000000
1.2022120389853954	509.6926577	50000005000000
1.2023346899459957	485.7583408	50000005000000
1.2024012820903045	539.7035312	50000005000000
1.2027420275515623	466.8658323	50000005000000
1.2027635213236296	456.1826342	50000005000000
1.2028360149457895	452.738442	50000005000000
1.2029303718180364	480.5086081	50000005000000
1.2030477328834612	506.6402643	50000005000000
1.2033169995342057	463.0056354	50000005000000
1.2033716439583233	513.0601481	50000005000000
1.2033958164030223	471.5620722	50000005000000
1.2036651292226954	450.9507914	50000005000000
1.2036781948345627	483.3544111	50000005000000
1.2037080211692643	487.8687476	50000005000000
1.2037311640970578	487.9136054	50000005000000
1.2039453276043497	479.2099802	50000005000000
1.2044132307124735	486.6722614	50000005000000
1.2045425629385644	545.9472356	50000005000000
1.2045701909957724	519.8385386	50000005000000
1.2048975518466167	475.3846245	50000005000000
1.2052774699860282	478.7029334	50000005000000
1.2054240490053438	469.0515758	50000005000000
1.2054405922254363	495.2756305	50000005000000
1.205546007025656	495.9107754	50000005000000
1.2055716934440388	452.8469719	50000005000000
1.205584750572653	438.9282152	50000005000000
1.2056561438472548	484.6401014	50000005000000
1.205768153477559	500.7727587	50000005000000
1.205887748985305	455.7571179	50000005000000
1.2059157250718922	550.7614381	50000005000000
1.2059693830504528	512.7418196	50000005000000
1.2060704742076953	474.609891	50000005000000
1.206117360981395	480.8417272	50000005000000
1.2061265211592591	488.978906	50000005000000
1.2062154505597815	491.7469348	50000005000000
1.206375431486444	472.8971261	50000005000000
1.2064162149975508	468.1287401	50000005000000
1.2065007659671678	517.9075289	50000005000000
1.2065015616747985	463.3727714	50000005000000
1.2065807765494454	444.9055483	50000005000000
1.2068008825764052	481.9521814	50000005000000
1.2069894914054304	450.8856413	50000005000000
1.207060353278935	528.8697287	50000005000000
1.2071045053087612	465.825118	50000005000000
1.2072264550643714	466.3317108	50000005000000
1.2076210553980813	475.2593772	50000005000000
1.2077244475947062	471.475134	50000005000000
1.2080448665074224	486.6573173	50000005000000
1.2080584606368825	510.3581453	50000005000000
1.2080703213868562	457.9801326	50000005000000
1.208094453533441	460.8123296	50000005000000
1.208150578458277	472.4740223	50000005000000
1.2083844781359412	539.9470643	50000005000000
1.2083994649263066	481.3854027	50000005000000
1.2085178166341044	478.3539021	50000005000000
1.208541968553157	507.4488857	50000005000000
1.2086080581398668	469.6280961	50000005000000
1.208642016107251	456.5880286	50000005000000
1.2090206723791777	506.0097724	50000005000000
1.209116350451274	544.5350885	50000005000000
1.2093481542246374	465.4917747	50000005000000
1.2094803253262267	491.1910155	50000005000000
1.2096569490909663	505.6312049	50000005000000
1.2098346134479891	516.1905991	50000005000000
1.2099350485070035	517.1443859	50000005000000
1.2101023522587164	466.3355659	50000005000000
1.210112623546218	484.3158761	50000005000000
1.2102085829982914	496.9904466	50000005000000
1.2102671948314616	538.5992258	50000005000000
1.2103572537784182	502.6431214	50000005000000
1.2105329080045455	490.8978858	50000005000000
1.2106081146213359	495.9356599	50000005000000
1.2106258763819095	497.1392307	50000005000000
1.2107125791412208	534.5539951	50000005000000
1.210748884241367	524.4978099	50000005000000
1.2109563867948023	497.8481319	50000005000000
1.2109784186080244	456.1449604	50000005000000
[truncated: 48,000 more rows]
