# Supplementary material for: The evolutionary maintenance of Lévy flight foraging
Source: PLoS Comput Biol. 2022 Jan 18;18(1):e1009490. doi: 10.1371/journal.pcbi.1009490 (PMC8797186; doi:10.1371/journal.pcbi.1009490)
Supplement: S1 Data — (ZIP) [file pcbi.1009490.s005.zip › S1_Data/single_generation_data/speed_1/levy_dim_1_results/fd_eol0]

1.0000176175962496	103.0	1000000
1.0002095573948555	81.0	1000000
1.0003298378164878	98.0	1000000
1.0006084494391367	97.0	1000000
1.0007125379349815	110.0	1000000
1.0007743561899969	86.0	1000000
1.000899615055845	108.0	1000000
1.000979959352282	68.0	1000000
1.0009956068921335	104.0	1000000
1.0010384337345108	77.0	1000000
1.001082647162428	92.0	1000000
1.0012787470470903	109.0	1000000
1.0013128520815464	115.0	1000000
1.0014132650046583	98.0	1000000
1.0015747817284328	80.0	1000000
1.001609962961317	91.0	1000000
1.0016628519059203	107.0	1000000
1.0018196667819526	97.0	1000000
1.0020987485403223	67.0	1000000
1.0021051479230056	90.0	1000000
1.0021725113454425	98.0	1000000
1.002418105954991	138.0	1000000
1.0025999963228218	86.0	1000000
1.0026549757890288	79.0	1000000
1.0027134389071164	66.0	1000000
1.0028855050931031	99.0	1000000
1.0029555452784435	85.0	1000000
1.003032939467294	84.0	1000000
1.0031149667410255	86.0	1000000
1.0033589570972676	78.0	1000000
1.0034523848039358	84.0	1000000
1.0034643585300298	99.0	1000000
1.0034648280070582	124.0	1000000
1.0034984255106592	93.0	1000000
1.003519713848155	124.0	1000000
1.00363324960795	81.0	1000000
1.0036673335418151	86.0	1000000
1.0036843056195086	134.0	1000000
1.0037761926254087	94.0	1000000
1.0037918362263492	97.0	1000000
1.004019121594918	92.0	1000000
1.0043659262839375	86.0	1000000
1.0044949817074311	101.0	1000000
1.0046163428637462	79.0	1000000
1.0046249809166603	104.0	1000000
1.0048890172363605	96.0	1000000
1.0049052176520097	110.0	1000000
1.0049499328807234	87.0	1000000
1.0049924286906533	99.0	1000000
1.004993439405241	77.0	1000000
1.0050561572719654	123.0	1000000
1.0052937665293349	63.0	1000000
1.0053027441632718	107.0	1000000
1.0053238486181977	100.0	1000000
1.0053584275956535	90.0	1000000
1.0054447747098685	98.0	1000000
1.0055070537043815	104.0	1000000
1.0055168296605674	106.0	1000000
1.005864771500553	106.0	1000000
1.006147008470457	81.0	1000000
1.0064446235194433	80.0	1000000
1.0064587419137392	99.0	1000000
1.006479085134878	103.0	1000000
1.0066165588397782	93.0	1000000
1.0067331422492043	98.0	1000000
1.006740884032383	88.0	1000000
1.0069090431183705	84.0	1000000
1.0069727411647706	139.0	1000000
1.0070036231673036	106.0	1000000
1.0070338511212429	94.0	1000000
1.0072570195987345	100.0	1000000
1.0076916660789346	73.0	1000000
1.0076996117964585	105.0	1000000
1.007763606719701	89.0	1000000
1.0078525852858058	112.0	1000000
1.0080140637880248	70.0	1000000
1.0081326095196779	102.0	1000000
1.0082261085521358	82.0	1000000
1.008280877076698	110.0	1000000
1.0082847799801655	120.0	1000000
1.0082925859925624	104.0	1000000
1.008324308165356	105.0	1000000
1.0083803872292614	115.0	1000000
1.0084243253284644	108.0	1000000
1.0084704783899563	70.0	1000000
1.0087691086123982	94.0	1000000
1.0088559322083772	86.0	1000000
1.0090571310467595	107.0	1000000
1.0091251768063816	113.0	1000000
1.0091284327014731	73.0	1000000
1.0092524127966125	97.0	1000000
1.0092573416330657	88.0	1000000
1.0093659341851449	107.0	1000000
1.0094463236768882	113.0	1000000
1.0095005923016256	94.0	1000000
1.0095577897043821	112.0	1000000
1.0099344835334805	90.0	1000000
1.0099472879488005	105.0	1000000
1.0099608389546713	98.0	1000000
1.0099801063580385	82.0	1000000
1.0100413594756183	102.0	1000000
1.0101160046527082	87.0	1000000
1.0101310173986555	112.0	1000000
1.0101630185532828	103.0	1000000
1.01030474333217	104.0	1000000
1.0104379120833922	104.0	1000000
1.0104733618197188	77.0	1000000
1.0105180289029687	112.0	1000000
1.0107104129261542	89.0	1000000
1.0107306706851973	115.0	1000000
1.0107607591807468	66.0	1000000
1.01081998797464	96.0	1000000
1.0108369765357508	73.0	1000000
1.011006493100752	95.0	1000000
1.0110985732947126	69.0	1000000
1.0111069870911311	118.0	1000000
1.0112794880302718	77.0	1000000
1.0114890986775331	103.0	1000000
1.0116560775045986	96.0	1000000
1.0117954107408471	120.0	1000000
1.0119720518915338	102.0	1000000
1.0120005659854128	94.0	1000000
1.0123852464925696	96.0	1000000
1.0125179608869956	89.0	1000000
1.012798179800687	87.0	1000000
1.0128106391913878	90.0	1000000
1.0130092746287824	122.0	1000000
1.0131820663185027	93.0	1000000
1.0132797076906748	94.0	1000000
1.013388375567105	123.0	1000000
1.013407630109877	77.0	1000000
1.013531125655581	75.0	1000000
1.0135858216579394	76.0	1000000
1.0135968232224235	84.0	1000000
1.0137013522163638	91.0	1000000
1.0137403766431097	109.0	1000000
1.0137746615686305	63.0	1000000
1.0138877582817498	108.0	1000000
1.0141569981747618	83.0	1000000
1.0143560955191446	111.0	1000000
1.0143645405333117	111.0	1000000
1.0143803990836766	81.0	1000000
1.0145822313521493	105.0	1000000
1.0147232114075946	102.0	1000000
1.0149232658398522	80.0	1000000
1.0151199802346365	116.0	1000000
1.0151918130421462	92.0	1000000
1.0152846219771656	98.0	1000000
1.0153195992020727	86.0	1000000
1.0154911991419129	109.0	1000000
1.0155277560416822	67.0	1000000
1.0156472419297338	118.0	1000000
1.0157635342626492	74.0	1000000
1.0157725010120815	67.0	1000000
1.01577657448521	85.0	1000000
1.015875800617996	98.0	1000000
1.0159763427734134	81.0	1000000
1.0159892445123906	114.0	1000000
1.0160260372159993	88.0	1000000
1.016051731491809	98.0	1000000
1.0162370905351246	92.0	1000000
1.0164352974171416	130.0	1000000
1.0166387260483924	115.0	1000000
1.0169713085279528	80.0	1000000
1.0170203609464514	105.0	1000000
1.0170591461245402	103.0	1000000
1.0170651520311516	113.0	1000000
1.0172227437645516	85.0	1000000
1.0173619127341018	103.0	1000000
1.0177059784132134	97.0	1000000
1.0178354131734182	85.0	1000000
1.0180117723819646	90.0	1000000
1.0180799214662049	101.0	1000000
1.0182373991341989	68.0	1000000
1.01837546432855	109.0	1000000
1.0184289384477525	97.0	1000000
1.018577213692816	103.0	1000000
1.0186858079333474	102.0	1000000
1.0186895457796117	116.0	1000000
1.0188061313773402	86.0	1000000
1.01885113178292	108.0	1000000
1.0188847529075151	91.0	1000000
1.01896442230545	106.0	1000000
1.019292191928133	90.0	1000000
1.0193006871350714	109.0	1000000
1.0193214048975583	83.0	1000000
1.0195091494486963	79.0	1000000
1.0195258269854326	65.0	1000000
1.0195650706757005	103.0	1000000
1.0195958305769546	64.0	1000000
1.0198166551153791	105.0	1000000
1.0198229117702555	132.0	1000000
1.0199310094632419	98.0	1000000
1.0200735313742744	129.0	1000000
1.0201585061651122	134.0	1000000
1.0202181820982272	99.0	1000000
1.0203252837565795	95.0	1000000
1.0203783745577195	117.0	1000000
1.0204292176884828	108.0	1000000
1.0204619222220086	92.0	1000000
1.0204994445536282	98.0	1000000
1.020582375584544	94.0	1000000
1.0205843426381551	109.0	1000000
1.0208018414163358	110.0	1000000
1.0208636053489395	104.0	1000000
1.0209219486525063	132.0	1000000
1.021283587422341	93.0	1000000
1.0214971254039114	77.0	1000000
1.0215475602293569	112.0	1000000
1.0216036372751138	93.0	1000000
1.0216230598726548	134.0	1000000
1.0216520762485175	99.0	1000000
1.0218972836935043	66.0	1000000
1.0219244060362356	103.0	1000000
1.0220956716313552	111.0	1000000
1.0221414084626648	88.0	1000000
1.0222173606502396	118.0	1000000
1.0222553442319833	90.0	1000000
1.0223553142128807	80.0	1000000
1.022432590424693	73.0	1000000
1.02246887707221	101.0	1000000
1.0224994996251917	106.0	1000000
1.0227560805708282	113.0	1000000
1.0228280569581796	113.0	1000000
1.0228528331464966	84.0	1000000
1.0229438849897972	105.0	1000000
1.0229608235713752	122.0	1000000
1.0229708835545912	96.0	1000000
1.0230481276142274	117.0	1000000
1.0230643777934725	128.0	1000000
1.0231939900689166	63.0	1000000
1.0233371138879124	79.0	1000000
1.0233915481459634	127.0	1000000
1.0234147251048449	96.0	1000000
1.0237322385004746	71.0	1000000
1.0239127536279429	82.0	1000000
1.023926523868795	78.0	1000000
1.0241078506005288	73.0	1000000
1.024117910140119	93.0	1000000
1.0241919141430418	88.0	1000000
1.0242224071153618	116.0	1000000
1.0244642114227305	71.0	1000000
1.0244787186192537	121.0	1000000
1.0245438026903533	92.0	1000000
1.0248114879123644	143.0	1000000
1.0249196945689345	92.0	1000000
1.0250605456521902	113.0	1000000
1.0251122402812909	123.0	1000000
1.025160236907253	104.0	1000000
1.0253009329977476	109.0	1000000
1.025383065881558	87.0	1000000
1.0257992530243578	79.0	1000000
1.0261720778079737	101.0	1000000
1.0263803173238586	104.0	1000000
1.0266775517179607	113.0	1000000
1.0267961406703794	114.0	1000000
1.0268658170189489	104.0	1000000
1.0270047770831925	107.0	1000000
1.0270104345650857	75.0	1000000
1.0270408332816334	106.0	1000000
1.0271260285648327	80.0	1000000
1.0271316971718556	95.0	1000000
1.0272196791656698	115.0	1000000
1.0273189318502958	113.0	1000000
1.027410696586971	95.0	1000000
1.0274134299656752	114.0	1000000
1.0275680314508082	94.0	1000000
1.0275764238771463	127.0	1000000
1.027608272007804	118.0	1000000
1.0276792366114298	86.0	1000000
1.0276887266412151	105.0	1000000
1.0276887953563043	88.0	1000000
1.0277681486670256	113.0	1000000
1.0278305722371956	82.0	1000000
1.0280298218282928	123.0	1000000
1.0280720831183123	102.0	1000000
1.0282014214942659	91.0	1000000
1.028240197514973	126.0	1000000
1.0284332827434353	80.0	1000000
1.0284663730316153	81.0	1000000
1.0285292238030532	110.0	1000000
1.0285525733407148	104.0	1000000
1.0286381321456508	113.0	1000000
1.02867247536027	73.0	1000000
1.0286822945881848	93.0	1000000
1.0287814795730892	82.0	1000000
1.0288456898549545	63.0	1000000
1.028913114835506	83.0	1000000
1.0290036203376336	100.0	1000000
1.0292237789662653	93.0	1000000
1.029225787926237	107.0	1000000
1.0292488040335093	91.0	1000000
1.0292598650664797	97.0	1000000
1.0292956253318777	75.0	1000000
1.02940923159872	105.0	1000000
1.0294111397664245	77.0	1000000
1.0297799153692813	112.0	1000000
1.0299202477678602	86.0	1000000
1.0300081702143635	90.0	1000000
1.030071921320824	107.0	1000000
1.0301694950687958	95.0	1000000
1.0304239254712313	96.0	1000000
1.0304311623752131	79.0	1000000
1.0305387775379584	101.0	1000000
1.0306038268397502	100.0	1000000
1.0306318983284182	99.0	1000000
1.0307304278536955	128.0	1000000
1.030877036006545	147.0	1000000
1.0310788465645158	116.0	1000000
1.0315095492551587	132.0	1000000
1.0315617406873914	79.0	1000000
1.0317232746713203	83.0	1000000
1.0317764772459213	93.0	1000000
1.0318072899435349	131.0	1000000
1.0318161458997652	88.0	1000000
1.0318801172733574	102.0	1000000
1.0319778427115869	78.0	1000000
1.0319919335197063	99.0	1000000
1.0320606986225886	119.0	1000000
1.032081112802853	114.0	1000000
1.0321043936172205	104.0	1000000
1.0321651703514279	77.0	1000000
1.0322640553402205	117.0	1000000
1.03229362690571	100.0	1000000
1.0325515088038997	122.0	1000000
1.0325827564770675	87.0	1000000
1.0327634520689195	105.0	1000000
1.0328813144580498	102.0	1000000
1.0328937041459043	93.0	1000000
1.033057155818956	120.0	1000000
1.0332596276648407	88.0	1000000
1.0333445741141754	82.0	1000000
1.0333523471576165	50.0	1000000
1.0334427270156168	85.0	1000000
1.0334921767731422	84.0	1000000
1.0336109584065052	87.0	1000000
1.0336292744213145	102.0	1000000
1.033629637534431	83.0	1000000
1.0336560201675795	108.0	1000000
1.0337277890068088	81.0	1000000
1.0337413984475066	85.0	1000000
1.0337925894118525	97.0	1000000
1.0339840561095333	100.0	1000000
1.034249791905761	91.0	1000000
1.0343790981396923	119.0	1000000
1.0347103473465653	99.0	1000000
1.0349994232003263	99.0	1000000
1.0350161662336534	97.0	1000000
1.0351017770928037	102.0	1000000
1.0351078792687072	97.0	1000000
1.035170601946533	112.0	1000000
1.0352959396693349	99.0	1000000
1.0353539953977209	104.0	1000000
1.0353931041668505	114.0	1000000
1.0360281292819191	86.0	1000000
1.0363641983661362	72.0	1000000
1.036403507448679	91.0	1000000
1.0364084739034145	107.0	1000000
1.0364138335059294	99.0	1000000
1.0364175881671105	112.0	1000000
1.0364618841154718	91.0	1000000
1.0365634397845365	99.0	1000000
1.036713077770489	92.0	1000000
1.0367727134928657	63.0	1000000
1.0368323394141046	99.0	1000000
1.0369641575807926	101.0	1000000
1.0370268185961593	91.0	1000000
1.0370749369018828	102.0	1000000
1.0371592892542476	80.0	1000000
1.037234290549157	102.0	1000000
1.0373801819502406	113.0	1000000
1.0374048459869714	77.0	1000000
1.037433745063979	91.0	1000000
1.0374771936932516	96.0	1000000
1.0375272572874814	104.0	1000000
1.0376184086911846	87.0	1000000
1.0376798908303488	87.0	1000000
1.037804221156243	88.0	1000000
1.0378429395665745	113.0	1000000
1.0378817622239418	85.0	1000000
1.0379834837330228	109.0	1000000
1.0381709224560278	98.0	1000000
1.0381780160279266	85.0	1000000
1.0382091545493384	103.0	1000000
1.038359219415253	62.0	1000000
1.0385381721019749	74.0	1000000
1.0385505511519295	113.0	1000000
1.038580268744171	103.0	1000000
1.0385835612579677	94.0	1000000
1.0387057016213317	77.0	1000000
1.0388769709322812	72.0	1000000
1.0388847561261352	96.0	1000000
1.03918760175972	69.0	1000000
1.0391901914556525	91.0	1000000
1.0392094269966372	91.0	1000000
1.039238602568807	129.0	1000000
1.0394827191358982	77.0	1000000
1.0394866124358857	110.0	1000000
1.0395369107551502	90.0	1000000
1.039642822066095	76.0	1000000
1.0396639726961618	77.0	1000000
1.039714680543671	90.0	1000000
1.0397167069425486	113.0	1000000
1.0398807924367213	96.0	1000000
1.0400153225397248	72.0	1000000
1.0400313645548211	97.0	1000000
1.0400508610717472	125.0	1000000
1.0401371327536637	95.0	1000000
1.0401643831039804	92.0	1000000
1.0402119606168128	84.0	1000000
1.0403044648367656	100.0	1000000
1.0403207752537016	91.0	1000000
1.0403211762869176	91.0	1000000
1.0403654499895858	80.0	1000000
1.0404108187469931	93.0	1000000
1.0405815216857708	106.0	1000000
1.0406098670476935	95.0	1000000
1.0408911516179704	103.0	1000000
1.0409018648158166	80.0	1000000
1.040907818122577	93.0	1000000
1.041058523378819	90.0	1000000
1.0411478086022972	101.0	1000000
1.041220292891646	104.0	1000000
1.0412386734131942	109.0	1000000
1.041350824648259	78.0	1000000
1.0413895486125115	97.0	1000000
1.04144095788155	66.0	1000000
1.0415512935484292	128.0	1000000
1.0415804740165426	92.0	1000000
1.0416981767165887	99.0	1000000
1.0418181309673766	92.0	1000000
1.041880131121152	83.0	1000000
1.0418817042854702	88.0	1000000
1.0419343632334686	101.0	1000000
1.042024058499481	110.0	1000000
1.0420808721499584	88.0	1000000
1.0422028839551318	64.0	1000000
1.0422074629615192	91.0	1000000
1.0422360802288713	90.0	1000000
1.042556511897438	89.0	1000000
1.0425720164117656	110.0	1000000
1.0427440034099946	75.0	1000000
1.0427955746967652	120.0	1000000
1.0428487810971203	117.0	1000000
1.0429058456701226	105.0	1000000
1.0429888520172919	113.0	1000000
1.0431305981359102	109.0	1000000
1.0431647254589151	89.0	1000000
1.0434025959697242	101.0	1000000
1.0434414895662882	95.0	1000000
1.0436958310495368	101.0	1000000
1.0437485915449742	95.0	1000000
1.043902003190674	81.0	1000000
1.0439169838144875	97.0	1000000
1.0439879973209116	83.0	1000000
1.044000541087907	111.0	1000000
1.0442275675826127	73.0	1000000
1.0443500023386738	110.0	1000000
1.0447041961482817	97.0	1000000
1.04477087580546	86.0	1000000
1.0447962157729882	102.0	1000000
1.0448890854588346	97.0	1000000
1.0450712301488188	65.0	1000000
1.045107041365004	85.0	1000000
1.0451103205947327	107.0	1000000
1.045144412754075	118.0	1000000
1.0451628146632466	104.0	1000000
1.0452516274609316	86.0	1000000
1.0452754901509933	75.0	1000000
1.045276613019793	86.0	1000000
1.045374954296712	82.0	1000000
1.0454137998882176	71.0	1000000
1.0455972266105795	109.0	1000000
1.045611158867792	87.0	1000000
1.0456142529273096	86.0	1000000
1.0456816553704047	134.0	1000000
1.0457960681285057	120.0	1000000
1.0457978634629608	105.0	1000000
1.0458561915571227	78.0	1000000
1.0458823689149068	98.0	1000000
1.0460042276090826	67.0	1000000
1.0461602041820883	68.0	1000000
1.0461639966598892	121.0	1000000
1.0462154680452191	99.0	1000000
1.0462283677775601	86.0	1000000
1.0462304734512649	79.0	1000000
1.0462952017218017	117.0	1000000
1.0463444983325	101.0	1000000
1.046437867631124	125.0	1000000
1.0464843921655569	113.0	1000000
1.046772088551876	95.0	1000000
1.0467913992726992	100.0	1000000
1.0468350914078624	94.0	1000000
1.046869994016721	103.0	1000000
1.0469936378788285	109.0	1000000
1.0472145306241756	116.0	1000000
1.0472815222358096	96.0	1000000
1.0473228435157969	78.0	1000000
1.0474889720087497	103.0	1000000
1.0477047198442735	70.0	1000000
1.0477774961026023	96.0	1000000
1.0477899305554386	86.0	1000000
1.0479090084226337	99.0	1000000
1.0479946353433724	124.0	1000000
1.0482829906323603	73.0	1000000
1.0483827569667317	95.0	1000000
1.0484762228542306	126.0	1000000
1.0486012158781524	83.0	1000000
1.0486108445642943	87.0	1000000
1.0486646324590267	93.0	1000000
1.0486778830007455	96.0	1000000
1.0487584260878209	90.0	1000000
1.0488078762361388	83.0	1000000
1.0488559036368017	100.0	1000000
1.0491089164405678	77.0	1000000
1.0493150403055551	107.0	1000000
1.0495717365558583	82.0	1000000
1.0495921713444771	78.0	1000000
1.0496706843444357	117.0	1000000
1.0497097682191543	91.0	1000000
1.0497460667269631	78.0	1000000
1.0498489071648849	65.0	1000000
1.0499081002845292	94.0	1000000
1.0500348102853911	68.0	1000000
1.0500351098287717	124.0	1000000
1.0500469986981518	67.0	1000000
1.0502326442444772	94.0	1000000
1.0503033194920919	100.0	1000000
1.0504285625492056	106.0	1000000
1.0505907722090582	83.0	1000000
1.0506459217278148	73.0	1000000
1.0506837242499976	97.0	1000000
1.0509188612903009	101.0	1000000
1.0509949277135169	97.0	1000000
1.0510282478025177	115.0	1000000
1.0511703954321234	68.0	1000000
1.0511936862321072	104.0	1000000
1.0511982743953905	107.0	1000000
1.051352889536984	83.0	1000000
1.0516409077981728	134.0	1000000
1.0516636605013945	123.0	1000000
1.051739049966975	83.0	1000000
1.0518134403273591	85.0	1000000
1.0519194499341786	89.0	1000000
1.0522827778694617	76.0	1000000
1.0523135287582717	120.0	1000000
1.0523410127975437	67.0	1000000
1.0523697566693693	86.0	1000000
1.0523854400419288	72.0	1000000
1.0524343251340331	109.0	1000000
1.0526943665373505	98.0	1000000
1.0527554697085897	99.0	1000000
1.052915822355576	80.0	1000000
1.0531140393546292	104.0	1000000
1.053294633825243	65.0	1000000
1.0534487721934078	92.0	1000000
1.0535089662346055	104.0	1000000
1.053608888596991	105.0	1000000
1.0537154105753102	106.0	1000000
1.0540326473239765	89.0	1000000
1.0540446800360284	96.0	1000000
1.0541842143717022	72.0	1000000
1.0542828146384169	125.0	1000000
1.0543826712816524	79.0	1000000
1.0544180770568563	81.0	1000000
1.0544243566705882	115.0	1000000
1.0545318057373911	123.0	1000000
1.0545427429808227	129.0	1000000
1.0545799838728422	92.0	1000000
1.0546232429122069	77.0	1000000
1.054640325663894	101.0	1000000
1.054774745436876	105.0	1000000
1.0548287916222	99.0	1000000
1.0548520464177678	101.0	1000000
1.0549048773471523	106.0	1000000
1.055264270666005	107.0	1000000
1.0552683534074268	58.0	1000000
1.0555851482667031	93.0	1000000
1.055887330193274	82.0	1000000
1.055908629903072	75.0	1000000
1.0559262901154878	92.0	1000000
1.0559880387904403	122.0	1000000
1.0560123685510017	95.0	1000000
1.0560567595591288	100.0	1000000
1.0562067206708128	128.0	1000000
1.0562090159991813	75.0	1000000
1.0562328762340247	86.0	1000000
1.0562746127166984	86.0	1000000
1.0562749897493822	139.0	1000000
1.0563643219064232	94.0	1000000
1.0564190150161428	99.0	1000000
1.0565054340320763	57.0	1000000
1.0565456633390338	94.0	1000000
1.0566275402708576	87.0	1000000
1.0566861066969877	78.0	1000000
1.0567198141268284	109.0	1000000
1.0569508352191903	71.0	1000000
1.0569620640271962	97.0	1000000
1.0573507867300012	97.0	1000000
1.0573830127053463	107.0	1000000
1.0575603970564664	78.0	1000000
1.057853901729673	103.0	1000000
1.0578690234170445	89.0	1000000
1.0578921516075486	97.0	1000000
1.0579088869335092	122.0	1000000
1.0581016169240225	84.0	1000000
1.0582262749809233	95.0	1000000
1.058228631856162	81.0	1000000
1.0582667616595516	73.0	1000000
1.0582800413640199	65.0	1000000
1.0583176429213297	92.0	1000000
1.0584404106523342	110.0	1000000
1.0585731846922992	98.0	1000000
1.0585924385563046	120.0	1000000
1.0585991958389431	57.0	1000000
1.0588712444096573	84.0	1000000
1.058879711837529	98.0	1000000
1.058944817040777	96.0	1000000
1.0589886688792256	84.0	1000000
1.059012316436985	95.0	1000000
1.0590692534618176	81.0	1000000
1.0591177537120342	94.0	1000000
1.0592641253206925	101.0	1000000
1.0596686462528118	79.0	1000000
1.059820669261098	106.0	1000000
1.0599265941892213	106.0	1000000
1.059938725319082	121.0	1000000
1.0600013467329212	64.0	1000000
1.060130557483597	99.0	1000000
1.0605308155625215	112.0	1000000
1.0605428602078073	113.0	1000000
1.0607555944891265	85.0	1000000
1.0609944945506335	88.0	1000000
1.0611265991794534	95.0	1000000
1.0612284012715532	56.0	1000000
1.0613433028195138	91.0	1000000
1.0614197497536133	81.0	1000000
1.0614930946810683	106.0	1000000
1.0615956807161626	126.0	1000000
1.061650207275461	91.0	1000000
1.0619174457775518	111.0	1000000
1.0619705347988235	67.0	1000000
1.062028016542085	98.0	1000000
1.0620305351379702	109.0	1000000
1.0620695934445137	102.0	1000000
1.062073215409712	102.0	1000000
1.0621025450402728	114.0	1000000
1.0622106757623837	119.0	1000000
1.062375150435674	87.0	1000000
1.062442265260645	66.0	1000000
1.062553686977168	96.0	1000000
1.0627778954627385	87.0	1000000
1.0628083649636737	85.0	1000000
1.0628840322397006	109.0	1000000
1.0630005750308058	110.0	1000000
1.0630970520207268	97.0	1000000
1.0631006472794926	106.0	1000000
1.063101032782706	106.0	1000000
1.063436658559624	103.0	1000000
1.0635117119937711	63.0	1000000
1.0636463234934577	78.0	1000000
1.063733046925334	88.0	1000000
1.0639546760931258	105.0	1000000
1.0639800831657773	99.0	1000000
1.064011231368546	83.0	1000000
1.0640257110418818	89.0	1000000
1.0642654315280942	96.0	1000000
1.064383190327824	81.0	1000000
1.0643941667915966	108.0	1000000
1.0645590619897374	93.0	1000000
1.0646814990076885	117.0	1000000
1.0647409271201087	85.0	1000000
1.0647455008298707	94.0	1000000
1.0647751753525083	100.0	1000000
1.0649327452011916	101.0	1000000
1.0649699045865904	137.0	1000000
1.065345458283379	89.0	1000000
1.0656586966550283	89.0	1000000
1.0656606282180816	83.0	1000000
1.0657180970594162	76.0	1000000
1.0658544919857629	90.0	1000000
1.0659934569663596	101.0	1000000
1.0661675457322568	103.0	1000000
1.0662206511892882	87.0	1000000
1.0663806765622754	68.0	1000000
1.0664186767327546	92.0	1000000
1.0665146794318172	75.0	1000000
1.0665209652245085	84.0	1000000
1.0665555732246907	89.0	1000000
1.0667094791648926	176.0	1000000
1.067050597084464	92.0	1000000
1.0671052734840103	106.0	1000000
1.0674153460789757	110.0	1000000
1.0674997346086461	102.0	1000000
1.0675042058336697	102.0	1000000
1.067619991969183	83.0	1000000
1.0679016317890753	98.0	1000000
1.0680321467179246	92.0	1000000
1.0681350717994218	105.0	1000000
1.0681714620143898	129.0	1000000
1.0682175807502594	87.0	1000000
1.0682420813771278	82.0	1000000
1.068357881359526	101.0	1000000
1.0684530755526236	94.0	1000000
1.0685389779598005	112.0	1000000
1.0685674898105526	99.0	1000000
1.0686471040356866	94.0	1000000
1.0686853726721222	105.0	1000000
1.0687699691276826	73.0	1000000
1.0689716205599882	98.0	1000000
1.0690029664988017	94.0	1000000
1.069054393406971	72.0	1000000
1.069181399783267	74.0	1000000
1.0692311685584202	68.0	1000000
1.0693505946407955	75.0	1000000
1.0693932899076803	94.0	1000000
1.0694592422239737	78.0	1000000
1.0695902811538343	67.0	1000000
1.0697617223213751	85.0	1000000
1.0698773881273045	98.0	1000000
1.0699460601386923	71.0	1000000
1.06998625174798	99.0	1000000
1.07014023471128	121.0	1000000
1.0702382840390237	83.0	1000000
1.070311384366771	129.0	1000000
1.0703194393337283	88.0	1000000
1.0703452490628511	84.0	1000000
1.0707415606519306	123.0	1000000
1.0709037047012575	93.0	1000000
1.071100977662546	95.0	1000000
1.0714064347681589	76.0	1000000
1.0714257273822656	102.0	1000000
1.0715917822107692	91.0	1000000
1.071699936633904	91.0	1000000
1.0720001035900557	93.0	1000000
1.0721887934552978	96.0	1000000
1.072218394592117	120.0	1000000
1.072359419022212	84.0	1000000
1.072488356871982	79.0	1000000
1.072570415430674	88.0	1000000
1.0727021683510285	96.0	1000000
1.072765787407632	78.0	1000000
1.0729981665573347	104.0	1000000
1.07300329292864	122.0	1000000
1.073012233888924	109.0	1000000
1.0731990776287257	106.0	1000000
1.073388845490137	141.0	1000000
1.0735675944595622	96.0	1000000
1.0735930730938694	98.0	1000000
1.073609780295777	87.0	1000000
1.0737484835009827	91.0	1000000
1.0737743783642215	90.0	1000000
1.0739106737760942	79.0	1000000
1.074050701974246	91.0	1000000
1.07434048484739	96.0	1000000
1.0743634497549597	99.0	1000000
1.0744067605306569	94.0	1000000
1.0744137639567382	105.0	1000000
1.0746508067145455	67.0	1000000
1.0747063236800498	95.0	1000000
1.0748913676260659	93.0	1000000
1.0749183332447585	105.0	1000000
1.0749362938052869	117.0	1000000
1.0749648675282797	75.0	1000000
1.074986661509986	78.0	1000000
1.0749963906058948	61.0	1000000
1.0750940076695916	72.0	1000000
1.075111447372103	111.0	1000000
1.075125195007142	74.0	1000000
1.0751385903209845	93.0	1000000
1.075276085002144	118.0	1000000
1.0753380323441837	122.0	1000000
1.0753494222170836	93.0	1000000
1.0755902712449783	90.0	1000000
1.0756318766468491	71.0	1000000
1.0758546706682095	97.0	1000000
1.075904760557752	110.0	1000000
1.0760703087573822	110.0	1000000
1.076266548595968	78.0	1000000
1.076284123944503	97.0	1000000
1.0763210636431622	76.0	1000000
1.0763306284027814	84.0	1000000
1.076434010738919	92.0	1000000
1.076566822093203	83.0	1000000
1.0766114215132665	86.0	1000000
1.0766941834275223	108.0	1000000
1.0767917245223022	85.0	1000000
1.0767944178284996	96.0	1000000
1.0768861214641752	90.0	1000000
1.0769254401630235	83.0	1000000
1.0770040909979852	99.0	1000000
1.0771389410021155	104.0	1000000
1.0772028261278774	104.0	1000000
1.0773557893051555	113.0	1000000
1.0776189921474573	149.0	1000000
1.077849542901915	95.0	1000000
1.07786430328033	132.0	1000000
1.0780523766826686	95.0	1000000
1.0780702361877184	117.0	1000000
1.078114063178973	102.0	1000000
1.0782634742526227	74.0	1000000
1.0782951888805141	76.0	1000000
1.0783008223402148	83.0	1000000
1.0783265302710774	98.0	1000000
1.0784764679132928	104.0	1000000
1.0784912179327348	93.0	1000000
1.0786712531901956	85.0	1000000
1.0787264341925276	94.0	1000000
1.07874786261927	97.0	1000000
1.0788030043718462	86.0	1000000
1.0788916819434715	105.0	1000000
1.0789132656837963	77.0	1000000
1.0790866338952738	93.0	1000000
1.079192553967704	91.0	1000000
1.0793365417275729	75.0	1000000
1.0793503028229836	102.0	1000000
1.0794038641707655	81.0	1000000
1.0794425048773024	83.0	1000000
1.0796538156059	93.0	1000000
1.079736952524903	77.0	1000000
1.0797524029389285	96.0	1000000
1.0800155281763326	105.0	1000000
1.0800940017714724	81.0	1000000
1.0803054500392637	112.0	1000000
1.0803254197767829	74.0	1000000
1.0803403064972246	92.0	1000000
1.0804075404671434	92.0	1000000
1.0804744558531545	97.0	1000000
1.0806335254389	70.0	1000000
1.080706362223852	108.0	1000000
1.0808519710283508	87.0	1000000
1.0808823437338555	103.0	1000000
1.080938965069942	85.0	1000000
1.0809995324282209	93.0	1000000
1.081034063533412	66.0	1000000
1.0811795022577655	95.0	1000000
1.081293517987444	80.0	1000000
1.081332874133749	95.0	1000000
1.0814325290423357	86.0	1000000
1.0815579361166834	99.0	1000000
1.081729085553139	90.0	1000000
1.0817930701042835	77.0	1000000
1.0818076381051198	87.0	1000000
1.082028024202363	113.0	1000000
1.0822473286764205	80.0	1000000
1.0822584458486542	95.0	1000000
1.0824366416046518	77.0	1000000
1.082520921682922	81.0	1000000
1.0825447162951078	97.0	1000000
1.0826217592232488	117.0	1000000
1.0828964847014846	113.0	1000000
1.0829082056679726	117.0	1000000
1.0829652255926094	104.0	1000000
1.0830740530417284	115.0	1000000
1.0830906599121841	81.0	1000000
1.0831687009282909	82.0	1000000
1.0833605091220981	98.0	1000000
1.0833764796286205	99.0	1000000
1.0834145012913068	96.0	1000000
1.0834215737840238	118.0	1000000
1.083430552469066	83.0	1000000
1.0834956980701924	82.0	1000000
1.0835110684503877	102.0	1000000
1.0835230130854572	103.0	1000000
1.0835288252105977	102.0	1000000
1.0835525704493845	82.0	1000000
1.0836188766078845	86.0	1000000
1.0837681127170238	89.0	1000000
1.0838226395634618	105.0	1000000
1.0842337831599005	79.0	1000000
1.084235352243465	109.0	1000000
1.0842711824505935	89.0	1000000
1.0843094684052261	81.0	1000000
1.0844122446942248	107.0	1000000
1.0846182976469023	107.0	1000000
1.0847722367133636	83.0	1000000
1.0849817335009324	71.0	1000000
1.0850162599544513	113.0	1000000
1.0850950384034843	112.0	1000000
1.0851545096540491	113.0	1000000
1.0852063172431494	103.0	1000000
1.085290637568281	112.0	1000000
1.0853342845513338	86.0	1000000
1.0853471679579254	122.0	1000000
1.0855099223815596	68.0	1000000
1.085899849244762	113.0	1000000
1.0859474599527354	140.0	1000000
1.0859509527695916	106.0	1000000
1.0859568864110054	90.0	1000000
1.0862151118780252	130.0	1000000
1.0862240411211528	72.0	1000000
1.0864279113943078	115.0	1000000
1.0864735896094952	95.0	1000000
1.086556088719668	90.0	1000000
1.086677656705128	100.0	1000000
1.0868618371858063	87.0	1000000
1.0871719446669577	111.0	1000000
1.0872228745905341	145.0	1000000
1.087250919062864	98.0	1000000
1.0872657758706636	101.0	1000000
1.0872883830345097	100.0	1000000
1.087407574207277	89.0	1000000
1.0874692028926238	99.0	1000000
1.08748562074163	89.0	1000000
1.0879274348091612	72.0	1000000
1.087959804154265	109.0	1000000
1.08796570774393	118.0	1000000
1.0879853693604704	76.0	1000000
1.088051298686499	92.0	1000000
1.0882258268072331	88.0	1000000
1.0885681861681664	110.0	1000000
1.0885722272738394	95.0	1000000
1.0886064413830268	76.0	1000000
1.0886332133010708	72.0	1000000
1.088689760694987	102.0	1000000
1.0887636689587443	89.0	1000000
1.088842760479528	140.0	1000000
1.0888438554427795	86.0	1000000
1.0889711330595016	95.0	1000000
1.0890034268560471	103.0	1000000
1.0890105694289418	98.0	1000000
1.0890375322873045	102.0	1000000
1.0891667685363773	119.0	1000000
1.089179459983142	107.0	1000000
1.0891892149128166	117.0	1000000
1.089195785156202	89.0	1000000
1.0892749523350496	110.0	1000000
1.0893984702595825	106.0	1000000
1.0894128479027811	82.0	1000000
1.0894396832319706	73.0	1000000
1.0894715263286203	63.0	1000000
1.0894924424442896	101.0	1000000
1.0895688446664722	72.0	1000000
1.0896191759125693	111.0	1000000
1.0897752360872768	116.0	1000000
1.0898828590896872	114.0	1000000
1.089967523351822	99.0	1000000
1.0900154641686273	90.0	1000000
1.0902341263818536	106.0	1000000
1.0902892926655208	102.0	1000000
1.0903542260698935	85.0	1000000
1.090390599200637	100.0	1000000
1.0905584822986838	100.0	1000000
1.0905940850508573	95.0	1000000
1.090867431977435	86.0	1000000
1.090914323548662	96.0	1000000
1.091202402734376	76.0	1000000
1.0912549522525208	89.0	1000000
1.0913188006284145	123.0	1000000
1.0914724358253975	93.0	1000000
1.091574319261829	82.0	1000000
1.0916953426494398	102.0	1000000
1.0918272833970524	95.0	1000000
1.0918823217797664	103.0	1000000
1.0919913650727282	93.0	1000000
1.0920271499802188	101.0	1000000
1.0921216220193901	93.0	1000000
1.0921546567371212	100.0	1000000
1.0924732457428163	104.0	1000000
1.0924876401195656	102.0	1000000
1.092488741287267	105.0	1000000
1.0927286054559668	93.0	1000000
1.0928883550195914	117.0	1000000
1.0929701612706286	93.0	1000000
1.092991444921623	106.0	1000000
1.093040163776016	118.0	1000000
1.0931423683162342	106.0	1000000
1.0932004978893035	96.0	1000000
1.0932852034050176	98.0	1000000
1.0932920256249332	100.0	1000000
1.0933147377007644	131.0	1000000
1.093679666768952	117.0	1000000
1.0938325862715983	96.0	1000000
1.0938840913160142	72.0	1000000
1.0939039596937985	110.0	1000000
1.0941036204203651	87.0	1000000
1.0941709594699671	103.0	1000000
1.0941777499791925	98.0	1000000
1.0944176074971126	73.0	1000000
1.0944683459307905	105.0	1000000
1.0944813418165358	103.0	1000000
1.094526465062938	75.0	1000000
1.094725003197362	119.0	1000000
1.0947423286544802	114.0	1000000
1.0947835431401085	83.0	1000000
1.0947914788556758	87.0	1000000
1.0948776969327692	119.0	1000000
1.094974750110299	108.0	1000000
1.0950345434849098	132.0	1000000
1.09512642559314	89.0	1000000
1.095135661209037	82.0	1000000
1.095232086000614	111.0	1000000
1.0953530958710225	96.0	1000000
1.0954626174488926	119.0	1000000
1.0955165668891111	97.0	1000000
1.095592740599673	85.0	1000000
1.0956167738791946	111.0	1000000
1.0959128895814692	106.0	1000000
1.0961312034195028	81.0	1000000
1.096184209561757	78.0	1000000
1.0962587529137653	98.0	1000000
1.0963815383478268	100.0	1000000
1.0966592559781287	98.0	1000000
1.096947079642415	88.0	1000000
1.0971100694221194	89.0	1000000
1.09724684655122	76.0	1000000
1.0972760544793116	81.0	1000000
1.0972809437588091	82.0	1000000
1.0974831442555502	117.0	1000000
1.0975911744314306	83.0	1000000
1.0976117930295315	80.0	1000000
1.097649802590889	101.0	1000000
1.097861399807414	77.0	1000000
1.0979740344166364	97.0	1000000
1.0980579874933785	96.0	1000000
1.0982284277868706	100.0	1000000
1.09835142609731	115.0	1000000
1.0984446616542891	107.0	1000000
1.0984932128320763	100.0	1000000
1.0986563663686453	98.0	1000000
1.0987222284708422	90.0	1000000
1.0988144221523437	92.0	1000000
1.0988914012280158	95.0	1000000
1.0989021548465625	107.0	1000000
1.0989254617154256	99.0	1000000
1.0990415002594558	90.0	1000000
1.0990447462612924	94.0	1000000
1.0991063153335423	105.0	1000000
1.0991826619262897	99.0	1000000
1.0992818567254758	92.0	1000000
1.0994696824296282	101.0	1000000
1.099645906540213	90.0	1000000
1.0996859612719505	103.0	1000000
1.0997438925456136	92.0	1000000
1.0999025661774	76.0	1000000
1.0999394006566297	130.0	1000000
1.1000272843022905	101.0	1000000
1.1000737932978168	70.0	1000000
1.1001286085731825	61.0	1000000
1.1002394396673971	111.0	1000000
1.1004881685687176	80.0	1000000
1.1005288870441574	83.0	1000000
1.1008521541627587	104.0	1000000
1.1009603123375098	79.0	1000000
1.1011576703946215	69.0	1000000
1.1013597529450023	61.0	1000000
1.1014130776540028	109.0	1000000
1.1014559392287842	115.0	1000000
1.1014654653400342	117.0	1000000
1.1015684632767972	81.0	1000000
1.1015721108291332	104.0	1000000
1.1015807209148558	97.0	1000000
1.1016457903620842	114.0	1000000
1.1017197093814526	85.0	1000000
1.1017331247777071	75.0	1000000
1.1017710314464009	99.0	1000000
1.1018814381150337	98.0	1000000
1.1019201269577312	101.0	1000000
1.1020123417488157	73.0	1000000
1.1021328133723665	117.0	1000000
1.1021548121300595	117.0	1000000
1.102162503147296	76.0	1000000
1.1022615251604322	137.0	1000000
1.102308787149605	93.0	1000000
1.1023503338903513	132.0	1000000
1.1023528171657446	80.0	1000000
1.102355926611449	128.0	1000000
1.1024872329897568	99.0	1000000
1.1025281218758578	92.0	1000000
1.1027362623258832	105.0	1000000
1.1027638169562453	88.0	1000000
1.1027875404002598	104.0	1000000
1.102894866784203	84.0	1000000
1.1029096490406474	100.0	1000000
1.1030354276832508	95.0	1000000
1.103307462777111	79.0	1000000
1.1033176641871578	81.0	1000000
1.1034589464450946	88.0	1000000
1.1034738555183912	80.0	1000000
1.103550654700294	101.0	1000000
1.1036172302493887	79.0	1000000
1.103694956047085	87.0	1000000
1.1037185997003454	117.0	1000000
1.1038219722690363	114.0	1000000
1.103861551080339	114.0	1000000
1.1042334328161605	104.0	1000000
1.1044140542004712	107.0	1000000
1.1047454209698544	112.0	1000000
1.1048517520868293	84.0	1000000
1.1048683115055675	124.0	1000000
1.1048754087063286	95.0	1000000
1.1049561588399872	118.0	1000000
1.10501161607408	104.0	1000000
1.1052080912743114	81.0	1000000
1.1052332215950658	81.0	1000000
1.1055429811837738	92.0	1000000
1.1057910848160148	70.0	1000000
1.1058224809351915	114.0	1000000
1.1058951569465356	121.0	1000000
1.1060236406355817	114.0	1000000
1.1062173104568225	113.0	1000000
1.1062642263292402	74.0	1000000
1.106425529227166	98.0	1000000
1.1064457988701206	68.0	1000000
1.1064866426458706	119.0	1000000
1.1065088025991785	104.0	1000000
1.106699677121117	95.0	1000000
1.1067617122078943	115.0	1000000
1.1069555163326985	78.0	1000000
1.1071262765433856	81.0	1000000
1.1073659897376733	126.0	1000000
1.1074083719489145	91.0	1000000
1.107440927166344	115.0	1000000
1.1075257865919579	87.0	1000000
1.1075343795853452	110.0	1000000
1.107659137113056	95.0	1000000
1.1076985059713964	100.0	1000000
1.1078607876312998	94.0	1000000
1.1079545013964858	88.0	1000000
1.1080938557960185	95.0	1000000
1.1082990467271223	96.0	1000000
1.1083124519133931	110.0	1000000
1.108357575239928	75.0	1000000
1.1084874684250223	70.0	1000000
1.1085090577346852	84.0	1000000
1.1085386161241235	104.0	1000000
1.1087681600221595	87.0	1000000
1.1088257133900572	80.0	1000000
1.1088431627396889	96.0	1000000
1.1090044566115025	112.0	1000000
1.1090452924798218	87.0	1000000
1.109105317780207	139.0	1000000
1.109168498778227	123.0	1000000
1.1092093207207843	101.0	1000000
1.109340111611394	100.0	1000000
1.1093928641021953	82.0	1000000
1.1094516113981836	108.0	1000000
1.109746686766791	104.0	1000000
1.1099051172021321	86.0	1000000
1.1099321750549278	112.0	1000000
1.1100388757965147	73.0	1000000
1.1101134350795607	104.0	1000000
1.1101473293003792	107.0	1000000
1.1103026482039065	125.0	1000000
1.1104913357982007	84.0	1000000
1.1105428186944797	82.0	1000000
1.1105761093046982	85.0	1000000
1.1105776179955342	124.0	1000000
1.110631766092362	81.0	1000000
1.1106642112919136	88.0	1000000
1.1106843610815096	97.0	1000000
1.110790933544629	95.0	1000000
1.1108791230536357	80.0	1000000
1.1109447030003932	97.0	1000000
1.111022445582366	80.0	1000000
1.1112352283005136	120.0	1000000
1.1113111695560525	125.0	1000000
1.111326433570106	67.0	1000000
1.11157375024205	109.0	1000000
1.111711689501917	96.0	1000000
1.1117271731311091	102.0	1000000
1.1118424451733857	113.0	1000000
1.1120504821595008	96.0	1000000
1.1120552013972398	91.0	1000000
1.1121703046308342	93.0	1000000
1.1121755332833596	110.0	1000000
1.1122313647805369	82.0	1000000
1.1122534972162832	87.0	1000000
1.1124103207689768	112.0	1000000
1.1125688240677514	113.0	1000000
1.1125865935006094	112.0	1000000
1.112626766495889	88.0	1000000
1.1126640131872871	84.0	1000000
1.1127449444302968	101.0	1000000
1.1127883828184255	88.0	1000000
1.1127940683830198	124.0	1000000
1.1128359578185574	94.0	1000000
1.112898111107846	127.0	1000000
1.1131402164415758	88.0	1000000
1.1134155774314038	101.0	1000000
1.1134795219599616	88.0	1000000
1.113494899194474	93.0	1000000
1.113535473545251	83.0	1000000
1.1135757448335344	103.0	1000000
1.1137376969039376	97.0	1000000
1.1139528692758784	91.0	1000000
1.1141207751717233	76.0	1000000
1.114177915277098	99.0	1000000
1.1142363085004927	105.0	1000000
1.114372261900238	112.0	1000000
1.1143973831752247	119.0	1000000
1.1144907258841616	81.0	1000000
1.1146106105719955	127.0	1000000
1.1148094103249029	117.0	1000000
1.1148231636505366	104.0	1000000
1.1150304511684064	103.0	1000000
1.1151672360037217	129.0	1000000
1.1155659302708678	93.0	1000000
1.115635506248336	109.0	1000000
1.1157259826003079	114.0	1000000
1.1157280318663507	81.0	1000000
1.1157885180361036	98.0	1000000
1.115883456544027	105.0	1000000
1.1159934264879847	135.0	1000000
1.1160800799222983	94.0	1000000
1.1161207923963363	100.0	1000000
1.1161550660118378	119.0	1000000
1.1161900207527775	92.0	1000000
1.116369225609771	104.0	1000000
1.1164226780526834	116.0	1000000
1.1166383723753772	105.0	1000000
1.1166418238112519	90.0	1000000
1.1166873648294282	95.0	1000000
1.116712057063515	73.0	1000000
1.1167532692794309	83.0	1000000
1.1167954427567115	100.0	1000000
1.116831783132592	90.0	1000000
1.1169110966763032	81.0	1000000
1.1169919547322702	96.0	1000000
1.1170020027814327	88.0	1000000
1.1173265411571245	82.0	1000000
1.117416253831431	93.0	1000000
1.1174730532534696	106.0	1000000
1.1174812648623005	90.0	1000000
1.1175727172279772	107.0	1000000
1.117631607933257	94.0	1000000
1.1176325270039973	107.0	1000000
1.1176688780038964	111.0	1000000
1.117843568461335	75.0	1000000
1.1179491149440426	99.0	1000000
1.1181557395955035	109.0	1000000
1.1182736243336984	97.0	1000000
1.1183259110080317	88.0	1000000
1.1183295479053852	80.0	1000000
1.1184809724921732	116.0	1000000
1.1185817284679902	111.0	1000000
1.1186384312452693	89.0	1000000
1.1190752243120734	81.0	1000000
1.119146662260904	106.0	1000000
1.1192579325233285	65.0	1000000
1.119311507141172	91.0	1000000
1.1194046430431783	84.0	1000000
1.1194049241508317	87.0	1000000
1.1195004915637008	82.0	1000000
1.1195095795958991	112.0	1000000
1.1195387231190403	119.0	1000000
1.1195586320009778	94.0	1000000
1.1196022430034571	70.0	1000000
1.119627266556885	86.0	1000000
1.120079986907928	112.0	1000000
1.1201650304242552	113.0	1000000
1.1202780206041592	94.0	1000000
1.1205664034884824	115.0	1000000
1.12057786448729	94.0	1000000
1.1206500405052746	117.0	1000000
1.1207086622252318	117.0	1000000
1.1207792902272171	122.0	1000000
1.1209676935087012	87.0	1000000
1.1210815598793735	93.0	1000000
1.1211322450935193	108.0	1000000
1.1211478975445313	95.0	1000000
1.1211743614755956	80.0	1000000
1.1212746559752071	123.0	1000000
1.1214165905030973	99.0	1000000
1.1214285667355277	79.0	1000000
1.1217044113762933	90.0	1000000
1.1217456346721737	78.0	1000000
1.1218265860453158	88.0	1000000
1.1218279366616564	109.0	1000000
1.121908455974317	108.0	1000000
1.1219718939248504	78.0	1000000
1.1220996782946815	95.0	1000000
1.1221511950852388	87.0	1000000
1.1221994955968886	91.0	1000000
1.1222391683627837	141.0	1000000
1.1225197502479158	96.0	1000000
1.1227411485586425	76.0	1000000
1.12275063264238	113.0	1000000
1.1228300577524508	136.0	1000000
1.1229895195983166	115.0	1000000
1.1233282663282642	101.0	1000000
1.1234693525718975	78.0	1000000
1.1236204151482865	78.0	1000000
1.123851262952681	95.0	1000000
1.1239173065214094	105.0	1000000
1.1244385906569567	93.0	1000000
1.1245165619123485	84.0	1000000
1.1246838412790692	115.0	1000000
1.1247286735076285	83.0	1000000
1.1247540211202085	124.0	1000000
1.1247786385917116	88.0	1000000
1.1249535164072046	65.0	1000000
1.1250271147895676	125.0	1000000
1.1251209177034478	117.0	1000000
1.1251289369559738	90.0	1000000
1.1252258479448145	124.0	1000000
1.1255542832752066	127.0	1000000
1.1256778846212092	91.0	1000000
1.1257550071652158	105.0	1000000
1.1258647566666993	78.0	1000000
1.1265899226549572	97.0	1000000
1.1267338197508872	119.0	1000000
1.1267393594892108	84.0	1000000
1.1267598967881491	97.0	1000000
1.1268248153686842	111.0	1000000
1.127058450833721	108.0	1000000
1.1273622203964708	86.0	1000000
1.1275500975945445	114.0	1000000
1.127944237235142	79.0	1000000
1.1280041055168195	110.0	1000000
1.1280604812990904	77.0	1000000
1.1281451910363591	111.0	1000000
1.128150983758009	106.0	1000000
1.1281584303307157	95.0	1000000
1.1283199026302195	101.0	1000000
1.1283664614574629	115.0	1000000
1.1284207273527875	106.0	1000000
1.1284833013965714	113.0	1000000
1.1284930535537194	72.0	1000000
1.128515530490129	89.0	1000000
1.1285722529336204	87.0	1000000
1.1286236614756282	103.0	1000000
1.1287288202327663	74.0	1000000
1.1287778354554043	109.0	1000000
1.1288174106293565	72.0	1000000
1.1289148798442252	99.0	1000000
1.1289462150394638	93.0	1000000
1.129195917780331	119.0	1000000
1.1293313500986326	90.0	1000000
1.1293928209632815	121.0	1000000
1.129462264749019	116.0	1000000
1.1294906321759126	83.0	1000000
1.1295094836727957	112.0	1000000
1.1295874796143457	97.0	1000000
1.1297584633241071	108.0	1000000
1.1297759697505696	96.0	1000000
1.129783670018802	100.0	1000000
1.129891654592934	120.0	1000000
1.1298995277973125	78.0	1000000
1.1299165259876651	48.0	1000000
1.1300397786374974	116.0	1000000
1.1300780920558908	85.0	1000000
1.1301949341578312	111.0	1000000
1.1303698880106643	88.0	1000000
1.1305237712043357	92.0	1000000
1.1305564705773632	122.0	1000000
1.1306355023156247	115.0	1000000
1.130640495620592	102.0	1000000
1.13068679297646	76.0	1000000
1.1308370135709818	105.0	1000000
1.1309216747406563	85.0	1000000
1.131019658938905	64.0	1000000
1.1310301344053806	69.0	1000000
1.1311832756822109	91.0	1000000
1.1311854047775762	101.0	1000000
1.1311933068776612	124.0	1000000
1.1312737279099707	72.0	1000000
1.1314384240068995	69.0	1000000
1.1315261428490515	102.0	1000000
1.1316096560835596	110.0	1000000
1.1316102148182552	64.0	1000000
1.1317323677811055	106.0	1000000
1.1318641348767686	124.0	1000000
1.1319969885741052	106.0	1000000
1.132085129145711	91.0	1000000
1.1321422818378593	86.0	1000000
1.1321661803626106	104.0	1000000
1.1322213043028075	138.0	1000000
1.1323860658252265	71.0	1000000
1.1323937335864604	104.0	1000000
1.1325406430287623	100.0	1000000
1.1326797344829918	125.0	1000000
1.1326887569902495	83.0	1000000
1.1327337829408657	80.0	1000000
1.132822288273747	108.0	1000000
1.1329956062498872	89.0	1000000
1.1330335039131492	100.0	1000000
1.1330555469452157	87.0	1000000
1.1331147052486437	106.0	1000000
1.1337868206161974	75.0	1000000
1.1338679060256622	147.0	1000000
1.1338824494208275	88.0	1000000
1.1340896366997395	161.0	1000000
1.1340901042440183	71.0	1000000
1.1342661727323655	133.0	1000000
1.1344389929326606	79.0	1000000
1.134446240126123	114.0	1000000
1.1345802181940765	91.0	1000000
1.1346238056648783	79.0	1000000
1.1346436515288607	93.0	1000000
1.1346889000816232	86.0	1000000
1.134723136158164	102.0	1000000
1.1347827229973153	108.0	1000000
1.134997934718779	120.0	1000000
1.1352099259360178	82.0	1000000
1.1352172211966065	109.0	1000000
1.1354178657101173	114.0	1000000
1.1354644364068047	106.0	1000000
1.135491273487334	108.0	1000000
1.135514478574374	87.0	1000000
1.1355186215508335	83.0	1000000
1.1356185942133348	100.0	1000000
1.1357787673620647	116.0	1000000
1.1358610449162074	70.0	1000000
1.1359104016403778	108.0	1000000
1.1359910946067444	114.0	1000000
1.1361059600827224	79.0	1000000
1.1361093480701039	85.0	1000000
1.1361129569432524	76.0	1000000
1.136157013521595	96.0	1000000
1.1363177227872692	69.0	1000000
1.136349346963044	92.0	1000000
1.1363577196651096	116.0	1000000
1.1363903935209476	80.0	1000000
1.1364603845605543	71.0	1000000
1.1365230079043522	99.0	1000000
1.136581251836374	108.0	1000000
1.1367210950221451	93.0	1000000
1.1368012896714887	94.0	1000000
1.136819281933236	69.0	1000000
1.1370411898525363	115.0	1000000
1.1370759259323278	78.0	1000000
1.1371062699093466	102.0	1000000
1.1373405307605085	67.0	1000000
1.1373597536682154	114.0	1000000
1.1374104207889608	108.0	1000000
1.1375018284996508	86.0	1000000
1.1375341654264006	112.0	1000000
1.137681880633416	101.0	1000000
1.1376954197795033	119.0	1000000
1.1379519183648157	82.0	1000000
1.1380449088608535	63.0	1000000
1.1380472924146652	118.0	1000000
1.1380579612822042	107.0	1000000
1.1380898511790103	102.0	1000000
1.1381730412111843	142.0	1000000
1.1383663266184536	87.0	1000000
1.1387291079849289	96.0	1000000
1.138829627575845	74.0	1000000
1.1390660079107264	79.0	1000000
1.1390971712000233	92.0	1000000
1.139124893050238	104.0	1000000
1.1394030984783257	113.0	1000000
1.1394225673066196	104.0	1000000
1.139438604928915	92.0	1000000
1.1395782618688413	73.0	1000000
1.1396080817855048	99.0	1000000
1.1397560790014565	89.0	1000000
1.1397701158878228	85.0	1000000
1.139775796620173	127.0	1000000
1.1400771055937509	85.0	1000000
1.1402025025781488	74.0	1000000
1.1402187819782978	104.0	1000000
1.1403027809481938	112.0	1000000
1.1403387689066986	130.0	1000000
1.14041383399506	97.0	1000000
1.1406101300849991	111.0	1000000
1.1408033957399824	76.0	1000000
1.1409485584061954	105.0	1000000
1.1410453368801798	102.0	1000000
1.141051194524241	98.0	1000000
1.1411025127322496	77.0	1000000
1.1413188590639418	91.0	1000000
1.1413442111876169	143.0	1000000
1.1413973186890845	86.0	1000000
1.1414072580432502	118.0	1000000
1.1414213433254368	91.0	1000000
1.141440743752927	110.0	1000000
1.1415370973631502	102.0	1000000
1.1415541051371978	75.0	1000000
1.141560800972227	105.0	1000000
1.1415763400895882	84.0	1000000
1.1417388943337416	98.0	1000000
1.1420193407390724	85.0	1000000
1.14205651545163	113.0	1000000
1.1421201956519813	128.0	1000000
1.1421246820695243	68.0	1000000
1.1421503984441457	68.0	1000000
1.1421646229307258	106.0	1000000
1.1422916134734598	89.0	1000000
1.1423092423762125	81.0	1000000
1.1424697018638854	116.0	1000000
1.1425609716060472	86.0	1000000
1.1426185789750805	95.0	1000000
1.1426317991591213	91.0	1000000
1.1427302895847682	103.0	1000000
1.1427711255551505	116.0	1000000
1.1428493951505998	93.0	1000000
1.1429385785512127	78.0	1000000
1.1429408010755815	140.0	1000000
1.1429429871445975	115.0	1000000
1.1429461779564578	139.0	1000000
1.143097104521837	67.0	1000000
1.1432143187769308	88.0	1000000
1.1433445201169858	96.0	1000000
1.1433615997527804	93.0	1000000
1.1434482744740544	114.0	1000000
1.1434496202252729	108.0	1000000
1.143514550684476	117.0	1000000
1.1435551590975501	79.0	1000000
1.1436211765136837	76.0	1000000
1.143752289212734	107.0	1000000
1.143830352997002	110.0	1000000
1.1438625255752457	90.0	1000000
1.14393357367934	124.0	1000000
1.1440165123332982	91.0	1000000
1.1440331345100887	101.0	1000000
1.1440425378104893	114.0	1000000
1.1440862577355069	90.0	1000000
1.1441563112616109	65.0	1000000
1.144179852672946	89.0	1000000
1.1442598285963843	86.0	1000000
1.1442736840808343	112.0	1000000
1.1443073738649447	85.0	1000000
1.1444775520325965	69.0	1000000
1.1445799378862684	77.0	1000000
1.1446800904087358	131.0	1000000
1.1447776009036208	90.0	1000000
1.1447981525754232	61.0	1000000
1.1448028441975395	84.0	1000000
1.1449958910656142	86.0	1000000
1.1452133276715906	88.0	1000000
1.1453654364640449	100.0	1000000
1.1453974121010575	108.0	1000000
1.145510988101275	91.0	1000000
1.1456396633018275	87.0	1000000
1.1457270246548747	93.0	1000000
1.1459261468641966	78.0	1000000
1.1459488052288185	92.0	1000000
1.146131514084854	102.0	1000000
1.1462138700775268	122.0	1000000
1.1462840263732117	66.0	1000000
1.1464628936086998	97.0	1000000
1.1466634222458991	95.0	1000000
1.146797562403436	127.0	1000000
1.1471582663940223	101.0	1000000
1.147192935820366	85.0	1000000
1.1472288805854038	102.0	1000000
1.1472302044697322	116.0	1000000
1.1472722543791771	82.0	1000000
1.1473798413818572	88.0	1000000
1.1475311009145224	108.0	1000000
1.147604891930817	90.0	1000000
1.1476811310972022	88.0	1000000
1.1477950931581409	85.0	1000000
1.1479718356561508	78.0	1000000
1.1480608100696277	99.0	1000000
1.1481765845949703	87.0	1000000
1.1482910938723039	120.0	1000000
1.1482929692493196	96.0	1000000
1.1484981586147756	65.0	1000000
1.1485402049570872	75.0	1000000
1.1487795479100662	82.0	1000000
1.1488766935321395	114.0	1000000
1.1489409948013558	145.0	1000000
1.149022283585457	97.0	1000000
1.1491003363591892	94.0	1000000
1.1491314830498385	98.0	1000000
1.1493992426761808	88.0	1000000
1.1495047646912917	91.0	1000000
1.1497159225263882	81.0	1000000
1.1497608474841354	103.0	1000000
1.1498336361767367	119.0	1000000
1.1498678820800623	76.0	1000000
1.149904641564778	85.0	1000000
1.1499418249795652	113.0	1000000
1.1499698699234786	109.0	1000000
1.1500643981611467	96.0	1000000
1.1503044320315472	77.0	1000000
1.1503340058886915	100.0	1000000
1.1503349435227124	100.0	1000000
1.1503674086939903	89.0	1000000
1.1505087192562982	81.0	1000000
1.1507823109960682	108.0	1000000
1.1508102639532904	74.0	1000000
1.1509094706994099	96.0	1000000
1.1509512560924815	83.0	1000000
1.1512541094127915	85.0	1000000
1.1513169471307778	83.0	1000000
1.1514193597203601	106.0	1000000
1.15146835646907	92.0	1000000
1.151480836723551	86.0	1000000
1.151578252644281	104.0	1000000
1.151779387572626	83.0	1000000
1.1518074084485297	89.0	1000000
1.1518510731546927	84.0	1000000
1.1518648060844552	116.0	1000000
1.1521215427540958	122.0	1000000
1.1523575463912037	93.0	1000000
1.1523795170590736	78.0	1000000
1.1525600741649642	85.0	1000000
1.1526152807764036	107.0	1000000
1.152704244994319	85.0	1000000
1.152934702099126	85.0	1000000
1.15296660920828	117.0	1000000
1.1532792729313914	126.0	1000000
1.1533452694220716	111.0	1000000
1.1533529753883844	114.0	1000000
1.1534164442024193	114.0	1000000
1.1534905764215466	73.0	1000000
1.1535151343087329	83.0	1000000
1.1535406903145164	105.0	1000000
1.1536291725079102	131.0	1000000
1.153659485672804	89.0	1000000
1.15379679631697	125.0	1000000
1.1539286048652009	102.0	1000000
1.154119425872847	75.0	1000000
1.1541347206009798	109.0	1000000
1.154296385226032	108.0	1000000
1.154541712373259	84.0	1000000
1.1546479754809065	102.0	1000000
1.154690740481675	113.0	1000000
1.1547938796723898	85.0	1000000
1.1548522474821812	102.0	1000000
1.1549059639264427	102.0	1000000
1.154972484999479	80.0	1000000
1.154977276350832	85.0	1000000
1.1550788040215956	120.0	1000000
1.1550868611396916	73.0	1000000
1.1551153914553782	81.0	1000000
1.1551401149664016	106.0	1000000
1.1551714680648952	98.0	1000000
1.1554174813528386	88.0	1000000
1.1556417128911507	113.0	1000000
1.1556495112307803	97.0	1000000
1.1557262943670834	103.0	1000000
1.1557696171054963	80.0	1000000
1.1557780354120328	125.0	1000000
1.1557979198123642	136.0	1000000
1.155803487495119	130.0	1000000
1.1558246710353348	92.0	1000000
1.1558609743404848	103.0	1000000
1.1560905172040878	116.0	1000000
1.1561804515556011	102.0	1000000
1.1562053705170845	64.0	1000000
1.156290884789313	96.0	1000000
1.156293432308003	102.0	1000000
1.1563169732320502	91.0	1000000
1.1563836388118578	97.0	1000000
1.1566906240910186	89.0	1000000
1.1566938990005111	108.0	1000000
1.1568013866940627	88.0	1000000
1.1568349300669265	82.0	1000000
1.1570791972306895	106.0	1000000
1.1570814423346727	89.0	1000000
1.157137717675853	74.0	1000000
1.1571410694472786	115.0	1000000
1.1571910288186125	85.0	1000000
1.1572009028758312	111.0	1000000
1.157528728477142	110.0	1000000
1.1575792459591423	96.0	1000000
1.157601601997488	94.0	1000000
1.1576530292810268	128.0	1000000
1.1576875590133375	126.0	1000000
1.1578094571641286	97.0	1000000
1.157853803961994	83.0	1000000
1.1579714446284082	94.0	1000000
1.1581625117354823	111.0	1000000
1.1581743665290047	115.0	1000000
1.15830130231404	81.0	1000000
1.1586353880365678	92.0	1000000
1.1586760752329122	93.0	1000000
1.1588173767766214	125.0	1000000
1.1589902962391103	103.0	1000000
1.1590216879441997	93.0	1000000
1.1592510207279334	87.0	1000000
1.159264533660502	108.0	1000000
1.159367341388585	78.0	1000000
1.1596109254699036	95.0	1000000
1.1596417808822674	105.0	1000000
1.159666664210873	99.0	1000000
1.159823707734574	111.0	1000000
1.1598546848613258	140.0	1000000
1.1599248199911774	97.0	1000000
1.1600735223977556	98.0	1000000
1.1600922818381192	94.0	1000000
1.1601190293827204	119.0	1000000
1.1603189405159289	81.0	1000000
1.1603284790106299	93.0	1000000
1.160342814816118	94.0	1000000
1.160439250704566	103.0	1000000
1.160468605758346	86.0	1000000
1.160614020094998	112.0	1000000
1.1608604470520063	100.0	1000000
1.1610478925600378	83.0	1000000
1.161241632899996	78.0	1000000
1.1612711596575511	94.0	1000000
1.1612853019194915	81.0	1000000
1.1613219517788922	79.0	1000000
1.1614046037928785	96.0	1000000
1.1614348205677545	112.0	1000000
1.1614670541716507	103.0	1000000
1.1616027904866202	86.0	1000000
1.1617008759720466	114.0	1000000
1.1617036842093311	88.0	1000000
1.1617240607356183	123.0	1000000
1.1617268137355663	95.0	1000000
1.1617269879240917	78.0	1000000
1.1617485453120893	99.0	1000000
1.1618819700194245	125.0	1000000
1.1620238105873728	70.0	1000000
1.162087245832478	95.0	1000000
1.1621407111941746	88.0	1000000
1.1621933410815402	110.0	1000000
1.1622797482411242	121.0	1000000
1.1622850802549047	101.0	1000000
1.1623038902752287	65.0	1000000
1.1624394304839645	110.0	1000000
1.1624399998497037	98.0	1000000
1.1624520590421614	99.0	1000000
1.1625055213615072	67.0	1000000
1.1625350639938217	93.0	1000000
1.1625645772347513	98.0	1000000
1.1626525816488609	98.0	1000000
1.162668998029929	91.0	1000000
1.1627510386993458	103.0	1000000
1.162794154856477	90.0	1000000
1.162836765342819	111.0	1000000
1.1628464842821558	100.0	1000000
1.163003168162662	128.0	1000000
1.16314600555852	85.0	1000000
1.1631637370171313	97.0	1000000
1.1632392079221772	100.0	1000000
1.1633392536548195	83.0	1000000
1.1633844638613784	95.0	1000000
1.163392187157612	87.0	1000000
1.1634164515382428	98.0	1000000
1.1637771029933743	102.0	1000000
1.1638700127966368	94.0	1000000
1.1639164100511747	88.0	1000000
1.1639713354191707	103.0	1000000
1.1640516379439911	104.0	1000000
1.16410484733494	85.0	1000000
1.1641235372509386	125.0	1000000
1.1642832403166938	103.0	1000000
1.1644967141424214	103.0	1000000
1.1645989482700059	84.0	1000000
1.164621712498968	94.0	1000000
1.1647718327629626	97.0	1000000
1.164821008564509	95.0	1000000
1.1648593468406574	80.0	1000000
1.1648838618078108	122.0	1000000
1.1649356034982938	135.0	1000000
1.1649471844098445	102.0	1000000
1.16499524019585	69.0	1000000
1.1651742950322594	88.0	1000000
1.1651822644296697	122.0	1000000
1.1651852288782325	103.0	1000000
1.1653094147460803	88.0	1000000
1.1655416865793349	100.0	1000000
1.1655782506424974	94.0	1000000
1.165652735337229	75.0	1000000
1.1656931970064912	125.0	1000000
1.1656978107279918	81.0	1000000
1.1657438481989149	63.0	1000000
1.165878364457936	75.0	1000000
1.1661118600701743	105.0	1000000
1.166436403538608	97.0	1000000
1.1665710810968686	93.0	1000000
1.1666016208644487	106.0	1000000
1.1669252021206735	120.0	1000000
1.1669862711327168	86.0	1000000
1.1670862904747312	144.0	1000000
1.167213251388143	94.0	1000000
1.1672928871062984	111.0	1000000
1.16733845531729	99.0	1000000
1.167390362136689	118.0	1000000
1.1674849123328708	111.0	1000000
1.1674882791671797	97.0	1000000
1.1675961263809531	82.0	1000000
1.1678074452625549	110.0	1000000
1.1680700974989842	90.0	1000000
1.16812374518151	109.0	1000000
1.1682072991543626	133.0	1000000
1.168286623083192	81.0	1000000
1.168297153363467	74.0	1000000
1.1683446108196645	98.0	1000000
1.1684392129148429	91.0	1000000
1.168576726971843	91.0	1000000
1.169095192708364	101.0	1000000
1.1692975042474931	79.0	1000000
1.1693176589607632	120.0	1000000
1.1695094732939135	94.0	1000000
1.1695494231853778	82.0	1000000
1.169842555998971	96.0	1000000
1.1698905932505557	81.0	1000000
1.1699100605082482	89.0	1000000
1.1699255557050376	86.0	1000000
1.1699419605544978	104.0	1000000
1.1700136682879794	86.0	1000000
1.1700381131432704	113.0	1000000
1.1703597981957763	101.0	1000000
1.170360689516556	99.0	1000000
1.1703652816000056	89.0	1000000
1.1704354118803761	94.0	1000000
1.1704392401936328	103.0	1000000
1.1706809405357212	125.0	1000000
1.1710848385602828	129.0	1000000
1.1712163623143748	85.0	1000000
1.171344222375556	98.0	1000000
1.1713692170694503	76.0	1000000
1.1715424523030384	81.0	1000000
1.1716417047740648	122.0	1000000
1.171691137235233	119.0	1000000
1.1717431780782608	103.0	1000000
1.1721160312854608	108.0	1000000
1.1721264805202067	75.0	1000000
1.1721307795466454	78.0	1000000
1.1721760872248228	116.0	1000000
1.1722336352416889	99.0	1000000
1.1724937090365135	69.0	1000000
1.1726936442523923	86.0	1000000
1.1727154046827168	77.0	1000000
1.1729028897198726	116.0	1000000
1.1731012278779236	93.0	1000000
1.1732222178738179	81.0	1000000
1.173222524857991	86.0	1000000
1.173228705777554	94.0	1000000
1.1733468649071672	119.0	1000000
1.1733794998837208	89.0	1000000
1.1733870009012035	102.0	1000000
1.1734267619208825	76.0	1000000
1.1736527433863162	105.0	1000000
1.1736914565017444	101.0	1000000
1.173786320496353	91.0	1000000
1.1738336562655862	112.0	1000000
1.1739616095800978	98.0	1000000
1.1740529728778897	67.0	1000000
1.1741243638740164	90.0	1000000
1.1741726240971615	85.0	1000000
1.1741977880481054	91.0	1000000
1.1742000408735782	99.0	1000000
1.174231565023137	132.0	1000000
1.1743116158344649	97.0	1000000
1.174406530772086	84.0	1000000
1.174691696020986	97.0	1000000
1.1747047514005506	99.0	1000000
1.1747772380594108	97.0	1000000
1.1748430752401204	89.0	1000000
1.1748934766888632	84.0	1000000
1.1749518236830578	88.0	1000000
1.175150821910367	102.0	1000000
1.1752369386883068	77.0	1000000
1.1754032007666384	83.0	1000000
1.1755846963768095	118.0	1000000
1.1757417493550142	86.0	1000000
1.175786572031178	106.0	1000000
1.1759270083899125	84.0	1000000
1.1760652640596525	82.0	1000000
1.1760830835397964	76.0	1000000
1.1761173050887	114.0	1000000
1.1761905327616158	88.0	1000000
1.176268056999303	88.0	1000000
1.1764231112463892	118.0	1000000
1.1764805113840535	88.0	1000000
1.176510860905259	97.0	1000000
1.176563162085381	90.0	1000000
1.1766617991261954	130.0	1000000
1.1767778497357146	89.0	1000000
1.1768248947928948	110.0	1000000
1.1768828016211477	95.0	1000000
1.1769610508910369	109.0	1000000
1.1770683020865356	134.0	1000000
1.177156520865368	84.0	1000000
1.1772475148779828	114.0	1000000
1.177346607950164	78.0	1000000
1.1775376142615186	106.0	1000000
1.1777227255765867	116.0	1000000
1.1779924258706616	92.0	1000000
1.1781383398561005	88.0	1000000
1.1781679794454625	86.0	1000000
1.1783128506226628	104.0	1000000
1.178459747026796	91.0	1000000
1.178549679208237	93.0	1000000
1.178843910232485	78.0	1000000
1.178878909425878	80.0	1000000
1.1789276745521122	98.0	1000000
1.1789282202532425	124.0	1000000
1.1789846678799338	79.0	1000000
1.1791458970054085	98.0	1000000
1.1791702893506677	87.0	1000000
1.179257570167774	99.0	1000000
1.1793859175270467	119.0	1000000
1.1794091422654582	81.0	1000000
1.1795001546461856	105.0	1000000
1.1795494359589744	89.0	1000000
1.1795602916456134	112.0	1000000
1.1796654935420068	92.0	1000000
1.1796682401617815	93.0	1000000
1.1797167765054746	75.0	1000000
1.1797387726320545	93.0	1000000
1.1798928216981357	94.0	1000000
1.180019246268569	82.0	1000000
1.1800355301572614	93.0	1000000
1.1801579530821649	100.0	1000000
1.1803942732604713	119.0	1000000
1.1805504940702785	113.0	1000000
1.1805943036785829	89.0	1000000
1.1806252126260517	115.0	1000000
1.1806595042116177	96.0	1000000
1.1806904115703496	95.0	1000000
1.1807158879919384	101.0	1000000
1.1808961753298697	102.0	1000000
1.1809661654680972	124.0	1000000
1.181079854816304	95.0	1000000
1.1811485110561444	94.0	1000000
1.1811827813039188	106.0	1000000
1.181266552160757	74.0	1000000
1.181451275571229	73.0	1000000
1.1816168716828144	91.0	1000000
1.1817411092245769	110.0	1000000
1.1817414019783614	94.0	1000000
1.181928879079314	87.0	1000000
1.1819566080563917	97.0	1000000
1.1819809062076194	101.0	1000000
1.1820268860806262	104.0	1000000
1.1820561895823036	104.0	1000000
1.182069852552316	90.0	1000000
1.1821229739971255	78.0	1000000
1.182254553092303	113.0	1000000
1.1825179713165337	143.0	1000000
1.1825503690657535	82.0	1000000
1.1826295895941903	116.0	1000000
1.182630733394915	98.0	1000000
1.1828021631757304	110.0	1000000
1.1828864785081308	108.0	1000000
1.182894128984333	110.0	1000000
1.182894872010989	109.0	1000000
1.1833529898509174	86.0	1000000
1.1833744586895714	106.0	1000000
1.1834238938497457	112.0	1000000
1.1834315609124648	103.0	1000000
1.1835439614603946	87.0	1000000
1.1836135566794357	115.0	1000000
1.1836666057111491	114.0	1000000
1.1838691254997142	97.0	1000000
1.183892741309164	88.0	1000000
1.1840228257265402	92.0	1000000
1.184046678283667	112.0	1000000
1.1840538832420706	95.0	1000000
1.1841115919514758	104.0	1000000
1.1841553885460592	90.0	1000000
1.1843685895468954	90.0	1000000
1.1843905610767886	126.0	1000000
1.1843923690173457	88.0	1000000
1.1844689843392169	79.0	1000000
1.1844783399800412	117.0	1000000
1.1845783497865594	70.0	1000000
1.1846233742585972	94.0	1000000
1.184639267777981	104.0	1000000
1.1847302405184126	103.0	1000000
1.1848369978990492	96.0	1000000
1.1850053459717378	62.0	1000000
1.18500704858482	97.0	1000000
1.1851620562656793	87.0	1000000
1.1853763475081145	63.0	1000000
1.1854032086231572	86.0	1000000
1.1856367788318742	100.0	1000000
1.1857166413672946	103.0	1000000
1.1858201114625442	109.0	1000000
1.1862718945648805	115.0	1000000
1.1864610980575017	105.0	1000000
1.186710776794623	121.0	1000000
1.1868249829840378	115.0	1000000
1.1868292758391754	117.0	1000000
1.1871171306189146	140.0	1000000
1.1871727192925676	86.0	1000000
1.1872660717706187	93.0	1000000
1.1875702164742319	94.0	1000000
1.1876024328293424	96.0	1000000
1.1876081004949008	83.0	1000000
1.1876813315873191	95.0	1000000
1.1878341781276198	112.0	1000000
1.1879521972743996	92.0	1000000
1.1880785093649946	108.0	1000000
1.1882169348329776	105.0	1000000
1.188278467494993	99.0	1000000
1.1882993158171942	93.0	1000000
1.1883258229454854	86.0	1000000
1.1883827594282472	103.0	1000000
1.1884625506193416	105.0	1000000
1.188711453074385	73.0	1000000
1.1888224404195666	120.0	1000000
1.1889119767582128	93.0	1000000
1.1890134712819536	79.0	1000000
1.1891167034024577	93.0	1000000
1.1892809058471343	81.0	1000000
1.1893529712015956	105.0	1000000
1.1897510003523868	106.0	1000000
1.1897974525906705	100.0	1000000
1.1899374430617362	81.0	1000000
1.189947274724283	91.0	1000000
1.1901510160469004	90.0	1000000
1.1903312445949323	86.0	1000000
1.1903408458614724	111.0	1000000
1.1904680148657667	72.0	1000000
1.1905353978686068	117.0	1000000
1.1906956210282609	120.0	1000000
1.1908512802309703	89.0	1000000
1.1911799385519617	94.0	1000000
[truncated: 48,080 more rows]
