# Supplementary material for: The evolutionary maintenance of Lévy flight foraging
Source: PLoS Comput Biol. 2022 Jan 18;18(1):e1009490. doi: 10.1371/journal.pcbi.1009490 (PMC8797186; doi:10.1371/journal.pcbi.1009490)
Supplement: S1 Data — (ZIP) [file pcbi.1009490.s005.zip › S1_Data/single_generation_data/speed_1/levy_dim_1_results/fd_eol1]

1.0002411623750491	216.0	2500000
1.0002456662465111	265.0	2500000
1.0003033853921992	268.0	2500000
1.000329978197633	209.0	2500000
1.0005611625070168	230.0	2500000
1.0005716335181416	209.0	2500000
1.00058247800791	212.0	2500000
1.0006307538679389	236.0	2500000
1.0006775507065555	262.0	2500000
1.000910940121	268.0	2500000
1.0010259798162244	183.0	2500000
1.001048267027462	199.0	2500000
1.0011754193293174	254.0	2500000
1.0012626101361262	228.0	2500000
1.0015210934261922	220.0	2500000
1.0015471601574997	173.0	2500000
1.0016568025017127	237.0	2500000
1.0016801930622024	263.0	2500000
1.0021740737088891	241.0	2500000
1.002180434677515	260.0	2500000
1.0023561147637	224.0	2500000
1.0023757731723184	272.0	2500000
1.0024871937465765	211.0	2500000
1.0025225815353558	198.0	2500000
1.0027463799685443	208.0	2500000
1.0029045454464904	220.0	2500000
1.0029535944858117	258.0	2500000
1.0029586818730758	235.0	2500000
1.0031622662028803	228.0	2500000
1.0032972768064388	267.0	2500000
1.003364997838714	231.0	2500000
1.0034785476851913	204.0	2500000
1.0035919941886464	265.0	2500000
1.0036226060617928	257.0	2500000
1.00366701497791	237.0	2500000
1.0036993234059808	264.0	2500000
1.0038680700876508	252.0	2500000
1.0039704020502909	237.0	2500000
1.0041560025323006	224.0	2500000
1.0041590527980166	246.0	2500000
1.0041743489188355	219.0	2500000
1.004261573013256	243.0	2500000
1.0043118612442228	219.0	2500000
1.0043341171433524	232.0	2500000
1.0043375583119876	196.0	2500000
1.0043670277433434	249.0	2500000
1.0043891137010803	258.0	2500000
1.0044536826569104	239.0	2500000
1.0044639770772537	273.0	2500000
1.0045476290116704	274.0	2500000
1.0045496318046028	267.0	2500000
1.004746965078222	275.0	2500000
1.0047682792124115	287.0	2500000
1.0047781108122562	316.0	2500000
1.005039466679985	216.0	2500000
1.005118524276938	219.0	2500000
1.0053122106490278	267.0	2500000
1.0054002730722935	232.0	2500000
1.0054949985207695	226.0	2500000
1.0055837945704558	276.0	2500000
1.005817293251564	239.0	2500000
1.0060354310084554	273.0	2500000
1.006098465597559	270.0	2500000
1.0061205883664832	263.0	2500000
1.0062445490203382	249.0	2500000
1.006263004337825	251.0	2500000
1.0062734074547743	257.0	2500000
1.0062977769208603	251.0	2500000
1.006524011008466	238.0	2500000
1.0065744436351274	240.0	2500000
1.0065904268590504	255.0	2500000
1.0066927052342858	211.0	2500000
1.0067859609105718	260.0	2500000
1.007065288655338	215.0	2500000
1.0071433518323176	232.0	2500000
1.0071971370971968	241.0	2500000
1.0072036469743524	225.0	2500000
1.007220326773263	188.0	2500000
1.0073399408715318	191.0	2500000
1.0078326474045172	234.0	2500000
1.0080618735861853	252.0	2500000
1.0080680347598616	269.0	2500000
1.0081022937391535	213.0	2500000
1.008156715579504	208.0	2500000
1.0081716262036435	222.0	2500000
1.008294107884665	272.0	2500000
1.0084072611088652	175.0	2500000
1.0084658626393326	229.0	2500000
1.0085210511009082	206.0	2500000
1.0085649297316808	189.0	2500000
1.008738698538514	241.0	2500000
1.0087603321732836	243.0	2500000
1.0087803919451162	281.0	2500000
1.0091389004105729	211.0	2500000
1.0093180733225378	291.0	2500000
1.0096163450082731	274.0	2500000
1.009726110180313	253.0	2500000
1.0097777608502183	273.0	2500000
1.0097990530288838	232.0	2500000
1.0098030345063194	233.0	2500000
1.0098787927648671	223.0	2500000
1.0100059801886054	280.0	2500000
1.0100180283766798	242.0	2500000
1.0102010363034497	264.0	2500000
1.0102727574823258	234.0	2500000
1.0103191824405773	223.0	2500000
1.0103653385275475	290.0	2500000
1.0103811188508571	257.0	2500000
1.010434022056729	249.0	2500000
1.0104987686276687	255.0	2500000
1.0106878895522016	235.0	2500000
1.0107309707423346	236.0	2500000
1.0109342306412	252.0	2500000
1.0109501896357085	212.0	2500000
1.0110047327076868	243.0	2500000
1.0113161750649449	254.0	2500000
1.011319051120553	220.0	2500000
1.0113488627828913	259.0	2500000
1.011514467709557	280.0	2500000
1.0115163140839942	259.0	2500000
1.0115371617023878	262.0	2500000
1.0115639084613406	215.0	2500000
1.0115661111970278	254.0	2500000
1.0115797839860976	265.0	2500000
1.0117240728225776	215.0	2500000
1.0118305270723706	257.0	2500000
1.0118545674040569	247.0	2500000
1.0122336878419134	268.0	2500000
1.01238576480599	228.0	2500000
1.0124111377545066	258.0	2500000
1.012455663606619	287.0	2500000
1.0126081604466748	242.0	2500000
1.012663340700179	201.0	2500000
1.012858271228201	284.0	2500000
1.0128795556447965	242.0	2500000
1.0129004786894242	257.0	2500000
1.0132237155120434	209.0	2500000
1.0135825485703918	238.0	2500000
1.0137653681894323	264.0	2500000
1.0140039505269192	243.0	2500000
1.0141139743512912	251.0	2500000
1.0141174111362368	271.0	2500000
1.014170758509896	225.0	2500000
1.0142851294242718	234.0	2500000
1.0143610332966482	260.0	2500000
1.0143922432669346	269.0	2500000
1.0145104524507271	210.0	2500000
1.0145133050629749	209.0	2500000
1.0145528449450494	237.0	2500000
1.0145550341683576	265.0	2500000
1.014574425813152	229.0	2500000
1.0146449612197561	198.0	2500000
1.0150078079729727	275.0	2500000
1.0150155653394686	273.0	2500000
1.0150265421943951	218.0	2500000
1.015069673584519	220.0	2500000
1.0151161552991352	218.0	2500000
1.015338486506551	216.0	2500000
1.0153564636775438	226.0	2500000
1.0154638064389792	210.0	2500000
1.0155454070660197	262.0	2500000
1.015600714683142	247.0	2500000
1.015800783855746	229.0	2500000
1.0159639431596637	194.0	2500000
1.0163732260308571	233.0	2500000
1.016381750942959	320.0	2500000
1.016402358984534	248.0	2500000
1.0164262431932305	267.0	2500000
1.0164609699018237	236.0	2500000
1.0165078383231132	241.0	2500000
1.0167081962263471	210.0	2500000
1.0167288424603884	231.0	2500000
1.016756450100352	213.0	2500000
1.016873022802677	235.0	2500000
1.0168776841865603	231.0	2500000
1.0168924310643248	252.0	2500000
1.0169858854769849	221.0	2500000
1.0169892232143032	240.0	2500000
1.017000904425429	241.0	2500000
1.0170789150451234	245.0	2500000
1.017181708137778	281.0	2500000
1.0172841412065678	215.0	2500000
1.0173018290684757	226.0	2500000
1.0173318007553296	224.0	2500000
1.0173586260210263	215.0	2500000
1.0175609994808417	242.0	2500000
1.0175936689231877	229.0	2500000
1.0177630577816723	264.0	2500000
1.0177977958431423	212.0	2500000
1.0178525866958534	283.0	2500000
1.017869979800123	277.0	2500000
1.0186709290372682	202.0	2500000
1.0187323353893265	259.0	2500000
1.0188313060486305	244.0	2500000
1.018982416523975	211.0	2500000
1.0190315189656216	249.0	2500000
1.0194431743826833	264.0	2500000
1.0194649769379251	204.0	2500000
1.019604181666809	234.0	2500000
1.0198351268102763	246.0	2500000
1.0198488230764653	245.0	2500000
1.0198698488001376	220.0	2500000
1.019983496597071	298.0	2500000
1.020002429781905	259.0	2500000
1.0200434797649356	259.0	2500000
1.0201660246374442	216.0	2500000
1.0202262585453041	294.0	2500000
1.0204898711176642	209.0	2500000
1.0205517806175826	229.0	2500000
1.0205877242116514	246.0	2500000
1.0206449887890658	245.0	2500000
1.0207277368707164	263.0	2500000
1.0207364223907314	250.0	2500000
1.0208043157895172	281.0	2500000
1.0210332149601422	267.0	2500000
1.0211513776695458	211.0	2500000
1.0215144362182702	267.0	2500000
1.0215883947265203	263.0	2500000
1.0217540067627304	228.0	2500000
1.0217610803860822	276.0	2500000
1.0218319655572017	205.0	2500000
1.0218783673340217	186.0	2500000
1.0219421585280757	272.0	2500000
1.0220682715902214	235.0	2500000
1.0220885247408469	275.0	2500000
1.0221346350925309	206.0	2500000
1.0221469002951862	277.0	2500000
1.02224604998661	252.0	2500000
1.0223789181357017	246.0	2500000
1.0223976084853676	290.0	2500000
1.0224018100700434	252.0	2500000
1.0224086774225452	294.0	2500000
1.022523772453054	266.0	2500000
1.022585753699	226.0	2500000
1.0225966165529208	218.0	2500000
1.02259846253425	214.0	2500000
1.022665963688775	199.0	2500000
1.0228458533313174	217.0	2500000
1.0228954012658749	234.0	2500000
1.022907390518922	272.0	2500000
1.0234393780460285	233.0	2500000
1.0234514151014609	226.0	2500000
1.0234632896053348	308.0	2500000
1.0235117184593248	201.0	2500000
1.023640239650008	294.0	2500000
1.023643590089934	302.0	2500000
1.023738196542939	238.0	2500000
1.0237700568540933	211.0	2500000
1.0240437971526697	238.0	2500000
1.0241788763451272	269.0	2500000
1.0243648165949089	258.0	2500000
1.0244149510972824	213.0	2500000
1.024515571947759	294.0	2500000
1.0245931171284297	232.0	2500000
1.0249115425622677	211.0	2500000
1.0249134212251838	235.0	2500000
1.0249163416283422	275.0	2500000
1.0249284478934786	207.0	2500000
1.0250182506900227	287.0	2500000
1.02502426220742	281.0	2500000
1.025213068342275	213.0	2500000
1.0252559645804749	250.0	2500000
1.0252582667462886	236.0	2500000
1.0252771118317336	221.0	2500000
1.0252913712345617	248.0	2500000
1.0253105704271528	228.0	2500000
1.025524663315057	237.0	2500000
1.0255645645355602	246.0	2500000
1.0256824888313991	256.0	2500000
1.0257447144280076	199.0	2500000
1.025856649528417	213.0	2500000
1.0259463387464027	234.0	2500000
1.0259681808560621	242.0	2500000
1.0261412969426111	294.0	2500000
1.0262382726405712	250.0	2500000
1.0263028739505162	267.0	2500000
1.0265242079566408	276.0	2500000
1.0265758934093705	217.0	2500000
1.0265800525819877	303.0	2500000
1.0266911144252076	221.0	2500000
1.026739111129264	245.0	2500000
1.0268189052369503	250.0	2500000
1.027011715764909	264.0	2500000
1.0270268337664958	276.0	2500000
1.027073760587402	251.0	2500000
1.02730327409143	271.0	2500000
1.0273055858271225	212.0	2500000
1.0273173005458027	191.0	2500000
1.0273198981623268	231.0	2500000
1.027329536222277	240.0	2500000
1.0274547060120982	254.0	2500000
1.0275245046194428	245.0	2500000
1.0275276342812876	272.0	2500000
1.027584343197039	246.0	2500000
1.0278235344873667	227.0	2500000
1.028024132886938	225.0	2500000
1.0280626922753249	204.0	2500000
1.0281137918829977	220.0	2500000
1.0282209506384246	198.0	2500000
1.0284265989550379	245.0	2500000
1.0285462639544565	235.0	2500000
1.0285726978072132	270.0	2500000
1.028633302902804	204.0	2500000
1.0286968770598688	268.0	2500000
1.0287129666653652	239.0	2500000
1.028771269036585	300.0	2500000
1.0288705468062522	228.0	2500000
1.0289522753120393	300.0	2500000
1.0289785098712845	211.0	2500000
1.0290010667665042	254.0	2500000
1.0290421552043414	258.0	2500000
1.0294140547728985	246.0	2500000
1.029433616703451	217.0	2500000
1.029571974516585	212.0	2500000
1.0296814693386178	216.0	2500000
1.029744064267894	257.0	2500000
1.0298240833736512	278.0	2500000
1.0301362854649994	279.0	2500000
1.0301578521611578	211.0	2500000
1.030270407465765	235.0	2500000
1.0304912225885583	232.0	2500000
1.0308374206272504	249.0	2500000
1.0310062504646014	252.0	2500000
1.031076448752359	275.0	2500000
1.0311291190901253	233.0	2500000
1.0313721169174563	244.0	2500000
1.0314324305588063	225.0	2500000
1.0315646691004023	249.0	2500000
1.0317187254298967	230.0	2500000
1.0317960067831669	196.0	2500000
1.0320198852652454	255.0	2500000
1.0320916688241009	221.0	2500000
1.0321406714611738	237.0	2500000
1.0323524193024878	216.0	2500000
1.0324146706312065	262.0	2500000
1.032580492474642	222.0	2500000
1.032585200222598	223.0	2500000
1.0326336985680675	247.0	2500000
1.0326984358971083	248.0	2500000
1.0329865431385228	207.0	2500000
1.0331461621729616	230.0	2500000
1.0331733395930125	289.0	2500000
1.0332421056080892	248.0	2500000
1.0334988569330263	215.0	2500000
1.0336409562151874	259.0	2500000
1.033650480999028	268.0	2500000
1.0336578773452012	243.0	2500000
1.0337297176557791	254.0	2500000
1.0337704910636534	229.0	2500000
1.0338126486882122	253.0	2500000
1.033923472773381	260.0	2500000
1.0340325767025595	245.0	2500000
1.0341126758135224	240.0	2500000
1.0341334522901908	249.0	2500000
1.0341850210020151	246.0	2500000
1.0342473577192486	239.0	2500000
1.0344464863651892	233.0	2500000
1.0344976828664216	293.0	2500000
1.0346727905890054	256.0	2500000
1.03468233157869	250.0	2500000
1.0347477599174706	243.0	2500000
1.0348632848062724	214.0	2500000
1.0349743719387692	227.0	2500000
1.035050629634631	209.0	2500000
1.0352495613056414	282.0	2500000
1.035687360038355	221.0	2500000
1.0357477679890872	247.0	2500000
1.0360376321508586	268.0	2500000
1.0360489490510918	277.0	2500000
1.0361808353704325	252.0	2500000
1.036457883326272	278.0	2500000
1.03653433303895	274.0	2500000
1.0367363249173136	242.0	2500000
1.036786089222784	244.0	2500000
1.0368262509692596	245.0	2500000
1.03704996953017	226.0	2500000
1.0370553371343507	223.0	2500000
1.037267509352667	217.0	2500000
1.0372886527714822	276.0	2500000
1.0375307348122569	225.0	2500000
1.037575079492812	243.0	2500000
1.0377071672538576	238.0	2500000
1.0377094175688013	273.0	2500000
1.0382280634768055	233.0	2500000
1.0382297365103956	248.0	2500000
1.0382729808828568	262.0	2500000
1.0383723358683918	230.0	2500000
1.0384841688553903	251.0	2500000
1.0384884105700378	223.0	2500000
1.0386437199589509	172.0	2500000
1.0387595947679622	209.0	2500000
1.0387978633448338	258.0	2500000
1.0388433038743872	273.0	2500000
1.0389118840739244	266.0	2500000
1.0389372389968674	267.0	2500000
1.0390215492022838	217.0	2500000
1.0390405159574714	233.0	2500000
1.0391861075902022	191.0	2500000
1.0393108867348977	263.0	2500000
1.0394183331371578	230.0	2500000
1.0394202603626708	239.0	2500000
1.0395409704656189	274.0	2500000
1.0396450019478167	271.0	2500000
1.039909852622861	276.0	2500000
1.0399250728305605	222.0	2500000
1.0399411349139367	230.0	2500000
1.0400087327903498	226.0	2500000
1.040076262893638	206.0	2500000
1.0401040565347566	250.0	2500000
1.040121018718609	255.0	2500000
1.0401377803113785	300.0	2500000
1.0402127422776801	230.0	2500000
1.0403392484010978	214.0	2500000
1.04055561575791	222.0	2500000
1.0407491742936927	228.0	2500000
1.0409153810834035	197.0	2500000
1.0411106909585963	258.0	2500000
1.0411874107389305	241.0	2500000
1.0412615985930298	243.0	2500000
1.0412968039096928	218.0	2500000
1.0415703070622713	227.0	2500000
1.0416593030273975	249.0	2500000
1.0419555805320748	249.0	2500000
1.0420026110566667	200.0	2500000
1.0420178559413404	212.0	2500000
1.0420377506706189	255.0	2500000
1.0421490092039158	255.0	2500000
1.042224576276617	270.0	2500000
1.0422255645118386	245.0	2500000
1.0423366157058442	245.0	2500000
1.0423967188354857	194.0	2500000
1.0424040661508331	197.0	2500000
1.042418986830501	294.0	2500000
1.0424443556508587	231.0	2500000
1.042464591361242	215.0	2500000
1.042554193854627	205.0	2500000
1.042660071876669	189.0	2500000
1.0427451703734278	248.0	2500000
1.0427570688169945	262.0	2500000
1.042980961950772	203.0	2500000
1.0433849795291397	262.0	2500000
1.0433953038646406	230.0	2500000
1.0434167817174902	266.0	2500000
1.0434434084561721	228.0	2500000
1.0435022204751978	223.0	2500000
1.04359950930861	253.0	2500000
1.0436050377897463	274.0	2500000
1.0436796033859377	209.0	2500000
1.043719071026807	184.0	2500000
1.0438351198389215	211.0	2500000
1.0441755112585125	250.0	2500000
1.044485933446704	205.0	2500000
1.0445302038448236	212.0	2500000
1.0446706391517748	226.0	2500000
1.0446978413489731	248.0	2500000
1.044805544268249	217.0	2500000
1.0452273605152451	227.0	2500000
1.0453268148137171	256.0	2500000
1.0454564321654232	274.0	2500000
1.0455335318192391	208.0	2500000
1.0455360739718336	300.0	2500000
1.0455991725612197	225.0	2500000
1.0456602582383323	243.0	2500000
1.0458096846710945	224.0	2500000
1.0458313537208603	290.0	2500000
1.0460016710918336	235.0	2500000
1.0462059551487526	206.0	2500000
1.0462839894634803	233.0	2500000
1.0463613563377012	249.0	2500000
1.046670931562736	250.0	2500000
1.0467620248434517	221.0	2500000
1.046963514306669	209.0	2500000
1.0470735229240398	270.0	2500000
1.0472238032011807	281.0	2500000
1.0474344843818153	252.0	2500000
1.0475900393498665	220.0	2500000
1.0476198756782598	266.0	2500000
1.0478410470283386	276.0	2500000
1.047867483906544	278.0	2500000
1.0478689418938227	240.0	2500000
1.047895189824296	246.0	2500000
1.0480678827698156	270.0	2500000
1.0480829789673605	268.0	2500000
1.048090775804595	217.0	2500000
1.048207051827015	261.0	2500000
1.0482169340030714	258.0	2500000
1.0482402482856217	223.0	2500000
1.048465450963282	231.0	2500000
1.0485651142559549	239.0	2500000
1.048814259438437	238.0	2500000
1.0490766255500652	270.0	2500000
1.0491903367420776	217.0	2500000
1.0491912554711167	236.0	2500000
1.0492307046038578	216.0	2500000
1.0495763040675663	283.0	2500000
1.049602027703605	219.0	2500000
1.0496877089050851	243.0	2500000
1.049946839804316	279.0	2500000
1.049975003330639	207.0	2500000
1.04999853515243	273.0	2500000
1.050096023430681	200.0	2500000
1.0502080938478184	204.0	2500000
1.0503085254495894	240.0	2500000
1.050354715125287	248.0	2500000
1.0503946343537358	274.0	2500000
1.0504205128762143	262.0	2500000
1.0505131939777397	187.0	2500000
1.050653691662979	285.0	2500000
1.0506918292896508	224.0	2500000
1.0508953769221463	230.0	2500000
1.0511221882421138	243.0	2500000
1.0514770840616017	253.0	2500000
1.0514922835044112	208.0	2500000
1.0515900022141536	239.0	2500000
1.0520003660692183	245.0	2500000
1.0520396941997654	245.0	2500000
1.0521169235288952	277.0	2500000
1.0521856777269891	315.0	2500000
1.0522166965489224	282.0	2500000
1.052232078730653	269.0	2500000
1.0526951773812296	214.0	2500000
1.0529869731836137	316.0	2500000
1.0531857606027564	241.0	2500000
1.0532430398089097	229.0	2500000
1.0532568402389133	209.0	2500000
1.0533159304331676	213.0	2500000
1.0535478882737197	249.0	2500000
1.0537004972090738	235.0	2500000
1.0537735101958252	279.0	2500000
1.0537992900094193	261.0	2500000
1.0538281237225195	244.0	2500000
1.0540658942670773	287.0	2500000
1.0542542664351924	222.0	2500000
1.054488210739868	289.0	2500000
1.0546464323138878	249.0	2500000
1.0547364589014006	227.0	2500000
1.0547807324260337	205.0	2500000
1.05483206769493	251.0	2500000
1.0549124455762684	248.0	2500000
1.0549137773190491	288.0	2500000
1.0550105915491876	245.0	2500000
1.0550310285521072	241.0	2500000
1.0550406972523254	300.0	2500000
1.0553021122935269	204.0	2500000
1.0554610068361798	235.0	2500000
1.055480291698628	186.0	2500000
1.0555290536129864	240.0	2500000
1.0557916886226488	230.0	2500000
1.0558285905217757	277.0	2500000
1.0560427174597278	241.0	2500000
1.0562301908231009	220.0	2500000
1.056246060247116	255.0	2500000
1.0562702182750692	262.0	2500000
1.056300367258506	242.0	2500000
1.0564391413371703	235.0	2500000
1.0565265391957237	259.0	2500000
1.0565779048068205	213.0	2500000
1.0565828175771492	229.0	2500000
1.056713713654812	243.0	2500000
1.0567353514660258	298.0	2500000
1.0568163247615523	211.0	2500000
1.0568846225058084	272.0	2500000
1.0569071774225511	232.0	2500000
1.0569317571981136	240.0	2500000
1.056956983278249	221.0	2500000
1.0570738417788692	259.0	2500000
1.057404206983015	200.0	2500000
1.0574270777806962	222.0	2500000
1.0574997609890704	263.0	2500000
1.057622014553822	227.0	2500000
1.0576448108592515	201.0	2500000
1.0577108426066926	221.0	2500000
1.057730149376594	234.0	2500000
1.0577946255436212	175.0	2500000
1.0578579987969874	237.0	2500000
1.0578885560617937	255.0	2500000
1.0581208428803148	267.0	2500000
1.0581445334742223	235.0	2500000
1.0582188167836666	236.0	2500000
1.0583661864991218	248.0	2500000
1.0588985707432736	243.0	2500000
1.0589444233612315	200.0	2500000
1.0595010636222548	194.0	2500000
1.0595306835418408	222.0	2500000
1.0596825224167392	237.0	2500000
1.0599508289202428	241.0	2500000
1.0600266056279746	196.0	2500000
1.0601850569120488	227.0	2500000
1.0603649187803694	235.0	2500000
1.060445652757997	268.0	2500000
1.0604887736682291	255.0	2500000
1.0605502061011909	267.0	2500000
1.0606699939796722	233.0	2500000
1.0607747103769574	257.0	2500000
1.0607812514572363	189.0	2500000
1.0608063829143064	250.0	2500000
1.060921076010478	206.0	2500000
1.0610826118681915	223.0	2500000
1.0612428770946556	249.0	2500000
1.0613188839858936	240.0	2500000
1.0614037256667477	205.0	2500000
1.0614495423499477	236.0	2500000
1.0614673535538623	248.0	2500000
1.061713156906632	241.0	2500000
1.0617974721503356	263.0	2500000
1.0620553685710912	263.0	2500000
1.062126523824	267.0	2500000
1.0624444004864038	225.0	2500000
1.0624548682485104	276.0	2500000
1.0624881384171934	247.0	2500000
1.062661093020462	206.0	2500000
1.0628333700239565	244.0	2500000
1.0629624976409722	193.0	2500000
1.0629767877593097	262.0	2500000
1.0630538118302135	280.0	2500000
1.0631285278373916	234.0	2500000
1.0632717617667145	221.0	2500000
1.063541342657325	208.0	2500000
1.0635895253763836	287.0	2500000
1.063861303160933	273.0	2500000
1.0639516353763263	228.0	2500000
1.0640242279585097	247.0	2500000
1.0640391335973567	240.0	2500000
1.0641681785913384	250.0	2500000
1.0642775879951674	277.0	2500000
1.0643727030110408	280.0	2500000
1.0644590107562175	261.0	2500000
1.0644630606089032	245.0	2500000
1.064470767763245	218.0	2500000
1.0645132752402755	270.0	2500000
1.064518186995299	226.0	2500000
1.0645193662671466	277.0	2500000
1.0646140064935652	226.0	2500000
1.0647113573431035	243.0	2500000
1.064762961235341	242.0	2500000
1.0647681335736443	288.0	2500000
1.0648351190092908	220.0	2500000
1.0648897257805148	260.0	2500000
1.064983920625965	234.0	2500000
1.0650114514068134	260.0	2500000
1.0650409131962857	228.0	2500000
1.0653528611893306	237.0	2500000
1.0654160424047203	278.0	2500000
1.0655045366005813	234.0	2500000
1.0656527853792936	170.0	2500000
1.0658409604870671	250.0	2500000
1.0658614963773174	230.0	2500000
1.0659727229474334	264.0	2500000
1.0661054341342309	252.0	2500000
1.0662683516967322	260.0	2500000
1.0663145392243225	235.0	2500000
1.0665436365602967	257.0	2500000
1.0667216983722736	253.0	2500000
1.0668203199232047	209.0	2500000
1.066896470896292	253.0	2500000
1.0669240304413232	247.0	2500000
1.066927605677184	249.0	2500000
1.0670291682411923	208.0	2500000
1.067047270500099	223.0	2500000
1.067328336300719	232.0	2500000
1.067540788772934	240.0	2500000
1.0676126651345033	245.0	2500000
1.067632659615109	236.0	2500000
1.0676453930508076	255.0	2500000
1.067693045774695	239.0	2500000
1.06780861783799	232.0	2500000
1.0678091101897853	232.0	2500000
1.0678203625825784	220.0	2500000
1.0679012636757077	250.0	2500000
1.0680369223485626	252.0	2500000
1.06803796824332	271.0	2500000
1.0681006903050978	256.0	2500000
1.0681552135843873	212.0	2500000
1.0681651608157037	240.0	2500000
1.0682031905258262	255.0	2500000
1.0682296448057709	269.0	2500000
1.068319839536155	215.0	2500000
1.068426217631684	206.0	2500000
1.0684578446237278	239.0	2500000
1.0684701680817956	196.0	2500000
1.0684994773094698	203.0	2500000
1.068588872410591	243.0	2500000
1.0686106865863734	202.0	2500000
1.0686925731713055	232.0	2500000
1.0686930556610197	195.0	2500000
1.0687145136535858	228.0	2500000
1.0687251020243873	247.0	2500000
1.0688087834823847	242.0	2500000
1.0688207102897676	217.0	2500000
1.0690851977081255	258.0	2500000
1.0691127445587196	221.0	2500000
1.0693546371017577	272.0	2500000
1.0695038374223471	337.0	2500000
1.0695767132149216	231.0	2500000
1.0696605220005702	253.0	2500000
1.069731589516067	218.0	2500000
1.0697816116831718	218.0	2500000
1.0698294325417588	208.0	2500000
1.0698567354628992	258.0	2500000
1.0699327464317805	280.0	2500000
1.0700304009588308	208.0	2500000
1.070127373159362	287.0	2500000
1.070214482834448	261.0	2500000
1.0703084191958692	239.0	2500000
1.0703236692722795	243.0	2500000
1.0703869112257878	251.0	2500000
1.0704675585577699	200.0	2500000
1.0705448773015105	223.0	2500000
1.0705853634141962	235.0	2500000
1.070671236861091	259.0	2500000
1.070694889768275	248.0	2500000
1.0709013354360797	196.0	2500000
1.0709327668504467	234.0	2500000
1.0709982283146349	207.0	2500000
1.0710002459853083	262.0	2500000
1.0710116780694618	257.0	2500000
1.0710276015623734	184.0	2500000
1.0714509585048455	209.0	2500000
1.071694861048894	244.0	2500000
1.071851557260297	241.0	2500000
1.0723963503295884	214.0	2500000
1.072425791664568	214.0	2500000
1.0726332733621278	265.0	2500000
1.072639184965953	228.0	2500000
1.072657047967083	239.0	2500000
1.072662193474318	225.0	2500000
1.0727015027819609	237.0	2500000
1.0727837818531525	270.0	2500000
1.0727858501424246	257.0	2500000
1.072822735141263	227.0	2500000
1.073122936595413	212.0	2500000
1.0732508443869884	213.0	2500000
1.0733089246755885	249.0	2500000
1.0736070666837063	241.0	2500000
1.0737639494075948	205.0	2500000
1.0738482083246002	228.0	2500000
1.073922474873933	186.0	2500000
1.0740224549194923	211.0	2500000
1.0742723191669987	219.0	2500000
1.0742895752185206	249.0	2500000
1.0743846704371254	197.0	2500000
1.0745298263348335	208.0	2500000
1.0746168456801128	255.0	2500000
1.0746436923004796	203.0	2500000
1.0746672428248318	261.0	2500000
1.0747314804575132	232.0	2500000
1.0747819228532849	248.0	2500000
1.0749077289854871	276.0	2500000
1.074967120332305	191.0	2500000
1.075083561750822	226.0	2500000
1.0751114946562292	227.0	2500000
1.0754385997785896	246.0	2500000
1.075590064329809	257.0	2500000
1.0756227197832648	205.0	2500000
1.0756244230170655	242.0	2500000
1.0756416769176085	261.0	2500000
1.0757519405720548	226.0	2500000
1.0758477221609002	211.0	2500000
1.0759645905324002	237.0	2500000
1.0761584382030367	242.0	2500000
1.0762698549826508	269.0	2500000
1.076315754726613	259.0	2500000
1.0763661376746898	241.0	2500000
1.0763708964281495	262.0	2500000
1.0764091695927016	254.0	2500000
1.0764851433779778	246.0	2500000
1.0765347138576131	241.0	2500000
1.0766718349273527	241.0	2500000
1.0766795409348338	261.0	2500000
1.076702947769225	273.0	2500000
1.0767823858993617	282.0	2500000
1.0768114585311186	248.0	2500000
1.0768596981923542	247.0	2500000
1.0768683917457895	194.0	2500000
1.076941263452595	267.0	2500000
1.0769824685751686	210.0	2500000
1.0770612525901786	230.0	2500000
1.077285147164321	264.0	2500000
1.0774564380047316	278.0	2500000
1.0774623991794376	253.0	2500000
1.0774784951926883	250.0	2500000
1.077807904328508	245.0	2500000
1.0780199430937445	266.0	2500000
1.078041460115695	257.0	2500000
1.0780569522025814	235.0	2500000
1.0781639727920858	228.0	2500000
1.0782133147367947	236.0	2500000
1.0782487825849802	233.0	2500000
1.078587201936307	191.0	2500000
1.078619159144378	188.0	2500000
1.0788463848476528	259.0	2500000
1.0789210096389117	232.0	2500000
1.0789293266062074	200.0	2500000
1.0789950269742312	205.0	2500000
1.0790772015272665	221.0	2500000
1.0791324787591612	201.0	2500000
1.0792087489697535	207.0	2500000
1.0792585919061162	243.0	2500000
1.0792834281382144	281.0	2500000
1.0794527597236665	258.0	2500000
1.0794990497863406	250.0	2500000
1.0797533863650397	256.0	2500000
1.0797622573832577	248.0	2500000
1.079826020997114	234.0	2500000
1.0800005107853003	234.0	2500000
1.0800189055544025	254.0	2500000
1.080043604143181	240.0	2500000
1.0801309219269057	218.0	2500000
1.0801867407732921	210.0	2500000
1.0805358949153825	228.0	2500000
1.0806915509505717	211.0	2500000
1.0808803588122058	216.0	2500000
1.0809916628008596	258.0	2500000
1.081006098442663	241.0	2500000
1.0812948210439857	245.0	2500000
1.0813637391287636	182.0	2500000
1.0815152985971168	220.0	2500000
1.0816391484145842	243.0	2500000
1.0817470785103032	250.0	2500000
1.0819845041943106	277.0	2500000
1.0820485484124251	223.0	2500000
1.082263708672885	237.0	2500000
1.0823553419598533	249.0	2500000
1.0824094549517635	253.0	2500000
1.0824259574565056	196.0	2500000
1.0824497971511429	256.0	2500000
1.08258119731642	294.0	2500000
1.0825971388403923	257.0	2500000
1.0826740964952222	228.0	2500000
1.0827457006235741	224.0	2500000
1.0828142695927636	244.0	2500000
1.0828248051077207	195.0	2500000
1.0829147442248568	266.0	2500000
1.0829385781079832	197.0	2500000
1.0829951188051652	240.0	2500000
1.0830347615672349	270.0	2500000
1.0830363003742884	264.0	2500000
1.0830535219632833	205.0	2500000
1.0831963052474591	263.0	2500000
1.083204584606584	236.0	2500000
1.0832090578275937	259.0	2500000
1.0832707280615708	215.0	2500000
1.0833699193881805	235.0	2500000
1.083473665299746	288.0	2500000
1.0837786817255948	199.0	2500000
1.0838204793768529	274.0	2500000
1.0838793907681818	267.0	2500000
1.0840215572433165	205.0	2500000
1.084226012100418	207.0	2500000
1.0842755869051133	232.0	2500000
1.0842926597502376	246.0	2500000
1.0843554766550962	206.0	2500000
1.0846241874740616	283.0	2500000
1.084672121139926	226.0	2500000
1.084692309897446	224.0	2500000
1.0848637335006952	198.0	2500000
1.0849098133729336	243.0	2500000
1.0849966352451814	253.0	2500000
1.0852334225581737	230.0	2500000
1.0853573039180533	231.0	2500000
1.0854228714104095	249.0	2500000
1.0854450350383609	302.0	2500000
1.0855667579023374	227.0	2500000
1.085629841845386	268.0	2500000
1.0856720911010274	251.0	2500000
1.085785753267353	234.0	2500000
1.085890949548454	244.0	2500000
1.0859553388061114	240.0	2500000
1.0859871003757222	231.0	2500000
1.0861931016593092	194.0	2500000
1.0862168880580645	241.0	2500000
1.0862290083756574	227.0	2500000
1.0862972880115702	215.0	2500000
1.0864944952340374	211.0	2500000
1.0865523799379686	235.0	2500000
1.0866037662030523	238.0	2500000
1.0868684524385404	253.0	2500000
1.0868714603362786	212.0	2500000
1.0869183136087248	211.0	2500000
1.087048525783315	226.0	2500000
1.0870666413644887	239.0	2500000
1.0871445586864694	258.0	2500000
1.087321948459072	238.0	2500000
1.087403284196751	230.0	2500000
1.0875519857369922	316.0	2500000
1.087693758978758	235.0	2500000
1.0877671792017782	231.0	2500000
1.087898510979561	306.0	2500000
1.0879364561896945	231.0	2500000
1.0879599852868649	301.0	2500000
1.0880528253057709	253.0	2500000
1.0881258061873909	229.0	2500000
1.0884217728358427	256.0	2500000
1.0886233136230703	225.0	2500000
1.0886521892260324	229.0	2500000
1.0886725944680633	233.0	2500000
1.0886732179931282	275.0	2500000
1.0887295495056049	259.0	2500000
1.0887327764069534	167.0	2500000
1.0887863720414994	253.0	2500000
1.0888138335825923	199.0	2500000
1.0888468497451658	245.0	2500000
1.0889485324729309	262.0	2500000
1.0889951183253943	244.0	2500000
1.0890256663434574	220.0	2500000
1.0890763528079104	239.0	2500000
1.0893678256999977	285.0	2500000
1.0894912659770437	226.0	2500000
1.0895364362362685	261.0	2500000
1.0897276059136851	278.0	2500000
1.0898115808006943	195.0	2500000
1.0898922109856426	250.0	2500000
1.0899911523516432	255.0	2500000
1.090077422789652	234.0	2500000
1.09011137705264	304.0	2500000
1.0904848241292144	196.0	2500000
1.090598916489117	229.0	2500000
1.0906093479170955	250.0	2500000
1.0906496825184395	226.0	2500000
1.0906886520899208	254.0	2500000
1.0907550975791676	239.0	2500000
1.0907607764796792	245.0	2500000
1.0908079389426064	281.0	2500000
1.0908095863304248	208.0	2500000
1.0908887360713706	250.0	2500000
1.0911284663737373	256.0	2500000
1.0912845423614117	234.0	2500000
1.0913060517371629	215.0	2500000
1.0913306362158788	259.0	2500000
1.091354272348679	254.0	2500000
1.0915367140284595	240.0	2500000
1.0916939386489546	223.0	2500000
1.091843116475272	242.0	2500000
1.091896661817611	227.0	2500000
1.0919072712081026	224.0	2500000
1.092175490415782	233.0	2500000
1.09232033979521	215.0	2500000
1.092362994362439	301.0	2500000
1.0925094487291678	281.0	2500000
1.0926162655582423	216.0	2500000
1.0926978828089953	230.0	2500000
1.092702260592571	237.0	2500000
1.0929370028857042	216.0	2500000
1.0929853996953522	222.0	2500000
1.0930007760096083	199.0	2500000
1.0930901231145165	264.0	2500000
1.0931856597651517	245.0	2500000
1.0932328869823014	201.0	2500000
1.0932729681477915	282.0	2500000
1.0933055304909425	233.0	2500000
1.0934571758230762	251.0	2500000
1.0936543121929772	242.0	2500000
1.0938438368853844	233.0	2500000
1.0941830511416346	242.0	2500000
1.0942311732537349	269.0	2500000
1.0942442117032083	246.0	2500000
1.094277099089789	236.0	2500000
1.094387557073758	218.0	2500000
1.0944751454100683	238.0	2500000
1.09457786125114	243.0	2500000
1.0946510417608537	221.0	2500000
1.0948049321671762	235.0	2500000
1.0949450425462683	203.0	2500000
1.0950345715119472	238.0	2500000
1.095302086666111	271.0	2500000
1.0954994386714436	287.0	2500000
1.0955694768719368	300.0	2500000
1.095915637132202	238.0	2500000
1.095961054944966	254.0	2500000
1.096005066311805	215.0	2500000
1.0960303320677154	202.0	2500000
1.096035838677118	253.0	2500000
1.0960613719711791	234.0	2500000
1.0961238945299407	213.0	2500000
1.0961466505607322	231.0	2500000
1.0964298281975309	239.0	2500000
1.0964488501839085	248.0	2500000
1.0966575233122695	299.0	2500000
1.0967585121977	219.0	2500000
1.0968698001999817	319.0	2500000
1.09715447069297	287.0	2500000
1.0972981986477697	252.0	2500000
1.0974327755028517	274.0	2500000
1.097535273061102	196.0	2500000
1.0976895788267922	311.0	2500000
1.0978017917777565	257.0	2500000
1.0979011615517948	269.0	2500000
1.0979977521059054	291.0	2500000
1.098008379360376	261.0	2500000
1.0981027287148108	228.0	2500000
1.0981375727738891	278.0	2500000
1.0981383296965133	259.0	2500000
1.0982767717344428	229.0	2500000
1.098339336526187	259.0	2500000
1.0985366427115963	263.0	2500000
1.0986301330574813	212.0	2500000
1.0988226676076382	232.0	2500000
1.0989227531929364	267.0	2500000
1.0989276371742642	219.0	2500000
1.0990618170940332	239.0	2500000
1.0991415745112594	247.0	2500000
1.0992587595885226	272.0	2500000
1.099359280418629	218.0	2500000
1.0994931448298702	257.0	2500000
1.0995770937477969	206.0	2500000
1.0996330971875552	218.0	2500000
1.0997490840580189	212.0	2500000
1.0997659336933294	275.0	2500000
1.0997705368052326	226.0	2500000
1.0997745225502655	213.0	2500000
1.1000251071716218	263.0	2500000
1.100167266721674	269.0	2500000
1.1002390165155589	252.0	2500000
1.1003568071604877	272.0	2500000
1.1004210603324478	206.0	2500000
1.100456962839793	235.0	2500000
1.1004790366918495	294.0	2500000
1.1005139745689532	248.0	2500000
1.1005670933411151	230.0	2500000
1.1006230756135118	244.0	2500000
1.1007199180096092	253.0	2500000
1.1007644507429706	265.0	2500000
1.1008237798506646	240.0	2500000
1.1008260935273209	213.0	2500000
1.1011249623610715	274.0	2500000
1.1011580633505638	291.0	2500000
1.1012907180489937	190.0	2500000
1.101646168127965	234.0	2500000
1.1016960589931009	229.0	2500000
1.1017459795513476	196.0	2500000
1.1019990674594822	212.0	2500000
1.1022140785358832	248.0	2500000
1.1023989691028686	260.0	2500000
1.1026491912246643	247.0	2500000
1.102682557628449	288.0	2500000
1.103028811132928	205.0	2500000
1.1030597777432074	257.0	2500000
1.1030656277112052	248.0	2500000
1.1030834408503245	238.0	2500000
1.1030860320295612	239.0	2500000
1.1033324622838956	282.0	2500000
1.1035326005907875	232.0	2500000
1.1035834913332518	230.0	2500000
1.103687441314812	222.0	2500000
1.1038153039212424	235.0	2500000
1.1039263252762006	232.0	2500000
1.1040600823754845	230.0	2500000
1.1040791922830024	240.0	2500000
1.1040897200737778	220.0	2500000
1.104192694595748	226.0	2500000
1.1042313142354456	264.0	2500000
1.1044381764208624	189.0	2500000
1.1045112001273625	218.0	2500000
1.1045875743893576	251.0	2500000
1.1046258226820451	265.0	2500000
1.1046470091065401	266.0	2500000
1.1047569181834718	215.0	2500000
1.1049085474323537	200.0	2500000
1.1050598618988974	251.0	2500000
1.1050785350507677	205.0	2500000
1.1051273542826778	242.0	2500000
1.1052637452640204	229.0	2500000
1.105272335756631	197.0	2500000
1.1055141021323611	276.0	2500000
1.105588644948616	254.0	2500000
1.1059769539369677	237.0	2500000
1.1059776511415456	243.0	2500000
1.106083983699221	237.0	2500000
1.1061762663855208	256.0	2500000
1.1061802646615448	265.0	2500000
1.106318913736854	212.0	2500000
1.1063741958661968	244.0	2500000
1.1064553516288558	235.0	2500000
1.1065038299328496	222.0	2500000
1.1065427301694344	261.0	2500000
1.1065728980258729	254.0	2500000
1.106616202962747	214.0	2500000
1.1068082012787153	233.0	2500000
1.1068649130410186	287.0	2500000
1.1070873002406176	250.0	2500000
1.1073786838621875	235.0	2500000
1.1074735348304374	273.0	2500000
1.107563042660976	226.0	2500000
1.1077277117006576	221.0	2500000
1.10772959997807	271.0	2500000
1.1078011765555442	261.0	2500000
1.1079254043377398	242.0	2500000
1.1080009898927226	267.0	2500000
1.1080151902741815	263.0	2500000
1.1080284334810773	269.0	2500000
1.1081145683076912	249.0	2500000
1.1083955298574322	252.0	2500000
1.108437672836991	222.0	2500000
1.1085376456155296	238.0	2500000
1.108562269367518	218.0	2500000
1.1087743801368863	264.0	2500000
1.1088085360903113	270.0	2500000
1.1088163512680862	227.0	2500000
1.1088441983611026	223.0	2500000
1.108903941010157	202.0	2500000
1.1089182471674477	291.0	2500000
1.1089252514127566	292.0	2500000
1.1089638946463534	253.0	2500000
1.1090208267687929	190.0	2500000
1.109035598570294	243.0	2500000
1.1091140228656882	289.0	2500000
1.1091193288605692	255.0	2500000
1.1091410497002954	218.0	2500000
1.1091457175307915	245.0	2500000
1.1092194730823075	261.0	2500000
1.1097346887104156	257.0	2500000
1.1097684294366612	219.0	2500000
1.1098932878634085	261.0	2500000
1.109984272343007	245.0	2500000
1.1100815003654232	282.0	2500000
1.1101714747577829	232.0	2500000
1.1104744823411752	278.0	2500000
1.110502457170002	282.0	2500000
1.1108399852375248	207.0	2500000
1.110887740300023	226.0	2500000
1.1109355783813033	263.0	2500000
1.1109958578222074	234.0	2500000
1.111087913753557	255.0	2500000
1.1113214415864516	234.0	2500000
1.111348280552948	287.0	2500000
1.1114287707343116	247.0	2500000
1.1114680894346032	243.0	2500000
1.1115007152996172	214.0	2500000
1.1116315727139972	217.0	2500000
1.111637454284346	208.0	2500000
1.111658555859373	240.0	2500000
1.1117081104526214	255.0	2500000
1.1117389255278969	230.0	2500000
1.1117505343745089	263.0	2500000
1.111800278316458	259.0	2500000
1.1120380364644529	185.0	2500000
1.112041632479074	277.0	2500000
1.1122265814449337	250.0	2500000
1.112348965884394	218.0	2500000
1.1123704886874777	259.0	2500000
1.112412482984814	289.0	2500000
1.11246376427395	297.0	2500000
1.1124913350440355	246.0	2500000
1.112506056851892	183.0	2500000
1.1125575228454174	205.0	2500000
1.1125721692187254	199.0	2500000
1.11259224131779	191.0	2500000
1.1127001238912462	252.0	2500000
1.1128029116542977	250.0	2500000
1.112853716998369	229.0	2500000
1.1128879768513968	237.0	2500000
1.1128916139841727	276.0	2500000
1.1129177188011972	196.0	2500000
1.1130678506318588	250.0	2500000
1.113249276250595	289.0	2500000
1.1132786817658638	237.0	2500000
1.1132998179283362	255.0	2500000
1.1134721525248563	208.0	2500000
1.1142177078231266	259.0	2500000
1.1144715001245922	245.0	2500000
1.1144877510758793	222.0	2500000
1.114571094394111	262.0	2500000
1.1145988918090368	237.0	2500000
1.1146300411226464	257.0	2500000
1.114642934062395	234.0	2500000
1.114760969662258	241.0	2500000
1.114996862814819	239.0	2500000
1.115078672651413	244.0	2500000
1.1151079939575124	311.0	2500000
1.1152349415436134	188.0	2500000
1.1152485833041863	237.0	2500000
1.1154440833265369	230.0	2500000
1.1156809608563898	247.0	2500000
1.1158646441045734	255.0	2500000
1.1158859884246954	180.0	2500000
1.1159247926728402	298.0	2500000
1.1159897720158214	230.0	2500000
1.1160976133217009	263.0	2500000
1.1161120509570797	303.0	2500000
1.1162492036141292	276.0	2500000
1.116273035141066	257.0	2500000
1.116296097471273	233.0	2500000
1.1164552108974664	219.0	2500000
1.1166072615192952	203.0	2500000
1.1168347897825224	206.0	2500000
1.116911264592341	248.0	2500000
1.1169302331973872	199.0	2500000
1.1169320743796365	205.0	2500000
1.1169457848501805	237.0	2500000
1.1170411299040013	197.0	2500000
1.11720831051715	257.0	2500000
1.1174096948105046	267.0	2500000
1.1174954050519506	223.0	2500000
1.1175744902070597	210.0	2500000
1.1176413370151357	218.0	2500000
1.1178405536533793	218.0	2500000
1.1179329415343249	232.0	2500000
1.1181443175137795	258.0	2500000
1.1182344880426882	289.0	2500000
1.1183672387044994	248.0	2500000
1.1185268551126573	233.0	2500000
1.1186220732312873	270.0	2500000
1.1188212216249114	271.0	2500000
1.1188409774383574	261.0	2500000
1.1190522106364245	309.0	2500000
1.1191329529235357	201.0	2500000
1.1192391885061368	245.0	2500000
1.1193096697447416	232.0	2500000
1.1194795505561927	255.0	2500000
1.1195239852234264	265.0	2500000
1.1196793819514737	206.0	2500000
1.119709015452748	255.0	2500000
1.1197236576645342	255.0	2500000
1.1198625477004012	259.0	2500000
1.119870476866058	278.0	2500000
1.1199653162613046	279.0	2500000
1.1200081788000271	279.0	2500000
1.120011651761795	268.0	2500000
1.120048407337407	270.0	2500000
1.1200895372577064	302.0	2500000
1.1206395658731862	244.0	2500000
1.1207682191732151	270.0	2500000
1.1208408355143975	261.0	2500000
1.121009981982625	210.0	2500000
1.1212794430257225	284.0	2500000
1.12132622539984	230.0	2500000
1.1213744664846803	239.0	2500000
1.1213893825979209	230.0	2500000
1.121523890566479	299.0	2500000
1.1215575127063406	253.0	2500000
1.1216378016086543	263.0	2500000
1.1217725729889167	247.0	2500000
1.1218119716393873	250.0	2500000
1.1218628063542266	231.0	2500000
1.1219177614565985	224.0	2500000
1.121960112425466	255.0	2500000
1.1221264975361946	249.0	2500000
1.12215517480098	201.0	2500000
1.1221896688275204	249.0	2500000
1.1222076416994755	275.0	2500000
1.1222124976368366	232.0	2500000
1.1222975693254458	192.0	2500000
1.1224936452975711	249.0	2500000
1.1226912701356198	269.0	2500000
1.1230671447508331	308.0	2500000
1.1231497204989656	215.0	2500000
1.1232737430394972	256.0	2500000
1.123384933482944	272.0	2500000
1.123417495362888	240.0	2500000
1.123443102347403	183.0	2500000
1.123480566057259	248.0	2500000
1.1235133994209523	226.0	2500000
1.1236783069941172	231.0	2500000
1.1238768838877524	257.0	2500000
1.1240468542927529	245.0	2500000
1.1240479191065424	289.0	2500000
1.1241626750599862	251.0	2500000
1.1242303834303982	207.0	2500000
1.1242974694226906	263.0	2500000
1.1244172111775317	284.0	2500000
1.1248383474149644	199.0	2500000
1.1249828365745842	283.0	2500000
1.1251124161887265	256.0	2500000
1.1251489832896042	253.0	2500000
1.1252243587861115	206.0	2500000
1.125229262610128	252.0	2500000
1.1252458237443157	245.0	2500000
1.1255172013396268	226.0	2500000
1.1255772576144558	260.0	2500000
1.1256148368140264	241.0	2500000
1.1257440712546776	243.0	2500000
1.1263839403878195	260.0	2500000
1.1263912235436082	234.0	2500000
1.1264051108895436	259.0	2500000
1.1264792123330671	272.0	2500000
1.1268093344922383	257.0	2500000
1.127145409713908	210.0	2500000
1.1271860660820059	220.0	2500000
1.1273211195364643	223.0	2500000
1.1273804739689126	255.0	2500000
1.1274291607888918	281.0	2500000
1.127537527549109	231.0	2500000
1.1275569090847934	240.0	2500000
1.1276889218084387	239.0	2500000
1.127797906870735	200.0	2500000
1.1278699046599872	203.0	2500000
1.1278905193444997	239.0	2500000
1.1279792535351487	230.0	2500000
1.1280789143653185	276.0	2500000
1.128149921222886	221.0	2500000
1.128178096649982	227.0	2500000
1.1282931809488637	242.0	2500000
1.1283886745302594	220.0	2500000
1.1283909931434186	219.0	2500000
1.1284202782055088	249.0	2500000
1.128463564519608	259.0	2500000
1.12848204587457	284.0	2500000
1.128511300464938	242.0	2500000
1.1285233303356448	246.0	2500000
1.1285702943303786	243.0	2500000
1.1288011243550091	272.0	2500000
1.1288182905603068	290.0	2500000
1.1288449437658967	209.0	2500000
1.1291295156666972	230.0	2500000
1.1291509130839157	219.0	2500000
1.1291565849724097	197.0	2500000
1.1291814797897772	219.0	2500000
1.1295066048461224	263.0	2500000
1.1295319402674389	204.0	2500000
1.1298749891917277	247.0	2500000
1.1298752176382911	213.0	2500000
1.1299114481953296	252.0	2500000
1.12995629810497	226.0	2500000
1.1300124741158128	266.0	2500000
1.1300445794311202	224.0	2500000
1.1301002399250115	189.0	2500000
1.1301695956694582	315.0	2500000
1.1302397722187627	312.0	2500000
1.1302456767543323	235.0	2500000
1.1302470919389431	240.0	2500000
1.1302541866391094	241.0	2500000
1.130323982883982	273.0	2500000
1.1303483220433763	290.0	2500000
1.1309399679896632	276.0	2500000
1.1310349265841608	205.0	2500000
1.131079770363684	224.0	2500000
1.1311031905435722	255.0	2500000
1.131115786783607	284.0	2500000
1.1314040568009518	234.0	2500000
1.131623595051138	210.0	2500000
1.131751534621617	241.0	2500000
1.1320307284893585	246.0	2500000
1.1321794592410674	224.0	2500000
1.1321813935393683	241.0	2500000
1.1322614693128554	229.0	2500000
1.132383548211232	250.0	2500000
1.1324227452720959	220.0	2500000
1.1326123072525371	270.0	2500000
1.1326541924021556	249.0	2500000
1.1328803730408938	207.0	2500000
1.1329872259993543	303.0	2500000
1.1330420549531413	303.0	2500000
1.1331664032304023	271.0	2500000
1.1331793670084924	230.0	2500000
1.133346970869113	227.0	2500000
1.1334224440247715	289.0	2500000
1.1334744207188492	253.0	2500000
1.1334942748950383	257.0	2500000
1.1336271318400792	318.0	2500000
1.1337008558819075	247.0	2500000
1.133744366223059	234.0	2500000
1.133755993711417	222.0	2500000
1.1339873605412978	214.0	2500000
1.1340146357364431	221.0	2500000
1.134037780668907	240.0	2500000
1.1340792631094505	225.0	2500000
1.1340897777940402	215.0	2500000
1.1343162701370653	218.0	2500000
1.1343255057255015	247.0	2500000
1.134425686013521	205.0	2500000
1.1344595251673026	246.0	2500000
1.1345904694594218	259.0	2500000
1.134629458574547	250.0	2500000
1.1346432227990513	235.0	2500000
1.1351167790103052	222.0	2500000
1.1351681657034671	254.0	2500000
1.1352605728167378	218.0	2500000
1.1352806579964958	240.0	2500000
1.1353297245496337	214.0	2500000
1.135342416463036	241.0	2500000
1.1353884827924634	265.0	2500000
1.1357474915509953	264.0	2500000
1.1358370432441751	219.0	2500000
1.1359666199686589	289.0	2500000
1.135974428817232	246.0	2500000
1.1361889827305256	280.0	2500000
1.136256362953434	183.0	2500000
1.136281967030822	264.0	2500000
1.1364571003399169	205.0	2500000
1.1365133115091393	224.0	2500000
1.1366747330749924	209.0	2500000
1.136702861658392	275.0	2500000
1.1368453732359132	247.0	2500000
1.136858009032112	219.0	2500000
1.1370675185279353	274.0	2500000
1.1375356075208245	304.0	2500000
1.1375461242143383	250.0	2500000
1.1375735696006668	188.0	2500000
1.137608919456242	200.0	2500000
1.1376883920898917	243.0	2500000
1.1376948060812289	241.0	2500000
1.1379547305054374	246.0	2500000
1.1379659343143247	264.0	2500000
1.138175961974199	245.0	2500000
1.1382555164205792	258.0	2500000
1.138256043639187	236.0	2500000
1.1383905450759948	261.0	2500000
1.1384832090189747	203.0	2500000
1.1386090604829815	192.0	2500000
1.1386293825129226	228.0	2500000
1.1388381803293086	268.0	2500000
1.1389177061592684	212.0	2500000
1.1389866481776765	208.0	2500000
1.139063468753196	226.0	2500000
1.1392192188402577	217.0	2500000
1.1392952722229237	253.0	2500000
1.139447189392945	220.0	2500000
1.139732661285734	247.0	2500000
1.1397854355006392	256.0	2500000
1.1399894489728388	252.0	2500000
1.140015103948783	247.0	2500000
1.140015414090382	264.0	2500000
1.1400345824237377	242.0	2500000
1.140065559687343	248.0	2500000
1.140259513821421	248.0	2500000
1.1405097715657555	253.0	2500000
1.1405486285365969	253.0	2500000
1.1406163477031814	256.0	2500000
1.1407286933162741	240.0	2500000
1.1407778780345454	243.0	2500000
1.140870864033313	287.0	2500000
1.141040803166117	292.0	2500000
1.1413359565279566	216.0	2500000
1.141512365062891	257.0	2500000
1.1415653104444117	243.0	2500000
1.1416392572421754	249.0	2500000
1.1417016434027358	256.0	2500000
1.1418011231108989	256.0	2500000
1.141885617591921	216.0	2500000
1.1420034262329772	243.0	2500000
1.1420088809183162	243.0	2500000
1.1420829985500338	284.0	2500000
1.142153390905562	181.0	2500000
1.1423167746198977	316.0	2500000
1.1423180798645685	223.0	2500000
1.1423362693728851	241.0	2500000
1.1423716631466103	201.0	2500000
1.142417734319814	196.0	2500000
1.1425638939694678	249.0	2500000
1.142706461938133	241.0	2500000
1.1428659614104966	262.0	2500000
1.1429670591477372	256.0	2500000
1.1430608227822612	225.0	2500000
1.1431997219890495	214.0	2500000
1.143257782389472	215.0	2500000
1.143440677602675	217.0	2500000
1.143486436745706	253.0	2500000
1.1436086327303576	232.0	2500000
1.1436247148575482	246.0	2500000
1.1436938159351042	228.0	2500000
1.1437764600639124	325.0	2500000
1.143783605383946	241.0	2500000
1.1438797881517089	221.0	2500000
1.1439910807756106	209.0	2500000
1.1440121095084246	220.0	2500000
1.1440125726878343	249.0	2500000
1.144032705978685	211.0	2500000
1.14415238399496	207.0	2500000
1.1441633450719753	236.0	2500000
1.1443061751415349	242.0	2500000
1.1446481584733688	248.0	2500000
1.1447096486299408	253.0	2500000
1.144789927278185	223.0	2500000
1.1448423197011972	272.0	2500000
1.1448698125080288	207.0	2500000
1.1450169565979582	256.0	2500000
1.1451866766311731	242.0	2500000
1.1452266650973906	206.0	2500000
1.1452351694620586	237.0	2500000
1.1453025000160086	222.0	2500000
1.145322613503227	229.0	2500000
1.1455203193901662	251.0	2500000
1.1456879360669694	241.0	2500000
1.1457324968849334	279.0	2500000
1.1457883187830509	239.0	2500000
1.1459089047852098	254.0	2500000
1.1461179192878077	273.0	2500000
1.1461512486531522	240.0	2500000
1.1461710527743485	209.0	2500000
1.1462856724553931	208.0	2500000
1.1463039441392993	196.0	2500000
1.146343987188971	250.0	2500000
1.1463833627007016	277.0	2500000
1.146445249889391	235.0	2500000
1.146464735964487	255.0	2500000
1.1464779874189608	238.0	2500000
1.1465541282580818	198.0	2500000
1.1465779038495052	236.0	2500000
1.1466765408242865	245.0	2500000
1.1467230797885388	242.0	2500000
1.146729561921464	268.0	2500000
1.1468421615318638	272.0	2500000
1.1469950072606196	249.0	2500000
1.1471881152974692	229.0	2500000
1.1472011748835043	236.0	2500000
1.1472111746969955	237.0	2500000
1.147278151274628	262.0	2500000
1.1473616191088611	264.0	2500000
1.1474599290016188	237.0	2500000
1.1475307861502957	228.0	2500000
1.147532621053631	236.0	2500000
1.1477003775870416	289.0	2500000
1.1477373775429802	305.0	2500000
1.1477429710450011	220.0	2500000
1.1478276981721316	304.0	2500000
1.1478749660446554	231.0	2500000
1.1479395154513412	200.0	2500000
1.147955811883458	234.0	2500000
1.1480303913304435	232.0	2500000
1.1481639833659776	232.0	2500000
1.148490355219093	232.0	2500000
1.1485901087668156	229.0	2500000
1.148755524883279	208.0	2500000
1.1487705469087737	243.0	2500000
1.1488157200900386	247.0	2500000
1.1488244856903698	262.0	2500000
1.149171437088758	258.0	2500000
1.1492409776034176	258.0	2500000
1.1492728046226248	273.0	2500000
1.1493186935227482	269.0	2500000
1.1495125107055506	223.0	2500000
1.1495509393101713	210.0	2500000
1.1496430181184056	253.0	2500000
1.1497587088113446	248.0	2500000
1.1499475246780952	232.0	2500000
1.1500163252805882	233.0	2500000
1.1501189707786326	258.0	2500000
1.1502269380650207	269.0	2500000
1.1504842229988017	246.0	2500000
1.150485185416625	218.0	2500000
1.150611986943188	262.0	2500000
1.1506150882548347	239.0	2500000
1.1507731864574842	288.0	2500000
1.150992043906456	265.0	2500000
1.1510246185531594	280.0	2500000
1.1511360223376557	306.0	2500000
1.1512036700655262	229.0	2500000
1.1513058145662542	197.0	2500000
1.15130763580541	241.0	2500000
1.151359534850627	239.0	2500000
1.151446827791073	240.0	2500000
1.1514783866016085	233.0	2500000
1.1515035850886208	258.0	2500000
1.1516173566620604	210.0	2500000
1.1516309508836189	181.0	2500000
1.151720264886574	268.0	2500000
1.1517207773717566	253.0	2500000
1.1518678964391105	235.0	2500000
1.152104336587482	214.0	2500000
1.1521306719941673	299.0	2500000
1.1521443080620757	245.0	2500000
1.1521624090209173	210.0	2500000
1.1522156260733454	248.0	2500000
1.1522817614309986	192.0	2500000
1.1523012244535256	208.0	2500000
1.1523605193264888	229.0	2500000
1.1525630663209043	263.0	2500000
1.1527980160000622	236.0	2500000
1.1528199131152697	253.0	2500000
1.1529524968872975	251.0	2500000
1.1529619112570102	278.0	2500000
1.15328344125981	211.0	2500000
1.15337914436655	306.0	2500000
1.1534119441463335	282.0	2500000
1.1534541970643004	265.0	2500000
1.153660981481185	257.0	2500000
1.1536949693308092	259.0	2500000
1.153713126344457	226.0	2500000
1.154577564764628	272.0	2500000
1.1547337709162415	236.0	2500000
1.1547374601484623	219.0	2500000
1.1548287101877832	257.0	2500000
1.1548614864179658	256.0	2500000
1.154878230018434	265.0	2500000
1.1552588781185693	229.0	2500000
1.155312204305385	232.0	2500000
1.1556145012918049	240.0	2500000
1.1557495473509252	204.0	2500000
1.1557953540178223	247.0	2500000
1.1562356971533907	208.0	2500000
1.1562940752776614	219.0	2500000
1.1563347908256552	249.0	2500000
1.156516176600624	265.0	2500000
1.1566007204106623	220.0	2500000
1.1566206429128123	255.0	2500000
1.1566421319377458	251.0	2500000
1.1566914455454615	276.0	2500000
1.1567754882122618	230.0	2500000
1.1567758742220702	223.0	2500000
1.156844001425232	253.0	2500000
1.1568698114483928	246.0	2500000
1.1569534978307299	209.0	2500000
1.1569765726478192	200.0	2500000
1.157061770313382	258.0	2500000
1.1572234687128171	251.0	2500000
1.1572441153703403	281.0	2500000
1.1575734693092483	257.0	2500000
1.1575917253712855	260.0	2500000
1.15759980444208	221.0	2500000
1.1576214600013466	223.0	2500000
1.1576452212092967	224.0	2500000
1.1576881894532334	268.0	2500000
1.1577061042026762	198.0	2500000
1.1577590705424674	233.0	2500000
1.1579159875136005	232.0	2500000
1.1583856377563304	250.0	2500000
1.1584847265065792	241.0	2500000
1.158632418386565	213.0	2500000
1.1589571870354094	192.0	2500000
1.158983175019363	188.0	2500000
1.1590714909839421	231.0	2500000
1.1590884438568465	235.0	2500000
1.1591237504176073	214.0	2500000
1.1592030589926257	214.0	2500000
1.1595209505023436	289.0	2500000
1.1595971503369251	260.0	2500000
1.1596087636623509	251.0	2500000
1.1596590393719262	231.0	2500000
1.1598576037381938	249.0	2500000
1.1599789088747254	212.0	2500000
1.1600580364678563	206.0	2500000
1.1600720407282596	291.0	2500000
1.1601932920684956	248.0	2500000
1.1602447535397766	225.0	2500000
1.1602957930507714	214.0	2500000
1.1603531139521857	250.0	2500000
1.1608469718078114	294.0	2500000
1.1609526305427222	255.0	2500000
1.1610799761926258	232.0	2500000
1.1611357950726389	229.0	2500000
1.1612603639735428	289.0	2500000
1.1616710587476518	242.0	2500000
1.1616856508046212	240.0	2500000
1.1617456631710323	245.0	2500000
1.161761211180541	224.0	2500000
1.1618556276533971	263.0	2500000
1.1619224884212445	243.0	2500000
1.1619389895624264	223.0	2500000
1.1621811033285518	248.0	2500000
1.1622308135426185	245.0	2500000
1.1622554475579279	250.0	2500000
1.16250391218398	217.0	2500000
1.1625468078335994	265.0	2500000
1.162557768279323	267.0	2500000
1.1625715297370185	226.0	2500000
1.1628853746235044	206.0	2500000
1.1630424950801124	195.0	2500000
1.1634340707225148	252.0	2500000
1.1634983350748302	211.0	2500000
1.1636215066588536	260.0	2500000
1.1638355392659725	267.0	2500000
1.164019104030842	290.0	2500000
1.1641077001507067	243.0	2500000
1.1643291131189817	260.0	2500000
1.164428854719167	237.0	2500000
1.1645274355237172	258.0	2500000
1.1648999930797008	292.0	2500000
1.1649114974336556	210.0	2500000
1.1651545940846408	251.0	2500000
1.1652093105054655	233.0	2500000
1.1652685088668804	210.0	2500000
1.1657582438464145	216.0	2500000
1.166063619438836	274.0	2500000
1.1661682564910256	271.0	2500000
1.166282019182356	251.0	2500000
1.1663196990925977	267.0	2500000
1.166431413649355	281.0	2500000
1.166454338204431	272.0	2500000
1.1665799215556514	195.0	2500000
1.166611098993239	212.0	2500000
1.1666880832534468	219.0	2500000
1.1667494511641043	217.0	2500000
1.1671823288254717	255.0	2500000
1.1672231080989428	258.0	2500000
1.1672797796618153	268.0	2500000
1.1674629053706267	246.0	2500000
1.167477630068313	286.0	2500000
1.1675317510565189	242.0	2500000
1.1678230877303766	226.0	2500000
1.1679118294480393	261.0	2500000
1.1680394851237184	235.0	2500000
1.16804820494603	226.0	2500000
1.1680624690621768	260.0	2500000
1.1681952728301284	297.0	2500000
1.1682076556646293	242.0	2500000
1.1682307965009209	242.0	2500000
1.1683455905123463	223.0	2500000
1.1684058388843552	311.0	2500000
1.1684509348231704	249.0	2500000
1.168501145676827	224.0	2500000
1.168523012455028	219.0	2500000
1.1685261069903126	210.0	2500000
1.168531941659105	235.0	2500000
1.1685632878716787	242.0	2500000
1.168676291711033	243.0	2500000
1.1687087177702868	279.0	2500000
1.1687168977665077	271.0	2500000
1.1688980245575171	254.0	2500000
1.168966628284748	249.0	2500000
1.168976670790861	264.0	2500000
1.1689950275274719	261.0	2500000
1.1690301720638498	256.0	2500000
1.1693288534133357	239.0	2500000
1.1694167204527972	242.0	2500000
1.1694633402911059	234.0	2500000
1.1697439918144872	290.0	2500000
1.1698032565800451	238.0	2500000
1.169815012440625	254.0	2500000
1.169820830262128	261.0	2500000
1.170075239487267	241.0	2500000
1.1701818154478796	193.0	2500000
1.17028332146187	271.0	2500000
1.170635342440396	204.0	2500000
1.1706364070580042	277.0	2500000
1.171007956442374	218.0	2500000
1.171073719027555	241.0	2500000
1.1711226133761727	257.0	2500000
1.1712272260711662	222.0	2500000
1.171300177557724	219.0	2500000
1.171317660073127	243.0	2500000
1.1718369821254573	223.0	2500000
1.1718480769758797	275.0	2500000
1.1719903710427215	201.0	2500000
1.1720433656480091	284.0	2500000
1.1720475588105024	266.0	2500000
1.1720859465411329	217.0	2500000
1.1721154358088717	260.0	2500000
1.1723854162487064	274.0	2500000
1.1723907355886118	274.0	2500000
1.172490564849508	206.0	2500000
1.1725555181874072	215.0	2500000
1.1725992681272863	236.0	2500000
1.1727271189672002	278.0	2500000
1.1728394541263838	289.0	2500000
1.1731926150192111	248.0	2500000
1.1733629825070038	299.0	2500000
1.1736635965683535	247.0	2500000
1.173783963003323	263.0	2500000
1.1741241354944567	238.0	2500000
1.1741536444027048	236.0	2500000
1.1743934114030403	238.0	2500000
1.1745226585209885	236.0	2500000
1.1745338454047878	207.0	2500000
1.1750200999851093	227.0	2500000
1.1750512670358972	261.0	2500000
1.175141076671927	254.0	2500000
1.1751750207467218	259.0	2500000
1.1751846650328055	226.0	2500000
1.1751860397094491	252.0	2500000
1.1753066165263828	289.0	2500000
1.1754548664918898	311.0	2500000
1.1757046431525178	251.0	2500000
1.1757227660988825	245.0	2500000
1.1757942740816187	246.0	2500000
1.1759742925201515	224.0	2500000
1.1759840037537581	291.0	2500000
1.1761301106963242	235.0	2500000
1.176211996091694	209.0	2500000
1.1762990105421578	227.0	2500000
1.176332887131418	283.0	2500000
1.1763664446073954	215.0	2500000
1.1763853851341075	324.0	2500000
1.176476473891904	251.0	2500000
1.1765081948874714	221.0	2500000
1.1766607247954828	214.0	2500000
1.176737256742879	230.0	2500000
1.1768159435075944	187.0	2500000
1.177060234121322	215.0	2500000
1.1771404255484472	282.0	2500000
1.177191001525701	236.0	2500000
1.1771924673229497	277.0	2500000
1.1772014943510318	241.0	2500000
1.1772103764931754	236.0	2500000
1.1772924994335563	236.0	2500000
1.1772959457194707	220.0	2500000
1.1775181933782983	270.0	2500000
1.177713821714422	261.0	2500000
1.1780231864372706	292.0	2500000
1.1780760512862352	257.0	2500000
1.1784127813919327	282.0	2500000
1.1785107101586196	227.0	2500000
1.1785210687083172	240.0	2500000
1.1785872877659984	216.0	2500000
1.1786032831487798	233.0	2500000
1.1787293481429382	272.0	2500000
1.1788579837025512	227.0	2500000
1.1789774956799932	226.0	2500000
1.1790474994233526	231.0	2500000
1.1791797829752817	250.0	2500000
1.1793126129265814	231.0	2500000
1.1794081488024872	268.0	2500000
1.1794405677588613	236.0	2500000
1.1795555219601632	267.0	2500000
1.1795604958881354	262.0	2500000
1.179574384367961	224.0	2500000
1.1797323118986789	227.0	2500000
1.1798257214892869	180.0	2500000
1.1799424264887706	241.0	2500000
1.180023307725801	254.0	2500000
1.180036561474926	198.0	2500000
1.1800929511971456	241.0	2500000
1.1804621683269674	246.0	2500000
1.1805882688222988	226.0	2500000
1.1806411142930893	254.0	2500000
1.1806547566812122	259.0	2500000
1.1806684057282837	245.0	2500000
1.1806861507670132	210.0	2500000
1.1808695103515063	267.0	2500000
1.1809242050844162	251.0	2500000
1.1809947773006708	272.0	2500000
1.1812872671305614	311.0	2500000
1.1813980584004709	245.0	2500000
1.1817337748583936	256.0	2500000
1.1817465872659552	218.0	2500000
1.1817581590012862	236.0	2500000
1.1819119509056557	227.0	2500000
1.1819736735562305	255.0	2500000
1.1819843002120218	286.0	2500000
1.1819987807935757	265.0	2500000
1.1821303688455949	272.0	2500000
1.1821668180965708	242.0	2500000
1.1822396499025312	247.0	2500000
1.1823391731577757	273.0	2500000
1.182359982606363	203.0	2500000
1.182464500744303	214.0	2500000
1.1825549453308497	262.0	2500000
1.1827535513541685	219.0	2500000
1.182904806268489	238.0	2500000
1.1831331016864002	257.0	2500000
1.183249443734092	262.0	2500000
1.1834280566157676	203.0	2500000
1.1834824880007542	245.0	2500000
1.183549729213628	204.0	2500000
1.1836005332134028	303.0	2500000
1.1836340540578263	252.0	2500000
1.1836885607775192	231.0	2500000
1.1837765520506145	218.0	2500000
1.1839171283230745	251.0	2500000
1.183917748099169	232.0	2500000
1.1842914813536094	247.0	2500000
1.184315544515699	224.0	2500000
1.1845615133441825	239.0	2500000
1.1846154832662266	196.0	2500000
1.1849695983317745	227.0	2500000
1.184977854134007	218.0	2500000
1.1850100817631777	250.0	2500000
1.1850592791424162	256.0	2500000
1.1851349525014756	184.0	2500000
1.1852253933735888	219.0	2500000
1.1852756155048518	222.0	2500000
1.1853836522865115	277.0	2500000
1.1853856793390662	228.0	2500000
1.1854228777801588	233.0	2500000
1.1854327954596842	258.0	2500000
1.185435777872075	258.0	2500000
1.185499097216596	200.0	2500000
1.1856086120278502	203.0	2500000
1.1856704919160197	270.0	2500000
1.1857254464009073	244.0	2500000
1.185820005986599	251.0	2500000
1.1858654266557296	202.0	2500000
1.1860675213895002	243.0	2500000
1.1861248611726063	222.0	2500000
1.1862200305877235	242.0	2500000
1.1862362083810976	250.0	2500000
1.1863427805177331	288.0	2500000
1.186380329306649	229.0	2500000
1.186398155523683	229.0	2500000
1.1865250427825569	226.0	2500000
1.186527747675917	243.0	2500000
1.1866526173589322	244.0	2500000
1.1866870345898723	242.0	2500000
1.1866954891152588	265.0	2500000
1.1868109837681868	256.0	2500000
1.1868932783603228	244.0	2500000
1.1868948962684454	239.0	2500000
1.1869250114517882	276.0	2500000
1.1869864362135445	249.0	2500000
1.187207847218411	231.0	2500000
1.1873563717459823	223.0	2500000
1.1874411145779171	244.0	2500000
1.1876451725193378	244.0	2500000
1.1876680042985384	272.0	2500000
1.1877967965985825	260.0	2500000
1.1879224790578182	213.0	2500000
1.1879730393985946	242.0	2500000
1.1881407763415095	273.0	2500000
1.1881503806159572	252.0	2500000
1.188238272912686	248.0	2500000
1.188326452261041	299.0	2500000
1.1883294771265005	207.0	2500000
1.188347509750801	255.0	2500000
1.188442588856439	194.0	2500000
1.188487620439057	232.0	2500000
1.1886250895188386	299.0	2500000
1.1888349276344004	201.0	2500000
1.1888748418167483	243.0	2500000
1.1889424063838865	259.0	2500000
1.1889425211003766	273.0	2500000
1.1892505345973894	207.0	2500000
1.1895044538226291	249.0	2500000
1.189590543097683	238.0	2500000
1.1895955934515026	212.0	2500000
1.1897250281561371	281.0	2500000
1.1897804331318629	209.0	2500000
1.1897870466620766	255.0	2500000
1.1898143128273644	218.0	2500000
1.1899551172551217	232.0	2500000
1.189969532566439	272.0	2500000
1.1901058366381032	246.0	2500000
1.1901536340356529	248.0	2500000
1.1901778103591385	231.0	2500000
1.1904283107965083	265.0	2500000
1.1906246348155851	229.0	2500000
1.190659234984577	232.0	2500000
1.1906942408019396	234.0	2500000
1.1910111771650118	216.0	2500000
1.1911998676691136	266.0	2500000
1.1912418640662417	244.0	2500000
1.1912602155548608	262.0	2500000
1.1916477452446008	279.0	2500000
1.1917878889625182	231.0	2500000
1.1919222086962211	204.0	2500000
1.1919883057808307	230.0	2500000
1.1923023605059986	287.0	2500000
1.1923285945541893	271.0	2500000
1.1923363571602912	247.0	2500000
1.1923417605357054	197.0	2500000
1.1923998440571102	251.0	2500000
1.1924701544043246	234.0	2500000
1.1927168217863002	240.0	2500000
1.1927943511754822	273.0	2500000
1.192831610043499	201.0	2500000
1.1928439623619451	282.0	2500000
1.1930514554121654	252.0	2500000
1.1930943584214977	216.0	2500000
1.1931410163722902	246.0	2500000
1.1931908220609198	263.0	2500000
1.1932015258689035	232.0	2500000
1.19324790582756	241.0	2500000
1.1934407173484605	281.0	2500000
1.1938508063121196	239.0	2500000
1.1939321592480625	259.0	2500000
1.1939860133347704	288.0	2500000
1.1939884626349175	251.0	2500000
1.1940039723243536	191.0	2500000
1.1942498749528117	280.0	2500000
1.1944083034777433	272.0	2500000
1.1945032456720108	245.0	2500000
1.1946790391883084	256.0	2500000
1.1947289197725972	219.0	2500000
1.19487075295574	286.0	2500000
1.194968868974671	225.0	2500000
1.1950364364919683	290.0	2500000
1.1952040998661908	222.0	2500000
1.1952857104274286	266.0	2500000
1.1954110587853417	268.0	2500000
1.1955365757509575	246.0	2500000
1.1955777086654242	253.0	2500000
1.1955964396376595	237.0	2500000
1.195759215575792	230.0	2500000
1.1958205621766684	266.0	2500000
1.195903473409106	219.0	2500000
1.19590859165646	246.0	2500000
1.1959489538888768	208.0	2500000
1.1959912299522322	279.0	2500000
1.1960820046165257	254.0	2500000
1.196165622536687	274.0	2500000
1.1961727972588792	251.0	2500000
1.1962349780288963	239.0	2500000
1.1962708545506486	238.0	2500000
1.1963025338311724	213.0	2500000
1.1963328934602435	307.0	2500000
1.1963443410442889	185.0	2500000
1.1964704930924288	212.0	2500000
1.1964796310645194	197.0	2500000
1.1965050637870425	211.0	2500000
1.1965308054531845	265.0	2500000
1.1966586523088212	240.0	2500000
1.1966588810995713	231.0	2500000
1.1966936057638795	269.0	2500000
1.1968745095945446	231.0	2500000
1.1969122406844879	230.0	2500000
1.1970736720121735	236.0	2500000
1.1971197615367322	240.0	2500000
1.1973913890567376	205.0	2500000
1.1975547565289917	211.0	2500000
1.19796222081276	241.0	2500000
1.1980043245082774	253.0	2500000
1.1980907400334102	226.0	2500000
1.1981018684478886	215.0	2500000
1.1981277328040827	267.0	2500000
1.1982484660216426	273.0	2500000
1.1982838511826712	212.0	2500000
1.1982938686521307	245.0	2500000
1.1983822980573042	281.0	2500000
1.198471727524994	228.0	2500000
1.1985359312026262	224.0	2500000
1.198604729690488	283.0	2500000
1.1986781385806609	258.0	2500000
[truncated: 48,000 more rows]
