# Supplementary material for: The evolutionary maintenance of Lévy flight foraging
Source: PLoS Comput Biol. 2022 Jan 18;18(1):e1009490. doi: 10.1371/journal.pcbi.1009490 (PMC8797186; doi:10.1371/journal.pcbi.1009490)
Supplement: S1 Data — (ZIP) [file pcbi.1009490.s005.zip › S1_Data/single_generation_data/speed_1/levy_dim_1_results/fd_eol2]

1.0000029591213924	490.0	5000000
1.0000349964944968	511.0	5000000
1.0001436807532311	480.0	5000000
1.0002631476499404	507.0	5000000
1.000322682098326	432.0	5000000
1.0003874061854852	447.0	5000000
1.000397617122995	415.0	5000000
1.000503704056548	440.0	5000000
1.0005887905532238	514.0	5000000
1.0006062172860428	465.0	5000000
1.0007788486634652	472.0	5000000
1.0009353333265627	506.0	5000000
1.0010145367534982	487.0	5000000
1.0010191430186186	541.0	5000000
1.0011805046583622	463.0	5000000
1.001287887630694	446.0	5000000
1.0013029256591186	405.0	5000000
1.0013426528361205	453.0	5000000
1.0014195628331104	440.0	5000000
1.0014540248767814	494.0	5000000
1.0015226984044514	486.0	5000000
1.0016024822828795	455.0	5000000
1.001609076587561	465.0	5000000
1.0019241914303023	415.0	5000000
1.0020513825599306	404.0	5000000
1.0021116392865488	489.0	5000000
1.0022065008431298	525.0	5000000
1.0022353647401645	444.0	5000000
1.0023134760633998	507.0	5000000
1.0025641467758786	456.0	5000000
1.0026421668269485	453.0	5000000
1.0028279074166853	469.0	5000000
1.002877721326406	483.0	5000000
1.0031769637618562	461.0	5000000
1.0032684121428728	488.0	5000000
1.003424035267447	462.0	5000000
1.003442913622671	460.0	5000000
1.0034794286150013	427.0	5000000
1.0035727690273353	509.0	5000000
1.0036962365439557	546.0	5000000
1.0036964274197115	443.0	5000000
1.0037337586046735	514.0	5000000
1.0037342425117777	465.0	5000000
1.0037768363733774	469.0	5000000
1.004079808789954	426.0	5000000
1.0042123334416957	569.0	5000000
1.0043882580814385	438.0	5000000
1.0045530243872038	467.0	5000000
1.0046073550436354	515.0	5000000
1.004686298870487	481.0	5000000
1.004811022357261	473.0	5000000
1.0048208423803286	456.0	5000000
1.004823778869654	466.0	5000000
1.0049423980123486	457.0	5000000
1.0049551852295666	507.0	5000000
1.004958063045365	519.0	5000000
1.005004572010352	485.0	5000000
1.005153648556938	502.0	5000000
1.0053309752863062	482.0	5000000
1.0053328572119544	427.0	5000000
1.0055611470171586	489.0	5000000
1.0057566972528256	380.0	5000000
1.0057951245295196	480.0	5000000
1.0059287159538464	443.0	5000000
1.0059605601921553	468.0	5000000
1.0060050685797068	487.0	5000000
1.006176753065209	492.0	5000000
1.0062031924223158	435.0	5000000
1.0062306875846052	470.0	5000000
1.0062371440268287	478.0	5000000
1.0062754058975525	471.0	5000000
1.0063207437718278	511.0	5000000
1.0064065495714254	552.0	5000000
1.006483026699157	496.0	5000000
1.0064858811399626	506.0	5000000
1.0067238817284208	449.0	5000000
1.0069267782361755	430.0	5000000
1.006932908023289	406.0	5000000
1.006983308565114	470.0	5000000
1.0073277664993188	437.0	5000000
1.0075299904366926	505.0	5000000
1.0078912420633603	526.0	5000000
1.008342468177991	518.0	5000000
1.0085067434831347	491.0	5000000
1.0085265344645125	480.0	5000000
1.0085891759822614	551.0	5000000
1.00863771211584	448.0	5000000
1.0087165889144942	513.0	5000000
1.0087282593555515	493.0	5000000
1.0087289383697242	483.0	5000000
1.0088869220301324	565.0	5000000
1.0089708473620629	445.0	5000000
1.0089743513509526	496.0	5000000
1.0090366369756023	460.0	5000000
1.0091031202398515	450.0	5000000
1.0092338082520609	504.0	5000000
1.0092559334096816	485.0	5000000
1.0092941915670957	476.0	5000000
1.0093340307995988	457.0	5000000
1.0095125883368443	499.0	5000000
1.009557898210354	530.0	5000000
1.009828729234516	496.0	5000000
1.010033176235541	475.0	5000000
1.0100686238049772	538.0	5000000
1.0101860405629095	453.0	5000000
1.0103150885217755	477.0	5000000
1.0103378043446605	469.0	5000000
1.0103923206686702	488.0	5000000
1.0106054502986452	474.0	5000000
1.0108424414056885	484.0	5000000
1.0108535363928175	473.0	5000000
1.0108787792072262	565.0	5000000
1.0112220782039962	484.0	5000000
1.0112988652422352	462.0	5000000
1.0113115302184068	443.0	5000000
1.0113932824087932	451.0	5000000
1.0114085384291491	499.0	5000000
1.0114577659767638	554.0	5000000
1.0117779909692302	468.0	5000000
1.0117852664760614	468.0	5000000
1.0118077770230465	544.0	5000000
1.0118145835596706	485.0	5000000
1.011842620187727	497.0	5000000
1.01198663409283	460.0	5000000
1.0121487854137086	422.0	5000000
1.0121883642244065	461.0	5000000
1.0122855834280982	466.0	5000000
1.0125629691773963	506.0	5000000
1.0125776073218216	462.0	5000000
1.0126225089344392	448.0	5000000
1.0128296598763409	529.0	5000000
1.0129036144076555	545.0	5000000
1.0130422368046252	461.0	5000000
1.0130977981386722	436.0	5000000
1.0133603527857922	429.0	5000000
1.0133635566880868	460.0	5000000
1.0133933687637962	501.0	5000000
1.0134350232947031	485.0	5000000
1.0134988760066297	476.0	5000000
1.013833238558168	504.0	5000000
1.0138380499125597	479.0	5000000
1.014046207003524	426.0	5000000
1.0140929195121835	498.0	5000000
1.0141489932974963	487.0	5000000
1.014178274193518	442.0	5000000
1.0141976465976694	514.0	5000000
1.0142351237353944	447.0	5000000
1.0142370064027422	465.0	5000000
1.0142812883259336	504.0	5000000
1.0142847939131996	494.0	5000000
1.0143659610390108	513.0	5000000
1.0144406705178637	499.0	5000000
1.0145833923154766	527.0	5000000
1.0146495603882246	529.0	5000000
1.0146592272946977	429.0	5000000
1.0148256707487848	434.0	5000000
1.014943544170124	434.0	5000000
1.015043333814709	449.0	5000000
1.0150742959431305	525.0	5000000
1.0152131097621544	458.0	5000000
1.0153196159159708	461.0	5000000
1.015535113723174	502.0	5000000
1.0156482587650764	582.0	5000000
1.015909768748481	434.0	5000000
1.016013423323035	455.0	5000000
1.0163245241342742	438.0	5000000
1.0163889892172202	522.0	5000000
1.0164047980150333	472.0	5000000
1.0165082610024732	515.0	5000000
1.0166276772361162	501.0	5000000
1.0166704055107196	523.0	5000000
1.016728377163011	525.0	5000000
1.0168114361954212	502.0	5000000
1.0168578819660747	516.0	5000000
1.0171786691063196	469.0	5000000
1.0172594220950957	444.0	5000000
1.0174307449126294	556.0	5000000
1.0175191805720851	515.0	5000000
1.0175506044743368	470.0	5000000
1.017636945439451	442.0	5000000
1.0176840868359862	533.0	5000000
1.0177052806267768	462.0	5000000
1.0178860112186867	508.0	5000000
1.0179442984124534	472.0	5000000
1.018066102001345	517.0	5000000
1.018121932280586	427.0	5000000
1.018135527211645	549.0	5000000
1.0182277030577334	432.0	5000000
1.0182612348599935	432.0	5000000
1.0182653736372913	474.0	5000000
1.018326350302515	528.0	5000000
1.018370030012142	475.0	5000000
1.01845407065165	477.0	5000000
1.0186662789482512	530.0	5000000
1.0186745482355928	481.0	5000000
1.0187215988036404	430.0	5000000
1.0188463968185837	480.0	5000000
1.018924082363423	514.0	5000000
1.0189567478634167	500.0	5000000
1.0190200843201993	502.0	5000000
1.019061851669035	503.0	5000000
1.0190850351619964	498.0	5000000
1.0191551649548254	478.0	5000000
1.0193233402183002	529.0	5000000
1.0193580623577043	498.0	5000000
1.019571975247232	498.0	5000000
1.01973477830304	416.0	5000000
1.019767596475318	492.0	5000000
1.019893677856625	518.0	5000000
1.0200605083434835	504.0	5000000
1.0202811493495774	472.0	5000000
1.02034630731223	495.0	5000000
1.0203672619635251	414.0	5000000
1.0207186071813203	460.0	5000000
1.0209506796598935	527.0	5000000
1.0210479570094413	435.0	5000000
1.0211515688738606	507.0	5000000
1.0211682288860549	456.0	5000000
1.0212150256685	494.0	5000000
1.0212270128477705	546.0	5000000
1.0214449618599042	439.0	5000000
1.0216620416975355	567.0	5000000
1.0217163474329691	424.0	5000000
1.0218558300690186	472.0	5000000
1.0220525308211483	475.0	5000000
1.0220831376410668	464.0	5000000
1.022323240824218	495.0	5000000
1.022376617770696	509.0	5000000
1.0224821170019585	492.0	5000000
1.0225882279487741	481.0	5000000
1.0226426328083762	438.0	5000000
1.0227728797235092	517.0	5000000
1.022774593236195	508.0	5000000
1.022796482645056	474.0	5000000
1.0228975870669599	455.0	5000000
1.02305083120274	547.0	5000000
1.0230862393010012	490.0	5000000
1.0233082657105648	451.0	5000000
1.023366078849678	467.0	5000000
1.023388956809172	480.0	5000000
1.0234011158263872	469.0	5000000
1.0240583608014535	471.0	5000000
1.0240586100235922	503.0	5000000
1.0240840815661998	492.0	5000000
1.0243218328061672	514.0	5000000
1.0243730705935086	510.0	5000000
1.0244906272907979	464.0	5000000
1.0245471983666916	448.0	5000000
1.0246452950187863	482.0	5000000
1.024853581848407	510.0	5000000
1.0249185817551478	468.0	5000000
1.025097698005374	443.0	5000000
1.0252324280039966	506.0	5000000
1.0253137923272932	450.0	5000000
1.025382477063984	534.0	5000000
1.0254913791115932	452.0	5000000
1.025540522841907	432.0	5000000
1.0257623293926668	534.0	5000000
1.0257894465506314	506.0	5000000
1.0257958685077715	457.0	5000000
1.0258597040467439	462.0	5000000
1.0260222294927808	467.0	5000000
1.0260955952714688	392.0	5000000
1.0260968065093778	499.0	5000000
1.0261680741273718	551.0	5000000
1.0262341194375308	473.0	5000000
1.0262945002486643	431.0	5000000
1.0263444951379332	489.0	5000000
1.02640953625346	491.0	5000000
1.0264804378378618	454.0	5000000
1.0268076787765736	423.0	5000000
1.0268579993587643	493.0	5000000
1.0268650641296326	487.0	5000000
1.0270808133008145	485.0	5000000
1.0271889014972693	500.0	5000000
1.0271999014055568	500.0	5000000
1.0272335683270055	525.0	5000000
1.0272807427699917	486.0	5000000
1.0273158000390328	504.0	5000000
1.027412430142267	511.0	5000000
1.0274713106755038	507.0	5000000
1.0276172440459228	481.0	5000000
1.0276174388533117	457.0	5000000
1.0277146255974126	467.0	5000000
1.0279832365021708	442.0	5000000
1.0279851068133443	450.0	5000000
1.0279914654499949	460.0	5000000
1.0279985846736968	505.0	5000000
1.028413322773286	493.0	5000000
1.028481253782967	504.0	5000000
1.028646491295834	487.0	5000000
1.0286771243898776	473.0	5000000
1.0287536893220426	451.0	5000000
1.0289113384708573	483.0	5000000
1.0289713352766172	587.0	5000000
1.0290118599832994	486.0	5000000
1.0290648801488942	448.0	5000000
1.029101910219509	493.0	5000000
1.0292439743478767	480.0	5000000
1.0292849015390688	506.0	5000000
1.029298059348113	492.0	5000000
1.0293351413790406	467.0	5000000
1.0293472125654537	501.0	5000000
1.02935709270169	478.0	5000000
1.0294747651745504	496.0	5000000
1.0294782319549265	518.0	5000000
1.0294893489905173	488.0	5000000
1.0295055178056447	509.0	5000000
1.0296861852726316	509.0	5000000
1.0297810006135162	533.0	5000000
1.0298619679790024	516.0	5000000
1.0298971068302727	481.0	5000000
1.0301633438708189	472.0	5000000
1.0302352688784868	544.0	5000000
1.0303570376089295	557.0	5000000
1.0304355811249468	545.0	5000000
1.0305052690751506	447.0	5000000
1.0305898349679798	435.0	5000000
1.030657617497285	462.0	5000000
1.030670925355984	433.0	5000000
1.0307303267320649	456.0	5000000
1.0307766892350745	476.0	5000000
1.0308394224247677	526.0	5000000
1.0308706757191228	465.0	5000000
1.0308880615852254	436.0	5000000
1.030919456357131	450.0	5000000
1.0310140216791766	516.0	5000000
1.0312107002462902	583.0	5000000
1.031250512234871	428.0	5000000
1.0312661501958278	470.0	5000000
1.0314021230481716	499.0	5000000
1.0314397040460397	476.0	5000000
1.0315145820842022	560.0	5000000
1.0315919620125475	548.0	5000000
1.031650577755697	472.0	5000000
1.0316651063962392	477.0	5000000
1.0317138661069831	442.0	5000000
1.0317745643276846	454.0	5000000
1.0319620374451874	446.0	5000000
1.0319813145197991	569.0	5000000
1.0320124431061002	496.0	5000000
1.0320616448607542	404.0	5000000
1.0322153705670702	463.0	5000000
1.0322832766051189	474.0	5000000
1.0324914270384928	514.0	5000000
1.032527684029129	507.0	5000000
1.032554911400982	566.0	5000000
1.032600004910036	476.0	5000000
1.0326296098487322	555.0	5000000
1.0326325283785125	414.0	5000000
1.0328662429147224	518.0	5000000
1.0329896221445232	456.0	5000000
1.0330009456831633	460.0	5000000
1.0330370193260665	489.0	5000000
1.0330467213897112	460.0	5000000
1.0330498206247	478.0	5000000
1.0330542131832474	466.0	5000000
1.033065025686014	540.0	5000000
1.0331088624739684	527.0	5000000
1.0331727025283728	438.0	5000000
1.0334410212451737	484.0	5000000
1.0334713142458332	466.0	5000000
1.0335111315307124	404.0	5000000
1.0335515792493757	471.0	5000000
1.0338752282414707	475.0	5000000
1.0338945700950557	438.0	5000000
1.033942235233877	505.0	5000000
1.0339529033441262	435.0	5000000
1.0339635303572887	479.0	5000000
1.0339680027131428	473.0	5000000
1.0341742614180247	468.0	5000000
1.0343853279017208	457.0	5000000
1.0343976882066763	456.0	5000000
1.034421592309799	471.0	5000000
1.0348214547808634	473.0	5000000
1.0348724200973898	463.0	5000000
1.0349032431213179	451.0	5000000
1.035035263383979	495.0	5000000
1.0351431912813034	404.0	5000000
1.035176587044723	555.0	5000000
1.0352081821774577	510.0	5000000
1.0352435463808998	474.0	5000000
1.0352936749757682	438.0	5000000
1.035319867110981	493.0	5000000
1.0353436775466285	498.0	5000000
1.0355882743733664	465.0	5000000
1.0356421283517545	507.0	5000000
1.0356999364959627	519.0	5000000
1.0357379474521924	500.0	5000000
1.0357587465698916	537.0	5000000
1.03606630239254	474.0	5000000
1.036153900745592	466.0	5000000
1.0362042327580343	434.0	5000000
1.0362845282934687	485.0	5000000
1.0363278806161529	478.0	5000000
1.0363945349401906	517.0	5000000
1.0364073346605591	513.0	5000000
1.0366620260734956	462.0	5000000
1.0366895025670462	456.0	5000000
1.0366930595369537	498.0	5000000
1.036933679547565	550.0	5000000
1.0370009350176257	564.0	5000000
1.0370425094859372	436.0	5000000
1.0370986697771118	475.0	5000000
1.037289232713135	509.0	5000000
1.0373847834339924	433.0	5000000
1.0375961805870018	476.0	5000000
1.0378567539038233	515.0	5000000
1.0379381010562192	487.0	5000000
1.0379469918239599	547.0	5000000
1.0380374197069062	519.0	5000000
1.038069031152479	472.0	5000000
1.03809596657957	450.0	5000000
1.0381736500336975	519.0	5000000
1.0383946809751872	468.0	5000000
1.0385771499410308	433.0	5000000
1.0386057718038046	546.0	5000000
1.0386213603706729	452.0	5000000
1.038621492606108	509.0	5000000
1.0386336421971956	492.0	5000000
1.0387091748521815	575.0	5000000
1.0387864986544784	432.0	5000000
1.038808825957251	520.0	5000000
1.0389453970078313	431.0	5000000
1.0390542413749824	511.0	5000000
1.039117215831217	517.0	5000000
1.0396047464641236	443.0	5000000
1.0397127470466925	444.0	5000000
1.0397761106556822	485.0	5000000
1.03999124643776	462.0	5000000
1.0401555073846105	474.0	5000000
1.0401954997395904	489.0	5000000
1.0402592157271495	461.0	5000000
1.0404522349905359	511.0	5000000
1.0404834958963955	447.0	5000000
1.0404889999891274	496.0	5000000
1.0406691565622517	481.0	5000000
1.0407241739186677	550.0	5000000
1.0407278074715778	466.0	5000000
1.040736071413316	461.0	5000000
1.040936715809217	487.0	5000000
1.0410045596119828	484.0	5000000
1.0411109758507666	501.0	5000000
1.0411602743463768	526.0	5000000
1.0411874197640716	486.0	5000000
1.041187459344828	450.0	5000000
1.0413142115394716	431.0	5000000
1.041318515167665	524.0	5000000
1.04160498751422	489.0	5000000
1.0417694083830082	494.0	5000000
1.0419915564025577	472.0	5000000
1.0421666099166522	494.0	5000000
1.0422408816345243	415.0	5000000
1.0425043048313616	495.0	5000000
1.0425357899626673	524.0	5000000
1.042719829578473	500.0	5000000
1.0428365582451735	479.0	5000000
1.04285852577884	482.0	5000000
1.0429320740049093	498.0	5000000
1.0429979807445229	505.0	5000000
1.0430399961649677	467.0	5000000
1.0430496837537675	546.0	5000000
1.0430857157101745	470.0	5000000
1.0433669660802956	485.0	5000000
1.0433833360577558	467.0	5000000
1.0434105811429155	557.0	5000000
1.043644900889317	465.0	5000000
1.0436612681177408	525.0	5000000
1.0437112947944125	466.0	5000000
1.0437167910523533	480.0	5000000
1.0438014224810823	481.0	5000000
1.0439826007146926	517.0	5000000
1.044148919896535	483.0	5000000
1.0443598024114804	484.0	5000000
1.044498608774357	413.0	5000000
1.0445448473044814	463.0	5000000
1.0446130851699056	510.0	5000000
1.044943219369487	458.0	5000000
1.0452568009946992	479.0	5000000
1.0453133003898714	516.0	5000000
1.0454086739502984	462.0	5000000
1.0454145215070518	466.0	5000000
1.0455077851715373	452.0	5000000
1.0455945625783931	466.0	5000000
1.0458240061677433	453.0	5000000
1.0458871369457037	413.0	5000000
1.0459245963068011	521.0	5000000
1.0461156421498898	539.0	5000000
1.0461254420848092	462.0	5000000
1.0462230282219334	550.0	5000000
1.046227484578731	477.0	5000000
1.0464196656844684	411.0	5000000
1.046599638780291	508.0	5000000
1.0467714154809906	486.0	5000000
1.0468249755920085	482.0	5000000
1.0469784142918588	464.0	5000000
1.0469792230458659	528.0	5000000
1.0472849295350442	490.0	5000000
1.047394632779563	472.0	5000000
1.0475018236205549	556.0	5000000
1.0477326518500079	413.0	5000000
1.0479198617242012	511.0	5000000
1.0480421942718738	476.0	5000000
1.0480593641279974	460.0	5000000
1.048127641422302	507.0	5000000
1.0482522173148026	486.0	5000000
1.0484360083692623	515.0	5000000
1.0484442602910231	460.0	5000000
1.0487369693153443	477.0	5000000
1.0489479358708491	539.0	5000000
1.0490995079237633	472.0	5000000
1.0492401184118705	530.0	5000000
1.0493297298668216	408.0	5000000
1.0493589847564635	491.0	5000000
1.0495479475812166	457.0	5000000
1.0496264746774862	482.0	5000000
1.0497460209035785	540.0	5000000
1.04976077204075	446.0	5000000
1.049797386382726	476.0	5000000
1.0499333153724613	507.0	5000000
1.0500561698867397	554.0	5000000
1.0500719188785963	461.0	5000000
1.0501546161872368	510.0	5000000
1.0502074950586344	520.0	5000000
1.0502108910456145	501.0	5000000
1.0503057080406322	505.0	5000000
1.0503867374043945	511.0	5000000
1.0504557159218222	458.0	5000000
1.0504807205393851	514.0	5000000
1.0508749338969363	487.0	5000000
1.0510213694869588	464.0	5000000
1.0510473804166218	503.0	5000000
1.05108581858075	510.0	5000000
1.051105525467262	478.0	5000000
1.0511719016664154	534.0	5000000
1.0513047900216723	396.0	5000000
1.0515442087389462	504.0	5000000
1.0516738396800975	550.0	5000000
1.0520986299044113	474.0	5000000
1.052212388969992	446.0	5000000
1.0522502376775007	484.0	5000000
1.0522796574202269	427.0	5000000
1.0522962824786295	481.0	5000000
1.0523328248096422	491.0	5000000
1.052386434524458	448.0	5000000
1.0525010481807429	460.0	5000000
1.0525132114109372	478.0	5000000
1.0525179606997994	490.0	5000000
1.0527045806325277	512.0	5000000
1.0527755425894934	488.0	5000000
1.0527964340061882	515.0	5000000
1.0528580966669718	430.0	5000000
1.0530012119357082	462.0	5000000
1.0531079692944774	494.0	5000000
1.053159256992651	483.0	5000000
1.0532199122424286	485.0	5000000
1.0532357505860008	483.0	5000000
1.0532412919889187	438.0	5000000
1.053311019463825	523.0	5000000
1.0533396476657166	535.0	5000000
1.0533933172786245	426.0	5000000
1.0535079154967966	418.0	5000000
1.0537104216574091	458.0	5000000
1.0539434016230875	503.0	5000000
1.0540603048731645	500.0	5000000
1.054136300584828	482.0	5000000
1.054443101238748	548.0	5000000
1.0544898894321495	516.0	5000000
1.0545988990544408	546.0	5000000
1.054634065864973	523.0	5000000
1.054683793106876	479.0	5000000
1.054947315274506	475.0	5000000
1.0549601367437689	465.0	5000000
1.0550229340572344	524.0	5000000
1.0550347268171665	489.0	5000000
1.055206667932859	498.0	5000000
1.0552871002685755	486.0	5000000
1.0553274010418114	497.0	5000000
1.0553589551191531	511.0	5000000
1.0553864779881086	430.0	5000000
1.0554420956013173	459.0	5000000
1.0554747369082589	420.0	5000000
1.0555306594197384	503.0	5000000
1.0556664809270402	463.0	5000000
1.055767544058829	477.0	5000000
1.0558104503596797	497.0	5000000
1.0558120852302628	468.0	5000000
1.0558829252898034	460.0	5000000
1.0561481602797471	543.0	5000000
1.0561985346422065	481.0	5000000
1.0563030929669734	522.0	5000000
1.0564086003475777	476.0	5000000
1.0564238551465224	447.0	5000000
1.0564373709046395	488.0	5000000
1.0565257824820398	495.0	5000000
1.0566197007685791	424.0	5000000
1.05665916885912	511.0	5000000
1.0569619338138505	488.0	5000000
1.0570409580278064	537.0	5000000
1.057352913490016	520.0	5000000
1.0573931824948466	502.0	5000000
1.0574795645715347	493.0	5000000
1.0575027499252745	522.0	5000000
1.0575157769477508	460.0	5000000
1.0576805216242329	520.0	5000000
1.0577113244640293	479.0	5000000
1.0577649026241025	495.0	5000000
1.0578658050290126	496.0	5000000
1.0584024648188028	519.0	5000000
1.0585987157869288	486.0	5000000
1.0586362148889203	569.0	5000000
1.058695109524057	425.0	5000000
1.0586951750346754	537.0	5000000
1.0588815820559665	451.0	5000000
1.0588930785700574	473.0	5000000
1.0589645540995318	553.0	5000000
1.0590240113560254	417.0	5000000
1.0591459111850905	555.0	5000000
1.0591477794348156	449.0	5000000
1.059313333345693	458.0	5000000
1.0594811184452848	576.0	5000000
1.0595427239400161	457.0	5000000
1.0597739778327069	483.0	5000000
1.0598021567265998	433.0	5000000
1.0599173785459972	505.0	5000000
1.0600049371634948	442.0	5000000
1.0601075235280937	536.0	5000000
1.0601780662420288	561.0	5000000
1.0604054771649118	453.0	5000000
1.0605439644720305	472.0	5000000
1.060707674942011	464.0	5000000
1.0607248606308004	462.0	5000000
1.0607845282153168	397.0	5000000
1.0608336252097996	511.0	5000000
1.0609497407338675	529.0	5000000
1.0610379516941673	429.0	5000000
1.0613352719866878	482.0	5000000
1.0613696741348913	479.0	5000000
1.0619575843967817	490.0	5000000
1.0620500784826394	455.0	5000000
1.062138285770722	557.0	5000000
1.0622702801402597	509.0	5000000
1.0628804161041685	474.0	5000000
1.0629272170222146	521.0	5000000
1.0631530380771006	459.0	5000000
1.063169479129449	532.0	5000000
1.063227001962391	476.0	5000000
1.0632343941222937	524.0	5000000
1.0633633152320334	497.0	5000000
1.063390850176592	497.0	5000000
1.0638641676238072	530.0	5000000
1.0639590249156834	458.0	5000000
1.064187974760617	527.0	5000000
1.0642824122926575	438.0	5000000
1.0644750316125464	492.0	5000000
1.0645456905204127	517.0	5000000
1.0646621402520986	476.0	5000000
1.0647312165381495	495.0	5000000
1.064934573655468	489.0	5000000
1.064984863573963	422.0	5000000
1.0650188160162934	510.0	5000000
1.0652436141302877	457.0	5000000
1.0652781169328214	501.0	5000000
1.0653398978222124	393.0	5000000
1.0656349829511056	512.0	5000000
1.065920360026495	490.0	5000000
1.066068298899178	568.0	5000000
1.0661938251327627	458.0	5000000
1.0662632646005794	454.0	5000000
1.0666368171833631	498.0	5000000
1.0667888809727435	508.0	5000000
1.0668410396387764	497.0	5000000
1.0669904736440574	446.0	5000000
1.0673090152873124	522.0	5000000
1.0674576599659589	484.0	5000000
1.0675313942193472	455.0	5000000
1.067533405739394	430.0	5000000
1.0675531522334665	488.0	5000000
1.0675711653852715	453.0	5000000
1.0675941451395523	500.0	5000000
1.067734889626094	484.0	5000000
1.0677572007320597	419.0	5000000
1.067840092380762	491.0	5000000
1.0678429933325493	445.0	5000000
1.0681258614000446	456.0	5000000
1.0681608901226485	470.0	5000000
1.0681878547072678	498.0	5000000
1.068295845588104	411.0	5000000
1.0683157181172995	536.0	5000000
1.0686565530813563	449.0	5000000
1.0686984031429976	457.0	5000000
1.0687415654655448	504.0	5000000
1.0688298449558091	454.0	5000000
1.0688829150947499	504.0	5000000
1.0689837844565204	480.0	5000000
1.0690691750612529	467.0	5000000
1.069096183119551	466.0	5000000
1.0691285198993348	497.0	5000000
1.0691890257591758	492.0	5000000
1.06920775945872	479.0	5000000
1.069437809178009	540.0	5000000
1.0694776708122635	411.0	5000000
1.069483169252181	428.0	5000000
1.0695199700976583	491.0	5000000
1.0695479643176922	434.0	5000000
1.0695650620927328	456.0	5000000
1.0696308853042042	514.0	5000000
1.0696702260129638	498.0	5000000
1.0696919850091808	511.0	5000000
1.0697316871174865	481.0	5000000
1.069845068982325	511.0	5000000
1.0699664986817905	444.0	5000000
1.0701400787379125	446.0	5000000
1.0702312291194258	476.0	5000000
1.07026942728471	515.0	5000000
1.0704513364807071	463.0	5000000
1.0704673099171205	430.0	5000000
1.0705574387039891	508.0	5000000
1.0706162614592445	466.0	5000000
1.0706269780618758	463.0	5000000
1.0706342330173515	514.0	5000000
1.0708190818931187	506.0	5000000
1.0709240985730912	466.0	5000000
1.071176922163183	491.0	5000000
1.0712478290172305	546.0	5000000
1.0712992239170291	428.0	5000000
1.0716493503996407	435.0	5000000
1.0718976630780293	442.0	5000000
1.0719853761934552	523.0	5000000
1.0720453949229642	513.0	5000000
1.072081016637766	550.0	5000000
1.0720942047097477	451.0	5000000
1.0721584993497222	534.0	5000000
1.072674372858212	448.0	5000000
1.0727250644288715	426.0	5000000
1.07302153130385	421.0	5000000
1.0730688067083225	450.0	5000000
1.0733764173475977	428.0	5000000
1.0736121828272456	426.0	5000000
1.073659862783258	478.0	5000000
1.073794536352364	482.0	5000000
1.0738196841218153	458.0	5000000
1.0739212584448938	494.0	5000000
1.0739573813429617	511.0	5000000
1.074209960077232	461.0	5000000
1.0744022358478764	468.0	5000000
1.0744127610593661	437.0	5000000
1.074515089208929	444.0	5000000
1.0746282210081628	493.0	5000000
1.0746363733870532	468.0	5000000
1.0747140175775505	450.0	5000000
1.0747206307277315	469.0	5000000
1.074732764617339	441.0	5000000
1.0748679063382514	468.0	5000000
1.0749229712709072	503.0	5000000
1.0749380985578885	538.0	5000000
1.0749721326595345	482.0	5000000
1.0750076559547652	489.0	5000000
1.0750675090821278	486.0	5000000
1.0751260808653225	475.0	5000000
1.07513730740023	473.0	5000000
1.0751756199350295	511.0	5000000
1.0752782572669703	494.0	5000000
1.0753980443707305	531.0	5000000
1.0755783377744073	510.0	5000000
1.0756930791469794	532.0	5000000
1.07570301719162	522.0	5000000
1.0757032078005595	463.0	5000000
1.0760076724988052	490.0	5000000
1.0762630259405443	482.0	5000000
1.0763242367775745	457.0	5000000
1.0764053249501615	482.0	5000000
1.0765227075048642	442.0	5000000
1.076637762185523	531.0	5000000
1.0768609800669435	498.0	5000000
1.0768886418447121	532.0	5000000
1.0769001848007411	523.0	5000000
1.0770812005057175	493.0	5000000
1.0771403442165823	484.0	5000000
1.077172005953527	450.0	5000000
1.0772039709377066	386.0	5000000
1.0772821181469592	497.0	5000000
1.0775204009228552	439.0	5000000
1.077570798162121	522.0	5000000
1.0776784850188998	492.0	5000000
1.07777209901954	563.0	5000000
1.0779633992321282	447.0	5000000
1.0780240522903608	506.0	5000000
1.0781998674492463	473.0	5000000
1.0782177085256968	509.0	5000000
1.0782718710652324	496.0	5000000
1.0783984855751318	478.0	5000000
1.078405966156052	479.0	5000000
1.0784105149425356	447.0	5000000
1.0785002118154008	479.0	5000000
1.0786830033339552	398.0	5000000
1.0788030406839424	451.0	5000000
1.0789596645971036	436.0	5000000
1.0792323370437935	434.0	5000000
1.0797330146442117	474.0	5000000
1.079805413764572	472.0	5000000
1.0799977698299	495.0	5000000
1.0800333301158174	469.0	5000000
1.0800675454174344	537.0	5000000
1.0800968740843508	487.0	5000000
1.080203964399746	505.0	5000000
1.0802847086409368	451.0	5000000
1.0803953135127191	469.0	5000000
1.0804211331592546	460.0	5000000
1.080526208035422	453.0	5000000
1.0805502848625241	502.0	5000000
1.0806067978532117	420.0	5000000
1.081014577007828	436.0	5000000
1.081103212773459	450.0	5000000
1.0811112506167877	428.0	5000000
1.0811886792804095	516.0	5000000
1.0812044505821163	501.0	5000000
1.081211736851453	498.0	5000000
1.081236526772277	521.0	5000000
1.0812878094408942	561.0	5000000
1.0813805142569697	462.0	5000000
1.0814770335560384	502.0	5000000
1.0816378600323304	547.0	5000000
1.0816606756175586	461.0	5000000
1.0818692842069846	418.0	5000000
1.0819964198550616	483.0	5000000
1.0821613144284528	507.0	5000000
1.0821667585095176	476.0	5000000
1.0824037395253423	408.0	5000000
1.0824043458698105	442.0	5000000
1.0824198806070782	476.0	5000000
1.082442212162939	518.0	5000000
1.0824586951543989	515.0	5000000
1.0826236012372346	538.0	5000000
1.0827935712118588	538.0	5000000
1.082906234187177	492.0	5000000
1.0829162001644237	467.0	5000000
1.0829472406453668	431.0	5000000
1.082977438295644	483.0	5000000
1.0830599893678956	498.0	5000000
1.083230995061888	508.0	5000000
1.083353133082883	513.0	5000000
1.0841108676550415	484.0	5000000
1.084116684009066	530.0	5000000
1.0841716724710135	503.0	5000000
1.0842717341950319	607.0	5000000
1.0842727289681062	462.0	5000000
1.0842899205797871	516.0	5000000
1.0844067353306643	500.0	5000000
1.0845102924690604	482.0	5000000
1.0845842905344574	517.0	5000000
1.0846843706648872	410.0	5000000
1.0849651408215073	485.0	5000000
1.0851093261716378	452.0	5000000
1.0851401725832464	497.0	5000000
1.0854477579360973	455.0	5000000
1.0855374277014702	493.0	5000000
1.0859699943352314	447.0	5000000
1.0860130220785615	525.0	5000000
1.0860153281022702	512.0	5000000
1.0860170165200853	456.0	5000000
1.0860512469131542	490.0	5000000
1.0860758172102578	413.0	5000000
1.086108819662607	470.0	5000000
1.0862171914769159	477.0	5000000
1.0862940475001783	460.0	5000000
1.0864026235791238	494.0	5000000
1.08651916776862	513.0	5000000
1.0865479485826186	543.0	5000000
1.0867363677002555	501.0	5000000
1.0867879821494415	512.0	5000000
1.0868616743776962	510.0	5000000
1.0868846758848878	439.0	5000000
1.086936010094513	527.0	5000000
1.0872851517846147	461.0	5000000
1.0876351110163642	490.0	5000000
1.0877372785401531	483.0	5000000
1.0877380358860562	464.0	5000000
1.088194687381263	467.0	5000000
1.088568857543002	467.0	5000000
1.0886703184090123	510.0	5000000
1.089471393033485	399.0	5000000
1.0894728543475414	506.0	5000000
1.089525119570593	494.0	5000000
1.0896477221877878	521.0	5000000
1.089680646122217	542.0	5000000
1.0896925539952254	508.0	5000000
1.0900070907436783	515.0	5000000
1.0900329454095028	429.0	5000000
1.090107257884282	462.0	5000000
1.09014180741096	484.0	5000000
1.0902631667218627	480.0	5000000
1.0903550570429783	500.0	5000000
1.0903934731903688	484.0	5000000
1.0904129711385044	454.0	5000000
1.090484246042548	516.0	5000000
1.0905067568675078	488.0	5000000
1.090534158795772	487.0	5000000
1.0905734716102302	446.0	5000000
1.090590117119766	463.0	5000000
1.0906912983448582	459.0	5000000
1.0907596185653003	486.0	5000000
1.0907942837847338	525.0	5000000
1.0909681762745218	466.0	5000000
1.091142834724205	497.0	5000000
1.0911644709892667	492.0	5000000
1.0911766852378064	462.0	5000000
1.0912899222351005	448.0	5000000
1.091293747488506	470.0	5000000
1.0913276868603774	456.0	5000000
1.0914155738403148	433.0	5000000
1.0914168011162837	434.0	5000000
1.0917522763995648	541.0	5000000
1.0918850214422178	433.0	5000000
1.0919162450711564	439.0	5000000
1.0919483254100144	441.0	5000000
1.0920130812616855	452.0	5000000
1.0920143747663564	447.0	5000000
1.092068535023306	422.0	5000000
1.0920949008726242	452.0	5000000
1.0922080069635722	491.0	5000000
1.0923166599931011	478.0	5000000
1.0925747055966104	514.0	5000000
1.092734660508313	504.0	5000000
1.0928369989294375	491.0	5000000
1.0928384339582884	500.0	5000000
1.0928686526494054	470.0	5000000
1.0929730339869446	493.0	5000000
1.0931220514411681	504.0	5000000
1.0931527986344327	473.0	5000000
1.0932663854198357	533.0	5000000
1.0932867208301418	489.0	5000000
1.0933368769481286	486.0	5000000
1.0933746279388763	499.0	5000000
1.0933881268052978	522.0	5000000
1.093663763842975	460.0	5000000
1.0937953861607617	489.0	5000000
1.0938694959409547	503.0	5000000
1.0939949317911128	447.0	5000000
1.094019904965274	458.0	5000000
1.0940744280547006	505.0	5000000
1.0940975985376564	490.0	5000000
1.094197057842393	533.0	5000000
1.0943336894363356	512.0	5000000
1.0945829502546236	427.0	5000000
1.0946292435929612	485.0	5000000
1.0948483708359835	541.0	5000000
1.0948726089528318	504.0	5000000
1.0952222729864398	504.0	5000000
1.0954385780780955	460.0	5000000
1.0955302505139182	477.0	5000000
1.095535115648101	459.0	5000000
1.0956253759430763	495.0	5000000
1.0956422997555106	462.0	5000000
1.0958718728593029	506.0	5000000
1.0958926814509349	462.0	5000000
1.0959069692195746	502.0	5000000
1.0960636577282736	466.0	5000000
1.0962113730966836	421.0	5000000
1.0963031738541795	389.0	5000000
1.09630751996624	428.0	5000000
1.0964244961478729	503.0	5000000
1.0964729630017092	461.0	5000000
1.0966453516990309	519.0	5000000
1.0966893210708797	428.0	5000000
1.0967557314462626	477.0	5000000
1.0969323020632096	473.0	5000000
1.0969649950795182	458.0	5000000
1.0971121944107538	480.0	5000000
1.0973531028867958	482.0	5000000
1.097481742268768	488.0	5000000
1.0975557329989651	507.0	5000000
1.0978367754642044	449.0	5000000
1.0980029587430598	440.0	5000000
1.098219181970609	545.0	5000000
1.0983060132203462	469.0	5000000
1.098366376139255	527.0	5000000
1.098418403097954	453.0	5000000
1.0985294059467443	517.0	5000000
1.0987944103756029	491.0	5000000
1.0988194102026556	458.0	5000000
1.0988871172487622	547.0	5000000
1.0988929736581958	475.0	5000000
1.09890028566687	506.0	5000000
1.0989764495733754	460.0	5000000
1.098999137325807	549.0	5000000
1.0991307318437245	486.0	5000000
1.0991898158853917	475.0	5000000
1.0994808049950473	499.0	5000000
1.0995364790327071	425.0	5000000
1.0995580306719912	510.0	5000000
1.0996578494285845	482.0	5000000
1.0997502745228944	524.0	5000000
1.099802077818794	494.0	5000000
1.099806422742117	504.0	5000000
1.0998303798385418	418.0	5000000
1.100034281591982	523.0	5000000
1.1000775796847777	458.0	5000000
1.1001167625932171	476.0	5000000
1.1003428379451732	452.0	5000000
1.1005978711067486	482.0	5000000
1.1006441343317284	449.0	5000000
1.100720283665715	460.0	5000000
1.1010887882912328	449.0	5000000
1.1011749829354414	537.0	5000000
1.1012409797453009	477.0	5000000
1.1013142807337126	486.0	5000000
1.1013291877462548	467.0	5000000
1.1015168294378976	445.0	5000000
1.1015263810556954	439.0	5000000
1.1015706658313054	442.0	5000000
1.1015884127852646	468.0	5000000
1.1016072553954863	507.0	5000000
1.1016409969667558	515.0	5000000
1.1016641339374398	471.0	5000000
1.1017606216920277	484.0	5000000
1.1019875287860248	436.0	5000000
1.1019969417624749	459.0	5000000
1.1020408621728404	493.0	5000000
1.1021586169200006	473.0	5000000
1.102481700206144	487.0	5000000
1.1025254868316738	449.0	5000000
1.1026658457699092	513.0	5000000
1.1028073573790094	490.0	5000000
1.103056671007011	464.0	5000000
1.1033539450862453	483.0	5000000
1.1035123473579025	454.0	5000000
1.1036260476863793	474.0	5000000
1.1036523812906824	505.0	5000000
1.1036984266160068	587.0	5000000
1.1037260175368817	475.0	5000000
1.1039915804376497	469.0	5000000
1.1040129333378208	511.0	5000000
1.1042352907652615	518.0	5000000
1.1044808969663809	466.0	5000000
1.1045533834401802	406.0	5000000
1.1045898443837725	519.0	5000000
1.1048821786949143	509.0	5000000
1.1049147911744934	496.0	5000000
1.1050752676089572	478.0	5000000
1.1052101268018557	498.0	5000000
1.1052720428047504	520.0	5000000
1.105282880793054	493.0	5000000
1.1053221967689644	509.0	5000000
1.1055034557237071	530.0	5000000
1.1055586396510535	483.0	5000000
1.105595229155155	517.0	5000000
1.1056280840698165	474.0	5000000
1.1058449636262155	468.0	5000000
1.1058742182361705	520.0	5000000
1.1059724797844086	381.0	5000000
1.1060489757427536	440.0	5000000
1.1060545820046854	567.0	5000000
1.1061491172118152	524.0	5000000
1.1066167120667645	517.0	5000000
1.1066780159540477	478.0	5000000
1.1067099670952991	538.0	5000000
1.106757298529756	471.0	5000000
1.106784934196968	520.0	5000000
1.1069147209077022	425.0	5000000
1.1070111946589174	398.0	5000000
1.1070928350739293	513.0	5000000
1.1071019053812177	495.0	5000000
1.1071211192622363	528.0	5000000
1.1071848312849433	466.0	5000000
1.1072469842592316	489.0	5000000
1.1073770433487935	491.0	5000000
1.1074744154514673	479.0	5000000
1.1078868545446232	483.0	5000000
1.1079915650800904	516.0	5000000
1.1080914206071182	423.0	5000000
1.108418319452404	448.0	5000000
1.10843188705998	517.0	5000000
1.108502574031208	486.0	5000000
1.1086451312123289	497.0	5000000
1.1088954263510178	466.0	5000000
1.1089030203050665	463.0	5000000
1.1089327411573686	546.0	5000000
1.1091783242860451	563.0	5000000
1.1092294991215526	541.0	5000000
1.1092410447942376	543.0	5000000
1.1092841089079857	470.0	5000000
1.109379165599885	500.0	5000000
1.1094560988853357	497.0	5000000
1.1095586040157783	451.0	5000000
1.1095936512015134	511.0	5000000
1.1096057975630391	501.0	5000000
1.1097152177550165	465.0	5000000
1.1099172671620692	478.0	5000000
1.110122411439838	437.0	5000000
1.1102071904789683	466.0	5000000
1.1104479826724178	448.0	5000000
1.1105375229593482	435.0	5000000
1.110619631694936	469.0	5000000
1.1106356614875366	475.0	5000000
1.1106754293312184	438.0	5000000
1.1109487225658978	406.0	5000000
1.1110337557884369	511.0	5000000
1.1111273156690051	505.0	5000000
1.111167241179217	572.0	5000000
1.1112899943965413	406.0	5000000
1.1113127230335986	447.0	5000000
1.1113647325705718	549.0	5000000
1.1114928703678602	538.0	5000000
1.1115339708409668	458.0	5000000
1.1115381262552662	530.0	5000000
1.1115574058992674	467.0	5000000
1.1119095722742418	451.0	5000000
1.1119478137257928	497.0	5000000
1.1121778945839131	485.0	5000000
1.1123097853480544	456.0	5000000
1.1123682528353311	470.0	5000000
1.1124148770902345	476.0	5000000
1.112451061393542	537.0	5000000
1.1125866259095372	522.0	5000000
1.1126057646973349	468.0	5000000
1.112750504697391	503.0	5000000
1.1127657316371822	446.0	5000000
1.112785586169883	455.0	5000000
1.1128714168274754	418.0	5000000
1.1129252487015648	474.0	5000000
1.1130307466063822	487.0	5000000
1.1132634199973304	454.0	5000000
1.1133147915071828	515.0	5000000
1.1133710052674453	436.0	5000000
1.1134283727807672	414.0	5000000
1.1134460303271272	535.0	5000000
1.1135710126748923	468.0	5000000
1.1136511689916335	536.0	5000000
1.1137730390118334	437.0	5000000
1.1139394793166149	482.0	5000000
1.1140410987723592	486.0	5000000
1.1141097944212457	466.0	5000000
1.1141530094275134	472.0	5000000
1.1141608912264762	528.0	5000000
1.1141648136772262	514.0	5000000
1.1143791213308931	458.0	5000000
1.1144224274513617	459.0	5000000
1.1145655756424468	479.0	5000000
1.114579573774436	512.0	5000000
1.1148715343063973	447.0	5000000
1.1149139307595903	509.0	5000000
1.1149851586903998	553.0	5000000
1.1150822459923602	465.0	5000000
1.1152281856516213	485.0	5000000
1.1153064818385214	511.0	5000000
1.1155049956034315	497.0	5000000
1.1156817419515863	448.0	5000000
1.1158188947943628	433.0	5000000
1.1160088828795676	455.0	5000000
1.1160269773713452	431.0	5000000
1.1161172653929363	482.0	5000000
1.1162305533066048	525.0	5000000
1.116332731725905	474.0	5000000
1.1165086072381991	491.0	5000000
1.1166334000150338	386.0	5000000
1.1166637142780915	462.0	5000000
1.1166899003935111	450.0	5000000
1.1166987049675945	465.0	5000000
1.1168148126269186	508.0	5000000
1.1168452582750177	518.0	5000000
1.1169124359966407	416.0	5000000
1.1169124947170792	480.0	5000000
1.117133645183392	525.0	5000000
1.1171748668453882	515.0	5000000
1.1174062714937651	463.0	5000000
1.117472783725444	530.0	5000000
1.1175246728049384	476.0	5000000
1.1175440863602897	468.0	5000000
1.1175995616905123	492.0	5000000
1.117624532135194	465.0	5000000
1.1176472790678973	491.0	5000000
1.1177246800394751	489.0	5000000
1.1177871085671367	466.0	5000000
1.1177998621642085	459.0	5000000
1.1178575697289856	418.0	5000000
1.1178754100181472	565.0	5000000
1.1179799543668747	525.0	5000000
1.1179834006713854	588.0	5000000
1.1180434790244207	478.0	5000000
1.1180502537907775	465.0	5000000
1.1180601951046685	445.0	5000000
1.1182546177879131	463.0	5000000
1.1182864781939292	454.0	5000000
1.1183412591694388	505.0	5000000
1.1185111764979414	437.0	5000000
1.118587371913104	504.0	5000000
1.1186005844360245	508.0	5000000
1.1187166130830464	515.0	5000000
1.118801217049354	465.0	5000000
1.1189557426832892	450.0	5000000
1.1191394990857604	431.0	5000000
1.119144250886842	468.0	5000000
1.1192078144754287	405.0	5000000
1.119282924649431	483.0	5000000
1.1194284489510862	462.0	5000000
1.119493471422614	477.0	5000000
1.1195408287880275	384.0	5000000
1.1195622511178858	481.0	5000000
1.119648838431664	480.0	5000000
1.1197307668112602	446.0	5000000
1.1197449445188736	494.0	5000000
1.1198081954042902	519.0	5000000
1.119869205304814	496.0	5000000
1.120030575089833	454.0	5000000
1.1200854879135065	468.0	5000000
1.1201233626400575	481.0	5000000
1.120135912955982	555.0	5000000
1.1201733449588949	418.0	5000000
1.1202694841820389	530.0	5000000
1.120309323324126	577.0	5000000
1.1205249656010414	445.0	5000000
1.1205308216493397	372.0	5000000
1.1206550870733591	467.0	5000000
1.1208568207530691	435.0	5000000
1.1208781649444202	423.0	5000000
1.1208907366277328	475.0	5000000
1.121010920335638	523.0	5000000
1.1211100595810348	474.0	5000000
1.1211148108631304	512.0	5000000
1.1211626679899087	482.0	5000000
1.12153654435719	459.0	5000000
1.1215416335555564	503.0	5000000
1.1215633430511998	469.0	5000000
1.1216626548038249	439.0	5000000
1.1218311536017698	530.0	5000000
1.1219257368812166	486.0	5000000
1.122106502489865	493.0	5000000
1.1221294938202788	521.0	5000000
1.1222442266419619	520.0	5000000
1.1222548888691566	444.0	5000000
1.1223440596453151	517.0	5000000
1.1226460622415293	477.0	5000000
1.1227234499611074	493.0	5000000
1.122889303584296	531.0	5000000
1.1229768588668163	545.0	5000000
1.1231036892721569	442.0	5000000
1.1234210966429659	473.0	5000000
1.1234248429891451	464.0	5000000
1.1234969437924756	492.0	5000000
1.1235157812257075	498.0	5000000
1.1235216097447722	508.0	5000000
1.1236535682517488	502.0	5000000
1.1237895175276766	481.0	5000000
1.1237903041321524	530.0	5000000
1.1240398234082207	391.0	5000000
1.1240440666327192	406.0	5000000
1.1242159241577117	578.0	5000000
1.124239722316624	485.0	5000000
1.1242732575045595	438.0	5000000
1.1243281421953886	518.0	5000000
1.1243521790038726	576.0	5000000
1.124597511330945	520.0	5000000
1.1246721253251244	489.0	5000000
1.1249330248817353	495.0	5000000
1.124959860611754	526.0	5000000
1.1249806890206169	397.0	5000000
1.1250034320348026	489.0	5000000
1.1251006130485932	508.0	5000000
1.1251208799059025	496.0	5000000
1.1251328879458915	408.0	5000000
1.125373328907223	444.0	5000000
1.1257473158913514	473.0	5000000
1.1257497331679898	465.0	5000000
1.1257872512362992	492.0	5000000
1.1258765210761252	550.0	5000000
1.1260248295876445	580.0	5000000
1.12603676944985	446.0	5000000
1.1261532444053708	476.0	5000000
1.1262152134258714	494.0	5000000
1.1262259362616935	519.0	5000000
1.1264607011493524	455.0	5000000
1.1264983555860175	523.0	5000000
1.1266417611705262	458.0	5000000
1.1266714422997917	496.0	5000000
1.1267098680766503	521.0	5000000
1.1268685496927375	404.0	5000000
1.12693638157381	454.0	5000000
1.1269862016469303	503.0	5000000
1.1270796308323383	496.0	5000000
1.127135100752786	466.0	5000000
1.1272194591871043	535.0	5000000
1.1272755771942942	490.0	5000000
1.1273349132568378	500.0	5000000
1.1274546216905337	442.0	5000000
1.1274675969603078	465.0	5000000
1.1275533761742893	482.0	5000000
1.1276269925877958	492.0	5000000
1.1277172348036737	498.0	5000000
1.127822879562427	542.0	5000000
1.1279016877248151	508.0	5000000
1.1279515204515818	470.0	5000000
1.1281014073703672	534.0	5000000
1.1281494078706946	463.0	5000000
1.128348975458591	500.0	5000000
1.1283583804550503	424.0	5000000
1.1284405446798926	434.0	5000000
1.12847364277907	496.0	5000000
1.1290356154387842	454.0	5000000
1.1290855298947875	420.0	5000000
1.1291913981326975	482.0	5000000
1.1292172708699246	443.0	5000000
1.1292739867689974	478.0	5000000
1.1292885050688115	512.0	5000000
1.1293293207200463	490.0	5000000
1.1293432654223314	505.0	5000000
1.1293496097589577	507.0	5000000
1.129360375275938	461.0	5000000
1.1297073810496774	519.0	5000000
1.1297494144162892	498.0	5000000
1.1297601444778993	528.0	5000000
1.129777446220432	571.0	5000000
1.129829333955655	493.0	5000000
1.1299798379944157	521.0	5000000
1.129993877722724	463.0	5000000
1.130030813695809	482.0	5000000
1.1300310373315725	453.0	5000000
1.1300459672329208	528.0	5000000
1.1301783930028773	476.0	5000000
1.1302718713365123	483.0	5000000
1.1306398584663917	478.0	5000000
1.1308691442169725	442.0	5000000
1.1308691990294122	449.0	5000000
1.1309430687578643	575.0	5000000
1.1310239344797417	537.0	5000000
1.1312028750556962	467.0	5000000
1.131237791809064	472.0	5000000
1.131352559099337	497.0	5000000
1.1314717149315832	514.0	5000000
1.1314749059156373	594.0	5000000
1.1314968260977312	463.0	5000000
1.1321026953251103	473.0	5000000
1.132236873893132	459.0	5000000
1.1323273797828413	505.0	5000000
1.132351459703518	481.0	5000000
1.1324420635358443	451.0	5000000
1.1324507933837038	408.0	5000000
1.132468945109665	479.0	5000000
1.1324888037571992	487.0	5000000
1.1325730482496628	444.0	5000000
1.1325995912881046	507.0	5000000
1.1327125482941922	506.0	5000000
1.1327396684845927	472.0	5000000
1.1328115982482796	474.0	5000000
1.1330521933904516	425.0	5000000
1.1330550818665732	477.0	5000000
1.1330898357869217	498.0	5000000
1.1330997883036416	486.0	5000000
1.1331376785751592	525.0	5000000
1.1331766219173758	462.0	5000000
1.1333794077033434	464.0	5000000
1.1337072967645554	508.0	5000000
1.1337369714503038	475.0	5000000
1.1337740829070566	481.0	5000000
1.1338150682498431	526.0	5000000
1.1338382820260025	507.0	5000000
1.1339252076728488	464.0	5000000
1.1340656806552254	444.0	5000000
1.134222013204598	506.0	5000000
1.1342977609102007	468.0	5000000
1.1343009425812132	484.0	5000000
1.1343015474077205	486.0	5000000
1.1343017098866546	490.0	5000000
1.1346221140353006	524.0	5000000
1.1346222716267165	459.0	5000000
1.1347889364686234	532.0	5000000
1.1350028111751975	497.0	5000000
1.1350137613189428	482.0	5000000
1.1350252646844745	537.0	5000000
1.1350767995496676	551.0	5000000
1.1352440936440873	484.0	5000000
1.1353469869013912	490.0	5000000
1.1355545174262685	487.0	5000000
1.1355945391636104	478.0	5000000
1.1356472887882658	552.0	5000000
1.1356780582324295	489.0	5000000
1.1357089538931393	461.0	5000000
1.1357210708154848	421.0	5000000
1.1357259069473056	461.0	5000000
1.1357389129642472	473.0	5000000
1.1357628181699972	540.0	5000000
1.1357785850652709	404.0	5000000
1.1360449624815256	490.0	5000000
1.1361133109555968	584.0	5000000
1.1361545476015298	535.0	5000000
1.136246518773912	468.0	5000000
1.136425472279849	427.0	5000000
1.13650069967923	430.0	5000000
1.1365780266913408	555.0	5000000
1.1366721178295782	446.0	5000000
1.1368334018486372	441.0	5000000
1.1369080373137666	493.0	5000000
1.1369617013164164	449.0	5000000
1.1370571462715326	474.0	5000000
1.1371505504782955	469.0	5000000
1.1372860329565366	542.0	5000000
1.137362597086157	555.0	5000000
1.1373709107326442	466.0	5000000
1.1377066607825057	494.0	5000000
1.1377252689639707	537.0	5000000
1.1379913585719073	468.0	5000000
1.138035003727555	430.0	5000000
1.1380542800102915	508.0	5000000
1.1380609451757238	572.0	5000000
1.138146280709747	479.0	5000000
1.1381548015358778	466.0	5000000
1.1381711943860449	507.0	5000000
1.1382665895591997	506.0	5000000
1.1384041006974916	496.0	5000000
1.1387667783238522	460.0	5000000
1.1387983643753097	529.0	5000000
1.1388028224277975	474.0	5000000
1.1388763237898225	484.0	5000000
1.1389969404043594	418.0	5000000
1.139004465560459	484.0	5000000
1.1390150550370906	507.0	5000000
1.1390583837415094	447.0	5000000
1.1390993047112954	460.0	5000000
1.1391020928377436	532.0	5000000
1.1391544778376477	506.0	5000000
1.1391816219628113	480.0	5000000
1.139245445769827	500.0	5000000
1.1393555094499719	444.0	5000000
1.139411105779787	430.0	5000000
1.1394514333771013	456.0	5000000
1.1396792901423898	436.0	5000000
1.1397110344068375	464.0	5000000
1.1399055536068112	497.0	5000000
1.1400373908224224	457.0	5000000
1.1402335436963265	526.0	5000000
1.1404309460292918	461.0	5000000
1.140603699966585	467.0	5000000
1.1406166500056298	517.0	5000000
1.140688816445182	547.0	5000000
1.1407364538559563	494.0	5000000
1.14077641996693	485.0	5000000
1.1407786931292871	496.0	5000000
1.1410023547417285	549.0	5000000
1.1410268622538802	449.0	5000000
1.1410652242367467	445.0	5000000
1.141083949427896	494.0	5000000
1.1410986499821576	454.0	5000000
1.1413260730293726	489.0	5000000
1.1413641659725466	551.0	5000000
1.1413862267442256	429.0	5000000
1.1414615651943525	462.0	5000000
1.1414699579001422	507.0	5000000
1.141493682098508	477.0	5000000
1.1416790340363094	532.0	5000000
1.1417122846276089	489.0	5000000
1.1417476321083408	487.0	5000000
1.141774364365164	458.0	5000000
1.141936760869546	458.0	5000000
1.1420761325568198	448.0	5000000
1.1421167609697538	443.0	5000000
1.142187482054813	485.0	5000000
1.1422297930224492	486.0	5000000
1.142333334522854	475.0	5000000
1.1425409531417676	501.0	5000000
1.1425963847464529	462.0	5000000
1.1426837118352342	479.0	5000000
1.1426874235184243	539.0	5000000
1.1428718460714775	490.0	5000000
1.143010767171654	492.0	5000000
1.143052825105735	512.0	5000000
1.1430898160306115	482.0	5000000
1.1430977703566811	406.0	5000000
1.1431886637858533	460.0	5000000
1.1433699424751982	473.0	5000000
1.143454199753218	492.0	5000000
1.143590546130402	504.0	5000000
1.1436044570661588	506.0	5000000
1.1438020441440242	502.0	5000000
1.1441212148120856	511.0	5000000
1.1443574973396566	455.0	5000000
1.1444257409688192	559.0	5000000
1.1447116222060378	508.0	5000000
1.1448862862990747	508.0	5000000
1.1449001813032806	505.0	5000000
1.1450298623039386	442.0	5000000
1.14504837692845	504.0	5000000
1.145332765792781	453.0	5000000
1.1454908937329518	485.0	5000000
1.145624815902929	396.0	5000000
1.1456430327482792	471.0	5000000
1.1459132067413864	519.0	5000000
1.1459704524952516	504.0	5000000
1.1459902582550032	411.0	5000000
1.146042641753021	531.0	5000000
1.1462597755133943	505.0	5000000
1.146290579769046	471.0	5000000
1.146370567988584	549.0	5000000
1.1463842533929034	418.0	5000000
1.1465632555367449	493.0	5000000
1.1465804485372502	444.0	5000000
1.1466874955113866	475.0	5000000
1.1468142492722402	479.0	5000000
1.1471163813827432	415.0	5000000
1.1472741514858615	473.0	5000000
1.147296060422808	532.0	5000000
1.1472981727384948	506.0	5000000
1.1474025939970909	502.0	5000000
1.1474527034171702	487.0	5000000
1.147728694525124	535.0	5000000
1.1478038883583987	446.0	5000000
1.147837712670122	527.0	5000000
1.1478627526977654	438.0	5000000
1.1479119457528089	491.0	5000000
1.1479352578599349	478.0	5000000
1.1480239213923795	454.0	5000000
1.1480555063700302	424.0	5000000
1.1481481708418149	458.0	5000000
1.1483480653848717	461.0	5000000
1.1483817361811737	506.0	5000000
1.1483876880580215	488.0	5000000
1.1483924038757285	516.0	5000000
1.1484038685191869	464.0	5000000
1.1484974119373583	577.0	5000000
1.1486946519994858	513.0	5000000
1.148758432031359	483.0	5000000
1.1488347939119008	470.0	5000000
1.1492341823880143	423.0	5000000
1.1495109266467871	545.0	5000000
1.1495211957667022	496.0	5000000
1.1495802756730562	519.0	5000000
1.1496133347692328	479.0	5000000
1.149628524556369	472.0	5000000
1.1498971900404988	463.0	5000000
1.1499120594680274	507.0	5000000
1.1499623286165002	488.0	5000000
1.150260289494646	519.0	5000000
1.1502757438244775	445.0	5000000
1.1503563358838207	502.0	5000000
1.1506411171355937	491.0	5000000
1.15098403692254	449.0	5000000
1.151023729149734	499.0	5000000
1.1510655155347842	450.0	5000000
1.1511145405245236	541.0	5000000
1.1511334019580346	477.0	5000000
1.1511536612965552	496.0	5000000
1.1511835614446233	416.0	5000000
1.15120759961455	464.0	5000000
1.1513401121605549	479.0	5000000
1.1515596683534115	526.0	5000000
1.151562770171274	430.0	5000000
1.1517772641952464	415.0	5000000
1.1517793953077875	530.0	5000000
1.151808812134867	485.0	5000000
1.1518100219087593	494.0	5000000
1.15185454691877	429.0	5000000
1.1518563548623746	464.0	5000000
1.1519174328803021	481.0	5000000
1.1519960809442655	441.0	5000000
1.1520748834025387	402.0	5000000
1.1521900643436074	448.0	5000000
1.1522031853248038	460.0	5000000
1.1522680542992734	510.0	5000000
1.1524626536339189	531.0	5000000
1.1526445696526362	570.0	5000000
1.1526822537229866	459.0	5000000
1.1528997652712794	480.0	5000000
1.1529240366803963	490.0	5000000
1.1530765738835282	503.0	5000000
1.1531195521599833	438.0	5000000
1.1531448163535725	482.0	5000000
1.1532157143968411	505.0	5000000
1.153406919025485	486.0	5000000
1.1536857620510994	515.0	5000000
1.15371520710176	444.0	5000000
1.15383214232408	531.0	5000000
1.1538605332348937	465.0	5000000
1.1539042537304436	558.0	5000000
1.1544241188419535	482.0	5000000
1.1544471542032	566.0	5000000
1.1547219688166812	542.0	5000000
1.1547321372650852	467.0	5000000
1.1547634043804005	450.0	5000000
1.1547687103493185	425.0	5000000
1.1551694828725108	483.0	5000000
1.1552484162392576	490.0	5000000
1.1557115866924008	478.0	5000000
1.1557400218743432	471.0	5000000
1.1560101074089748	456.0	5000000
1.1561512037368706	473.0	5000000
1.1561639237749368	518.0	5000000
1.1562088473793262	528.0	5000000
1.1563445840700963	447.0	5000000
1.1565648652044556	539.0	5000000
1.1566270475383236	524.0	5000000
1.1568082290154598	459.0	5000000
1.1568166387043934	512.0	5000000
1.1568939800829416	479.0	5000000
1.1569040975306921	487.0	5000000
1.1569605411032728	491.0	5000000
1.1569832949462473	501.0	5000000
1.1570289690044528	442.0	5000000
1.1573025369668846	449.0	5000000
1.1573685884282738	525.0	5000000
1.1574019432358986	517.0	5000000
1.1577610255508883	417.0	5000000
1.157896890900665	481.0	5000000
1.1579278478298007	488.0	5000000
1.1580411163679083	485.0	5000000
1.158264482619236	420.0	5000000
1.1583648961967687	478.0	5000000
1.1584044169317222	478.0	5000000
1.1584146163889355	431.0	5000000
1.1584266552290932	515.0	5000000
1.1585225773123422	414.0	5000000
1.1587399068024131	537.0	5000000
1.158740992768941	520.0	5000000
1.1589265835911469	469.0	5000000
1.158938671747873	554.0	5000000
1.1590127837166466	472.0	5000000
1.1590728269257276	523.0	5000000
1.1591409652657385	452.0	5000000
1.1595672746879817	552.0	5000000
1.159598715110194	466.0	5000000
1.1596370656449646	505.0	5000000
1.1596664046345304	498.0	5000000
1.1597233579147994	562.0	5000000
1.159802999609941	468.0	5000000
1.1598499041052237	498.0	5000000
1.1599058365935468	493.0	5000000
1.1599708627780756	472.0	5000000
1.160005299978564	504.0	5000000
1.1602221819160945	506.0	5000000
1.1602712554382737	495.0	5000000
1.1602721620247176	519.0	5000000
1.1604550302416874	588.0	5000000
1.1604754442624785	561.0	5000000
1.1607481768316663	468.0	5000000
1.160805406090112	514.0	5000000
1.160819902545215	521.0	5000000
1.1609768657004342	467.0	5000000
1.1610706556740191	442.0	5000000
1.1610738980043362	447.0	5000000
1.161654129697502	456.0	5000000
1.1618466299136567	435.0	5000000
1.162010500586165	450.0	5000000
1.1621774140934231	506.0	5000000
1.1621972652294834	425.0	5000000
1.1622433070373321	442.0	5000000
1.1623161995787652	458.0	5000000
1.1624116115193552	502.0	5000000
1.1624228135757293	460.0	5000000
1.162434354476948	405.0	5000000
1.1625109228570454	513.0	5000000
1.1625932501155924	464.0	5000000
1.1629261533552842	442.0	5000000
1.1629558478329285	552.0	5000000
1.1629631308054198	497.0	5000000
1.1631211863738224	554.0	5000000
1.1631720719954792	546.0	5000000
1.1633328022436116	493.0	5000000
1.163429731746262	484.0	5000000
1.1634537646941607	535.0	5000000
1.163484491209671	477.0	5000000
1.1635015038953658	485.0	5000000
1.1636875250535668	473.0	5000000
1.1636947006556126	504.0	5000000
1.1638809542159814	550.0	5000000
1.1638996759136275	423.0	5000000
1.1639344850244489	515.0	5000000
1.1639821436458966	521.0	5000000
1.1640443525776432	387.0	5000000
1.1640616330558695	434.0	5000000
1.1640924477652628	482.0	5000000
1.1641623213045218	460.0	5000000
1.1641947143273408	512.0	5000000
1.1641973027000063	463.0	5000000
1.1642945685289223	529.0	5000000
1.1644113300662882	497.0	5000000
1.16442745793236	448.0	5000000
1.1645583725557191	518.0	5000000
1.1645682551605616	450.0	5000000
1.164597796379169	472.0	5000000
1.164613351623322	481.0	5000000
1.1646977792080535	527.0	5000000
1.1647081980208676	519.0	5000000
1.1648477880855037	570.0	5000000
1.1649670714904232	539.0	5000000
1.164971684006512	420.0	5000000
1.1652197133459858	516.0	5000000
1.1652421284103165	509.0	5000000
1.1656358107503542	452.0	5000000
1.1657040460800607	476.0	5000000
1.165719088141956	466.0	5000000
1.1658058498293964	496.0	5000000
1.1658607434910002	425.0	5000000
1.1658847490229771	464.0	5000000
1.1659008503703878	490.0	5000000
1.1659543203463565	499.0	5000000
1.1661161619841	564.0	5000000
1.1661350284609808	406.0	5000000
1.1661900770888836	570.0	5000000
1.1662670066547722	501.0	5000000
1.1663302668719946	528.0	5000000
1.1664450703023592	495.0	5000000
1.1664699930558928	513.0	5000000
1.1664785848792452	493.0	5000000
1.1665260198581586	469.0	5000000
1.166583228842715	494.0	5000000
1.1667918097838317	469.0	5000000
1.1671451088805505	477.0	5000000
1.1673769350991594	454.0	5000000
1.1674749342255242	457.0	5000000
1.1676117544568552	510.0	5000000
1.1676859947779148	535.0	5000000
1.1677110178971386	438.0	5000000
1.1679229084890514	509.0	5000000
1.1680403608001602	542.0	5000000
1.1680808947647177	527.0	5000000
1.1682976740063595	542.0	5000000
1.1683275979600252	487.0	5000000
1.1683992882470673	441.0	5000000
1.1687049593884649	428.0	5000000
1.1688214181736236	462.0	5000000
1.1690065568011074	488.0	5000000
1.169020322148311	476.0	5000000
1.1690463146508243	474.0	5000000
1.1690681661404492	487.0	5000000
1.1691025393715857	452.0	5000000
1.1693042169747183	453.0	5000000
1.1693149405358612	504.0	5000000
1.1693181942352642	459.0	5000000
1.169355762706459	477.0	5000000
1.1694058351240877	479.0	5000000
1.1694148022330917	527.0	5000000
1.169465135400387	517.0	5000000
1.1696570489661258	449.0	5000000
1.1697195103276128	474.0	5000000
1.1697252342169824	504.0	5000000
1.1697683194887143	468.0	5000000
1.1698085858720932	512.0	5000000
1.1699391707730646	508.0	5000000
1.1699481997367132	470.0	5000000
1.1699732760882129	507.0	5000000
1.1699883408227258	460.0	5000000
1.170119037757247	421.0	5000000
1.1701537756528508	469.0	5000000
1.1702879851075445	496.0	5000000
1.170411142988876	480.0	5000000
1.1704241621236875	407.0	5000000
1.1704621851483246	464.0	5000000
1.1705358089799691	471.0	5000000
1.1705575114056996	444.0	5000000
1.1706416208847212	462.0	5000000
1.170712760753694	496.0	5000000
1.1708335761896196	473.0	5000000
1.1709228580616706	552.0	5000000
1.1709427052885035	475.0	5000000
1.1709560051766503	573.0	5000000
1.1710442799705243	453.0	5000000
1.171061504191281	497.0	5000000
1.171116478052481	454.0	5000000
1.17123710472887	469.0	5000000
1.1712376235277269	512.0	5000000
1.1712529906286546	494.0	5000000
1.1712854860473856	498.0	5000000
1.171382388253925	472.0	5000000
1.1714763374079102	468.0	5000000
1.171643104499735	501.0	5000000
1.1716588143011857	471.0	5000000
1.1717206269290124	461.0	5000000
1.1718606498827873	513.0	5000000
1.1719325302232626	483.0	5000000
1.1719764822428975	476.0	5000000
1.1721143245586387	476.0	5000000
1.1721713494884352	474.0	5000000
1.1722851295178311	501.0	5000000
1.1723645945161978	475.0	5000000
1.1724503002685247	546.0	5000000
1.1724951136183606	467.0	5000000
1.1726131669564324	436.0	5000000
1.1726551469317017	416.0	5000000
1.172941989977646	464.0	5000000
1.1730672770817288	491.0	5000000
1.1731123642662724	498.0	5000000
1.1731340589919228	519.0	5000000
1.173141216104118	451.0	5000000
1.1731622233249237	480.0	5000000
1.173304626382838	483.0	5000000
1.1734011548249847	552.0	5000000
1.1734569663837515	506.0	5000000
1.173464597301628	460.0	5000000
1.173485431385666	453.0	5000000
1.173629249878472	504.0	5000000
1.173637841740304	465.0	5000000
1.1737108487973615	539.0	5000000
1.1739107652402212	525.0	5000000
1.1739376177623553	451.0	5000000
1.1740098968940544	520.0	5000000
1.1740233409560372	479.0	5000000
1.174084900247713	510.0	5000000
1.1741179420056926	479.0	5000000
1.1741259777833193	461.0	5000000
1.1741586912162636	419.0	5000000
1.1743596824768268	412.0	5000000
1.1743695693678076	559.0	5000000
1.174376610957963	460.0	5000000
1.174420992371283	479.0	5000000
1.1745443272573044	449.0	5000000
1.174682671872931	486.0	5000000
1.1747068175246032	470.0	5000000
1.1747342984470337	425.0	5000000
1.174803477694057	465.0	5000000
1.1748206846253395	495.0	5000000
1.17496051028757	442.0	5000000
1.1749987526825114	493.0	5000000
1.1751206743658722	475.0	5000000
1.17512171508506	511.0	5000000
1.1753017401987362	526.0	5000000
1.1753178654555054	465.0	5000000
1.1753445868824008	494.0	5000000
1.1754328712323554	474.0	5000000
1.1754351075020375	471.0	5000000
1.1756133826465367	553.0	5000000
1.1758076017075587	490.0	5000000
1.175884403993611	503.0	5000000
1.1761124656993345	550.0	5000000
1.1762692899140663	548.0	5000000
1.1762787137369093	490.0	5000000
1.1763065651598783	496.0	5000000
1.1764654521261961	453.0	5000000
1.1765816867853032	531.0	5000000
1.1766548780415766	506.0	5000000
1.1766871774273369	492.0	5000000
1.1768212900624695	477.0	5000000
1.1768867907807152	453.0	5000000
1.1769356766040713	448.0	5000000
1.1772086340129526	449.0	5000000
1.177389596028965	475.0	5000000
1.177427096550407	501.0	5000000
1.1775474109755375	454.0	5000000
1.177662549960968	389.0	5000000
1.1776717014863294	545.0	5000000
1.1776766057017118	494.0	5000000
1.178109900692495	486.0	5000000
1.17823458362758	456.0	5000000
1.1782461672062965	550.0	5000000
1.1783153765482692	492.0	5000000
1.1783954166335333	565.0	5000000
1.1786783906048772	603.0	5000000
1.1787183335836668	455.0	5000000
1.1788426848298248	503.0	5000000
1.1788477862367603	489.0	5000000
1.178884998406576	402.0	5000000
1.1790994936586188	538.0	5000000
1.1791003948447034	536.0	5000000
1.179241025592158	462.0	5000000
1.1793759822971563	472.0	5000000
1.1796525244731129	482.0	5000000
1.1796665655920304	535.0	5000000
1.1797162993785506	467.0	5000000
1.1797702942833368	505.0	5000000
1.1797801786565267	542.0	5000000
1.179808183856054	514.0	5000000
1.1799230684947162	452.0	5000000
1.1800269682196936	575.0	5000000
1.1801834766076875	503.0	5000000
1.18032132800156	421.0	5000000
1.1803644362983736	539.0	5000000
1.180384487771617	452.0	5000000
1.1804126571152942	555.0	5000000
1.1804682257473509	497.0	5000000
1.1807037893265866	492.0	5000000
1.180769001345228	503.0	5000000
1.1807806951325803	478.0	5000000
1.1808145902918568	487.0	5000000
1.1809761485623784	501.0	5000000
1.1813466134102026	492.0	5000000
1.1813522760970459	496.0	5000000
1.1813611990766772	496.0	5000000
1.1814919059352926	457.0	5000000
1.1816767856665913	412.0	5000000
1.1816880398267575	516.0	5000000
1.1818976545949753	515.0	5000000
1.181974023803932	562.0	5000000
1.182166142294458	444.0	5000000
1.1821986696953592	461.0	5000000
1.1822038414780571	517.0	5000000
1.1824637106775584	481.0	5000000
1.1824957964450251	497.0	5000000
1.182505726638615	514.0	5000000
1.1825500563938705	496.0	5000000
1.1826228815941593	483.0	5000000
1.1827858871120045	510.0	5000000
1.1828097281858936	474.0	5000000
1.1829633999737053	496.0	5000000
1.183323295681339	496.0	5000000
1.183326769178187	479.0	5000000
1.1833421873255825	473.0	5000000
1.1835359400545804	452.0	5000000
1.1836077298361198	444.0	5000000
1.1836770492708173	438.0	5000000
1.1836987466870588	511.0	5000000
1.1839502427872686	514.0	5000000
1.1841911153608806	578.0	5000000
1.184218112991517	470.0	5000000
1.1842227538909236	520.0	5000000
1.1843559883475776	516.0	5000000
1.1845151872369128	480.0	5000000
1.1846560342641284	495.0	5000000
1.184744476341208	554.0	5000000
1.1847671266403872	459.0	5000000
1.1849994313573575	472.0	5000000
1.1852959659029252	494.0	5000000
1.1853671619391322	449.0	5000000
1.1854939462491552	490.0	5000000
1.1858870381981554	550.0	5000000
1.1858923451890897	491.0	5000000
1.186064820059053	468.0	5000000
1.1860743071204145	522.0	5000000
1.186100661368493	506.0	5000000
1.1861593701221027	479.0	5000000
1.1864137445903062	476.0	5000000
1.186474668621301	487.0	5000000
1.1864799387247902	481.0	5000000
1.1867005886346875	513.0	5000000
1.187014377021637	470.0	5000000
1.187036528908774	554.0	5000000
1.1871191042832854	460.0	5000000
1.187172548093526	462.0	5000000
1.187368036425673	477.0	5000000
1.1874693626515531	463.0	5000000
1.1875203879501095	553.0	5000000
1.1875590325004128	477.0	5000000
1.187582102880692	497.0	5000000
1.1877186439530072	450.0	5000000
1.1879667271873753	481.0	5000000
1.1880281865202016	499.0	5000000
1.1881597153220782	456.0	5000000
1.188222337717142	486.0	5000000
1.1883291733988792	491.0	5000000
1.1883462191530685	489.0	5000000
1.188369612723296	442.0	5000000
1.188392393858401	443.0	5000000
1.1884160549556086	434.0	5000000
1.1884257202170223	490.0	5000000
1.1884484424796535	456.0	5000000
1.1885499374441508	475.0	5000000
1.18880660054995	516.0	5000000
1.1888612955215474	609.0	5000000
1.1889790460801182	472.0	5000000
1.1891564990340042	441.0	5000000
1.1891625162278143	514.0	5000000
1.1894876869806312	445.0	5000000
1.189534124821461	520.0	5000000
1.1896131037918476	451.0	5000000
1.1897479254363303	486.0	5000000
1.1898119493625716	458.0	5000000
1.1898287745596543	459.0	5000000
1.1898916329422862	483.0	5000000
1.1899758936736131	456.0	5000000
1.1900965241604402	518.0	5000000
1.190121769650102	511.0	5000000
1.1902068496461458	442.0	5000000
1.1902889176083933	450.0	5000000
1.190364373625989	533.0	5000000
1.1903790774608365	501.0	5000000
1.1904452132026002	548.0	5000000
1.1905149607278585	438.0	5000000
1.190845422115956	525.0	5000000
1.1909811039741705	475.0	5000000
1.1910783350260739	574.0	5000000
1.1912150792085527	519.0	5000000
1.1914876215420602	475.0	5000000
1.1915820663037553	431.0	5000000
1.1916227093733005	498.0	5000000
1.1916841390574142	535.0	5000000
1.1916947000341331	393.0	5000000
1.191853603343835	530.0	5000000
1.1921706266890784	453.0	5000000
1.1921986508105529	495.0	5000000
1.1922417616555692	403.0	5000000
1.19233584110664	459.0	5000000
1.1924816967606124	503.0	5000000
1.1924851945314876	482.0	5000000
1.1925193339305398	444.0	5000000
1.1926226925435104	504.0	5000000
1.192632378400166	458.0	5000000
1.1929041418162565	448.0	5000000
1.1929175483481522	527.0	5000000
1.1930748757176248	466.0	5000000
1.1931184823697358	486.0	5000000
1.1932336790402	478.0	5000000
1.1932705778369022	499.0	5000000
1.193331138204487	437.0	5000000
1.1933622734872265	437.0	5000000
1.1934518778017802	501.0	5000000
1.193505640535584	406.0	5000000
1.1936727068203947	490.0	5000000
1.193943860582119	440.0	5000000
1.1939844798976265	439.0	5000000
1.1940202920726914	453.0	5000000
1.1944301459749342	477.0	5000000
1.1944315337472855	491.0	5000000
1.1944355770979056	499.0	5000000
1.1946395047866023	492.0	5000000
[truncated: 48,080 more rows]
