# Supplementary material for: The evolutionary maintenance of Lévy flight foraging
Source: PLoS Comput Biol. 2022 Jan 18;18(1):e1009490. doi: 10.1371/journal.pcbi.1009490 (PMC8797186; doi:10.1371/journal.pcbi.1009490)
Supplement: S1 Data — (ZIP) [file pcbi.1009490.s005.zip › S1_Data/single_generation_data/speed_1/levy_dim_1_results/fd_eol3]

1.0000924792611472	930.0	10000000
1.0001084312406363	952.0	10000000
1.0001816504795689	824.0	10000000
1.0001826620913803	1027.0	10000000
1.0001843303804283	1018.0	10000000
1.0003398567884223	948.0	10000000
1.0008996834027697	1000.0	10000000
1.000987256842378	959.0	10000000
1.0010075227362172	944.0	10000000
1.0010609002938355	1004.0	10000000
1.0011802596906745	955.0	10000000
1.001187262772378	955.0	10000000
1.0011883151037515	970.0	10000000
1.00121143283349	925.0	10000000
1.00122366150409	934.0	10000000
1.001268536837552	915.0	10000000
1.0016681015578723	981.0	10000000
1.0016841542581654	906.0	10000000
1.001810193618326	990.0	10000000
1.0018573844236924	918.0	10000000
1.0020824508488788	1052.0	10000000
1.0021154107716836	1007.0	10000000
1.0021363295611587	952.0	10000000
1.0021880041212283	1014.0	10000000
1.0022313145804982	1028.0	10000000
1.0025664602764168	938.0	10000000
1.0027764223598266	1043.0	10000000
1.0028059429970977	893.0	10000000
1.003100747346788	1012.0	10000000
1.003245192334829	908.0	10000000
1.0033613184549734	943.0	10000000
1.003371438579984	1060.0	10000000
1.0034019053447305	993.0	10000000
1.0034696033237962	983.0	10000000
1.0035724249089608	922.0	10000000
1.0036996050757292	887.0	10000000
1.003807650402296	1002.0	10000000
1.0041786785187554	1005.0	10000000
1.0042525016610702	974.0	10000000
1.0043986458175889	911.0	10000000
1.004411334922252	916.0	10000000
1.0046734074482435	867.0	10000000
1.0047198585583024	991.0	10000000
1.004779606427251	919.0	10000000
1.004915369559864	966.0	10000000
1.004918575074853	1032.0	10000000
1.0049471164866892	1021.0	10000000
1.0049598730235625	829.0	10000000
1.0049681340742818	905.0	10000000
1.0050280924028372	954.0	10000000
1.0050321444325911	887.0	10000000
1.0050459967645695	929.0	10000000
1.0051457672574124	1008.0	10000000
1.0052582658623657	993.0	10000000
1.0052833383182127	967.0	10000000
1.0052883210784076	1056.0	10000000
1.0053509249726102	1065.0	10000000
1.005421232742017	887.0	10000000
1.0056967364225071	924.0	10000000
1.0057835631122551	1042.0	10000000
1.0057940635596148	975.0	10000000
1.0058049132185172	977.0	10000000
1.006009501623601	1060.0	10000000
1.0060174537953142	936.0	10000000
1.006061262579535	997.0	10000000
1.0060758102106837	985.0	10000000
1.0062788270700147	963.0	10000000
1.0064394534381051	965.0	10000000
1.0065381478989974	918.0	10000000
1.0065814211910429	981.0	10000000
1.0065996764457454	938.0	10000000
1.0066871798875567	955.0	10000000
1.0067088340396326	914.0	10000000
1.0067188921096712	982.0	10000000
1.006733440010257	884.0	10000000
1.0067677729146454	1007.0	10000000
1.0067749219741775	893.0	10000000
1.0067996404122057	875.0	10000000
1.0068545925057313	971.0	10000000
1.0068889722927938	946.0	10000000
1.0069238690111697	1041.0	10000000
1.0070539460210983	1014.0	10000000
1.0071217566053638	968.0	10000000
1.0072041057175136	1037.0	10000000
1.0072680540254642	949.0	10000000
1.0073595827455537	952.0	10000000
1.0073847929812154	911.0	10000000
1.0074934347360478	1034.0	10000000
1.0075101061092329	965.0	10000000
1.0076275097282164	1004.0	10000000
1.007780071073427	946.0	10000000
1.0077803986182141	941.0	10000000
1.008009212150255	882.0	10000000
1.0081266889752951	1025.0	10000000
1.0081408825205216	905.0	10000000
1.0081441252074272	931.0	10000000
1.0083796141928905	865.0	10000000
1.0085886084617182	842.0	10000000
1.0087633785577703	1020.0	10000000
1.0087641024603675	932.0	10000000
1.0087834512459162	1042.0	10000000
1.0087936061963267	887.0	10000000
1.0090808807439615	949.0	10000000
1.009094776784757	967.0	10000000
1.009177042984716	956.0	10000000
1.0092116433345495	963.0	10000000
1.0092182577476023	895.0	10000000
1.0093777497444876	984.0	10000000
1.0097307455244282	1033.0	10000000
1.009899501412863	1067.0	10000000
1.0100023168003551	1044.0	10000000
1.0101673848575141	1021.0	10000000
1.0102395492755318	908.0	10000000
1.0103901118968346	945.0	10000000
1.0103958479838673	979.0	10000000
1.0106359382582872	884.0	10000000
1.0106977631688014	1009.0	10000000
1.010854898515178	1055.0	10000000
1.0109723047797488	999.0	10000000
1.0111243311901752	1037.0	10000000
1.011161832784226	940.0	10000000
1.0111787082269872	992.0	10000000
1.0112100254819605	968.0	10000000
1.0112578321924306	994.0	10000000
1.0112865240340398	971.0	10000000
1.011343268656917	906.0	10000000
1.011344066132191	925.0	10000000
1.0113632901469396	918.0	10000000
1.0113691638659474	973.0	10000000
1.0115454904120529	953.0	10000000
1.0115617504858685	884.0	10000000
1.0115963406713648	974.0	10000000
1.0119480661045208	953.0	10000000
1.012385613538044	874.0	10000000
1.0124076262525965	999.0	10000000
1.0124085793538722	899.0	10000000
1.012458278773415	973.0	10000000
1.0124777080396394	972.0	10000000
1.0125935290010937	998.0	10000000
1.0127612110117714	1073.0	10000000
1.0128312789035967	958.0	10000000
1.0128747405600849	1029.0	10000000
1.0129277508456085	1024.0	10000000
1.0129345219697474	937.0	10000000
1.012939884873972	874.0	10000000
1.0132492521516374	960.0	10000000
1.0133093402129745	1007.0	10000000
1.01357062463458	1031.0	10000000
1.0135774313865469	913.0	10000000
1.013716478489895	903.0	10000000
1.0140288918241422	1015.0	10000000
1.0140518511094585	961.0	10000000
1.014133489900312	941.0	10000000
1.014146682298758	985.0	10000000
1.0145648792669817	896.0	10000000
1.0147774282542634	861.0	10000000
1.0151603229844002	1009.0	10000000
1.0151720866427447	905.0	10000000
1.0151811803926472	914.0	10000000
1.0152796134531168	1007.0	10000000
1.0152919218311331	952.0	10000000
1.0153525169255193	942.0	10000000
1.0154207399245716	1014.0	10000000
1.015449043343546	989.0	10000000
1.0156179742628149	1031.0	10000000
1.0156477413702505	922.0	10000000
1.0157645589960915	956.0	10000000
1.0159042270296612	937.0	10000000
1.0159650314056532	918.0	10000000
1.0160581184111763	857.0	10000000
1.016153374293772	996.0	10000000
1.0161615171945984	1019.0	10000000
1.0161952824276694	1051.0	10000000
1.0162134094663346	968.0	10000000
1.0164820079169814	1069.0	10000000
1.0166013175841506	970.0	10000000
1.0166457289081534	1053.0	10000000
1.016653025464073	897.0	10000000
1.0169356781309826	942.0	10000000
1.0169694702046446	1070.0	10000000
1.016973088443054	863.0	10000000
1.0170045893396376	876.0	10000000
1.0171776751214463	930.0	10000000
1.0173541396053458	970.0	10000000
1.0173827638489947	1050.0	10000000
1.0173921166811228	950.0	10000000
1.0175737487389789	888.0	10000000
1.0177067530781272	934.0	10000000
1.0180358258879854	962.0	10000000
1.0181001696948722	863.0	10000000
1.0182680104549091	1002.0	10000000
1.018750505913157	967.0	10000000
1.0187516036759532	916.0	10000000
1.018866802267317	977.0	10000000
1.0189268784557195	954.0	10000000
1.0189310423040685	980.0	10000000
1.0189962267831765	981.0	10000000
1.019050991342563	911.0	10000000
1.019051062346067	918.0	10000000
1.019209851676068	873.0	10000000
1.019223798228161	970.0	10000000
1.0192417054210263	1049.0	10000000
1.0192771540710055	941.0	10000000
1.0192796233510055	1031.0	10000000
1.0192923022204723	1022.0	10000000
1.0193047144042762	958.0	10000000
1.0194306614515816	976.0	10000000
1.0195231123839834	996.0	10000000
1.019594138378114	1011.0	10000000
1.0197622735161822	1054.0	10000000
1.019854008946204	981.0	10000000
1.0203182714767736	956.0	10000000
1.0203487589886442	1015.0	10000000
1.020716784159545	1005.0	10000000
1.0208014625932078	1004.0	10000000
1.020803090677618	944.0	10000000
1.0208195495838996	950.0	10000000
1.0208625323841756	905.0	10000000
1.0208771760311133	948.0	10000000
1.0208872256681407	872.0	10000000
1.0208877398969594	972.0	10000000
1.0210106402051324	925.0	10000000
1.0212343445188368	903.0	10000000
1.0212903814418042	922.0	10000000
1.0213281583335951	941.0	10000000
1.0213548410904807	922.0	10000000
1.0215875112057862	963.0	10000000
1.0216056686310058	907.0	10000000
1.0216260830725483	967.0	10000000
1.0216535057243499	983.0	10000000
1.021658284569734	1002.0	10000000
1.0216658846023443	909.0	10000000
1.021753402330288	976.0	10000000
1.0219048946890914	1052.0	10000000
1.0221722440722898	983.0	10000000
1.0226289660075396	1037.0	10000000
1.0227326104057055	915.0	10000000
1.0227816707161044	988.0	10000000
1.022799310690117	929.0	10000000
1.022970285608277	942.0	10000000
1.0231519198381651	911.0	10000000
1.0232079342990532	971.0	10000000
1.0234388185742065	969.0	10000000
1.0234610146805092	1011.0	10000000
1.0235819489441078	958.0	10000000
1.023620369454613	1011.0	10000000
1.023888592511121	1015.0	10000000
1.023916317118997	930.0	10000000
1.0239323185265128	970.0	10000000
1.0239716172402042	980.0	10000000
1.0240144475065756	1016.0	10000000
1.024079833622313	884.0	10000000
1.024097083436609	973.0	10000000
1.024250515079702	931.0	10000000
1.0243338893835154	1031.0	10000000
1.0243344127697098	995.0	10000000
1.0244943393361825	970.0	10000000
1.02456910820593	995.0	10000000
1.0248172277037084	906.0	10000000
1.024969981310809	1013.0	10000000
1.0251433985436755	972.0	10000000
1.0253919996683682	907.0	10000000
1.025641277730712	952.0	10000000
1.0256418203881503	988.0	10000000
1.025769788483498	941.0	10000000
1.0258737402985942	955.0	10000000
1.026052428585149	940.0	10000000
1.026197393364502	970.0	10000000
1.026203539779508	1040.0	10000000
1.026356083435275	900.0	10000000
1.0266561366949891	958.0	10000000
1.0267686616279246	895.0	10000000
1.026828292607131	893.0	10000000
1.0268738422338184	928.0	10000000
1.0269831358577362	1019.0	10000000
1.0270163409566453	1054.0	10000000
1.0270873148257869	950.0	10000000
1.027102130714287	1020.0	10000000
1.0271607426108111	931.0	10000000
1.0274417270244625	1019.0	10000000
1.0275228535863832	1055.0	10000000
1.0275477727951157	1034.0	10000000
1.0276881613464863	908.0	10000000
1.0277156693611729	972.0	10000000
1.0277260076549524	964.0	10000000
1.028008301620177	892.0	10000000
1.0281856047650768	999.0	10000000
1.028226536423951	1007.0	10000000
1.0283164563830458	1010.0	10000000
1.0283645363109055	1034.0	10000000
1.028376936921556	942.0	10000000
1.0284872427070844	871.0	10000000
1.0285346790273149	1008.0	10000000
1.0288073303973473	957.0	10000000
1.0293348711321513	978.0	10000000
1.0294083394003204	1004.0	10000000
1.0294860766103633	915.0	10000000
1.0295220317965916	924.0	10000000
1.029766664348149	870.0	10000000
1.0300239613884667	859.0	10000000
1.0300842392240874	846.0	10000000
1.0301752679495195	896.0	10000000
1.0302621011950244	977.0	10000000
1.0303898505902065	845.0	10000000
1.0304342866041822	1039.0	10000000
1.0304626475744958	933.0	10000000
1.0305071505416854	1020.0	10000000
1.0305290194772412	1000.0	10000000
1.0306730628280976	988.0	10000000
1.0307560371637725	927.0	10000000
1.0307803797071489	984.0	10000000
1.0308226033844416	1020.0	10000000
1.0309615431048615	1060.0	10000000
1.0311968960122555	971.0	10000000
1.0312980929007494	927.0	10000000
1.0313263743372494	1044.0	10000000
1.0315969600607584	995.0	10000000
1.0319980914156086	952.0	10000000
1.032161821760689	904.0	10000000
1.0321822983861917	1009.0	10000000
1.0326770774616958	942.0	10000000
1.03296834051909	1012.0	10000000
1.0330364633009916	988.0	10000000
1.0332278032867923	947.0	10000000
1.0332591521065817	1026.0	10000000
1.0333262030197217	907.0	10000000
1.0334367871149728	1014.0	10000000
1.0334761355411115	997.0	10000000
1.0335790946868453	928.0	10000000
1.0337342759112986	941.0	10000000
1.0337754024409005	977.0	10000000
1.0342145054686331	960.0	10000000
1.0343785846045774	941.0	10000000
1.0344853596817845	976.0	10000000
1.034513952180662	970.0	10000000
1.0346520598258693	1061.0	10000000
1.0351531794228823	974.0	10000000
1.0351699469156834	1009.0	10000000
1.0352113289185558	932.0	10000000
1.0353242879838522	993.0	10000000
1.035441964917583	935.0	10000000
1.0358026549548474	1091.0	10000000
1.0359341541018403	1034.0	10000000
1.03613568735711	948.0	10000000
1.0361717994987776	1042.0	10000000
1.0361768784585244	1009.0	10000000
1.0362364709289569	922.0	10000000
1.036269745170591	905.0	10000000
1.0364091148564327	975.0	10000000
1.03645804600849	892.0	10000000
1.0366578791448209	1036.0	10000000
1.0368753956056933	1028.0	10000000
1.0369376146651534	971.0	10000000
1.0369820082112282	978.0	10000000
1.0370088539013789	985.0	10000000
1.0371846463677858	934.0	10000000
1.037215184360817	988.0	10000000
1.0372821485298536	930.0	10000000
1.0382529139728371	904.0	10000000
1.0383191428548728	933.0	10000000
1.038419547468077	913.0	10000000
1.0384309527539033	904.0	10000000
1.03860129474679	950.0	10000000
1.0386254758235294	850.0	10000000
1.038769798161291	930.0	10000000
1.0388319966907096	924.0	10000000
1.0388609731385996	1059.0	10000000
1.0389433540689854	962.0	10000000
1.0391586061919114	942.0	10000000
1.0391724699287384	1026.0	10000000
1.039301943878252	879.0	10000000
1.03940195959397	974.0	10000000
1.0394025781822598	948.0	10000000
1.039492684831703	906.0	10000000
1.0395781596851568	1037.0	10000000
1.0396080032526025	1027.0	10000000
1.0396630417324049	998.0	10000000
1.039723067211197	966.0	10000000
1.0397317316434276	909.0	10000000
1.039743450345595	979.0	10000000
1.0399545330034023	886.0	10000000
1.0400102522014711	927.0	10000000
1.040284146214173	954.0	10000000
1.0404890678730525	973.0	10000000
1.0406534916121997	939.0	10000000
1.0409021015647744	1054.0	10000000
1.040938847716399	1071.0	10000000
1.041171236692636	898.0	10000000
1.0413134056713131	1054.0	10000000
1.0416564369611998	986.0	10000000
1.0418760442692483	946.0	10000000
1.0419368879047275	895.0	10000000
1.0419777073483547	963.0	10000000
1.0420061836074226	909.0	10000000
1.0421872778987376	932.0	10000000
1.0423681547123549	1051.0	10000000
1.0424137114859997	952.0	10000000
1.0425370955569182	981.0	10000000
1.0425467916508264	963.0	10000000
1.0426448375995343	962.0	10000000
1.0427278523075425	1052.0	10000000
1.042739230907044	921.0	10000000
1.042804153436148	942.0	10000000
1.0429108858427	1082.0	10000000
1.0429554304298083	949.0	10000000
1.043111092962097	999.0	10000000
1.0432747443718648	955.0	10000000
1.0432831610720683	914.0	10000000
1.0435280313045938	981.0	10000000
1.043595186095119	899.0	10000000
1.043712873319851	934.0	10000000
1.043844627275325	988.0	10000000
1.044026569930644	971.0	10000000
1.0440309836707602	960.0	10000000
1.0441150947028135	950.0	10000000
1.044128042114785	958.0	10000000
1.0441420169973794	899.0	10000000
1.0441453636312603	1003.0	10000000
1.044283841032238	955.0	10000000
1.0443398422242849	972.0	10000000
1.0444134446514417	962.0	10000000
1.0444157249532666	998.0	10000000
1.044819465917222	974.0	10000000
1.0449435057215153	997.0	10000000
1.0452211808967529	979.0	10000000
1.0452429991226977	978.0	10000000
1.0452588967762524	968.0	10000000
1.0454674531415238	1028.0	10000000
1.0455610431451192	1032.0	10000000
1.0455864823182903	876.0	10000000
1.0457729934979525	976.0	10000000
1.045790342740943	1013.0	10000000
1.0458523675564748	975.0	10000000
1.046174012039442	963.0	10000000
1.04653112436796	988.0	10000000
1.0465603252361624	888.0	10000000
1.0467499092955692	979.0	10000000
1.046808528907134	965.0	10000000
1.0468661826237649	877.0	10000000
1.046894614769846	1005.0	10000000
1.0469123599602477	958.0	10000000
1.0469278100698722	925.0	10000000
1.0469278757498026	990.0	10000000
1.0469860649272458	962.0	10000000
1.046993311371102	936.0	10000000
1.0470188593607972	960.0	10000000
1.047091268119629	911.0	10000000
1.0471097507308615	951.0	10000000
1.0471513222574504	972.0	10000000
1.0471594534626214	863.0	10000000
1.0471800191872545	965.0	10000000
1.047299643652312	983.0	10000000
1.0473516601674462	961.0	10000000
1.0474094249026007	931.0	10000000
1.0474116801326685	991.0	10000000
1.0474512491492578	904.0	10000000
1.047485484189333	1054.0	10000000
1.0476156193131685	1029.0	10000000
1.0476302470075378	998.0	10000000
1.047862999862069	929.0	10000000
1.0478812194619616	969.0	10000000
1.0479766823463907	1066.0	10000000
1.0480694429771311	967.0	10000000
1.0481799231111055	921.0	10000000
1.048397062174943	998.0	10000000
1.0484269578377072	1028.0	10000000
1.0485697808771677	970.0	10000000
1.0486074706410842	989.0	10000000
1.049095793924313	1022.0	10000000
1.0490958183769248	973.0	10000000
1.049143769757391	974.0	10000000
1.0491531350787089	1011.0	10000000
1.04932736958787	925.0	10000000
1.0498079986500333	914.0	10000000
1.04986191361716	919.0	10000000
1.0499975334963558	1045.0	10000000
1.0500676633847497	961.0	10000000
1.0500740447672376	906.0	10000000
1.0501519253318852	995.0	10000000
1.050388142449484	1081.0	10000000
1.0503976100503127	957.0	10000000
1.050534786043842	896.0	10000000
1.050569590007468	971.0	10000000
1.0506434795620776	1031.0	10000000
1.0507485476580922	1000.0	10000000
1.0508043525836448	926.0	10000000
1.0509466991599332	1076.0	10000000
1.0509603717705358	1039.0	10000000
1.0513407168674989	901.0	10000000
1.0513538977110295	969.0	10000000
1.0515114045832459	966.0	10000000
1.0518685398000007	925.0	10000000
1.051932006268508	931.0	10000000
1.051990551076032	997.0	10000000
1.0521676409332783	912.0	10000000
1.0522025611426118	1043.0	10000000
1.0524358530256352	951.0	10000000
1.052517027611786	974.0	10000000
1.0528432450941478	1138.0	10000000
1.0528685421844526	1004.0	10000000
1.052934511807257	899.0	10000000
1.0529362716150898	1093.0	10000000
1.053113187481656	1042.0	10000000
1.0532458433117278	974.0	10000000
1.0532609383589433	992.0	10000000
1.0533021720088922	993.0	10000000
1.053362640335259	975.0	10000000
1.053485142567144	993.0	10000000
1.053676989997743	976.0	10000000
1.0537171061213733	1035.0	10000000
1.0537665578111841	971.0	10000000
1.0537744094384742	902.0	10000000
1.0538442995634048	977.0	10000000
1.0541759807616544	979.0	10000000
1.0543842716232221	860.0	10000000
1.0545137131769668	1040.0	10000000
1.0546841732972054	991.0	10000000
1.0547209912155395	1028.0	10000000
1.0548992137382498	956.0	10000000
1.0549768008347784	960.0	10000000
1.0550796499099593	942.0	10000000
1.0551759555287274	962.0	10000000
1.0553165985283566	1054.0	10000000
1.0553751569834595	1001.0	10000000
1.055892471225647	1099.0	10000000
1.0559076326346897	947.0	10000000
1.0559883970448287	962.0	10000000
1.0560439638388417	910.0	10000000
1.056047637343508	983.0	10000000
1.0561282949721835	924.0	10000000
1.0562337425008734	995.0	10000000
1.0562379329758478	986.0	10000000
1.0562700702864538	975.0	10000000
1.056396581947599	996.0	10000000
1.056722108980578	998.0	10000000
1.0569591384338777	967.0	10000000
1.0570061748051276	956.0	10000000
1.057025166005502	995.0	10000000
1.0570958443103151	920.0	10000000
1.0571014574515956	885.0	10000000
1.0572522053378122	1010.0	10000000
1.0572985695754358	853.0	10000000
1.057302198679967	953.0	10000000
1.057364134498394	949.0	10000000
1.0573910860957572	968.0	10000000
1.0574029675832877	995.0	10000000
1.0574997973512508	889.0	10000000
1.057521039366698	1023.0	10000000
1.0576784309814429	947.0	10000000
1.0577100070012264	898.0	10000000
1.0577342854516232	936.0	10000000
1.0577779742547198	953.0	10000000
1.05788578330346	937.0	10000000
1.0579516583719095	956.0	10000000
1.0580466099652532	947.0	10000000
1.0580689088930493	1028.0	10000000
1.0581735279544526	945.0	10000000
1.0582437295896487	1064.0	10000000
1.058311215516253	905.0	10000000
1.0583237047079903	911.0	10000000
1.058324868155721	914.0	10000000
1.0583270210727838	963.0	10000000
1.0583625181163576	923.0	10000000
1.05839486913169	1054.0	10000000
1.0584569981266163	996.0	10000000
1.0587386488137829	1131.0	10000000
1.0589074832128345	982.0	10000000
1.0590200268706882	1042.0	10000000
1.0591176880284363	973.0	10000000
1.0593105676950327	902.0	10000000
1.0593569397213567	965.0	10000000
1.0593936766428365	1061.0	10000000
1.059495326268374	1015.0	10000000
1.0594956353844478	927.0	10000000
1.0596018859538998	981.0	10000000
1.0596026830828935	1028.0	10000000
1.0596705952169008	1018.0	10000000
1.059771721778796	1063.0	10000000
1.0598638591278506	1013.0	10000000
1.0599316465562405	978.0	10000000
1.0600289680375854	1038.0	10000000
1.060029499693801	850.0	10000000
1.0600302391272152	887.0	10000000
1.0601320339449896	993.0	10000000
1.060150497840437	937.0	10000000
1.0601808475823566	1024.0	10000000
1.0601986969388486	912.0	10000000
1.0603910587472738	968.0	10000000
1.0605729329372835	964.0	10000000
1.0605795665317883	1017.0	10000000
1.0607369039874863	942.0	10000000
1.0607963367766642	1065.0	10000000
1.0609852272363058	1013.0	10000000
1.0613266965161778	906.0	10000000
1.0613620159794732	941.0	10000000
1.0616009703577365	950.0	10000000
1.061608639959867	799.0	10000000
1.0617616867824056	947.0	10000000
1.0621420560176025	1018.0	10000000
1.0621659944867297	912.0	10000000
1.062397587234151	957.0	10000000
1.0624437757216534	1032.0	10000000
1.0624907273923447	1016.0	10000000
1.0627150323692371	972.0	10000000
1.0627330264555448	984.0	10000000
1.0628438602566028	1022.0	10000000
1.0628438648609164	915.0	10000000
1.0628677037844243	994.0	10000000
1.0628796267516574	960.0	10000000
1.062898867790695	948.0	10000000
1.063018968896476	1024.0	10000000
1.0630692468794958	961.0	10000000
1.0632016256544787	1003.0	10000000
1.063363163320607	896.0	10000000
1.063459088303135	940.0	10000000
1.0634701596473013	1025.0	10000000
1.0634912225871498	988.0	10000000
1.063545728274537	904.0	10000000
1.0636916288391771	963.0	10000000
1.064129131538132	940.0	10000000
1.0642292360830432	987.0	10000000
1.0644544182965734	1044.0	10000000
1.0644569565557165	950.0	10000000
1.064463591646177	1062.0	10000000
1.0645615232893153	881.0	10000000
1.0646134447135434	899.0	10000000
1.0646649357790836	1004.0	10000000
1.0646678172291697	1033.0	10000000
1.0647772977186172	951.0	10000000
1.0648897381811355	1005.0	10000000
1.064962959184573	933.0	10000000
1.0653351291659872	982.0	10000000
1.0654840415765845	983.0	10000000
1.0655317853139348	966.0	10000000
1.0655589856694831	880.0	10000000
1.0656342463392452	1034.0	10000000
1.0656928192723816	1036.0	10000000
1.0658075253758277	1046.0	10000000
1.065824953838935	911.0	10000000
1.065919095396259	854.0	10000000
1.0659284204834605	975.0	10000000
1.0659709677397275	1010.0	10000000
1.0661243177142934	890.0	10000000
1.0662156794170687	959.0	10000000
1.0665589296513114	897.0	10000000
1.0666616204315322	928.0	10000000
1.0669148288306989	948.0	10000000
1.0669153623288603	1030.0	10000000
1.0670721779143355	1000.0	10000000
1.0672109205809135	986.0	10000000
1.0672511417589368	993.0	10000000
1.0673397400142757	977.0	10000000
1.067354284046501	897.0	10000000
1.0674244730439	963.0	10000000
1.0675101900059434	918.0	10000000
1.067670597359129	966.0	10000000
1.0677024583437418	1063.0	10000000
1.0677435344075246	1006.0	10000000
1.067771586601202	893.0	10000000
1.0678113782971634	971.0	10000000
1.067830549619918	941.0	10000000
1.0678436334804688	979.0	10000000
1.06787725844891	927.0	10000000
1.0679478364904649	863.0	10000000
1.067984133020369	1014.0	10000000
1.0681202617940568	1028.0	10000000
1.0681411995067651	1017.0	10000000
1.0683537430982941	984.0	10000000
1.068362378639616	990.0	10000000
1.0684890255406156	1006.0	10000000
1.0685865581582563	937.0	10000000
1.0686459227757137	1031.0	10000000
1.06869872049674	1038.0	10000000
1.0687039721833538	951.0	10000000
1.0690381721204023	933.0	10000000
1.0690566723780788	929.0	10000000
1.0691195417808084	927.0	10000000
1.0691826597851564	890.0	10000000
1.0691940978095111	942.0	10000000
1.069212476799294	1056.0	10000000
1.0693652349418945	979.0	10000000
1.0693838353255738	987.0	10000000
1.0697036588857924	858.0	10000000
1.0697068300097892	816.0	10000000
1.0698194667344372	984.0	10000000
1.0698261948400825	989.0	10000000
1.070034925840763	952.0	10000000
1.070092952299009	996.0	10000000
1.0701348373010513	1021.0	10000000
1.070145988138111	898.0	10000000
1.070163343793057	946.0	10000000
1.0701673367399462	977.0	10000000
1.0702186507921654	994.0	10000000
1.0702946746959938	923.0	10000000
1.0703334016089845	898.0	10000000
1.070464642748687	829.0	10000000
1.0707086272311308	1023.0	10000000
1.070735781700776	917.0	10000000
1.0708832410759737	921.0	10000000
1.0709106246989977	934.0	10000000
1.0710687510724906	987.0	10000000
1.071176478825582	913.0	10000000
1.0712661181270824	1029.0	10000000
1.0714921834596134	947.0	10000000
1.0716216939849823	985.0	10000000
1.0716261457192446	938.0	10000000
1.0717348579221189	978.0	10000000
1.0717518533442112	960.0	10000000
1.0719092258887242	947.0	10000000
1.071955772176386	909.0	10000000
1.0723139031487017	1069.0	10000000
1.0724610280525706	929.0	10000000
1.0724850903116958	854.0	10000000
1.07249243164593	931.0	10000000
1.072636211694173	1017.0	10000000
1.0728613621705876	998.0	10000000
1.0729094353799993	999.0	10000000
1.0729232290656494	969.0	10000000
1.0730300857080521	918.0	10000000
1.0730426450173085	886.0	10000000
1.0731380048612325	1126.0	10000000
1.0731900460918178	919.0	10000000
1.0733463251522148	917.0	10000000
1.0735390890274017	909.0	10000000
1.0735756427164511	930.0	10000000
1.0736507406432856	975.0	10000000
1.0736962560343437	881.0	10000000
1.0737214295549216	953.0	10000000
1.0738533829727983	1040.0	10000000
1.0739972564620524	884.0	10000000
1.074024946096365	953.0	10000000
1.0741543249442649	1023.0	10000000
1.0741816583695976	967.0	10000000
1.0742023715121642	929.0	10000000
1.0743744228678178	1007.0	10000000
1.0743792884104493	907.0	10000000
1.074483948863977	880.0	10000000
1.074595514856946	948.0	10000000
1.0746305177011792	955.0	10000000
1.0747162938128816	991.0	10000000
1.0747444713797267	914.0	10000000
1.0747718992627056	1074.0	10000000
1.074805463073066	937.0	10000000
1.0748957629177889	1035.0	10000000
1.0751310599789912	903.0	10000000
1.0751405587026284	894.0	10000000
1.0752664728256964	931.0	10000000
1.0754830117229632	988.0	10000000
1.075781313985805	1032.0	10000000
1.075831826781525	951.0	10000000
1.0762741119649422	932.0	10000000
1.0763052245896534	996.0	10000000
1.076668369072567	935.0	10000000
1.0767293174511274	970.0	10000000
1.0768597274958316	1014.0	10000000
1.077004070046021	1074.0	10000000
1.0770255643078566	948.0	10000000
1.0771469377379086	997.0	10000000
1.0774087879526897	953.0	10000000
1.0775227403743668	1060.0	10000000
1.0775254886152659	975.0	10000000
1.0775261246582937	979.0	10000000
1.0775823340444042	953.0	10000000
1.077605183007583	930.0	10000000
1.0777581688209659	942.0	10000000
1.0777605093442268	943.0	10000000
1.0777859293109966	951.0	10000000
1.077886024574333	1025.0	10000000
1.077989090111703	956.0	10000000
1.0780509901164197	1064.0	10000000
1.0781020680714806	882.0	10000000
1.0781905340355251	907.0	10000000
1.0782219182064503	893.0	10000000
1.0782689872272695	1012.0	10000000
1.0785332114961546	1026.0	10000000
1.0785814868055899	893.0	10000000
1.0786225349004308	851.0	10000000
1.0786339164100258	922.0	10000000
1.0786852518125858	896.0	10000000
1.0787192563141876	1024.0	10000000
1.0787672994049933	996.0	10000000
1.0791902342679078	935.0	10000000
1.0793772971071154	991.0	10000000
1.0794489150945277	913.0	10000000
1.0795491147903793	982.0	10000000
1.079754341217626	891.0	10000000
1.0799735403882662	940.0	10000000
1.080040713137164	966.0	10000000
1.0801525527225215	908.0	10000000
1.080252846260331	811.0	10000000
1.0802815632648453	923.0	10000000
1.0803600308507173	1078.0	10000000
1.0804364283967065	931.0	10000000
1.080700595493126	946.0	10000000
1.0808213148950476	1065.0	10000000
1.0809317518482129	935.0	10000000
1.0809808712472748	1000.0	10000000
1.0815308584496532	953.0	10000000
1.0816233498930257	934.0	10000000
1.0816572058963287	959.0	10000000
1.0817158661060242	975.0	10000000
1.0817332227823877	992.0	10000000
1.0817838900966712	1045.0	10000000
1.081835701533867	946.0	10000000
1.0819312132334322	856.0	10000000
1.0820383598838637	910.0	10000000
1.082244444572328	904.0	10000000
1.0823003760919168	976.0	10000000
1.0824485217887363	929.0	10000000
1.0824669407021044	945.0	10000000
1.0825109948814506	874.0	10000000
1.0826433555654948	929.0	10000000
1.0826479835050908	1118.0	10000000
1.082660306522344	900.0	10000000
1.0827048890415305	975.0	10000000
1.0827106358307272	1008.0	10000000
1.0827326036207603	916.0	10000000
1.0827830671340362	979.0	10000000
1.0827920106887077	1103.0	10000000
1.0827988753664703	924.0	10000000
1.0828910538276912	927.0	10000000
1.0829073038177603	1059.0	10000000
1.0831247727358582	954.0	10000000
1.0833995438552626	979.0	10000000
1.0834436656078257	971.0	10000000
1.083458308640343	1017.0	10000000
1.0834875613538244	1002.0	10000000
1.0835322266490512	977.0	10000000
1.0835837123434946	855.0	10000000
1.0836956638215305	928.0	10000000
1.0837876416967247	992.0	10000000
1.0839004600262023	1002.0	10000000
1.0839941437654423	961.0	10000000
1.0840982235758936	1003.0	10000000
1.0841070907204515	987.0	10000000
1.084258279717756	994.0	10000000
1.0844729995687554	935.0	10000000
1.0846173201181557	995.0	10000000
1.084706213863972	988.0	10000000
1.0848858485796429	887.0	10000000
1.0850476692767472	966.0	10000000
1.0850540490398926	954.0	10000000
1.0851571599097467	962.0	10000000
1.0851872554019688	982.0	10000000
1.0852600063673354	1051.0	10000000
1.0852779594636122	875.0	10000000
1.0853347576170838	980.0	10000000
1.0856443194245708	890.0	10000000
1.0856743002768667	1061.0	10000000
1.0857824180909477	935.0	10000000
1.0859562681239059	1058.0	10000000
1.0860049985820992	919.0	10000000
1.0860378549411895	956.0	10000000
1.086077691960852	953.0	10000000
1.0861441992666867	938.0	10000000
1.0861991561516224	908.0	10000000
1.0862516281778405	1038.0	10000000
1.086321592947226	868.0	10000000
1.0865065471076665	959.0	10000000
1.0866948821454483	977.0	10000000
1.0866964371465615	956.0	10000000
1.086809224518838	1014.0	10000000
1.087000052894783	1007.0	10000000
1.0870489951208464	1066.0	10000000
1.087262813186233	943.0	10000000
1.0873722634579108	905.0	10000000
1.0874488755466374	983.0	10000000
1.0875161873722692	1001.0	10000000
1.0875198836374902	1054.0	10000000
1.0875300537498314	966.0	10000000
1.0882231087488594	929.0	10000000
1.0882264056174829	921.0	10000000
1.0883527647373894	945.0	10000000
1.0883951633073288	936.0	10000000
1.0883972168159552	944.0	10000000
1.0884280134734512	966.0	10000000
1.0885209792909647	946.0	10000000
1.0886767858655286	891.0	10000000
1.0887897198027745	991.0	10000000
1.0887973447396757	977.0	10000000
1.0888047027847059	940.0	10000000
1.088857778074373	1075.0	10000000
1.0889187338776902	960.0	10000000
1.0891214893255359	1006.0	10000000
1.0893930665597025	940.0	10000000
1.0894625521866548	926.0	10000000
1.0895677429489043	1023.0	10000000
1.0895693694119035	1052.0	10000000
1.0898368215765435	968.0	10000000
1.0898388630577789	922.0	10000000
1.0898634771026785	975.0	10000000
1.0900082416529997	1067.0	10000000
1.0900920595519628	847.0	10000000
1.0904008935846934	986.0	10000000
1.090580333354735	1063.0	10000000
1.0908073304642645	976.0	10000000
1.0908094206426335	953.0	10000000
1.090843470399975	893.0	10000000
1.0908564403411556	1045.0	10000000
1.0909807954560595	922.0	10000000
1.0909920600694891	911.0	10000000
1.091199008928312	960.0	10000000
1.0913784044269712	912.0	10000000
1.091394602978025	979.0	10000000
1.0914358792738428	988.0	10000000
1.0914748544375303	851.0	10000000
1.0914986251971968	1049.0	10000000
1.0915217404958442	919.0	10000000
1.0915714059763668	912.0	10000000
1.09169020452788	881.0	10000000
1.0920207586834298	958.0	10000000
1.092027281921735	1042.0	10000000
1.0921758922351872	924.0	10000000
1.0922126236523413	993.0	10000000
1.092244463103872	994.0	10000000
1.092262796199276	1003.0	10000000
1.0924461009280626	971.0	10000000
1.092540219433988	895.0	10000000
1.0929133484634723	1052.0	10000000
1.0930209216539453	999.0	10000000
1.0930400953420325	972.0	10000000
1.0930599747085337	860.0	10000000
1.0931987340368023	989.0	10000000
1.0934293038359657	1013.0	10000000
1.093715540356173	1059.0	10000000
1.0937353910671457	923.0	10000000
1.0938401369423714	960.0	10000000
1.0940295845847852	924.0	10000000
1.0941020497787188	1003.0	10000000
1.0941121034265264	1010.0	10000000
1.0941941617076079	955.0	10000000
1.0942278248985384	959.0	10000000
1.0943564119471765	955.0	10000000
1.0943868275685928	1064.0	10000000
1.094706677054237	1016.0	10000000
1.0947473063542947	967.0	10000000
1.0948657614405084	893.0	10000000
1.0949315738704992	930.0	10000000
1.0950901254220111	1096.0	10000000
1.0950954282493832	1037.0	10000000
1.095240102490176	956.0	10000000
1.0952617032656784	912.0	10000000
1.095263459549506	959.0	10000000
1.0953994835634353	980.0	10000000
1.0954032091623502	1049.0	10000000
1.0954337265007417	1008.0	10000000
1.095700724700446	951.0	10000000
1.095779941872155	1001.0	10000000
1.095984015853226	948.0	10000000
1.0960505731720709	934.0	10000000
1.0961374209871655	908.0	10000000
1.0964071731308935	925.0	10000000
1.0964571934786906	982.0	10000000
1.097135401522262	876.0	10000000
1.0972003177519438	1037.0	10000000
1.0975616898492822	969.0	10000000
1.0975662167786369	995.0	10000000
1.0977775516561246	1006.0	10000000
1.0977966572377524	945.0	10000000
1.0979396899444267	917.0	10000000
1.0980559845128504	965.0	10000000
1.098077828633153	975.0	10000000
1.0980847665364226	909.0	10000000
1.0981634140481065	908.0	10000000
1.0985145847797209	898.0	10000000
1.0985309176942066	982.0	10000000
1.0989637137784216	1012.0	10000000
1.0993484391365955	969.0	10000000
1.099412941230705	850.0	10000000
1.0995566908503922	963.0	10000000
1.0995625449575162	938.0	10000000
1.0998226447014006	884.0	10000000
1.0999032311472092	964.0	10000000
1.0999587627462506	974.0	10000000
1.1001658786656223	975.0	10000000
1.1003556937935202	913.0	10000000
1.100369637661928	945.0	10000000
1.100579555823429	1050.0	10000000
1.1007439670296066	972.0	10000000
1.1007932539068634	988.0	10000000
1.1008805415118486	971.0	10000000
1.1014123594648786	959.0	10000000
1.1014821344008592	976.0	10000000
1.1015581156339644	1037.0	10000000
1.1015613476634796	1002.0	10000000
1.1015846638940183	950.0	10000000
1.1016487085276925	1047.0	10000000
1.101664449162523	971.0	10000000
1.1017919421962912	980.0	10000000
1.1019010521834318	978.0	10000000
1.1019674554206258	974.0	10000000
1.1021440202937511	898.0	10000000
1.1022932759562662	940.0	10000000
1.1023716040628604	1000.0	10000000
1.1024555164195906	977.0	10000000
1.1025913120525346	911.0	10000000
1.1027048786946259	914.0	10000000
1.1027371181406334	960.0	10000000
1.10273865253909	980.0	10000000
1.10281130050508	901.0	10000000
1.1028672198915173	1020.0	10000000
1.1029646064511591	978.0	10000000
1.103020089150356	973.0	10000000
1.1032404508231661	921.0	10000000
1.1032559763502785	916.0	10000000
1.1034206127487072	984.0	10000000
1.1036097124865272	909.0	10000000
1.1037116291275182	969.0	10000000
1.1040976778284899	958.0	10000000
1.1041270337103255	977.0	10000000
1.1041433656705626	967.0	10000000
1.1042017160646649	1028.0	10000000
1.1042232749409615	1031.0	10000000
1.1043544038567972	930.0	10000000
1.1045387416361976	987.0	10000000
1.1045805777478648	942.0	10000000
1.1046152589761902	932.0	10000000
1.1046363583053769	908.0	10000000
1.1047539244187417	937.0	10000000
1.1047798881943771	1003.0	10000000
1.104883443394152	821.0	10000000
1.1049386658350735	887.0	10000000
1.1050159613626422	940.0	10000000
1.1051959885016631	1024.0	10000000
1.1053980475353593	778.0	10000000
1.1054905789311391	973.0	10000000
1.105636842461555	929.0	10000000
1.1057305181312636	1019.0	10000000
1.105764184188074	961.0	10000000
1.1058430999068405	1005.0	10000000
1.1058961476970328	964.0	10000000
1.1059901412605124	940.0	10000000
1.1060922215130369	911.0	10000000
1.1064505645631209	986.0	10000000
1.106455100177007	1008.0	10000000
1.1065159638193942	1014.0	10000000
1.1067128468877048	966.0	10000000
1.106759433340085	952.0	10000000
1.106869677074746	964.0	10000000
1.106916323253385	944.0	10000000
1.106952503422284	864.0	10000000
1.1070236865511085	954.0	10000000
1.1072234347470902	1016.0	10000000
1.1078218468595291	983.0	10000000
1.1078716245718274	852.0	10000000
1.1079115071112382	985.0	10000000
1.1079182086944668	890.0	10000000
1.1079261779958602	1021.0	10000000
1.1080673480439742	889.0	10000000
1.1081143995782914	808.0	10000000
1.108200849659121	976.0	10000000
1.1082814469144333	906.0	10000000
1.108367879065493	996.0	10000000
1.1084914760856526	913.0	10000000
1.1085001863323458	876.0	10000000
1.1085479019643354	1014.0	10000000
1.1086653028492022	937.0	10000000
1.1086686278482099	920.0	10000000
1.1086929304852364	922.0	10000000
1.1088239215502655	872.0	10000000
1.108891647034675	976.0	10000000
1.1095210528612096	967.0	10000000
1.1096689220021798	917.0	10000000
1.1096974218754894	992.0	10000000
1.1097348082328824	897.0	10000000
1.110266871115985	877.0	10000000
1.1103479460521095	992.0	10000000
1.110481339211192	946.0	10000000
1.1106960752937796	958.0	10000000
1.1107585140640788	955.0	10000000
1.110946290068143	946.0	10000000
1.1109652981345566	967.0	10000000
1.1109801895984903	979.0	10000000
1.1110370143218695	1019.0	10000000
1.1110798961135324	1009.0	10000000
1.1110836904988437	969.0	10000000
1.111094174448669	939.0	10000000
1.1111169098593756	955.0	10000000
1.1112464521289147	1000.0	10000000
1.1113671553030977	998.0	10000000
1.1115121687394198	931.0	10000000
1.1118168322257036	968.0	10000000
1.1118743823289703	988.0	10000000
1.1118929820546848	917.0	10000000
1.1119006191067085	990.0	10000000
1.1120037162470575	954.0	10000000
1.1121669184091856	934.0	10000000
1.1122774418145993	1013.0	10000000
1.1122825183584903	991.0	10000000
1.1124038655538608	1035.0	10000000
1.1125229766235218	910.0	10000000
1.1125453666006355	986.0	10000000
1.1129553102708465	971.0	10000000
1.1130325157518657	1028.0	10000000
1.1130869464649995	962.0	10000000
1.1132126867073335	936.0	10000000
1.1132441129478812	954.0	10000000
1.1132917415004653	960.0	10000000
1.113307183803088	1007.0	10000000
1.1135251767806944	967.0	10000000
1.1136297886049826	1006.0	10000000
1.11369536918389	1055.0	10000000
1.113766069882169	912.0	10000000
1.1138011604263134	950.0	10000000
1.1138346021462104	1019.0	10000000
1.1138512623755816	941.0	10000000
1.1138678292094712	977.0	10000000
1.11389807878259	869.0	10000000
1.1142313755083413	840.0	10000000
1.11425272021635	940.0	10000000
1.1142979615923492	915.0	10000000
1.1143106558943097	924.0	10000000
1.1143332173097495	1052.0	10000000
1.114340294554253	898.0	10000000
1.1144808879652452	917.0	10000000
1.1145590411431152	926.0	10000000
1.1146456339993125	892.0	10000000
1.1146567114236163	944.0	10000000
1.1149048038042149	919.0	10000000
1.1150256022011449	971.0	10000000
1.115046424117608	861.0	10000000
1.1151869182353094	894.0	10000000
1.1152144886823965	913.0	10000000
1.1154353601620048	1026.0	10000000
1.1154450577849322	962.0	10000000
1.1154971919014964	995.0	10000000
1.1155210603165535	1075.0	10000000
1.1158580226357353	983.0	10000000
1.1160311194819352	993.0	10000000
1.1160420860060207	1075.0	10000000
1.116120688747665	992.0	10000000
1.1164346904989542	888.0	10000000
1.1164886478066405	914.0	10000000
1.1166393316565506	1049.0	10000000
1.1166961351239728	866.0	10000000
1.1168420041163	991.0	10000000
1.1168642929186725	962.0	10000000
1.1169355186329106	847.0	10000000
1.1169638592609583	928.0	10000000
1.1170027652802057	961.0	10000000
1.1170381531427134	949.0	10000000
1.11703964025428	967.0	10000000
1.1171049019415016	934.0	10000000
1.1172762463245207	1006.0	10000000
1.117348384519098	986.0	10000000
1.1173562138243618	991.0	10000000
1.1173825328936584	961.0	10000000
1.1175856272461933	892.0	10000000
1.1177430370870065	985.0	10000000
1.117950936651407	965.0	10000000
1.1182123059875035	981.0	10000000
1.118340753689693	1029.0	10000000
1.1187081630846976	964.0	10000000
1.1188311780103957	1021.0	10000000
1.1188507224722462	938.0	10000000
1.118876394901481	1007.0	10000000
1.1189396531624158	957.0	10000000
1.11896815685059	1070.0	10000000
1.1190177528199523	968.0	10000000
1.119095271044379	1060.0	10000000
1.1191108787739998	901.0	10000000
1.1191900560313646	973.0	10000000
1.1192084258320436	1028.0	10000000
1.1192163944094733	874.0	10000000
1.1192177664254674	947.0	10000000
1.1192886644334823	900.0	10000000
1.1194160330745986	957.0	10000000
1.1194263242663307	905.0	10000000
1.1195169265041391	959.0	10000000
1.1195209330770195	1028.0	10000000
1.1195662058719376	1008.0	10000000
1.119823038602123	958.0	10000000
1.1199523082956555	1048.0	10000000
1.1202413515700056	932.0	10000000
1.1202727022235033	929.0	10000000
1.1204569836941611	1000.0	10000000
1.1204744226691197	931.0	10000000
1.1204899743839851	997.0	10000000
1.1206177275340783	945.0	10000000
1.120666565998142	926.0	10000000
1.120671267033723	933.0	10000000
1.1208126224774464	999.0	10000000
1.1210553404500183	927.0	10000000
1.1211681605057264	964.0	10000000
1.1213340382003492	1055.0	10000000
1.1213739192786796	1015.0	10000000
1.1213968079173255	854.0	10000000
1.1214921837844385	956.0	10000000
1.121528773040684	921.0	10000000
1.1215702624872297	981.0	10000000
1.1215703199633418	902.0	10000000
1.1216465648563865	993.0	10000000
1.1216750476298305	898.0	10000000
1.1216796794355752	974.0	10000000
1.1217185220694557	885.0	10000000
1.1217525089808824	896.0	10000000
1.1218308255105505	1008.0	10000000
1.1221351089725005	946.0	10000000
1.122196125075236	997.0	10000000
1.1223140940903809	994.0	10000000
1.1223407533587677	936.0	10000000
1.122362321715757	1072.0	10000000
1.1224904098284574	1024.0	10000000
1.1225437192850425	975.0	10000000
1.1225999876120354	931.0	10000000
1.1229988878141681	933.0	10000000
1.1230407479508266	900.0	10000000
1.1230473639494931	970.0	10000000
1.1232935389516077	818.0	10000000
1.1233033633415277	943.0	10000000
1.1234105661000018	954.0	10000000
1.1234542053583727	1053.0	10000000
1.123545361063942	1003.0	10000000
1.123584029353293	932.0	10000000
1.1236645253554451	1069.0	10000000
1.1240012800222112	944.0	10000000
1.1240523152676314	956.0	10000000
1.1240840106337917	942.0	10000000
1.1242912322788885	899.0	10000000
1.124308901681739	972.0	10000000
1.1245330803383542	957.0	10000000
1.1247263336522886	1026.0	10000000
1.1249130712983133	1006.0	10000000
1.1253624394941255	1001.0	10000000
1.1255087016358971	829.0	10000000
1.1255205065936966	895.0	10000000
1.1257183168069131	909.0	10000000
1.1257335555998191	1004.0	10000000
1.1263687842391217	947.0	10000000
1.1264899164097173	1019.0	10000000
1.1266442094229951	894.0	10000000
1.1267222854565082	997.0	10000000
1.126761095232285	889.0	10000000
1.1268016818830608	902.0	10000000
1.1269051017331084	973.0	10000000
1.1269758183933622	956.0	10000000
1.1270158565610815	940.0	10000000
1.127193023564368	915.0	10000000
1.1272075058177369	978.0	10000000
1.127365234634031	1048.0	10000000
1.1275470795648586	922.0	10000000
1.1277932100420711	972.0	10000000
1.127964065724246	1067.0	10000000
1.1281156568023127	1017.0	10000000
1.1283371121222854	940.0	10000000
1.1284080373829035	1004.0	10000000
1.1284750157598171	976.0	10000000
1.1284801339510355	982.0	10000000
1.1284806517188324	1015.0	10000000
1.1285841009082107	912.0	10000000
1.1288452883969893	1029.0	10000000
1.129053305256814	1089.0	10000000
1.1290908306114158	1047.0	10000000
1.1291049703158125	995.0	10000000
1.1291708281263737	916.0	10000000
1.1292940820562245	1065.0	10000000
1.1293186660331436	1000.0	10000000
1.1293648458430383	1005.0	10000000
1.1299834248735494	1002.0	10000000
1.1299847629840607	929.0	10000000
1.1301907122143615	908.0	10000000
1.1302650043352886	924.0	10000000
1.1304021396616155	997.0	10000000
1.1305065623650377	911.0	10000000
1.1305718490710803	944.0	10000000
1.130617959285873	1001.0	10000000
1.1306322799877402	894.0	10000000
1.1307503452275016	946.0	10000000
1.1312214972816472	1015.0	10000000
1.1312579927612099	890.0	10000000
1.1312727065375867	998.0	10000000
1.1313371805602863	1009.0	10000000
1.1314787631939391	1063.0	10000000
1.1315662665987083	946.0	10000000
1.1315979388472983	912.0	10000000
1.1317334468240556	944.0	10000000
1.1318158140610148	898.0	10000000
1.1318911014761193	963.0	10000000
1.1319075754732302	996.0	10000000
1.1320714273556598	982.0	10000000
1.1321056299817358	938.0	10000000
1.1321860333484617	946.0	10000000
1.1323489978470822	935.0	10000000
1.1323798564654703	1000.0	10000000
1.132901734729805	1056.0	10000000
1.132966457014489	924.0	10000000
1.1332129581452468	937.0	10000000
1.1333413499968028	1059.0	10000000
1.1334444431270936	990.0	10000000
1.1335789322832182	973.0	10000000
1.1336088531157036	909.0	10000000
1.1336423745087183	904.0	10000000
1.1336505123033782	989.0	10000000
1.1337701118169432	925.0	10000000
1.1337773450303879	1020.0	10000000
1.1341038172535187	863.0	10000000
1.1341076330791129	1056.0	10000000
1.1342342123019742	1000.0	10000000
1.134240785597903	1010.0	10000000
1.1345335658496487	933.0	10000000
1.1345533889402015	1001.0	10000000
1.134565078948203	996.0	10000000
1.1346084787299189	897.0	10000000
1.1347961835038871	904.0	10000000
1.1348477778640316	886.0	10000000
1.1348675937162565	889.0	10000000
1.135062288387665	971.0	10000000
1.135081366926294	1025.0	10000000
1.1351222639745608	1043.0	10000000
1.1351596870292444	1047.0	10000000
1.1353465488111805	936.0	10000000
1.1353572308279634	1045.0	10000000
1.1354019749493829	977.0	10000000
1.1354057617117854	973.0	10000000
1.1354511849265372	842.0	10000000
1.1354965420862329	979.0	10000000
1.1357324813996998	954.0	10000000
1.1357603534101988	930.0	10000000
1.1357680639607797	963.0	10000000
1.1357946422151786	921.0	10000000
1.1359455733242063	997.0	10000000
1.136034611119834	841.0	10000000
1.1360501940950658	953.0	10000000
1.1361818095099787	929.0	10000000
1.1362223231228716	887.0	10000000
1.1363029897837325	1030.0	10000000
1.136550601288667	1031.0	10000000
1.1366244058039374	1009.0	10000000
1.136863983215636	1075.0	10000000
1.1369561425412842	961.0	10000000
1.1371618301985444	952.0	10000000
1.1372421936186996	903.0	10000000
1.13744965074327	900.0	10000000
1.1375278547572525	1045.0	10000000
1.1375575813189145	1024.0	10000000
1.1376897086548867	988.0	10000000
1.1377614497232234	1039.0	10000000
1.1379019134880275	999.0	10000000
1.13795351007394	931.0	10000000
1.1380361949389974	956.0	10000000
1.138072537286838	969.0	10000000
1.1381369619464023	986.0	10000000
1.138612983652621	884.0	10000000
1.1387509906830782	902.0	10000000
1.1387557356511038	980.0	10000000
1.1388790842722345	974.0	10000000
1.139200197497848	920.0	10000000
1.1392749435926048	960.0	10000000
1.139330503600517	879.0	10000000
1.139443961706302	991.0	10000000
1.1396481318079512	905.0	10000000
1.139717319687092	966.0	10000000
1.1397996468376377	885.0	10000000
1.139970268022398	897.0	10000000
1.1399829000146546	915.0	10000000
1.140118927368858	939.0	10000000
1.140216207802616	983.0	10000000
1.140246892378879	950.0	10000000
1.1402764167762078	1021.0	10000000
1.1403616137842478	995.0	10000000
1.1403767321439997	956.0	10000000
1.140405290716059	1014.0	10000000
1.1404469317235124	994.0	10000000
1.140509973254518	1076.0	10000000
1.1405297245397217	943.0	10000000
1.1405300780599377	1044.0	10000000
1.1406652650033413	1026.0	10000000
1.140680077805303	1011.0	10000000
1.140776348790842	1020.0	10000000
1.140890050864948	968.0	10000000
1.1412301394017168	953.0	10000000
1.1412875077327431	1021.0	10000000
1.1414821918266709	1004.0	10000000
1.1415809077603885	954.0	10000000
1.1415953471626112	1007.0	10000000
1.1416283542070724	963.0	10000000
1.1416324190406175	1059.0	10000000
1.1418066548221204	1023.0	10000000
1.1418640101937083	918.0	10000000
1.1421112889806089	915.0	10000000
1.1421656600055927	1050.0	10000000
1.142196729177999	997.0	10000000
1.142249996663414	1061.0	10000000
1.142269576000837	987.0	10000000
1.142324866149704	880.0	10000000
1.1423412865324152	959.0	10000000
1.1423608812654489	978.0	10000000
1.142483930700288	900.0	10000000
1.1425248039228233	971.0	10000000
1.1426362682361038	893.0	10000000
1.1428786515992075	1025.0	10000000
1.1428947226365571	992.0	10000000
1.1429702561817192	1061.0	10000000
1.1430190622246774	1020.0	10000000
1.143161874757645	1141.0	10000000
1.14354900696553	1017.0	10000000
1.1436821087161544	1007.0	10000000
1.143709635223999	992.0	10000000
1.1438384537006578	1010.0	10000000
1.1438630183383744	950.0	10000000
1.144032503920038	901.0	10000000
1.1441187431044684	912.0	10000000
1.1441693612816808	956.0	10000000
1.1442222268818911	1009.0	10000000
1.1444619086663597	949.0	10000000
1.1445496170320573	994.0	10000000
1.1445503106095032	916.0	10000000
1.1447357562009954	988.0	10000000
1.1447533926388591	918.0	10000000
1.1448252382968191	899.0	10000000
1.1448554684197516	871.0	10000000
1.1448900411965437	945.0	10000000
1.1449135428930035	1014.0	10000000
1.1449597681308474	903.0	10000000
1.1450007171347425	974.0	10000000
1.145061336095495	942.0	10000000
1.1455249534552243	990.0	10000000
1.1456329256022166	945.0	10000000
1.145707521910981	931.0	10000000
1.1457701635115978	953.0	10000000
1.1457940673205438	1003.0	10000000
1.1462146324442382	1028.0	10000000
1.1464337411229928	1001.0	10000000
1.146575579818211	960.0	10000000
1.146658748117657	988.0	10000000
1.1466683887708848	1062.0	10000000
1.146698948816647	922.0	10000000
1.1467371209498918	989.0	10000000
1.1467464523757056	914.0	10000000
1.1467679115643328	1050.0	10000000
1.1468633761266147	982.0	10000000
1.1471892662977163	970.0	10000000
1.1472037709709677	1007.0	10000000
1.1474049195051486	973.0	10000000
1.1474809463443334	1061.0	10000000
1.147486366877212	1030.0	10000000
1.1474981090772065	868.0	10000000
1.147646381352683	1015.0	10000000
1.1476942420884102	870.0	10000000
1.1478963031138925	943.0	10000000
1.1480332065455572	911.0	10000000
1.1480838415133985	918.0	10000000
1.1480844998926916	999.0	10000000
1.1481472291869084	910.0	10000000
1.148337682228762	904.0	10000000
1.1483503707670724	1020.0	10000000
1.1483607664911168	935.0	10000000
1.148387501393028	1027.0	10000000
1.148553699181535	996.0	10000000
1.1485561869424168	924.0	10000000
1.148671424225315	979.0	10000000
1.1486936700387802	931.0	10000000
1.1487356841630394	893.0	10000000
1.1487462362206315	1016.0	10000000
1.149007376811301	961.0	10000000
1.1491174498690773	1104.0	10000000
1.1492495040874895	814.0	10000000
1.149411938597514	968.0	10000000
1.1494566874794234	932.0	10000000
1.1496135106658023	971.0	10000000
1.1496511565553016	931.0	10000000
1.1496751627438808	919.0	10000000
1.149691128409426	972.0	10000000
1.1497652974089925	886.0	10000000
1.1500774931804059	889.0	10000000
1.1501203295882254	941.0	10000000
1.1505582347006311	915.0	10000000
1.1507699358004948	1012.0	10000000
1.1507751072444945	992.0	10000000
1.151130533595007	940.0	10000000
1.1511335055263252	972.0	10000000
1.1514116133448369	1085.0	10000000
1.1514139224600002	1020.0	10000000
1.1514898891817844	980.0	10000000
1.1515005281260629	982.0	10000000
1.1517068257440213	838.0	10000000
1.1517514703026968	991.0	10000000
1.1517876843211767	1001.0	10000000
1.1522158534443774	881.0	10000000
1.1522439274410703	998.0	10000000
1.1522674935058892	1048.0	10000000
1.1522728123342476	905.0	10000000
1.152407541449136	864.0	10000000
1.1525076289360927	935.0	10000000
1.1526224446345874	1099.0	10000000
1.1529204014937675	910.0	10000000
1.1530776771134141	816.0	10000000
1.153133372225435	935.0	10000000
1.1532703924539147	985.0	10000000
1.1534424796273255	978.0	10000000
1.153730502764296	964.0	10000000
1.153895230656789	972.0	10000000
1.1539294677612542	978.0	10000000
1.154194495519442	942.0	10000000
1.1542113552054771	946.0	10000000
1.1542141811807969	879.0	10000000
1.1542354187222506	933.0	10000000
1.1542545806736406	1009.0	10000000
1.1542792433634403	952.0	10000000
1.1544263935286885	979.0	10000000
1.154485878956463	1082.0	10000000
1.154732889903717	953.0	10000000
1.1548281356057155	896.0	10000000
1.1551431395927465	1161.0	10000000
1.1553119596201695	949.0	10000000
1.1553781093987638	955.0	10000000
1.1554310713447205	1017.0	10000000
1.155449273172129	947.0	10000000
1.1554709463421622	1022.0	10000000
1.1555054637199165	994.0	10000000
1.1555226984906055	980.0	10000000
1.1555875680721477	1018.0	10000000
1.1556780001185736	887.0	10000000
1.1557778077718104	960.0	10000000
1.1559333385356547	973.0	10000000
1.1559496030204492	946.0	10000000
1.156073833401647	1030.0	10000000
1.156297775544065	906.0	10000000
1.1565169487973306	994.0	10000000
1.156621462070643	982.0	10000000
1.1568811051180012	917.0	10000000
1.1570240707162869	836.0	10000000
1.1570902156815859	957.0	10000000
1.1571456200340238	1066.0	10000000
1.1572079770800756	957.0	10000000
1.1573737845061856	966.0	10000000
1.1574180393632283	921.0	10000000
1.1574558355286166	958.0	10000000
1.157744906298719	1037.0	10000000
1.1578367996986805	958.0	10000000
1.157862843529355	970.0	10000000
1.1580184110031002	1129.0	10000000
1.1580415216573576	1045.0	10000000
1.1581222684009864	937.0	10000000
1.1583160632852332	989.0	10000000
1.1587348996471194	870.0	10000000
1.1587564629773768	961.0	10000000
1.1588605234089786	999.0	10000000
1.158968768788834	993.0	10000000
1.1590509636080928	1032.0	10000000
1.1592540203386044	896.0	10000000
1.1592600288719388	1020.0	10000000
1.1594142254331017	1017.0	10000000
1.1595270998584803	962.0	10000000
1.1597598681944046	997.0	10000000
1.1599450880004205	985.0	10000000
1.1600082722622136	978.0	10000000
1.1604048970502152	1027.0	10000000
1.1604123249771543	942.0	10000000
1.1604956544375953	884.0	10000000
1.1606500398177202	1019.0	10000000
1.1607908137745928	1033.0	10000000
1.1609205287487554	948.0	10000000
1.1609917712363362	935.0	10000000
1.1610782939601851	970.0	10000000
1.1611290509129866	967.0	10000000
1.1615302444768305	1002.0	10000000
1.1616283224952535	938.0	10000000
1.1616942193405335	977.0	10000000
1.1620580328630794	1030.0	10000000
1.1621114491311233	1046.0	10000000
1.162204586613668	939.0	10000000
1.1622600589228271	998.0	10000000
1.1622766119407677	915.0	10000000
1.1622789085109817	1023.0	10000000
1.1623393451165356	1128.0	10000000
1.162698650955807	944.0	10000000
1.1629181312573986	1029.0	10000000
1.1629402200063197	939.0	10000000
1.1631421818580137	932.0	10000000
1.1633477971998216	989.0	10000000
1.1634002829708736	992.0	10000000
1.1635479070795665	1008.0	10000000
1.1636104705692203	1035.0	10000000
1.1636347586785414	987.0	10000000
1.1637311366513616	978.0	10000000
1.1637401032372054	947.0	10000000
1.163802619097827	922.0	10000000
1.164027081297068	967.0	10000000
1.1640705530951758	1008.0	10000000
1.1642242720863731	1016.0	10000000
1.164383168042534	1044.0	10000000
1.1644590547264368	923.0	10000000
1.1645001564429216	936.0	10000000
1.16456202895804	987.0	10000000
1.1646587064078042	1002.0	10000000
1.16490503499663	997.0	10000000
1.1649270897902515	908.0	10000000
1.1649847237148672	1006.0	10000000
1.1651550671075657	981.0	10000000
1.1653515276710105	988.0	10000000
1.165489690280436	1027.0	10000000
1.165612757745191	966.0	10000000
1.1656132921435394	905.0	10000000
1.1657611647192565	1026.0	10000000
1.1657896684969322	969.0	10000000
1.165792112692857	1011.0	10000000
1.1659521697479591	1031.0	10000000
1.1659593986400454	1041.0	10000000
1.1659784641707356	1042.0	10000000
1.1661183862374285	986.0	10000000
1.166178368633613	1013.0	10000000
1.1661843202968831	941.0	10000000
1.1664703585887324	920.0	10000000
1.166490975982981	958.0	10000000
1.1667237935567842	882.0	10000000
1.1667832440330752	1104.0	10000000
1.16688816737128	985.0	10000000
1.1669160659389362	1042.0	10000000
1.1671678122767573	931.0	10000000
1.1674389440640072	919.0	10000000
1.1675321403600358	1055.0	10000000
1.1677792497338833	907.0	10000000
1.1677832034487812	991.0	10000000
1.167786574547068	940.0	10000000
1.1679293493962253	1010.0	10000000
1.1679453839477656	1005.0	10000000
1.168184741723178	949.0	10000000
1.1682011663726934	1025.0	10000000
1.1682093543014809	917.0	10000000
1.1683230948147008	1007.0	10000000
1.1685242373084097	1013.0	10000000
1.1686887585038754	999.0	10000000
1.1687662056119843	883.0	10000000
1.1689245714823195	1016.0	10000000
1.1690670138143109	918.0	10000000
1.169255750968969	976.0	10000000
1.1696499469982793	928.0	10000000
1.1698604102975332	984.0	10000000
1.1699188665203692	1051.0	10000000
1.1700075628983866	1027.0	10000000
1.170026602878404	1083.0	10000000
1.1702755885785878	998.0	10000000
1.1703099661115215	886.0	10000000
1.1705912215393908	1060.0	10000000
1.1706465417167018	1083.0	10000000
1.1707596757018464	990.0	10000000
1.1708150939777628	1032.0	10000000
1.1710254592737437	1044.0	10000000
1.1711785959858363	881.0	10000000
1.1711980841139848	968.0	10000000
1.1712201470729224	866.0	10000000
1.171297496628675	938.0	10000000
1.171504306885642	1024.0	10000000
1.1716352600891624	883.0	10000000
1.1717604718707904	1046.0	10000000
1.1718323850020258	932.0	10000000
1.1718866405384083	892.0	10000000
1.1721279824277844	949.0	10000000
1.1721310534636	941.0	10000000
1.1721946785512811	1008.0	10000000
1.1722583198071788	997.0	10000000
1.1723410442631013	916.0	10000000
1.172407183453677	1060.0	10000000
1.1729326075249755	929.0	10000000
1.172936563564553	979.0	10000000
1.1729813848128658	941.0	10000000
1.1730333071456525	1006.0	10000000
1.1731773643274117	907.0	10000000
1.1732704012774762	989.0	10000000
1.1735927849606411	925.0	10000000
1.1736781419057043	897.0	10000000
1.1737946829825543	1013.0	10000000
1.1738666482226479	945.0	10000000
1.1738938964321184	1077.0	10000000
1.1739005985942208	966.0	10000000
1.1742163152113312	1024.0	10000000
1.1742741987623253	994.0	10000000
1.1744055320039313	931.0	10000000
1.1744206744017434	961.0	10000000
1.1745954481286682	893.0	10000000
1.174692751431066	981.0	10000000
1.1747473580898773	989.0	10000000
1.1749215603208876	935.0	10000000
1.1749598399652152	974.0	10000000
1.1749981922546229	1024.0	10000000
1.1750872788254505	1028.0	10000000
1.1753225890905037	890.0	10000000
1.1754613419151578	939.0	10000000
1.1755391065709715	973.0	10000000
1.1755441745544934	1034.0	10000000
1.1755980061564733	966.0	10000000
1.175616385361066	916.0	10000000
1.1756466308655935	997.0	10000000
1.1756734237869109	983.0	10000000
1.1757706146357685	948.0	10000000
1.175839246261794	998.0	10000000
1.1758447070317095	965.0	10000000
1.1759026403304826	1011.0	10000000
1.1759045269836994	896.0	10000000
1.1761955619903877	1064.0	10000000
1.1762866660680018	982.0	10000000
1.1762906907302235	1044.0	10000000
1.1766700068340419	982.0	10000000
1.1766899362070284	929.0	10000000
1.1767163827602931	917.0	10000000
1.1768361502916989	977.0	10000000
1.1768976888980822	838.0	10000000
1.1769893785818293	872.0	10000000
1.1772932513319487	900.0	10000000
1.177325819859791	926.0	10000000
1.1773280767247287	932.0	10000000
1.1773542731580808	933.0	10000000
1.1773599454913388	988.0	10000000
1.177513427944539	937.0	10000000
1.177605981686935	988.0	10000000
1.1776604181527763	947.0	10000000
1.1779365256073269	982.0	10000000
1.1780772925264091	902.0	10000000
1.1781217736497658	878.0	10000000
1.1782018275336728	1031.0	10000000
1.1783318018730036	905.0	10000000
1.178414286234843	870.0	10000000
1.1784205920722304	1010.0	10000000
1.178576248216222	979.0	10000000
1.178625029693051	957.0	10000000
1.178817203045195	937.0	10000000
1.1790803258416631	1114.0	10000000
1.1791237071383889	967.0	10000000
1.1791406134522573	1030.0	10000000
1.1791482514956817	848.0	10000000
1.179263201876802	1013.0	10000000
1.1793098965766438	962.0	10000000
1.1795616634330215	975.0	10000000
1.1798886503316488	923.0	10000000
1.1799075967366863	1047.0	10000000
1.1799983881072023	1021.0	10000000
1.180115151674397	1105.0	10000000
1.180126789398691	924.0	10000000
1.1801573946292208	1041.0	10000000
1.1802906513717606	973.0	10000000
1.1803311163256909	926.0	10000000
1.1803340999154095	909.0	10000000
1.180603194313813	951.0	10000000
1.1807073354523647	1032.0	10000000
1.1810086659800043	977.0	10000000
1.1810169690477736	902.0	10000000
1.181033919169224	1020.0	10000000
1.1810352652535934	889.0	10000000
1.1812757655518935	981.0	10000000
1.1814869790994866	972.0	10000000
1.1815473940936374	1040.0	10000000
1.1815660193248003	1044.0	10000000
1.181963028688309	940.0	10000000
1.1827163042425648	1022.0	10000000
1.1828713234446089	992.0	10000000
1.1829671044638976	1004.0	10000000
1.1832050799451612	967.0	10000000
1.1834376458714628	945.0	10000000
1.1834903663021898	1021.0	10000000
1.1835224942581537	1041.0	10000000
1.1835762144713915	987.0	10000000
1.183661094531458	929.0	10000000
1.1837068085357578	939.0	10000000
1.1837815883055416	1027.0	10000000
1.1838389373249658	991.0	10000000
1.1839236329007106	983.0	10000000
1.1840587669623428	834.0	10000000
1.1840721377289845	1074.0	10000000
1.184107238067256	976.0	10000000
1.184211628989805	964.0	10000000
1.184313887861029	869.0	10000000
1.1846559248973296	964.0	10000000
1.1847435018619143	969.0	10000000
1.1849207062398706	923.0	10000000
1.185197619166945	945.0	10000000
1.1852320964945413	957.0	10000000
1.1852703691840958	1019.0	10000000
1.1854175223311294	1004.0	10000000
1.1855855966656534	916.0	10000000
1.1856627802151052	1015.0	10000000
1.1857107604205588	980.0	10000000
1.1857564026460117	1003.0	10000000
1.1858149144578392	944.0	10000000
1.1859285337561252	934.0	10000000
1.1860270909036683	1070.0	10000000
1.1860606420899835	877.0	10000000
1.1860654977893272	948.0	10000000
1.1860945173070927	941.0	10000000
1.1861893820995495	929.0	10000000
1.1862313639569846	980.0	10000000
1.186337538231498	961.0	10000000
1.1864769587973003	945.0	10000000
1.1866266851274068	983.0	10000000
1.1867140092037112	968.0	10000000
1.1870348202978382	1073.0	10000000
1.1873780191241758	1042.0	10000000
1.1873839169303393	1046.0	10000000
1.1874803600434805	972.0	10000000
1.187505232355194	984.0	10000000
1.1875952102440688	1006.0	10000000
1.1878721558941092	951.0	10000000
1.188002001367404	1032.0	10000000
1.188028345628124	923.0	10000000
1.1880406158481418	958.0	10000000
1.18807689374241	945.0	10000000
1.188223885338175	982.0	10000000
1.1882677523858034	939.0	10000000
1.1884386230597312	966.0	10000000
1.1885631158130447	909.0	10000000
1.1887990479044117	1021.0	10000000
1.1888466932237889	918.0	10000000
1.1888842950981435	924.0	10000000
1.1892348168392401	996.0	10000000
1.1892568309872895	1048.0	10000000
1.1893643008068668	902.0	10000000
1.189408084101571	1011.0	10000000
1.1894653632400325	1004.0	10000000
1.1895803036388384	935.0	10000000
1.1895806365023278	970.0	10000000
1.189793015994706	1011.0	10000000
1.190015330256113	975.0	10000000
1.1900589825787398	1031.0	10000000
1.1903337463647758	1046.0	10000000
1.1903569298893322	936.0	10000000
1.1904170785307546	893.0	10000000
1.1905776017545957	1068.0	10000000
1.1907358367499221	992.0	10000000
1.1909223817088508	955.0	10000000
1.1909689680903404	990.0	10000000
1.1910661132133966	988.0	10000000
1.1911917699263337	1032.0	10000000
1.1913887718893907	1016.0	10000000
1.1915831099816392	908.0	10000000
1.191597447976681	910.0	10000000
1.1916369350476266	905.0	10000000
1.191720341536397	928.0	10000000
1.1918079130028827	911.0	10000000
1.1919339060887522	945.0	10000000
1.19193411985737	1001.0	10000000
1.1919857497674875	927.0	10000000
1.1920418984710732	984.0	10000000
1.192136134364188	930.0	10000000
1.1923091154494143	1042.0	10000000
1.1923294957157284	994.0	10000000
1.1925370022260242	1000.0	10000000
1.1925422227135265	828.0	10000000
1.1926146437374354	1001.0	10000000
1.1926472328447917	932.0	10000000
1.1926528052295833	928.0	10000000
1.1926775816602044	1026.0	10000000
1.1927370574516267	1100.0	10000000
1.1928871903006415	981.0	10000000
1.1929183906865384	925.0	10000000
1.1929412171085425	974.0	10000000
1.1930178673917735	977.0	10000000
1.1930278532281082	947.0	10000000
1.1931704378266978	1036.0	10000000
1.193222944335657	917.0	10000000
1.1933164301791002	1061.0	10000000
1.1933290399516348	997.0	10000000
1.1933844505878817	930.0	10000000
1.1933905360134336	860.0	10000000
1.1934398349736193	930.0	10000000
1.1934538376380552	1059.0	10000000
1.1934885767740846	904.0	10000000
1.1936415774326827	1017.0	10000000
1.193647960490687	973.0	10000000
1.1936648088917514	973.0	10000000
1.1937326495820255	987.0	10000000
1.1937364210303412	1041.0	10000000
1.1937509649517777	1056.0	10000000
1.19386343148768	974.0	10000000
1.1940080786923877	1060.0	10000000
1.1940356642578056	1071.0	10000000
1.1945049477227512	957.0	10000000
1.1945855663111131	928.0	10000000
1.1947013087139635	968.0	10000000
1.1947993801189702	925.0	10000000
1.1951552397087652	956.0	10000000
1.195211484548138	928.0	10000000
1.1953078248005613	1043.0	10000000
1.1955325214443464	921.0	10000000
1.1955909098780897	1034.0	10000000
1.1956561917430897	926.0	10000000
1.195869064141332	1040.0	10000000
1.196111692082288	966.0	10000000
1.196162936146903	963.0	10000000
1.1962359504440991	968.0	10000000
1.1966715120248408	988.0	10000000
1.196772365806337	930.0	10000000
1.197020928262257	985.0	10000000
1.1971483170209964	895.0	10000000
1.197279755317597	948.0	10000000
1.197518795535721	985.0	10000000
1.197582403710406	973.0	10000000
1.1977847995079562	970.0	10000000
1.1979411444228267	945.0	10000000
1.1980658994068407	919.0	10000000
1.1980740432324986	992.0	10000000
1.1980931214837538	955.0	10000000
1.1980949804961774	973.0	10000000
1.1981716775893831	944.0	10000000
1.19817756072049	964.0	10000000
1.1982977189664614	951.0	10000000
1.1983571992526527	1039.0	10000000
1.198433428847515	951.0	10000000
1.1985111262460637	972.0	10000000
1.1986077967513618	1023.0	10000000
1.198611790143114	979.0	10000000
1.1992163192690133	993.0	10000000
1.199302574467234	1020.0	10000000
1.199384203678739	1007.0	10000000
1.1998394343830472	908.0	10000000
1.199920726885459	938.0	10000000
1.2001189507140184	972.0	10000000
1.2001363479466334	1045.0	10000000
1.200285043389542	1027.0	10000000
1.2004359212491642	1076.0	10000000
1.2005300903073677	978.0	10000000
1.2006664913330298	975.0	10000000
1.2008536385332815	1000.0	10000000
1.2010588500167136	982.0	10000000
1.2010717454694455	979.0	10000000
1.2011049796720519	1029.0	10000000
1.2013206168344	1025.0	10000000
1.2014678791064572	967.0	10000000
1.20149369663653	905.0	10000000
1.2016822290467584	889.0	10000000
1.2017037044174996	902.0	10000000
1.2018841055573806	1079.0	10000000
1.2019135804808752	960.0	10000000
1.2020239453326789	1001.0	10000000
1.2022120389853954	1041.0	10000000
1.2023346899459957	976.0	10000000
1.2024012820903045	1108.0	10000000
1.2027420275515623	936.0	10000000
1.2027635213236296	973.0	10000000
1.2028360149457895	921.0	10000000
1.2029303718180364	943.0	10000000
1.2030477328834612	1034.0	10000000
1.2033169995342057	916.0	10000000
1.2033716439583233	1041.0	10000000
1.2033958164030223	941.0	10000000
1.2036651292226954	925.0	10000000
1.2036781948345627	961.0	10000000
1.2037080211692643	970.0	10000000
1.2037311640970578	974.0	10000000
1.2039453276043497	981.0	10000000
1.2044132307124735	973.0	10000000
1.2045425629385644	1032.0	10000000
1.2045701909957724	1006.0	10000000
1.2048975518466167	943.0	10000000
1.2052774699860282	909.0	10000000
1.2054240490053438	955.0	10000000
1.2054405922254363	938.0	10000000
1.205546007025656	980.0	10000000
1.2055716934440388	909.0	10000000
1.205584750572653	897.0	10000000
1.2056561438472548	966.0	10000000
1.205768153477559	1001.0	10000000
1.205887748985305	982.0	10000000
1.2059157250718922	1093.0	10000000
1.2059693830504528	1047.0	10000000
1.2060704742076953	948.0	10000000
1.206117360981395	995.0	10000000
1.2061265211592591	980.0	10000000
1.2062154505597815	956.0	10000000
1.206375431486444	964.0	10000000
1.2064162149975508	948.0	10000000
1.2065007659671678	1049.0	10000000
1.2065015616747985	929.0	10000000
1.2065807765494454	899.0	10000000
1.2068008825764052	900.0	10000000
1.2069894914054304	927.0	10000000
1.207060353278935	1044.0	10000000
1.2071045053087612	967.0	10000000
1.2072264550643714	975.0	10000000
1.2076210553980813	978.0	10000000
1.2077244475947062	941.0	10000000
1.2080448665074224	1005.0	10000000
1.2080584606368825	1052.0	10000000
1.2080703213868562	910.0	10000000
1.208094453533441	911.0	10000000
1.208150578458277	961.0	10000000
1.2083844781359412	1115.0	10000000
1.2083994649263066	963.0	10000000
1.2085178166341044	936.0	10000000
1.208541968553157	985.0	10000000
1.2086080581398668	933.0	10000000
1.208642016107251	873.0	10000000
1.2090206723791777	975.0	10000000
1.209116350451274	1055.0	10000000
1.2093481542246374	946.0	10000000
1.2094803253262267	963.0	10000000
1.2096569490909663	992.0	10000000
1.2098346134479891	1006.0	10000000
1.2099350485070035	988.0	10000000
1.2101023522587164	912.0	10000000
1.210112623546218	991.0	10000000
1.2102085829982914	945.0	10000000
1.2102671948314616	1008.0	10000000
1.2103572537784182	1018.0	10000000
1.2105329080045455	962.0	10000000
1.2106081146213359	996.0	10000000
1.2106258763819095	1021.0	10000000
1.2107125791412208	1012.0	10000000
1.210748884241367	1032.0	10000000
1.2109563867948023	961.0	10000000
1.2109784186080244	919.0	10000000
[truncated: 48,000 more rows]
