# Supplementary material for: The evolutionary maintenance of Lévy flight foraging
Source: PLoS Comput Biol. 2022 Jan 18;18(1):e1009490. doi: 10.1371/journal.pcbi.1009490 (PMC8797186; doi:10.1371/journal.pcbi.1009490)
Supplement: S1 Data — (ZIP) [file pcbi.1009490.s005.zip › S1_Data/single_generation_data/speed_1/levy_dim_2_results/fd_aol0]

1.0000409055482586	47.099356	500000500000
1.000058581955947	68.210806	500000500000
1.000090834336095	35.958474	500000500000
1.0000935041540968	97.028567	500000500000
1.0001407927588504	79.220936	500000500000
1.0001697218822272	54.715029	500000500000
1.00037747204976	85.644126	500000500000
1.0003875717763928	56.839732	500000500000
1.0006297933553228	88.518106	500000500000
1.0009398129265152	39.066112	500000500000
1.00103302583407	77.954332	500000500000
1.0010826431638304	75.640296	500000500000
1.0011336072861492	46.374309	500000500000
1.0011381174187897	70.022851	500000500000
1.0011676450223308	76.027793	500000500000
1.0012864136140491	20.657973	500000500000
1.0013336316280343	102.862111	500000500000
1.0014576410525036	44.960673	500000500000
1.001616983858685	39.646319	500000500000
1.0017180881472951	95.364358	500000500000
1.0022116871377686	35.248672	500000500000
1.0023379959094765	31.890756	500000500000
1.0023430189714762	52.666672	500000500000
1.0023464781366156	95.026747	500000500000
1.0028320340621435	82.337803	500000500000
1.0030221625237437	36.030156	500000500000
1.0031155471447564	79.507074	500000500000
1.003143662249877	35.770983	500000500000
1.0031766953329866	52.951676	500000500000
1.0032545410107283	52.035613	500000500000
1.003345099393406	73.896115	500000500000
1.003353762383631	60.906811	500000500000
1.003391998594091	30.190249	500000500000
1.0034966739735158	41.399403	500000500000
1.0036412828175032	40.761079	500000500000
1.0036710438684278	43.036069	500000500000
1.0038538138579178	80.3246	500000500000
1.0040310832527524	58.330833	500000500000
1.004370473454733	29.789636	500000500000
1.0045008480820792	13.348067	500000500000
1.004583328816704	51.128506	500000500000
1.0045913130551067	65.04453	500000500000
1.0046720721331892	62.288437	500000500000
1.004725490517984	91.237526	500000500000
1.0050097005770415	32.008705	500000500000
1.005060006117485	41.577265	500000500000
1.0051647052466834	78.519419	500000500000
1.0051943141756927	50.457679	500000500000
1.0052137473963259	45.696619	500000500000
1.0052193082022134	38.055555	500000500000
1.0052641187936242	66.913254	500000500000
1.005426707120797	32.506713	500000500000
1.0054322732045908	35.505544	500000500000
1.0054442923318758	37.377569	500000500000
1.0054914785028004	62.668256	500000500000
1.0055002134641131	47.50616	500000500000
1.0056683137300668	49.96411	500000500000
1.0059008063421018	85.835566	500000500000
1.0062643479882252	43.563665	500000500000
1.0062703544741134	28.308095	500000500000
1.0065517514568325	31.492819	500000500000
1.0068218914396156	68.286295	500000500000
1.0069139354981471	37.58013	500000500000
1.007048671021232	54.409947	500000500000
1.0070767418496835	113.976296	500000500000
1.0071785703640614	30.706633	500000500000
1.0072057675617303	36.463471	500000500000
1.0073284842877486	41.439059	500000500000
1.0073775533656495	44.915045	500000500000
1.0076177038389746	33.839891	500000500000
1.0076400476317366	57.264814	500000500000
1.0078162940183772	48.345812	500000500000
1.0078279424187482	45.925392	500000500000
1.0078389440990845	29.609797	500000500000
1.0078750698765095	90.357844	500000500000
1.0080510144857175	46.841813	500000500000
1.0081637742567993	62.226557	500000500000
1.0082338796520376	26.937982	500000500000
1.0082999290379466	66.027859	500000500000
1.0085036069568205	48.308724	500000500000
1.0085371488583263	56.845132	500000500000
1.008544948099678	76.827745	500000500000
1.0085680861160895	21.780207	500000500000
1.0086211545261816	51.606595	500000500000
1.0086709372771554	32.782413	500000500000
1.008903036390167	32.410145	500000500000
1.0090013621928402	68.338364	500000500000
1.0090390124304545	36.204437	500000500000
1.0091022738366375	58.148633	500000500000
1.0091846366439845	71.768097	500000500000
1.009194466550817	60.937609	500000500000
1.0096295318535045	64.069366	500000500000
1.0097128044600558	42.972562	500000500000
1.009723633226053	51.874677	500000500000
1.0097989599452386	85.516735	500000500000
1.0098915535512862	83.794451	500000500000
1.009912285035616	84.487132	500000500000
1.0100728932535854	50.05435	500000500000
1.010193397139299	52.045758	500000500000
1.0102103331838266	68.978259	500000500000
1.0103651110499523	56.306157	500000500000
1.010399281734053	71.385858	500000500000
1.01067903515303	37.589126	500000500000
1.0107185481308725	60.865637	500000500000
1.010749072890196	65.356944	500000500000
1.0108779553598721	66.082661	500000500000
1.0109423087690153	30.314966	500000500000
1.0113480018044732	31.407757	500000500000
1.011482586571256	65.514147	500000500000
1.0115320981904636	32.05799	500000500000
1.0115651993666894	71.141883	500000500000
1.0117971808142905	88.91574	500000500000
1.01199947584452	42.822381	500000500000
1.0120610341754015	66.357075	500000500000
1.0120926429679935	43.066462	500000500000
1.012105822178731	63.85941	500000500000
1.0122318223894786	82.950602	500000500000
1.0123095434834442	34.433239	500000500000
1.012480095295386	21.527604	500000500000
1.0126297036761662	30.08012	500000500000
1.0126389199568688	104.562732	500000500000
1.0126444453475676	100.101556	500000500000
1.0126652906327571	72.250737	500000500000
1.0128917333956058	46.63992	500000500000
1.0129069775015882	95.590289	500000500000
1.013022751722176	129.78444	500000500000
1.0134578845068312	31.298177	500000500000
1.0134975216606317	60.009303	500000500000
1.0135856797424423	25.012091	500000500000
1.0136059946994949	38.575686	500000500000
1.0138735690429463	32.447682	500000500000
1.0138877681140157	17.41041	500000500000
1.013972818925572	34.08392	500000500000
1.0141831956111833	57.107244	500000500000
1.0142525836533007	42.748993	500000500000
1.0144025031936956	30.733215	500000500000
1.0144616018344912	45.451338	500000500000
1.0146346189007842	74.646248	500000500000
1.0146973737992746	63.844726	500000500000
1.0147838804751617	85.289638	500000500000
1.0148471404342825	63.70587	500000500000
1.014874208930697	61.143631	500000500000
1.0149031586736303	62.826116	500000500000
1.014950568947329	38.135022	500000500000
1.0149596991458756	113.649561	500000500000
1.0150165230643795	42.277089	500000500000
1.0150181722146718	38.152221	500000500000
1.0150786821140287	40.33517	500000500000
1.0152379310194397	38.171742	500000500000
1.0153626699045466	38.117923	500000500000
1.0155722437966594	48.174814	500000500000
1.01562087142298	43.52176	500000500000
1.0156472946097126	31.867827	500000500000
1.0157093353743432	13.38248	500000500000
1.0157460255040127	59.949799	500000500000
1.0159969007531364	60.31362	500000500000
1.0160372210637303	30.138756	500000500000
1.0160381809780137	23.599543	500000500000
1.0160416768988791	31.426681	500000500000
1.01611825677324	74.179423	500000500000
1.0161743164232064	55.798648	500000500000
1.0161866897956042	51.169608	500000500000
1.0162353200117928	33.69804	500000500000
1.01630798736876	35.170692	500000500000
1.0164022598358058	49.763913	500000500000
1.0165337378141228	83.953568	500000500000
1.0167461510266058	88.24037	500000500000
1.016877491672801	54.712771	500000500000
1.0168966316957624	67.992425	500000500000
1.0171102499863496	122.383459	500000500000
1.0171445966582522	49.612771	500000500000
1.0173975153063588	91.611103	500000500000
1.0175785709804022	53.868982	500000500000
1.0176670224451287	75.113393	500000500000
1.0176927542334004	54.49581	500000500000
1.0178075417695378	62.988691	500000500000
1.0182220426776103	64.15082	500000500000
1.0182903011907736	62.333592	500000500000
1.018383268805856	28.308821	500000500000
1.0185935491537403	97.182422	500000500000
1.0186492490970962	47.814733	500000500000
1.0188487961866075	44.103322	500000500000
1.0192229652675957	54.380198	500000500000
1.0194766538468116	45.906608	500000500000
1.019513305028782	27.701059	500000500000
1.0195235256643145	48.763839	500000500000
1.0198066665121082	44.532677	500000500000
1.0198162609433084	44.937169	500000500000
1.019838007651668	59.403689	500000500000
1.0198763991317479	35.380338	500000500000
1.0201454933960847	69.795131	500000500000
1.020156631786889	63.450442	500000500000
1.0201652123890934	97.464865	500000500000
1.0202358327017038	61.176205	500000500000
1.0205488606337578	82.573206	500000500000
1.0205551288417298	20.31648	500000500000
1.020597877210153	58.937844	500000500000
1.0207066130017268	38.506756	500000500000
1.0207799710652852	75.359285	500000500000
1.0209059671981937	67.571435	500000500000
1.0210593046698042	32.461785	500000500000
1.0211291357677321	65.942862	500000500000
1.0211754390115049	45.288308	500000500000
1.0211981374403358	46.841744	500000500000
1.021238173321	51.0217	500000500000
1.0217596066027814	48.908341	500000500000
1.0217707870628177	52.703785	500000500000
1.0218004759406716	47.369345	500000500000
1.0218547906282258	66.722098	500000500000
1.0218791746106672	73.278971	500000500000
1.0221126995768328	40.127901	500000500000
1.0221421225474359	61.775098	500000500000
1.0222190848696615	46.259763	500000500000
1.02237615980883	46.553407	500000500000
1.0224054076055564	63.135802	500000500000
1.0230266359245397	92.458042	500000500000
1.0231815417153154	76.803004	500000500000
1.023199022623364	65.157314	500000500000
1.023216259158998	57.65267	500000500000
1.023278098206363	51.003517	500000500000
1.0241447405412676	75.50258	500000500000
1.024271204566294	61.294116	500000500000
1.024293996700843	65.697736	500000500000
1.024487496659119	64.530278	500000500000
1.0245109501743994	75.135215	500000500000
1.0245544545037908	59.722592	500000500000
1.0245775959288936	72.105983	500000500000
1.0245898777653386	80.864478	500000500000
1.024718487219551	53.146342	500000500000
1.0247599852972369	54.455269	500000500000
1.0247939995639874	54.636934	500000500000
1.0248686217281089	46.49739	500000500000
1.0249315542955155	70.199264	500000500000
1.0252141313317007	22.715474	500000500000
1.0252148045786138	28.99942	500000500000
1.025237158062505	91.427195	500000500000
1.0254602819859029	53.073097	500000500000
1.0256907213773556	79.523069	500000500000
1.025716069444239	55.354602	500000500000
1.0258010847339007	57.690577	500000500000
1.0258837303680504	65.945425	500000500000
1.0259689439396882	78.997842	500000500000
1.0260018247892513	49.393868	500000500000
1.0260637332397011	52.642691	500000500000
1.026089547431758	58.169669	500000500000
1.0262552750136598	81.814531	500000500000
1.02631563530632	91.605079	500000500000
1.0266436627454607	44.291511	500000500000
1.026661768693184	55.52759	500000500000
1.0266708129755977	53.68144	500000500000
1.026702445722559	48.150983	500000500000
1.0268621618195255	48.546787	500000500000
1.026918190449356	39.72188	500000500000
1.0269378190546157	34.051344	500000500000
1.02695479931863	60.60219	500000500000
1.0270233563048583	55.222965	500000500000
1.027082386267819	77.716815	500000500000
1.0272689713977798	64.311494	500000500000
1.0273025051134157	93.783705	500000500000
1.0273831652734802	18.859957	500000500000
1.0276744678208174	59.303581	500000500000
1.0277064753720353	61.115179	500000500000
1.027814379572744	58.615522	500000500000
1.027831884133559	49.857404	500000500000
1.027866751635008	61.388248	500000500000
1.0280533577205082	64.874626	500000500000
1.028085715557603	49.569257	500000500000
1.0283484812181594	84.340174	500000500000
1.0284263442144987	39.357579	500000500000
1.0285829204280947	46.622677	500000500000
1.0286879566694842	26.842586	500000500000
1.0288016586521462	59.329641	500000500000
1.0288496940195404	34.250098	500000500000
1.0289289380459246	68.039059	500000500000
1.0289627720415124	24.847281	500000500000
1.0290601424632009	84.164559	500000500000
1.0291519252494106	76.245541	500000500000
1.0292645101951938	43.621614	500000500000
1.029305208453816	66.77515	500000500000
1.0294788534484662	96.069056	500000500000
1.0295025515758356	47.634807	500000500000
1.0295574459239996	33.544569	500000500000
1.0297128047488575	64.690087	500000500000
1.0299184710969151	34.545667	500000500000
1.0299195046652656	77.030402	500000500000
1.0300164401648837	42.422601	500000500000
1.0300484875040128	27.140203	500000500000
1.0305569045998828	29.203491	500000500000
1.0307368182308019	46.236444	500000500000
1.0307837121430614	59.790113	500000500000
1.031047110484566	55.960012	500000500000
1.0312458982629138	43.66711	500000500000
1.0313685502869905	37.075539	500000500000
1.031375178031518	40.843988	500000500000
1.0313802881738503	56.492122	500000500000
1.0313944352029072	53.315049	500000500000
1.0314831323578035	63.239314	500000500000
1.0315112171810723	60.866905	500000500000
1.0317124166545424	80.083824	500000500000
1.0317294290013703	46.009822	500000500000
1.0318164253162945	41.478822	500000500000
1.0320220882078226	57.056016	500000500000
1.0320428604207907	47.764489	500000500000
1.0320587590689645	90.500287	500000500000
1.03209831906174	41.133973	500000500000
1.03215932513341	46.150585	500000500000
1.0321823666998466	43.694431	500000500000
1.0322021110670192	62.662218	500000500000
1.0322098892632132	69.374391	500000500000
1.0322290844015765	60.222096	500000500000
1.0322334841746774	39.51512	500000500000
1.0322576640544487	29.019812	500000500000
1.032355803300815	57.045549	500000500000
1.0326353030982158	62.421361	500000500000
1.032667986764709	37.235509	500000500000
1.0326710537258608	38.917387	500000500000
1.0328527169633492	58.255766	500000500000
1.0328666600097816	54.669087	500000500000
1.0329723651240763	90.954252	500000500000
1.0330016531366584	83.04916	500000500000
1.0330187087168097	41.051008	500000500000
1.0330393960553088	44.480373	500000500000
1.0330928987573014	29.393816	500000500000
1.0333350950660276	56.712006	500000500000
1.0333643284996266	35.774085	500000500000
1.0335562772663218	32.733116	500000500000
1.0336959558423644	66.68592	500000500000
1.033701295218627	73.584705	500000500000
1.0338699703787952	38.595134	500000500000
1.03388483746178	58.885106	500000500000
1.03426515504654	73.348406	500000500000
1.0342739243710708	44.369732	500000500000
1.03427645970279	66.017866	500000500000
1.0343125942120364	59.206295	500000500000
1.034317784540333	88.474386	500000500000
1.0344053732843397	48.719862	500000500000
1.0344075103141095	48.077259	500000500000
1.0344911428743415	100.157382	500000500000
1.0345862771294383	36.927158	500000500000
1.034756715752612	54.8769	500000500000
1.0348110929030536	22.483111	500000500000
1.0349161224108665	87.922953	500000500000
1.0349417387658653	64.482779	500000500000
1.0349953713373874	46.524662	500000500000
1.0350619244156	100.551971	500000500000
1.0350739702645302	49.137306	500000500000
1.0351929610524042	54.869802	500000500000
1.035338994379207	37.212386	500000500000
1.0354969959503135	55.024028	500000500000
1.0355650238680858	39.657538	500000500000
1.0356504722843545	72.144298	500000500000
1.0357926826533417	54.981239	500000500000
1.0358537755922694	83.064726	500000500000
1.0359254042890356	69.518492	500000500000
1.0360481654290925	40.975174	500000500000
1.036125017207938	40.980339	500000500000
1.0362448578235008	80.447686	500000500000
1.036313556237012	105.875359	500000500000
1.0364827470978446	57.395492	500000500000
1.0364966699703944	68.01224	500000500000
1.0365279521793722	67.144926	500000500000
1.0366989432213305	45.972498	500000500000
1.0367120619150365	63.189	500000500000
1.0370008238943558	47.683872	500000500000
1.0370402964427252	85.441356	500000500000
1.0370456372413108	40.060139	500000500000
1.0371511928489938	52.744855	500000500000
1.0371792888685802	48.150419	500000500000
1.0372769831141029	47.222154	500000500000
1.0373209776639656	70.433888	500000500000
1.037322449444694	45.399894	500000500000
1.0373615404954537	74.670019	500000500000
1.0373867099546437	46.148335	500000500000
1.0374104748805348	53.74276	500000500000
1.0374168944368902	46.393227	500000500000
1.037497125092481	60.576633	500000500000
1.03782046921397	95.010039	500000500000
1.0378421280809422	34.629579	500000500000
1.037850563906558	22.958205	500000500000
1.037929840659305	73.882067	500000500000
1.0380903880777623	70.24557	500000500000
1.0382443196561788	10.489022	500000500000
1.0385783555720598	22.428015	500000500000
1.0387006115048494	63.680941	500000500000
1.03872251614011	36.162827	500000500000
1.0388776324737201	83.437183	500000500000
1.0389072489763986	79.261765	500000500000
1.0391142663091626	85.916407	500000500000
1.0391859108189525	58.28738	500000500000
1.0393083386132365	77.356145	500000500000
1.0397421960445945	61.639518	500000500000
1.0401318181749442	59.769307	500000500000
1.0402574534006432	67.391814	500000500000
1.040263996355428	54.716319	500000500000
1.0403110272568652	53.038628	500000500000
1.040397274636215	102.74363	500000500000
1.0403985366032296	42.993624	500000500000
1.040428370851705	33.343817	500000500000
1.040436066957007	38.095265	500000500000
1.0406501657295388	60.960257	500000500000
1.040733365545592	65.786503	500000500000
1.0408450052730671	76.74664	500000500000
1.0410478140948816	29.780775	500000500000
1.0411220531541368	53.482041	500000500000
1.0411354824227756	35.467257	500000500000
1.0413369104250076	67.400798	500000500000
1.0414608235371978	42.984329	500000500000
1.041484687145465	60.322642	500000500000
1.041559716043189	101.16128	500000500000
1.0416878534699632	76.994962	500000500000
1.0418387294132627	58.207226	500000500000
1.042006905792527	59.810613	500000500000
1.0420982442758815	36.785141	500000500000
1.0421051834348058	68.721037	500000500000
1.042152543871158	62.009759	500000500000
1.042214016244853	56.71146	500000500000
1.0424494656275716	68.641336	500000500000
1.0425313172302733	49.608806	500000500000
1.042655265607015	46.422311	500000500000
1.0427614631930773	37.249154	500000500000
1.0428364280405935	36.797949	500000500000
1.042843283737326	82.067726	500000500000
1.042884101722052	79.413208	500000500000
1.042964665806564	55.458846	500000500000
1.043123321837693	57.831141	500000500000
1.0431735888881322	65.782214	500000500000
1.0433343714675711	43.679354	500000500000
1.043490081330713	68.798562	500000500000
1.0436152647448431	23.625333	500000500000
1.043628207876628	31.555514	500000500000
1.0436645384944985	24.881145	500000500000
1.0437068953971438	39.599424	500000500000
1.0438100937023789	68.694215	500000500000
1.043979692464371	33.231735	500000500000
1.043983635362318	85.483549	500000500000
1.0440485282513758	84.181319	500000500000
1.044216213915422	25.744593	500000500000
1.0442604118955547	69.812626	500000500000
1.0446535130026016	72.342608	500000500000
1.0447744628464335	68.007879	500000500000
1.0447883512220626	55.286885	500000500000
1.0448145843195058	71.998302	500000500000
1.04484230140176	52.451745	500000500000
1.0449223977686612	90.201372	500000500000
1.0449680421287997	53.021768	500000500000
1.0451286917622613	115.563733	500000500000
1.0451591469189403	27.57188	500000500000
1.045166413480739	37.571999	500000500000
1.0452472347178159	87.57604	500000500000
1.0452748575424944	52.536813	500000500000
1.0455043318898474	35.512649	500000500000
1.0455262129440586	46.693998	500000500000
1.04554174361298	45.842919	500000500000
1.0456447948516558	45.528555	500000500000
1.0457527609235138	60.454216	500000500000
1.0457747779587123	68.242466	500000500000
1.0457970024875003	18.759454	500000500000
1.0458067730435574	34.782891	500000500000
1.0459467936499458	101.450832	500000500000
1.0460334173681105	38.327351	500000500000
1.0460585859398766	47.356005	500000500000
1.0461378834548216	35.536457	500000500000
1.0466982822154345	83.117822	500000500000
1.046755530796327	62.281346	500000500000
1.0467965412114246	20.126599	500000500000
1.046867230917873	47.033562	500000500000
1.0469247169320781	69.457371	500000500000
1.047196572150063	41.657345	500000500000
1.0472080656467733	41.383223	500000500000
1.0473084263924588	45.485278	500000500000
1.0473452953342646	56.824065	500000500000
1.0473754770769486	41.054316	500000500000
1.0475045990451517	113.248481	500000500000
1.047626514831698	52.614177	500000500000
1.047672254279567	55.303994	500000500000
1.0477496302214575	35.022893	500000500000
1.0477569376593359	64.078519	500000500000
1.0478138216829582	29.255469	500000500000
1.0478506414787585	50.403017	500000500000
1.0478863011071873	70.227682	500000500000
1.0479563772138505	28.767392	500000500000
1.0479638955602697	68.645372	500000500000
1.0480928565646288	40.192212	500000500000
1.0482041767020176	48.088885	500000500000
1.0482447911574653	78.224234	500000500000
1.048296620408547	42.045529	500000500000
1.0486830915698837	39.165394	500000500000
1.048788697256258	30.519383	500000500000
1.048866514546918	49.764576	500000500000
1.048961602323056	36.329014	500000500000
1.0490206265094555	45.311162	500000500000
1.0490509594465194	65.917414	500000500000
1.0490682301522445	43.591606	500000500000
1.0490937094780546	48.377595	500000500000
1.0494902379149929	32.392764	500000500000
1.0496177528714936	66.553984	500000500000
1.0496971087789622	57.358043	500000500000
1.0497080195664856	58.953364	500000500000
1.0497536792658082	54.617335	500000500000
1.0498857804146655	91.912173	500000500000
1.0498887750896282	55.05883	500000500000
1.0499409886232054	60.804693	500000500000
1.0501060081821103	58.897593	500000500000
1.0501278112339794	70.589114	500000500000
1.0501418520794883	84.27436	500000500000
1.0501827292874546	62.060566	500000500000
1.0502954999442855	27.741091	500000500000
1.0503168822042075	30.157286	500000500000
1.050349095981676	22.957847	500000500000
1.0503521005255596	47.717103	500000500000
1.0504799145884125	53.315994	500000500000
1.050611409253157	41.159219	500000500000
1.0506386062345014	51.015044	500000500000
1.0506638629988776	27.937934	500000500000
1.0507596688574656	71.549306	500000500000
1.0509181767126554	30.547765	500000500000
1.0509889469979292	36.095956	500000500000
1.0510339451108963	36.174109	500000500000
1.0510725401222718	57.305281	500000500000
1.051101702427951	56.105011	500000500000
1.0513292812159285	70.851734	500000500000
1.0513985036802866	50.093826	500000500000
1.0514219716893016	79.089715	500000500000
1.0514287887363003	49.965781	500000500000
1.0514950808937251	48.390613	500000500000
1.0516326646683432	66.447217	500000500000
1.051954583131752	56.536274	500000500000
1.0520766303124005	70.525286	500000500000
1.0522502600594548	40.61383	500000500000
1.0523373109270548	32.16525	500000500000
1.0523561091038878	69.708881	500000500000
1.0524118614890838	61.156562	500000500000
1.052540830748598	20.022339	500000500000
1.0525956863981405	67.170343	500000500000
1.0527266794966637	73.400477	500000500000
1.052826598309702	100.398556	500000500000
1.0530450245600431	52.853808	500000500000
1.0530601854983803	37.668522	500000500000
1.0531707745209635	73.653609	500000500000
1.0531796212236146	72.043226	500000500000
1.0535152587474026	34.170891	500000500000
1.0537056527289477	41.261617	500000500000
1.0537301927686045	47.198535	500000500000
1.0537679934247564	65.930133	500000500000
1.0538320204738552	41.779936	500000500000
1.0538717335078258	62.836103	500000500000
1.0541035899512448	61.629795	500000500000
1.0541043947878332	106.167014	500000500000
1.054165476459899	50.067233	500000500000
1.0543357641889792	60.718553	500000500000
1.0544751812495354	52.567939	500000500000
1.0545641147427482	39.585457	500000500000
1.0546080871565198	58.781662	500000500000
1.054629563634847	42.374135	500000500000
1.0547046555782338	76.371258	500000500000
1.0547792098137307	29.27828	500000500000
1.054801806138871	40.226199	500000500000
1.0548681026978992	53.687042	500000500000
1.0551590053599051	55.680947	500000500000
1.0552196276728425	78.401834	500000500000
1.0552807512745457	89.585045	500000500000
1.056042106826576	93.995705	500000500000
1.056093540789256	30.28041	500000500000
1.056164862450418	56.883847	500000500000
1.0562940622672587	54.738248	500000500000
1.0563201814035414	44.326481	500000500000
1.056359215685544	48.396228	500000500000
1.056455521689679	47.183886	500000500000
1.0574000122965337	33.341507	500000500000
1.0574254215756087	61.042004	500000500000
1.0575078758037573	42.382658	500000500000
1.0576256473029062	65.397603	500000500000
1.0577040532721544	94.921096	500000500000
1.0579471841546235	42.908576	500000500000
1.058039269985012	68.570405	500000500000
1.0584016475536382	47.235901	500000500000
1.0584026985396258	60.086633	500000500000
1.0584168676018688	54.282019	500000500000
1.058519057304528	64.547102	500000500000
1.0585583420728009	58.489735	500000500000
1.0585756527324195	68.501697	500000500000
1.058588646386624	28.076822	500000500000
1.058698863023297	87.672941	500000500000
1.0587062355194157	43.236504	500000500000
1.0587736930095146	34.394636	500000500000
1.058829837542047	22.17325	500000500000
1.0589838755308147	52.569308	500000500000
1.0591510797477857	48.364588	500000500000
1.0593183747788106	64.997294	500000500000
1.059366731593467	68.590384	500000500000
1.059421548682843	52.056769	500000500000
1.0594816035945671	45.242062	500000500000
1.059562018653298	48.387749	500000500000
1.0595656464840415	66.000911	500000500000
1.0598192913251616	57.123959	500000500000
1.0598476082042605	38.715009	500000500000
1.0598681175197535	94.728016	500000500000
1.0600160573679225	30.249927	500000500000
1.0603010981936558	90.615238	500000500000
1.0604713468099232	89.978464	500000500000
1.060593358781973	62.913719	500000500000
1.0606995769060392	37.269796	500000500000
1.0609695611949284	46.883633	500000500000
1.0609919338763638	43.166692	500000500000
1.0609966740951915	66.454403	500000500000
1.0610287707743815	52.493028	500000500000
1.061386096908385	29.222415	500000500000
1.0614041018174427	49.133193	500000500000
1.0614100282357832	49.851319	500000500000
1.0614619173987565	44.345739	500000500000
1.0616536746073493	68.249185	500000500000
1.0618007733754566	46.597544	500000500000
1.0618024091157532	101.149673	500000500000
1.0619177253613628	70.782973	500000500000
1.0619896901931345	50.729254	500000500000
1.0622990123576534	40.96641	500000500000
1.0623246253506091	56.77201	500000500000
1.062440426389045	44.7536	500000500000
1.0624560879090374	32.26376	500000500000
1.0625278639088505	29.947643	500000500000
1.06264837234844	62.830104	500000500000
1.0627064517238023	48.211391	500000500000
1.0627312990743691	57.084136	500000500000
1.0627452877616914	58.456731	500000500000
1.0627888401996186	90.40296	500000500000
1.0630427148797237	61.604739	500000500000
1.0632481248878252	52.392038	500000500000
1.0632614418416404	92.8125	500000500000
1.0634207671878062	35.364847	500000500000
1.0636398431419272	36.343655	500000500000
1.0636963143113478	57.558003	500000500000
1.0637696288711842	40.608412	500000500000
1.063772073043611	26.761225	500000500000
1.0638433079712055	49.660864	500000500000
1.0639378153811214	54.832728	500000500000
1.064206408734881	55.377521	500000500000
1.0643671142248752	80.199739	500000500000
1.0646089807758676	24.93466	500000500000
1.0646198130435425	59.00787	500000500000
1.0646753715676451	56.881837	500000500000
1.0649249531056462	45.15422	500000500000
1.0653388705565527	70.297776	500000500000
1.065423010912512	55.706196	500000500000
1.0654778083922474	33.747853	500000500000
1.0654808836035092	61.779389	500000500000
1.065537270619718	69.228127	500000500000
1.0657679944952958	42.120194	500000500000
1.0658377689225325	83.919438	500000500000
1.0659221851723828	79.162478	500000500000
1.0659483634672071	41.285342	500000500000
1.066265906567445	62.911273	500000500000
1.0662805075142932	54.150766	500000500000
1.066372960741528	48.24	500000500000
1.0665072418784962	96.071552	500000500000
1.0665339894322892	30.464275	500000500000
1.0665389629745845	65.323425	500000500000
1.066702389656752	32.145888	500000500000
1.0667066896285018	64.29465	500000500000
1.0667463661116308	49.837029	500000500000
1.066988261349722	75.394492	500000500000
1.067281443128547	19.597408	500000500000
1.0673082837206902	69.88114	500000500000
1.067363250126352	34.127439	500000500000
1.0674360341927045	21.462661	500000500000
1.0675056070376383	8.83761	500000500000
1.0677429977335868	29.169973	500000500000
1.067783494049788	36.38802	500000500000
1.06782185586711	48.073481	500000500000
1.0679343619251316	39.223946	500000500000
1.0680164924627262	35.883079	500000500000
1.0681296132444231	68.726538	500000500000
1.0681551516729606	38.117879	500000500000
1.068179794891935	39.707865	500000500000
1.0682663196680604	34.111061	500000500000
1.068288071153379	50.17155	500000500000
1.0683120040589662	47.99178	500000500000
1.0684235832390252	64.837204	500000500000
1.0685868311408409	50.652813	500000500000
1.0686651257525122	27.725703	500000500000
1.0687522990973108	72.099729	500000500000
1.0689501052324692	83.262379	500000500000
1.0692054309974008	33.521325	500000500000
1.0692180162324192	75.754179	500000500000
1.0692651657645251	58.331885	500000500000
1.0695751182526054	29.939491	500000500000
1.0697117773164213	61.545254	500000500000
1.0697766572063552	38.405085	500000500000
1.0698513825447948	56.819251	500000500000
1.0698557486752394	62.217282	500000500000
1.0698607059043057	31.628545	500000500000
1.0700363111024798	90.944121	500000500000
1.0702664368380872	52.819276	500000500000
1.0705372963688462	76.178192	500000500000
1.0705800283303937	66.052196	500000500000
1.0706512600697842	68.905603	500000500000
1.070655734698266	61.151047	500000500000
1.0709025984656897	96.81751	500000500000
1.0709762184289309	27.312228	500000500000
1.0709775907294508	27.639377	500000500000
1.0710488264556912	66.902612	500000500000
1.0710681364570305	64.187024	500000500000
1.071079492232868	63.520146	500000500000
1.0710842352730423	39.525675	500000500000
1.0711630010181947	42.637742	500000500000
1.0712026332578863	43.547704	500000500000
1.0712233017277952	57.728995	500000500000
1.071303204179798	48.280857	500000500000
1.0714127442658103	53.84212	500000500000
1.0714210319538373	58.35799	500000500000
1.0715824722650935	44.075359	500000500000
1.0718951951775533	61.562532	500000500000
1.071986552035162	43.487797	500000500000
1.0720853459147421	68.975516	500000500000
1.0721854312539838	47.132685	500000500000
1.0722678611223189	62.776684	500000500000
1.072287922597294	45.764167	500000500000
1.0725578762965775	53.245083	500000500000
1.0725629834276131	51.377995	500000500000
1.0725643704695034	76.636256	500000500000
1.0725749414995742	51.99046	500000500000
1.0726080764502313	34.145145	500000500000
1.072642837989159	44.186049	500000500000
1.072755008163215	72.750931	500000500000
1.0729251679284157	74.180562	500000500000
1.072989433108564	50.561383	500000500000
1.073247694903763	36.821564	500000500000
1.0733158469152606	47.413935	500000500000
1.0734929261794814	69.067303	500000500000
1.073685002459765	68.196673	500000500000
1.0737179480659569	29.071159	500000500000
1.0738527827389452	60.615827	500000500000
1.073854380915685	60.760243	500000500000
1.0738702218408287	15.881434	500000500000
1.07403180403194	46.963925	500000500000
1.0744915461129405	46.310229	500000500000
1.0745216879411679	59.611007	500000500000
1.074562379963148	40.269785	500000500000
1.0747650395523625	29.9273	500000500000
1.0747706342568588	39.095722	500000500000
1.0749365178334989	37.707593	500000500000
1.0750279520875208	66.139171	500000500000
1.0751172334996977	53.275634	500000500000
1.0753259785911715	59.857838	500000500000
1.0754162141715249	47.257609	500000500000
1.0754608403832002	46.490584	500000500000
1.075594430720506	56.967644	500000500000
1.0756514072724968	79.980016	500000500000
1.0756833339333922	60.916803	500000500000
1.0757714141025012	59.741494	500000500000
1.0758261468099612	52.228142	500000500000
1.0760459942975371	50.082838	500000500000
1.0760841556807397	39.416172	500000500000
1.0762885253794463	31.410441	500000500000
1.07642252552772	94.805251	500000500000
1.0767587915162429	33.582464	500000500000
1.0768433062282503	73.307486	500000500000
1.0769548137437432	63.413937	500000500000
1.076959481599308	44.293889	500000500000
1.077122090152637	43.484275	500000500000
1.077125522665373	28.379869	500000500000
1.0775049837431037	41.255967	500000500000
1.0775125554620355	95.309843	500000500000
1.0776315526763187	91.944507	500000500000
1.0776462932649151	25.262688	500000500000
1.0776765719578476	38.535827	500000500000
1.077951870625201	37.074072	500000500000
1.078041611193223	87.698967	500000500000
1.0780528937686165	56.783955	500000500000
1.0780968421424295	49.614144	500000500000
1.0781099459812995	27.523502	500000500000
1.0781328912582406	55.620295	500000500000
1.0781469831554689	50.874218	500000500000
1.0782559469478603	75.131516	500000500000
1.0783233172921678	74.256478	500000500000
1.0783478834099154	49.39073	500000500000
1.0784055371040204	53.7305	500000500000
1.0784231724227635	88.118037	500000500000
1.07854834436122	35.362215	500000500000
1.0785687324151847	61.141655	500000500000
1.078673889394445	57.164545	500000500000
1.0786942411030744	27.445445	500000500000
1.0788078462055986	40.685356	500000500000
1.0788477080316023	30.78973	500000500000
1.078848342358782	49.336874	500000500000
1.0789330320738524	71.156347	500000500000
1.079013177408311	69.398536	500000500000
1.0790651640554358	61.195647	500000500000
1.0791047034413572	53.233272	500000500000
1.079122805982386	66.700626	500000500000
1.0792784556486303	50.269952	500000500000
1.079308429495163	44.916329	500000500000
1.0793288355647035	96.682294	500000500000
1.0795469074840098	83.193095	500000500000
1.0796597848832854	103.66211	500000500000
1.0796602841445893	48.971744	500000500000
1.0796768587065984	54.763704	500000500000
1.079794511159133	40.033426	500000500000
1.0798050554213092	53.87665	500000500000
1.0799257112457723	61.714338	500000500000
1.0800464640310894	76.260657	500000500000
1.0800485794917711	47.459911	500000500000
1.0800881587869768	60.125062	500000500000
1.0801807579886589	48.844491	500000500000
1.080274321780069	27.785578	500000500000
1.080649762124176	39.814672	500000500000
1.0807748581822416	35.902324	500000500000
1.0808376593078042	42.990332	500000500000
1.080847788398068	60.179765	500000500000
1.0809141576322276	43.0764	500000500000
1.0809341022703318	54.112587	500000500000
1.0809994523888786	59.937178	500000500000
1.0810329414508948	77.067745	500000500000
1.0811140137991029	43.335825	500000500000
1.081211612741371	40.365654	500000500000
1.081229736686526	60.793985	500000500000
1.0812392904196884	33.408506	500000500000
1.0812512940584798	52.955639	500000500000
1.08131813904236	69.730847	500000500000
1.081324674073212	54.688987	500000500000
1.0813753252119804	47.300409	500000500000
1.081550681310634	41.505975	500000500000
1.0815701024722821	76.675152	500000500000
1.0816466336780255	59.994204	500000500000
1.0818598346166255	46.52863	500000500000
1.0821888996236575	83.602867	500000500000
1.0823214364562463	83.840288	500000500000
1.082322024586996	42.41904	500000500000
1.0823290240870582	64.978049	500000500000
1.0824269692247137	52.18024	500000500000
1.0825058202863578	74.411862	500000500000
1.0825809290602897	29.583152	500000500000
1.0827722628020005	54.584437	500000500000
1.0828795352688156	48.040276	500000500000
1.082907817488636	57.991042	500000500000
1.083018153314847	43.875897	500000500000
1.0830766676292616	36.753357	500000500000
1.0830809226058349	87.268753	500000500000
1.0832175843838696	51.73336	500000500000
1.0832486968892594	42.77015	500000500000
1.0834296224779023	42.762859	500000500000
1.0834785035265806	30.173188	500000500000
1.083516430426493	48.203726	500000500000
1.0837981053535777	86.325283	500000500000
1.0838009470350998	38.977401	500000500000
1.083880326678622	23.951767	500000500000
1.0840651058788162	43.352105	500000500000
1.0841341268018436	89.349777	500000500000
1.0841907517576743	91.487608	500000500000
1.0842336395992098	49.849508	500000500000
1.0843137403679477	42.081806	500000500000
1.0843961034695244	59.55258	500000500000
1.0844475646144929	76.319938	500000500000
1.0848682286022673	51.672649	500000500000
1.0848761280333254	61.551247	500000500000
1.0848857175180728	67.378567	500000500000
1.0849233748193667	56.454622	500000500000
1.0849805377793218	65.30992	500000500000
1.0850041884978563	26.311842	500000500000
1.0850858134426624	34.287068	500000500000
1.0851007080224029	51.268373	500000500000
1.085237669997023	88.436539	500000500000
1.0853476054293418	88.776981	500000500000
1.0855475970632036	47.071775	500000500000
1.0855817377016233	54.966712	500000500000
1.085601214934638	37.082097	500000500000
1.0857297269020691	53.559316	500000500000
1.0858218498996244	31.865746	500000500000
1.085936373345343	33.577591	500000500000
1.0859693797210896	46.375895	500000500000
1.0860300280783357	83.966752	500000500000
1.0860593621326893	17.668313	500000500000
1.08620895806368	56.919655	500000500000
1.0862684921892471	49.492297	500000500000
1.086272999755241	58.084788	500000500000
1.0864550207982728	33.837332	500000500000
1.0867437727713158	62.340884	500000500000
1.0869163742470214	78.57492	500000500000
1.0869563237096804	40.052247	500000500000
1.0870783626921212	51.549758	500000500000
1.0873789100323508	37.462809	500000500000
1.0873961433376147	51.242264	500000500000
1.0875397897607366	53.841609	500000500000
1.0878199491355898	55.8632	500000500000
1.0878586875913483	86.705052	500000500000
1.0878934972406775	82.237187	500000500000
1.0879132586810127	28.141464	500000500000
1.087950419467739	68.834035	500000500000
1.088021510348576	49.839523	500000500000
1.0880464907989131	93.835712	500000500000
1.0885297428964145	84.334877	500000500000
1.088559418069345	58.247746	500000500000
1.0885831990770047	52.631643	500000500000
1.0886809375520765	71.943096	500000500000
1.0888361555065853	34.927459	500000500000
1.0889120263962502	24.602301	500000500000
1.0889530108104886	55.931193	500000500000
1.0890072868339529	43.357389	500000500000
1.0890241082533227	44.274452	500000500000
1.0890686675633017	54.957912	500000500000
1.0891282681564345	53.237727	500000500000
1.0891332429175966	44.52915	500000500000
1.0892069936505675	32.97758	500000500000
1.0892536744455104	108.678998	500000500000
1.0893305906775992	65.641659	500000500000
1.089359970028315	44.331597	500000500000
1.089394587363103	98.535018	500000500000
1.0894241132363882	61.329102	500000500000
1.0897195239469706	75.848081	500000500000
1.089738521206293	44.152433	500000500000
1.0899956545349556	40.733521	500000500000
1.0900087440676294	52.56862	500000500000
1.0901440423411364	57.493358	500000500000
1.0901826118641746	86.76382	500000500000
1.0901953514448288	50.523425	500000500000
1.0902171409105668	62.595895	500000500000
1.0902435417413043	53.234656	500000500000
1.0903303715867063	43.582041	500000500000
1.0903703575297992	62.087519	500000500000
1.090375109798055	26.838051	500000500000
1.0904061217465402	11.600593	500000500000
1.0905551599156285	15.160435	500000500000
1.090682947719125	50.373253	500000500000
1.090863615510962	52.374268	500000500000
1.0908725858869563	40.097776	500000500000
1.0909519008973376	59.000682	500000500000
1.091027518693687	67.374863	500000500000
1.0910741794103092	66.949918	500000500000
1.091203579755517	114.725297	500000500000
1.091231909379366	49.905516	500000500000
1.091250381796999	85.035416	500000500000
1.0912682909655589	32.964879	500000500000
1.09145176509124	61.022372	500000500000
1.0914587206468775	73.003987	500000500000
1.091499080953793	70.983073	500000500000
1.0919050318044738	66.494447	500000500000
1.0921626939915263	48.256254	500000500000
1.0923289851449365	55.143078	500000500000
1.092332995856745	99.597373	500000500000
1.092347517246862	25.677572	500000500000
1.0924414555073172	71.35925	500000500000
1.0925003914944955	46.891219	500000500000
1.09250290857725	60.116449	500000500000
1.0925674645965835	42.7241	500000500000
1.0926422795196171	44.847508	500000500000
1.092708876637086	78.783269	500000500000
1.0928965073821508	50.308983	500000500000
1.0929575411845351	61.016162	500000500000
1.0929867082971465	47.146291	500000500000
1.0930430596581615	77.50448	500000500000
1.0931007988253885	28.61368	500000500000
1.0931018789082922	68.888135	500000500000
1.0931232819597034	41.982617	500000500000
1.0931985596749605	40.977238	500000500000
1.093449864753627	53.262709	500000500000
1.0934586700113793	40.386887	500000500000
1.0935888465653507	67.833864	500000500000
1.0937111149033332	68.967049	500000500000
1.093848784465291	53.29789	500000500000
1.0938577993335743	76.995767	500000500000
1.0938654292773455	52.83178	500000500000
1.0939757912629031	39.087616	500000500000
1.0941442127216914	91.575098	500000500000
1.0942182034719397	33.948351	500000500000
1.0942755944391904	57.600872	500000500000
1.094406025579501	57.914655	500000500000
1.09441549935709	63.192382	500000500000
1.0944180991417638	50.087875	500000500000
1.0944236362102724	69.834073	500000500000
1.0945682860619756	29.749499	500000500000
1.094654544808508	67.753172	500000500000
1.0947063411351818	53.892886	500000500000
1.094811601323601	66.044198	500000500000
1.0948193655320215	48.993573	500000500000
1.0948280629494502	87.208122	500000500000
1.0948479648493383	67.812898	500000500000
1.0949179410260548	56.57115	500000500000
1.0949435146180977	80.473366	500000500000
1.0950457145501322	50.678876	500000500000
1.0952926604884878	41.61543	500000500000
1.095300165936465	41.496067	500000500000
1.0954004019130508	48.404063	500000500000
1.095478729434622	66.423469	500000500000
1.0956160581062622	36.901981	500000500000
1.0956244324975029	66.479883	500000500000
1.095659131340825	106.390515	500000500000
1.0957794776853365	142.54896	500000500000
1.09580804810445	17.322573	500000500000
1.0959277836773338	40.719066	500000500000
1.0960933962365833	71.716258	500000500000
1.096124821263852	65.566193	500000500000
1.0961282757852948	42.623744	500000500000
1.096308097168315	26.196053	500000500000
1.0963813948246313	39.855788	500000500000
1.0964714922640164	56.405534	500000500000
1.0965634606356365	97.120222	500000500000
1.0966173477964627	47.94612	500000500000
1.096624366170237	80.868092	500000500000
1.0967297329142154	73.907859	500000500000
1.0967303405228055	59.495199	500000500000
1.0968012964942722	111.56318	500000500000
1.097013400528122	30.882951	500000500000
1.0971233692703743	72.045149	500000500000
1.0971325573067805	49.070909	500000500000
1.0971995257018272	69.708421	500000500000
1.097298234271217	34.170534	500000500000
1.0974128327307051	62.452657	500000500000
1.0974391229898353	48.429878	500000500000
1.0975076334066132	57.543157	500000500000
1.0975550079494814	31.033584	500000500000
1.0975712180407209	50.378319	500000500000
1.09769502995718	40.269332	500000500000
1.0977018768990572	30.068642	500000500000
1.0978228196434971	41.5731	500000500000
1.0979472132585342	24.420754	500000500000
1.0979565547229733	59.43491	500000500000
1.0980497592364076	47.575451	500000500000
1.0981062229941765	52.156726	500000500000
1.0981896524123582	81.549535	500000500000
1.0983538030745157	98.667801	500000500000
1.0983671190060282	66.549501	500000500000
1.0984846595857674	52.944168	500000500000
1.0985499906071186	53.428877	500000500000
1.0985732490891469	36.013413	500000500000
1.0986031775634584	30.160673	500000500000
1.0986756578993295	85.192738	500000500000
1.0988038961064164	63.643154	500000500000
1.0988547198137246	55.093127	500000500000
1.0990284775185897	82.198604	500000500000
1.0991905418022854	53.362978	500000500000
1.0994712236093631	66.704525	500000500000
1.0996166688604958	130.111335	500000500000
1.0997207913007037	20.504923	500000500000
1.099742786314896	59.384084	500000500000
1.0997475135463417	57.263498	500000500000
1.09975312209756	61.459861	500000500000
1.0997764717325174	116.05069	500000500000
1.0998274759643358	42.178423	500000500000
1.0999563617249972	56.428847	500000500000
1.099956862860275	65.809152	500000500000
1.0999922080978992	48.059094	500000500000
1.1000001552070218	57.830326	500000500000
1.1000621926271843	77.827224	500000500000
1.1001120810895049	54.512066	500000500000
1.10021579983977	75.417962	500000500000
1.100391311710812	79.955413	500000500000
1.1006554326191726	85.044132	500000500000
1.1007969555741537	44.628403	500000500000
1.1008108056687451	52.044849	500000500000
1.1008477333819109	64.610944	500000500000
1.1008853055390448	51.103873	500000500000
1.1010141566710994	65.573804	500000500000
1.1010145677762586	100.087502	500000500000
1.1012686090771735	55.749425	500000500000
1.1012884894273247	76.823209	500000500000
1.101300789045276	51.65588	500000500000
1.1013835502216986	51.479399	500000500000
1.1014594912253042	43.318104	500000500000
1.1014977220045004	42.714495	500000500000
1.1015622789626125	71.832169	500000500000
1.1016271436515366	50.267902	500000500000
1.1017379258002733	51.324672	500000500000
1.101820759368449	31.204574	500000500000
1.101854904808734	43.920014	500000500000
1.1021191614389685	29.269361	500000500000
1.1021953435530127	35.036216	500000500000
1.1022232947192558	74.388006	500000500000
1.1023154404986282	66.736881	500000500000
1.1023348723747382	16.43541	500000500000
1.1024261005866856	39.84549	500000500000
1.1024684652291956	49.609034	500000500000
1.102627535502896	38.337563	500000500000
1.1026740302009626	33.077876	500000500000
1.1027735539403318	94.066074	500000500000
1.1028119069223972	63.45146	500000500000
1.1031113271536492	87.876453	500000500000
1.103238021198209	44.54441	500000500000
1.1033297040070384	42.531603	500000500000
1.1034479260434362	35.25352	500000500000
1.103478417886624	26.606206	500000500000
1.1034909561785209	22.309388	500000500000
1.1035615331654152	39.904279	500000500000
1.1036821495411255	34.561918	500000500000
1.1037481716402209	56.22261	500000500000
1.103749156076206	44.53772	500000500000
1.1039565839102568	31.699869	500000500000
1.1039608889706656	54.493614	500000500000
1.1040347308816465	81.675952	500000500000
1.1040494749751821	55.527471	500000500000
1.1041020093819156	29.506992	500000500000
1.1044328189512975	29.053274	500000500000
1.104472354976204	69.560712	500000500000
1.1045465711447036	83.88608	500000500000
1.1045853666950445	70.682472	500000500000
1.1045924365949968	32.427472	500000500000
1.1046632232979172	44.129691	500000500000
1.1047480795026186	113.004503	500000500000
1.1048080808276786	100.488368	500000500000
1.1048393003246384	66.632762	500000500000
1.1049660010305749	37.751198	500000500000
1.1049787898790966	60.537268	500000500000
1.105019809278912	85.20992	500000500000
1.105056692153882	89.904752	500000500000
1.105131319725969	41.176391	500000500000
1.105244227098028	86.391282	500000500000
1.105275456208236	64.363922	500000500000
1.105375879474192	54.130158	500000500000
1.1053761525806074	59.607619	500000500000
1.1054587556780031	38.820852	500000500000
1.1054818853929829	77.02965	500000500000
1.105497621814512	66.984239	500000500000
1.1056226095100428	62.140595	500000500000
1.105681014768217	38.544283	500000500000
1.1056826961894564	73.923128	500000500000
1.1057231507975491	87.598906	500000500000
1.1057857705187648	63.030711	500000500000
1.1057918445433763	61.722209	500000500000
1.1058958997188808	64.577145	500000500000
1.1061460936471152	57.276309	500000500000
1.1062602588565391	38.029214	500000500000
1.1063014904273996	21.483932	500000500000
1.1063211448047237	63.581773	500000500000
1.106616025655299	45.141138	500000500000
1.1067995122386145	39.172514	500000500000
1.1068719871967443	52.174472	500000500000
1.1069550017342251	58.612326	500000500000
1.1070313491217256	67.967816	500000500000
1.107078513927864	31.631995	500000500000
1.107088941553219	35.421253	500000500000
1.1075778412062829	50.0947	500000500000
1.1077037856191632	41.121487	500000500000
1.1082332248565354	51.202239	500000500000
1.1082635852486642	63.157655	500000500000
1.1082691087036336	72.018633	500000500000
1.1083705040955472	24.913254	500000500000
1.1083923415076238	57.878358	500000500000
1.1084569005700051	23.414846	500000500000
1.108519670007949	68.504001	500000500000
1.1085437998053569	46.068483	500000500000
1.1086076597797414	51.713193	500000500000
1.1086123733313509	60.094438	500000500000
1.1086190907404876	49.073111	500000500000
1.108704282783148	71.040364	500000500000
1.108953678502162	39.653305	500000500000
1.1090384232789217	52.620507	500000500000
1.1090926353896962	55.346769	500000500000
1.1092533080804248	77.09005	500000500000
1.1092589940790678	74.442601	500000500000
1.10946232734047	108.147867	500000500000
1.1094965783924573	62.257814	500000500000
1.1097179375312969	69.407484	500000500000
1.109783117968814	68.847241	500000500000
1.1098121380095165	32.368397	500000500000
1.10999386291895	56.160968	500000500000
1.1099947345841341	15.916976	500000500000
1.1100441534098129	42.352101	500000500000
1.1102918587585358	46.040897	500000500000
1.110529517919265	59.668859	500000500000
1.1107135150434324	53.184582	500000500000
1.111015103952055	86.874646	500000500000
1.1110172603629442	42.671196	500000500000
1.1110456376569102	106.12399	500000500000
1.1110930812176936	48.432219	500000500000
1.1111419117120025	32.897596	500000500000
1.1113444779386956	39.407251	500000500000
1.1116086132136958	37.539349	500000500000
1.1116446547627108	37.698834	500000500000
1.1118518595709217	58.256054	500000500000
1.111870349176869	45.73884	500000500000
1.1118862400032894	58.850369	500000500000
1.1120580550119958	38.64749	500000500000
1.1120734498574305	47.419359	500000500000
1.112143379288819	22.447458	500000500000
1.1122505705722452	85.124581	500000500000
1.1123666882857	39.478025	500000500000
1.1127580334167555	34.617478	500000500000
1.1127792992714929	24.861515	500000500000
1.1128255440016472	43.677695	500000500000
1.1130467314160488	35.255184	500000500000
1.1131676090702394	40.135641	500000500000
1.113290217483586	16.515492	500000500000
1.1133431682438846	42.17023	500000500000
1.1135719372653816	66.645368	500000500000
1.1137141910402022	68.48585	500000500000
1.1137182521899334	42.025521	500000500000
1.1137727043151515	71.269153	500000500000
1.1138267893918488	61.267646	500000500000
1.1139410702857284	54.755291	500000500000
1.1140175240121002	111.440453	500000500000
1.114222127486863	32.766725	500000500000
1.1145542623337843	28.68955	500000500000
1.1145635606307729	75.001371	500000500000
1.11477927011106	46.78782	500000500000
1.1147885504588326	40.607883	500000500000
1.114925504417072	27.675027	500000500000
1.1149605714287216	41.84709	500000500000
1.1151130787169643	94.256942	500000500000
1.1151727727717544	37.228034	500000500000
1.1152433364711003	37.469021	500000500000
1.1152957670360903	51.130925	500000500000
1.115405346600133	62.761797	500000500000
1.1154059335242446	53.717126	500000500000
1.1154135808030001	64.122184	500000500000
1.1154817377041362	38.673587	500000500000
1.1155935338369685	67.842718	500000500000
1.1157191050909243	44.257088	500000500000
1.115803696031035	75.873933	500000500000
1.1158391973679378	49.538463	500000500000
1.1159440213468632	57.889784	500000500000
1.1161304224098425	49.401377	500000500000
1.116130589274332	80.843747	500000500000
1.116171740587988	52.448855	500000500000
1.1163020630404377	69.536072	500000500000
1.1164191553094356	81.247412	500000500000
1.1164387170565655	36.862743	500000500000
1.1164614358464688	28.847329	500000500000
1.1167438740257305	55.881781	500000500000
1.1167663401281578	49.095554	500000500000
1.1167782761071008	102.480917	500000500000
1.116818121872264	59.296309	500000500000
1.116857348817106	57.146686	500000500000
1.116986835630684	27.153866	500000500000
1.1170053358870633	54.020446	500000500000
1.1170337243811592	64.19343	500000500000
1.1170740113428457	55.395213	500000500000
1.1171617712728108	42.098119	500000500000
1.117282535829708	58.466439	500000500000
1.1173568628422041	51.041452	500000500000
1.1174517069854188	52.876842	500000500000
1.1174581396561574	65.809974	500000500000
1.1176073878045771	88.488473	500000500000
1.1176555168063675	60.694977	500000500000
1.1177461339576165	58.725596	500000500000
1.1177671643697802	46.802064	500000500000
1.117878662327093	64.710506	500000500000
1.117992139373344	67.021903	500000500000
1.1182013476083492	40.841251	500000500000
1.118444955925769	22.186416	500000500000
1.118604666239811	34.856738	500000500000
1.1186923004175229	35.331513	500000500000
1.1187318681846403	78.961289	500000500000
1.1188497084733475	49.10857	500000500000
1.118882884154573	50.06501	500000500000
1.1190182395453738	38.07719	500000500000
1.1190239989856283	36.06496	500000500000
1.1190284139134752	59.621905	500000500000
1.1190410573710057	29.397782	500000500000
1.1190484840287027	28.368316	500000500000
1.1191725453026151	62.018664	500000500000
1.1192362470721635	52.705506	500000500000
1.1193731374670979	58.323972	500000500000
1.1194412541774514	59.356333	500000500000
1.1197580085352574	21.309424	500000500000
1.1198025325125074	39.189122	500000500000
1.1199503253674743	58.603109	500000500000
1.1199621254840155	63.362604	500000500000
1.1199785172953254	44.908021	500000500000
1.120027879815197	69.555658	500000500000
1.120122505118672	22.067868	500000500000
1.1202421554015445	49.937953	500000500000
1.1204164778200516	37.308204	500000500000
1.120445244774665	96.269363	500000500000
1.1206020162947792	34.273082	500000500000
1.1207599298358677	18.775569	500000500000
1.1208242099852874	42.963366	500000500000
1.1208378299290802	34.197878	500000500000
1.120903894494924	38.311204	500000500000
1.1209655038382813	56.088007	500000500000
1.12097467525745	77.005098	500000500000
1.1216293040520366	46.052273	500000500000
1.1217384046451224	76.739104	500000500000
1.1219243899047289	64.401773	500000500000
1.12205028550914	51.678623	500000500000
1.122181221910322	26.223305	500000500000
1.1223928648564845	34.714272	500000500000
1.1224860531746352	43.559499	500000500000
1.1224985163708232	38.863447	500000500000
1.122503813072754	79.644097	500000500000
1.1226444361470578	51.711206	500000500000
1.1226963295977272	61.632095	500000500000
1.1227604944149974	55.374724	500000500000
1.122789532356589	48.309737	500000500000
1.1229404844742032	54.178882	500000500000
1.1229627622170115	41.595593	500000500000
1.1230516852466559	53.698348	500000500000
1.123075335526461	54.96252	500000500000
1.1233147100567695	54.13724	500000500000
1.1234647449059767	57.256157	500000500000
1.1236672662762237	63.020103	500000500000
1.1236745579021001	40.521208	500000500000
1.123723006993643	47.554687	500000500000
1.1237929294188649	69.956312	500000500000
1.1239328906306691	32.739277	500000500000
1.1240244018170804	61.531158	500000500000
1.1240578139720572	80.149672	500000500000
1.1242442069997023	37.064676	500000500000
1.12454224094261	64.703181	500000500000
1.124575446567135	71.077859	500000500000
1.1248746069137967	49.967743	500000500000
1.12491048139203	84.834201	500000500000
1.124919938297507	47.815693	500000500000
1.1249505441294136	72.167949	500000500000
1.1249571840866652	59.802262	500000500000
1.1250148226588288	52.475503	500000500000
1.125311277620253	69.414812	500000500000
1.1253530354063974	74.317309	500000500000
1.1255721932321148	47.135538	500000500000
1.12559704828407	38.225293	500000500000
1.1256024916984222	34.781753	500000500000
1.1257085787391905	21.476827	500000500000
1.1257435336242367	88.264909	500000500000
1.1258956769823305	73.624536	500000500000
1.1259495212422423	66.430475	500000500000
1.126093154232669	50.333976	500000500000
1.1263691809706242	58.028725	500000500000
1.1264271074560508	64.004171	500000500000
1.1264530243343975	53.445261	500000500000
1.1264562619197285	26.81083	500000500000
1.126671394580018	97.929699	500000500000
1.1269215575635392	21.788216	500000500000
1.1271319911098632	64.662224	500000500000
1.127157751423939	49.864175	500000500000
1.1272039081821612	56.418964	500000500000
1.1274025873996605	59.77062	500000500000
1.1276295584615037	79.695149	500000500000
1.1276911369633922	63.563031	500000500000
1.1277891763120227	65.937332	500000500000
1.1278209267981285	24.142274	500000500000
1.1278404735968042	48.038008	500000500000
1.1279001276337244	43.987645	500000500000
1.1279753718126064	56.376593	500000500000
1.1280067016018456	32.192313	500000500000
1.128067628952585	36.901652	500000500000
1.1283133111461958	36.878064	500000500000
1.128344025828674	63.573647	500000500000
1.1284601165755783	89.598068	500000500000
1.1284854928196162	27.485131	500000500000
1.128531550493593	31.10417	500000500000
1.1286078355591758	55.137542	500000500000
1.1286111283612223	45.06594	500000500000
1.128773963596967	55.343405	500000500000
1.1288577671288482	55.706063	500000500000
1.1288911201987564	62.311285	500000500000
1.1288976150556398	132.801919	500000500000
1.1292632840004244	80.607377	500000500000
1.1292875285973234	49.172277	500000500000
1.129461478002698	28.717804	500000500000
1.1294973896226344	47.602647	500000500000
1.1295783973840874	101.80778	500000500000
1.1298298385213508	21.993423	500000500000
1.12988393075499	116.196888	500000500000
1.130174651620969	46.67834	500000500000
1.130220854395367	28.925382	500000500000
1.1302211322357159	73.022779	500000500000
1.1303598078472716	89.793735	500000500000
1.1304550028803138	53.11772	500000500000
1.130615858261323	86.916452	500000500000
1.130661810607258	87.101779	500000500000
1.130714080859044	77.579518	500000500000
1.1307871077696343	75.782009	500000500000
1.13095009220722	90.778134	500000500000
1.1309586005371672	46.374046	500000500000
1.1310887868320143	69.804331	500000500000
1.1311487667185909	43.871885	500000500000
1.1311612433764426	44.633329	500000500000
1.1313029779779056	44.011563	500000500000
1.1313433305396663	32.219836	500000500000
1.131584053904269	57.942123	500000500000
1.1316868154466566	32.067462	500000500000
1.1317704542417824	48.856565	500000500000
1.1318058368720754	23.332793	500000500000
1.1320036623134555	87.292473	500000500000
1.1322145749308925	74.20729	500000500000
1.1322295712921977	83.073825	500000500000
1.1323651151848697	86.218591	500000500000
1.132402291836207	50.395347	500000500000
1.1325302669154993	88.089587	500000500000
1.1325524009128698	44.121838	500000500000
1.1326207701150184	33.737189	500000500000
1.1328267048948817	79.631273	500000500000
1.132907866910551	45.164166	500000500000
1.1330953405156192	67.715247	500000500000
1.1332454961545593	23.88956	500000500000
1.1332533180719846	80.878014	500000500000
1.1336549593521623	60.587558	500000500000
1.1338799638064736	93.338249	500000500000
1.1339202070411067	71.499538	500000500000
1.133985898789169	48.048908	500000500000
1.134013049395192	54.44117	500000500000
1.13404070976055	63.430119	500000500000
1.134041228839234	56.15472	500000500000
1.1340675129039737	71.9707	500000500000
1.134074119908214	67.119356	500000500000
1.1341115514800248	83.679082	500000500000
1.1341476038957508	105.038466	500000500000
1.1341857271293303	82.859204	500000500000
1.1342487360304472	90.182695	500000500000
1.1342502114785722	55.590667	500000500000
1.1345109579623598	43.39481	500000500000
1.134524075779956	102.003605	500000500000
1.1345404452256278	57.724804	500000500000
1.1345480321467407	121.534415	500000500000
1.13478182302203	79.183546	500000500000
1.1348706792674121	64.857611	500000500000
1.1348746916512755	83.304526	500000500000
1.13494292312588	37.138679	500000500000
1.1349802921745258	35.802718	500000500000
1.1350365030768983	42.820863	500000500000
1.1353876864375383	43.835901	500000500000
1.1359033040470978	37.253368	500000500000
1.1360028453766056	104.026132	500000500000
1.1360245589472375	22.302097	500000500000
1.1360362929341257	100.598146	500000500000
1.136175587095741	55.518995	500000500000
1.136195204226695	49.047754	500000500000
1.1363757220136286	85.648479	500000500000
1.1364411571625634	60.250603	500000500000
1.136448111992039	71.190705	500000500000
1.1365392844037028	108.785871	500000500000
1.1365439405237838	98.254169	500000500000
1.1367284019062902	76.825939	500000500000
1.136738576872384	69.303852	500000500000
1.1368023995873298	21.746821	500000500000
1.1368716009043998	65.662784	500000500000
1.1370654300372824	55.627171	500000500000
1.1371421207214047	60.550335	500000500000
1.1373221349459453	88.896577	500000500000
1.137343948041691	32.44578	500000500000
1.1375455110443986	48.639632	500000500000
1.1377296706413744	50.899614	500000500000
1.1377814276630374	53.537113	500000500000
1.1378076998923472	83.141135	500000500000
1.1378997716809187	46.842293	500000500000
1.1379207078799465	92.012347	500000500000
1.1379934409701866	42.536946	500000500000
1.1381463274503387	66.472707	500000500000
1.1382240279167242	40.265133	500000500000
1.1384189740878972	30.286889	500000500000
1.1384325657439471	56.166711	500000500000
1.1384979852665018	47.998599	500000500000
1.1386693176074685	70.933112	500000500000
1.1387409521621903	51.565151	500000500000
1.1390476642641014	52.186025	500000500000
1.1391347544814865	61.817119	500000500000
1.1392716391341082	150.580771	500000500000
1.1395057492354508	52.321944	500000500000
1.139568429539116	73.972564	500000500000
1.1395693988578568	68.821538	500000500000
1.139604217202938	81.002886	500000500000
1.1396287200855646	62.98997	500000500000
1.1396674203611377	33.219184	500000500000
1.1396803329361274	77.832797	500000500000
1.1396804927815936	55.126263	500000500000
1.1397367519276185	51.520956	500000500000
1.1397519616945253	67.720593	500000500000
1.1397938858010015	42.455437	500000500000
1.1398709915411929	62.362961	500000500000
1.1399206119578715	62.39359	500000500000
1.1401800213510858	67.914197	500000500000
1.1402371306691026	55.409344	500000500000
1.1403284633550057	49.837451	500000500000
1.1403685012823537	60.51218	500000500000
1.1403793002816096	43.686886	500000500000
1.140478667731284	53.494956	500000500000
1.1405162890152285	56.581158	500000500000
1.140533527101946	76.601311	500000500000
1.1406978574788171	28.076977	500000500000
1.1407252038435145	49.73976	500000500000
1.1409205172806327	28.091297	500000500000
1.1412296662702612	59.387704	500000500000
1.1416346344778536	86.734555	500000500000
1.1417453398641941	38.825319	500000500000
1.14180682975639	28.375593	500000500000
1.1418305719008357	62.840489	500000500000
1.1419136349720496	53.977024	500000500000
1.14202921266523	47.472038	500000500000
1.1420308284959786	36.505659	500000500000
1.1420340319579685	50.58564	500000500000
1.1420604189780248	57.023473	500000500000
1.142095684857777	67.661016	500000500000
1.1421125925402331	51.446569	500000500000
1.142189085273496	46.884759	500000500000
1.1422666829180843	51.915466	500000500000
1.1422894685961409	48.323342	500000500000
1.14235307157572	43.767832	500000500000
1.1425821009145525	48.370336	500000500000
1.1426157626059117	40.022498	500000500000
1.1426669362359716	52.840488	500000500000
1.1427730587963385	62.560878	500000500000
1.1428061985450035	24.699173	500000500000
1.142806888604046	34.294487	500000500000
1.1431971095332008	67.137692	500000500000
1.1433607692352459	51.658037	500000500000
1.1434349196576257	31.710365	500000500000
1.1435165305427284	37.577049	500000500000
1.1439065621174636	86.784841	500000500000
1.1441002071593078	70.3376	500000500000
1.144182878549504	55.702272	500000500000
1.1441964098239803	15.757276	500000500000
1.1443224506243337	49.502821	500000500000
1.1444191970364406	51.331074	500000500000
1.1444691724309741	47.663461	500000500000
1.1444881072560351	32.541245	500000500000
1.1445155469538473	54.338615	500000500000
1.1445302364102368	70.954533	500000500000
1.1446290394331844	57.318856	500000500000
1.1446938657836077	58.047871	500000500000
1.1447421788284071	73.611831	500000500000
1.1448414175100754	30.332959	500000500000
1.1448685525375792	48.009235	500000500000
1.1449890214220773	25.191806	500000500000
1.145014069366224	31.66877	500000500000
1.1453903923978206	62.426813	500000500000
1.1454331927735608	66.428855	500000500000
1.145469027878076	68.620372	500000500000
1.145507810131562	81.992468	500000500000
1.1458976074706395	38.088165	500000500000
1.1461046242218649	44.483997	500000500000
1.1461127073402984	74.426638	500000500000
1.1461991561856997	25.9834	500000500000
1.146239434069142	67.204325	500000500000
1.1462870681888573	53.707138	500000500000
1.1464121637045883	27.888737	500000500000
1.146744505474261	89.180735	500000500000
1.146746355549929	84.623577	500000500000
1.1470195106848298	35.73117	500000500000
1.147323148196374	53.828482	500000500000
1.1474349543702784	74.52824	500000500000
1.1477108310972064	68.585661	500000500000
1.1477334233126282	48.413863	500000500000
1.1478786022069398	55.769865	500000500000
1.1480238408383798	67.891349	500000500000
1.1483617077374757	74.376182	500000500000
1.1484006855339923	26.67926	500000500000
1.148555393683859	58.563702	500000500000
1.1486165440850966	71.078298	500000500000
1.1489655684592757	46.432267	500000500000
1.1490244829717375	63.026261	500000500000
1.1491565845764864	36.664172	500000500000
1.149230158532584	31.69151	500000500000
1.1496218575760009	55.304465	500000500000
1.1496676720486674	58.365123	500000500000
1.1496773909641995	31.169	500000500000
1.149857030439911	62.519181	500000500000
1.1500194128918395	37.77059	500000500000
1.1500207389407977	49.089158	500000500000
1.1501925324608795	55.781891	500000500000
1.1502033485523793	149.991614	500000500000
1.1502752219846553	29.049204	500000500000
1.1502874960440366	49.552269	500000500000
1.1502917871507592	56.03635	500000500000
1.150398090418859	24.282196	500000500000
1.150529393131518	88.222028	500000500000
1.1509943215700198	72.913877	500000500000
1.1511723577925406	55.360948	500000500000
1.1512175140661705	45.141384	500000500000
1.1512815744362368	27.501455	500000500000
1.1514981929512098	51.734493	500000500000
1.151682075149675	74.624953	500000500000
1.1517453764693095	53.324529	500000500000
1.1517529514427274	52.151226	500000500000
1.1517806563160522	47.973925	500000500000
1.152073675162051	51.176965	500000500000
1.1521208951498063	32.781762	500000500000
1.1523136628701425	41.708121	500000500000
1.1523184331421843	36.468637	500000500000
1.1525950994329384	45.790006	500000500000
1.1526678112599082	69.950269	500000500000
1.152672835767822	34.021349	500000500000
1.1527902837574528	69.860545	500000500000
1.1528016167952235	79.107526	500000500000
1.1529005658111076	56.56236	500000500000
1.1529448520306098	46.311519	500000500000
1.153050084274602	51.355004	500000500000
1.1531246076399315	34.797857	500000500000
1.1531556382874255	38.384592	500000500000
1.1532483739421346	68.632852	500000500000
1.1532486479870214	54.478177	500000500000
1.1533365486222291	53.400419	500000500000
1.1533845351298253	122.014613	500000500000
1.1533902827896283	133.342725	500000500000
1.153511380412471	34.87922	500000500000
1.1536452665410848	47.973204	500000500000
1.1537480706243202	42.244357	500000500000
1.153801863466876	51.102	500000500000
1.1538333370139422	57.784711	500000500000
1.1538823278458883	91.606278	500000500000
1.1538946371489218	65.498445	500000500000
1.1539257774485092	80.812395	500000500000
1.1540524841668025	47.420837	500000500000
1.1541767117742214	61.06634	500000500000
1.154347518133897	45.061467	500000500000
1.1543945100218962	33.761801	500000500000
1.1543958662140414	15.958994	500000500000
1.1544962844532358	53.129162	500000500000
1.1546108301364628	38.116821	500000500000
1.154877780289493	69.924627	500000500000
1.154910394665646	43.43709	500000500000
1.1550193039024228	58.576054	500000500000
1.1551906078997756	45.510394	500000500000
1.155565345042628	22.094413	500000500000
1.1562063101204574	58.105869	500000500000
1.1562997619686262	68.424058	500000500000
1.1563734298709971	28.412336	500000500000
1.156404533880603	34.681246	500000500000
1.156461140130012	35.996757	500000500000
1.1565816354503249	38.276503	500000500000
1.1566538073740809	58.627315	500000500000
1.1566854674663376	30.078454	500000500000
1.1568163987099154	12.428448	500000500000
1.1568382759379217	102.737362	500000500000
1.1568528536879177	137.57093	500000500000
1.1569574259339284	45.385565	500000500000
1.1570001793256797	60.941198	500000500000
1.1571333265766328	64.176737	500000500000
1.1573146967344463	78.25978	500000500000
1.157317052568896	76.120974	500000500000
1.1573368335097938	43.561922	500000500000
1.1574247319285953	81.637856	500000500000
1.1574265701016393	31.977164	500000500000
1.1576606754107464	52.37395	500000500000
1.1577039224556331	57.549781	500000500000
1.1577259253439334	69.868072	500000500000
1.1577833076804436	48.145981	500000500000
1.1578910606915296	31.985641	500000500000
1.1579202651273022	54.755807	500000500000
1.1579290389415644	32.986541	500000500000
1.1579681643132758	32.730638	500000500000
1.1579708163288207	34.021112	500000500000
1.1579724234680602	50.341435	500000500000
1.1581224117328628	46.30457	500000500000
1.1581827061641787	43.811564	500000500000
1.1582000498875968	47.702297	500000500000
1.158333844374582	70.589867	500000500000
1.1584060995596177	50.009758	500000500000
1.1585025475954778	45.092183	500000500000
1.1585388716907772	36.45794	500000500000
1.1586791488921928	58.550552	500000500000
1.1587479373474436	53.632293	500000500000
1.1588588421118842	113.13339	500000500000
1.1589794372679938	63.581616	500000500000
1.1589848567286785	56.564619	500000500000
1.1590392600004422	25.31119	500000500000
1.1591864165132857	35.25532	500000500000
1.1596696508002793	21.736926	500000500000
1.1597327837910494	60.67034	500000500000
1.159743314441449	32.029771	500000500000
1.159959705007482	52.504881	500000500000
1.159990858081578	74.837627	500000500000
1.1600698662429827	57.222704	500000500000
1.1605054481100172	80.996969	500000500000
1.160510092356435	32.627513	500000500000
1.1606362984372325	59.025575	500000500000
1.1608669566148735	57.291082	500000500000
1.1609066071462522	93.827588	500000500000
1.161016074977092	49.50461	500000500000
1.1610936393716007	109.072906	500000500000
1.161132048150725	36.133956	500000500000
1.1613394716166894	68.308837	500000500000
1.1615494011451362	35.744535	500000500000
1.1615716155766431	62.66374	500000500000
1.1617050681664065	64.180997	500000500000
1.161801183336033	60.453517	500000500000
1.1618856008274638	53.821951	500000500000
1.1620361333937292	44.89187	500000500000
1.1625267784677402	57.038884	500000500000
1.1625276641018996	70.63623	500000500000
1.1625502187806072	65.156282	500000500000
1.1625505268348086	50.240689	500000500000
1.1626320727308102	45.09294	500000500000
1.1626330098170032	34.543416	500000500000
1.1626385911841166	25.804347	500000500000
1.1628015158303158	48.931179	500000500000
1.1631074066763205	74.428609	500000500000
1.1631310003416058	95.05215	500000500000
1.1632529345816132	40.619429	500000500000
1.163288579912636	90.086803	500000500000
1.1633404960170464	49.830618	500000500000
1.163458858661203	20.684449	500000500000
1.163616305629073	98.943018	500000500000
1.163664132722126	42.679251	500000500000
1.1640293683986431	48.011393	500000500000
1.1640325975274826	83.709057	500000500000
1.1641880182767403	41.975912	500000500000
1.164228821336299	61.152592	500000500000
1.1644001093607381	56.883469	500000500000
1.1646169752388316	98.266931	500000500000
1.164888998519379	50.065564	500000500000
1.165003128566597	39.59498	500000500000
1.165051668953935	37.666436	500000500000
1.165464774088489	108.134478	500000500000
1.1654949489220563	43.676989	500000500000
1.1655471067471366	70.427107	500000500000
1.1656728737129842	58.850343	500000500000
1.165701356440708	59.259797	500000500000
1.1657532049785717	49.690652	500000500000
1.1658030749083206	72.078432	500000500000
1.165882269882303	21.330662	500000500000
1.165884163125769	54.48067	500000500000
1.1660240733492828	54.281813	500000500000
1.166055478635948	73.604934	500000500000
1.1660583221213152	70.398448	500000500000
1.1661251076560148	77.377993	500000500000
1.1663391882853276	71.873925	500000500000
1.1663941501364674	43.755765	500000500000
1.1667367152393278	79.12793	500000500000
1.1671046817431787	54.158268	500000500000
1.167117543935651	92.507024	500000500000
1.1671930129678656	86.595045	500000500000
1.1672546136728408	41.354464	500000500000
1.1672750273059886	43.582923	500000500000
1.1672944095907418	138.337191	500000500000
1.1673056290031654	37.803543	500000500000
1.167472262531347	53.819958	500000500000
1.1675371689981553	27.834722	500000500000
1.1677098897738398	73.745	500000500000
1.1677380472107286	55.797569	500000500000
1.1678923224543194	54.40889	500000500000
1.1679683282474531	55.505328	500000500000
1.1679813689355047	49.770208	500000500000
1.1680169832902472	23.455228	500000500000
1.1682162819062265	55.95489	500000500000
1.1682819598408636	33.29749	500000500000
1.1685956168685645	73.288077	500000500000
1.1688008868900592	46.536181	500000500000
1.1688709020221069	53.86619	500000500000
1.1690801531533448	54.588023	500000500000
1.1692037641599686	41.867407	500000500000
1.1692335795443585	27.440868	500000500000
1.169306199475991	73.176574	500000500000
1.169408358283845	42.649229	500000500000
1.1695409379168762	67.083783	500000500000
1.1698990167516898	51.599084	500000500000
1.1699207014767865	44.988677	500000500000
1.1699831186943512	31.550059	500000500000
1.1701129116067586	50.186533	500000500000
1.1701170444127946	78.776601	500000500000
1.1704089149171644	40.865067	500000500000
1.1704161417144738	43.64222	500000500000
1.1706634542489538	88.854275	500000500000
1.1709452019008657	59.130941	500000500000
1.1710668078109352	38.646627	500000500000
1.1710863782129617	35.240343	500000500000
1.1713332075029952	42.58346	500000500000
1.1713556683596174	63.671957	500000500000
1.1713963027484806	63.007368	500000500000
1.171415284742877	67.015344	500000500000
1.1714266468943042	52.989314	500000500000
1.171462646442072	71.357341	500000500000
1.1715216527839536	77.810988	500000500000
1.1716471572817908	69.869786	500000500000
1.1716626663556058	57.85457	500000500000
1.171782721817164	46.608183	500000500000
1.1718557551798128	91.264801	500000500000
1.1720219271444943	63.808537	500000500000
1.17217532723814	43.931928	500000500000
1.1722566334467364	80.191145	500000500000
1.172406810784339	54.995665	500000500000
1.1724440513265662	51.731512	500000500000
1.1724602459442872	71.201192	500000500000
1.1726089584066404	41.492303	500000500000
1.1731764317797646	52.101351	500000500000
1.1731787114825922	45.243205	500000500000
1.173219541021396	40.977676	500000500000
1.1732586917563401	31.216357	500000500000
1.173319852079083	86.549175	500000500000
1.173497347529143	24.38626	500000500000
1.1735035133750429	71.393675	500000500000
1.1736310828649952	53.603334	500000500000
1.1736651264050282	49.632502	500000500000
1.1736725067538862	81.43194	500000500000
1.1736920689399646	57.58398	500000500000
1.1740829901867813	87.231531	500000500000
1.1740847494950897	61.436334	500000500000
1.1740875518038592	81.887208	500000500000
1.174204853608218	74.733935	500000500000
1.1743678909378532	48.832315	500000500000
1.1743889083866752	34.272385	500000500000
1.1746161444020589	27.838267	500000500000
1.1746716593241893	38.086567	500000500000
1.174806072828132	47.451251	500000500000
1.1748361571441897	47.759131	500000500000
1.1749691886524314	58.387436	500000500000
1.1750490837118202	148.682083	500000500000
1.1753165375264465	111.149	500000500000
1.1753213729167196	43.041828	500000500000
1.1753474087774904	59.735927	500000500000
1.1754090860475823	81.268801	500000500000
1.1756790804111814	23.094894	500000500000
1.1757516886761898	87.148332	500000500000
1.175789899694097	58.19806	500000500000
1.1759678046778703	44.102841	500000500000
1.1759986674347824	47.080675	500000500000
1.1761520007216244	57.016624	500000500000
1.1761892823145057	64.57086	500000500000
1.1763727103262571	45.203837	500000500000
1.17659920191765	21.87487	500000500000
1.1767089459903948	82.079935	500000500000
1.1768388129916303	36.297143	500000500000
1.1769017308511782	44.623308	500000500000
1.1772063854634542	69.884429	500000500000
1.1772622837784028	45.05863	500000500000
1.177455768639026	51.773631	500000500000
1.1774813824332797	112.390639	500000500000
1.1775389431912489	54.631924	500000500000
1.177559962363552	55.399851	500000500000
1.177592555526009	55.125048	500000500000
1.1776110755468845	60.681524	500000500000
1.1776545355033328	76.770017	500000500000
1.1776858063148812	47.158148	500000500000
1.1779000564843802	52.737619	500000500000
1.1779438895018943	61.936736	500000500000
1.1779542000627017	69.437233	500000500000
1.1779600785223725	65.831511	500000500000
1.1781040082566598	44.666551	500000500000
1.1781401732084753	82.436011	500000500000
1.178342846087638	55.08854	500000500000
1.1784407668955952	34.370937	500000500000
1.1785086867222283	79.591397	500000500000
1.1786263558821428	66.073965	500000500000
1.1788162860459008	32.384085	500000500000
1.1788467168545869	56.197499	500000500000
1.1789092075560943	152.687331	500000500000
1.1789952567087172	61.765334	500000500000
1.1790662035874773	80.039954	500000500000
1.179075690251307	26.960596	500000500000
1.1791809837388976	63.391718	500000500000
1.1792512006323244	48.706971	500000500000
1.1793072679757124	46.224071	500000500000
1.1794033007943685	97.910911	500000500000
1.1797049792386147	41.183479	500000500000
1.180169590391746	40.936074	500000500000
1.1802684640920682	113.547649	500000500000
1.180273810480644	49.51179	500000500000
1.18040851078155	80.210684	500000500000
1.1807995603385557	65.168805	500000500000
1.1808336783897655	91.966078	500000500000
1.1811908975720866	75.842344	500000500000
1.1813828297845914	48.07939	500000500000
1.181402768073951	41.241515	500000500000
1.181549701652533	47.465656	500000500000
1.1817119979490769	67.697229	500000500000
1.1817854614107413	65.139	500000500000
1.1821162239753722	67.43204	500000500000
1.18242013186601	68.940104	500000500000
1.182434725539179	26.54908	500000500000
1.1824495342211299	71.695344	500000500000
1.1825903189989255	40.90544	500000500000
1.1825969175692084	87.763891	500000500000
1.1826307128322098	52.856504	500000500000
1.1827616952376894	43.689372	500000500000
1.1827636736501026	85.882467	500000500000
1.1828345825853794	80.536477	500000500000
1.1829440951097676	94.269901	500000500000
1.1829745414714674	52.467646	500000500000
1.1829815587049701	72.690046	500000500000
1.1830102427329494	48.350503	500000500000
1.1830162258411931	91.936837	500000500000
1.18323457280515	58.52488	500000500000
1.1833211836997428	41.937182	500000500000
1.183340603102145	58.238979	500000500000
1.1836029303454678	71.325768	500000500000
1.183612702689796	83.834762	500000500000
1.1836944812436223	50.457156	500000500000
1.183726160498388	40.018061	500000500000
1.183780585707574	44.051549	500000500000
1.1838602141261192	15.542708	500000500000
1.183863785066393	31.866296	500000500000
1.183966052119911	44.038879	500000500000
1.1839751390020659	85.790482	500000500000
1.1841720254924242	55.128619	500000500000
1.1842064662872884	70.580413	500000500000
1.184248862196526	42.92488	500000500000
1.1843831310987682	76.193329	500000500000
1.1844847124452529	60.90134	500000500000
1.1845382951602588	51.109068	500000500000
1.1845893021064204	58.403129	500000500000
1.1846423868957725	38.658718	500000500000
1.1846732512841691	52.011153	500000500000
1.1847252115646958	90.13032	500000500000
1.1848485732428762	48.538664	500000500000
1.1849743177202283	93.961244	500000500000
1.184975158434986	48.845735	500000500000
1.1850221457641854	73.750884	500000500000
1.1850491793471014	38.158977	500000500000
1.1853051969513864	66.188136	500000500000
1.1855523904646668	60.98382	500000500000
1.1855963139839427	53.670861	500000500000
1.1857268452016565	51.56007	500000500000
1.1857505734496503	78.771589	500000500000
1.185779199721798	79.240557	500000500000
1.1858278805735072	79.154717	500000500000
1.1858775917592896	36.78751	500000500000
1.185899264165208	51.613954	500000500000
1.1860830749319349	30.135523	500000500000
1.186353942978918	37.075835	500000500000
1.1864968663578501	43.127707	500000500000
1.186644575471317	55.221635	500000500000
1.1866501195235182	55.014134	500000500000
1.1867614798408124	81.468102	500000500000
1.1867872619120037	63.66169	500000500000
1.186859014906278	40.281021	500000500000
1.1870004033546198	25.868298	500000500000
1.1871934032035194	67.006727	500000500000
1.1874473263928875	65.150288	500000500000
1.1875020154971256	68.005163	500000500000
1.1875501778390842	28.274383	500000500000
1.1876260481429104	81.144077	500000500000
1.1878690234332865	28.845401	500000500000
1.1879140699792154	65.373871	500000500000
1.1879604977026816	31.98314	500000500000
1.1880503970545528	29.443025	500000500000
1.1880632934869828	63.95788	500000500000
1.1884155816635475	93.656249	500000500000
1.188575877313932	37.257238	500000500000
1.1886476183279495	56.627767	500000500000
1.1887383708638786	28.175706	500000500000
1.1888529933053962	52.252483	500000500000
1.1890077469818632	56.678917	500000500000
1.1890689727198749	44.989762	500000500000
1.1891041506058428	53.679853	500000500000
1.1891787492512438	77.716724	500000500000
1.1894723364669155	101.615784	500000500000
1.1895109862302171	77.045014	500000500000
1.1895207257128235	44.295346	500000500000
1.1895328738820181	67.177782	500000500000
1.1896266625898235	28.758277	500000500000
1.1897134951694242	106.378708	500000500000
1.1897219868298294	71.010001	500000500000
1.1901567041063696	48.385857	500000500000
1.1902013146597574	21.486151	500000500000
1.1902170867169102	61.548282	500000500000
1.1902708083259397	40.092597	500000500000
1.1904715792659144	106.449943	500000500000
1.1905067065184274	27.950129	500000500000
1.1905179500597058	31.634849	500000500000
1.1905393836809461	46.205987	500000500000
1.1905451185795144	90.79937	500000500000
1.190559230204839	39.827785	500000500000
1.1907431276360798	33.638516	500000500000
1.190782221179282	34.531469	500000500000
1.190855983177865	86.223746	500000500000
1.1912162135405842	95.714375	500000500000
1.1913784288240454	35.543144	500000500000
1.1914336079484702	36.332248	500000500000
1.1915304046346151	32.621804	500000500000
1.1915889659781769	96.577461	500000500000
1.1916068863238096	88.933663	500000500000
1.1916751947720008	29.43502	500000500000
1.1917292342549348	58.385912	500000500000
1.1919695360557658	50.863671	500000500000
1.1921254454607977	84.077175	500000500000
1.192340255469932	62.749486	500000500000
1.1925874076422296	43.653209	500000500000
1.192624790253636	42.629959	500000500000
1.1927116191086098	29.163616	500000500000
1.192794841576058	62.529097	500000500000
1.193104703409928	58.81874	500000500000
1.1931102750170788	48.496164	500000500000
1.1932752115250151	59.67911	500000500000
1.1934041494089174	65.524879	500000500000
1.1935317641527992	47.781515	500000500000
1.1935369424198892	30.033788	500000500000
1.193906877717565	52.981413	500000500000
1.193909880783707	64.157445	500000500000
1.193954248784295	68.869085	500000500000
1.1939755065285826	72.621962	500000500000
1.1940756234843373	98.603115	500000500000
1.1941179048217634	78.20326	500000500000
1.1941534502380005	47.192645	500000500000
1.1942046974863032	44.361937	500000500000
1.1942105991033507	72.593991	500000500000
1.1943520691908862	50.185968	500000500000
1.1943615654484976	48.998286	500000500000
1.194574787416741	71.943299	500000500000
1.1946064557717062	76.427035	500000500000
1.1948027853992829	94.824567	500000500000
1.194847720589808	61.513449	500000500000
1.194904633264696	46.344524	500000500000
1.1949307278420254	25.935254	500000500000
1.194941151506467	74.303477	500000500000
1.1950843309406642	51.277965	500000500000
1.1950975454302284	66.135098	500000500000
1.1952825602523591	44.865435	500000500000
1.1953384785490253	57.347008	500000500000
1.1953418349595988	62.802888	500000500000
1.1954410864340783	63.464561	500000500000
1.1954727797704985	82.828056	500000500000
1.1954989857470302	39.067325	500000500000
1.1955567126642397	87.377991	500000500000
1.195589512205228	76.364847	500000500000
1.1956700743640654	60.629863	500000500000
1.1959402418387748	90.40216	500000500000
1.1959474906990601	33.172099	500000500000
1.1960329532021614	99.320753	500000500000
1.1961506646812938	38.02253	500000500000
1.1961735513524516	42.3558	500000500000
1.196312401272048	42.199801	500000500000
1.1964648292223792	30.845182	500000500000
1.1964785269284428	76.156672	500000500000
1.1968911008679408	53.425908	500000500000
[truncated: 48,080 more rows]
