# Supplementary material for: The evolutionary maintenance of Lévy flight foraging
Source: PLoS Comput Biol. 2022 Jan 18;18(1):e1009490. doi: 10.1371/journal.pcbi.1009490 (PMC8797186; doi:10.1371/journal.pcbi.1009490)
Supplement: S1 Data — (ZIP) [file pcbi.1009490.s005.zip › S1_Data/single_generation_data/speed_1/levy_dim_2_results/fd_aol1]

1.0000648996301638	127.1119656	3125001250000
1.0000775050203108	127.583276	3125001250000
1.0001238599181808	174.0668876	3125001250000
1.0001717716822436	118.0525552	3125001250000
1.0001765562376022	153.9881376	3125001250000
1.0001766000624948	99.9243844	3125001250000
1.0002181691113945	142.947754	3125001250000
1.0003152642434907	180.28912	3125001250000
1.000682953559269	119.0971472	3125001250000
1.000683698656102	129.5552944	3125001250000
1.0007017513548846	139.3431996	3125001250000
1.0007181297607133	142.4847596	3125001250000
1.000727193250825	110.4956384	3125001250000
1.0008050358709208	129.2800748	3125001250000
1.0008079014275948	167.6598208	3125001250000
1.000828915623559	169.9941456	3125001250000
1.000954870510315	191.8068084	3125001250000
1.0009985449109262	118.0751784	3125001250000
1.0010423147912002	110.3939032	3125001250000
1.0010682941648126	191.3048868	3125001250000
1.0011421599627561	124.886348	3125001250000
1.0011839101675055	133.3281404	3125001250000
1.0013650795247722	199.2853588	3125001250000
1.0014001311379386	118.15124	3125001250000
1.0014556420211145	153.0483352	3125001250000
1.0014659456712007	153.0676344	3125001250000
1.0015429517529149	110.5894064	3125001250000
1.0016292739695467	68.7095628	3125001250000
1.0016474952617962	135.4855512	3125001250000
1.0016569531823922	158.3425972	3125001250000
1.0017377174008422	109.1350672	3125001250000
1.0018604466176515	141.678402	3125001250000
1.0018928582265445	147.0424012	3125001250000
1.0019956783721786	123.609336	3125001250000
1.0021753559621978	219.1648008	3125001250000
1.0022942691864332	115.5831564	3125001250000
1.0024885807142234	140.6994936	3125001250000
1.0026060070719824	120.0068592	3125001250000
1.0026073729468392	122.6216344	3125001250000
1.0026186762164548	148.1277128	3125001250000
1.0027637590064415	116.4101556	3125001250000
1.0028140489694235	151.6977532	3125001250000
1.0028846105654912	125.1562304	3125001250000
1.0028895533618294	156.4867304	3125001250000
1.0031667605665329	124.61756	3125001250000
1.003174118462708	169.6479268	3125001250000
1.00324310176539	155.596834	3125001250000
1.0033257872169394	125.0285216	3125001250000
1.0034073465824158	96.59195	3125001250000
1.0035513853105418	71.23949	3125001250000
1.0037188389173093	141.1059628	3125001250000
1.003769926143522	136.8901748	3125001250000
1.0037841913151309	118.405478	3125001250000
1.0038229513848047	119.0751648	3125001250000
1.0038274953429114	110.1964844	3125001250000
1.0039518209425404	175.8848484	3125001250000
1.004277481524722	160.1231688	3125001250000
1.0043055385672846	146.9058616	3125001250000
1.0043315507031711	115.2125532	3125001250000
1.0043874097230103	105.882228	3125001250000
1.0045538406015202	121.3229404	3125001250000
1.004687346683826	105.6337464	3125001250000
1.004750778346485	186.25213	3125001250000
1.0047909485433322	193.5460532	3125001250000
1.0050787142603714	118.9983952	3125001250000
1.0052055116921146	169.5793712	3125001250000
1.0052959019538534	161.4614972	3125001250000
1.0054724948003644	118.0409876	3125001250000
1.0055468822303062	185.6858232	3125001250000
1.005646103103607	126.22642	3125001250000
1.0056626149424717	142.2279324	3125001250000
1.0058038853720688	128.3353824	3125001250000
1.0058767854366533	146.642208	3125001250000
1.0059774034907722	132.6635652	3125001250000
1.0061558713478056	141.0078816	3125001250000
1.0061739879665734	106.7773712	3125001250000
1.0062648314191356	118.2654516	3125001250000
1.0062977972957368	108.29155	3125001250000
1.0063281285190913	136.7177756	3125001250000
1.0065160256122927	162.5415052	3125001250000
1.006543329914385	147.5748492	3125001250000
1.0067228699290016	182.45873	3125001250000
1.0067573908553953	116.1133488	3125001250000
1.0067788724271969	137.0142728	3125001250000
1.0068359428135207	103.7531084	3125001250000
1.0068496030435992	121.3287384	3125001250000
1.00705620741413	97.7304456	3125001250000
1.0071925299541316	152.0450192	3125001250000
1.0072548979499298	98.1759304	3125001250000
1.0073487490664623	134.0028772	3125001250000
1.0073614314922572	120.5713796	3125001250000
1.0074405989986193	165.6619992	3125001250000
1.0074786236849582	207.8945812	3125001250000
1.0076171839390848	136.2275196	3125001250000
1.0077757038043371	134.1980876	3125001250000
1.0078136797723554	116.8077756	3125001250000
1.0078213796937858	159.7108456	3125001250000
1.0078463031344072	116.7279888	3125001250000
1.0079769084714436	120.2978688	3125001250000
1.0083553787513129	132.1212848	3125001250000
1.0084144866921798	207.842194	3125001250000
1.0085773059209826	130.8834968	3125001250000
1.008658306395564	206.6489048	3125001250000
1.0087021055378709	165.7748024	3125001250000
1.0088096158607829	119.9274512	3125001250000
1.0089238105490637	95.5666308	3125001250000
1.0092940942419537	127.4439508	3125001250000
1.0093687704196417	98.8354528	3125001250000
1.0093693401979789	109.395664	3125001250000
1.0093964984592527	151.7113488	3125001250000
1.0097453854524354	150.4336844	3125001250000
1.0097562830169466	89.99697	3125001250000
1.0098626032104276	112.7809484	3125001250000
1.009940277477113	145.4542676	3125001250000
1.0102948865834955	170.1817896	3125001250000
1.0104643426058009	132.4048336	3125001250000
1.0104736481181305	175.8410632	3125001250000
1.0106640774671731	98.3957508	3125001250000
1.010670627416907	146.6415664	3125001250000
1.0106725469699325	118.428972	3125001250000
1.0107941391450144	140.3961952	3125001250000
1.01091286342179	116.6509456	3125001250000
1.0109484000348608	180.5911724	3125001250000
1.0109546373411074	108.5066472	3125001250000
1.0109751564583216	172.5459044	3125001250000
1.0109869702805232	151.8710628	3125001250000
1.0112523463480774	172.9183428	3125001250000
1.011505355522743	148.731156	3125001250000
1.0115515691251606	159.3381928	3125001250000
1.0116688472762658	181.9284948	3125001250000
1.0118253606086776	76.6255904	3125001250000
1.0119298889476682	141.4208572	3125001250000
1.0122527954711265	171.9338516	3125001250000
1.0124096082307612	88.3427988	3125001250000
1.0124638601318243	115.3604836	3125001250000
1.0125110614852295	120.0546488	3125001250000
1.012655772179342	153.6008664	3125001250000
1.0127677463363458	104.7223948	3125001250000
1.0128952828621172	95.3812236	3125001250000
1.0129112291541222	154.9264728	3125001250000
1.013093364507843	152.6044644	3125001250000
1.0131826889477575	115.9297868	3125001250000
1.01323175091403	153.1916712	3125001250000
1.0132708408644562	135.0154324	3125001250000
1.0133339113525848	143.7754588	3125001250000
1.0133726651540496	168.1070464	3125001250000
1.0134164386634743	178.7645716	3125001250000
1.0134278600626954	146.7512356	3125001250000
1.0134728183495962	109.0698956	3125001250000
1.0136479697928444	128.7035132	3125001250000
1.013665144976291	138.6687128	3125001250000
1.0136673369012437	180.7028136	3125001250000
1.0140850741309158	137.985192	3125001250000
1.0142061635579005	113.5823552	3125001250000
1.014479009754632	131.0521632	3125001250000
1.0145418985320978	165.7928316	3125001250000
1.0145427637879108	145.4689828	3125001250000
1.014578176800604	161.2854792	3125001250000
1.0147306573395456	125.1328112	3125001250000
1.015017941422652	161.9154212	3125001250000
1.0150238563745853	136.66415	3125001250000
1.0151241301624587	158.7455744	3125001250000
1.0151396802661683	170.6617984	3125001250000
1.0152128211474718	139.1069328	3125001250000
1.015227183653994	182.2359672	3125001250000
1.0152322625983174	112.6107444	3125001250000
1.0152527091506216	180.9410704	3125001250000
1.0152632550685972	151.6208968	3125001250000
1.0153360430986016	103.5951068	3125001250000
1.0153579197464926	127.6049556	3125001250000
1.0154134493941926	151.249382	3125001250000
1.01546341249956	142.7026684	3125001250000
1.015552100866295	69.4771632	3125001250000
1.0155640876411889	127.1584624	3125001250000
1.0156934651977478	143.7441364	3125001250000
1.0157406158356936	97.5545788	3125001250000
1.0157735879751564	170.2853608	3125001250000
1.0158208309823695	145.6534268	3125001250000
1.0158827423406134	114.8572244	3125001250000
1.016236579916396	121.1340704	3125001250000
1.0162698011037443	155.5134724	3125001250000
1.0162794732522404	97.961554	3125001250000
1.0162940646802197	160.6589648	3125001250000
1.016320044829376	121.5555928	3125001250000
1.0163451104676708	162.15702	3125001250000
1.0167219397948233	132.2758872	3125001250000
1.016727432276541	139.3442748	3125001250000
1.0167650256316114	118.9226832	3125001250000
1.0167866463873023	154.618808	3125001250000
1.0168315211362535	147.2341216	3125001250000
1.0169539653455515	108.861002	3125001250000
1.0169763495599295	98.3967844	3125001250000
1.0169999139195076	116.6990888	3125001250000
1.0173214631437446	97.1788996	3125001250000
1.017453735408936	107.1515864	3125001250000
1.0175361399063598	83.3733356	3125001250000
1.0177172204519669	105.1940928	3125001250000
1.0180247115954852	163.1900204	3125001250000
1.0180953626652836	140.003468	3125001250000
1.0181412221452926	159.786014	3125001250000
1.0182214211709821	93.0310352	3125001250000
1.0182359390404752	211.4532396	3125001250000
1.018266773439242	178.7521216	3125001250000
1.0188434265715665	119.5615588	3125001250000
1.0188664859100351	131.3981872	3125001250000
1.0189820788186812	114.4092588	3125001250000
1.0191051271262492	107.2233992	3125001250000
1.0192604066950164	141.4670948	3125001250000
1.0193528963210827	139.4330432	3125001250000
1.0194505679914148	139.5593868	3125001250000
1.019480000207278	135.9892684	3125001250000
1.0195127704420983	107.9337976	3125001250000
1.0195646483547778	194.0689964	3125001250000
1.0195693667798924	111.6570916	3125001250000
1.019637204178935	98.665732	3125001250000
1.019905285370413	101.30967	3125001250000
1.0199814561303184	131.8241292	3125001250000
1.0200150295443753	152.6231896	3125001250000
1.020096695233035	113.5622736	3125001250000
1.0201047802003118	135.966908	3125001250000
1.0205262426515067	158.7304516	3125001250000
1.0205553215495735	137.827952	3125001250000
1.0206709097320459	134.7589968	3125001250000
1.0207075392229294	168.2314516	3125001250000
1.0207203879298712	157.8600676	3125001250000
1.0207406519170323	155.336404	3125001250000
1.0208425352731068	127.386042	3125001250000
1.0209890237781185	130.8874492	3125001250000
1.0210534698387932	209.9872416	3125001250000
1.021084988333648	151.5844636	3125001250000
1.0212184074914292	75.427694	3125001250000
1.0214710127166158	120.1615468	3125001250000
1.0216384673609908	126.4377268	3125001250000
1.0217006385066871	112.9960068	3125001250000
1.0217521350064036	142.3042384	3125001250000
1.0218323543549643	160.8294136	3125001250000
1.0219255143433812	134.2110456	3125001250000
1.0219670042311315	141.3146248	3125001250000
1.0219961503028343	156.673248	3125001250000
1.0220304212486575	139.6834912	3125001250000
1.0222072153218933	134.4551988	3125001250000
1.0222996491396894	90.0485472	3125001250000
1.0223522230823896	95.620102	3125001250000
1.0223700863602785	102.3017148	3125001250000
1.0224853975694859	101.2805556	3125001250000
1.0226307959416243	123.2541816	3125001250000
1.022718643053909	99.8064204	3125001250000
1.0227627060049629	141.221388	3125001250000
1.0227799243850346	173.9221936	3125001250000
1.0228362000668598	119.3750376	3125001250000
1.0228834448582322	65.8307212	3125001250000
1.0229195830683988	217.2887216	3125001250000
1.0229355547874288	134.280058	3125001250000
1.0230397430518678	111.0294936	3125001250000
1.0231304954337797	166.2004332	3125001250000
1.023235704738786	98.7584248	3125001250000
1.0232425359006223	109.7483828	3125001250000
1.0232712946377591	187.7026308	3125001250000
1.0233027842080018	130.9062336	3125001250000
1.0233502689076386	172.3063016	3125001250000
1.0233938412812773	155.0783928	3125001250000
1.0235569009853076	160.74105	3125001250000
1.023653009781421	177.981916	3125001250000
1.0236763122925645	105.1401804	3125001250000
1.0237737123639101	128.3391824	3125001250000
1.0237757030391583	136.0620568	3125001250000
1.0238507442080178	107.7768876	3125001250000
1.023945345427571	146.6359632	3125001250000
1.0241664899321137	221.9844844	3125001250000
1.0243449747875153	119.2007656	3125001250000
1.0244991041272915	138.925182	3125001250000
1.0249105474812668	147.724952	3125001250000
1.025048272466011	204.804838	3125001250000
1.0250696298577986	135.1772868	3125001250000
1.0251698336566912	94.2918152	3125001250000
1.0251880175653625	75.6911304	3125001250000
1.0251903678666006	168.4444328	3125001250000
1.0254498227264397	131.0886052	3125001250000
1.0254659094269676	120.9185676	3125001250000
1.0256684080269571	156.9101336	3125001250000
1.0257569398462465	111.3432772	3125001250000
1.0258191829436727	159.045942	3125001250000
1.0258492921449966	162.1007248	3125001250000
1.0259469287039558	50.2920084	3125001250000
1.0260004970112548	222.9360112	3125001250000
1.026083429728655	154.8241148	3125001250000
1.026126194199828	192.9483904	3125001250000
1.026140084903441	156.3257768	3125001250000
1.026264634680725	83.674572	3125001250000
1.026275909355552	167.9347156	3125001250000
1.0263580692726078	99.9947556	3125001250000
1.0263837679659558	164.207856	3125001250000
1.026564781419447	113.2029776	3125001250000
1.0265731134183138	135.8555604	3125001250000
1.0266880470573834	142.8326556	3125001250000
1.0267638003610693	111.670318	3125001250000
1.0269538030194827	162.1418864	3125001250000
1.027073748016461	165.0349348	3125001250000
1.0270849612791455	165.9189436	3125001250000
1.0271934240438376	133.8630624	3125001250000
1.0272343697170578	163.466342	3125001250000
1.027318927418598	141.0620192	3125001250000
1.0273819885124351	176.2389896	3125001250000
1.027463634440512	121.7560116	3125001250000
1.0274703344051372	142.5876628	3125001250000
1.0275716141202664	144.7786524	3125001250000
1.0275731604997798	136.1389288	3125001250000
1.0276328673521404	131.445932	3125001250000
1.027664385646839	165.9118	3125001250000
1.0277471934879563	102.538546	3125001250000
1.0279825364900088	145.9852524	3125001250000
1.028147358431253	88.806554	3125001250000
1.0284888302616326	128.3124908	3125001250000
1.0285582844246868	105.5129124	3125001250000
1.0287049221038176	98.8813188	3125001250000
1.028984558173072	125.680402	3125001250000
1.029033794846567	166.823708	3125001250000
1.029566774600347	88.2743476	3125001250000
1.0296794652628596	160.9605808	3125001250000
1.0297430233272231	125.4166568	3125001250000
1.0298887628975797	156.0682076	3125001250000
1.0299590752533847	119.2745972	3125001250000
1.0300723276268005	180.750146	3125001250000
1.0300937766486076	177.4259396	3125001250000
1.0301783051103244	113.832464	3125001250000
1.0302011368497763	100.6791564	3125001250000
1.030305762677512	111.8794664	3125001250000
1.0304196329248674	141.0730608	3125001250000
1.030516033122845	177.7770476	3125001250000
1.0307531056110408	105.6611752	3125001250000
1.0307571125982864	138.4573968	3125001250000
1.0308313550151462	161.8922444	3125001250000
1.0309048240067875	134.9964952	3125001250000
1.030958349671097	147.8330016	3125001250000
1.0313969825281308	128.8520512	3125001250000
1.0314083770141322	147.7643764	3125001250000
1.0314936593436361	97.5027404	3125001250000
1.0315368958346514	109.8738524	3125001250000
1.031733863171333	124.767588	3125001250000
1.0318181929890526	151.0861204	3125001250000
1.0318416092752578	138.8129892	3125001250000
1.032047292153784	162.1629872	3125001250000
1.0320917288294764	77.0524596	3125001250000
1.032097233519202	110.398972	3125001250000
1.032541280172852	160.647186	3125001250000
1.0326876963903184	97.1549388	3125001250000
1.0330582190553286	226.8055884	3125001250000
1.0332103884078594	125.284412	3125001250000
1.0334485717323771	125.4448184	3125001250000
1.0335409701033096	135.5470396	3125001250000
1.033566234538835	144.2499756	3125001250000
1.0338127157206052	132.6658596	3125001250000
1.03381662316499	173.8046172	3125001250000
1.0338386864489004	97.4387944	3125001250000
1.0338503154410734	164.2646472	3125001250000
1.0339670429464556	128.8368956	3125001250000
1.0339845332966304	123.221736	3125001250000
1.0341925723325436	79.417084	3125001250000
1.0342580332284443	132.7784032	3125001250000
1.0343198242685363	138.0212976	3125001250000
1.034377698891659	150.1954244	3125001250000
1.0344055177985658	196.5636388	3125001250000
1.0352152785756676	96.9743128	3125001250000
1.0352330721724314	120.883598	3125001250000
1.0353092219416622	102.7585296	3125001250000
1.0354378546964782	129.1228728	3125001250000
1.0359319087324963	154.0653344	3125001250000
1.036007709636097	109.5538988	3125001250000
1.0360736376745958	156.7457408	3125001250000
1.0362194030662597	139.5765172	3125001250000
1.0362436621938995	133.3563068	3125001250000
1.036245294882704	128.8357964	3125001250000
1.0363308579565846	120.7348588	3125001250000
1.0363602959437332	154.4344688	3125001250000
1.0363950960085653	119.6645996	3125001250000
1.036690639747146	177.9386172	3125001250000
1.0367684909911743	132.3295572	3125001250000
1.0367726741472996	124.6698972	3125001250000
1.0367974655830243	123.2652068	3125001250000
1.036829743653947	137.9680148	3125001250000
1.0368823184728555	141.8117096	3125001250000
1.0369875939348034	181.0649136	3125001250000
1.0370188204454889	173.6029124	3125001250000
1.0371906710842014	223.4787036	3125001250000
1.0373318670064493	96.6786328	3125001250000
1.03746592199428	182.1914472	3125001250000
1.0376102947438806	196.7620352	3125001250000
1.0376215530826296	167.8464308	3125001250000
1.037663614376371	136.6755632	3125001250000
1.0380063196693208	131.7097984	3125001250000
1.0381256970104438	212.6817492	3125001250000
1.0381948379016606	146.1059808	3125001250000
1.0382783627079748	124.9087804	3125001250000
1.0385166837135935	172.0160444	3125001250000
1.0385488338872602	130.8563908	3125001250000
1.0385890489399523	158.9825136	3125001250000
1.0386744377325288	130.9851788	3125001250000
1.038682882347445	112.0309632	3125001250000
1.0387804885286207	170.767326	3125001250000
1.0388450495463837	138.9684596	3125001250000
1.0389405479550824	159.2881	3125001250000
1.0390356067030362	134.4034012	3125001250000
1.0391132928903608	113.7728728	3125001250000
1.0391510313544483	118.988266	3125001250000
1.0391769520490903	66.3427868	3125001250000
1.0392965822665032	170.3587524	3125001250000
1.039362780786714	167.657906	3125001250000
1.0393709219165266	160.8447392	3125001250000
1.039429913829308	134.3219236	3125001250000
1.0394952520165128	188.8612036	3125001250000
1.0397401644827484	197.7686376	3125001250000
1.0398012234482936	162.2286344	3125001250000
1.0398978840303488	113.273626	3125001250000
1.039907213267218	176.490198	3125001250000
1.0401136724816291	188.8534724	3125001250000
1.0401157767436229	129.8720428	3125001250000
1.040273358458126	114.8007108	3125001250000
1.040347988087126	121.2325664	3125001250000
1.0403650775164173	141.293118	3125001250000
1.0404081137417578	142.166798	3125001250000
1.0404895556817704	130.8557084	3125001250000
1.0406094668587929	148.5887324	3125001250000
1.040644902851958	162.1303784	3125001250000
1.0407792863891479	127.2964076	3125001250000
1.0408243122354257	150.2935944	3125001250000
1.040937889661694	122.643478	3125001250000
1.041047271880682	73.5901916	3125001250000
1.041132562466385	127.5271348	3125001250000
1.0412085358417809	163.287142	3125001250000
1.0412953887460854	183.3321516	3125001250000
1.041311393159088	157.3115728	3125001250000
1.0414702095188613	129.0773888	3125001250000
1.0414719032081978	207.6937012	3125001250000
1.0416273771183162	119.1861284	3125001250000
1.0416943185562513	125.4831112	3125001250000
1.0419480827179677	211.3368064	3125001250000
1.041969395637924	165.4306316	3125001250000
1.0420431678701054	85.2329392	3125001250000
1.0421174636454114	129.1636664	3125001250000
1.0421242876684136	110.5489736	3125001250000
1.0421712037800703	136.7608588	3125001250000
1.0422132028259905	131.541288	3125001250000
1.042332088431117	83.9461944	3125001250000
1.0423714941982656	99.1833632	3125001250000
1.0423948572015391	173.5969272	3125001250000
1.042530419671315	154.9758176	3125001250000
1.042683402511999	179.3960496	3125001250000
1.0429094711331437	130.8538032	3125001250000
1.0430646114819826	199.155	3125001250000
1.0432714998560884	111.2720616	3125001250000
1.0434453240231014	170.5167096	3125001250000
1.0436917665504155	129.1284932	3125001250000
1.043723134945588	227.3325984	3125001250000
1.0437666052952306	128.121534	3125001250000
1.0440328034637645	157.587394	3125001250000
1.0440638419137862	131.770928	3125001250000
1.0440992485065672	160.576462	3125001250000
1.044164650648948	183.241524	3125001250000
1.0442972126140018	138.1218936	3125001250000
1.0444914109140426	181.8212148	3125001250000
1.0445949195140534	154.4574188	3125001250000
1.0446604991892796	137.1063368	3125001250000
1.0446857974176118	137.3776624	3125001250000
1.0447239722226684	94.020342	3125001250000
1.0448257048032474	120.7179472	3125001250000
1.0448382007100925	118.9896384	3125001250000
1.0448770464340564	105.082524	3125001250000
1.0450256937668874	183.5461256	3125001250000
1.0450947564111048	149.7074132	3125001250000
1.0451229315340955	144.567214	3125001250000
1.0452738055772235	200.1746896	3125001250000
1.0453102290974738	179.7258168	3125001250000
1.0453983234087671	148.5632432	3125001250000
1.0454696739040878	163.5530644	3125001250000
1.0454799785723532	167.259812	3125001250000
1.0454846667399496	131.1021464	3125001250000
1.0454909639356569	181.1211668	3125001250000
1.045523450011444	157.9742788	3125001250000
1.0455330802232194	113.3316784	3125001250000
1.0457235347401448	119.5920832	3125001250000
1.0457763989714088	106.7094204	3125001250000
1.0459712879731904	197.9569344	3125001250000
1.0460102032587006	157.9660556	3125001250000
1.0460714146307413	139.1567672	3125001250000
1.0468681045451875	131.4237144	3125001250000
1.0469163216946638	108.341872	3125001250000
1.0469335129776194	97.370266	3125001250000
1.0470753739340712	159.8172412	3125001250000
1.0471762665739028	78.0022284	3125001250000
1.0472562014960387	117.1116576	3125001250000
1.0474753433618136	109.1068176	3125001250000
1.0475715719705323	79.7667152	3125001250000
1.0476957840206016	128.6522376	3125001250000
1.04789325882949	165.1258076	3125001250000
1.0480940055572032	156.167928	3125001250000
1.0481180854359975	97.9260468	3125001250000
1.048164076300512	89.9154044	3125001250000
1.0482552903455329	122.4991656	3125001250000
1.0484545409688264	143.7224724	3125001250000
1.048655542697384	178.921484	3125001250000
1.0486802277320302	142.4825752	3125001250000
1.0487879518727663	130.1028768	3125001250000
1.0488449225932752	149.10611	3125001250000
1.0491867893624789	129.1989692	3125001250000
1.0492180847557722	159.1291704	3125001250000
1.0492918916311271	176.0377992	3125001250000
1.0493539174251725	134.92673	3125001250000
1.0494228141570536	209.9806512	3125001250000
1.0494381016558392	108.6523732	3125001250000
1.0494547976917221	154.6424248	3125001250000
1.04952990891329	145.4914344	3125001250000
1.0497077395322159	156.2249624	3125001250000
1.0497380053421788	102.4506548	3125001250000
1.0498885411789929	114.0169048	3125001250000
1.0498933684968927	169.1440772	3125001250000
1.0501618490219524	124.1176052	3125001250000
1.0504475979322645	122.7497056	3125001250000
1.0505555818331564	161.8800072	3125001250000
1.0506834895941792	160.2998456	3125001250000
1.0508389478468914	150.8083496	3125001250000
1.0511305742845507	95.1138492	3125001250000
1.0511680573529127	149.0635636	3125001250000
1.0515642996875088	193.5528964	3125001250000
1.0518452290444849	159.8248456	3125001250000
1.0518521723954246	112.7147156	3125001250000
1.0518730125538962	108.35323	3125001250000
1.0519688750680003	143.003402	3125001250000
1.052014951940379	80.2571796	3125001250000
1.052175240661274	140.7055352	3125001250000
1.052234836892111	100.6367876	3125001250000
1.0522405381279678	142.3300108	3125001250000
1.052302191830884	88.8129568	3125001250000
1.0525103706053949	135.1950876	3125001250000
1.052523079550416	95.8614804	3125001250000
1.0525620740433486	93.6792612	3125001250000
1.0529842785710737	107.3083252	3125001250000
1.0529949095166868	120.6529952	3125001250000
1.0530216810471462	141.1405136	3125001250000
1.0530703182452834	110.339454	3125001250000
1.053176432803452	119.1392176	3125001250000
1.0534069363733414	108.3175296	3125001250000
1.0534100220750615	152.0819816	3125001250000
1.0534556749314208	130.0061356	3125001250000
1.0535264808156601	186.4676728	3125001250000
1.053570776222035	171.4410132	3125001250000
1.0536257498906971	94.3630164	3125001250000
1.0536314375242748	118.1223128	3125001250000
1.053889168508086	85.4654152	3125001250000
1.054093910901788	200.1006172	3125001250000
1.054111506160362	131.5155312	3125001250000
1.0541211904893029	147.316464	3125001250000
1.054440930131514	196.4249508	3125001250000
1.054453914944084	138.78398	3125001250000
1.0545631535833822	130.8687384	3125001250000
1.0546034966990288	141.900756	3125001250000
1.0548854991157337	155.1270648	3125001250000
1.0550053393708132	143.4764056	3125001250000
1.0550223209128915	151.4290484	3125001250000
1.055100710474855	184.3119312	3125001250000
1.0551031477497907	179.9486224	3125001250000
1.055137563786628	177.0804204	3125001250000
1.055343520905864	97.6170268	3125001250000
1.0555307519114474	95.7861036	3125001250000
1.0557289738282312	120.6426728	3125001250000
1.055778294448321	189.0065176	3125001250000
1.0559926513169549	158.3668652	3125001250000
1.0561882380532968	136.3873584	3125001250000
1.0563578386362955	167.834412	3125001250000
1.0564666641691658	208.1872816	3125001250000
1.0564871202048516	150.1607352	3125001250000
1.0565549140706765	131.6083012	3125001250000
1.056666372350715	191.4944916	3125001250000
1.0567193550228584	107.7203716	3125001250000
1.0568152145653278	157.8382268	3125001250000
1.0569058719439064	147.363718	3125001250000
1.0572808195189451	92.0576808	3125001250000
1.05734180476417	117.4398948	3125001250000
1.0573637973297436	124.8545708	3125001250000
1.0574081926458379	118.4534632	3125001250000
1.0574172942022178	81.2017784	3125001250000
1.0575092975753684	132.7472144	3125001250000
1.0575544228977698	194.1690272	3125001250000
1.0575572191565141	141.0632716	3125001250000
1.0575847511221383	119.441372	3125001250000
1.0577545909684811	175.3664916	3125001250000
1.0577575564144306	187.836228	3125001250000
1.0579529129595246	153.4637652	3125001250000
1.0580515931151648	96.6992444	3125001250000
1.0581742306127713	193.1379448	3125001250000
1.0583249545776447	120.2471424	3125001250000
1.0584163255699457	95.35017	3125001250000
1.0586458998408728	84.4610864	3125001250000
1.058760483124682	112.3125084	3125001250000
1.0587958150836694	174.3407688	3125001250000
1.058817212813564	147.837706	3125001250000
1.0589168768013837	197.4106248	3125001250000
1.058999541209122	151.7804396	3125001250000
1.0592646309668543	124.5266448	3125001250000
1.0593457724580166	133.8272004	3125001250000
1.0594186830780137	139.7441244	3125001250000
1.0594931735375048	135.1659644	3125001250000
1.0596246734181678	134.5206484	3125001250000
1.0596461376333752	182.8606728	3125001250000
1.0596614636504469	138.9919604	3125001250000
1.059754398454908	145.6998544	3125001250000
1.0597651706110849	108.2349928	3125001250000
1.0599312545725843	135.97462	3125001250000
1.0599804243121853	161.127782	3125001250000
1.0600137304806172	109.8407508	3125001250000
1.0600983213995223	121.7006832	3125001250000
1.0601162842305452	176.2190024	3125001250000
1.0601679374122008	128.961962	3125001250000
1.0603038232780522	154.2176368	3125001250000
1.0603166777693942	189.625086	3125001250000
1.0604799595501109	189.7257704	3125001250000
1.0605198502389592	123.5473216	3125001250000
1.0606155831030697	110.0277716	3125001250000
1.0606242697890924	104.4694696	3125001250000
1.0606565034606976	162.4024312	3125001250000
1.060806557085349	84.9920428	3125001250000
1.0608539117650548	170.0706856	3125001250000
1.060931313173751	141.0262756	3125001250000
1.0609502115489131	174.9869704	3125001250000
1.0610534782841858	169.2028748	3125001250000
1.0611180780144465	174.9631096	3125001250000
1.0611652154518034	175.6617136	3125001250000
1.0613455097323428	128.9733676	3125001250000
1.0614277317792544	98.910918	3125001250000
1.0615480278054652	139.0878636	3125001250000
1.0617856738563294	169.3653224	3125001250000
1.0618521684850415	129.2859956	3125001250000
1.0618785184109631	152.7086908	3125001250000
1.0619615404535216	147.212752	3125001250000
1.0620758344797625	191.4370792	3125001250000
1.0620861876383976	131.497756	3125001250000
1.0621886157336016	148.0340716	3125001250000
1.062273605056045	128.1761776	3125001250000
1.0625023468766397	156.2355688	3125001250000
1.0625189354457112	183.6754092	3125001250000
1.0626572655241942	162.1464208	3125001250000
1.0630444470557523	157.1611576	3125001250000
1.0630564331892358	176.33521	3125001250000
1.0630767003179555	151.3738084	3125001250000
1.0630869539082035	138.1724128	3125001250000
1.0631316462243479	122.2245068	3125001250000
1.063281786200271	124.1971872	3125001250000
1.0634219899523285	106.4793488	3125001250000
1.063516361643271	171.1432072	3125001250000
1.0635506272576547	142.0012792	3125001250000
1.0636423301275375	155.48679	3125001250000
1.0637014213865157	175.9217788	3125001250000
1.063979222855075	173.9695832	3125001250000
1.064017011946612	138.2069228	3125001250000
1.0640200879724868	141.2082448	3125001250000
1.0640626157112334	103.9874752	3125001250000
1.0643716273579304	111.686828	3125001250000
1.0644646974341456	143.7983688	3125001250000
1.0645172470066342	161.740604	3125001250000
1.0646601549103891	90.8502924	3125001250000
1.0646906135283	174.1411392	3125001250000
1.064821908184588	121.536048	3125001250000
1.064981245455118	126.1477488	3125001250000
1.0652139207554765	162.6307576	3125001250000
1.0652956972696963	86.8936792	3125001250000
1.0653166963698335	168.0744268	3125001250000
1.0653811670171265	112.6331164	3125001250000
1.0653856222037352	241.9138032	3125001250000
1.065494479656762	139.2172068	3125001250000
1.0655882852005163	129.9414352	3125001250000
1.0659134413711588	104.7228148	3125001250000
1.066004187633543	117.9672268	3125001250000
1.0661529605293876	149.0938596	3125001250000
1.0662008482028846	223.5948636	3125001250000
1.0662504977269425	158.9192152	3125001250000
1.0663640713573759	130.7929116	3125001250000
1.0664303658692496	139.6265976	3125001250000
1.066831255718118	123.3822972	3125001250000
1.0669717373321377	132.8860204	3125001250000
1.0670107312421582	142.9413008	3125001250000
1.0670510819468402	112.6808696	3125001250000
1.0671097898698758	134.0598904	3125001250000
1.067169887062598	197.6981412	3125001250000
1.0672189288168346	152.9905264	3125001250000
1.0672302374973557	146.4314244	3125001250000
1.0672590354516285	159.5767608	3125001250000
1.067483635550636	125.4263652	3125001250000
1.0675081730910745	189.908984	3125001250000
1.0677445223094917	131.9949312	3125001250000
1.067781170068597	113.0099972	3125001250000
1.0678506640404368	146.6903496	3125001250000
1.0679946997574348	164.5867996	3125001250000
1.0681489374725075	176.0282424	3125001250000
1.0681826519312518	137.8227908	3125001250000
1.068321199714696	141.586222	3125001250000
1.0683243629074448	180.1442304	3125001250000
1.0683805834958156	104.2228632	3125001250000
1.0686863603439989	114.2888428	3125001250000
1.06879906151156	148.192756	3125001250000
1.0689124498776594	127.4144028	3125001250000
1.0691328601982832	96.0062884	3125001250000
1.0693643965146045	119.8225376	3125001250000
1.0696310386467984	170.0422988	3125001250000
1.0698553503409167	122.004626	3125001250000
1.0700564983652536	107.6210712	3125001250000
1.0702074688696863	105.599536	3125001250000
1.0702537565181234	168.3591652	3125001250000
1.0702884451882635	80.9025744	3125001250000
1.0704136090865566	166.7225848	3125001250000
1.07063797302453	155.9085036	3125001250000
1.070699609442263	200.294936	3125001250000
1.0707679522569615	125.5078488	3125001250000
1.0708140850233818	181.1853336	3125001250000
1.070893545098456	121.9400404	3125001250000
1.070947409327028	130.2071828	3125001250000
1.0709803162765559	110.9403908	3125001250000
1.0710345371183092	204.0548368	3125001250000
1.0711113247450652	144.0163056	3125001250000
1.0711203565988894	120.2845008	3125001250000
1.0711410669445094	162.7305404	3125001250000
1.0712211147284223	94.1295092	3125001250000
1.071332515908512	148.567288	3125001250000
1.0713766049720166	121.1154912	3125001250000
1.0717462384405576	146.5821004	3125001250000
1.0717946699561878	142.1136768	3125001250000
1.071911338319259	120.1322356	3125001250000
1.0721968806164337	140.369772	3125001250000
1.0722283824977852	170.9562068	3125001250000
1.0722384302063728	172.0384504	3125001250000
1.072252734163119	161.96538	3125001250000
1.072438860439662	194.8447612	3125001250000
1.0724616295711762	118.9141652	3125001250000
1.072610391544634	78.605112	3125001250000
1.0726191542882622	208.5908452	3125001250000
1.0727218617369962	107.0755644	3125001250000
1.072724006666205	107.0267164	3125001250000
1.0728694326851214	192.2736296	3125001250000
1.072922646746476	194.0390628	3125001250000
1.0731039811048315	140.3222948	3125001250000
1.073210089854037	127.4544916	3125001250000
1.0732634314792568	171.8118964	3125001250000
1.073414621463022	114.2503476	3125001250000
1.0734496345019158	142.9763652	3125001250000
1.0737510880837773	145.563968	3125001250000
1.073763743852973	134.2447224	3125001250000
1.0738088394656748	158.6764564	3125001250000
1.073914032942809	155.361404	3125001250000
1.0740160891445862	162.1230132	3125001250000
1.0740824351640683	149.3392092	3125001250000
1.0747213409546514	125.4724292	3125001250000
1.0747324240539045	125.4836908	3125001250000
1.0748747460377448	113.4296924	3125001250000
1.075058783287461	182.0504608	3125001250000
1.075070651507646	152.427378	3125001250000
1.0751759959599614	118.7278636	3125001250000
1.0752693655650134	155.3132056	3125001250000
1.075332309127828	129.7488132	3125001250000
1.0754139602765052	142.1864832	3125001250000
1.0755308627274114	150.9831224	3125001250000
1.075682402339445	142.4763284	3125001250000
1.0757385144726517	178.3940476	3125001250000
1.0758225326119173	185.3474432	3125001250000
1.075855170980636	106.1860956	3125001250000
1.0758710544121466	120.5052908	3125001250000
1.0760981778191738	100.503034	3125001250000
1.0761972321737052	149.0743576	3125001250000
1.07631011283164	105.345704	3125001250000
1.0763337587705633	170.9999524	3125001250000
1.0763834879116505	81.3713288	3125001250000
1.0766041113495746	113.5137072	3125001250000
1.076786415921644	142.9544664	3125001250000
1.0768257248513315	159.7011888	3125001250000
1.076973552082538	112.5834516	3125001250000
1.0770947370910158	126.613616	3125001250000
1.0772141739430363	150.3061928	3125001250000
1.0773259537885995	138.433744	3125001250000
1.0775323591417605	123.045872	3125001250000
1.0776188580829362	112.9317928	3125001250000
1.0777427970123616	126.2387876	3125001250000
1.0780211021587855	117.5221768	3125001250000
1.078071951669581	143.6787576	3125001250000
1.0783881651646559	134.0982168	3125001250000
1.0784993565282144	176.7897332	3125001250000
1.0785455132655115	115.2506156	3125001250000
1.078630798052296	190.3570152	3125001250000
1.0788987669311192	174.787882	3125001250000
1.078920344115236	103.3994728	3125001250000
1.078925343210248	133.2115984	3125001250000
1.0789657965937651	150.753758	3125001250000
1.078973824189228	161.494872	3125001250000
1.0790139130545142	111.5059616	3125001250000
1.0791606981624338	134.356314	3125001250000
1.0791879781743727	192.2807108	3125001250000
1.0792649585852674	145.9257328	3125001250000
1.0792935898467966	197.8383568	3125001250000
1.079440676199284	172.9018784	3125001250000
1.0794803677998368	97.0142164	3125001250000
1.0794850184479694	118.9560772	3125001250000
1.07953057747071	139.7739288	3125001250000
1.079666344960091	159.7673716	3125001250000
1.0796921511590547	83.809782	3125001250000
1.0797489033939558	158.5427084	3125001250000
1.0799119739664889	137.5180492	3125001250000
1.0800410090220254	135.1657892	3125001250000
1.0802035998042772	216.8344356	3125001250000
1.0803048748199375	131.3167612	3125001250000
1.0803929429209915	167.4361612	3125001250000
1.0803994083462078	88.2983048	3125001250000
1.080431861243212	122.0937624	3125001250000
1.0804813653909164	129.4961192	3125001250000
1.0804930481409998	112.2255304	3125001250000
1.0805728855517374	115.0771896	3125001250000
1.0806913209086495	128.8168844	3125001250000
1.0807257422231262	129.9233644	3125001250000
1.0807564735384343	128.7337268	3125001250000
1.0807768146192882	108.541198	3125001250000
1.0807895643517602	115.1730756	3125001250000
1.0810122215917561	131.4781564	3125001250000
1.081133353595047	178.0184232	3125001250000
1.0811593478277983	156.5297804	3125001250000
1.0812897140705564	141.0884908	3125001250000
1.081308332743952	148.0112944	3125001250000
1.0813853327706326	139.1516392	3125001250000
1.081484435349342	127.2685272	3125001250000
1.0816439850912816	173.4165324	3125001250000
1.0817001451343118	152.355352	3125001250000
1.0818526588739306	134.7541272	3125001250000
1.0819633531885793	101.1921304	3125001250000
1.08200348383774	127.7555972	3125001250000
1.082542019097946	102.823226	3125001250000
1.0825634771581414	140.4028364	3125001250000
1.082661028666925	153.8333396	3125001250000
1.082776658064318	75.2660532	3125001250000
1.0829186574530183	173.3414872	3125001250000
1.0829343084395118	170.056792	3125001250000
1.0829910114715848	160.058962	3125001250000
1.0830731076419693	252.6874552	3125001250000
1.083109248849937	193.8597264	3125001250000
1.083178718050026	178.7495824	3125001250000
1.0832061089377816	110.3007392	3125001250000
1.0832276008250288	133.4386488	3125001250000
1.0834204911371166	114.3707068	3125001250000
1.0834336366720794	120.0684884	3125001250000
1.0834889176640297	158.9306984	3125001250000
1.083509726244051	154.7290544	3125001250000
1.083532324297314	95.53387	3125001250000
1.0835959702013656	75.5243132	3125001250000
1.0838488084943627	84.2580548	3125001250000
1.0839091393251383	157.3038992	3125001250000
1.0840131512057896	213.581644	3125001250000
1.0840536832174754	186.4984672	3125001250000
1.0843192717367829	173.7597872	3125001250000
1.0843931671759068	119.7424704	3125001250000
1.0846145656174606	153.018916	3125001250000
1.0847642935951858	166.567352	3125001250000
1.0848516999838504	167.3793192	3125001250000
1.0849548737479782	159.5326216	3125001250000
1.0849982996129488	118.5210976	3125001250000
1.085007706645167	164.05424	3125001250000
1.0850864037652987	149.0626448	3125001250000
1.0851580902224711	112.120278	3125001250000
1.0852091513350954	73.73581	3125001250000
1.0853676204613478	148.2012492	3125001250000
1.0854086283253497	85.9632616	3125001250000
1.0857512135556342	148.0840208	3125001250000
1.0857559909796446	172.1366472	3125001250000
1.0859405101461064	151.0086784	3125001250000
1.0860712878770653	142.921876	3125001250000
1.086147442519826	100.2118724	3125001250000
1.086266987856023	133.1764576	3125001250000
1.0863417935738575	158.8794256	3125001250000
1.086495513974008	156.2607684	3125001250000
1.086531690191225	180.8623396	3125001250000
1.0866017708130942	144.8872328	3125001250000
1.0867034288548512	122.202692	3125001250000
1.086740269670219	116.9030404	3125001250000
1.0867789522581224	174.8909084	3125001250000
1.0868758079791463	103.9329528	3125001250000
1.0869927356836853	157.0259244	3125001250000
1.0870370151622817	192.6660752	3125001250000
1.0871159481904882	201.8541872	3125001250000
1.087135112466585	152.9802636	3125001250000
1.0872951186749753	173.8926604	3125001250000
1.0873644592784966	120.1733384	3125001250000
1.0876069664350354	117.0612788	3125001250000
1.0876944369801005	178.2763956	3125001250000
1.0877126590617454	134.4067392	3125001250000
1.0878617473252397	137.666824	3125001250000
1.0881244588984558	134.0934124	3125001250000
1.0882659496408744	124.675818	3125001250000
1.0883774576920926	133.901506	3125001250000
1.0883807749477483	141.449458	3125001250000
1.0885164263333342	125.738708	3125001250000
1.08857752843848	149.6101508	3125001250000
1.088863587875372	160.3049648	3125001250000
1.0888959739576611	96.8698568	3125001250000
1.0889563484456597	130.854748	3125001250000
1.0889790830930015	107.755398	3125001250000
1.088997089395824	186.7523692	3125001250000
1.0891635145659686	117.2392076	3125001250000
1.0894804213006315	160.6309268	3125001250000
1.0895194944241606	55.1118264	3125001250000
1.089604522957473	177.989876	3125001250000
1.0896800728167757	69.497604	3125001250000
1.0897838501122994	193.710574	3125001250000
1.0899806562203131	179.0566648	3125001250000
1.0900022288974638	131.3658072	3125001250000
1.0900736134020064	141.8215744	3125001250000
1.0902759673257187	119.3692072	3125001250000
1.0905198174584516	153.7535592	3125001250000
1.0905546755376607	59.7304156	3125001250000
1.090644932582757	132.569644	3125001250000
1.0907272267193109	139.1477336	3125001250000
1.0907774606263856	125.1612096	3125001250000
1.0908966575393428	135.0594424	3125001250000
1.0910237958106221	147.3789552	3125001250000
1.0910748535418482	147.3099724	3125001250000
1.0912685143413627	160.21358	3125001250000
1.0913419579214525	140.5976912	3125001250000
1.0914738568740203	175.42166	3125001250000
1.0915042385101459	137.869086	3125001250000
1.0915464805377708	129.4693504	3125001250000
1.0916335921968645	145.5881604	3125001250000
1.09170120391462	160.233224	3125001250000
1.091823330666796	190.0412368	3125001250000
1.0919277597042767	126.7656956	3125001250000
1.0920171929222406	150.634244	3125001250000
1.092070092431452	140.4941932	3125001250000
1.0922764701555934	120.331892	3125001250000
1.0924133675800898	134.2716036	3125001250000
1.0929375896475837	221.1451504	3125001250000
1.092951074291696	192.3639972	3125001250000
1.0932761855041655	167.0361536	3125001250000
1.093330116289965	166.7242688	3125001250000
1.093353783439563	164.5400088	3125001250000
1.0933718750883377	98.6870756	3125001250000
1.0934151191612114	158.0135036	3125001250000
1.0934251131161434	132.2095268	3125001250000
1.093442517184486	126.0266868	3125001250000
1.0934452786582185	197.9781504	3125001250000
1.0935741233484877	129.9115516	3125001250000
1.0938763727143888	123.295366	3125001250000
1.094003827607324	115.9268904	3125001250000
1.0942146107655666	182.7982592	3125001250000
1.0942259655541915	146.6025736	3125001250000
1.0942544307698796	259.0474772	3125001250000
1.094324342286369	120.4850608	3125001250000
1.0943342689165616	128.8878308	3125001250000
1.0943629005770714	119.2824708	3125001250000
1.0945309744957012	132.9922408	3125001250000
1.094541618638329	104.0008516	3125001250000
1.0947225322369705	150.005352	3125001250000
1.0951242046114054	80.132994	3125001250000
1.0951340465763502	188.8443416	3125001250000
1.0952777982331314	153.6599812	3125001250000
1.0953513348294257	108.736788	3125001250000
1.095431913035002	173.9687476	3125001250000
1.0954850606025035	141.9734692	3125001250000
1.0954913630846366	204.1666544	3125001250000
1.0956629921440644	171.0390208	3125001250000
1.0960707071939386	126.3651428	3125001250000
1.0962329357929343	139.034454	3125001250000
1.0963280282505634	154.7759712	3125001250000
1.096423480660787	143.056782	3125001250000
1.0965575355121715	104.8346632	3125001250000
1.0966092035579929	100.3291688	3125001250000
1.0966355214745196	139.283268	3125001250000
1.0968385316584055	128.148404	3125001250000
1.0970167266863575	188.95709	3125001250000
1.0970281924933565	116.08864	3125001250000
1.0972549172559485	81.5698564	3125001250000
1.0973396773080126	138.027584	3125001250000
1.0975249019392601	98.9333824	3125001250000
1.097652483752052	239.1558016	3125001250000
1.0977003800917453	190.3611268	3125001250000
1.0978977798837737	120.4407124	3125001250000
1.0979470122324484	120.5050272	3125001250000
1.0980595469046686	99.6380044	3125001250000
1.0980617614353696	148.953678	3125001250000
1.09808210515305	145.3605316	3125001250000
1.0982202335115778	175.9286176	3125001250000
1.0982208357690046	155.8457948	3125001250000
1.0982291411348213	90.2643256	3125001250000
1.098305393673002	131.8723776	3125001250000
1.0983624501918423	125.500634	3125001250000
1.0985340044805132	209.3908672	3125001250000
1.0986567389079367	175.6024956	3125001250000
1.098901455444922	114.415418	3125001250000
1.0990280905219576	123.4046076	3125001250000
1.0992357360641778	164.7462104	3125001250000
1.0992977026940112	162.1489912	3125001250000
1.0993513782752582	105.0440916	3125001250000
1.0994039941494411	137.6149172	3125001250000
1.0995779967431232	164.4285924	3125001250000
1.0997754319140054	173.6005412	3125001250000
1.1001395794330673	140.7991636	3125001250000
1.1002751737567529	142.209144	3125001250000
1.100621334733852	142.8354132	3125001250000
1.1007626612949148	125.4735248	3125001250000
1.1007657627399432	104.6502844	3125001250000
1.100833975347071	83.3021972	3125001250000
1.1009136962448054	106.579576	3125001250000
1.1012000532702957	132.6823864	3125001250000
1.1012805170685422	124.0635296	3125001250000
1.1013892314952898	124.507362	3125001250000
1.1015965360927558	104.6634948	3125001250000
1.1016835893612678	152.520204	3125001250000
1.1017981046418173	66.6781448	3125001250000
1.1020531401000937	127.2775992	3125001250000
1.1021001042139258	184.9002312	3125001250000
1.1021636753533637	158.2789052	3125001250000
1.102221952664544	131.2536608	3125001250000
1.1022578401966834	182.0509984	3125001250000
1.1023608201018544	105.9034132	3125001250000
1.1023748771041741	165.0583876	3125001250000
1.1024926373110258	140.158912	3125001250000
1.1025554574879632	98.3845428	3125001250000
1.1025877998571822	104.0353504	3125001250000
1.102592440583547	130.8614248	3125001250000
1.102603437777788	162.6431332	3125001250000
1.102650578217196	146.6634596	3125001250000
1.1027076674928875	110.5537644	3125001250000
1.1028150896905815	132.464988	3125001250000
1.1028340505697796	118.7811652	3125001250000
1.102857730707568	55.9614672	3125001250000
1.1032888123192055	152.7097012	3125001250000
1.1033591261729538	199.5996676	3125001250000
1.1034477225887036	150.510756	3125001250000
1.1035273721546317	129.0779556	3125001250000
1.103646136006753	159.6157132	3125001250000
1.1041306130152229	85.9228948	3125001250000
1.1042356864151484	136.1275964	3125001250000
1.1042474769730166	179.4032964	3125001250000
1.104280836426387	252.847514	3125001250000
1.1043025136712776	128.0564004	3125001250000
1.1043204983691275	157.9487992	3125001250000
1.1043970927667004	108.3382304	3125001250000
1.1044563610768	150.0928796	3125001250000
1.1048867672055172	128.980204	3125001250000
1.1049848284693695	177.0038864	3125001250000
1.105002607897594	132.8811048	3125001250000
1.105092113822837	146.3901284	3125001250000
1.1051455559794805	85.385516	3125001250000
1.1051649340716854	186.4981816	3125001250000
1.10521040305278	223.9447712	3125001250000
1.1053680431263848	141.8951816	3125001250000
1.10552246516426	154.56421	3125001250000
1.1055635591102333	150.6710772	3125001250000
1.105630037775914	182.4283976	3125001250000
1.1058268015408514	185.516272	3125001250000
1.1059428142850476	216.9089964	3125001250000
1.1060939267580334	119.1589192	3125001250000
1.1061406738209691	103.274282	3125001250000
1.1061480424276966	152.6326	3125001250000
1.106205534107784	143.8082148	3125001250000
1.1062848606217626	181.7594296	3125001250000
1.1063256460132274	165.1536808	3125001250000
1.1063291172565262	101.391854	3125001250000
1.106369491431918	232.9998352	3125001250000
1.1064196029459696	141.3346792	3125001250000
1.1067415049768612	148.5831688	3125001250000
1.106744478489507	131.4537992	3125001250000
1.1069576955855451	174.033944	3125001250000
1.106968862313208	143.792926	3125001250000
1.107087482939492	129.4658388	3125001250000
1.107094226361537	163.096326	3125001250000
1.107154291479169	117.8538304	3125001250000
1.1071624469094083	145.6025356	3125001250000
1.1072742281052796	144.9846716	3125001250000
1.1073742110936156	124.4761748	3125001250000
1.1073766879371152	153.4563856	3125001250000
1.1074549187717844	144.7005252	3125001250000
1.1074901356253601	102.0511476	3125001250000
1.1076318043197235	194.000382	3125001250000
1.1078625472452828	153.1265128	3125001250000
1.108020152781239	121.0414368	3125001250000
1.1080234449868818	142.8093084	3125001250000
1.1081086259668562	112.9774272	3125001250000
1.1082833276615602	193.671212	3125001250000
1.1082958563849696	134.901578	3125001250000
1.1083089772149255	119.8703264	3125001250000
1.1085978454816643	117.4495856	3125001250000
1.1088507966514336	134.0824128	3125001250000
1.1088649529252206	153.5835576	3125001250000
1.1088757797980773	132.825238	3125001250000
1.1094273656070444	122.3226528	3125001250000
1.109498870365926	156.2693696	3125001250000
1.1096244899382737	128.488716	3125001250000
1.1096328240196929	85.76156	3125001250000
1.1096808522868955	142.4075604	3125001250000
1.1097335097473484	119.5795268	3125001250000
1.1098610856283306	93.9568736	3125001250000
1.1099194557729677	156.8727156	3125001250000
1.1099860880126764	151.6036804	3125001250000
1.1099893440371191	118.2169116	3125001250000
1.1100385208893806	108.5206676	3125001250000
1.1100404490509672	151.8204944	3125001250000
1.1101393881471642	151.3385636	3125001250000
1.1103178033374137	134.9658088	3125001250000
1.1103666625327626	117.2764856	3125001250000
1.1107592335898095	130.5074744	3125001250000
1.1108289689805164	195.7190128	3125001250000
1.1108611199798948	148.5892352	3125001250000
1.1109496914492392	180.188802	3125001250000
1.1110433755478342	144.5825104	3125001250000
1.1111155700365458	149.1643856	3125001250000
1.1115442657779226	122.6145764	3125001250000
1.111569423542773	149.0859516	3125001250000
1.1117861119514911	176.3677284	3125001250000
1.1119896674326086	138.689444	3125001250000
1.112010774123212	138.6159388	3125001250000
1.1120114091670943	154.2244936	3125001250000
1.1120325732904304	131.2320004	3125001250000
1.11215645293327	110.4429256	3125001250000
1.1124483866281167	151.8272168	3125001250000
1.1124638522753971	214.5692344	3125001250000
1.112545858516058	143.4567836	3125001250000
1.112654250215916	88.7313288	3125001250000
1.1127272238173966	163.8563388	3125001250000
1.112763077190761	112.8451296	3125001250000
1.1127943076806004	106.7665072	3125001250000
1.1129507988564864	136.527142	3125001250000
1.1131086053107409	99.7897624	3125001250000
1.1131131396400686	149.2349984	3125001250000
1.1132085360872337	154.2569456	3125001250000
1.1132319445280645	216.80486	3125001250000
1.113324780868964	124.1970272	3125001250000
1.113346801481773	137.4131428	3125001250000
1.113369280908981	163.5604468	3125001250000
1.1134093982487276	170.2818176	3125001250000
1.1134205169475069	80.0051152	3125001250000
1.1134738548349967	143.0735344	3125001250000
1.1135196547517574	147.3285972	3125001250000
1.113532054408262	109.674232	3125001250000
1.1137796027236735	156.0655612	3125001250000
1.1138072078455743	193.4474804	3125001250000
1.1138746086817592	158.6140936	3125001250000
1.1139130077132735	135.7177612	3125001250000
1.1139765601990046	148.6553136	3125001250000
1.1140345443631334	90.7698048	3125001250000
1.1140452813707629	197.5381412	3125001250000
1.1141324729957285	67.7005088	3125001250000
1.114185732104774	75.1538636	3125001250000
1.114279359365479	99.0416152	3125001250000
1.1144323114124923	134.296496	3125001250000
1.114730373371427	92.222404	3125001250000
1.1148561958679608	123.4951424	3125001250000
1.1149492881603549	139.064146	3125001250000
1.1150409220231297	199.0196068	3125001250000
1.1152963502640674	162.3692444	3125001250000
1.1155277151096599	144.954376	3125001250000
1.1155492228852917	130.9273148	3125001250000
1.1156059405958942	106.3517596	3125001250000
1.1158689136096107	81.8704524	3125001250000
1.1160217419116272	139.4704344	3125001250000
1.1160736894033507	114.047284	3125001250000
1.1161483879757674	80.334698	3125001250000
1.1163186952550603	94.6676456	3125001250000
1.1166634303436298	129.0354744	3125001250000
1.1167779313790445	138.1290152	3125001250000
1.1168096063578168	122.5461448	3125001250000
1.1169241465268085	102.5268632	3125001250000
1.1170682644519505	135.1757916	3125001250000
1.1173106306760918	87.6079916	3125001250000
1.1175271331216527	133.661808	3125001250000
1.1175275469552162	167.0600048	3125001250000
1.1175420708959858	157.6530084	3125001250000
1.1175685854650377	126.37847	3125001250000
1.1177298896608097	129.615418	3125001250000
1.1177494784328272	142.1977416	3125001250000
1.117749927342481	206.7485672	3125001250000
1.1178077767096135	105.7122376	3125001250000
1.1178653721051743	137.3506544	3125001250000
1.1180539770115718	104.7997316	3125001250000
1.1181131854624122	136.6788876	3125001250000
1.1181223736449188	135.550278	3125001250000
1.1181300740652298	262.3942884	3125001250000
1.1183361523882975	185.5145104	3125001250000
1.1183567257402418	133.6563968	3125001250000
1.1183589358783157	207.2906476	3125001250000
1.118443713549849	180.969272	3125001250000
1.1184769039286442	131.1096532	3125001250000
1.1184810653438428	166.9143628	3125001250000
1.1186005559631085	139.5074724	3125001250000
1.1186264906194443	154.95987	3125001250000
1.1187710793210033	134.1578176	3125001250000
1.1190275495326876	172.5172152	3125001250000
1.1191583819465598	164.1801572	3125001250000
1.1192858478529812	124.7311108	3125001250000
1.119326543867961	136.8562448	3125001250000
1.1193869669465908	135.1091136	3125001250000
1.1195814915727065	131.2535316	3125001250000
1.119703827840449	173.0714324	3125001250000
1.1197235727232333	107.7788456	3125001250000
1.1197957880043976	92.3015764	3125001250000
1.1201110759763997	73.0660668	3125001250000
1.1201383475651625	202.0902044	3125001250000
1.1203195142835174	118.4498048	3125001250000
1.12055421534017	121.3064344	3125001250000
1.1205916355869348	107.4862884	3125001250000
1.1207099065786943	91.4486896	3125001250000
1.1209377367739228	137.9462332	3125001250000
1.1210390951538742	180.4005728	3125001250000
1.1210616079727656	131.5000796	3125001250000
1.1211477442992257	109.8710068	3125001250000
1.1211642239335886	232.7837308	3125001250000
1.1211795731690124	189.2229572	3125001250000
1.1212475705444225	181.2213288	3125001250000
1.1212760649101725	155.2864436	3125001250000
1.1213035779641147	144.136464	3125001250000
1.1213276919736306	195.3687476	3125001250000
1.1215211306577968	154.68697	3125001250000
1.1215656885167216	182.215788	3125001250000
1.1216721928863518	120.7834496	3125001250000
1.1218129094743174	171.3900356	3125001250000
1.121815265677262	123.5831596	3125001250000
1.1219954055852257	102.52694	3125001250000
1.1222865669757611	105.2459592	3125001250000
1.122328906626621	129.3650756	3125001250000
1.1223660906936623	163.3806528	3125001250000
1.1225418070108182	142.10883	3125001250000
1.1226551928067776	111.9873784	3125001250000
1.1227501170218952	146.3353272	3125001250000
1.1227501756295108	122.1490436	3125001250000
1.1228479985160806	128.5968896	3125001250000
1.122893773695556	129.52208	3125001250000
1.1229363651437758	126.9194716	3125001250000
1.1230392208043531	140.050284	3125001250000
1.1232808980117606	158.6465752	3125001250000
1.1233022635255536	121.4698284	3125001250000
1.1233342145714684	74.037578	3125001250000
1.123570367955998	210.6892992	3125001250000
1.1235824386885511	174.1431728	3125001250000
1.1236127514287932	142.7003828	3125001250000
1.1237046915309992	180.6955212	3125001250000
1.1238357868700557	96.6865752	3125001250000
1.1238618064326196	218.6916516	3125001250000
1.1238758842222838	211.7756228	3125001250000
1.1239334412689337	75.6738956	3125001250000
1.1239336794969708	196.6343252	3125001250000
1.1241603352484866	150.2808916	3125001250000
1.1243291520767205	138.7124864	3125001250000
1.1245474783156042	146.967706	3125001250000
1.1246212120408123	152.687128	3125001250000
1.1246555124623685	143.894036	3125001250000
1.124723320725254	175.431888	3125001250000
1.1247551169740309	160.9194512	3125001250000
1.1247684559226232	204.3674312	3125001250000
1.1248481722291666	79.0185828	3125001250000
1.124976710573685	82.4220468	3125001250000
1.1249944164086163	170.0928804	3125001250000
1.125042850316421	161.3931204	3125001250000
1.125051250257619	131.3763656	3125001250000
1.1250819833236076	184.4035964	3125001250000
1.1251219598185442	83.6441256	3125001250000
1.125149180587676	103.7108972	3125001250000
1.1252537456582732	198.4028548	3125001250000
1.1254452072765382	96.3760408	3125001250000
1.1255657787039244	138.8980652	3125001250000
1.1255799755004816	114.7535816	3125001250000
1.1256106763864642	163.5014492	3125001250000
1.1256532163371415	128.5942456	3125001250000
1.1257293780816438	191.2208608	3125001250000
1.1257656368676965	185.1750228	3125001250000
1.1257724763924069	66.7642616	3125001250000
1.125773377623117	118.0679464	3125001250000
1.125783831740098	98.1136244	3125001250000
1.1258566984934062	117.3052404	3125001250000
1.1259379615535658	139.6335456	3125001250000
1.1261057519476871	99.062242	3125001250000
1.1261246009925587	221.9409136	3125001250000
1.126175090170781	103.1418136	3125001250000
1.126220956319905	197.9682412	3125001250000
1.1262215120791828	119.0521208	3125001250000
1.1262299195263483	124.6775012	3125001250000
1.1263144657521251	112.4377904	3125001250000
1.1264168220526347	145.194998	3125001250000
1.1264640439658404	186.890938	3125001250000
1.126498028573358	168.884676	3125001250000
1.1265668942983655	91.5195068	3125001250000
1.1267165421965206	167.3809504	3125001250000
1.1268421146482022	183.8460056	3125001250000
1.1269288856161557	136.7198708	3125001250000
1.1270345630708247	162.1107788	3125001250000
1.1270439758472186	116.6466296	3125001250000
1.1270809115661424	119.8309424	3125001250000
1.1271991767972924	247.8244936	3125001250000
1.1272700746926525	123.8612968	3125001250000
1.1273359057521777	104.5084732	3125001250000
1.1273981960169763	195.190494	3125001250000
1.127513028271791	161.5455048	3125001250000
1.1275343929338706	114.8588384	3125001250000
1.1275671564252885	92.2526724	3125001250000
1.1276141126890595	235.2679812	3125001250000
1.1279070559926887	104.99443	3125001250000
1.1279190697284294	161.748022	3125001250000
1.1279415563731885	185.3693008	3125001250000
1.127983470378905	98.5318664	3125001250000
1.128385575252199	155.0549884	3125001250000
1.1285022546068808	111.9496152	3125001250000
1.1286314290013242	143.2201148	3125001250000
1.1286666521199002	223.3086688	3125001250000
1.1287009092411575	152.5395956	3125001250000
1.1287359736065063	170.6068004	3125001250000
1.1288197189023714	119.853568	3125001250000
1.1288395723069042	170.8338328	3125001250000
1.128922306859599	114.6963144	3125001250000
1.1290013870626499	107.2298068	3125001250000
1.1290531794310257	109.013742	3125001250000
1.129085880971187	114.2912128	3125001250000
1.1292427757429482	148.3065976	3125001250000
1.1293903248353772	120.4634032	3125001250000
1.1295390436877035	92.5854416	3125001250000
1.1296425892590385	84.9620132	3125001250000
1.1296954994665989	204.4003308	3125001250000
1.1299357437999429	209.6893988	3125001250000
1.1299990278961591	157.3776016	3125001250000
1.1300070640736941	173.2634184	3125001250000
1.1300237312052404	156.4476724	3125001250000
1.1301522619425994	125.4553112	3125001250000
1.1302150524558106	168.3301836	3125001250000
1.1303111598734208	140.2374952	3125001250000
1.1303327745586802	161.7882932	3125001250000
1.1305082255475254	132.1652744	3125001250000
1.130634575455058	140.3147608	3125001250000
1.1308035052786187	153.9906172	3125001250000
1.1308862229488197	153.030516	3125001250000
1.1309048906341226	198.0676028	3125001250000
1.1309226107190835	99.4030252	3125001250000
1.1309411140395278	190.5964136	3125001250000
1.1310714138586002	203.9868084	3125001250000
1.1311525772900706	140.198216	3125001250000
1.131281769727002	106.2152224	3125001250000
1.1312897735172291	125.004164	3125001250000
1.131395234660225	139.8760744	3125001250000
1.1315859545649256	144.755268	3125001250000
1.1316043570453096	221.1644008	3125001250000
1.1318777903045218	135.5019216	3125001250000
1.1319539058786767	132.040336	3125001250000
1.132005980335047	198.9283532	3125001250000
1.1320485604060941	179.1949236	3125001250000
1.1320530401070483	185.2967672	3125001250000
1.1323446689134782	91.0389168	3125001250000
1.1324234617548554	121.8827264	3125001250000
1.132553617718063	185.7309048	3125001250000
1.1327163331185066	143.1735904	3125001250000
1.1327424834889142	147.328392	3125001250000
1.1327901486302363	126.052744	3125001250000
1.1328730452305944	165.4181008	3125001250000
1.1334916616893045	121.7011264	3125001250000
1.1335554624658424	117.0444564	3125001250000
1.1336093816255373	232.7207908	3125001250000
1.1336237405572351	144.938616	3125001250000
1.1337593010551774	131.732488	3125001250000
1.1337860359255283	138.0605284	3125001250000
1.1338198116022116	113.3999028	3125001250000
1.1339911631757955	136.5211696	3125001250000
1.134256689641525	115.9413488	3125001250000
1.1342909755868438	112.6343128	3125001250000
1.1343118933880971	145.0058328	3125001250000
1.134443965715969	213.13662	3125001250000
1.1346089069627716	139.3935708	3125001250000
1.1346679459444478	241.4821548	3125001250000
1.1351564567431731	174.5940156	3125001250000
1.1352397786774018	126.7601548	3125001250000
1.1354258567356292	122.039118	3125001250000
1.1355799921979566	207.2614532	3125001250000
1.1357084471288983	155.6655664	3125001250000
1.1357876517343044	129.5959468	3125001250000
1.1358198033692366	173.1535332	3125001250000
1.136005555864578	224.7793084	3125001250000
1.1360509203017384	206.9190464	3125001250000
1.1362972919397685	142.9854272	3125001250000
1.136381779702332	124.2052672	3125001250000
1.136476864832043	119.45679	3125001250000
1.1365475934575873	197.117648	3125001250000
1.1366378318584769	136.8771892	3125001250000
1.1366780981888542	140.6156636	3125001250000
1.1367554810030336	157.2694656	3125001250000
1.136888397407628	149.3936028	3125001250000
1.1369180147619926	84.4805856	3125001250000
1.137032422600396	162.5676912	3125001250000
1.137480962069278	137.367194	3125001250000
1.1376934909372651	126.0957212	3125001250000
1.1377096131993354	129.9163876	3125001250000
1.1377880326129248	103.58909	3125001250000
1.1378794037775326	123.2528128	3125001250000
1.1378925917741518	129.1570896	3125001250000
1.1381001664203263	168.8307668	3125001250000
1.1382275137167441	129.155902	3125001250000
1.1384029402229254	140.4389128	3125001250000
1.1386644777260142	128.3056508	3125001250000
1.1390177296636417	207.2747468	3125001250000
1.1390662817233643	139.3412952	3125001250000
1.1391759635429497	124.8040112	3125001250000
1.1392136665321302	107.1815772	3125001250000
1.1393395359120686	134.343262	3125001250000
1.139435383520306	115.0229716	3125001250000
1.1396036831737455	172.0350948	3125001250000
1.1398978242076194	137.0354144	3125001250000
1.1400064205707414	153.9706444	3125001250000
1.1401889922490207	248.1424344	3125001250000
1.1403030066262156	173.6213052	3125001250000
1.1403327093599482	176.5746288	3125001250000
1.1403546903348802	158.3205952	3125001250000
1.1405468407052812	70.6839856	3125001250000
1.140659100773803	160.9532492	3125001250000
1.1406610800772359	114.4123916	3125001250000
1.1406673597805548	123.5201248	3125001250000
1.1407341571704412	118.5976748	3125001250000
1.140853483321441	206.6932888	3125001250000
1.14096492546531	142.2844644	3125001250000
1.1409866839611695	161.328492	3125001250000
1.1410098005040743	112.1884568	3125001250000
1.1411458189897117	129.5201488	3125001250000
1.1412998436933992	178.7317068	3125001250000
1.1415614170708224	102.5725688	3125001250000
1.141716133605008	192.7862136	3125001250000
1.1417319560366677	82.396546	3125001250000
1.1417412388597898	108.2735204	3125001250000
1.141764239352609	190.1818232	3125001250000
1.1419694101455038	116.1102888	3125001250000
1.1420474477600964	201.1666712	3125001250000
1.1420525443681842	189.7434072	3125001250000
1.142384160451725	93.2591968	3125001250000
1.1424246423964286	101.2831	3125001250000
1.1425465339586351	225.1579792	3125001250000
1.1428227305614649	153.7224992	3125001250000
1.1428503431262025	183.6148916	3125001250000
1.1428756831071654	121.5074808	3125001250000
1.1429996973410423	185.5111236	3125001250000
1.1430743764136542	169.08276	3125001250000
1.1431623128906545	172.3690968	3125001250000
1.1431746924447652	156.5602592	3125001250000
1.143305459423842	140.3964324	3125001250000
1.1436363139553898	116.6041684	3125001250000
1.1436928995696034	176.8039276	3125001250000
1.1437391792909688	129.6557844	3125001250000
1.1437396394049697	120.587004	3125001250000
1.1437987682674913	168.7534588	3125001250000
1.1439034170602826	199.6045768	3125001250000
1.1440837674637685	100.3006176	3125001250000
1.1441970751138222	184.6738792	3125001250000
1.1442213611346015	136.8010536	3125001250000
1.144289903523132	190.8365764	3125001250000
1.1443590204116103	150.0319816	3125001250000
1.1444261915257659	162.4678288	3125001250000
1.1446288541646434	105.8120584	3125001250000
1.1446294038009217	126.3163084	3125001250000
1.1446951316717089	158.8777076	3125001250000
1.1449245340617895	107.3210464	3125001250000
1.145019159299297	134.0667688	3125001250000
1.1450785641207557	149.9943784	3125001250000
1.1451599722823729	150.646912	3125001250000
1.1451614675574504	152.3481388	3125001250000
1.1451965269529742	129.6483788	3125001250000
1.1452852976950048	187.725234	3125001250000
1.145405081719524	134.0030504	3125001250000
1.145406651332454	137.0817208	3125001250000
1.1455100689266422	128.2227508	3125001250000
1.1455707099993198	211.0222236	3125001250000
1.145756659607338	104.1242064	3125001250000
1.1459296085745638	104.4836292	3125001250000
1.1459406832165422	115.6816296	3125001250000
1.1459528682945566	172.2011692	3125001250000
1.1460420371576854	171.9426508	3125001250000
1.1460680924231923	223.423218	3125001250000
1.1461647258032688	229.6210968	3125001250000
1.1461775150532765	161.1277912	3125001250000
1.1461865211404112	106.3203528	3125001250000
1.1464573406964949	177.5161956	3125001250000
1.1465282803208812	129.999556	3125001250000
1.1465830399155816	104.8949772	3125001250000
1.146720795341161	121.03283	3125001250000
1.1467883007063198	104.3474308	3125001250000
1.1468636569069326	95.1926228	3125001250000
1.147014063220232	111.87381	3125001250000
1.1470216197045944	122.0999512	3125001250000
1.1472555261242237	224.8305196	3125001250000
1.1475911565547041	119.3143416	3125001250000
1.147605519852832	187.1772548	3125001250000
1.1477849825521649	152.5667096	3125001250000
1.147854377696125	152.3049212	3125001250000
1.1478901324026198	88.6552952	3125001250000
1.1478915393728348	140.4524296	3125001250000
1.1478924458526103	84.4676836	3125001250000
1.1481645773061242	99.9067556	3125001250000
1.1482557691043058	115.3232136	3125001250000
1.1482650242963262	142.172664	3125001250000
1.1482905621404202	150.159932	3125001250000
1.1483606885861128	171.6862944	3125001250000
1.148396402323729	107.4588992	3125001250000
1.1485965604837045	138.315886	3125001250000
1.148793652251908	164.9692944	3125001250000
1.148870229769606	125.4165404	3125001250000
1.1489932977976391	171.4205572	3125001250000
1.1491172155504958	83.0130412	3125001250000
1.1491710740966223	167.6437396	3125001250000
1.1492039292107123	133.2625936	3125001250000
1.1492080609679851	123.48595	3125001250000
1.1492509447406871	137.9113064	3125001250000
1.1492663564952623	103.6467356	3125001250000
1.1493394735063798	118.9655244	3125001250000
1.149389558331332	108.000812	3125001250000
1.1494588769800176	154.5545892	3125001250000
1.1494976303630984	165.7008916	3125001250000
1.1497131141196362	187.4788012	3125001250000
1.1501254018104086	136.1730488	3125001250000
1.1501304275461628	120.9199664	3125001250000
1.1502251222574065	138.9693108	3125001250000
1.1502329491127647	209.8926252	3125001250000
1.1502697363268668	99.7757896	3125001250000
1.1503070046503852	120.286912	3125001250000
1.1503516727947058	129.890304	3125001250000
1.1504453916266828	92.0742124	3125001250000
1.1504556626546782	138.6616116	3125001250000
1.1505271204738785	110.5713164	3125001250000
1.1507704959503309	96.7523928	3125001250000
1.1509125073208992	137.745148	3125001250000
1.1510866547872491	248.0121716	3125001250000
1.1511417936562032	180.1804008	3125001250000
1.1511443782762891	127.063654	3125001250000
1.1512983908801921	113.4876092	3125001250000
1.1513360891284066	196.1440172	3125001250000
1.151537960874294	175.4534148	3125001250000
1.1521106063528233	104.6708756	3125001250000
1.1521191808690077	112.2120852	3125001250000
1.1523303866070291	114.7502016	3125001250000
1.1523337643909175	142.7804316	3125001250000
1.1523907922108276	149.3804992	3125001250000
1.1526609239820131	159.0296992	3125001250000
1.152816008187493	168.1594288	3125001250000
1.1529041835991602	94.6342492	3125001250000
1.153231987497739	127.2194652	3125001250000
1.1532327905931592	94.642152	3125001250000
1.1535177952035005	172.0992704	3125001250000
1.153583681602525	155.2937668	3125001250000
1.1536103924474812	182.8068152	3125001250000
1.1536218310885484	151.3923516	3125001250000
1.1536356485344763	120.576638	3125001250000
1.1537679605726592	226.304028	3125001250000
1.1539164014854344	113.331126	3125001250000
1.1540383498344782	154.356974	3125001250000
1.1541168084088007	146.1971948	3125001250000
1.1542702300266003	163.4192912	3125001250000
1.1542768411708302	159.2998944	3125001250000
1.154312412959117	121.470154	3125001250000
1.154458003610089	142.1754908	3125001250000
1.1545937531801278	155.70552	3125001250000
1.1546045829064868	178.4189208	3125001250000
1.154931748496467	224.6880524	3125001250000
1.154941434131437	225.4283084	3125001250000
1.1551371331172102	148.8626356	3125001250000
1.1551393671076318	134.3747928	3125001250000
1.1552380307046821	149.3738292	3125001250000
1.155242732013261	215.8707648	3125001250000
1.15531092849081	115.1132472	3125001250000
1.1553368519346847	166.9024224	3125001250000
1.155603104429468	133.7499192	3125001250000
1.155749723619979	194.0710272	3125001250000
1.1558287921840371	136.0070868	3125001250000
1.1558357733786653	148.3937408	3125001250000
1.1559540779830204	142.1821072	3125001250000
1.1561186906899017	144.6869036	3125001250000
1.1563445681878706	81.6641056	3125001250000
1.15644334554406	195.4805504	3125001250000
1.1566902897317957	131.8155472	3125001250000
1.1568369673799153	112.2748432	3125001250000
1.156862871198895	111.1827584	3125001250000
1.1569031715032732	186.5057404	3125001250000
1.1571047281580342	184.9417212	3125001250000
1.1571134100748228	181.6998184	3125001250000
1.1571222840596886	127.1881052	3125001250000
1.157174212033132	145.8981432	3125001250000
1.1572219238153998	62.4752448	3125001250000
1.1572617025113727	204.4590908	3125001250000
1.1574251723517777	99.3292268	3125001250000
1.157518345596821	110.4283772	3125001250000
1.1575390281579074	118.86956	3125001250000
1.1576253889988022	184.6210228	3125001250000
1.1576972899643514	195.0694208	3125001250000
1.1578093717932578	149.8215564	3125001250000
1.1578539319477397	143.8901044	3125001250000
1.158052435945903	126.87861	3125001250000
1.1581680929701943	187.6853004	3125001250000
1.1582147859449567	186.4037304	3125001250000
1.1582425637109297	87.2576496	3125001250000
1.1582867985962633	176.1322872	3125001250000
1.158313515459121	132.137058	3125001250000
1.1584214202068628	113.3683864	3125001250000
1.1584949179102852	123.596866	3125001250000
1.1586659455995365	229.9138708	3125001250000
1.1587431644129684	114.8373136	3125001250000
1.1588461864756092	168.8118568	3125001250000
1.1588528594033456	181.1663784	3125001250000
1.1588844393244222	98.219396	3125001250000
1.158984066092625	161.653542	3125001250000
1.1590886455616132	136.1611292	3125001250000
1.1591764536796108	122.3679588	3125001250000
1.159205819345125	121.09844	3125001250000
1.159222636136518	134.1716872	3125001250000
1.1594097866268984	139.0609792	3125001250000
1.1594135457313717	185.133674	3125001250000
1.1594228626797412	152.91202	3125001250000
1.1594768215036275	163.3262132	3125001250000
1.1598415673528677	120.5966008	3125001250000
1.159890955106527	184.7688916	3125001250000
1.1598958438584752	129.1738388	3125001250000
1.1599625603491646	151.2538948	3125001250000
1.1600028287251754	125.148808	3125001250000
1.1601977766692908	147.0183428	3125001250000
1.1603564160076925	122.0672052	3125001250000
1.1604131863944571	195.1080584	3125001250000
1.1604576285945352	165.5014928	3125001250000
1.16054736436867	155.5551732	3125001250000
1.1606168600903846	129.1860784	3125001250000
1.1607195412499995	139.982384	3125001250000
1.1607425641305231	118.5997216	3125001250000
1.160986541991968	147.932622	3125001250000
1.1609990592695365	133.7288488	3125001250000
1.1610623573894705	82.6995856	3125001250000
1.161188728959064	129.8253024	3125001250000
1.1612207979212537	121.4798164	3125001250000
1.1612535870191438	132.4222176	3125001250000
1.161475218483011	181.7112552	3125001250000
1.1616947191178408	137.1353824	3125001250000
1.1617804572846089	105.1321328	3125001250000
1.1617891069500703	145.4176992	3125001250000
1.1618140820198033	185.02781	3125001250000
1.1620306070339128	90.7481024	3125001250000
1.162142379797552	150.7938736	3125001250000
1.162145194431786	186.3185876	3125001250000
1.16214566854406	139.94161	3125001250000
1.1621501437235366	103.3284988	3125001250000
1.1622864435521854	191.1482408	3125001250000
1.1624739489839957	125.0033728	3125001250000
1.1626125088136876	147.9257756	3125001250000
1.1626505844266697	125.4893908	3125001250000
1.1626578002429724	144.5983796	3125001250000
1.1632129431326643	174.7579984	3125001250000
1.1636393740218944	100.1777284	3125001250000
1.163655254394603	163.7802296	3125001250000
1.1637322649025579	156.1665644	3125001250000
1.1637534818548918	176.8846996	3125001250000
1.1639522730247367	123.9447948	3125001250000
1.164037457078518	168.3069572	3125001250000
1.164366757749073	158.6336076	3125001250000
1.1643738755943187	96.2164712	3125001250000
1.16446139170472	77.8940076	3125001250000
1.164552313654471	141.830972	3125001250000
1.1646022582995117	233.18724	3125001250000
1.1646358117643647	159.9135048	3125001250000
1.164701646576113	186.6813544	3125001250000
1.164854182662368	113.1228948	3125001250000
1.1649350692956393	106.254526	3125001250000
1.16510123978683	149.8107192	3125001250000
1.165160011074893	137.9187016	3125001250000
1.1652513068266503	140.8502604	3125001250000
1.1652592723122837	220.738726	3125001250000
1.165294844115007	124.4946312	3125001250000
1.1653526650919974	75.0144704	3125001250000
1.1655108610658431	136.0992904	3125001250000
1.165588647795884	158.3122984	3125001250000
1.165627817235399	128.193384	3125001250000
1.1656384310934795	126.4807924	3125001250000
1.1656479235921888	145.4556768	3125001250000
1.1657771437390587	138.996448	3125001250000
1.1658423738957182	141.6161644	3125001250000
1.1660228626241822	146.4749028	3125001250000
1.1661913934892718	90.6075696	3125001250000
1.1662138699479176	139.928138	3125001250000
1.166309363482799	194.9238088	3125001250000
1.1663382760554135	137.0461832	3125001250000
1.166720706964194	112.308418	3125001250000
1.1668103532245058	247.36213	3125001250000
1.1669206503947709	105.4428996	3125001250000
1.1670110815249657	119.4286124	3125001250000
1.1670450282848086	125.1561172	3125001250000
1.1670518098104643	198.1480912	3125001250000
1.1672034153418998	153.8631276	3125001250000
1.167234671701576	177.3938508	3125001250000
1.167246413721499	133.8873792	3125001250000
1.1673097073526546	146.3631324	3125001250000
1.167475091134196	166.1750352	3125001250000
1.1677115487101584	139.1545528	3125001250000
1.167811129961417	167.9495824	3125001250000
1.1678142842957764	124.8104128	3125001250000
1.1680193923212592	155.5261568	3125001250000
1.1680905205749617	136.098446	3125001250000
1.168248533762163	103.6402388	3125001250000
1.1682637715563136	165.4657804	3125001250000
1.168291019796365	139.481704	3125001250000
1.1683365428385608	143.7015988	3125001250000
1.1684815490508011	200.2311268	3125001250000
1.1685759936071567	111.3680384	3125001250000
1.1687303829117974	105.4214328	3125001250000
1.1690796430225372	159.9921452	3125001250000
1.1691280691631307	133.3385104	3125001250000
1.1692681926378892	124.8080368	3125001250000
1.16941849811619	175.4107128	3125001250000
1.1695402173393992	97.656306	3125001250000
1.1695439651172783	144.9219472	3125001250000
1.169599130279824	111.3727276	3125001250000
1.1698285257230352	138.0611524	3125001250000
1.1698373359217054	199.2248528	3125001250000
1.1698774376269796	216.2199232	3125001250000
1.16989535076305	102.1021952	3125001250000
1.169947941262136	99.9606548	3125001250000
1.1699549717226128	159.029348	3125001250000
1.1701024696154212	147.084718	3125001250000
1.1701433696424708	222.42634	3125001250000
1.1701785639860665	156.7653632	3125001250000
1.1702884076028215	139.8486788	3125001250000
1.1703441366322251	155.4611984	3125001250000
1.1704285062950073	144.983444	3125001250000
1.1705219201665424	119.3897824	3125001250000
1.1706400967383104	179.2823984	3125001250000
1.1707358912698569	128.9227984	3125001250000
1.1707534640588375	135.0952348	3125001250000
1.1709954091764077	118.2647264	3125001250000
1.171088614063224	137.7819544	3125001250000
1.1712500084794617	159.501236	3125001250000
1.171378148946307	146.064552	3125001250000
1.1715656215892618	162.1318728	3125001250000
1.1716125666367212	152.0506272	3125001250000
1.1717413695727044	212.7707636	3125001250000
1.1718172452116262	136.2983276	3125001250000
1.171822858468877	100.5123328	3125001250000
1.1718778296451906	155.9987172	3125001250000
1.171946762775415	156.4053404	3125001250000
1.1719641079247487	228.2146932	3125001250000
1.1722452199104896	168.1249172	3125001250000
1.17237596408844	118.9157896	3125001250000
1.172581462667728	114.2815928	3125001250000
1.1726672546874586	136.3266256	3125001250000
1.172777649144626	127.841954	3125001250000
1.172900654855901	151.479576	3125001250000
1.172905957859934	155.830144	3125001250000
1.1729465487041386	166.3551996	3125001250000
1.1729750198488182	175.8631896	3125001250000
1.1730192223785116	194.4535064	3125001250000
1.1731945554396246	173.758734	3125001250000
1.173350136119626	107.2969684	3125001250000
1.173356288137786	162.92716	3125001250000
1.1733657900053431	136.6900536	3125001250000
1.173383171930921	178.6609668	3125001250000
1.1735512919571285	136.4579172	3125001250000
1.1736227575339078	206.0933724	3125001250000
1.1736718618508748	156.1956972	3125001250000
1.17379288768945	118.574894	3125001250000
1.1739129012072054	102.9092384	3125001250000
1.174056658819404	113.032852	3125001250000
1.174276045470207	183.915516	3125001250000
1.1743842544816905	136.672	3125001250000
1.1746474053035023	122.3015756	3125001250000
1.1747346700952124	153.5086996	3125001250000
1.1747374036580978	175.723492	3125001250000
1.174882581593803	141.2992204	3125001250000
1.1749517233097997	189.363816	3125001250000
1.1750596125820247	135.3143912	3125001250000
1.175066093759214	154.6590668	3125001250000
1.1752534350456396	88.8227068	3125001250000
1.1754153594497847	55.8222664	3125001250000
1.1754789611179908	135.4496796	3125001250000
1.175617993168424	157.4901652	3125001250000
1.1757616779939275	203.5544024	3125001250000
1.1758543483971091	164.1810744	3125001250000
1.1758790326619653	146.485552	3125001250000
1.1760285933895562	139.1891384	3125001250000
1.176108163430614	81.5297192	3125001250000
1.1761241352604392	112.6594712	3125001250000
1.176215965274244	120.6709928	3125001250000
1.176290481577896	216.4609816	3125001250000
1.17631685247832	96.8651968	3125001250000
1.1763650140295696	135.0839848	3125001250000
1.1763727652185203	137.9117028	3125001250000
1.176439045605294	126.0954404	3125001250000
1.1765956474140555	188.9036712	3125001250000
1.176695847331159	116.1341604	3125001250000
1.176777539777464	139.8066516	3125001250000
1.176790801771109	108.0418932	3125001250000
1.17685732601667	145.163404	3125001250000
1.1770006707439125	144.4508556	3125001250000
1.1772706521943956	101.2143596	3125001250000
1.1773040347979993	126.5270776	3125001250000
1.1773247906869653	182.1059956	3125001250000
1.1773459186038235	158.2286736	3125001250000
1.1774159576965495	130.8228776	3125001250000
1.1774631804736215	156.183958	3125001250000
1.1776296343922146	129.106712	3125001250000
1.1778471473891532	132.9491452	3125001250000
1.1780118244021889	157.3054844	3125001250000
1.1780302401779388	165.9311592	3125001250000
1.1781251413252127	168.6920568	3125001250000
1.1781619116211586	127.5105128	3125001250000
1.178172434262085	168.5840624	3125001250000
1.178186696476092	133.292692	3125001250000
1.1782285717412841	137.9837688	3125001250000
1.178299019256648	200.5932284	3125001250000
1.178348124921136	125.3206652	3125001250000
1.178398146106094	112.8360116	3125001250000
1.1784384629644964	104.0943516	3125001250000
1.1789951925650213	185.4869244	3125001250000
1.1791047393776999	109.5315112	3125001250000
1.1791728513355095	153.7596524	3125001250000
1.1793399067182828	155.1698336	3125001250000
1.1795583579994102	125.410688	3125001250000
1.179627869142847	103.06133	3125001250000
1.1797286881917979	181.2184384	3125001250000
1.1798837489280052	187.563666	3125001250000
1.1799397022261444	170.3169564	3125001250000
1.1800560464787802	158.711982	3125001250000
1.1800724626441008	142.721972	3125001250000
1.1801114064905909	212.5749852	3125001250000
1.180302839183299	194.110766	3125001250000
1.1805752671053062	122.5145152	3125001250000
1.180626326923237	179.6118644	3125001250000
1.1806334575259398	96.9799932	3125001250000
1.1809218797237266	106.0085672	3125001250000
1.1809240899142743	106.7019116	3125001250000
1.1810078178293213	171.2202976	3125001250000
1.1811085128110912	137.297624	3125001250000
1.1812465154924865	138.3680356	3125001250000
1.1812927049020918	120.7910888	3125001250000
1.1812960376706474	99.5864188	3125001250000
1.1813380217292029	118.2931064	3125001250000
1.1813734491709051	109.2541312	3125001250000
1.1814112952018287	167.8879208	3125001250000
1.1814238186223056	111.5067856	3125001250000
1.1814354359104595	100.3961392	3125001250000
1.181446747357645	138.8367336	3125001250000
1.1815583273455283	120.4715216	3125001250000
1.1816249330392183	136.4366264	3125001250000
1.1817251269160254	187.9451988	3125001250000
1.1820417486063963	164.75277	3125001250000
1.1821677381494098	108.5612268	3125001250000
1.1822646266528811	190.0443012	3125001250000
1.1823363828006552	195.3902768	3125001250000
1.182582223863751	122.5911592	3125001250000
1.1825894301565834	164.7400436	3125001250000
1.1826237938929172	107.0977668	3125001250000
1.1826427258016765	111.850626	3125001250000
1.1827239160313394	174.4519568	3125001250000
1.18276891957011	251.586936	3125001250000
1.1828706559314208	150.6861096	3125001250000
1.1829251139870007	104.0319832	3125001250000
1.1829257607887935	108.7905964	3125001250000
1.182941074166374	136.9913892	3125001250000
1.1830153787093851	196.450502	3125001250000
1.183034282415928	214.3484228	3125001250000
1.1831050734599975	184.7569704	3125001250000
1.1831052784547158	134.1190344	3125001250000
1.1835408168945063	162.423034	3125001250000
1.1837085256451498	152.5208312	3125001250000
1.1837179038555237	146.480192	3125001250000
1.183792672407181	136.4755772	3125001250000
1.183830530223565	144.4210472	3125001250000
1.1838570312157244	207.954408	3125001250000
1.1840365116428466	171.1486172	3125001250000
1.1844429328909525	138.6948208	3125001250000
1.184485938448839	164.5391724	3125001250000
1.1845047499000212	124.5631888	3125001250000
1.184612987627023	182.2110536	3125001250000
1.1851025858769528	122.15099	3125001250000
1.1852206530291645	171.8435316	3125001250000
1.1852801466290543	160.8924096	3125001250000
1.1854893567808258	94.6200196	3125001250000
1.1855197902489347	161.997566	3125001250000
1.185520599624085	117.1875292	3125001250000
1.1856115935619225	191.306812	3125001250000
1.185846962238943	152.1950228	3125001250000
1.1860396139474674	173.6585724	3125001250000
1.1860479021917516	153.4962476	3125001250000
1.1860810720456914	149.3730632	3125001250000
1.1860877421719724	176.5890064	3125001250000
1.186111905820996	201.3832768	3125001250000
1.1861294180665585	98.3890664	3125001250000
1.186307318888368	190.941232	3125001250000
1.1863942860046737	157.689542	3125001250000
1.1864233268383997	134.2169368	3125001250000
1.1864692169897246	134.2545748	3125001250000
1.186739967685683	163.1478128	3125001250000
1.1867731939056003	131.2378524	3125001250000
1.187136559550023	143.564456	3125001250000
1.187154582250224	202.1254544	3125001250000
1.1874103696240992	209.453722	3125001250000
1.18749494765275	114.1311828	3125001250000
1.187602508453682	128.8636556	3125001250000
1.187737857489435	132.1325096	3125001250000
1.1878685232697714	141.4184632	3125001250000
1.1880715154318569	157.92236	3125001250000
1.1883378862149026	171.4555832	3125001250000
1.1883449838497764	174.3099116	3125001250000
1.1886041979433668	133.5613932	3125001250000
1.188638908102137	146.3714792	3125001250000
1.188660327369326	156.676806	3125001250000
1.1886677908507337	82.287086	3125001250000
1.1888971072597956	151.125754	3125001250000
1.1892109889885822	131.6875652	3125001250000
1.189287643082634	104.0139716	3125001250000
1.1892876971674118	160.8813136	3125001250000
1.189405115562518	186.1308648	3125001250000
1.1895208467163627	210.3432576	3125001250000
1.1895605119101011	121.0196708	3125001250000
1.1896524344027188	132.9697428	3125001250000
1.1897454729348191	106.5132696	3125001250000
1.1898157541519805	164.2277828	3125001250000
1.1898782939254544	98.3770476	3125001250000
1.1901099227341558	133.1477644	3125001250000
1.190223898682194	150.7618952	3125001250000
1.1902938818109081	226.5380896	3125001250000
1.1904856021003205	180.7341308	3125001250000
1.190564941178627	157.749996	3125001250000
1.19058326718248	173.7536936	3125001250000
1.1908509167864303	130.1462784	3125001250000
1.1908820884940277	135.4254816	3125001250000
1.190998000757315	175.0225888	3125001250000
1.1910166406716074	121.7028128	3125001250000
1.1912510731172912	131.4179232	3125001250000
1.1913072808023355	153.754694	3125001250000
1.1914420287855467	129.9689744	3125001250000
1.1914836810066882	163.7112804	3125001250000
1.191548030071691	107.4764956	3125001250000
1.1917035488954149	75.8785688	3125001250000
1.1917657951637364	107.2631696	3125001250000
1.1917837695210345	219.771108	3125001250000
1.191814233337099	137.707948	3125001250000
1.1918481015121083	122.3567184	3125001250000
1.1919523528298472	176.0021464	3125001250000
1.1919999662200156	148.5699212	3125001250000
1.1922841238063222	155.1101796	3125001250000
1.1923258727903752	152.5582924	3125001250000
1.1925617590836326	123.5689004	3125001250000
1.1928658886201862	115.945406	3125001250000
1.192971127250991	234.1482404	3125001250000
1.1932090303410094	148.5455792	3125001250000
1.1932375865893263	256.8019952	3125001250000
1.193240846533	115.0120264	3125001250000
1.1933410448451034	168.2335492	3125001250000
1.1934745362319543	162.872666	3125001250000
1.1935613343604388	245.1897128	3125001250000
1.1935639968048797	145.3197396	3125001250000
1.1935738840847183	110.8760096	3125001250000
1.1935870691281598	170.3596948	3125001250000
1.1937657237568184	145.0985984	3125001250000
1.1937915565502528	98.1846364	3125001250000
1.19380269359498	180.5718196	3125001250000
1.193857330306762	113.85119	3125001250000
1.1939203131919542	218.5442832	3125001250000
1.193924436244612	113.9973676	3125001250000
1.1942827297645784	151.8285768	3125001250000
1.1943747631072816	129.5314524	3125001250000
1.1945526610610648	90.6626576	3125001250000
1.1945758557699475	150.8124772	3125001250000
1.194588428170123	151.6965604	3125001250000
1.1946447992647915	153.3843444	3125001250000
1.1946890114009698	109.3415884	3125001250000
1.1947822884878732	170.0137584	3125001250000
1.1947919694000844	176.4086292	3125001250000
1.1948410881056062	179.5430808	3125001250000
1.1948515907841046	123.1576536	3125001250000
1.1949755836104043	113.9217676	3125001250000
1.19499027237857	152.1651812	3125001250000
1.1950299150499863	135.3821368	3125001250000
1.1950729276046008	105.3122796	3125001250000
1.195162327586567	170.5592736	3125001250000
1.1952703716333044	177.599884	3125001250000
1.1953325043215592	150.2837424	3125001250000
1.1955163480801592	103.178168	3125001250000
1.1955862124895449	163.5478192	3125001250000
1.1958221543618262	150.7172388	3125001250000
1.1958673294349391	167.700516	3125001250000
1.1958829494938708	165.7432672	3125001250000
1.1961542676605041	114.8250704	3125001250000
1.1962428965137264	121.95972	3125001250000
1.1963734861574795	122.5028552	3125001250000
1.1964549227744958	121.9230508	3125001250000
1.1966814510943942	123.8922804	3125001250000
1.196762180942227	219.233688	3125001250000
1.1968645807655038	123.268004	3125001250000
1.1969049824791902	179.643486	3125001250000
1.1970300606185338	152.3134272	3125001250000
1.1971873742234451	130.5714456	3125001250000
1.197227001441762	174.174798	3125001250000
1.1972780842788424	122.0664748	3125001250000
1.197509602125066	101.2907476	3125001250000
1.1976600985190349	119.3274588	3125001250000
1.1977564301960917	122.111786	3125001250000
1.1980318561956784	184.7330036	3125001250000
1.1980562219675246	157.8979928	3125001250000
1.1982647864787364	147.7260688	3125001250000
1.1983052846260698	147.34929	3125001250000
1.1984194030999809	193.9880952	3125001250000
1.19846313328906	168.6628348	3125001250000
1.19850815565795	113.562176	3125001250000
1.1985397081679152	189.60724	3125001250000
1.1986583380318447	137.532972	3125001250000
1.1991230493497125	134.2371076	3125001250000
1.1991288777661282	170.6611404	3125001250000
1.1991477354878624	87.4467076	3125001250000
1.1995155156628026	110.0677428	3125001250000
[truncated: 48,000 more rows]
