# Supplementary material for: The evolutionary maintenance of Lévy flight foraging
Source: PLoS Comput Biol. 2022 Jan 18;18(1):e1009490. doi: 10.1371/journal.pcbi.1009490 (PMC8797186; doi:10.1371/journal.pcbi.1009490)
Supplement: S1 Data — (ZIP) [file pcbi.1009490.s005.zip › S1_Data/single_generation_data/speed_1/levy_dim_2_results/fd_aol2]

1.0001704943179193	188.7692258	12500002500000
1.0001950558574642	305.6743158	12500002500000
1.0002185955963014	297.5877928	12500002500000
1.0003290198229056	245.1778378	12500002500000
1.000419231140898	343.812911	12500002500000
1.000427060926255	198.8646714	12500002500000
1.000568349769348	311.9194394	12500002500000
1.0006076817760552	259.521439	12500002500000
1.0006110346599448	290.3266142	12500002500000
1.000710706759906	332.14519	12500002500000
1.000719141993704	307.0544918	12500002500000
1.0007770305798582	254.6066404	12500002500000
1.0009535995926797	240.0716464	12500002500000
1.0010760789622628	265.9498846	12500002500000
1.0012574312302938	293.730233	12500002500000
1.0013549780426132	251.2894914	12500002500000
1.0014413368381627	320.0821004	12500002500000
1.0016415923197757	296.7665836	12500002500000
1.0016729597568426	284.8757526	12500002500000
1.0017094766053556	199.4361594	12500002500000
1.0018765112734953	365.4390004	12500002500000
1.0020026253393572	305.3842764	12500002500000
1.0020068280084962	250.9199908	12500002500000
1.002036896944605	242.9455406	12500002500000
1.0020586379571996	338.5108106	12500002500000
1.0021699273699916	272.7167304	12500002500000
1.0023042436738034	275.9629456	12500002500000
1.0023128817453784	260.8543568	12500002500000
1.0023945150299438	272.3186304	12500002500000
1.0024300357528615	162.170849	12500002500000
1.002451966593835	261.6112718	12500002500000
1.0025403793711398	287.2837888	12500002500000
1.00267877460574	229.2958754	12500002500000
1.00271969574288	202.6960798	12500002500000
1.002851281151257	263.5487736	12500002500000
1.0029784941285609	225.19074	12500002500000
1.0029841489626226	240.9366628	12500002500000
1.0030133945648247	307.4918328	12500002500000
1.0030259320878778	253.3932968	12500002500000
1.0031046929266032	212.9012992	12500002500000
1.003185710794245	291.1904356	12500002500000
1.003346738963756	271.0163422	12500002500000
1.003396320188847	259.2270272	12500002500000
1.003496594065187	224.3781796	12500002500000
1.003695740871914	257.5486368	12500002500000
1.0038147194147404	285.7327784	12500002500000
1.0041120556027447	202.697712	12500002500000
1.0042929140484742	354.4287482	12500002500000
1.0043644678618535	243.8364754	12500002500000
1.004370685502998	272.4369992	12500002500000
1.0044176392614803	249.6964434	12500002500000
1.0044742378453804	227.2159234	12500002500000
1.004482494386152	361.5765268	12500002500000
1.0047649323438217	256.7614348	12500002500000
1.0048375557598481	199.2413728	12500002500000
1.0049175144923992	277.112334	12500002500000
1.0051593410007889	228.050311	12500002500000
1.0055006561783326	232.1639126	12500002500000
1.0056241948685725	237.8716452	12500002500000
1.0056625361260991	229.9695414	12500002500000
1.0058889207964221	237.4684412	12500002500000
1.005893239563115	245.8498894	12500002500000
1.0059522292898415	376.820728	12500002500000
1.006056347863338	326.996512	12500002500000
1.0062691947268871	269.3615168	12500002500000
1.0064172714481414	307.935253	12500002500000
1.0064851036132612	297.3043272	12500002500000
1.0069753624107485	271.9946072	12500002500000
1.0072175003725898	264.67473	12500002500000
1.007281760448249	256.1730406	12500002500000
1.0073911624376544	224.4679146	12500002500000
1.007442084478867	218.6056416	12500002500000
1.0075051888644988	281.1464454	12500002500000
1.0076293052505028	370.8175804	12500002500000
1.0078167069367252	273.778412	12500002500000
1.0078714860881268	395.0096838	12500002500000
1.0078847362397223	363.6098114	12500002500000
1.0079445361887909	238.9538294	12500002500000
1.008108213812491	366.7603692	12500002500000
1.0082089308118192	215.617768	12500002500000
1.008388228920293	210.1564714	12500002500000
1.008460030048762	298.6428492	12500002500000
1.0086235657297578	275.404429	12500002500000
1.0087799394779375	261.0009898	12500002500000
1.0087997932585178	300.4302858	12500002500000
1.0088586829119337	267.3686852	12500002500000
1.008871735129811	290.4450312	12500002500000
1.0089702819961437	279.879633	12500002500000
1.0089869342724036	256.94714	12500002500000
1.0090884764882389	244.6103242	12500002500000
1.0091431672211657	262.8491322	12500002500000
1.0097292718685011	287.9572722	12500002500000
1.0099932148771282	318.19278	12500002500000
1.0100537838905108	240.9978726	12500002500000
1.010258364624514	258.7424704	12500002500000
1.010321066119754	304.2075756	12500002500000
1.0105565872754716	326.071507	12500002500000
1.0106109152197758	292.587915	12500002500000
1.0107216457940789	293.9121182	12500002500000
1.0107392163877935	288.6072372	12500002500000
1.0108096449474893	354.7322866	12500002500000
1.0108510293790736	282.7022086	12500002500000
1.0108527073844704	233.333219	12500002500000
1.0108549758243126	274.1570176	12500002500000
1.0112740553943709	208.2137936	12500002500000
1.011347282070625	292.5944462	12500002500000
1.0113523979771892	346.6990042	12500002500000
1.0114029660743786	203.2433414	12500002500000
1.0114597066938071	220.2965686	12500002500000
1.0115156543857475	231.5780826	12500002500000
1.0115689604272973	303.8364002	12500002500000
1.0115957970735665	229.0321312	12500002500000
1.0117215136761184	202.8703844	12500002500000
1.0117345448942991	273.1131674	12500002500000
1.011773319481028	256.962414	12500002500000
1.0118149509162118	222.0039176	12500002500000
1.0120046538889007	210.3276476	12500002500000
1.0120914272815869	268.8327406	12500002500000
1.012149739851457	291.508289	12500002500000
1.0123152939024411	259.6962618	12500002500000
1.012496625568112	285.119578	12500002500000
1.0125370345771731	253.5764784	12500002500000
1.0128118630958485	249.1104172	12500002500000
1.0128908309498303	305.515972	12500002500000
1.0130139320378215	279.004952	12500002500000
1.0130290917506932	227.6561546	12500002500000
1.013088617858525	336.8607162	12500002500000
1.013099486528697	371.9780618	12500002500000
1.013157483958225	222.1353712	12500002500000
1.0133181799808149	272.3504428	12500002500000
1.013453210149033	319.8267288	12500002500000
1.013565144396792	349.898655	12500002500000
1.0135811205954002	250.1429056	12500002500000
1.0137630274635414	334.3190982	12500002500000
1.0138326074792194	253.2225924	12500002500000
1.0138408032710402	280.5818736	12500002500000
1.0139227428085449	286.7526838	12500002500000
1.0141379886495585	254.7528926	12500002500000
1.0141533361179684	242.3498166	12500002500000
1.014184891238977	307.5726114	12500002500000
1.0144287221851809	261.2488332	12500002500000
1.014486102179168	261.132109	12500002500000
1.0145214928643074	255.1798708	12500002500000
1.0145421359719484	306.5590306	12500002500000
1.0145537647298235	320.6284286	12500002500000
1.0146308155488022	336.70545	12500002500000
1.0147039080304605	252.8822126	12500002500000
1.0149844494501377	221.6159494	12500002500000
1.015035079162515	195.0023512	12500002500000
1.0150877465178856	243.887483	12500002500000
1.0151001467975298	265.8811758	12500002500000
1.0151697992195636	257.7841754	12500002500000
1.0152177013554788	258.5021626	12500002500000
1.015312980270198	247.619057	12500002500000
1.0153587753771651	273.5631132	12500002500000
1.0153774895333458	379.301855	12500002500000
1.0154426918216588	253.4617528	12500002500000
1.0156417297101847	302.1443256	12500002500000
1.0158454495103435	203.7290232	12500002500000
1.0158765199648174	295.9427566	12500002500000
1.0159263888046357	189.0599516	12500002500000
1.016164198473851	258.6861528	12500002500000
1.0163517012527792	213.3688518	12500002500000
1.0164378126492892	297.2895416	12500002500000
1.0164843190076502	228.0144126	12500002500000
1.016597198378394	222.5125046	12500002500000
1.016607190615332	280.5744208	12500002500000
1.0166583128610789	209.337534	12500002500000
1.0166908613777197	246.4737706	12500002500000
1.0167547117431872	247.1709864	12500002500000
1.016846614606869	267.3296768	12500002500000
1.016850303806482	327.4616516	12500002500000
1.016867548891368	288.7238736	12500002500000
1.0168968844424788	228.320867	12500002500000
1.016901197319488	223.0282338	12500002500000
1.0169777700959135	272.972306	12500002500000
1.0170548040318783	289.9067034	12500002500000
1.0171048932609534	227.9371622	12500002500000
1.0172553458963531	302.304799	12500002500000
1.0173385004607924	340.923443	12500002500000
1.0174370974695686	230.5260848	12500002500000
1.017437607823836	273.1799296	12500002500000
1.0174882865711616	301.805762	12500002500000
1.017789706689384	289.606557	12500002500000
1.0177950679050305	358.1393566	12500002500000
1.0178384913084462	286.9905164	12500002500000
1.0178468354531949	246.0480126	12500002500000
1.018060424483925	203.0292768	12500002500000
1.0181927799428077	312.6630752	12500002500000
1.018200665533214	290.4464394	12500002500000
1.0182664045556753	246.3615844	12500002500000
1.0183917446527315	198.228811	12500002500000
1.0186456311490786	274.9811766	12500002500000
1.0186617904332858	254.1841974	12500002500000
1.0187152076596342	297.4904234	12500002500000
1.0187895966943583	373.7490904	12500002500000
1.0188866422946554	318.0277148	12500002500000
1.0190287241112064	343.8658478	12500002500000
1.019061236188072	284.0178926	12500002500000
1.019094963984364	234.8776094	12500002500000
1.0191868685608385	314.1112744	12500002500000
1.019244002646193	185.7054624	12500002500000
1.0193623522619657	200.06132	12500002500000
1.0194958567297745	239.4085436	12500002500000
1.0196379266690638	278.3975574	12500002500000
1.019694037000762	256.37816	12500002500000
1.0198007131885811	216.4883994	12500002500000
1.0198253729991693	270.9855156	12500002500000
1.0199252998258703	322.7898162	12500002500000
1.019927219096068	280.7688418	12500002500000
1.0201025759275486	283.2945034	12500002500000
1.020150903558286	227.5469864	12500002500000
1.020436154107114	245.968727	12500002500000
1.0204417800552847	358.0629318	12500002500000
1.0204736229820168	238.2942908	12500002500000
1.0204783927598795	259.9598326	12500002500000
1.0204807195857704	317.155593	12500002500000
1.0205254345762418	288.4041976	12500002500000
1.0205882941542184	282.633704	12500002500000
1.0207389613156883	307.2555606	12500002500000
1.020809451847511	198.5561846	12500002500000
1.020888228392046	175.5172416	12500002500000
1.0209057740693508	296.2670188	12500002500000
1.0209097605906794	300.5593568	12500002500000
1.0210321238066018	289.9617116	12500002500000
1.0211185823304494	228.6153672	12500002500000
1.0211511861734577	208.0153924	12500002500000
1.021468355162419	260.2220456	12500002500000
1.0215691220149443	255.0559712	12500002500000
1.0217175950599184	270.781458	12500002500000
1.0219032858027002	240.5579476	12500002500000
1.0219280884803892	270.0460884	12500002500000
1.0219489286225951	242.492942	12500002500000
1.022119460394162	247.584977	12500002500000
1.022124131102329	213.6830342	12500002500000
1.0221266202156942	284.0594298	12500002500000
1.0221735346756569	307.8103272	12500002500000
1.022230284810372	304.443344	12500002500000
1.0225243314955017	285.0583502	12500002500000
1.0226459715353011	259.4770838	12500002500000
1.0228605810327265	279.4330228	12500002500000
1.0230813155624294	251.2673434	12500002500000
1.0231055479462785	241.0359604	12500002500000
1.0232593922902702	291.9236834	12500002500000
1.0232615754241159	341.1131136	12500002500000
1.0233024652586948	235.5488302	12500002500000
1.0235208801173479	294.0788048	12500002500000
1.0235827908547137	250.0919112	12500002500000
1.0236149588474242	255.881992	12500002500000
1.0236426599350636	257.1233382	12500002500000
1.0236624914173722	209.3283736	12500002500000
1.0237174313044992	309.2588456	12500002500000
1.0237199829044714	250.9023854	12500002500000
1.0237363313366452	388.8903016	12500002500000
1.0239051389140204	287.8349482	12500002500000
1.0239532358449568	218.2128612	12500002500000
1.0240663448422036	276.7700082	12500002500000
1.0242822330536736	295.1664644	12500002500000
1.0243543498571437	250.597699	12500002500000
1.024711647792513	235.0687642	12500002500000
1.024711692332661	296.5212752	12500002500000
1.02472437405099	312.3015708	12500002500000
1.0248519350833123	250.5836316	12500002500000
1.0249388015735756	257.717844	12500002500000
1.0250205395476688	268.4745698	12500002500000
1.0250210854578414	291.9050064	12500002500000
1.025059521885808	272.4681112	12500002500000
1.025125944252899	258.4938304	12500002500000
1.0251948825408888	311.5166264	12500002500000
1.0251959833362698	339.181313	12500002500000
1.0252635238197625	203.2158424	12500002500000
1.0254039983205097	304.4292284	12500002500000
1.0255794762205026	311.833452	12500002500000
1.025603267374491	293.8022956	12500002500000
1.025797657182327	255.5436828	12500002500000
1.0259596443001824	277.5875712	12500002500000
1.0264874612386352	202.3122888	12500002500000
1.026929226844575	242.4104088	12500002500000
1.0270456697326744	272.3251002	12500002500000
1.0271482709268678	302.721638	12500002500000
1.0272586085733242	281.2034478	12500002500000
1.027264797360123	288.8915368	12500002500000
1.0272800122289274	235.5980838	12500002500000
1.0274011209129514	241.0609654	12500002500000
1.0275997752084018	197.2251622	12500002500000
1.0276159153969813	325.4937236	12500002500000
1.0277211333141036	236.218909	12500002500000
1.0277430422644376	207.0405024	12500002500000
1.0278939944401202	223.578981	12500002500000
1.028043203144941	229.639429	12500002500000
1.0282340173024254	291.6832228	12500002500000
1.0282749998462446	237.3871666	12500002500000
1.028276997373532	241.813617	12500002500000
1.0283818993788727	268.7883358	12500002500000
1.0285137393662498	332.7582478	12500002500000
1.028529770853677	245.1540762	12500002500000
1.0285908535039192	285.8884018	12500002500000
1.0286709011509234	255.3782126	12500002500000
1.0288234046639313	227.2798362	12500002500000
1.0288260168677827	257.4712464	12500002500000
1.028829810885741	346.1836496	12500002500000
1.0288546434732129	284.6146738	12500002500000
1.0290765405533544	269.022892	12500002500000
1.0291626737503003	278.77443	12500002500000
1.0292181834945728	215.5726062	12500002500000
1.0292389126333332	268.6408106	12500002500000
1.0293376780826615	242.0701374	12500002500000
1.0294491933043202	273.0618914	12500002500000
1.0295025749755695	174.6145916	12500002500000
1.0296893282321502	288.4785072	12500002500000
1.0300378734743834	203.8239678	12500002500000
1.0301238729375823	267.4566064	12500002500000
1.0301763391461425	292.3400656	12500002500000
1.0302421700208209	269.7107652	12500002500000
1.0302988976199008	263.1695732	12500002500000
1.0303558255781191	310.414586	12500002500000
1.0304137668994058	322.9825202	12500002500000
1.0304747846367377	275.6969804	12500002500000
1.0305734266247408	329.3122506	12500002500000
1.0306436530473722	293.3001216	12500002500000
1.030909469782821	357.1900706	12500002500000
1.030916737047015	290.1009046	12500002500000
1.031058157506666	247.5211102	12500002500000
1.0310815336555403	268.0887716	12500002500000
1.0313145561857446	214.2404266	12500002500000
1.0313169872462882	249.1115044	12500002500000
1.031399414544947	288.1060696	12500002500000
1.0314820187813174	344.8041638	12500002500000
1.0314883920614173	247.3363048	12500002500000
1.0320053336731752	289.3451994	12500002500000
1.0321247821379185	277.7986654	12500002500000
1.0321874267185842	277.7371812	12500002500000
1.0324493929658098	247.2414842	12500002500000
1.0324632917591487	236.4525066	12500002500000
1.0325203796015627	278.534711	12500002500000
1.032542055940511	275.640229	12500002500000
1.0326145533381628	289.1803628	12500002500000
1.0326603960284666	337.0229544	12500002500000
1.0328951650884584	333.2841432	12500002500000
1.0329354979769114	265.280581	12500002500000
1.0330395872882527	281.771633	12500002500000
1.0333240486470576	274.8598706	12500002500000
1.0334460803658598	255.8752668	12500002500000
1.033476810603128	267.7856962	12500002500000
1.0337453747804406	299.2149908	12500002500000
1.0338913022892484	247.045659	12500002500000
1.0339220703141012	259.1990688	12500002500000
1.033952764791307	262.8126684	12500002500000
1.034050819986204	256.6994108	12500002500000
1.0341468356255397	283.4558178	12500002500000
1.0341918936123653	241.0999358	12500002500000
1.0342502020912177	223.021438	12500002500000
1.0343750479302962	259.6667528	12500002500000
1.0345293091892414	390.2432524	12500002500000
1.0347515878777027	395.3604006	12500002500000
1.0348803790211851	274.0006604	12500002500000
1.0350147415472737	289.0356534	12500002500000
1.0351060550368216	259.8171208	12500002500000
1.0352341512086256	279.4297204	12500002500000
1.0355867354039412	280.5882812	12500002500000
1.0358181376960336	326.4047658	12500002500000
1.0358871477953693	315.0089854	12500002500000
1.0359243868266812	300.3943576	12500002500000
1.0360525932205702	272.512741	12500002500000
1.03607122445711	321.731578	12500002500000
1.0361325546682227	254.5598768	12500002500000
1.0361972679385252	304.2647062	12500002500000
1.0362419101954423	286.95794	12500002500000
1.0362900034178844	340.0399294	12500002500000
1.0363780084496834	246.2893812	12500002500000
1.0364425252802445	284.8837406	12500002500000
1.0365044704393385	299.8913594	12500002500000
1.0365617007928898	277.391244	12500002500000
1.03658860818616	281.5766528	12500002500000
1.0366235266433752	217.381036	12500002500000
1.0367655555460022	195.4606294	12500002500000
1.03686821744127	385.0106588	12500002500000
1.0369002316594176	226.4628756	12500002500000
1.0369063868145951	315.2123814	12500002500000
1.0369103665481845	251.4243104	12500002500000
1.0369760805042612	264.9333262	12500002500000
1.0371049014393066	204.9903042	12500002500000
1.0372364627892257	211.6197692	12500002500000
1.03730628594208	307.6713908	12500002500000
1.0374113673176968	250.3101044	12500002500000
1.037469388082337	264.1089804	12500002500000
1.0374697965913062	318.3817318	12500002500000
1.0376567798745948	295.1480292	12500002500000
1.037701020214453	302.0666948	12500002500000
1.0377259101935403	279.3535802	12500002500000
1.0378872626058857	308.6059916	12500002500000
1.0381586959873814	303.1186794	12500002500000
1.038253761126363	226.7193228	12500002500000
1.0382821124152433	302.8516006	12500002500000
1.0382902471009534	292.383758	12500002500000
1.0383572486556616	257.2437054	12500002500000
1.038359349794177	252.0437946	12500002500000
1.0383594574570278	286.129206	12500002500000
1.038409181005164	320.6653988	12500002500000
1.0384805047256758	269.7929926	12500002500000
1.0385216258776144	195.3607802	12500002500000
1.0386097971557726	305.4717208	12500002500000
1.038666668597214	280.812665	12500002500000
1.0387814440183836	215.620391	12500002500000
1.039138443911772	297.5117094	12500002500000
1.0392346921758395	284.8208234	12500002500000
1.0392429680465909	328.6581202	12500002500000
1.0392997196693785	279.1046622	12500002500000
1.0395923279554222	347.5711294	12500002500000
1.039650824823851	283.3947742	12500002500000
1.0396811852246208	289.2162898	12500002500000
1.0397214988757908	239.801947	12500002500000
1.0398547525574444	246.6266458	12500002500000
1.0398915661847203	335.5369372	12500002500000
1.040059007756947	296.9742912	12500002500000
1.0402178159382516	349.7305094	12500002500000
1.0405612138238935	394.3542522	12500002500000
1.0406159574844331	280.6443768	12500002500000
1.0406546819079034	256.694039	12500002500000
1.040760878471987	181.7972722	12500002500000
1.040780483382605	401.7868938	12500002500000
1.0407866508046972	228.8310118	12500002500000
1.0407924829499395	244.03085	12500002500000
1.0408676552298126	170.259622	12500002500000
1.0409193996230306	247.7778896	12500002500000
1.040926150705991	363.0890434	12500002500000
1.0409283566830183	281.5053316	12500002500000
1.0409665878683767	312.7698948	12500002500000
1.0413059380413825	265.2406964	12500002500000
1.0413951382041091	213.1781206	12500002500000
1.0413981417370268	318.7993324	12500002500000
1.0415649039928168	227.5581048	12500002500000
1.0416243590272796	270.5434788	12500002500000
1.0416984197057584	238.096693	12500002500000
1.0420160950202253	293.8727526	12500002500000
1.0421836252013637	236.7177734	12500002500000
1.0422258231164565	242.2084592	12500002500000
1.0423074921629123	306.61216	12500002500000
1.0424279840243735	355.1331326	12500002500000
1.0424576503587692	237.2069458	12500002500000
1.0425081077891305	218.4652168	12500002500000
1.0426296991608601	257.8215944	12500002500000
1.0426461647850478	387.4475652	12500002500000
1.0428326163789243	332.163397	12500002500000
1.0428615612816845	237.6115274	12500002500000
1.0430117088986104	190.805159	12500002500000
1.0430491744575767	256.2382344	12500002500000
1.0431922645910192	320.161907	12500002500000
1.0432851859412948	340.8889702	12500002500000
1.0434156150998657	236.804281	12500002500000
1.0437158281714112	375.4163728	12500002500000
1.043903764722257	308.6340346	12500002500000
1.0440066445818972	318.7855098	12500002500000
1.0440116738263985	267.8475524	12500002500000
1.0440496386687554	269.0125538	12500002500000
1.0440535673308309	299.619285	12500002500000
1.0441558436574796	201.3693026	12500002500000
1.0442550140661313	311.7326104	12500002500000
1.0442968745116257	370.9850654	12500002500000
1.0443575655441264	212.4959048	12500002500000
1.0443938535263304	286.0369984	12500002500000
1.0444455239623816	293.9642404	12500002500000
1.0444680733521348	271.5214074	12500002500000
1.044635984384214	294.7788324	12500002500000
1.04502509344798	291.1386352	12500002500000
1.045321686837399	347.8424792	12500002500000
1.0453796097083805	259.9832578	12500002500000
1.0453926281785693	258.9655166	12500002500000
1.0454689572799305	299.1385176	12500002500000
1.045607864344301	205.6638454	12500002500000
1.0456304430738714	266.0176976	12500002500000
1.0456339215687835	286.6750328	12500002500000
1.0457426323527073	266.4488024	12500002500000
1.0458209321821277	231.8688556	12500002500000
1.0458746289514562	333.4034614	12500002500000
1.0458758002152015	235.9892376	12500002500000
1.0460861665425134	223.2482164	12500002500000
1.0460918484666772	236.3256526	12500002500000
1.046129484352639	207.48443	12500002500000
1.046139519937436	308.5614802	12500002500000
1.0461744197706349	288.8698102	12500002500000
1.0462138049301428	329.3913416	12500002500000
1.0462279712687377	312.8975034	12500002500000
1.047010313956647	228.2867068	12500002500000
1.0470779067261944	254.7641504	12500002500000
1.047085139004019	294.9050022	12500002500000
1.047130712490369	241.490295	12500002500000
1.0472167262055485	332.1901136	12500002500000
1.0473227391160091	288.217484	12500002500000
1.04747001647671	230.0409434	12500002500000
1.0477454623140887	286.7583284	12500002500000
1.0478403285999085	292.2014996	12500002500000
1.0483033778362818	329.374741	12500002500000
1.0483035784833905	277.9103278	12500002500000
1.0484297178172826	300.0256314	12500002500000
1.0485957608639331	211.751717	12500002500000
1.048621951112147	270.7991308	12500002500000
1.0486334504229768	186.9512702	12500002500000
1.0487207238902745	248.5387166	12500002500000
1.0487795600395442	244.7774342	12500002500000
1.0488912264080583	218.716103	12500002500000
1.0493551595432589	313.7605718	12500002500000
1.049500586913358	350.1807488	12500002500000
1.0498224956646232	320.1010574	12500002500000
1.0499923401133873	280.6015386	12500002500000
1.0501828430503797	301.0218218	12500002500000
1.0502166861614013	292.1380696	12500002500000
1.050290303071165	282.7463536	12500002500000
1.0503181018267709	220.9789936	12500002500000
1.0503995563170168	281.1212654	12500002500000
1.0506111814119374	299.4127742	12500002500000
1.0511116266367315	226.143587	12500002500000
1.0512442306456606	238.3987764	12500002500000
1.0514038222114648	201.8891026	12500002500000
1.051626436658652	242.5246542	12500002500000
1.0517396255432483	324.8002412	12500002500000
1.0518178353226624	289.3840052	12500002500000
1.0518925118618525	262.6418802	12500002500000
1.0518969413829278	374.8612588	12500002500000
1.051930290080736	257.921391	12500002500000
1.0519750220681003	214.910181	12500002500000
1.0519915675862976	348.5711824	12500002500000
1.0522276175207337	233.5502146	12500002500000
1.0523791483427627	197.7650686	12500002500000
1.0524971458392371	238.9688878	12500002500000
1.0525592002549908	360.8357026	12500002500000
1.052682513857039	283.7959828	12500002500000
1.052776124908907	265.9819536	12500002500000
1.0529049983910306	354.975993	12500002500000
1.0531020736241692	259.2390758	12500002500000
1.0531722799976313	295.3003802	12500002500000
1.0531764054381516	296.0223654	12500002500000
1.0534675261665931	214.4702764	12500002500000
1.0535309998058868	371.3058502	12500002500000
1.0540198605808544	190.2224714	12500002500000
1.054150146899396	237.0758282	12500002500000
1.0541913188617	307.225476	12500002500000
1.0542558361928691	269.1150988	12500002500000
1.0542620852396871	283.090324	12500002500000
1.0543107157836886	233.6820724	12500002500000
1.0543149370683491	353.1678174	12500002500000
1.0544755724871029	235.5367502	12500002500000
1.0545390864534083	269.541841	12500002500000
1.0545522769040674	335.7467274	12500002500000
1.054566783591791	223.426822	12500002500000
1.0546774859046837	364.0046538	12500002500000
1.054692567362606	246.6399614	12500002500000
1.0547407656309618	260.7244058	12500002500000
1.0547733045186112	280.6643714	12500002500000
1.0548545011479773	268.8301704	12500002500000
1.0550230356140555	280.3657246	12500002500000
1.0550382377021648	237.3148082	12500002500000
1.0552242151623006	258.709012	12500002500000
1.0552823184752025	389.1257588	12500002500000
1.0555174418970583	288.6271378	12500002500000
1.0556955411882036	270.9703592	12500002500000
1.0556987834388212	253.7564366	12500002500000
1.0560872383178768	355.3323938	12500002500000
1.0564583690808522	353.233251	12500002500000
1.056530630176771	221.7518052	12500002500000
1.0568472983123196	392.538254	12500002500000
1.0570287836493395	416.3483214	12500002500000
1.0570403215291493	296.2787606	12500002500000
1.0571210096901402	162.803973	12500002500000
1.0571473532117257	311.4287472	12500002500000
1.0571479086517048	255.1002384	12500002500000
1.0573558196847967	272.4039836	12500002500000
1.0575001028271471	393.1046014	12500002500000
1.057757488392722	204.213796	12500002500000
1.057769859039701	332.630304	12500002500000
1.057868155774653	295.097825	12500002500000
1.0578910051169703	292.6186458	12500002500000
1.058032817823851	238.6288348	12500002500000
1.058195597559653	208.8654634	12500002500000
1.0582265737515604	237.7243966	12500002500000
1.0582685268908565	352.1164928	12500002500000
1.0583472338352629	235.0761846	12500002500000
1.0584203351731405	249.15709	12500002500000
1.0585684160235438	385.8378868	12500002500000
1.0585980677839382	339.9819668	12500002500000
1.0586701716693698	262.502376	12500002500000
1.058792788151808	324.6142732	12500002500000
1.0590072504311694	186.7558826	12500002500000
1.0591210794885866	249.6331008	12500002500000
1.0591509775520531	265.9936176	12500002500000
1.0592330773484977	245.158283	12500002500000
1.0593729615038074	293.1665942	12500002500000
1.059425134098992	293.5327158	12500002500000
1.0595380137538548	247.4095882	12500002500000
1.0597769698874857	363.1803796	12500002500000
1.0598127909160169	222.6235732	12500002500000
1.0598845347753003	303.6445382	12500002500000
1.0599399491988413	357.5971982	12500002500000
1.0601358779671628	306.4387162	12500002500000
1.0603069204752391	264.9439234	12500002500000
1.0603087766378634	303.7136496	12500002500000
1.060407471000371	225.5602102	12500002500000
1.0604755765312317	333.050681	12500002500000
1.0605412422707052	214.3351626	12500002500000
1.0607451754789112	394.5845794	12500002500000
1.0608392363255534	319.6804	12500002500000
1.0608453571339624	316.3474126	12500002500000
1.060901664744446	205.463917	12500002500000
1.0609041662897063	224.4614208	12500002500000
1.0609625382727108	210.7694046	12500002500000
1.061011364896184	278.5201186	12500002500000
1.0611707174388119	220.6934184	12500002500000
1.0613839340482087	290.7859724	12500002500000
1.0615696554137952	298.3022282	12500002500000
1.0617364044223323	312.323303	12500002500000
1.0617513106188512	253.2967742	12500002500000
1.0618132002658067	319.56609	12500002500000
1.061986130392867	317.929406	12500002500000
1.0623723572757295	359.9094438	12500002500000
1.062461332113855	258.4660426	12500002500000
1.062528394372476	349.1824804	12500002500000
1.0625373110794758	274.2292044	12500002500000
1.0625924226635288	211.0898318	12500002500000
1.062670585728399	264.660443	12500002500000
1.062711637009896	293.6356492	12500002500000
1.0628834250026906	340.9796886	12500002500000
1.0629272330089354	196.189295	12500002500000
1.0629385913179488	318.5728328	12500002500000
1.0629811399088651	274.4842702	12500002500000
1.0630921793392818	310.6454118	12500002500000
1.0633328950951029	285.0899222	12500002500000
1.063351349513043	206.7007106	12500002500000
1.0633999274705577	292.2007192	12500002500000
1.0634666151837604	283.1124444	12500002500000
1.063551556966308	341.3402968	12500002500000
1.0636527914780665	307.3046372	12500002500000
1.063687628905963	269.2456016	12500002500000
1.0637370585269603	263.6258614	12500002500000
1.0638720026180355	324.364139	12500002500000
1.0639195167164799	258.8725556	12500002500000
1.0639829070091855	240.287212	12500002500000
1.0640089168577551	322.6028494	12500002500000
1.06428844893335	172.1593592	12500002500000
1.0644439482957155	235.3678622	12500002500000
1.0646047871650586	255.147853	12500002500000
1.064935795850373	274.6275738	12500002500000
1.0650059142007495	282.5116982	12500002500000
1.0650703736725051	310.2491482	12500002500000
1.065255368021207	284.5149802	12500002500000
1.065329325201976	335.1496452	12500002500000
1.0653543262815182	275.7107334	12500002500000
1.0654588399830345	200.6484104	12500002500000
1.0654965324343648	243.1942406	12500002500000
1.0656568605915877	314.6780436	12500002500000
1.0657162461231555	307.0715644	12500002500000
1.065825260365009	373.4953234	12500002500000
1.0659757766578677	200.3904312	12500002500000
1.0660315515428511	246.6521784	12500002500000
1.0662091183787017	298.7055456	12500002500000
1.0662818876619236	243.3280272	12500002500000
1.0663399004766734	262.904086	12500002500000
1.0663448447984094	290.2738624	12500002500000
1.066419670550103	349.2707422	12500002500000
1.0664457933894096	241.4539212	12500002500000
1.0664686640183776	255.8875994	12500002500000
1.066492114264689	315.4639082	12500002500000
1.0665301324101422	294.0003304	12500002500000
1.0665939607629906	218.6402588	12500002500000
1.0666655101267557	326.5258002	12500002500000
1.066675111373672	255.206706	12500002500000
1.0667042217058988	255.331035	12500002500000
1.0669040124531906	241.137463	12500002500000
1.0669096094043526	336.6946378	12500002500000
1.0669675906434657	182.2331628	12500002500000
1.0671193503423635	278.3380826	12500002500000
1.0671404294992168	276.1484182	12500002500000
1.067213689227157	261.8436738	12500002500000
1.0677312739080782	220.6051978	12500002500000
1.0677802748420142	269.688427	12500002500000
1.0679409091833976	355.7315502	12500002500000
1.067980220051096	289.7423128	12500002500000
1.0679942814134094	246.3025914	12500002500000
1.0681095312111777	309.5261056	12500002500000
1.0681111128759435	309.24962	12500002500000
1.0682154728162778	278.9756904	12500002500000
1.0684012482870475	308.4619302	12500002500000
1.068489776056101	241.7593662	12500002500000
1.0685111214379417	286.830113	12500002500000
1.0685761008009838	281.9287876	12500002500000
1.0686242078356476	304.5470102	12500002500000
1.068671989612635	281.329316	12500002500000
1.0687444891936948	316.3156432	12500002500000
1.0687831365119314	274.1107928	12500002500000
1.068826099762126	226.3534914	12500002500000
1.068934564722467	283.0853102	12500002500000
1.0689496548342952	292.7815284	12500002500000
1.0690828936589352	292.2410944	12500002500000
1.0691147497173823	233.7854636	12500002500000
1.0692478087967423	269.3367704	12500002500000
1.0693364340093938	275.1408798	12500002500000
1.0693512511620276	299.325112	12500002500000
1.0694306741687434	262.8310808	12500002500000
1.0695032889958118	338.3267838	12500002500000
1.0696028373530484	396.7332594	12500002500000
1.0699040327025668	236.1491392	12500002500000
1.0699786545288916	250.9396684	12500002500000
1.0701082253806484	184.235937	12500002500000
1.0702195847947162	324.1136462	12500002500000
1.0703019406430827	311.590705	12500002500000
1.07033745830044	332.746695	12500002500000
1.0704875687913615	348.2024786	12500002500000
1.0705372762079022	244.137741	12500002500000
1.0706014493278384	296.376942	12500002500000
1.070727739874744	276.2356102	12500002500000
1.0707823902883795	305.6487718	12500002500000
1.071039935285104	280.13495	12500002500000
1.071045670472238	315.590132	12500002500000
1.0711597829719393	290.6017346	12500002500000
1.0712253912533922	349.4183394	12500002500000
1.0712992846897758	236.548115	12500002500000
1.0713997381736435	342.724541	12500002500000
1.0715485274358978	271.5337526	12500002500000
1.0716199263501938	294.2001462	12500002500000
1.0716750733314495	274.3160546	12500002500000
1.0716876933994557	272.2406022	12500002500000
1.0718415541664803	323.3380956	12500002500000
1.0719622726647895	220.5947794	12500002500000
1.071988061242159	333.9757418	12500002500000
1.0720397288636876	220.6204696	12500002500000
1.072165726158323	250.5171704	12500002500000
1.0723505373498268	256.6490146	12500002500000
1.0723769590863017	342.8192946	12500002500000
1.0725474773891928	175.3223604	12500002500000
1.0726173600561646	373.75463	12500002500000
1.0727938364169456	245.7986298	12500002500000
1.0728137814339402	233.6857948	12500002500000
1.0729659275325578	299.5357716	12500002500000
1.0730345275786464	288.7080696	12500002500000
1.073205150497055	289.3918316	12500002500000
1.0732840752470176	242.3460286	12500002500000
1.0734630413631303	213.7309504	12500002500000
1.073501186773951	300.7065716	12500002500000
1.0735653678600239	262.6498734	12500002500000
1.0736358478632786	251.8315664	12500002500000
1.0736586157890522	270.3585886	12500002500000
1.073790842786568	218.0121888	12500002500000
1.0737936447892968	217.5659672	12500002500000
1.0739265277256107	214.8528218	12500002500000
1.0739766700801043	392.6519382	12500002500000
1.074114881005805	252.4971188	12500002500000
1.0741597216123742	312.5112738	12500002500000
1.0742142889723725	275.977659	12500002500000
1.0743967519884048	278.538425	12500002500000
1.0745134427793737	332.0520386	12500002500000
1.0745876922524535	266.9578496	12500002500000
1.074595824422817	229.0896988	12500002500000
1.0750195486300216	294.794914	12500002500000
1.0750362212571716	169.6999422	12500002500000
1.075050488015216	341.762177	12500002500000
1.075090260816138	284.521005	12500002500000
1.0751008733469922	288.2157652	12500002500000
1.0751473069222386	273.3625054	12500002500000
1.0752789912084846	283.2387678	12500002500000
1.0753155853689351	295.2311898	12500002500000
1.0754183067933385	293.4941628	12500002500000
1.0755254294468777	271.4914008	12500002500000
1.0755409081967755	308.9808654	12500002500000
1.075571738519501	235.8916226	12500002500000
1.0758678890033044	267.9629242	12500002500000
1.0759809591291851	345.5967046	12500002500000
1.0760404315674608	300.8338948	12500002500000
1.0760900122679609	268.2389354	12500002500000
1.076146164863682	301.1646802	12500002500000
1.0763957022548172	230.7945892	12500002500000
1.0763959129426641	322.6184218	12500002500000
1.0765072750089668	276.0245892	12500002500000
1.0766542619655908	258.824812	12500002500000
1.07669558462989	253.5301396	12500002500000
1.0766982565898344	224.1724832	12500002500000
1.0768623153123116	275.5512736	12500002500000
1.0769181517764497	270.5027002	12500002500000
1.0769255025916022	282.6627866	12500002500000
1.0775299240081528	290.1563186	12500002500000
1.0775383426274567	241.0965426	12500002500000
1.0776204443417132	177.8140132	12500002500000
1.0779784806381212	228.252416	12500002500000
1.0782031224543611	289.4475892	12500002500000
1.0782083593116591	230.8931934	12500002500000
1.0783871077028329	266.2528086	12500002500000
1.078419619476927	209.0278414	12500002500000
1.0784374039434472	269.4426632	12500002500000
1.078469668894117	278.3850686	12500002500000
1.078486812303535	318.090038	12500002500000
1.0785687856527288	242.863144	12500002500000
1.0787413595886726	310.756676	12500002500000
1.078919250059173	210.9410764	12500002500000
1.0791046207240176	224.5318906	12500002500000
1.079123032367735	281.9536616	12500002500000
1.0792219402787548	273.6762478	12500002500000
1.0793296556105638	225.0469202	12500002500000
1.0793311921760895	267.7879354	12500002500000
1.079394046692165	307.3058266	12500002500000
1.079596152602894	255.0888232	12500002500000
1.0797734264051353	323.088998	12500002500000
1.0798235455419705	318.9277714	12500002500000
1.0798748193227872	226.0517286	12500002500000
1.0799197571461314	304.9263746	12500002500000
1.0803220733567669	394.298534	12500002500000
1.0803500256368497	311.6512176	12500002500000
1.0805630316633543	323.0687316	12500002500000
1.0805700744903226	299.1901304	12500002500000
1.0808921095976367	322.322276	12500002500000
1.0809463757560525	275.4780776	12500002500000
1.0810714456558514	314.9306038	12500002500000
1.081112263255653	343.7855982	12500002500000
1.081113127239485	255.3570148	12500002500000
1.0811526647153338	228.0299594	12500002500000
1.0816154762445431	281.8538964	12500002500000
1.0816268545586178	277.4715768	12500002500000
1.0818288212828555	274.4360422	12500002500000
1.0818397519482672	262.3430146	12500002500000
1.0818659528721488	311.242049	12500002500000
1.0819590885187538	248.4397776	12500002500000
1.0819669520192499	325.614177	12500002500000
1.08198768335183	198.7498642	12500002500000
1.0820110096599906	271.8711516	12500002500000
1.0820750573182845	269.2913338	12500002500000
1.0821825635035949	432.8725168	12500002500000
1.0823270715082325	281.8971342	12500002500000
1.0823581096206791	317.7344172	12500002500000
1.0823781364262244	255.5109092	12500002500000
1.082497181021175	288.8322774	12500002500000
1.0825547659516253	360.0557668	12500002500000
1.082604168405912	315.6309172	12500002500000
1.0827224250665752	326.0109822	12500002500000
1.0827246341672567	368.4610782	12500002500000
1.0828590938348772	432.3299572	12500002500000
1.0830964439718065	247.4042162	12500002500000
1.0832369184401738	251.424028	12500002500000
1.0833476026349382	253.8414614	12500002500000
1.0834506859346602	285.4532858	12500002500000
1.0834774561220204	264.3669402	12500002500000
1.0835285595939572	290.494823	12500002500000
1.0835411237828083	253.5406862	12500002500000
1.0836539190030838	227.9012922	12500002500000
1.0837275995859244	231.534579	12500002500000
1.0839288207453748	253.836063	12500002500000
1.0839998441314018	332.5031956	12500002500000
1.0840790153645905	283.2427804	12500002500000
1.084107465451588	264.2377704	12500002500000
1.084127517020867	355.5722452	12500002500000
1.0841681271833792	179.5106696	12500002500000
1.0841905886731351	365.0038078	12500002500000
1.0842015749655745	262.7038388	12500002500000
1.0842357502713835	303.5720522	12500002500000
1.0843040746687378	211.9583598	12500002500000
1.08442337553944	332.4596926	12500002500000
1.0845079184472626	325.3414312	12500002500000
1.0848433698780282	247.993994	12500002500000
1.085066737497448	318.0970604	12500002500000
1.085099130535427	369.2616768	12500002500000
1.0851844072367265	249.4466752	12500002500000
1.0852292915148851	250.0386222	12500002500000
1.0853803827652349	311.805351	12500002500000
1.0854395388894518	215.4613014	12500002500000
1.0854744120044288	250.3875012	12500002500000
1.0855267983275292	261.1266512	12500002500000
1.085561470772031	303.1148252	12500002500000
1.0855853626139342	324.5945462	12500002500000
1.085594783686835	340.2949232	12500002500000
1.0856124264231632	318.2105694	12500002500000
1.0856860662072263	296.3912394	12500002500000
1.085761203855546	228.1176498	12500002500000
1.085845710113619	270.3906018	12500002500000
1.085924929268686	422.8075024	12500002500000
1.0860594030627708	240.8061162	12500002500000
1.086204612312451	295.2946886	12500002500000
1.0863094291665478	286.320627	12500002500000
1.0863362005879682	262.3255664	12500002500000
1.0864156690102924	244.56391	12500002500000
1.0864904460816174	303.8546364	12500002500000
1.0864932314433626	255.0158416	12500002500000
1.0865028996376591	322.985183	12500002500000
1.0865474974032394	312.6041374	12500002500000
1.0866033270661122	232.595088	12500002500000
1.0867962339184023	212.1415338	12500002500000
1.0869524718649817	259.7373732	12500002500000
1.0870670334230643	268.80988	12500002500000
1.08709651617272	232.594243	12500002500000
1.0871058455194669	215.4194654	12500002500000
1.087327207543075	209.4376256	12500002500000
1.0873796907097846	290.0139396	12500002500000
1.0877465131163957	294.343836	12500002500000
1.0879127209284147	253.7955818	12500002500000
1.0879206614857495	291.4176356	12500002500000
1.087948638787783	245.2112054	12500002500000
1.0879947063945885	343.6007024	12500002500000
1.0880859904639142	320.0917896	12500002500000
1.088092274234028	307.7524996	12500002500000
1.0880949943995468	302.0838572	12500002500000
1.0881384457533163	288.3142816	12500002500000
1.0881711241027041	223.9128482	12500002500000
1.08831047050524	268.7490944	12500002500000
1.0883928956234703	310.1711046	12500002500000
1.088407444499713	337.3040106	12500002500000
1.0884117177661192	388.8526572	12500002500000
1.0884186047241828	327.1401292	12500002500000
1.0886912509509763	275.6478054	12500002500000
1.0888313939828094	344.1677394	12500002500000
1.0888783807530291	331.9891018	12500002500000
1.0893904924628748	304.1427408	12500002500000
1.0894101860384715	335.014562	12500002500000
1.0895698439892951	310.935685	12500002500000
1.0896887202482222	357.3181968	12500002500000
1.089837792114058	281.9977604	12500002500000
1.0899343817657767	220.554588	12500002500000
1.0901372062764227	233.306223	12500002500000
1.090203939667513	293.366595	12500002500000
1.0903099139249104	243.524514	12500002500000
1.0903309377456674	248.539496	12500002500000
1.0903453312188978	304.188626	12500002500000
1.0907514327704435	305.432225	12500002500000
1.0908673882870996	319.63107	12500002500000
1.0908853482844874	294.2843586	12500002500000
1.0909001867296657	287.2681798	12500002500000
1.091033690665769	272.523237	12500002500000
1.091147907147004	301.1779648	12500002500000
1.0911595280143025	273.115685	12500002500000
1.0911615931813992	235.693105	12500002500000
1.0912578240454858	231.475773	12500002500000
1.091339019522194	391.3055622	12500002500000
1.0913398818176263	335.0624146	12500002500000
1.0913529390285162	205.5555968	12500002500000
1.0913927470162557	377.7318464	12500002500000
1.0914520784989752	378.185523	12500002500000
1.0915679836822672	284.5944004	12500002500000
1.091656881504973	228.3189064	12500002500000
1.091663037580913	337.2228426	12500002500000
1.0916968569287502	320.5995456	12500002500000
1.0921513195360553	369.4271954	12500002500000
1.092168128375409	312.8105444	12500002500000
1.0923858539891746	245.8051318	12500002500000
1.0925664824473027	410.0256726	12500002500000
1.0927404438579094	266.4840808	12500002500000
1.0928110807435916	307.3891794	12500002500000
1.0928378244763348	224.0900372	12500002500000
1.0929179642231976	252.117344	12500002500000
1.0930430856059201	423.06039	12500002500000
1.0933466975068913	268.1249296	12500002500000
1.0936949640388045	195.0204486	12500002500000
1.093817448771774	293.6204296	12500002500000
1.0940090050311049	198.6398004	12500002500000
1.094041918278192	284.6529624	12500002500000
1.0940919897841446	337.0371852	12500002500000
1.0940996570650017	198.827356	12500002500000
1.0941163330558688	281.5957934	12500002500000
1.0942240349919858	252.0252522	12500002500000
1.0942725335829098	287.9789416	12500002500000
1.0943235236797864	268.6518158	12500002500000
1.0943699754779839	338.4869522	12500002500000
1.0946345142211735	238.1243982	12500002500000
1.0946552271437506	384.659663	12500002500000
1.0946949227008098	375.0259812	12500002500000
1.0947015385489962	283.858788	12500002500000
1.094713111131937	329.8305314	12500002500000
1.0947308575793882	278.1669794	12500002500000
1.0949786742304863	264.969027	12500002500000
1.095060377239407	243.1377432	12500002500000
1.095183571914702	367.8116214	12500002500000
1.0954531938795822	243.1638766	12500002500000
1.0957153260767734	361.4468582	12500002500000
1.0963976592067108	322.6105836	12500002500000
1.096556006545082	262.2003486	12500002500000
1.0966181767039431	247.990109	12500002500000
1.0967085400412988	357.488564	12500002500000
1.096778456458697	257.2671154	12500002500000
1.096995165418582	318.858757	12500002500000
1.0971940356303649	332.7996872	12500002500000
1.0971942566652744	297.7941284	12500002500000
1.097214802462569	254.6971248	12500002500000
1.0974385068649737	383.7575112	12500002500000
1.0975043560739863	330.5344344	12500002500000
1.0975371723023832	276.73054	12500002500000
1.0980048368710924	315.9380238	12500002500000
1.0980298233253358	321.7786026	12500002500000
1.098039861503958	255.3113946	12500002500000
1.09837609685656	259.3985346	12500002500000
1.0984945801558528	276.813561	12500002500000
1.0985684724725029	341.7992094	12500002500000
1.0985744627835294	232.136106	12500002500000
1.0986134519778532	302.0574144	12500002500000
1.0986810629996528	267.0369236	12500002500000
1.0987052058914468	309.898233	12500002500000
1.0988147713516914	302.4891344	12500002500000
1.0988309278795452	230.5089842	12500002500000
1.0988841971987915	305.0054558	12500002500000
1.098930467943659	222.799684	12500002500000
1.0990329783341717	190.0148364	12500002500000
1.0990689145865131	251.615899	12500002500000
1.0991210462641097	278.9640876	12500002500000
1.0993761563356033	318.2533442	12500002500000
1.0993891619375609	204.4655128	12500002500000
1.0995036352400611	277.976084	12500002500000
1.0997979065862753	265.1514874	12500002500000
1.0998332919413896	313.0032758	12500002500000
1.1000447193958331	212.2505892	12500002500000
1.1005479439176875	325.0856404	12500002500000
1.1008376479706423	257.3350216	12500002500000
1.1009104152641582	234.3082998	12500002500000
1.1009526354710566	229.2336986	12500002500000
1.1010133283641246	294.1961764	12500002500000
1.1011198501805004	217.5832906	12500002500000
1.1011769413519086	288.6560868	12500002500000
1.1012137122591572	311.6333232	12500002500000
1.1012829755740934	244.4688858	12500002500000
1.1013576927518938	235.0354978	12500002500000
1.1014818229434369	381.8394458	12500002500000
1.1016078676220982	363.0200694	12500002500000
1.1016727857291235	319.3297136	12500002500000
1.1017160348110702	321.1093492	12500002500000
1.1017963563581166	285.8202834	12500002500000
1.101908663948258	313.5991056	12500002500000
1.1019454698197158	314.089279	12500002500000
1.1022681288563445	284.5241344	12500002500000
1.1023596829838735	285.0991736	12500002500000
1.1025624102605804	245.1345912	12500002500000
1.1026617734901492	333.2766982	12500002500000
1.102662135313782	236.8634384	12500002500000
1.1026867718307791	347.6998934	12500002500000
1.1027342184641404	214.9629612	12500002500000
1.1028953583578278	269.4480268	12500002500000
1.1029223402620665	336.2991114	12500002500000
1.1029288521940397	222.5736912	12500002500000
1.1029977054426785	255.723025	12500002500000
1.103458043930072	283.873038	12500002500000
1.103483016119838	260.130231	12500002500000
1.103556638931455	315.8822182	12500002500000
1.1037421900987556	287.4186558	12500002500000
1.1038671996288616	210.2664494	12500002500000
1.103913311252215	288.0648702	12500002500000
1.1039350121387583	322.0421506	12500002500000
1.1039689119677225	236.0613962	12500002500000
1.1039824803588305	306.4389244	12500002500000
1.1040220146110986	346.3084836	12500002500000
1.1041242928788884	334.8529062	12500002500000
1.1042482592302374	315.1417072	12500002500000
1.1044525780621923	256.38761	12500002500000
1.1047717463506863	302.8482406	12500002500000
1.1047879532823082	223.1498714	12500002500000
1.1047916585535968	353.02619	12500002500000
1.1050475933845385	317.7857414	12500002500000
1.1050499363597268	320.951287	12500002500000
1.1051484819584951	328.9238956	12500002500000
1.1052705898146296	248.7951384	12500002500000
1.1052876332712356	312.5659354	12500002500000
1.10541002768577	233.2318806	12500002500000
1.1054970838151663	300.6192798	12500002500000
1.105560085980279	338.4227598	12500002500000
1.1058918380927638	270.6848388	12500002500000
1.106331588111857	408.3203028	12500002500000
1.106351195665606	273.5352574	12500002500000
1.1068665614151254	241.8397512	12500002500000
1.1071255049994329	327.711995	12500002500000
1.107166399316578	215.5354732	12500002500000
1.1071692499521766	271.1128546	12500002500000
1.1071780030901122	366.0738132	12500002500000
1.1072044097257718	270.4918054	12500002500000
1.1072858767357383	291.9231376	12500002500000
1.1072944014669526	261.8189346	12500002500000
1.107368391141882	215.0865818	12500002500000
1.107457358602494	287.5080098	12500002500000
1.1074774102815446	339.2058114	12500002500000
1.1075988879467071	234.8121774	12500002500000
1.1076610429055511	249.058219	12500002500000
1.1077504581935425	266.4481602	12500002500000
1.1078006730595316	299.7869726	12500002500000
1.1078575601751357	266.3250816	12500002500000
1.1078653991340406	257.3071924	12500002500000
1.1079016449067116	213.2392256	12500002500000
1.1079512513716263	336.9557258	12500002500000
1.1079532504254643	350.0372924	12500002500000
1.1079929279957477	289.5876422	12500002500000
1.1081219571371228	303.7893036	12500002500000
1.1081343040378564	423.50228	12500002500000
1.1081974726480994	282.5741404	12500002500000
1.1083514833666492	301.4240594	12500002500000
1.1084775602699708	267.9659312	12500002500000
1.108491268019505	275.0312442	12500002500000
1.108668194480103	246.7036788	12500002500000
1.1087071522793714	230.4966174	12500002500000
1.10872675829011	245.260517	12500002500000
1.108753952820278	202.5582634	12500002500000
1.1090141466281491	289.0699764	12500002500000
1.1090325292564376	358.8559926	12500002500000
1.1091584972941395	269.7227132	12500002500000
1.109242720973048	265.8337388	12500002500000
1.1093793021115204	302.8238498	12500002500000
1.1095574564910675	233.2422302	12500002500000
1.1096134222568457	416.5762936	12500002500000
1.1096139381412098	236.227313	12500002500000
1.1096965037162825	231.8427114	12500002500000
1.1097680646643702	287.3310538	12500002500000
1.109793339734665	228.3398572	12500002500000
1.1101014862620764	380.7745956	12500002500000
1.1101054813617552	242.8099172	12500002500000
1.110132871089215	255.879034	12500002500000
1.110192027289875	408.651128	12500002500000
1.1103410124938482	240.653073	12500002500000
1.1103628012108526	306.7437694	12500002500000
1.1104288187968159	303.3820978	12500002500000
1.1105607573527605	302.48005	12500002500000
1.1105689519020672	262.2563312	12500002500000
1.110737068892558	276.8398454	12500002500000
1.1109480982102309	258.8738034	12500002500000
1.1109523044937066	331.089979	12500002500000
1.1110785097971272	349.591265	12500002500000
1.1110848501986612	316.8295668	12500002500000
1.1113438028276277	291.2013392	12500002500000
1.1114385642524156	198.421572	12500002500000
1.111478396569273	275.822173	12500002500000
1.1118129190292618	265.668074	12500002500000
1.1119190312470386	314.4734724	12500002500000
1.1119477369352806	408.3631486	12500002500000
1.1120086368503443	269.3305164	12500002500000
1.1123599352705114	306.9724622	12500002500000
1.112607994994614	321.2202346	12500002500000
1.1126417616413882	270.955232	12500002500000
1.1127659458093215	349.8282344	12500002500000
1.1128135055238193	237.2953608	12500002500000
1.112889379920934	288.8093144	12500002500000
1.1129778771193606	247.7894106	12500002500000
1.1131147444848697	281.2790276	12500002500000
1.113155862566094	335.7425688	12500002500000
1.1132997225277506	318.7473254	12500002500000
1.1133651224547387	284.794056	12500002500000
1.1134725162487304	287.1530604	12500002500000
1.1134903155608913	300.1013492	12500002500000
1.113655682943975	207.2073064	12500002500000
1.1139442626396043	362.7870538	12500002500000
1.1139789080054805	260.4329198	12500002500000
1.1140097122872363	369.3021892	12500002500000
1.1140462891909244	225.6666816	12500002500000
1.1141452233007318	289.9758	12500002500000
1.1142285927154774	355.6216506	12500002500000
1.1142458781498816	339.5832574	12500002500000
1.1143271825930814	345.9119256	12500002500000
1.1144762720015715	350.9216674	12500002500000
1.1145869701024729	262.2262034	12500002500000
1.1146737018250006	253.4580728	12500002500000
1.1148390236602133	276.1317422	12500002500000
1.1148881151689385	292.5774514	12500002500000
1.1149597316268478	269.7999086	12500002500000
1.1151253878286478	271.6364228	12500002500000
1.115146657680304	337.3084412	12500002500000
1.1153113972890851	347.2673926	12500002500000
1.1153611380575064	221.4546086	12500002500000
1.1157760807968378	300.8214272	12500002500000
1.1158662961071444	268.4560168	12500002500000
1.1160841205849372	229.9293844	12500002500000
1.1161049143032178	264.5717164	12500002500000
1.1161664444090105	280.9376354	12500002500000
1.1162905787122148	279.2296618	12500002500000
1.1164078065304652	232.4722088	12500002500000
1.1167407626070271	319.1734712	12500002500000
1.1168398559986787	335.8824024	12500002500000
1.1170838812655473	371.5384566	12500002500000
1.1171639207221915	288.632491	12500002500000
1.1173042531799795	254.3384794	12500002500000
1.1173208721701815	173.7868162	12500002500000
1.1173862865275763	285.7666924	12500002500000
1.1176177860610401	154.3633826	12500002500000
1.117802769741474	278.6998194	12500002500000
1.1178367160949467	283.6369862	12500002500000
1.117915749444102	247.4265412	12500002500000
1.1181293897580893	286.4817408	12500002500000
1.1181759950352816	231.1844628	12500002500000
1.118478516079354	264.5632806	12500002500000
1.1184999885958782	275.1608116	12500002500000
1.1187765204915792	391.1158922	12500002500000
1.1189280334332432	274.0491812	12500002500000
1.11894555047032	340.771828	12500002500000
1.1190060005415559	277.3300722	12500002500000
1.1190236113421288	202.3604114	12500002500000
1.1190370988945957	323.122552	12500002500000
1.1190395207158546	382.365621	12500002500000
1.119551325185279	313.1673326	12500002500000
1.1196533203682115	264.7883142	12500002500000
1.1196794936127803	278.1097888	12500002500000
1.1197955094899572	250.0182068	12500002500000
1.119818873608838	393.9995504	12500002500000
1.1199394993149077	240.5565996	12500002500000
1.1199730080139552	260.9376444	12500002500000
1.120004363288499	310.9320628	12500002500000
1.1200860435566207	258.4236068	12500002500000
1.1200931045116755	322.8714966	12500002500000
1.1201080303522866	262.2278274	12500002500000
1.1201692023876333	275.4015702	12500002500000
1.1202462614486866	281.9008956	12500002500000
1.120383017525803	376.5434338	12500002500000
1.120397263461593	292.2303382	12500002500000
1.1203982497362979	294.3985506	12500002500000
1.1206086131823805	250.4376526	12500002500000
1.120692391407764	307.1009596	12500002500000
1.1206932570513004	230.193774	12500002500000
1.1207139561315635	261.8166634	12500002500000
1.1207671115469144	309.5636418	12500002500000
1.1208275775536576	210.7710794	12500002500000
1.120888894175924	348.4952368	12500002500000
1.1209115968077183	264.5259012	12500002500000
1.121145301340464	293.3196412	12500002500000
1.1214090305076754	299.1252924	12500002500000
1.1216148384770448	278.0294254	12500002500000
1.121904115124256	298.5463146	12500002500000
1.1219520498718012	263.8177598	12500002500000
1.121977505431687	216.565295	12500002500000
1.1221174199686632	274.9978072	12500002500000
1.1221384402934251	204.6077146	12500002500000
1.122153923031222	204.4038378	12500002500000
1.1221982802905974	253.9819892	12500002500000
1.1222835066221684	336.832333	12500002500000
1.122287793739139	339.0461606	12500002500000
1.1226949711152931	235.4966574	12500002500000
1.1228863318365851	413.1158898	12500002500000
1.1229209529729425	272.4825936	12500002500000
1.1229458485108963	252.5187606	12500002500000
1.1229583715192095	318.3557336	12500002500000
1.1229812634339056	228.7153932	12500002500000
1.1230996287667447	261.9170022	12500002500000
1.1234261109581605	288.2266374	12500002500000
1.1234478743153111	230.416079	12500002500000
1.1239084044785894	297.8775266	12500002500000
1.1239566565415355	356.5549694	12500002500000
1.123991243546853	325.147063	12500002500000
1.1240982089416915	299.074824	12500002500000
1.1241874502561675	221.3776978	12500002500000
1.1241980789536417	362.5424338	12500002500000
1.1242032206430292	321.8841878	12500002500000
1.1242116547386118	292.7893342	12500002500000
1.1242733621969891	269.174506	12500002500000
1.1243211595714742	251.2436446	12500002500000
1.1246957211878668	325.3872296	12500002500000
1.1247003420283814	326.3476568	12500002500000
1.1248851793989476	287.9025334	12500002500000
1.1249685202642552	342.1806964	12500002500000
1.1250428460749102	284.6561966	12500002500000
1.1250866474152943	379.2572498	12500002500000
1.1251118391796613	232.086301	12500002500000
1.1251952017593805	306.5495476	12500002500000
1.1252202605448982	266.0424126	12500002500000
1.1254596891474946	285.5826654	12500002500000
1.1254745265225576	279.8149374	12500002500000
1.1255144635564838	294.482528	12500002500000
1.1255362072746111	180.9186524	12500002500000
1.1256120707393775	285.5377574	12500002500000
1.125816307950709	349.8291662	12500002500000
1.1258429198173951	343.5279188	12500002500000
1.125856951585792	313.2070036	12500002500000
1.1258591050267357	299.2133548	12500002500000
1.1259466792930135	226.1400154	12500002500000
1.1259801223085422	254.6127962	12500002500000
1.126116194985374	224.7039612	12500002500000
1.12621811251537	302.9860438	12500002500000
1.1263245253987788	257.904773	12500002500000
1.1264178520348258	323.0891962	12500002500000
1.126469621910632	312.3147098	12500002500000
1.1264838515357347	302.5577438	12500002500000
1.1265119969905415	278.2978414	12500002500000
1.1266678406420674	335.8323828	12500002500000
1.1267137719105171	363.3920258	12500002500000
1.1268090035764518	382.7266402	12500002500000
1.126865855696841	347.2386842	12500002500000
1.1269198954164164	285.6904172	12500002500000
1.1269425725300477	208.7274198	12500002500000
1.1270285581341275	269.1222336	12500002500000
1.1270647927914226	339.6354138	12500002500000
1.1270883040307154	303.0553276	12500002500000
1.1271605107416118	267.110914	12500002500000
1.1272046339107251	378.0694678	12500002500000
1.1272874958633907	354.6	12500002500000
1.1273864370245748	257.0999658	12500002500000
1.1274005381977694	258.0495388	12500002500000
1.12746459278343	314.8297094	12500002500000
1.127488613014981	271.2837748	12500002500000
1.1276373575152034	275.8914762	12500002500000
1.1276573035899915	266.529892	12500002500000
1.1277501076133052	273.0381912	12500002500000
1.1278542233219464	356.2485474	12500002500000
1.1279165882332671	421.1860416	12500002500000
1.1279420111003544	198.36848	12500002500000
1.127972744429505	221.8758244	12500002500000
1.1280784608447254	364.5920536	12500002500000
1.128154203984128	239.311379	12500002500000
1.1282364377859997	266.4619226	12500002500000
1.1285229682494131	276.7452082	12500002500000
1.128637968540961	279.7204134	12500002500000
1.1287235753435134	202.847249	12500002500000
1.1288193004840692	368.5491774	12500002500000
1.1288715634921704	351.982587	12500002500000
1.128906254029647	317.1588184	12500002500000
1.1292045208585813	216.4308294	12500002500000
1.1292490481497328	323.9128418	12500002500000
1.1292690512650208	235.974329	12500002500000
1.129473397602532	213.4934444	12500002500000
1.129486488750461	272.713059	12500002500000
1.1295091628553815	269.622993	12500002500000
1.129552790087799	247.7943894	12500002500000
1.1295844633741123	333.981781	12500002500000
1.129624772518412	312.456581	12500002500000
1.129645025606856	399.3645244	12500002500000
1.1296818174186565	282.676656	12500002500000
1.1296896512409729	362.7541808	12500002500000
1.1297400506714728	359.9680306	12500002500000
1.1299422274845958	313.0599246	12500002500000
1.1301221700787292	229.4954296	12500002500000
1.1302095656144109	242.0897728	12500002500000
1.1302661145328532	206.4947006	12500002500000
1.1303157635387535	334.7908848	12500002500000
1.1303895842508196	269.1466106	12500002500000
1.1304263846776137	310.8551268	12500002500000
1.1305102216536602	295.7639624	12500002500000
1.1305226328931797	222.9746466	12500002500000
1.1306029769325874	314.951039	12500002500000
1.1306648934269643	248.7316694	12500002500000
1.1306709988052943	309.7530966	12500002500000
1.130779587483079	296.5628444	12500002500000
1.131096138122046	370.7801578	12500002500000
1.1311200344240948	293.9681758	12500002500000
1.1313013899941602	256.0199192	12500002500000
1.1314030761693992	288.0801914	12500002500000
1.131481547639381	241.2937396	12500002500000
1.1314901030766935	307.0129864	12500002500000
1.1314911259058948	336.8417488	12500002500000
1.1317608462397164	260.2043044	12500002500000
1.1317773881816215	190.650948	12500002500000
1.132022023602389	240.162318	12500002500000
1.1320500419004027	308.6817562	12500002500000
1.1321120456842857	377.2688464	12500002500000
1.1322806394025229	314.2102436	12500002500000
1.132302374112467	238.0498188	12500002500000
1.1323248144584137	278.3481322	12500002500000
1.1323432696964841	289.904857	12500002500000
1.1323908920000667	289.660215	12500002500000
1.1324004686426945	439.4142478	12500002500000
1.1324230215288908	265.6311554	12500002500000
1.1324433306578945	215.6181864	12500002500000
1.1326038341950713	298.816673	12500002500000
1.1326954971394398	225.2509876	12500002500000
1.1327123373242711	242.3816406	12500002500000
1.132724743277629	225.5946348	12500002500000
1.1328589526535071	296.4691518	12500002500000
1.132864959962078	295.731522	12500002500000
1.1329577955691956	345.6254436	12500002500000
1.1330004439561083	283.669547	12500002500000
1.1330983267671282	303.471872	12500002500000
1.1332060744568735	266.9524098	12500002500000
1.1332670851328488	246.8261642	12500002500000
1.133380595058531	264.1490944	12500002500000
1.1334181530941991	281.8993844	12500002500000
1.133557575600472	303.1298226	12500002500000
1.1336169083631022	231.3342672	12500002500000
1.1336569658706828	257.5560992	12500002500000
1.1337879197681908	254.125351	12500002500000
1.1338877012345072	252.6800122	12500002500000
1.1341263674161035	258.4051418	12500002500000
1.1341575525917815	224.6350542	12500002500000
1.1345463554504212	323.213275	12500002500000
1.134716331799123	400.6782938	12500002500000
1.134752638815892	232.6187474	12500002500000
1.1347703673368823	237.5705204	12500002500000
1.1348577104815858	255.6601192	12500002500000
1.1348704699189751	260.013414	12500002500000
1.134974145759856	303.6565618	12500002500000
1.1350237023708671	250.888669	12500002500000
1.1351227463676214	291.3251698	12500002500000
1.135143782915537	266.167292	12500002500000
1.1352192652124715	225.5459772	12500002500000
1.1354210880154099	279.1085198	12500002500000
1.1354942020987657	295.9961526	12500002500000
1.1355714025444976	304.3664886	12500002500000
1.1356994894289358	210.6737268	12500002500000
1.1357691657792297	224.781891	12500002500000
1.1359068718758971	321.2980062	12500002500000
1.1359462271538243	349.4287202	12500002500000
1.1360276169384709	302.0989172	12500002500000
1.1360353191810963	241.1615198	12500002500000
1.136053221820866	250.0842948	12500002500000
1.136053957403066	205.9714488	12500002500000
1.1361279639547113	224.648169	12500002500000
1.1361400841651357	305.0046914	12500002500000
1.136277624293291	283.7497606	12500002500000
1.1362847349231509	240.7237204	12500002500000
1.1362882319845888	246.300585	12500002500000
1.1363883916136115	271.5069596	12500002500000
1.1364289814713593	294.1103046	12500002500000
1.1366095444460735	218.3335976	12500002500000
1.1366342492249255	308.2878658	12500002500000
1.1366855109415006	338.475404	12500002500000
1.1369808166737378	213.304386	12500002500000
1.1370384545873833	341.911259	12500002500000
1.1370701140649375	354.6053398	12500002500000
1.1371068014756325	286.6632076	12500002500000
1.1373722625414828	294.946082	12500002500000
1.1376499872561203	289.8727966	12500002500000
1.1376840983204142	336.2444138	12500002500000
1.1378295521204953	386.0741334	12500002500000
1.137930533588334	286.6820036	12500002500000
1.1380196317482874	355.2877374	12500002500000
1.1380219296765834	320.4561306	12500002500000
1.1380934797938005	245.6050018	12500002500000
1.1381503527632042	235.2711386	12500002500000
1.138450298711522	323.1391448	12500002500000
1.1384514965691737	348.208537	12500002500000
1.138471520232069	317.8182842	12500002500000
1.1385744777975972	360.9577822	12500002500000
1.1385799671893433	312.045761	12500002500000
1.1387284655234162	303.9713182	12500002500000
1.1387900571647127	333.8412006	12500002500000
1.1389450943315884	301.2785018	12500002500000
1.1390222663754122	353.9522024	12500002500000
1.1390745704527199	366.9931094	12500002500000
1.1390784501212323	287.8927694	12500002500000
1.1391911878751817	299.1166554	12500002500000
1.1392522431023224	278.088882	12500002500000
1.1396375244385823	278.9382826	12500002500000
1.1396419928938668	278.5465366	12500002500000
1.13982141303615	237.9851082	12500002500000
1.1398558903958609	263.9208694	12500002500000
1.1402392113547837	293.342413	12500002500000
1.1404471881185958	290.24388	12500002500000
1.1407246936021695	313.0798588	12500002500000
1.1409586136955343	338.8365192	12500002500000
1.1409817617733022	380.3817046	12500002500000
1.1411842422267524	336.5924098	12500002500000
1.1413401002120156	243.8745666	12500002500000
1.1414732146473718	225.7564504	12500002500000
1.1415277592452746	232.6385786	12500002500000
1.1416224169852516	270.9013802	12500002500000
1.1418701595942702	285.6546174	12500002500000
1.141905957759643	231.6102296	12500002500000
1.1419964263598024	278.1727508	12500002500000
1.14199730252128	273.696231	12500002500000
1.1420962225528608	208.08682	12500002500000
1.1421001765299708	290.3509446	12500002500000
1.1421696105588977	224.2850492	12500002500000
1.1423468443303044	244.8169664	12500002500000
1.1424741068460522	259.0115714	12500002500000
1.1424878404300838	291.8216086	12500002500000
1.1425839228780457	281.9861772	12500002500000
1.142774166123344	274.3831798	12500002500000
1.1428951038110908	246.275991	12500002500000
1.1429651843339346	338.8525354	12500002500000
1.1431072585357207	290.9771874	12500002500000
1.1431445903617994	336.6698956	12500002500000
1.1431695613430084	295.0242774	12500002500000
1.143171227778653	243.953205	12500002500000
1.1434504177489837	306.3992904	12500002500000
1.1434559571286536	319.5591678	12500002500000
1.1434891173083497	317.2913764	12500002500000
1.1435074669475682	372.0287586	12500002500000
1.143668664477956	258.1800582	12500002500000
1.14382449750967	280.6852018	12500002500000
1.1439444584195422	226.2145692	12500002500000
1.144173286403817	254.0603778	12500002500000
1.14434463784761	282.1165906	12500002500000
1.1445007202819544	215.5756846	12500002500000
1.1445879706534148	282.9913602	12500002500000
1.1445962690222813	232.2813706	12500002500000
1.144619825239254	252.7839214	12500002500000
1.1448610721062094	299.9935918	12500002500000
1.1449099174153978	293.0635686	12500002500000
1.1449687266561497	299.8198116	12500002500000
1.1454629334025332	266.7303118	12500002500000
1.1454808340483515	293.8141696	12500002500000
1.1455402920521616	182.6637306	12500002500000
1.1457799359171952	217.1084206	12500002500000
1.1458031178413792	268.919648	12500002500000
1.1458036389070672	277.36799	12500002500000
1.1458634414065252	269.809382	12500002500000
1.1460341702273955	290.042838	12500002500000
1.1461147920821797	238.420525	12500002500000
1.1462365051588836	267.5482252	12500002500000
1.1463388433338282	242.8430828	12500002500000
1.1463656926238348	327.7996352	12500002500000
1.1464313070123329	250.260898	12500002500000
1.1464634861171503	290.313825	12500002500000
1.1466111798633862	368.418823	12500002500000
1.1466251009196342	297.7108564	12500002500000
1.1466716453207884	290.8932328	12500002500000
1.146773872326604	408.0231544	12500002500000
1.1468590873033766	387.639063	12500002500000
1.1468966378412335	336.1393844	12500002500000
1.1470328933041587	272.9622466	12500002500000
1.1471001436728074	343.265559	12500002500000
1.147176215571156	318.52143	12500002500000
1.1472037663719168	323.5667044	12500002500000
1.147292419212599	244.443978	12500002500000
1.1474605762876002	184.705623	12500002500000
1.147511412017748	246.2553938	12500002500000
1.1476098265094594	239.242607	12500002500000
1.147690161942157	264.3159212	12500002500000
1.1477980924272142	390.4511234	12500002500000
1.14796403693643	245.1493894	12500002500000
1.1481144841897881	251.489959	12500002500000
1.1481479306006972	310.3129714	12500002500000
1.1483034994513244	299.1894004	12500002500000
1.1484948728041768	294.9546166	12500002500000
1.1485779089549806	278.7073808	12500002500000
1.1486150745183608	243.8300418	12500002500000
1.1487331584547742	219.2432672	12500002500000
1.1487571974038242	237.8987128	12500002500000
1.1489033611091202	244.4648314	12500002500000
1.1489205551283523	266.7593176	12500002500000
1.149058804464928	292.9643354	12500002500000
1.149064439734259	322.1927724	12500002500000
1.149204808931228	267.8923224	12500002500000
1.1492113014083551	345.7303372	12500002500000
1.149216528846262	322.1245404	12500002500000
1.149265605052435	262.5481146	12500002500000
1.1492870515359557	304.8783172	12500002500000
1.1494613207273487	282.805148	12500002500000
1.149776395179062	330.1393684	12500002500000
1.1498164294544573	273.1231812	12500002500000
1.1498713200035366	274.8571778	12500002500000
1.150396611068096	361.2044118	12500002500000
1.1504173853347108	325.8214068	12500002500000
1.150461019198667	294.465315	12500002500000
1.1505058927453646	279.2861032	12500002500000
1.1505388636709033	257.2457674	12500002500000
1.1505419383979305	252.7408634	12500002500000
1.150585636323155	328.2976254	12500002500000
1.1506409069905834	264.7419066	12500002500000
1.1514089028114958	249.256822	12500002500000
1.1514978024358156	296.646034	12500002500000
1.1515982672425475	312.039349	12500002500000
1.1517727043765786	276.7656522	12500002500000
1.1518583845737764	240.543175	12500002500000
1.1519519516094898	246.0947076	12500002500000
1.1520480469047176	242.26554	12500002500000
1.1521025666368578	253.8896682	12500002500000
1.1521280327878975	278.6637152	12500002500000
1.1521629127852917	257.903528	12500002500000
1.1522665287047251	326.804786	12500002500000
1.1523660191894294	264.0891518	12500002500000
1.1525067560411222	331.622867	12500002500000
1.1526098311756456	378.4912412	12500002500000
1.1527368042472979	240.2149942	12500002500000
1.1528217075342626	259.6818594	12500002500000
1.1528309018363945	222.0003254	12500002500000
1.1529321822750025	340.5810386	12500002500000
1.1530338768140538	350.6498306	12500002500000
1.1530822749736982	291.9508814	12500002500000
1.1532105846649312	235.4416472	12500002500000
1.153365677824913	290.6800384	12500002500000
1.1536035882221076	342.96094	12500002500000
1.1536721400823944	257.439651	12500002500000
1.153910981857539	211.3994422	12500002500000
1.1541012658889414	321.005904	12500002500000
1.1541282612085615	316.7199286	12500002500000
1.1541652242441	369.069898	12500002500000
1.1542272794919768	325.3588762	12500002500000
1.154294001695694	298.1174102	12500002500000
1.154402867273733	248.7877302	12500002500000
1.1546007339013378	218.2848498	12500002500000
1.1546884368296282	273.8578124	12500002500000
1.15474007585486	329.5755972	12500002500000
1.154773092674552	281.2874166	12500002500000
1.1548905652537869	264.0241096	12500002500000
1.1552139226007414	255.2717754	12500002500000
1.1552804531208185	277.484848	12500002500000
1.155323212309979	257.7172906	12500002500000
1.1554051280824216	265.9977222	12500002500000
1.1554061822706037	303.070475	12500002500000
1.155509496626705	318.641176	12500002500000
1.1555768453201556	301.7794394	12500002500000
1.1555886534600264	315.2422192	12500002500000
1.1556390219067385	238.4405218	12500002500000
1.1557798028606885	298.0532154	12500002500000
1.1559550347314946	271.7492798	12500002500000
1.1559936929430417	269.3814338	12500002500000
1.1560116766745252	339.8472706	12500002500000
1.1560317000811997	289.2326698	12500002500000
1.1562028203407737	229.781445	12500002500000
1.1562893861651022	296.8510164	12500002500000
1.1564101880568625	334.339303	12500002500000
1.1564250370336884	385.6528688	12500002500000
1.1564389549002438	274.0749862	12500002500000
1.1565931908439229	259.1739404	12500002500000
1.1566096146388367	342.2794054	12500002500000
1.1566903197617309	264.3680224	12500002500000
1.1567388090355877	287.3363432	12500002500000
1.1567627499796238	334.8669628	12500002500000
1.1567696474655582	390.4126378	12500002500000
1.156822723093207	269.1506284	12500002500000
1.1569790597083016	291.3579048	12500002500000
1.1570236845035933	307.1509838	12500002500000
1.1572318332037537	339.6451492	12500002500000
1.1573016726925336	316.8138922	12500002500000
1.1574391429767086	241.9405184	12500002500000
1.15755598893879	301.558868	12500002500000
1.1577592092087037	363.687636	12500002500000
1.1579397559099145	217.8432684	12500002500000
1.157953805015708	352.142256	12500002500000
1.158056531898495	307.246596	12500002500000
1.1580958088114277	370.3223592	12500002500000
1.158143205818984	370.9882724	12500002500000
1.158162196888311	252.6088312	12500002500000
1.1582864380845137	311.816809	12500002500000
1.1582924955045146	343.9086194	12500002500000
1.1588558314757238	206.1256866	12500002500000
1.1588829022677642	204.2183602	12500002500000
1.1590773608354212	274.6721242	12500002500000
1.1591123216980277	272.8680672	12500002500000
1.1591158186594217	228.2887784	12500002500000
1.1593398703267297	246.0411	12500002500000
1.1593902316900242	277.492207	12500002500000
1.1595429976536091	343.6412152	12500002500000
1.159571923713873	293.3279402	12500002500000
1.1595807198129466	308.8621808	12500002500000
1.1596214604262458	283.370663	12500002500000
1.159639297135565	247.7897388	12500002500000
1.1598401783136472	264.3021604	12500002500000
1.159844016727773	294.9769168	12500002500000
1.160029323799746	398.949722	12500002500000
1.160176794128977	342.8925176	12500002500000
1.160177490958764	290.2836944	12500002500000
1.16051808784888	264.6677154	12500002500000
1.1605752863620282	371.555978	12500002500000
1.1605787627507185	247.0291502	12500002500000
1.160608283442979	209.5459788	12500002500000
1.1606475638170384	216.8102522	12500002500000
1.1607454932382906	296.2373672	12500002500000
1.1608062776272112	276.6180132	12500002500000
1.1609532843299588	219.3065792	12500002500000
1.1609649459297953	214.7970608	12500002500000
1.1609888407128983	264.8313222	12500002500000
1.1610122022445353	369.6819146	12500002500000
1.1610496265813288	325.4807122	12500002500000
1.1610887070843474	370.1866456	12500002500000
1.1611725302749618	189.7056654	12500002500000
1.1611952482341343	290.1143438	12500002500000
1.1617011340511876	252.5866296	12500002500000
1.1617428532344172	295.7662308	12500002500000
1.161864541515755	336.0869958	12500002500000
1.1621213847041432	347.8646248	12500002500000
1.162178336886768	324.4188634	12500002500000
1.1622643211394892	346.095921	12500002500000
1.1625187388591391	307.8233874	12500002500000
1.1625776969750448	325.4592062	12500002500000
1.1625904353359449	253.690776	12500002500000
1.1630952584702583	230.6186398	12500002500000
1.1631167532907696	235.1571548	12500002500000
1.1631768538852825	293.4967862	12500002500000
1.163364760165596	249.7619502	12500002500000
1.1635464995079283	291.8481252	12500002500000
1.1635949720109935	302.5579982	12500002500000
1.1635958865207423	273.2249888	12500002500000
1.1636972268936965	287.4354834	12500002500000
1.1638002382483938	315.5025622	12500002500000
1.1638110321473247	253.2918248	12500002500000
1.1638234833468133	222.8448222	12500002500000
1.1639823970093035	315.0982268	12500002500000
1.1639901522344278	258.5345374	12500002500000
1.1641010125323228	350.1084078	12500002500000
1.1644370551333862	289.6418816	12500002500000
1.1644854241012772	250.8090406	12500002500000
1.1645863081856025	241.5559092	12500002500000
1.1648559606160722	217.3086754	12500002500000
1.1650479083548049	240.3097862	12500002500000
1.1650954279832524	379.4959176	12500002500000
1.1651048189514737	355.7374998	12500002500000
1.1651071092034118	276.0830012	12500002500000
1.165229943370115	268.1710732	12500002500000
1.165245372747998	252.725657	12500002500000
1.165486789669313	256.4422672	12500002500000
1.1659283089840229	325.3490642	12500002500000
1.1661693767714505	343.807601	12500002500000
1.166246880277459	291.3346196	12500002500000
1.1662469322690514	262.191705	12500002500000
1.1662608713983955	300.8320462	12500002500000
1.1662779873101117	300.0904594	12500002500000
1.1664076713285625	228.3990278	12500002500000
1.1667773695305952	322.921648	12500002500000
1.1668499518541278	228.4445582	12500002500000
1.1668972185468558	347.0053188	12500002500000
1.1673065596009915	260.4911626	12500002500000
1.167395483613046	359.3333666	12500002500000
1.1674271004308114	359.1588516	12500002500000
1.167434126457594	315.2624936	12500002500000
1.1675230935031728	269.742981	12500002500000
1.1676686881187641	319.1691952	12500002500000
1.1677045041724357	206.137367	12500002500000
1.16774976821456	310.0135884	12500002500000
1.1678107646722804	312.4586928	12500002500000
1.1680763804627972	305.016587	12500002500000
1.1683224064040012	314.0975938	12500002500000
1.1683973089504185	291.5452828	12500002500000
1.1684298996145088	283.4048978	12500002500000
1.1684667356436242	298.1292616	12500002500000
1.1686393504068988	283.3929422	12500002500000
1.1686429096742958	217.8628882	12500002500000
1.168771213050528	254.6402736	12500002500000
1.1688092065269609	309.060113	12500002500000
1.168900318033665	260.1958094	12500002500000
1.1689668094148855	321.379838	12500002500000
1.169132417320541	224.9539636	12500002500000
1.1691598812179729	293.5308066	12500002500000
1.1693854431751631	265.450743	12500002500000
1.1695326206711012	225.9331572	12500002500000
1.169611780154692	339.0281774	12500002500000
1.1696639108927	251.4668676	12500002500000
1.1698641296333079	335.5411738	12500002500000
1.1710968974556761	379.3026402	12500002500000
1.1711800145361695	196.6250082	12500002500000
1.171363017729068	318.4145472	12500002500000
1.1714210279219963	237.3618656	12500002500000
1.171428520978136	265.2715904	12500002500000
1.1715787675074036	324.6715234	12500002500000
1.1716064311276382	285.2704904	12500002500000
1.1716776605634225	278.5430478	12500002500000
1.1718174145448947	235.1841864	12500002500000
1.1718179952017134	363.4183696	12500002500000
1.1719363735147719	284.6703546	12500002500000
1.1720545694046716	265.599686	12500002500000
1.1723384346241164	304.406409	12500002500000
1.1724054098709566	253.4321682	12500002500000
1.1724961719070284	347.2189266	12500002500000
1.1725902654617557	368.4579252	12500002500000
1.172612198891385	241.16712	12500002500000
1.172842635222163	233.9115856	12500002500000
1.1730456283835196	320.2500392	12500002500000
1.1731985706838697	259.3813512	12500002500000
1.1732950656553482	261.1421014	12500002500000
1.1733209102866808	262.0623246	12500002500000
1.1733938171528622	314.908526	12500002500000
1.1734020851663287	285.598521	12500002500000
1.1734048707413565	322.8295186	12500002500000
1.1736806342522634	354.4906014	12500002500000
1.1737162999764486	317.1196616	12500002500000
1.1737946638568966	299.6856556	12500002500000
1.1739037903178824	337.7350646	12500002500000
1.1739418044648344	217.8147106	12500002500000
1.1739670138215392	277.686062	12500002500000
1.1740346813963791	274.1049852	12500002500000
1.174075208713644	323.0488752	12500002500000
1.1741329822731674	323.6285254	12500002500000
1.1741596613758565	300.3852482	12500002500000
1.1741911942214036	276.5033356	12500002500000
1.1743846944113292	238.169045	12500002500000
1.1745519855582922	207.7491002	12500002500000
1.1746944700120974	283.9058174	12500002500000
1.174768871479885	247.55758	12500002500000
1.1751056636640254	237.4416208	12500002500000
1.1751787736013557	428.2580586	12500002500000
1.1751943238211495	189.2430234	12500002500000
1.1753289170552252	291.8375464	12500002500000
1.17546837699165	258.0719704	12500002500000
1.1755944812278545	250.8960812	12500002500000
1.1756257734316289	270.5662358	12500002500000
1.1756361938895727	268.0369348	12500002500000
1.1757015911529636	366.5456304	12500002500000
1.1759350948092275	279.4413726	12500002500000
1.1759550032786492	353.9714928	12500002500000
1.1761041850973202	257.1457112	12500002500000
1.176119168763738	275.6069596	12500002500000
1.1763296688286564	267.3330314	12500002500000
1.1763635011168991	295.4448752	12500002500000
1.1765069242579886	223.467929	12500002500000
1.176663260441186	256.245445	12500002500000
1.1767756114003485	319.048085	12500002500000
1.1768171039872684	261.3922794	12500002500000
1.1769076319530545	267.8722986	12500002500000
1.176943370637086	271.6207456	12500002500000
1.176969861774012	248.911901	12500002500000
1.1771428588795154	306.029442	12500002500000
1.1772067141762728	205.3402248	12500002500000
1.1773128320541923	319.4686394	12500002500000
1.1775606347814658	331.1666046	12500002500000
1.1776195958117597	258.873277	12500002500000
1.1776250913426254	251.3892132	12500002500000
1.1780283174209352	260.669166	12500002500000
1.1782753164960882	223.0181714	12500002500000
1.1783771301592547	322.8193594	12500002500000
1.1784157306685814	357.2793836	12500002500000
1.1784178908086136	331.2483968	12500002500000
1.178518812013027	298.9758092	12500002500000
1.178725066655249	222.7101736	12500002500000
1.178917705008334	252.9871286	12500002500000
1.1789890943388317	325.3047952	12500002500000
1.1789994222757256	316.2149844	12500002500000
1.1791097045500991	243.6065056	12500002500000
1.1794701239239678	244.4016398	12500002500000
1.1794819747787524	368.0707282	12500002500000
1.1797236347921545	323.3992482	12500002500000
1.1797299379060135	281.2541748	12500002500000
1.1797764755577158	300.5589166	12500002500000
1.1799639425626205	358.3943062	12500002500000
1.180022107801625	286.2938486	12500002500000
1.1802075867968609	258.2700238	12500002500000
1.1804021159620042	311.0955888	12500002500000
1.1804183995582802	268.7431282	12500002500000
1.180592346835572	345.5446658	12500002500000
1.1806446768502186	386.727113	12500002500000
1.1807149850435397	263.6915526	12500002500000
1.1808040630764878	323.450136	12500002500000
1.1808653356220735	320.4980382	12500002500000
1.180932785931458	320.775152	12500002500000
1.1810994341557992	289.006505	12500002500000
1.1812212608908443	220.094795	12500002500000
1.1812354786976966	302.5128142	12500002500000
1.1812660030451485	328.1315762	12500002500000
1.1812716876109084	216.6387482	12500002500000
1.181279780857448	210.8978122	12500002500000
1.1813350944629928	327.9257458	12500002500000
1.1814238071459706	249.706871	12500002500000
1.1815174643225803	324.2800898	12500002500000
1.1817758634344195	199.196888	12500002500000
1.1817996633765633	364.437895	12500002500000
1.181853564260296	279.4890294	12500002500000
1.1818889155740602	275.3461326	12500002500000
1.1819090004740698	318.737321	12500002500000
1.1819763494523274	242.6870468	12500002500000
1.1822010665287794	297.2574144	12500002500000
1.1822473249347762	259.4137582	12500002500000
1.182278821012002	270.0820556	12500002500000
1.1823354693980632	269.9228926	12500002500000
1.1825015304984234	300.269954	12500002500000
1.1825289854777083	241.3065738	12500002500000
1.1829096123515472	259.7905174	12500002500000
1.1830842295400703	310.3375832	12500002500000
1.1833724213910657	341.6048786	12500002500000
1.1837519498743645	281.1741092	12500002500000
1.1837539669196824	319.9854138	12500002500000
1.183830773028537	292.649941	12500002500000
1.1840352454637166	369.5206772	12500002500000
1.1841556862084357	223.8556518	12500002500000
1.1842486789631117	457.707744	12500002500000
1.184255150680539	242.8788816	12500002500000
1.1842669764021032	273.8872252	12500002500000
1.184292292698704	258.6467282	12500002500000
1.1843748091886566	277.9181864	12500002500000
1.1844877410233865	199.6569014	12500002500000
1.184496001480579	315.0366866	12500002500000
1.1845611243377732	293.4888368	12500002500000
1.1846365870868731	180.5328284	12500002500000
1.1847247914400243	398.753677	12500002500000
1.1847343535514896	204.5424102	12500002500000
1.1848176220726307	332.9614116	12500002500000
1.1848418107213186	239.8903928	12500002500000
1.1849055573511116	333.3769122	12500002500000
1.1850763180880601	341.9531726	12500002500000
1.1851153597822957	250.1222464	12500002500000
1.1852860965078025	307.2956112	12500002500000
1.1852938295791955	291.2626544	12500002500000
1.1853458844879108	275.0282512	12500002500000
1.1854360429284023	366.7567606	12500002500000
1.1855767627422809	298.0377114	12500002500000
1.185621117091881	395.170991	12500002500000
1.1856481836058579	304.9196462	12500002500000
1.1856601014432484	317.7653164	12500002500000
1.1857343645972158	312.206507	12500002500000
1.185838079603033	259.7121292	12500002500000
1.1858636752702083	302.9732358	12500002500000
1.1859184345252718	242.7141254	12500002500000
1.186164807295532	333.2790858	12500002500000
1.1862123246084924	368.1976808	12500002500000
1.1863268427672686	278.4827328	12500002500000
1.1865050585210288	291.033201	12500002500000
1.1866619585802851	255.302018	12500002500000
1.1867292029410317	248.1255788	12500002500000
1.1868537206923182	371.190761	12500002500000
1.1869451336189187	310.6278756	12500002500000
1.1870080745428782	290.1590164	12500002500000
1.1873381342432734	211.4117484	12500002500000
1.187674221277632	260.7269294	12500002500000
1.1877578653517065	279.7643386	12500002500000
1.187906371816039	228.7810526	12500002500000
1.1879227254693727	242.6956864	12500002500000
1.1880653362737834	352.4709486	12500002500000
1.1881725818265605	265.9167224	12500002500000
1.1884006809828775	314.0043268	12500002500000
1.1885783680509006	295.8648518	12500002500000
1.1885819657251595	250.622541	12500002500000
1.1885830818086642	355.1470244	12500002500000
1.188747188775814	272.9653514	12500002500000
1.1889101343271955	360.9729476	12500002500000
1.1889889247931398	254.3302402	12500002500000
1.1890278152124396	315.9629412	12500002500000
1.1890671373597053	256.6270674	12500002500000
1.1892672816689993	310.212654	12500002500000
1.1892822778028649	405.1716804	12500002500000
1.1892874845003338	308.7348856	12500002500000
1.1893631784416678	266.2343472	12500002500000
1.189416898528047	326.8950734	12500002500000
1.1895003217931734	243.3999556	12500002500000
1.189523093673919	300.185411	12500002500000
1.1896242382668527	403.053152	12500002500000
1.1897040917809685	262.9408542	12500002500000
1.1897254040223784	321.2738008	12500002500000
1.1900757085023697	291.2000414	12500002500000
1.1903024837490848	336.3788778	12500002500000
1.1903277417188354	356.4221468	12500002500000
1.1903595188922724	280.994862	12500002500000
1.1905641549071295	288.7694414	12500002500000
1.1907155870642472	246.2936326	12500002500000
1.190784833601194	331.8562386	12500002500000
1.1908504227528562	348.6634666	12500002500000
1.1909067113985947	291.3138996	12500002500000
1.1910346806760614	269.3455918	12500002500000
1.1910673857385017	172.2364116	12500002500000
1.191098670674808	258.5150628	12500002500000
1.191299006011512	251.5158386	12500002500000
1.1913088209019909	215.006864	12500002500000
1.191329640523367	342.3624878	12500002500000
1.1914465123183025	278.3534472	12500002500000
1.1915289051636453	276.1201424	12500002500000
1.1917449800131277	224.7190286	12500002500000
1.1917832893278704	338.8948888	12500002500000
1.1918388992526627	348.6163926	12500002500000
1.1918742398894095	301.1619062	12500002500000
1.1919170454377184	319.60765	12500002500000
1.191938071231721	303.0692292	12500002500000
1.1920170182312892	216.4329714	12500002500000
1.192251238422606	265.1855368	12500002500000
1.1923310020362474	484.1911748	12500002500000
1.1924202354626765	277.6131132	12500002500000
1.1925267984990895	291.5389388	12500002500000
1.19257634984705	360.1617874	12500002500000
1.1926082497290031	243.6545344	12500002500000
1.1928589615765293	363.9026678	12500002500000
1.1931350410290944	228.7810568	12500002500000
1.1933620056079641	279.1300588	12500002500000
1.1934195074939278	269.7378438	12500002500000
1.193459732343544	285.7208824	12500002500000
1.1936898283478483	252.4383278	12500002500000
1.193714049889574	173.4590226	12500002500000
1.1937816038267903	316.107939	12500002500000
1.1939118455630222	286.0684026	12500002500000
1.1939517487317173	375.5741894	12500002500000
1.193990846148544	256.3178246	12500002500000
1.1940183225109129	391.3663252	12500002500000
1.1940361853672106	277.1884548	12500002500000
1.1941974742196584	278.0633246	12500002500000
1.1942420812100931	301.7839906	12500002500000
1.194313431129209	263.3213732	12500002500000
1.1943406264629066	265.9544764	12500002500000
1.1945401541493368	384.5541396	12500002500000
1.1945747076297777	315.511859	12500002500000
1.1946758427662558	286.9785242	12500002500000
1.1946776676314401	267.9185804	12500002500000
1.194843390190789	241.4233008	12500002500000
1.195009379976348	314.2212182	12500002500000
1.1950510429851389	231.544069	12500002500000
1.1951176678518038	250.5056832	12500002500000
1.1952521546033954	320.2299076	12500002500000
1.195531780072431	226.3435788	12500002500000
1.195705947865109	310.4397338	12500002500000
1.1958304232164982	188.5432424	12500002500000
1.19595389487922	312.5742906	12500002500000
1.1960502765170946	250.5980182	12500002500000
1.1960674122888229	297.9346998	12500002500000
1.1961356535270382	394.2281422	12500002500000
1.1963021137758507	278.8308536	12500002500000
1.1966006250004382	454.705498	12500002500000
1.1966058471769527	206.0449274	12500002500000
1.1967017351753098	300.1271534	12500002500000
1.1967808634678936	219.5485126	12500002500000
1.196920240017358	298.660895	12500002500000
1.19696115459797	247.3577306	12500002500000
1.197352610217823	247.5276876	12500002500000
1.19737668490047	227.2624198	12500002500000
1.1975677763905417	350.4351984	12500002500000
1.197711094738651	271.507137	12500002500000
1.1977718715442691	298.024718	12500002500000
1.1977839442535234	255.8053894	12500002500000
1.197898852788822	281.8159628	12500002500000
1.1980723263395827	383.1686114	12500002500000
1.1981200884873535	291.437146	12500002500000
1.198182775268807	267.000117	12500002500000
1.1982721304085349	332.283971	12500002500000
1.1983962396812	361.4880848	12500002500000
1.1984692699923647	277.2652322	12500002500000
1.1988248944075437	362.8394716	12500002500000
1.1990294505377626	265.4852726	12500002500000
1.1995982661357951	231.2303846	12500002500000
1.199697913938598	434.0724236	12500002500000
1.1997426727296396	304.998599	12500002500000
1.1998143984165577	246.3162466	12500002500000
1.1998455126567622	335.0300958	12500002500000
1.1999011300097764	361.0415438	12500002500000
1.1999444493584746	292.5874418	12500002500000
1.1999810431096072	296.1819234	12500002500000
1.1999862382821678	288.6846514	12500002500000
1.20021571882989	317.9917874	12500002500000
1.2002514085720952	301.8060604	12500002500000
1.2002936354875278	267.3127852	12500002500000
1.2004086689225897	235.6700806	12500002500000
1.2005738701545512	281.5156972	12500002500000
1.2005740282997186	244.342848	12500002500000
1.2006380116035662	259.5194844	12500002500000
1.2006676584803464	243.027691	12500002500000
1.2009219234449742	231.4714422	12500002500000
1.2009806365156148	294.62253	12500002500000
1.2010095419193587	286.6149896	12500002500000
1.2010317740083134	315.042872	12500002500000
1.2011277354240542	300.697659	12500002500000
[truncated: 48,000 more rows]
