# Supplementary material for: The evolutionary maintenance of Lévy flight foraging
Source: PLoS Comput Biol. 2022 Jan 18;18(1):e1009490. doi: 10.1371/journal.pcbi.1009490 (PMC8797186; doi:10.1371/journal.pcbi.1009490)
Supplement: S1 Data — (ZIP) [file pcbi.1009490.s005.zip › S1_Data/single_generation_data/speed_1/levy_dim_2_results/fd_aol3]

1.0000572591367094	559.5181764	50000005000000
1.0002062773675602	636.5216474	50000005000000
1.0003377187959208	436.9214325	50000005000000
1.0005398214517782	485.7561166	50000005000000
1.00071519465084	584.2465394	50000005000000
1.0009181434644745	639.1407849	50000005000000
1.0009393033659078	526.5933703	50000005000000
1.0009470188881209	644.0730223	50000005000000
1.0012187638328642	511.5621978	50000005000000
1.0012755310430934	531.0328191	50000005000000
1.00144029714657	486.5515115	50000005000000
1.0015743233143102	562.9876002	50000005000000
1.0016018208975832	583.6869277	50000005000000
1.00165724095754	565.4164381	50000005000000
1.00178495658051	609.0278916	50000005000000
1.0018802439115506	547.7069823	50000005000000
1.001932931133604	624.0678177	50000005000000
1.002064039077692	424.5968668	50000005000000
1.0020750764768973	577.7641087	50000005000000
1.0020914070723357	522.4128296	50000005000000
1.0023819684776416	716.9940364	50000005000000
1.0025338444620826	553.740799	50000005000000
1.0026264444230573	516.0811347	50000005000000
1.002667287044652	576.1872709	50000005000000
1.0026867162034856	516.8309922	50000005000000
1.0027076575851714	624.2979067	50000005000000
1.0027782641422118	518.7012734	50000005000000
1.0027945191348169	570.0144898	50000005000000
1.0029945014507686	549.4277303	50000005000000
1.003020609497855	429.5195878	50000005000000
1.0030406478021885	520.2155124	50000005000000
1.0031132747495426	547.6528388	50000005000000
1.0031279698376503	514.2234033	50000005000000
1.003271017610561	534.4345787	50000005000000
1.0033441981965483	553.8956166	50000005000000
1.0034909000942018	463.3690704	50000005000000
1.0035098095229609	497.5148958	50000005000000
1.0035210850385563	733.3541664	50000005000000
1.0036394185110438	614.0740149	50000005000000
1.003665698589295	421.4150498	50000005000000
1.0037169408813391	543.291726	50000005000000
1.003720779423294	491.5134697	50000005000000
1.0040689885275795	491.7182921	50000005000000
1.004358604909106	418.5735566	50000005000000
1.0044280343549268	568.6209922	50000005000000
1.0044857694032052	565.2023677	50000005000000
1.0045606034175965	518.5491664	50000005000000
1.0046874491821862	590.6478063	50000005000000
1.0047299456958276	514.1034044	50000005000000
1.0048706255144242	526.1853795	50000005000000
1.004912753977816	724.1012578	50000005000000
1.0049448917820731	481.5990375	50000005000000
1.0050549154223685	589.1664095	50000005000000
1.0051871455762638	424.1671023	50000005000000
1.0052262586668037	499.8699953	50000005000000
1.0052712940235495	566.6605054	50000005000000
1.0054335877512286	492.5155335	50000005000000
1.0055609555415683	538.474092	50000005000000
1.0057458838761757	414.8983328	50000005000000
1.0057903007016915	458.3492358	50000005000000
1.0058671571712543	553.5803784	50000005000000
1.0058847397847317	493.7990534	50000005000000
1.0061248094343658	490.4505734	50000005000000
1.006228240707013	532.9756562	50000005000000
1.0064310385380908	514.0123076	50000005000000
1.0067117481660557	586.9109956	50000005000000
1.0067748562687209	511.1142691	50000005000000
1.0068622435545391	552.7606131	50000005000000
1.0068822299459026	619.3254921	50000005000000
1.0070258022375898	548.1280161	50000005000000
1.0073169140267253	554.0648922	50000005000000
1.0073911498607209	489.7318594	50000005000000
1.0073984128842208	551.7049042	50000005000000
1.0076023496493185	545.7361264	50000005000000
1.0078115882387908	530.5536892	50000005000000
1.0080030345366355	601.7703362	50000005000000
1.0081236262193514	641.8029709	50000005000000
1.0081661092770846	532.981837	50000005000000
1.008220106368585	544.0465781	50000005000000
1.0082632751770135	354.5664105	50000005000000
1.0082907809025985	525.6255617	50000005000000
1.008352416614021	530.490518	50000005000000
1.008472944874201	621.5929352	50000005000000
1.0085191502597604	515.1811501	50000005000000
1.0085386536029746	502.0269896	50000005000000
1.0085781600635353	492.565452	50000005000000
1.0086890861404525	590.154315	50000005000000
1.0087455815418551	566.3576863	50000005000000
1.008808454505111	550.6644995	50000005000000
1.0088178470537952	617.1975127	50000005000000
1.0088372914383108	529.9344339	50000005000000
1.0088602769929558	533.717866	50000005000000
1.008957838666241	523.9230692	50000005000000
1.0089626360639217	519.3558565	50000005000000
1.00915246140473	440.1971252	50000005000000
1.0091824408289316	645.8230449	50000005000000
1.009339550315195	563.9281738	50000005000000
1.0093499508117767	553.8030558	50000005000000
1.0093762873898606	432.7443473	50000005000000
1.0094895495433744	524.6858894	50000005000000
1.0095043717113792	536.5829049	50000005000000
1.0095610694282655	639.6965653	50000005000000
1.009591901430523	621.7591984	50000005000000
1.0096313390102698	671.2949097	50000005000000
1.0096886734015706	541.1064079	50000005000000
1.0098762385904216	578.253743	50000005000000
1.009923597551964	516.1376536	50000005000000
1.0099282992927874	570.0583381	50000005000000
1.0099809724451911	519.3352008	50000005000000
1.010066537850742	658.2986191	50000005000000
1.0102618577649185	482.3514934	50000005000000
1.0102750770144615	606.6472657	50000005000000
1.0102830260439846	494.0627802	50000005000000
1.0103045047080623	542.1216948	50000005000000
1.0103347969950185	662.7792072	50000005000000
1.010359188800933	599.5336306	50000005000000
1.0105497196824071	675.8024072	50000005000000
1.0107016070369863	463.341594	50000005000000
1.0107728578447264	573.2127892	50000005000000
1.0109217758156728	655.6167687	50000005000000
1.010953397016253	539.7249284	50000005000000
1.0111164531363	548.4333151	50000005000000
1.0112588974706034	550.8698013	50000005000000
1.011276027737811	478.3911009	50000005000000
1.0114101179879222	558.0139986	50000005000000
1.0115373905557643	522.870404	50000005000000
1.0115527215855358	637.0827485	50000005000000
1.0116883940450492	514.3495491	50000005000000
1.01202144612305	566.2863614	50000005000000
1.0120650200441634	454.92476	50000005000000
1.0122167756088776	525.9855586	50000005000000
1.0122230717984828	595.5788333	50000005000000
1.0123056519940845	440.0661823	50000005000000
1.0125289408744649	475.4501109	50000005000000
1.0125365389345966	600.3948003	50000005000000
1.0126353239183674	622.0983878	50000005000000
1.0127187890917246	475.4971506	50000005000000
1.0128781702271874	549.9724685	50000005000000
1.0129339993084758	543.5753699	50000005000000
1.0129558638187066	613.4701044	50000005000000
1.013201763525702	406.4251398	50000005000000
1.0132260954557295	536.2183678	50000005000000
1.0132639037126083	440.7556832	50000005000000
1.013380575007811	413.7349951	50000005000000
1.0134566460954972	529.4222881	50000005000000
1.0134861493936551	541.3678517	50000005000000
1.0139031479018037	550.8426485	50000005000000
1.0139318613748871	579.8158661	50000005000000
1.0139374054570078	580.0245539	50000005000000
1.0140126556370608	636.4508192	50000005000000
1.0140469204328002	455.2822882	50000005000000
1.014158700888092	505.0779227	50000005000000
1.0142632912675709	643.2689332	50000005000000
1.0143063584886916	355.4326784	50000005000000
1.014320635918199	591.1319384	50000005000000
1.0144296103570052	641.4305833	50000005000000
1.0144722381542155	582.7060844	50000005000000
1.0146689051999611	704.7709207	50000005000000
1.0147414629637228	594.8615907	50000005000000
1.0147967940985116	427.7802722	50000005000000
1.0150629907072122	444.5918769	50000005000000
1.0151094022985123	512.1011856	50000005000000
1.0151453102668342	581.600139	50000005000000
1.0152528737296125	571.8841028	50000005000000
1.0152534543153775	518.8055824	50000005000000
1.0157236909230452	582.7780741	50000005000000
1.0158181309644738	603.7393695	50000005000000
1.0158515172184848	658.3913935	50000005000000
1.0158718837298926	537.7536947	50000005000000
1.0159897185863551	602.3169059	50000005000000
1.0160353891237226	508.9404321	50000005000000
1.0160909462289678	595.8010206	50000005000000
1.0161851921396516	487.4606875	50000005000000
1.016300329676529	460.1265388	50000005000000
1.0163582615518316	583.5346742	50000005000000
1.0164248119751145	576.4032854	50000005000000
1.0164977009571523	450.6243997	50000005000000
1.0165190618974331	642.1251673	50000005000000
1.0166120617319194	491.1569649	50000005000000
1.016638956811859	532.0505808	50000005000000
1.0168052284600997	506.9716101	50000005000000
1.0168293245307742	484.0475608	50000005000000
1.0168377393040808	675.9591703	50000005000000
1.0168726041804708	557.983561	50000005000000
1.0171544138778337	628.0688204	50000005000000
1.017186765053676	675.4218699	50000005000000
1.0172851395747582	580.0073461	50000005000000
1.017390175016293	529.9325836	50000005000000
1.0175308215764876	483.7325105	50000005000000
1.0175752233222166	558.7266908	50000005000000
1.0176334698755418	522.4243007	50000005000000
1.017785700425027	496.7393118	50000005000000
1.0178548283017488	616.1441174	50000005000000
1.0179258952819659	639.9988038	50000005000000
1.0180123581164358	637.7614787	50000005000000
1.018235995028108	543.1902511	50000005000000
1.018274165597722	460.8960363	50000005000000
1.0183192843034896	547.9440663	50000005000000
1.0183391229906675	659.6543346	50000005000000
1.018402999453881	586.8481276	50000005000000
1.018480207140759	587.6909432	50000005000000
1.0185756862167408	560.7816389	50000005000000
1.0187563698823707	623.9817885	50000005000000
1.0190017116172725	437.7710413	50000005000000
1.0190986021288304	639.9228704	50000005000000
1.0191363813938328	523.8799248	50000005000000
1.0191807744122563	471.7924985	50000005000000
1.0194293010515534	507.8964672	50000005000000
1.0194309998157154	604.6100294	50000005000000
1.0194600437034649	622.2391023	50000005000000
1.0195279236228956	585.7505095	50000005000000
1.0195464236748633	528.6463796	50000005000000
1.0195834653044753	521.4836	50000005000000
1.0198553207041186	502.8570231	50000005000000
1.0199701777227757	527.0417577	50000005000000
1.0199987805572737	470.6530185	50000005000000
1.0200064596087657	568.5543424	50000005000000
1.0200109800365338	632.1752768	50000005000000
1.0200300166212082	579.1929043	50000005000000
1.0200439425062535	623.1513035	50000005000000
1.020097276402939	446.2854764	50000005000000
1.020169816699276	467.1919001	50000005000000
1.0202747119497788	589.2616611	50000005000000
1.0206453915056104	523.395378	50000005000000
1.0207585766196887	491.5492753	50000005000000
1.0208596688978158	639.9374434	50000005000000
1.0208973351617705	565.4477446	50000005000000
1.0209288105796812	596.5526413	50000005000000
1.021236546182228	458.0235809	50000005000000
1.0213064945388628	528.0074035	50000005000000
1.02142051616189	438.747825	50000005000000
1.0214638607260054	614.3842176	50000005000000
1.0216478440363228	516.5609783	50000005000000
1.021691238751218	557.9707151	50000005000000
1.021727578990058	457.0543051	50000005000000
1.021935181300246	635.5537371	50000005000000
1.0221451843980365	529.6134233	50000005000000
1.0221970621264207	618.7423284	50000005000000
1.0222367666354484	716.4504607	50000005000000
1.0223030499223211	491.1258481	50000005000000
1.0224092178513375	492.8673622	50000005000000
1.0226643645630102	452.7177749	50000005000000
1.0228694931296942	545.9229111	50000005000000
1.0229588680348147	562.1175498	50000005000000
1.0229901552823597	527.0617881	50000005000000
1.0230449711471543	577.6672055	50000005000000
1.0230455411887265	480.4189212	50000005000000
1.0232591451346065	563.1157753	50000005000000
1.0233285281457318	648.625139	50000005000000
1.0233807930876802	471.0604042	50000005000000
1.0233923843983468	533.2006279	50000005000000
1.0236116151543428	640.5825913	50000005000000
1.0239444209730144	604.1020793	50000005000000
1.0239920318305793	531.2627577	50000005000000
1.0240473043019305	510.1731338	50000005000000
1.0243845332550636	624.239528	50000005000000
1.024396554011683	625.7241231	50000005000000
1.0245551472439614	471.9741531	50000005000000
1.0245626321057724	662.8902631	50000005000000
1.0245668188081043	577.1902351	50000005000000
1.0246027449552209	523.8473269	50000005000000
1.0246248720605613	549.1202492	50000005000000
1.0246371731499435	597.9373711	50000005000000
1.024954946216624	608.5410905	50000005000000
1.025102656712979	443.5124199	50000005000000
1.0251594745143937	549.0559789	50000005000000
1.025166268184034	699.8251197	50000005000000
1.025234301193876	453.8657898	50000005000000
1.0253164411373181	610.1431395	50000005000000
1.025431448992192	647.5061381	50000005000000
1.0254322320396678	518.9137248	50000005000000
1.0255985077419492	563.7754558	50000005000000
1.025904776000221	467.8885693	50000005000000
1.0263216422014123	590.9485928	50000005000000
1.0264702677159772	500.8614626	50000005000000
1.0265677268997055	547.4340046	50000005000000
1.0266073387289727	470.3542968	50000005000000
1.0267045110914033	494.9936383	50000005000000
1.0267772773732995	559.3985306	50000005000000
1.0268608882590278	551.9886148	50000005000000
1.0270434922908114	481.9450106	50000005000000
1.0272256843570862	576.9024401	50000005000000
1.0272779278456388	589.2371156	50000005000000
1.0273432890864	532.2578007	50000005000000
1.0273490013106683	563.8831346	50000005000000
1.0273684455354002	608.3433921	50000005000000
1.0275690248997922	604.2330842	50000005000000
1.0278354608394809	518.6904359	50000005000000
1.0278520332852046	635.2214719	50000005000000
1.0281332776598164	567.9809846	50000005000000
1.0283636932156317	583.1499842	50000005000000
1.0284132999046385	458.7409211	50000005000000
1.0284663498477618	558.5522902	50000005000000
1.0287533034135574	628.3116631	50000005000000
1.0287930403739085	526.3142478	50000005000000
1.028836382123617	521.1094019	50000005000000
1.0289711166136124	603.8546452	50000005000000
1.0290157112855989	549.4969097	50000005000000
1.0292218474859096	515.8204003	50000005000000
1.0295647166315431	508.7219568	50000005000000
1.029588866176455	598.3235266	50000005000000
1.0298105576447305	635.8888851	50000005000000
1.029937021231297	610.0766469	50000005000000
1.0301837691558993	596.2656805	50000005000000
1.0302149696809195	573.0583683	50000005000000
1.0302213360527848	601.8000983	50000005000000
1.0303187228678865	471.6460906	50000005000000
1.0303405682991376	645.688916	50000005000000
1.030390422732426	617.4113853	50000005000000
1.0304083828982633	534.6893403	50000005000000
1.0304425748492478	502.8441385	50000005000000
1.0304848567094234	665.5639207	50000005000000
1.0307127661476758	571.8018463	50000005000000
1.0307341359586966	519.8551434	50000005000000
1.0307360302186193	648.015149	50000005000000
1.0307928772951949	484.6264963	50000005000000
1.0308398279094284	516.0398837	50000005000000
1.0312185106386358	395.4429287	50000005000000
1.0312619614699463	527.5724186	50000005000000
1.0313953887444351	612.7197776	50000005000000
1.0314558822018884	629.9861639	50000005000000
1.0315002543676497	448.5925302	50000005000000
1.0316715687876918	538.4982597	50000005000000
1.0318537336492914	573.7538155	50000005000000
1.0318774308378216	412.3433247	50000005000000
1.0318921592888528	528.9573996	50000005000000
1.0319778000597832	601.5449038	50000005000000
1.0320349370439543	636.6226484	50000005000000
1.0320777722944654	433.6198809	50000005000000
1.0320966362225616	611.1036262	50000005000000
1.032271744787618	522.147013	50000005000000
1.0323769780837868	498.6873108	50000005000000
1.0326982029472962	511.2715534	50000005000000
1.0327098148655292	515.2752448	50000005000000
1.0327560808054794	603.8295537	50000005000000
1.0328686112441023	429.5287701	50000005000000
1.0334254270613654	487.5251098	50000005000000
1.0335068231677715	615.5257463	50000005000000
1.0338560032210045	527.3516178	50000005000000
1.0339630356762888	473.3576019	50000005000000
1.0341305425785343	478.1598148	50000005000000
1.034203048306503	451.1604219	50000005000000
1.0342928188624088	608.9813067	50000005000000
1.0343644818323403	589.8500053	50000005000000
1.0345589223956433	424.2276926	50000005000000
1.0346391742338836	619.9730137	50000005000000
1.0346823035120192	629.8618956	50000005000000
1.0347062399121691	554.9962222	50000005000000
1.0347401913902217	669.3015007	50000005000000
1.0348808116665893	543.7843492	50000005000000
1.0350452734191264	525.6394969	50000005000000
1.0350831623724068	576.844023	50000005000000
1.0351057885328516	657.1488118	50000005000000
1.035690321463553	406.6630835	50000005000000
1.0357550969511566	588.1860325	50000005000000
1.035834905471703	535.3210674	50000005000000
1.0358372285353554	496.5406318	50000005000000
1.0360078327498954	560.1233736	50000005000000
1.0360255544699115	510.6886389	50000005000000
1.036241775075741	518.6863936	50000005000000
1.0363978157034457	615.02837	50000005000000
1.0364224511455076	501.700429	50000005000000
1.036432870873246	548.2005375	50000005000000
1.0365505007432003	458.5497166	50000005000000
1.0367203085623402	660.3346708	50000005000000
1.0368024954358577	459.9708451	50000005000000
1.037146435268058	586.0369856	50000005000000
1.0371474466860844	537.6020797	50000005000000
1.0373818410530062	462.1813416	50000005000000
1.0375057831548609	456.7964692	50000005000000
1.037644959358768	558.1149496	50000005000000
1.0376709639282828	494.452759	50000005000000
1.0377313313037826	614.0344313	50000005000000
1.0377876743459322	592.578093	50000005000000
1.0378488618869677	698.4626813	50000005000000
1.0379311435901126	541.5970511	50000005000000
1.0381159722700612	588.0088769	50000005000000
1.0381179032239949	624.5103301	50000005000000
1.0381256658348952	582.2737355	50000005000000
1.0382465801050946	457.7777875	50000005000000
1.038250950186423	601.9329409	50000005000000
1.0383718711742964	559.7241502	50000005000000
1.0383951135667266	578.7626418	50000005000000
1.0385073680940788	568.3478652	50000005000000
1.0385131342547973	448.5469608	50000005000000
1.0385209859618012	638.2773456	50000005000000
1.0386133764312464	507.9818493	50000005000000
1.0386196929343483	544.3554611	50000005000000
1.0387240904518829	560.7346442	50000005000000
1.0388469907961937	673.497922	50000005000000
1.0390879851471626	693.8432219	50000005000000
1.039202883174814	476.4896199	50000005000000
1.0392253711961272	505.6198299	50000005000000
1.0392283114495733	494.5505994	50000005000000
1.0393437009483084	546.0109649	50000005000000
1.039455105636954	608.2502409	50000005000000
1.0394868602370024	576.7462966	50000005000000
1.0395772519490365	635.2468402	50000005000000
1.0397657861956937	556.5451818	50000005000000
1.0398953550241619	516.3504373	50000005000000
1.0399552332712227	454.4605207	50000005000000
1.0402097335013512	566.5284745	50000005000000
1.0402296497292498	548.441219	50000005000000
1.0403230577997804	452.8580249	50000005000000
1.040393687296909	417.5247674	50000005000000
1.0404924387418526	482.4174637	50000005000000
1.0405405062423958	532.3119073	50000005000000
1.0405549541406336	522.8466188	50000005000000
1.0405853593229009	497.4047329	50000005000000
1.0407039282617785	490.8590649	50000005000000
1.0408360487122068	477.6269993	50000005000000
1.04090635635162	463.8266788	50000005000000
1.0411249513670031	618.5616305	50000005000000
1.0411501810732884	510.7577154	50000005000000
1.0412222569941003	711.7524432	50000005000000
1.0412794119176352	421.1158702	50000005000000
1.0414956375830404	573.236525	50000005000000
1.0416277373471914	534.0699566	50000005000000
1.0416660151333597	506.7795274	50000005000000
1.0417094809851886	605.0255627	50000005000000
1.0417345017355817	600.6286751	50000005000000
1.0418703542530674	503.5850467	50000005000000
1.0419419289160772	680.5361983	50000005000000
1.0419552848780171	466.0142043	50000005000000
1.04202361155309	539.9088216	50000005000000
1.0420595365534897	527.0301228	50000005000000
1.0421044076918953	702.5556517	50000005000000
1.0421091616283875	579.5988386	50000005000000
1.0423892602545262	562.8381447	50000005000000
1.0426403212603519	657.7076539	50000005000000
1.042643620583172	428.5503454	50000005000000
1.042729652334873	515.8009586	50000005000000
1.042936936391202	571.6164535	50000005000000
1.0429483421146255	472.5350774	50000005000000
1.0431057112748086	464.6715802	50000005000000
1.043141945458995	521.4019277	50000005000000
1.0431480681053331	623.3763056	50000005000000
1.0431666373983326	573.9968374	50000005000000
1.0431789002413203	573.0001726	50000005000000
1.0432335720868933	517.0776407	50000005000000
1.0432444857450882	565.9210459	50000005000000
1.0432942571412387	532.5533796	50000005000000
1.0435001976202958	566.0701162	50000005000000
1.0436074724681734	607.5968425	50000005000000
1.0437331620686705	649.2876838	50000005000000
1.0438276175926535	494.5090436	50000005000000
1.044155213426161	634.9054898	50000005000000
1.0444174630952965	600.2007003	50000005000000
1.0444696057956129	479.5522823	50000005000000
1.0445139291258307	581.3122734	50000005000000
1.0446339823684028	600.8246471	50000005000000
1.044639495336961	518.5819224	50000005000000
1.0447041892062177	593.4653551	50000005000000
1.0447420857158731	482.5575563	50000005000000
1.0447720816257982	534.1646541	50000005000000
1.044843562382508	617.9422992	50000005000000
1.044996807760478	554.203898	50000005000000
1.0450697438858851	509.6876401	50000005000000
1.0451027428523605	457.2427378	50000005000000
1.0453557236821451	518.7484932	50000005000000
1.0456912967821292	501.9070854	50000005000000
1.0457246520250219	537.7222365	50000005000000
1.0458606792509764	690.395535	50000005000000
1.045871331997891	581.3653282	50000005000000
1.046282164770655	571.7330037	50000005000000
1.0463717198879077	572.9278967	50000005000000
1.0465183800177238	665.596379	50000005000000
1.0467227698063777	591.7670539	50000005000000
1.0469005509100842	592.5448589	50000005000000
1.047164301074181	426.5163402	50000005000000
1.0473507752924498	687.4169561	50000005000000
1.0475232216721408	761.6008785	50000005000000
1.0476122298051544	529.2199015	50000005000000
1.0476472549534013	521.3033272	50000005000000
1.0476829031165056	662.3673463	50000005000000
1.0478791145013897	519.0694028	50000005000000
1.0479382109722852	461.8253142	50000005000000
1.0482217570016523	471.7207992	50000005000000
1.0482611829135275	477.2857427	50000005000000
1.0484970110680538	505.5958824	50000005000000
1.048655017021059	549.0370989	50000005000000
1.0487692669531057	555.4267322	50000005000000
1.048846908639523	623.666402	50000005000000
1.0490664153836615	442.0536462	50000005000000
1.0493671128070212	655.7307025	50000005000000
1.04947362488185	583.9998375	50000005000000
1.0495007475262348	634.6274051	50000005000000
1.0495735084800168	563.9945679	50000005000000
1.0496799177273792	550.9557889	50000005000000
1.0498272399757729	584.4608975	50000005000000
1.0498326233989106	472.7647631	50000005000000
1.049863592244423	569.326802	50000005000000
1.0500077763479845	645.5256296	50000005000000
1.0502520613654962	462.9750447	50000005000000
1.0503306347999155	627.257647	50000005000000
1.0504628602980084	501.6295525	50000005000000
1.0505646008569456	526.9079956	50000005000000
1.0506701540745236	624.7792146	50000005000000
1.0507270443047003	569.3425135	50000005000000
1.050840386335963	645.0665586	50000005000000
1.0508556441907366	462.0191843	50000005000000
1.050867093534951	713.1963508	50000005000000
1.0509086111793784	567.9335669	50000005000000
1.0511584296905236	543.7009139	50000005000000
1.0511770341624334	554.5906593	50000005000000
1.0512540577777028	626.8623595	50000005000000
1.0512686180813582	604.0093355	50000005000000
1.051593919165633	531.8106418	50000005000000
1.0517431995256086	541.4256847	50000005000000
1.0519737062875336	530.1347378	50000005000000
1.0520332924810452	634.7642408	50000005000000
1.0521702674195799	553.3288323	50000005000000
1.0522028486422248	539.1860814	50000005000000
1.0523373110116754	650.2380298	50000005000000
1.0526191989633007	578.3685155	50000005000000
1.0527192128884542	545.0915496	50000005000000
1.052866291386399	519.3634496	50000005000000
1.052943677908387	608.707979	50000005000000
1.0529868355284815	571.9426343	50000005000000
1.0530201007267783	507.7965569	50000005000000
1.0533585487115311	659.4637395	50000005000000
1.0533824892071566	480.7874667	50000005000000
1.0534334172985065	759.9075237	50000005000000
1.053435759255644	642.089869	50000005000000
1.0534730804097854	544.7229352	50000005000000
1.0535698680726644	534.9685103	50000005000000
1.053582714796629	545.3854962	50000005000000
1.0538223512974485	569.4908644	50000005000000
1.053924459211145	494.2529749	50000005000000
1.0539332035220914	605.1797211	50000005000000
1.0541073344274037	514.9683553	50000005000000
1.0541400126020286	476.3542972	50000005000000
1.054151436774332	540.8038012	50000005000000
1.0542027991917111	498.0488279	50000005000000
1.0542989235436686	593.7272942	50000005000000
1.0545011457778748	570.213188	50000005000000
1.054649509382001	643.7609881	50000005000000
1.054910082153992	541.4319038	50000005000000
1.0552011594420965	623.8355882	50000005000000
1.0556086273249323	624.7901811	50000005000000
1.0556664296396379	603.9880706	50000005000000
1.0557233307160854	639.9977237	50000005000000
1.0557601857906271	559.5166766	50000005000000
1.0560329798518622	531.5353982	50000005000000
1.056177304564113	474.1575348	50000005000000
1.0562037459800842	478.2927295	50000005000000
1.0562041739471808	462.1104576	50000005000000
1.0562335577944062	645.1306017	50000005000000
1.0563484614717953	546.6010872	50000005000000
1.056477664480871	692.86539	50000005000000
1.0565126511308012	562.8391878	50000005000000
1.0565577664080723	523.338682	50000005000000
1.0566683837057798	565.0778247	50000005000000
1.0567982343169726	548.262829	50000005000000
1.056928312380335	516.2521657	50000005000000
1.056951300443504	501.007308	50000005000000
1.0570037889076114	483.9028408	50000005000000
1.0571938069721545	630.180012	50000005000000
1.0572712698266038	510.521952	50000005000000
1.0575061711946503	525.649005	50000005000000
1.057518320180014	512.7121904	50000005000000
1.0576231802117178	560.4578501	50000005000000
1.0576441530412803	539.3455715	50000005000000
1.0577179428333134	640.6103414	50000005000000
1.0578254578879438	581.3026371	50000005000000
1.0578371014487056	531.505657	50000005000000
1.0578454682111949	468.6819238	50000005000000
1.0579030152367823	551.6954318	50000005000000
1.0579550540748437	548.0734105	50000005000000
1.0583814442841395	555.5215201	50000005000000
1.0584799284917914	631.9184001	50000005000000
1.0585493304102398	561.0325252	50000005000000
1.0585830070854203	547.9909101	50000005000000
1.058646665844631	591.6350968	50000005000000
1.059033427225973	431.9503322	50000005000000
1.0591306190064331	436.5093905	50000005000000
1.0592348553152573	501.252527	50000005000000
1.0593249583177395	473.7572322	50000005000000
1.0593619959881408	560.0343876	50000005000000
1.0593777635694286	523.2120933	50000005000000
1.0594212501008775	612.1693921	50000005000000
1.0594416119702408	436.6782979	50000005000000
1.0594846649225156	807.7421268	50000005000000
1.0595085355735896	605.9126497	50000005000000
1.059518207018194	537.0954146	50000005000000
1.0595319525727818	518.3062537	50000005000000
1.059621071260639	571.9159025	50000005000000
1.059653543964933	619.0062416	50000005000000
1.059704451206264	663.3430202	50000005000000
1.0597106253526658	522.5186623	50000005000000
1.059790798591426	407.6260719	50000005000000
1.059900202729863	574.4957436	50000005000000
1.0600224002485117	475.4114338	50000005000000
1.0601504406356541	451.8040908	50000005000000
1.060265210752671	555.0313752	50000005000000
1.0603819948419777	510.319376	50000005000000
1.0604954370155053	519.6193975	50000005000000
1.0607919367670178	466.1671528	50000005000000
1.0608084994774298	671.8652839	50000005000000
1.0608401912896324	605.7362488	50000005000000
1.0608618178781106	597.8250069	50000005000000
1.0608749923828666	476.3251246	50000005000000
1.0610420928068156	559.8240495	50000005000000
1.06107464877589	539.1505175	50000005000000
1.061159864969188	572.3255708	50000005000000
1.0614457439790843	533.5234771	50000005000000
1.061517466858218	533.5244918	50000005000000
1.0616228820072302	631.5114201	50000005000000
1.0619463164850995	584.7436999	50000005000000
1.062036805101775	551.4617781	50000005000000
1.062111633556624	512.2125038	50000005000000
1.0621527402083628	543.5252897	50000005000000
1.0621578973775434	563.2110493	50000005000000
1.0621665619054368	573.3083447	50000005000000
1.0621761651250108	523.968462	50000005000000
1.062331756243203	602.5262134	50000005000000
1.0624250237567674	536.9851454	50000005000000
1.0624546526274417	410.4995183	50000005000000
1.0627804015006828	621.5355221	50000005000000
1.0628672670071722	479.7039052	50000005000000
1.0629135029330512	596.279022	50000005000000
1.0629583155783004	505.4407462	50000005000000
1.0629983902954343	596.2074847	50000005000000
1.0631168111344926	660.1785815	50000005000000
1.063194920335803	520.4339925	50000005000000
1.0636782252977337	516.3254393	50000005000000
1.0637473030257008	618.0174798	50000005000000
1.063760282700498	580.8005158	50000005000000
1.0638255406335015	579.7449534	50000005000000
1.0638811413040608	614.949799	50000005000000
1.0639780842952642	653.3843225	50000005000000
1.0640695394130064	597.5100319	50000005000000
1.0643441211273128	626.5040629	50000005000000
1.0643523129868684	399.3044696	50000005000000
1.064419332602856	572.8143176	50000005000000
1.0645141766022317	622.5097637	50000005000000
1.0647499675746517	580.8993729	50000005000000
1.0648063036341635	680.8076905	50000005000000
1.0648877062724678	540.8836285	50000005000000
1.0649611473895972	494.5672415	50000005000000
1.0650102337046072	479.979948	50000005000000
1.065034048895669	574.4468291	50000005000000
1.0652095959271386	450.0356423	50000005000000
1.065478329714197	594.6621416	50000005000000
1.0655279177081507	677.9465118	50000005000000
1.0655873864308725	641.8729867	50000005000000
1.0657849436506108	699.2473515	50000005000000
1.0658396594141446	527.9769006	50000005000000
1.0658463706220014	655.8203561	50000005000000
1.0659049744318418	612.0552643	50000005000000
1.0659356065505934	522.4500959	50000005000000
1.0659546477289403	636.2321624	50000005000000
1.0661983662191394	553.6782038	50000005000000
1.0662967309316875	648.9556604	50000005000000
1.066369832024014	563.8931741	50000005000000
1.0663929039783135	548.0837036	50000005000000
1.0664865325407529	587.0748718	50000005000000
1.066643784101505	575.1845819	50000005000000
1.0666563746573838	543.8751271	50000005000000
1.0666964392796479	524.7790575	50000005000000
1.0667113728752833	646.6804655	50000005000000
1.0668687023849537	525.6589182	50000005000000
1.066969619298181	579.7167731	50000005000000
1.0671125328124167	561.44769	50000005000000
1.0673028152104258	483.8052616	50000005000000
1.067401468786468	572.4853443	50000005000000
1.0674388746783994	550.7758877	50000005000000
1.0675082333226975	571.4023606	50000005000000
1.0676090172727322	520.4534392	50000005000000
1.0678623867661243	557.3837912	50000005000000
1.0678999530542497	486.9799952	50000005000000
1.0679219018806232	667.774873	50000005000000
1.068096056758205	616.3875143	50000005000000
1.0682863979683006	569.2728614	50000005000000
1.068290310816859	677.5480983	50000005000000
1.0683481610261238	534.0964835	50000005000000
1.0684636798670128	654.8406331	50000005000000
1.0685235211056296	569.9108242	50000005000000
1.0688166077971653	591.8163295	50000005000000
1.0689152875837773	543.1555818	50000005000000
1.0690613349714968	564.0204839	50000005000000
1.0692805922143584	555.3397672	50000005000000
1.0692984586419216	525.3582104	50000005000000
1.0694222911366067	521.2475658	50000005000000
1.0695930879806772	755.3164286	50000005000000
1.069708820706632	523.0730759	50000005000000
1.0698485274601002	500.6348482	50000005000000
1.0699017261222077	523.0572836	50000005000000
1.0699492562281172	508.2979107	50000005000000
1.0700051168605236	623.2628256	50000005000000
1.0700858639876074	592.4098938	50000005000000
1.0701334065772474	627.858666	50000005000000
1.0703103390716748	674.4893428	50000005000000
1.0706405148400655	619.8266326	50000005000000
1.0709014572032618	563.0599065	50000005000000
1.0709076724709217	484.2950001	50000005000000
1.0709706173269171	592.2087905	50000005000000
1.0709905309269376	603.7929218	50000005000000
1.0710039831770763	564.4875547	50000005000000
1.0710578513529203	558.4010681	50000005000000
1.0711651292464308	535.3820292	50000005000000
1.071217072964744	555.6367962	50000005000000
1.0714075650764625	632.1885021	50000005000000
1.07162328160579	497.8207978	50000005000000
1.0716381123443672	507.9831468	50000005000000
1.0716460511105494	584.8788007	50000005000000
1.0719650020529343	523.1873198	50000005000000
1.071969730525772	508.8346845	50000005000000
1.072019601587335	607.6697318	50000005000000
1.0721770033567966	527.3824422	50000005000000
1.0722347716136178	513.153236	50000005000000
1.0722974977880408	485.2088918	50000005000000
1.0725015104279385	502.51193	50000005000000
1.0725886272879641	564.6709141	50000005000000
1.072692393087443	592.4524255	50000005000000
1.072818050925734	585.1999001	50000005000000
1.0730008841069043	587.740685	50000005000000
1.073141021803046	577.3200617	50000005000000
1.0731488003261558	575.1250256	50000005000000
1.0733141688300498	595.4447978	50000005000000
1.0734233456419855	564.5812669	50000005000000
1.073437734315183	622.9985703	50000005000000
1.073453613218197	582.2388732	50000005000000
1.0734640305872776	481.2564942	50000005000000
1.0735875911665291	556.4877299	50000005000000
1.0736740790582224	513.1980223	50000005000000
1.0736964897712322	597.84534	50000005000000
1.0737148538330312	530.0642486	50000005000000
1.0737274610911527	545.7296452	50000005000000
1.0738531084708427	486.3750797	50000005000000
1.07387650744674	638.0225895	50000005000000
1.073892705591165	470.5099399	50000005000000
1.0739016585253638	574.8483894	50000005000000
1.0739357900601656	577.8360775	50000005000000
1.0739599126509731	559.1955383	50000005000000
1.074420790571621	591.4915001	50000005000000
1.0746285126178226	600.6722142	50000005000000
1.074646637709885	681.2957402	50000005000000
1.0746890147858628	680.1265426	50000005000000
1.074749501361714	545.743619	50000005000000
1.0748344090625708	581.4962253	50000005000000
1.0749598314725697	629.3469173	50000005000000
1.0749634953242275	553.4896773	50000005000000
1.0750332852750142	595.3205911	50000005000000
1.0750918906513285	522.7191879	50000005000000
1.0750982909033997	450.1007917	50000005000000
1.075178403296539	514.6453797	50000005000000
1.0753296038939526	545.7191566	50000005000000
1.0754137233630947	503.196621	50000005000000
1.0754656169895984	672.1492921	50000005000000
1.0755735423631192	601.4853705	50000005000000
1.0757171103744003	540.9200513	50000005000000
1.075763975308563	660.1174608	50000005000000
1.075825273984656	518.6458708	50000005000000
1.0759935494432906	550.4227188	50000005000000
1.0760487736675022	606.2168703	50000005000000
1.076238753505247	507.3051649	50000005000000
1.0765108761046136	539.3156173	50000005000000
1.0765287553375291	604.134732	50000005000000
1.0767048833424675	436.8214688	50000005000000
1.0769038285899586	516.9983339	50000005000000
1.0770141273749307	555.3871933	50000005000000
1.0771907771474425	684.999806	50000005000000
1.0772279100119784	496.6716139	50000005000000
1.0773879156756565	547.7198009	50000005000000
1.0774223754641796	578.3683573	50000005000000
1.0774762956699466	525.1775067	50000005000000
1.0775445879313683	688.2704094	50000005000000
1.0777381835668316	615.63056	50000005000000
1.0777430720183996	515.1505282	50000005000000
1.0778233512883513	557.7313605	50000005000000
1.0778354193293689	570.6905827	50000005000000
1.0779347131616488	619.2648301	50000005000000
1.0779906507939416	626.4724199	50000005000000
1.0781790655523933	573.0038423	50000005000000
1.078299021453739	520.7461192	50000005000000
1.0783830275753281	504.1718824	50000005000000
1.0784141919627808	666.8946922	50000005000000
1.0784898694538754	553.5657653	50000005000000
1.078547123618788	544.8860516	50000005000000
1.0786186058631984	539.7805296	50000005000000
1.0788431808861962	519.7246051	50000005000000
1.0788764864631435	566.6654471	50000005000000
1.0788972343715888	561.3406461	50000005000000
1.0790303501357714	526.2727291	50000005000000
1.0791327085188358	632.6619737	50000005000000
1.0791339430528089	533.6802352	50000005000000
1.0793117756754675	662.2671814	50000005000000
1.0793894983362942	545.3519566	50000005000000
1.0794087073148702	610.0279204	50000005000000
1.079478778054713	598.1345328	50000005000000
1.0795032838695786	677.3985793	50000005000000
1.0796808231018868	522.8852525	50000005000000
1.0798887167568862	622.3866067	50000005000000
1.0800282821071945	591.7799023	50000005000000
1.0800736006171263	533.4021201	50000005000000
1.0803041164739389	579.6607026	50000005000000
1.0803227626687095	567.0250774	50000005000000
1.0803835059095477	538.5108156	50000005000000
1.0805230208018761	501.9647339	50000005000000
1.0806766330801256	510.4211533	50000005000000
1.0808484713305535	546.911055	50000005000000
1.0809292351964035	482.1762056	50000005000000
1.0809720519524249	578.1785952	50000005000000
1.0810649981631313	555.3615215	50000005000000
1.0810733193412632	544.9858219	50000005000000
1.0811255217840268	481.3823995	50000005000000
1.0812797649694652	447.4891003	50000005000000
1.0813238038188646	663.028704	50000005000000
1.0813472141678906	579.9774824	50000005000000
1.0814132443143505	599.5752759	50000005000000
1.0815370061823173	568.6265852	50000005000000
1.081629138783853	598.6618305	50000005000000
1.0816872578480703	611.3709157	50000005000000
1.0817213240043857	476.8578204	50000005000000
1.0818523872380084	552.6762287	50000005000000
1.0820549488584006	569.4216634	50000005000000
1.082086868241304	507.7255372	50000005000000
1.0822914358452982	543.29938	50000005000000
1.0824190350448306	556.5557472	50000005000000
1.0825195714717104	531.575311	50000005000000
1.0826908086061937	564.5496523	50000005000000
1.0827813676163864	568.8430789	50000005000000
1.0827884600351547	546.1172087	50000005000000
1.0828415488402507	505.238693	50000005000000
1.0829066257540811	575.1664417	50000005000000
1.0830874083416488	623.6400305	50000005000000
1.0831363013757742	563.4442774	50000005000000
1.0831955485521307	584.3574623	50000005000000
1.083215180702504	616.7916555	50000005000000
1.0832172539892633	476.5520808	50000005000000
1.0833086901247753	687.2672982	50000005000000
1.0833163064617104	491.3020694	50000005000000
1.083321026856824	554.448402	50000005000000
1.0836104031091796	499.6270134	50000005000000
1.083793408973325	522.3322686	50000005000000
1.0839222789116811	544.4832857	50000005000000
1.08397995685191	547.1019411	50000005000000
1.0839893955606823	609.857614	50000005000000
1.0841348505675097	569.4345881	50000005000000
1.084273651237596	572.3837713	50000005000000
1.0843086600369198	521.5723465	50000005000000
1.084373993619644	511.5981204	50000005000000
1.084394754515344	493.3224493	50000005000000
1.084400851896122	423.0577104	50000005000000
1.084440202084599	480.8310535	50000005000000
1.0844930797469212	499.1964719	50000005000000
1.084551958327187	449.5136323	50000005000000
1.0846019615696298	566.0630355	50000005000000
1.0846210681473047	474.0277664	50000005000000
1.0846318424797554	612.6701643	50000005000000
1.0847130426331066	627.1984109	50000005000000
1.0847165802021848	613.5999726	50000005000000
1.0850121139383986	455.1790917	50000005000000
1.085093909638155	536.1780482	50000005000000
1.0851798742387542	568.3510116	50000005000000
1.0852099689971149	557.6322561	50000005000000
1.085255721509316	559.3344384	50000005000000
1.0852692491709424	622.0089761	50000005000000
1.0854480063579977	582.214505	50000005000000
1.085687776698693	512.7591223	50000005000000
1.08569978504328	612.4144421	50000005000000
1.0858197896500223	591.1869098	50000005000000
1.0858250376321896	489.9801031	50000005000000
1.085900312136797	534.7552799	50000005000000
1.0860255962781664	533.8576488	50000005000000
1.0861026247151386	664.4537243	50000005000000
1.0864530990332812	518.0401614	50000005000000
1.0865255704815455	500.6964591	50000005000000
1.0868815431703367	611.4737225	50000005000000
1.0868840246427522	516.8797286	50000005000000
1.0868858026433657	539.218487	50000005000000
1.0869964317645056	565.9513184	50000005000000
1.0871018753834196	439.8941359	50000005000000
1.087251352265305	620.1747815	50000005000000
1.087342414246796	567.7768781	50000005000000
1.087452000239805	584.7156556	50000005000000
1.0874704905946722	652.9750654	50000005000000
1.08747665363814	615.0165257	50000005000000
1.0874870874689126	524.5898394	50000005000000
1.0875019938474404	613.7873648	50000005000000
1.0875173510492266	562.4426689	50000005000000
1.0875405525710329	517.6066367	50000005000000
1.0876832856461407	629.8250587	50000005000000
1.087753059671759	598.0514005	50000005000000
1.087764776310958	597.0117771	50000005000000
1.0878479286443934	469.4470932	50000005000000
1.0879648993613942	466.0156213	50000005000000
1.088253207018103	470.7404802	50000005000000
1.0882785656092009	617.3456373	50000005000000
1.088323444812977	628.1503964	50000005000000
1.088439254666266	522.3905638	50000005000000
1.0885597664181779	664.4881173	50000005000000
1.088566018553412	575.6526319	50000005000000
1.0885965757407003	538.4828239	50000005000000
1.0886360551363436	544.6940326	50000005000000
1.0886799724398146	577.0529419	50000005000000
1.0889360592078732	515.8866789	50000005000000
1.0889650389071854	640.583458	50000005000000
1.0889903662555174	581.8107395	50000005000000
1.089116600146994	593.3315604	50000005000000
1.0895118441894882	520.5267453	50000005000000
1.089565514156546	591.6911489	50000005000000
1.0896215874149275	390.3755783	50000005000000
1.0896805461711765	523.1052309	50000005000000
1.0897442927933794	526.0482631	50000005000000
1.0897499577354095	610.8698855	50000005000000
1.0897614028887437	582.3282227	50000005000000
1.089837953884101	560.7827747	50000005000000
1.0898391532919869	632.3325248	50000005000000
1.0899495910985242	621.8683252	50000005000000
1.0900357389568291	562.1628698	50000005000000
1.0900416400960702	575.848915	50000005000000
1.0901273368709914	640.5993372	50000005000000
1.0901400559646537	555.2952213	50000005000000
1.090289660295817	577.3606968	50000005000000
1.0903318959190385	478.9225657	50000005000000
1.090492009543114	605.1689815	50000005000000
1.0905221474027669	559.0943376	50000005000000
1.0905342474559967	624.8931379	50000005000000
1.090632548145494	463.9675529	50000005000000
1.0907211559877397	475.2716993	50000005000000
1.0907439543347528	576.697716	50000005000000
1.0908659587700074	653.9105311	50000005000000
1.0912319871635332	606.2586429	50000005000000
1.0914626732513186	667.6261991	50000005000000
1.091643350760198	618.0950121	50000005000000
1.091689281006651	497.4339146	50000005000000
1.0917922099509934	489.1086491	50000005000000
1.0917966835898265	594.5755	50000005000000
1.0919808841758292	447.4509471	50000005000000
1.0923008410318071	576.7321129	50000005000000
1.0923033242513889	652.7271459	50000005000000
1.092371702427526	595.9030246	50000005000000
1.0924714252902863	479.5524602	50000005000000
1.0925699956845931	454.5625883	50000005000000
1.0925716595848491	497.3213254	50000005000000
1.0925760179623358	459.0291442	50000005000000
1.092698558944205	643.7602014	50000005000000
1.0927370809389128	556.279533	50000005000000
1.0928162884251391	580.9395166	50000005000000
1.0932153990917994	570.7304068	50000005000000
1.0934452365033522	485.9400727	50000005000000
1.093565694423371	552.6000935	50000005000000
1.0936024662661867	634.5516236	50000005000000
1.0937367455639326	528.8112618	50000005000000
1.0938476184326231	701.2082002	50000005000000
1.093882427646398	581.5260314	50000005000000
1.0938976840103996	634.998891	50000005000000
1.0939120083857805	544.374286	50000005000000
1.093975500930085	459.4249997	50000005000000
1.094100261909924	569.9175709	50000005000000
1.0944056987012032	591.1846801	50000005000000
1.0945522445728253	667.3068639	50000005000000
1.094836686685436	724.819343	50000005000000
1.0948545896113584	654.7974824	50000005000000
1.0949029299668975	591.026547	50000005000000
1.0949091455354911	579.5072375	50000005000000
1.095136497889789	565.4912981	50000005000000
1.0951524014129097	478.5457769	50000005000000
1.0951544813037717	529.5600431	50000005000000
1.0953143186752587	514.194718	50000005000000
1.095329938856391	502.3554182	50000005000000
1.095466972391029	634.1615065	50000005000000
1.0955865495259527	503.5995282	50000005000000
1.0955901640809609	470.2190869	50000005000000
1.0955937103057258	588.6040853	50000005000000
1.0957055250740255	530.1862416	50000005000000
1.0962527776575437	576.6399014	50000005000000
1.0962610466696234	382.2519652	50000005000000
1.0963088281721474	501.6770024	50000005000000
1.0963331130573812	629.3778075	50000005000000
1.0966813121042658	546.4213194	50000005000000
1.0967096449836815	562.8339794	50000005000000
1.0967376697833866	540.3073912	50000005000000
1.0967927249032452	570.2914919	50000005000000
1.0969431070316369	537.7012896	50000005000000
1.0969763784108584	556.1448022	50000005000000
1.0969926574829945	614.7152062	50000005000000
1.0970818915316936	515.1069989	50000005000000
1.0971525421858077	499.4727238	50000005000000
1.0971796538911969	538.2465971	50000005000000
1.0975217694848856	587.4600301	50000005000000
1.0976929679563905	542.6574769	50000005000000
1.0979277565935257	712.326153	50000005000000
1.0980086536899378	498.5162943	50000005000000
1.0980908196939192	600.3943849	50000005000000
1.0981730130491232	614.1705858	50000005000000
1.0981908623107899	560.2515816	50000005000000
1.0983347703495183	625.7913773	50000005000000
1.098471062820125	603.564647	50000005000000
1.0985081325676151	595.0742552	50000005000000
1.0985443483208397	582.6790435	50000005000000
1.0986896751760171	538.2527853	50000005000000
1.0987453594591652	772.8519365	50000005000000
1.098786395143338	475.4943953	50000005000000
1.0988084660176431	650.9256312	50000005000000
1.098824074849309	512.6963656	50000005000000
1.098935943324661	541.4107435	50000005000000
1.099030039368671	564.8988062	50000005000000
1.0992096959655686	477.63221	50000005000000
1.0992632940792293	642.2260794	50000005000000
1.0993049119686322	510.0392733	50000005000000
1.0993731588566655	601.9305104	50000005000000
1.0993903098188371	568.0829598	50000005000000
1.0995529706400462	567.2553186	50000005000000
1.099630793457623	763.19337	50000005000000
1.0998036705031624	408.3882621	50000005000000
1.0998140983553921	578.9071067	50000005000000
1.0998925832444275	521.218439	50000005000000
1.0999217322475694	498.9013774	50000005000000
1.1000269327476555	589.7531462	50000005000000
1.1004039198018898	545.6305845	50000005000000
1.1004169159599588	514.0623822	50000005000000
1.1004778666309547	602.3150097	50000005000000
1.100519891824612	612.3663763	50000005000000
1.1005386223197484	494.7298206	50000005000000
1.100581052440241	647.9869873	50000005000000
1.1007964284037488	473.9879798	50000005000000
1.1009905691404218	620.3003411	50000005000000
1.101022795709968	504.3104642	50000005000000
1.101086802053369	579.49092	50000005000000
1.1011609619689977	561.0546887	50000005000000
1.1012758911126233	516.9370203	50000005000000
1.1012848543370282	576.7778889	50000005000000
1.1013008432531608	576.749465	50000005000000
1.1013060279605489	545.067493	50000005000000
1.1014624449332413	523.6662254	50000005000000
1.1015015452075367	515.9832059	50000005000000
1.1015343657763121	550.4006435	50000005000000
1.1015517412851392	604.3858697	50000005000000
1.1016307809899222	730.7319713	50000005000000
1.1019462200314791	517.182647	50000005000000
1.1019666993199235	530.2235306	50000005000000
1.1019670087315658	568.753	50000005000000
1.1020135504364863	566.2115657	50000005000000
1.1020570591956926	624.6044373	50000005000000
1.1024798877181576	708.2176523	50000005000000
1.1025046694908167	766.5885767	50000005000000
1.1025054923933422	599.1413835	50000005000000
1.1025837367962013	580.9660929	50000005000000
1.102600951897343	620.9686728	50000005000000
1.1026455198341352	599.2390154	50000005000000
1.1027535895342495	588.6653751	50000005000000
1.1029507848213396	538.4570151	50000005000000
1.1030234581478184	431.4064338	50000005000000
1.103083676797252	519.4320683	50000005000000
1.1031577104433603	513.9140259	50000005000000
1.1032865276141766	661.4345502	50000005000000
1.1034344872181892	579.296051	50000005000000
1.103450547828818	641.304224	50000005000000
1.1035653946782749	562.3394589	50000005000000
1.1037874035052255	586.7498012	50000005000000
1.1038613121690002	481.3643767	50000005000000
1.103865278681815	470.1283981	50000005000000
1.1039688819857811	561.8726979	50000005000000
1.1040651188889212	536.7133385	50000005000000
1.1042738976340511	509.4172297	50000005000000
1.10438745247443	697.3050342	50000005000000
1.1045736153023609	437.585232	50000005000000
1.1046874323172324	554.3097544	50000005000000
1.104768629097021	564.8981553	50000005000000
1.1048809591555973	564.4346234	50000005000000
1.104922839430293	649.2046028	50000005000000
1.104928706663645	497.5827977	50000005000000
1.105125753007295	555.2299499	50000005000000
1.105370089251956	606.324334	50000005000000
1.1054409331993784	473.1104873	50000005000000
1.1054999344718692	606.3998737	50000005000000
1.105545717249949	519.4284937	50000005000000
1.105650599988127	504.4373145	50000005000000
1.105690209105891	562.7060304	50000005000000
1.105787478805608	474.7327376	50000005000000
1.1059364141419843	593.2777161	50000005000000
1.1059748068085802	462.7430909	50000005000000
1.1061458512952862	604.8284067	50000005000000
1.1062932254470943	577.8292549	50000005000000
1.10636761142792	602.5450569	50000005000000
1.1063693371819097	598.6508975	50000005000000
1.10641159450842	605.189274	50000005000000
1.1065337120986083	594.1248729	50000005000000
1.1068302298088724	473.5438298	50000005000000
1.106882705304499	534.6795827	50000005000000
1.1069409350450456	600.7544865	50000005000000
1.106947210229777	600.0710284	50000005000000
1.107108651669351	589.4597165	50000005000000
1.1071411278442898	537.6787506	50000005000000
1.1071791563422115	448.2189717	50000005000000
1.1071851560575166	573.0209687	50000005000000
1.107252504651289	685.0282456	50000005000000
1.1073045437842586	529.2702281	50000005000000
1.1073154335088933	641.5202519	50000005000000
1.1073389487308591	569.4750043	50000005000000
1.1074121192147703	545.2312869	50000005000000
1.1075135188053928	610.1211672	50000005000000
1.1075250955214224	557.1695375	50000005000000
1.1078589461789807	707.5207481	50000005000000
1.10804178553594	585.5809575	50000005000000
1.1080810417135347	689.0650514	50000005000000
1.1081397235272146	489.4139057	50000005000000
1.108144548449146	557.056999	50000005000000
1.1081744280244112	545.8286281	50000005000000
1.1084185296940372	685.3410857	50000005000000
1.1084344875695376	570.1084453	50000005000000
1.1084715833975312	622.3209179	50000005000000
1.1085854235424728	521.735719	50000005000000
1.1086749887615652	599.7304741	50000005000000
1.1087757610903501	576.2427909	50000005000000
1.1087853944286177	590.0790199	50000005000000
1.1087868394943448	722.1508289	50000005000000
1.1090485314740397	642.3246157	50000005000000
1.1090567965715443	478.975175	50000005000000
1.1094181586251075	650.7705645	50000005000000
1.1096457058859412	539.4747916	50000005000000
1.1097136955734093	687.5136422	50000005000000
1.1097582963528354	662.8881283	50000005000000
1.1097795743443015	521.2182254	50000005000000
1.1098333806528078	522.6148297	50000005000000
1.110069277569214	570.2198801	50000005000000
1.1100716875377823	522.7020997	50000005000000
1.1103706418063544	583.3898785	50000005000000
1.1104692018867648	600.1895076	50000005000000
1.1105836422029478	625.8103223	50000005000000
1.1106147784465241	413.9298478	50000005000000
1.11063260123132	530.1066885	50000005000000
1.1106687852052313	530.8357847	50000005000000
1.1109370254344348	544.795892	50000005000000
1.1109763052097381	519.9011547	50000005000000
1.111048250491792	631.4215	50000005000000
1.1110714445937988	546.3458744	50000005000000
1.1110875498199717	659.1460358	50000005000000
1.1111106244676936	593.8736137	50000005000000
1.1112534675966337	512.2564494	50000005000000
1.1112606598068255	569.3072353	50000005000000
1.1113179551073131	472.8619523	50000005000000
1.1113908416995883	672.847964	50000005000000
1.111397418879684	536.1587125	50000005000000
1.1115084306966736	537.2203558	50000005000000
1.111531443356453	691.6800907	50000005000000
1.1115461904768056	594.5470896	50000005000000
1.1115937146210475	608.1781466	50000005000000
1.1116053433100643	565.4651603	50000005000000
1.1117094775929042	526.0542592	50000005000000
1.111740001326892	590.8925759	50000005000000
1.1117738955618792	584.3136226	50000005000000
1.112129371256694	593.3765387	50000005000000
1.1121943642331689	564.750854	50000005000000
1.1122495505093524	674.2244222	50000005000000
1.1122903060543323	712.2255474	50000005000000
1.1123560138646371	545.6414237	50000005000000
1.1124589989488067	678.7502617	50000005000000
1.1125987194906253	640.8860235	50000005000000
1.1126358263711529	564.1769422	50000005000000
1.112758480653253	551.3896028	50000005000000
1.112988746643886	545.7348981	50000005000000
1.1130544858976599	518.785554	50000005000000
1.1130880211360448	505.0670752	50000005000000
1.1131400603857062	608.6752114	50000005000000
1.1131407717926831	634.7741217	50000005000000
1.1131825037670704	575.7023207	50000005000000
1.1133741937233437	500.6844994	50000005000000
1.113407878754998	574.9823549	50000005000000
1.1134124319755965	556.2332014	50000005000000
1.1134324181274988	561.320257	50000005000000
1.1135424636120739	501.0884676	50000005000000
1.1135631573803653	580.8950073	50000005000000
1.1137099178508216	552.4017146	50000005000000
1.1138266691712022	472.1804518	50000005000000
1.1138632583849382	480.8975402	50000005000000
1.113880297573734	505.5136867	50000005000000
1.1138899134985685	582.9823255	50000005000000
1.1140723028375612	691.233777	50000005000000
1.114214572500965	492.1836534	50000005000000
1.1143733367725903	558.0448964	50000005000000
1.1144917578764049	471.2521676	50000005000000
1.1145892388609326	616.9839694	50000005000000
1.114691003308196	592.2287531	50000005000000
1.1147011607368589	490.852184	50000005000000
1.114710460583506	469.3732671	50000005000000
1.1148700187286789	467.0855005	50000005000000
1.1150974866110106	635.1140084	50000005000000
1.115098772723624	558.1256211	50000005000000
1.1151707997756641	579.4177923	50000005000000
1.1152299661042555	553.1791605	50000005000000
1.115230362129148	583.2005381	50000005000000
1.1152448147532796	680.6150949	50000005000000
1.1154876515918437	550.8894488	50000005000000
1.1155633182669042	601.9538539	50000005000000
1.115764586102196	559.8236502	50000005000000
1.1160267650725122	608.7741378	50000005000000
1.1160524253366646	508.0087401	50000005000000
1.1162337007831011	482.2355163	50000005000000
1.1162899733133338	546.1074595	50000005000000
1.1163508492171237	540.1021161	50000005000000
1.1164161283131595	492.5735202	50000005000000
1.116579474381619	538.6170702	50000005000000
1.11659503127951	699.7872613	50000005000000
1.1167561586410644	554.7990408	50000005000000
1.1167723211676586	582.406414	50000005000000
1.1167828063340242	575.2835116	50000005000000
1.1168705559941865	592.7093917	50000005000000
1.1168905420773407	690.7448012	50000005000000
1.116988924275262	615.5775884	50000005000000
1.1170871820868258	409.26623	50000005000000
1.1171233712373203	615.3764316	50000005000000
1.11722394631071	549.0418081	50000005000000
1.1172327037260399	599.2654141	50000005000000
1.1173341819190301	601.9600095	50000005000000
1.1173981750305821	633.110105	50000005000000
1.1174335475496386	518.3036742	50000005000000
1.1175273918511632	648.4448776	50000005000000
1.117626198731117	582.0346587	50000005000000
1.1176871119738538	496.544952	50000005000000
1.1177939029571184	587.2720971	50000005000000
1.1178067941718752	613.2312709	50000005000000
1.1179193889653731	527.4091125	50000005000000
1.1179263696650472	698.9281743	50000005000000
1.1180239666884642	579.3656028	50000005000000
1.1180539450385445	568.2663324	50000005000000
1.1180896196204868	474.8799627	50000005000000
1.1181612319268701	628.333744	50000005000000
1.1183066522587657	670.7624119	50000005000000
1.118344925567495	541.0902495	50000005000000
1.1184490447942432	504.524486	50000005000000
1.119061347585554	642.5479397	50000005000000
1.1190962172753411	600.0098593	50000005000000
1.1194021258626268	537.7644129	50000005000000
1.1194386236565426	517.4809429	50000005000000
1.119667566516832	594.1363481	50000005000000
1.1197413907255596	591.3462788	50000005000000
1.1197484939759823	661.4536473	50000005000000
1.1197695097630076	488.9847111	50000005000000
1.1198552070041723	742.6072688	50000005000000
1.1198559132160333	616.0861697	50000005000000
1.1198837962055903	516.7817691	50000005000000
1.1199183887933886	559.276561	50000005000000
1.1199209996590471	691.8969603	50000005000000
1.119980270043727	598.4715465	50000005000000
1.1203199494079663	554.9827245	50000005000000
1.1204387770419313	690.2925666	50000005000000
1.1204496876189638	613.7759289	50000005000000
1.1205341570280385	590.5283399	50000005000000
1.120616457902177	554.000261	50000005000000
1.1207590493271389	559.4215226	50000005000000
1.1207945786110176	604.7897137	50000005000000
1.1208105812920823	561.2514652	50000005000000
1.1209401006356732	511.485393	50000005000000
1.1210000866229537	526.1502491	50000005000000
1.1211463517461016	588.851918	50000005000000
1.1212492392448068	514.9278208	50000005000000
1.1213079286435639	592.6333065	50000005000000
1.1213706231443217	560.4588248	50000005000000
1.1213897272196651	547.6141868	50000005000000
1.1214569399716288	566.3440244	50000005000000
1.1214630775872756	661.4535702	50000005000000
1.1215287361728916	763.1201874	50000005000000
1.121643575101094	478.9264388	50000005000000
1.1217704796465462	673.5213071	50000005000000
1.1218250355623238	473.0510311	50000005000000
1.1220662593464823	555.9985151	50000005000000
1.1221237103000732	508.2538125	50000005000000
1.122789098629008	491.2546367	50000005000000
1.1228552033135322	566.4045321	50000005000000
1.1228815188416794	533.1984939	50000005000000
1.1230393650427857	482.5344726	50000005000000
1.1231573744979215	624.441784	50000005000000
1.123198855503721	601.9076302	50000005000000
1.123281559503898	558.2680029	50000005000000
1.1234036314632192	633.4548143	50000005000000
1.1235172746324276	505.0989913	50000005000000
1.1236273551799445	734.7447911	50000005000000
1.1238667356993313	753.3343652	50000005000000
1.123894802319925	446.7339476	50000005000000
1.124102005925644	578.1755234	50000005000000
1.1243393559030697	624.5558995	50000005000000
1.12456278261892	505.5591221	50000005000000
1.1245995692075879	533.6161062	50000005000000
1.1246360965111322	412.2069015	50000005000000
1.124789527487125	622.7295984	50000005000000
1.1247993566037435	549.7288052	50000005000000
1.1250974440195196	631.3446565	50000005000000
1.125153605185417	505.1604338	50000005000000
1.125400944176255	631.216312	50000005000000
1.125551372780066	565.855755	50000005000000
1.1255775195740625	619.7182717	50000005000000
1.1257692488748192	554.7625546	50000005000000
1.1259249178887694	591.8149868	50000005000000
1.1260064684893418	563.8128763	50000005000000
1.1262216503643687	620.0929075	50000005000000
1.126344219482914	483.2394768	50000005000000
1.126415336860521	584.0725332	50000005000000
1.126445448720935	616.6318172	50000005000000
1.1264775770991582	520.7978146	50000005000000
1.1264872940598876	598.7026972	50000005000000
1.1265271990611576	462.1588039	50000005000000
1.1267011160733218	556.1374632	50000005000000
1.1269624336688642	572.9905411	50000005000000
1.1269833113919483	486.1293601	50000005000000
1.127114357198821	715.9068336	50000005000000
1.127241634679856	540.9271511	50000005000000
1.1274864353490257	425.5346973	50000005000000
1.1276548302463705	512.7516589	50000005000000
1.1279640402846771	504.4913472	50000005000000
1.1279680385965205	558.9268175	50000005000000
1.127990699010171	625.1694077	50000005000000
1.1280629353143523	585.1811999	50000005000000
1.128125714150018	603.5904736	50000005000000
1.12817983465349	580.7780784	50000005000000
1.128307706064038	511.1620545	50000005000000
1.128308523756682	550.0504907	50000005000000
1.1283149149822027	611.4341227	50000005000000
1.1283736183281448	581.0936792	50000005000000
1.12853419281678	631.6674648	50000005000000
1.128588835058182	574.2017078	50000005000000
1.1286244066646702	580.5910643	50000005000000
1.1287706962331414	585.3433548	50000005000000
1.1287792463645787	626.8498017	50000005000000
1.1291566795609462	578.335333	50000005000000
1.1292995504737622	472.8829747	50000005000000
1.1293879449115949	515.5283354	50000005000000
1.1293898725849023	560.2515504	50000005000000
1.1295753107693558	657.9221548	50000005000000
1.1298770244869436	527.9889768	50000005000000
1.129940799211436	552.1138178	50000005000000
1.1301382791189716	461.9688946	50000005000000
1.130270294123059	453.8075288	50000005000000
1.130336163636647	471.9705294	50000005000000
1.1304018942846985	527.8802657	50000005000000
1.1304567932254728	646.5565615	50000005000000
1.1308443218733546	721.1661688	50000005000000
1.1308475067862271	417.9999494	50000005000000
1.1310498416199215	518.10707	50000005000000
1.1311465890401509	542.960608	50000005000000
1.1312411013736985	523.8153243	50000005000000
1.1312437323405242	510.3235365	50000005000000
1.1313985007846397	504.4577334	50000005000000
1.1314467117016953	414.5760428	50000005000000
1.1314789517299164	558.3381672	50000005000000
1.1316035441157803	557.2549513	50000005000000
1.131710304905757	689.6626244	50000005000000
1.1318019394344758	559.7158892	50000005000000
1.131898575679688	518.8494147	50000005000000
1.1320508884290557	523.7163645	50000005000000
1.132093138564665	525.4044935	50000005000000
1.1321345427774472	594.5230707	50000005000000
1.1322414752745915	594.6266664	50000005000000
1.1323833113851525	614.4255375	50000005000000
1.1323975003438227	537.1738029	50000005000000
1.132439778268881	523.4707925	50000005000000
1.1324622238980622	677.5312516	50000005000000
1.1325102285891773	504.4596906	50000005000000
1.1326642875340855	486.3267189	50000005000000
1.1326799276717792	629.4391336	50000005000000
1.1328403174194688	775.5609646	50000005000000
1.1331079793367524	548.7761892	50000005000000
1.1331583531306502	573.8388606	50000005000000
1.1332075666308756	598.2930622	50000005000000
1.1332155875511585	588.7293031	50000005000000
1.1332585438310878	536.1258464	50000005000000
1.133261756729186	544.2728113	50000005000000
1.13332131462743	544.9249818	50000005000000
1.1333656002395216	530.7484124	50000005000000
1.1334528336579688	656.6865191	50000005000000
1.1336148691044574	450.0765312	50000005000000
1.1337372577162732	535.1250134	50000005000000
1.1337408730599952	554.3805826	50000005000000
1.1337628507701467	507.5576984	50000005000000
1.13383295809644	587.4498854	50000005000000
1.1338366026073097	656.4791208	50000005000000
1.1339732888381029	515.1066361	50000005000000
1.1340223233150262	547.3791922	50000005000000
1.1341862569244472	567.8542893	50000005000000
1.1341937123559878	689.1715836	50000005000000
1.1343040341628732	549.3911778	50000005000000
1.1344318906103497	556.9650791	50000005000000
1.1344346823382014	650.0888746	50000005000000
1.1344877419547412	541.5181756	50000005000000
1.134491036797089	501.8979173	50000005000000
1.1346692736851618	656.9424918	50000005000000
1.1346857786070532	542.5397135	50000005000000
1.1347123345574808	567.2963838	50000005000000
1.134718391286583	652.9041089	50000005000000
1.134758965704294	506.0189238	50000005000000
1.1348258970187572	529.1518577	50000005000000
1.1348893718359885	599.7195944	50000005000000
1.1349650361913357	569.2802378	50000005000000
1.1350451094518539	510.7688039	50000005000000
1.1351620665132507	573.6710184	50000005000000
1.1352497738997478	433.5337968	50000005000000
1.1354814914383669	567.1160549	50000005000000
1.1355725339400908	523.1129237	50000005000000
1.135668728295906	549.6303617	50000005000000
1.1356768642912531	599.8359736	50000005000000
1.1357824061485475	565.6507676	50000005000000
1.1358224653530795	656.2919964	50000005000000
1.1359405984208402	502.4838826	50000005000000
1.1360312810968485	646.0574772	50000005000000
1.1360482760415371	638.0664597	50000005000000
1.1361239608891684	426.7565321	50000005000000
1.1361289001331474	623.8931797	50000005000000
1.1362063576031014	660.6582989	50000005000000
1.1363208781942564	685.5249937	50000005000000
1.1363876154482906	653.2530847	50000005000000
1.1364641542469274	428.5224917	50000005000000
1.1365634284698158	483.4649648	50000005000000
1.1365926160601538	705.8225214	50000005000000
1.1367003354058591	732.0540071	50000005000000
1.1368842184707368	557.3471104	50000005000000
1.1368939552697548	630.6857927	50000005000000
1.1369921894102748	546.6061556	50000005000000
1.1370284137859878	556.1573553	50000005000000
1.1371800699555414	575.6717412	50000005000000
1.1373147338377425	557.709375	50000005000000
1.1374523511085863	573.3861562	50000005000000
1.137505522912521	643.0947699	50000005000000
1.137661826532529	650.4869151	50000005000000
1.1376957244253918	541.1266765	50000005000000
1.138291887101033	578.0408946	50000005000000
1.1382955157895798	532.5003731	50000005000000
1.1383813859318617	651.5156404	50000005000000
1.1384202262871548	523.6481917	50000005000000
1.138471939371081	555.701517	50000005000000
1.1385532627617592	506.5793769	50000005000000
1.1388427153334075	485.81603	50000005000000
1.1388988682954602	632.1284058	50000005000000
1.138965403881703	671.3125964	50000005000000
1.1390307896315734	495.1244156	50000005000000
1.1390949047011605	545.2513639	50000005000000
1.1391612738526486	517.613986	50000005000000
1.1392220099349646	639.2865868	50000005000000
1.1392715950775671	577.2904018	50000005000000
1.1392734880947577	582.6988871	50000005000000
1.1392823383249802	585.798134	50000005000000
1.1393146082938634	588.0151332	50000005000000
1.1394918815166797	526.2630293	50000005000000
1.13959009151558	659.1415102	50000005000000
1.1401391961809302	651.5935519	50000005000000
1.1402659444992955	568.985042	50000005000000
1.140342513477358	482.81808	50000005000000
1.1404094385611905	476.6016825	50000005000000
1.1404729087146062	552.5057876	50000005000000
1.1404751932005963	463.4996294	50000005000000
1.14048858297509	551.5262357	50000005000000
1.140494786541543	610.0541969	50000005000000
1.1404980784618588	441.7951681	50000005000000
1.1406013105368311	600.7944216	50000005000000
1.1406238588378808	599.3703759	50000005000000
1.1407614618917536	527.7342857	50000005000000
1.1407680467414547	751.1281206	50000005000000
1.1409172003762489	577.0514494	50000005000000
1.1410344410189284	610.7005487	50000005000000
1.1412063586649404	596.0899733	50000005000000
1.1412124284052496	590.4051057	50000005000000
1.1413244904675228	685.3996375	50000005000000
1.1414050808045355	538.7573132	50000005000000
1.1414393527109703	734.1078545	50000005000000
1.1414434650670835	716.3807619	50000005000000
1.141559108843301	612.5032709	50000005000000
1.1416112135971177	539.1476901	50000005000000
1.1416780940463105	595.6425039	50000005000000
1.141739064175984	525.6262932	50000005000000
1.1417592985881106	574.1480753	50000005000000
1.1419154304320578	497.7273368	50000005000000
1.142022115008305	668.6438577	50000005000000
1.1420392744916228	575.65169	50000005000000
1.1420886551279366	612.3463918	50000005000000
1.1421113781116246	550.9061261	50000005000000
1.1421751861969316	514.6216601	50000005000000
1.1421936407777071	636.6890692	50000005000000
1.142196191348246	485.0811044	50000005000000
1.1422170845272146	608.0154826	50000005000000
1.1422206657636775	564.0171585	50000005000000
1.1422388442115992	536.3476745	50000005000000
1.1422672165156258	621.8165142	50000005000000
1.1423230756644709	521.9986643	50000005000000
1.1425179836573682	670.9997086	50000005000000
1.1425999387108452	533.7822325	50000005000000
1.1426622433410605	567.8202035	50000005000000
1.1427845283346212	569.9024821	50000005000000
1.142830821027356	630.4882984	50000005000000
1.1428924596884955	597.0229023	50000005000000
1.143083855307367	544.3288052	50000005000000
1.1431562895228933	642.4339539	50000005000000
1.1432135256590703	571.6146685	50000005000000
1.1432185777467587	580.4402457	50000005000000
1.1432882020874526	580.0804491	50000005000000
1.1434607698287942	522.5306816	50000005000000
1.14354618715388	608.0686047	50000005000000
1.1435713340984237	564.8473797	50000005000000
1.1435873329239374	634.1348361	50000005000000
1.143725020672289	612.3419302	50000005000000
1.1438162067971538	498.3876727	50000005000000
1.1438582127207	518.1085858	50000005000000
1.1438807516085188	509.7658187	50000005000000
1.1441061378656965	690.7486569	50000005000000
1.1442470946236285	542.8360387	50000005000000
1.1444039506863342	578.1175122	50000005000000
1.1444217501610106	585.4430081	50000005000000
1.1447410254137251	753.1679823	50000005000000
1.1449896636218546	687.2685308	50000005000000
1.145097898510984	540.0572725	50000005000000
1.1451589426415067	572.8903155	50000005000000
1.1452720204191364	615.4863564	50000005000000
1.1452889183161463	579.5096353	50000005000000
1.1454253604744156	676.2526871	50000005000000
1.1454861753006875	621.4809837	50000005000000
1.145568851137836	612.4973814	50000005000000
1.14609277162697	460.5914331	50000005000000
1.1462339694036008	679.4670015	50000005000000
1.1464403459971102	505.4154154	50000005000000
1.146531527715053	513.5515232	50000005000000
1.1465810589814742	687.6525209	50000005000000
1.1465962312251667	571.3159425	50000005000000
1.1469419462513188	694.9983451	50000005000000
1.1469707190910214	547.969262	50000005000000
1.1470003254297096	495.0745491	50000005000000
1.1471195789143311	699.0462673	50000005000000
1.1472023689620812	516.685501	50000005000000
1.1473027537346072	609.0336385	50000005000000
1.1473516817331475	587.5819955	50000005000000
1.1473668245322406	564.6177111	50000005000000
1.1475476431604459	466.7076014	50000005000000
1.1476238373392884	596.9140773	50000005000000
1.1476350605159522	685.259158	50000005000000
1.1476564615938232	598.6645031	50000005000000
1.1476579885877571	662.9419234	50000005000000
1.147816774899715	491.8235898	50000005000000
1.1479304016582883	495.9841571	50000005000000
1.1479737445042844	829.1017409	50000005000000
1.1481836957709248	606.2181758	50000005000000
1.1482657657568305	626.089945	50000005000000
1.1482699656764697	509.9195323	50000005000000
1.1483766964882176	616.3811111	50000005000000
1.148422636789114	495.3549341	50000005000000
1.1484549813453675	477.1520721	50000005000000
1.1484759549395838	568.8574051	50000005000000
1.1485396823100076	573.4370939	50000005000000
1.1486656219809557	556.3779814	50000005000000
1.148683120389859	563.7551258	50000005000000
1.1487669352609056	628.8488973	50000005000000
1.1487908428156386	695.8819698	50000005000000
1.1488551616804878	553.3802906	50000005000000
1.148987901508837	648.0099387	50000005000000
1.1490420553856624	551.1330046	50000005000000
1.1490666400022294	584.0779789	50000005000000
1.1492107550184536	651.5627192	50000005000000
1.1492291583973908	610.3060433	50000005000000
1.1492928787437895	638.7433381	50000005000000
1.1492956955189475	605.4259991	50000005000000
1.1494900915804698	497.2249035	50000005000000
1.1496549823703837	454.8295885	50000005000000
1.1496971814862451	572.2317558	50000005000000
1.1497214212632514	660.9803431	50000005000000
1.1497768381474265	564.8462649	50000005000000
1.149787919242153	575.4362359	50000005000000
1.1497995774427752	463.2906663	50000005000000
1.1498026946842657	483.1481918	50000005000000
1.1499735217297482	545.8928824	50000005000000
1.1500439574615902	615.4106258	50000005000000
1.1500987965714309	600.9435704	50000005000000
1.1501705508821365	597.1574847	50000005000000
1.1502052020116174	630.0507654	50000005000000
1.1502345265835483	472.7320254	50000005000000
1.1502485605634978	542.7287462	50000005000000
1.1503074052748543	600.8763084	50000005000000
1.150354163953878	658.1816255	50000005000000
1.1503901731866286	744.8181995	50000005000000
1.1503914281095242	683.2050461	50000005000000
1.150783108078988	530.9924879	50000005000000
1.1507854328587883	590.9404827	50000005000000
1.1509370133378078	574.2012146	50000005000000
1.1509414121763024	643.8484635	50000005000000
1.1512727815208692	737.1050283	50000005000000
1.15136055749919	467.6804397	50000005000000
1.1516242276068809	703.9293283	50000005000000
1.1516297374777626	447.9791776	50000005000000
1.1516319434436335	638.3722567	50000005000000
1.1516383642903767	548.3787022	50000005000000
1.1518557320359315	669.5719027	50000005000000
1.151883659707558	557.529213	50000005000000
1.1519412864582588	770.5714769	50000005000000
1.1519780673693538	400.5412769	50000005000000
1.1520185571645731	550.2821172	50000005000000
1.1520558470392248	630.9874869	50000005000000
1.1522290729768598	579.7465799	50000005000000
1.1522443255101822	540.6168565	50000005000000
1.1524794582707445	727.6783143	50000005000000
1.1524820034648	592.0348141	50000005000000
1.1525468753915538	499.67653	50000005000000
1.1529289634020774	691.1666153	50000005000000
1.1531239647692042	609.6789947	50000005000000
1.1532621741345517	616.8564178	50000005000000
1.1533652264430434	474.1362609	50000005000000
1.1533802364766756	523.0099725	50000005000000
1.1534233032140355	610.6943616	50000005000000
1.1535368369875567	694.7062683	50000005000000
1.153793114129564	614.9430832	50000005000000
1.1538573287652543	528.626402	50000005000000
1.1540015581639065	613.9140667	50000005000000
1.1541688046687058	473.4423703	50000005000000
1.1541728397367004	562.2107801	50000005000000
1.1542185497229729	444.7011475	50000005000000
1.1543101348110336	549.5559483	50000005000000
1.15434739294975	521.0126029	50000005000000
1.1544183995393456	583.1567934	50000005000000
1.1545025635191977	567.537523	50000005000000
1.1545229519009617	555.5753384	50000005000000
1.1545820767373192	559.4112456	50000005000000
1.1547137161150736	534.5728644	50000005000000
1.154802363772888	459.3683434	50000005000000
1.1548309688678189	670.2070373	50000005000000
1.1550365999306642	554.4355165	50000005000000
1.1550760016189678	547.5210987	50000005000000
1.1551151310372827	723.7932224	50000005000000
1.1551950335007608	520.2657857	50000005000000
1.1552558758946194	607.8902314	50000005000000
1.1553752955975007	466.8286203	50000005000000
1.1555006688299971	627.0746569	50000005000000
1.1555537067428587	643.8731449	50000005000000
1.1555699998284554	585.0344673	50000005000000
1.155688325004154	707.2128851	50000005000000
1.1557774946397297	566.4954364	50000005000000
1.1559145066014012	613.6062911	50000005000000
1.1560063055045624	604.5803076	50000005000000
1.1561574454566828	618.9077738	50000005000000
1.156308197302248	519.6314189	50000005000000
1.1563765875341998	569.7787295	50000005000000
1.1564409969598617	695.4381316	50000005000000
1.1564760528655262	523.5239298	50000005000000
1.1565088218351784	501.7335732	50000005000000
1.1565257606325765	547.6245336	50000005000000
1.1565604643705505	620.2816427	50000005000000
1.1566568541196909	401.3320171	50000005000000
1.1566786329102428	504.1774351	50000005000000
1.156695979113552	635.3501128	50000005000000
1.1567207743205468	547.8546243	50000005000000
1.1567216446260689	447.1842511	50000005000000
1.1568502132480538	486.5443034	50000005000000
1.1568594850149858	510.8228196	50000005000000
1.156928580193905	526.582726	50000005000000
1.1570375119768177	671.5213334	50000005000000
1.1570841346188834	513.0776039	50000005000000
1.15721825896985	642.3914147	50000005000000
1.1573792897448727	647.6498146	50000005000000
1.1574882749660749	563.5066845	50000005000000
1.1575836370025092	503.1917279	50000005000000
1.1576909235413244	564.2515057	50000005000000
1.157772684779291	573.0307174	50000005000000
1.1579144571068052	619.6860703	50000005000000
1.1580322864892003	652.5534925	50000005000000
1.1581711991471713	421.6499638	50000005000000
1.1582766053458635	629.7463423	50000005000000
1.1582938891047063	679.5496243	50000005000000
1.1583054837204951	600.9241281	50000005000000
1.158381869488558	481.3980463	50000005000000
1.1584887123340883	551.6237111	50000005000000
1.1585340824939312	540.4564417	50000005000000
1.1587330525335622	477.6380166	50000005000000
1.1587606265675878	495.8395702	50000005000000
1.1589413126365486	542.7828707	50000005000000
1.1589534596129822	531.1951295	50000005000000
1.1589656165709177	527.9018203	50000005000000
1.1593210735817128	531.0900139	50000005000000
1.1593852831133795	589.0967119	50000005000000
1.1595296014399257	608.0527743	50000005000000
1.1595577277121143	571.4175597	50000005000000
1.1595780307050678	610.2290689	50000005000000
1.1595866971739368	527.7910136	50000005000000
1.159805283794784	557.2866418	50000005000000
1.1599607842192192	575.8688959	50000005000000
1.160025484862551	610.0127903	50000005000000
1.1600543903262142	662.3476703	50000005000000
1.1602421567308576	547.7754942	50000005000000
1.1604183949663391	609.8509502	50000005000000
1.1604651075317665	544.5509451	50000005000000
1.1605044343985984	462.2819213	50000005000000
1.1606207540003983	467.0167302	50000005000000
1.1606268507229198	549.4398411	50000005000000
1.1606422144363373	622.3734629	50000005000000
1.1607214954573788	560.2142885	50000005000000
1.1608755529915773	648.5079296	50000005000000
1.1608942616926192	610.8578941	50000005000000
1.1610182348205176	577.7332172	50000005000000
1.1610367671149198	655.1197853	50000005000000
1.1611296383378464	411.077623	50000005000000
1.161387786300331	594.9599946	50000005000000
1.1617458167310954	540.9394041	50000005000000
1.1618505852768892	616.8806393	50000005000000
1.161997566822631	566.5304768	50000005000000
1.1621676663054157	504.2034103	50000005000000
1.1621772030174378	618.840739	50000005000000
1.1622478572585462	500.0666013	50000005000000
1.162283495990753	531.4905514	50000005000000
1.162456991566703	454.9146272	50000005000000
1.162482426174945	600.4256917	50000005000000
1.1625720615173976	540.0389374	50000005000000
1.1625996251947075	584.2385287	50000005000000
1.162705423695622	538.3402401	50000005000000
1.162780037372492	610.7485848	50000005000000
1.1628674550658504	576.5605883	50000005000000
1.1629200611753343	514.769005	50000005000000
1.1629729392627943	472.0103704	50000005000000
1.1630379487594809	473.4692118	50000005000000
1.1631100137130226	517.9379859	50000005000000
1.1631185528320338	586.2383306	50000005000000
1.1631288984080157	622.2504073	50000005000000
1.163433689459418	651.5552339	50000005000000
1.163536290006287	595.6047119	50000005000000
1.1636868780224676	687.8426808	50000005000000
1.1637107559282558	573.509579	50000005000000
1.1638150160743357	629.9040656	50000005000000
1.1640151602907949	548.2546618	50000005000000
1.1640213485291642	641.4645135	50000005000000
1.1641133671834594	568.7613304	50000005000000
1.1643225282565708	620.805404	50000005000000
1.1643495192759945	638.0523071	50000005000000
1.1643691536810654	508.4982345	50000005000000
1.1643848693620682	708.6593443	50000005000000
1.1644223850243982	650.6546952	50000005000000
1.1645665270812668	483.157346	50000005000000
1.1646157308585805	551.4761123	50000005000000
1.1648385324833952	546.3377263	50000005000000
1.1650511629902858	654.559047	50000005000000
1.1650724303887563	495.4172763	50000005000000
1.1653387238092114	560.4156866	50000005000000
1.165401430089448	616.4442728	50000005000000
1.1654138852608895	768.3232366	50000005000000
1.1654156172960208	512.0689288	50000005000000
1.165503299169184	582.5983086	50000005000000
1.1656097996356791	444.6960683	50000005000000
1.1656338174227163	659.7208262	50000005000000
1.1657344153981417	664.5332802	50000005000000
1.1657526628869688	557.4817648	50000005000000
1.1659319509830466	722.1394762	50000005000000
1.165957396154917	596.1993947	50000005000000
1.1659857274091003	572.1998182	50000005000000
1.165987442090092	633.9672097	50000005000000
1.1660443152326463	486.5760779	50000005000000
1.166242750730763	636.6244461	50000005000000
1.1664147254377142	624.1992848	50000005000000
1.1664507000755306	530.0946385	50000005000000
1.1667170413306496	576.3807954	50000005000000
1.166721793750666	526.9212046	50000005000000
1.1669561140078786	642.7598865	50000005000000
1.167037426530796	485.6986776	50000005000000
1.167132180821079	446.7528193	50000005000000
1.1672025673924915	677.8251818	50000005000000
1.1673160836044674	628.6980544	50000005000000
1.1673409528073535	555.3425724	50000005000000
1.1674815941838008	677.0560363	50000005000000
1.1674847764121845	536.529215	50000005000000
1.1675445126724429	543.5727729	50000005000000
1.1675722563973403	621.756789	50000005000000
1.1677012795123338	709.9972036	50000005000000
1.16770643484807	494.692504	50000005000000
1.16799160319869	599.4348346	50000005000000
1.1680076319576884	615.8632006	50000005000000
1.1681496744824078	602.8348999	50000005000000
1.168334598275102	640.0033481	50000005000000
1.1683431644206828	521.6287633	50000005000000
1.1683840787442188	583.2991194	50000005000000
1.168394915552008	510.1733021	50000005000000
1.168491001428464	533.1754515	50000005000000
1.1685172910401218	610.2380248	50000005000000
1.1685798971205503	634.8910032	50000005000000
1.1685998549089671	546.3088523	50000005000000
1.1686360392021895	550.2708149	50000005000000
1.1687969068641455	585.9332706	50000005000000
1.1689410167874024	614.8091623	50000005000000
1.1689666358367896	580.6961231	50000005000000
1.1691194128891067	627.7818847	50000005000000
1.1691972116717453	620.1303865	50000005000000
1.169222022896056	573.2351534	50000005000000
1.169255881585359	615.0611239	50000005000000
1.1693198554641024	584.3277829	50000005000000
1.1694355745875882	598.3388967	50000005000000
1.1695075079800468	637.9163962	50000005000000
1.1695669921848495	447.2353684	50000005000000
1.1697028244529224	449.5064848	50000005000000
1.1697837963063569	674.3797946	50000005000000
1.1700359863222274	694.1298877	50000005000000
1.1700487033527631	575.6983963	50000005000000
1.1701911513983922	701.6873206	50000005000000
1.1702650686896592	553.7709145	50000005000000
1.1703150024028126	503.3185282	50000005000000
1.170379826366608	528.580928	50000005000000
1.1704039464224594	529.6116441	50000005000000
1.1704408671039148	560.7741672	50000005000000
1.1704637194177798	588.1638344	50000005000000
1.170577151049337	743.3279608	50000005000000
1.1706651317600316	636.4434488	50000005000000
1.1707917726830277	588.5833271	50000005000000
1.1711583601124622	610.3810449	50000005000000
1.1713240112885588	567.9350915	50000005000000
1.1713495754367291	698.2733332	50000005000000
1.1713630991878967	698.6438099	50000005000000
1.1714677295029694	638.1278728	50000005000000
1.1716139280023954	612.8222485	50000005000000
1.1716407932243278	638.7122886	50000005000000
1.1717021457737382	606.5282078	50000005000000
1.1719458342773077	586.0464829	50000005000000
1.1722496671390243	619.8154038	50000005000000
1.1723173824105095	764.1006599	50000005000000
1.1723230030523126	602.7851911	50000005000000
1.1726305370795962	566.9587778	50000005000000
1.172730785198546	632.6316199	50000005000000
1.1728568535107189	644.0316462	50000005000000
1.172910720752768	612.980235	50000005000000
1.1729830722477477	640.8439056	50000005000000
1.1730120828580302	611.4646324	50000005000000
1.173605653305045	623.6205737	50000005000000
1.1736245261816256	557.1624485	50000005000000
1.1738418761292708	608.5228448	50000005000000
1.1739675245570926	715.9624202	50000005000000
1.173996222742478	568.29751	50000005000000
1.174028817279106	566.6062096	50000005000000
1.1740502524092535	451.5272357	50000005000000
1.1743199887469165	658.2414571	50000005000000
1.174321341686707	695.2659792	50000005000000
1.174363258271713	621.5670396	50000005000000
1.1743697536182285	562.4482094	50000005000000
1.1745211507942834	514.0846967	50000005000000
1.174667104070817	576.2180059	50000005000000
1.174680591194447	618.3013164	50000005000000
1.1747463896029533	533.257815	50000005000000
1.1748116741271084	534.9527715	50000005000000
1.1748289994660794	557.2684739	50000005000000
1.174869197018247	635.5664449	50000005000000
1.1749872210917385	678.0123974	50000005000000
1.1751158009304383	624.655768	50000005000000
1.1755000047743829	574.782389	50000005000000
1.175942044059358	536.7046707	50000005000000
1.1760003248855402	692.0190531	50000005000000
1.1760180407259295	576.0848528	50000005000000
1.1761057338244365	593.1442482	50000005000000
1.1761641532484235	594.6477774	50000005000000
1.1762624393801997	583.1133428	50000005000000
1.17633795359782	616.3162865	50000005000000
1.1765570111035992	535.4488821	50000005000000
1.1765757072198315	603.9853535	50000005000000
1.176655662344885	433.5756953	50000005000000
1.1767560749530237	628.6623746	50000005000000
1.1770593445490198	570.7789509	50000005000000
1.1770827512652018	418.5072281	50000005000000
1.1770959985545228	676.8677185	50000005000000
1.1771206689194205	529.9631577	50000005000000
1.1773096963921734	545.8160374	50000005000000
1.177351114575905	612.9171063	50000005000000
1.1773626950885805	566.6633093	50000005000000
1.1775183094965538	524.3591625	50000005000000
1.1775315139793865	622.9000755	50000005000000
1.1776327992341016	507.8949499	50000005000000
1.1776594815960253	621.8192559	50000005000000
1.1777389984130888	645.6636851	50000005000000
1.1779362420493618	641.8441348	50000005000000
1.178098533002193	486.0729475	50000005000000
1.1781217855149393	630.142588	50000005000000
1.1781502956499248	474.5395217	50000005000000
1.1782166531323988	539.2317796	50000005000000
1.1782454423674462	609.1842622	50000005000000
1.1783830011423282	602.0302468	50000005000000
1.1784647378445448	517.7726946	50000005000000
1.1784675660733337	646.2899164	50000005000000
1.1786447928629116	464.835883	50000005000000
1.178654254073198	522.0213583	50000005000000
1.1786682236984394	565.4114683	50000005000000
1.178823768251422	572.6584449	50000005000000
1.1790946099137662	631.4514502	50000005000000
1.17914538777691	563.8354678	50000005000000
1.1797233381647385	496.9053262	50000005000000
1.1797630084374862	699.3849796	50000005000000
1.1797782361600402	588.7170906	50000005000000
1.1799547437649471	631.9454871	50000005000000
1.1800156169998668	612.7444024	50000005000000
1.1801314702435568	500.6396025	50000005000000
1.180142463170148	589.8971623	50000005000000
1.1802250401172334	704.7688821	50000005000000
1.1804747647013258	675.4625133	50000005000000
1.180610449008621	597.7795592	50000005000000
1.1809095450537663	559.4765523	50000005000000
1.1811793336679497	582.8831769	50000005000000
1.1811953072846584	612.3046731	50000005000000
1.1812008553315985	511.3275107	50000005000000
1.1812972822328125	649.2700142	50000005000000
1.1813057583329862	557.2181011	50000005000000
1.1815128320699542	666.3214193	50000005000000
1.1815416508939771	472.1415783	50000005000000
1.181594320102244	479.7740914	50000005000000
1.1816595830870005	638.5293039	50000005000000
1.181708760917132	546.7152685	50000005000000
1.1819022797610166	583.0228789	50000005000000
1.182176359627385	464.7753741	50000005000000
1.1821787472780083	657.125455	50000005000000
1.1821969375442956	546.0290527	50000005000000
1.1823516071960125	584.1345745	50000005000000
1.182356638629264	639.0022946	50000005000000
1.182375516259029	680.808506	50000005000000
1.1824604861415524	826.0554896	50000005000000
1.1826948059435036	537.8084748	50000005000000
1.1827834533355277	602.9784823	50000005000000
1.1828089056985849	515.7274086	50000005000000
1.183167287304763	545.3105863	50000005000000
1.1831743514329298	629.473668	50000005000000
1.1831895517773603	452.5516888	50000005000000
1.183280627045192	610.3175188	50000005000000
1.183418389705603	606.2650843	50000005000000
1.1834420889855215	555.9881619	50000005000000
1.1834704622575418	570.7050319	50000005000000
1.1836312036108667	610.0998508	50000005000000
1.1836820976359794	680.0520844	50000005000000
1.183887914441765	595.1020281	50000005000000
1.1840667640791092	525.8275898	50000005000000
1.1840795292187851	641.6521134	50000005000000
1.1840889069846847	695.623428	50000005000000
1.1841507401592306	602.578767	50000005000000
1.1841770660653943	693.8771022	50000005000000
1.1841969870438376	508.3653749	50000005000000
1.1843283775734306	525.1869681	50000005000000
1.1843348956626012	691.1955421	50000005000000
1.1843991015729418	535.6594279	50000005000000
1.1845218646935405	501.4102069	50000005000000
1.1847568192654447	579.63153	50000005000000
1.184920156670314	606.9926175	50000005000000
1.185117025411237	525.6023637	50000005000000
1.1851809499189758	448.6836631	50000005000000
1.1852803372420997	641.8168974	50000005000000
1.1854217572300865	695.0270158	50000005000000
1.1854294913596044	692.7751511	50000005000000
1.18556202225398	658.6837682	50000005000000
1.185570362721984	464.9563451	50000005000000
1.185707088693301	635.8703253	50000005000000
1.1857110149351004	586.1731785	50000005000000
1.1857669877840924	699.0268437	50000005000000
1.1858532234101222	747.3638214	50000005000000
1.1858682935772158	474.4936914	50000005000000
1.1859569242539716	696.5592136	50000005000000
1.1859908816532123	594.0085212	50000005000000
1.1861429805355852	530.667421	50000005000000
1.1861870154952303	569.3160776	50000005000000
1.1863456348786103	556.1139064	50000005000000
1.1866319861970631	561.7953236	50000005000000
1.1867920883839371	599.0293662	50000005000000
1.1871026523434516	527.117343	50000005000000
1.1872093678088578	486.7626879	50000005000000
1.187221901310518	617.2412052	50000005000000
1.187235285917542	560.8425147	50000005000000
1.187281497294287	585.7145878	50000005000000
1.187633804963086	590.4068346	50000005000000
1.1877435484219692	678.5989964	50000005000000
1.1878678230333386	531.8521337	50000005000000
1.1878931187973083	627.6262931	50000005000000
1.1879226741362228	718.3687226	50000005000000
1.1880770240662866	538.1286721	50000005000000
1.1880893713410392	600.2013886	50000005000000
1.1882640603066108	658.4859758	50000005000000
1.188396925728291	530.7310499	50000005000000
1.1885611319180054	590.5326761	50000005000000
1.188591607888528	591.1360183	50000005000000
1.1887367681442904	669.971123	50000005000000
1.1888888108948101	738.8604077	50000005000000
1.188893777368802	559.5208434	50000005000000
1.1891898192533854	658.9253309	50000005000000
1.1891914188755877	570.4324863	50000005000000
1.1894658382870509	569.5202206	50000005000000
1.1894995286651324	688.2863473	50000005000000
1.1895481780949009	457.4218469	50000005000000
1.1896110514971645	585.0809036	50000005000000
1.1896444544707203	570.921984	50000005000000
1.1896742321317035	479.6548134	50000005000000
1.1897372577069398	544.2946343	50000005000000
1.189978987047675	580.9048532	50000005000000
1.1900133277605345	582.8662987	50000005000000
1.1900217209721775	578.1520671	50000005000000
1.190182180860932	510.4750238	50000005000000
1.1902095504721621	598.2374354	50000005000000
1.1902704565317332	600.8795133	50000005000000
1.1903082416145545	556.8610611	50000005000000
1.1903530903298656	544.6790191	50000005000000
1.1903572684381083	633.5815993	50000005000000
1.1906158309705437	565.9194935	50000005000000
1.1907308572416315	520.4951552	50000005000000
1.1907458117215344	498.919249	50000005000000
1.1908876105259782	492.3280554	50000005000000
1.1909204133477216	716.797984	50000005000000
1.1909382720765451	532.1764735	50000005000000
1.190945554319878	576.1700139	50000005000000
1.1910810305218795	485.4169715	50000005000000
1.19122862544245	697.5796026	50000005000000
1.1912808502735124	593.4076455	50000005000000
1.1912813377483855	573.7695007	50000005000000
1.1914282836842895	577.4323856	50000005000000
1.1914511002328267	578.7466182	50000005000000
1.1914522131612528	591.7519718	50000005000000
1.1914806649156175	572.2291074	50000005000000
1.1916175919048553	694.6430039	50000005000000
1.191697644618572	634.4073232	50000005000000
1.1917297297383924	615.0882454	50000005000000
1.1919159857278134	592.4908842	50000005000000
1.1919354900659958	561.8919456	50000005000000
1.191942837527852	549.4661142	50000005000000
[truncated: 48,000 more rows]
