# Supplementary material for: The evolutionary maintenance of Lévy flight foraging
Source: PLoS Comput Biol. 2022 Jan 18;18(1):e1009490. doi: 10.1371/journal.pcbi.1009490 (PMC8797186; doi:10.1371/journal.pcbi.1009490)
Supplement: S1 Data — (ZIP) [file pcbi.1009490.s005.zip › S1_Data/single_generation_data/speed_1/levy_dim_2_results/fd_eol0]

1.0000409055482586	95.0	1000000
1.000058581955947	98.0	1000000
1.000090834336095	98.0	1000000
1.0000935041540968	192.0	1000000
1.0001407927588504	154.0	1000000
1.0001697218822272	116.0	1000000
1.00037747204976	158.0	1000000
1.0003875717763928	91.0	1000000
1.0006297933553228	143.0	1000000
1.0009398129265152	100.0	1000000
1.00103302583407	160.0	1000000
1.0010826431638304	161.0	1000000
1.0011336072861492	127.0	1000000
1.0011381174187897	166.0	1000000
1.0011676450223308	145.0	1000000
1.0012864136140491	64.0	1000000
1.0013336316280343	202.0	1000000
1.0014576410525036	84.0	1000000
1.001616983858685	100.0	1000000
1.0017180881472951	208.0	1000000
1.0022116871377686	93.0	1000000
1.0023379959094765	73.0	1000000
1.0023430189714762	106.0	1000000
1.0023464781366156	174.0	1000000
1.0028320340621435	143.0	1000000
1.0030221625237437	94.0	1000000
1.0031155471447564	127.0	1000000
1.003143662249877	89.0	1000000
1.0031766953329866	90.0	1000000
1.0032545410107283	114.0	1000000
1.003345099393406	123.0	1000000
1.003353762383631	121.0	1000000
1.003391998594091	106.0	1000000
1.0034966739735158	117.0	1000000
1.0036412828175032	103.0	1000000
1.0036710438684278	131.0	1000000
1.0038538138579178	165.0	1000000
1.0040310832527524	121.0	1000000
1.004370473454733	50.0	1000000
1.0045008480820792	30.0	1000000
1.004583328816704	112.0	1000000
1.0045913130551067	128.0	1000000
1.0046720721331892	123.0	1000000
1.004725490517984	170.0	1000000
1.0050097005770415	70.0	1000000
1.005060006117485	78.0	1000000
1.0051647052466834	169.0	1000000
1.0051943141756927	101.0	1000000
1.0052137473963259	88.0	1000000
1.0052193082022134	75.0	1000000
1.0052641187936242	130.0	1000000
1.005426707120797	89.0	1000000
1.0054322732045908	59.0	1000000
1.0054442923318758	66.0	1000000
1.0054914785028004	129.0	1000000
1.0055002134641131	103.0	1000000
1.0056683137300668	114.0	1000000
1.0059008063421018	142.0	1000000
1.0062643479882252	82.0	1000000
1.0062703544741134	61.0	1000000
1.0065517514568325	81.0	1000000
1.0068218914396156	126.0	1000000
1.0069139354981471	86.0	1000000
1.007048671021232	156.0	1000000
1.0070767418496835	200.0	1000000
1.0071785703640614	73.0	1000000
1.0072057675617303	88.0	1000000
1.0073284842877486	75.0	1000000
1.0073775533656495	66.0	1000000
1.0076177038389746	65.0	1000000
1.0076400476317366	103.0	1000000
1.0078162940183772	99.0	1000000
1.0078279424187482	86.0	1000000
1.0078389440990845	78.0	1000000
1.0078750698765095	180.0	1000000
1.0080510144857175	118.0	1000000
1.0081637742567993	120.0	1000000
1.0082338796520376	63.0	1000000
1.0082999290379466	99.0	1000000
1.0085036069568205	103.0	1000000
1.0085371488583263	105.0	1000000
1.008544948099678	131.0	1000000
1.0085680861160895	41.0	1000000
1.0086211545261816	146.0	1000000
1.0086709372771554	80.0	1000000
1.008903036390167	89.0	1000000
1.0090013621928402	148.0	1000000
1.0090390124304545	68.0	1000000
1.0091022738366375	106.0	1000000
1.0091846366439845	127.0	1000000
1.009194466550817	89.0	1000000
1.0096295318535045	140.0	1000000
1.0097128044600558	87.0	1000000
1.009723633226053	118.0	1000000
1.0097989599452386	115.0	1000000
1.0098915535512862	168.0	1000000
1.009912285035616	141.0	1000000
1.0100728932535854	131.0	1000000
1.010193397139299	104.0	1000000
1.0102103331838266	142.0	1000000
1.0103651110499523	100.0	1000000
1.010399281734053	120.0	1000000
1.01067903515303	94.0	1000000
1.0107185481308725	119.0	1000000
1.010749072890196	128.0	1000000
1.0108779553598721	126.0	1000000
1.0109423087690153	62.0	1000000
1.0113480018044732	54.0	1000000
1.011482586571256	137.0	1000000
1.0115320981904636	87.0	1000000
1.0115651993666894	127.0	1000000
1.0117971808142905	169.0	1000000
1.01199947584452	88.0	1000000
1.0120610341754015	114.0	1000000
1.0120926429679935	105.0	1000000
1.012105822178731	154.0	1000000
1.0122318223894786	149.0	1000000
1.0123095434834442	54.0	1000000
1.012480095295386	53.0	1000000
1.0126297036761662	88.0	1000000
1.0126389199568688	163.0	1000000
1.0126444453475676	167.0	1000000
1.0126652906327571	115.0	1000000
1.0128917333956058	88.0	1000000
1.0129069775015882	153.0	1000000
1.013022751722176	229.0	1000000
1.0134578845068312	82.0	1000000
1.0134975216606317	108.0	1000000
1.0135856797424423	110.0	1000000
1.0136059946994949	111.0	1000000
1.0138735690429463	83.0	1000000
1.0138877681140157	48.0	1000000
1.013972818925572	87.0	1000000
1.0141831956111833	150.0	1000000
1.0142525836533007	94.0	1000000
1.0144025031936956	73.0	1000000
1.0144616018344912	127.0	1000000
1.0146346189007842	165.0	1000000
1.0146973737992746	120.0	1000000
1.0147838804751617	121.0	1000000
1.0148471404342825	133.0	1000000
1.014874208930697	101.0	1000000
1.0149031586736303	109.0	1000000
1.014950568947329	79.0	1000000
1.0149596991458756	208.0	1000000
1.0150165230643795	84.0	1000000
1.0150181722146718	85.0	1000000
1.0150786821140287	103.0	1000000
1.0152379310194397	105.0	1000000
1.0153626699045466	92.0	1000000
1.0155722437966594	94.0	1000000
1.01562087142298	80.0	1000000
1.0156472946097126	54.0	1000000
1.0157093353743432	50.0	1000000
1.0157460255040127	120.0	1000000
1.0159969007531364	114.0	1000000
1.0160372210637303	48.0	1000000
1.0160381809780137	73.0	1000000
1.0160416768988791	57.0	1000000
1.01611825677324	114.0	1000000
1.0161743164232064	129.0	1000000
1.0161866897956042	102.0	1000000
1.0162353200117928	98.0	1000000
1.01630798736876	71.0	1000000
1.0164022598358058	111.0	1000000
1.0165337378141228	153.0	1000000
1.0167461510266058	160.0	1000000
1.016877491672801	121.0	1000000
1.0168966316957624	108.0	1000000
1.0171102499863496	251.0	1000000
1.0171445966582522	112.0	1000000
1.0173975153063588	179.0	1000000
1.0175785709804022	81.0	1000000
1.0176670224451287	120.0	1000000
1.0176927542334004	110.0	1000000
1.0178075417695378	111.0	1000000
1.0182220426776103	158.0	1000000
1.0182903011907736	106.0	1000000
1.018383268805856	69.0	1000000
1.0185935491537403	182.0	1000000
1.0186492490970962	78.0	1000000
1.0188487961866075	93.0	1000000
1.0192229652675957	125.0	1000000
1.0194766538468116	88.0	1000000
1.019513305028782	70.0	1000000
1.0195235256643145	86.0	1000000
1.0198066665121082	86.0	1000000
1.0198162609433084	107.0	1000000
1.019838007651668	114.0	1000000
1.0198763991317479	105.0	1000000
1.0201454933960847	153.0	1000000
1.020156631786889	130.0	1000000
1.0201652123890934	160.0	1000000
1.0202358327017038	106.0	1000000
1.0205488606337578	118.0	1000000
1.0205551288417298	35.0	1000000
1.020597877210153	118.0	1000000
1.0207066130017268	84.0	1000000
1.0207799710652852	131.0	1000000
1.0209059671981937	103.0	1000000
1.0210593046698042	57.0	1000000
1.0211291357677321	106.0	1000000
1.0211754390115049	70.0	1000000
1.0211981374403358	86.0	1000000
1.021238173321	101.0	1000000
1.0217596066027814	100.0	1000000
1.0217707870628177	86.0	1000000
1.0218004759406716	122.0	1000000
1.0218547906282258	123.0	1000000
1.0218791746106672	128.0	1000000
1.0221126995768328	87.0	1000000
1.0221421225474359	103.0	1000000
1.0222190848696615	114.0	1000000
1.02237615980883	109.0	1000000
1.0224054076055564	141.0	1000000
1.0230266359245397	196.0	1000000
1.0231815417153154	153.0	1000000
1.023199022623364	142.0	1000000
1.023216259158998	128.0	1000000
1.023278098206363	110.0	1000000
1.0241447405412676	140.0	1000000
1.024271204566294	119.0	1000000
1.024293996700843	106.0	1000000
1.024487496659119	135.0	1000000
1.0245109501743994	195.0	1000000
1.0245544545037908	103.0	1000000
1.0245775959288936	155.0	1000000
1.0245898777653386	167.0	1000000
1.024718487219551	88.0	1000000
1.0247599852972369	106.0	1000000
1.0247939995639874	136.0	1000000
1.0248686217281089	96.0	1000000
1.0249315542955155	117.0	1000000
1.0252141313317007	60.0	1000000
1.0252148045786138	96.0	1000000
1.025237158062505	166.0	1000000
1.0254602819859029	113.0	1000000
1.0256907213773556	143.0	1000000
1.025716069444239	104.0	1000000
1.0258010847339007	108.0	1000000
1.0258837303680504	129.0	1000000
1.0259689439396882	116.0	1000000
1.0260018247892513	112.0	1000000
1.0260637332397011	103.0	1000000
1.026089547431758	118.0	1000000
1.0262552750136598	115.0	1000000
1.02631563530632	156.0	1000000
1.0266436627454607	93.0	1000000
1.026661768693184	94.0	1000000
1.0266708129755977	109.0	1000000
1.026702445722559	86.0	1000000
1.0268621618195255	91.0	1000000
1.026918190449356	95.0	1000000
1.0269378190546157	79.0	1000000
1.02695479931863	88.0	1000000
1.0270233563048583	99.0	1000000
1.027082386267819	145.0	1000000
1.0272689713977798	106.0	1000000
1.0273025051134157	160.0	1000000
1.0273831652734802	36.0	1000000
1.0276744678208174	98.0	1000000
1.0277064753720353	109.0	1000000
1.027814379572744	135.0	1000000
1.027831884133559	98.0	1000000
1.027866751635008	99.0	1000000
1.0280533577205082	122.0	1000000
1.028085715557603	92.0	1000000
1.0283484812181594	152.0	1000000
1.0284263442144987	92.0	1000000
1.0285829204280947	91.0	1000000
1.0286879566694842	74.0	1000000
1.0288016586521462	172.0	1000000
1.0288496940195404	66.0	1000000
1.0289289380459246	125.0	1000000
1.0289627720415124	58.0	1000000
1.0290601424632009	132.0	1000000
1.0291519252494106	175.0	1000000
1.0292645101951938	120.0	1000000
1.029305208453816	157.0	1000000
1.0294788534484662	168.0	1000000
1.0295025515758356	105.0	1000000
1.0295574459239996	95.0	1000000
1.0297128047488575	124.0	1000000
1.0299184710969151	71.0	1000000
1.0299195046652656	158.0	1000000
1.0300164401648837	66.0	1000000
1.0300484875040128	44.0	1000000
1.0305569045998828	46.0	1000000
1.0307368182308019	123.0	1000000
1.0307837121430614	111.0	1000000
1.031047110484566	104.0	1000000
1.0312458982629138	83.0	1000000
1.0313685502869905	95.0	1000000
1.031375178031518	111.0	1000000
1.0313802881738503	106.0	1000000
1.0313944352029072	92.0	1000000
1.0314831323578035	120.0	1000000
1.0315112171810723	98.0	1000000
1.0317124166545424	120.0	1000000
1.0317294290013703	127.0	1000000
1.0318164253162945	103.0	1000000
1.0320220882078226	96.0	1000000
1.0320428604207907	108.0	1000000
1.0320587590689645	152.0	1000000
1.03209831906174	74.0	1000000
1.03215932513341	93.0	1000000
1.0321823666998466	74.0	1000000
1.0322021110670192	154.0	1000000
1.0322098892632132	133.0	1000000
1.0322290844015765	138.0	1000000
1.0322334841746774	81.0	1000000
1.0322576640544487	85.0	1000000
1.032355803300815	121.0	1000000
1.0326353030982158	121.0	1000000
1.032667986764709	95.0	1000000
1.0326710537258608	76.0	1000000
1.0328527169633492	86.0	1000000
1.0328666600097816	97.0	1000000
1.0329723651240763	173.0	1000000
1.0330016531366584	155.0	1000000
1.0330187087168097	84.0	1000000
1.0330393960553088	83.0	1000000
1.0330928987573014	75.0	1000000
1.0333350950660276	99.0	1000000
1.0333643284996266	81.0	1000000
1.0335562772663218	71.0	1000000
1.0336959558423644	125.0	1000000
1.033701295218627	134.0	1000000
1.0338699703787952	63.0	1000000
1.03388483746178	127.0	1000000
1.03426515504654	169.0	1000000
1.0342739243710708	84.0	1000000
1.03427645970279	132.0	1000000
1.0343125942120364	79.0	1000000
1.034317784540333	168.0	1000000
1.0344053732843397	103.0	1000000
1.0344075103141095	125.0	1000000
1.0344911428743415	178.0	1000000
1.0345862771294383	65.0	1000000
1.034756715752612	112.0	1000000
1.0348110929030536	61.0	1000000
1.0349161224108665	160.0	1000000
1.0349417387658653	117.0	1000000
1.0349953713373874	90.0	1000000
1.0350619244156	184.0	1000000
1.0350739702645302	127.0	1000000
1.0351929610524042	109.0	1000000
1.035338994379207	91.0	1000000
1.0354969959503135	107.0	1000000
1.0355650238680858	95.0	1000000
1.0356504722843545	155.0	1000000
1.0357926826533417	108.0	1000000
1.0358537755922694	154.0	1000000
1.0359254042890356	127.0	1000000
1.0360481654290925	90.0	1000000
1.036125017207938	94.0	1000000
1.0362448578235008	129.0	1000000
1.036313556237012	179.0	1000000
1.0364827470978446	161.0	1000000
1.0364966699703944	135.0	1000000
1.0365279521793722	115.0	1000000
1.0366989432213305	79.0	1000000
1.0367120619150365	127.0	1000000
1.0370008238943558	90.0	1000000
1.0370402964427252	129.0	1000000
1.0370456372413108	70.0	1000000
1.0371511928489938	103.0	1000000
1.0371792888685802	88.0	1000000
1.0372769831141029	82.0	1000000
1.0373209776639656	129.0	1000000
1.037322449444694	108.0	1000000
1.0373615404954537	170.0	1000000
1.0373867099546437	107.0	1000000
1.0374104748805348	80.0	1000000
1.0374168944368902	126.0	1000000
1.037497125092481	130.0	1000000
1.03782046921397	162.0	1000000
1.0378421280809422	85.0	1000000
1.037850563906558	60.0	1000000
1.037929840659305	120.0	1000000
1.0380903880777623	174.0	1000000
1.0382443196561788	23.0	1000000
1.0385783555720598	97.0	1000000
1.0387006115048494	140.0	1000000
1.03872251614011	71.0	1000000
1.0388776324737201	152.0	1000000
1.0389072489763986	140.0	1000000
1.0391142663091626	143.0	1000000
1.0391859108189525	144.0	1000000
1.0393083386132365	147.0	1000000
1.0397421960445945	123.0	1000000
1.0401318181749442	125.0	1000000
1.0402574534006432	133.0	1000000
1.040263996355428	89.0	1000000
1.0403110272568652	96.0	1000000
1.040397274636215	194.0	1000000
1.0403985366032296	108.0	1000000
1.040428370851705	75.0	1000000
1.040436066957007	82.0	1000000
1.0406501657295388	137.0	1000000
1.040733365545592	163.0	1000000
1.0408450052730671	177.0	1000000
1.0410478140948816	95.0	1000000
1.0411220531541368	101.0	1000000
1.0411354824227756	62.0	1000000
1.0413369104250076	131.0	1000000
1.0414608235371978	78.0	1000000
1.041484687145465	127.0	1000000
1.041559716043189	173.0	1000000
1.0416878534699632	143.0	1000000
1.0418387294132627	114.0	1000000
1.042006905792527	118.0	1000000
1.0420982442758815	109.0	1000000
1.0421051834348058	115.0	1000000
1.042152543871158	106.0	1000000
1.042214016244853	154.0	1000000
1.0424494656275716	164.0	1000000
1.0425313172302733	88.0	1000000
1.042655265607015	85.0	1000000
1.0427614631930773	80.0	1000000
1.0428364280405935	68.0	1000000
1.042843283737326	174.0	1000000
1.042884101722052	146.0	1000000
1.042964665806564	86.0	1000000
1.043123321837693	104.0	1000000
1.0431735888881322	130.0	1000000
1.0433343714675711	104.0	1000000
1.043490081330713	112.0	1000000
1.0436152647448431	46.0	1000000
1.043628207876628	72.0	1000000
1.0436645384944985	66.0	1000000
1.0437068953971438	94.0	1000000
1.0438100937023789	170.0	1000000
1.043979692464371	61.0	1000000
1.043983635362318	151.0	1000000
1.0440485282513758	166.0	1000000
1.044216213915422	49.0	1000000
1.0442604118955547	124.0	1000000
1.0446535130026016	161.0	1000000
1.0447744628464335	133.0	1000000
1.0447883512220626	114.0	1000000
1.0448145843195058	149.0	1000000
1.04484230140176	88.0	1000000
1.0449223977686612	174.0	1000000
1.0449680421287997	105.0	1000000
1.0451286917622613	244.0	1000000
1.0451591469189403	77.0	1000000
1.045166413480739	84.0	1000000
1.0452472347178159	117.0	1000000
1.0452748575424944	135.0	1000000
1.0455043318898474	83.0	1000000
1.0455262129440586	97.0	1000000
1.04554174361298	77.0	1000000
1.0456447948516558	97.0	1000000
1.0457527609235138	100.0	1000000
1.0457747779587123	123.0	1000000
1.0457970024875003	47.0	1000000
1.0458067730435574	126.0	1000000
1.0459467936499458	207.0	1000000
1.0460334173681105	68.0	1000000
1.0460585859398766	101.0	1000000
1.0461378834548216	87.0	1000000
1.0466982822154345	148.0	1000000
1.046755530796327	101.0	1000000
1.0467965412114246	64.0	1000000
1.046867230917873	104.0	1000000
1.0469247169320781	171.0	1000000
1.047196572150063	80.0	1000000
1.0472080656467733	114.0	1000000
1.0473084263924588	116.0	1000000
1.0473452953342646	143.0	1000000
1.0473754770769486	96.0	1000000
1.0475045990451517	199.0	1000000
1.047626514831698	132.0	1000000
1.047672254279567	130.0	1000000
1.0477496302214575	61.0	1000000
1.0477569376593359	117.0	1000000
1.0478138216829582	63.0	1000000
1.0478506414787585	133.0	1000000
1.0478863011071873	151.0	1000000
1.0479563772138505	78.0	1000000
1.0479638955602697	126.0	1000000
1.0480928565646288	108.0	1000000
1.0482041767020176	101.0	1000000
1.0482447911574653	141.0	1000000
1.048296620408547	64.0	1000000
1.0486830915698837	110.0	1000000
1.048788697256258	67.0	1000000
1.048866514546918	111.0	1000000
1.048961602323056	73.0	1000000
1.0490206265094555	84.0	1000000
1.0490509594465194	133.0	1000000
1.0490682301522445	111.0	1000000
1.0490937094780546	122.0	1000000
1.0494902379149929	63.0	1000000
1.0496177528714936	146.0	1000000
1.0496971087789622	111.0	1000000
1.0497080195664856	113.0	1000000
1.0497536792658082	87.0	1000000
1.0498857804146655	184.0	1000000
1.0498887750896282	106.0	1000000
1.0499409886232054	112.0	1000000
1.0501060081821103	169.0	1000000
1.0501278112339794	164.0	1000000
1.0501418520794883	148.0	1000000
1.0501827292874546	125.0	1000000
1.0502954999442855	58.0	1000000
1.0503168822042075	52.0	1000000
1.050349095981676	65.0	1000000
1.0503521005255596	107.0	1000000
1.0504799145884125	130.0	1000000
1.050611409253157	99.0	1000000
1.0506386062345014	104.0	1000000
1.0506638629988776	84.0	1000000
1.0507596688574656	156.0	1000000
1.0509181767126554	55.0	1000000
1.0509889469979292	103.0	1000000
1.0510339451108963	83.0	1000000
1.0510725401222718	137.0	1000000
1.051101702427951	101.0	1000000
1.0513292812159285	123.0	1000000
1.0513985036802866	112.0	1000000
1.0514219716893016	130.0	1000000
1.0514287887363003	113.0	1000000
1.0514950808937251	95.0	1000000
1.0516326646683432	167.0	1000000
1.051954583131752	136.0	1000000
1.0520766303124005	162.0	1000000
1.0522502600594548	95.0	1000000
1.0523373109270548	95.0	1000000
1.0523561091038878	133.0	1000000
1.0524118614890838	106.0	1000000
1.052540830748598	36.0	1000000
1.0525956863981405	136.0	1000000
1.0527266794966637	127.0	1000000
1.052826598309702	243.0	1000000
1.0530450245600431	127.0	1000000
1.0530601854983803	59.0	1000000
1.0531707745209635	126.0	1000000
1.0531796212236146	170.0	1000000
1.0535152587474026	73.0	1000000
1.0537056527289477	95.0	1000000
1.0537301927686045	109.0	1000000
1.0537679934247564	128.0	1000000
1.0538320204738552	60.0	1000000
1.0538717335078258	129.0	1000000
1.0541035899512448	110.0	1000000
1.0541043947878332	173.0	1000000
1.054165476459899	104.0	1000000
1.0543357641889792	91.0	1000000
1.0544751812495354	92.0	1000000
1.0545641147427482	85.0	1000000
1.0546080871565198	116.0	1000000
1.054629563634847	96.0	1000000
1.0547046555782338	148.0	1000000
1.0547792098137307	68.0	1000000
1.054801806138871	103.0	1000000
1.0548681026978992	145.0	1000000
1.0551590053599051	96.0	1000000
1.0552196276728425	162.0	1000000
1.0552807512745457	196.0	1000000
1.056042106826576	160.0	1000000
1.056093540789256	78.0	1000000
1.056164862450418	102.0	1000000
1.0562940622672587	95.0	1000000
1.0563201814035414	86.0	1000000
1.056359215685544	110.0	1000000
1.056455521689679	90.0	1000000
1.0574000122965337	78.0	1000000
1.0574254215756087	102.0	1000000
1.0575078758037573	92.0	1000000
1.0576256473029062	112.0	1000000
1.0577040532721544	166.0	1000000
1.0579471841546235	114.0	1000000
1.058039269985012	149.0	1000000
1.0584016475536382	106.0	1000000
1.0584026985396258	100.0	1000000
1.0584168676018688	96.0	1000000
1.058519057304528	121.0	1000000
1.0585583420728009	109.0	1000000
1.0585756527324195	103.0	1000000
1.058588646386624	62.0	1000000
1.058698863023297	174.0	1000000
1.0587062355194157	69.0	1000000
1.0587736930095146	65.0	1000000
1.058829837542047	45.0	1000000
1.0589838755308147	107.0	1000000
1.0591510797477857	100.0	1000000
1.0593183747788106	141.0	1000000
1.059366731593467	128.0	1000000
1.059421548682843	111.0	1000000
1.0594816035945671	88.0	1000000
1.059562018653298	107.0	1000000
1.0595656464840415	131.0	1000000
1.0598192913251616	115.0	1000000
1.0598476082042605	69.0	1000000
1.0598681175197535	177.0	1000000
1.0600160573679225	76.0	1000000
1.0603010981936558	154.0	1000000
1.0604713468099232	137.0	1000000
1.060593358781973	115.0	1000000
1.0606995769060392	69.0	1000000
1.0609695611949284	98.0	1000000
1.0609919338763638	88.0	1000000
1.0609966740951915	131.0	1000000
1.0610287707743815	124.0	1000000
1.061386096908385	96.0	1000000
1.0614041018174427	104.0	1000000
1.0614100282357832	91.0	1000000
1.0614619173987565	90.0	1000000
1.0616536746073493	100.0	1000000
1.0618007733754566	98.0	1000000
1.0618024091157532	175.0	1000000
1.0619177253613628	153.0	1000000
1.0619896901931345	114.0	1000000
1.0622990123576534	81.0	1000000
1.0623246253506091	121.0	1000000
1.062440426389045	123.0	1000000
1.0624560879090374	85.0	1000000
1.0625278639088505	94.0	1000000
1.06264837234844	113.0	1000000
1.0627064517238023	120.0	1000000
1.0627312990743691	101.0	1000000
1.0627452877616914	95.0	1000000
1.0627888401996186	178.0	1000000
1.0630427148797237	90.0	1000000
1.0632481248878252	114.0	1000000
1.0632614418416404	183.0	1000000
1.0634207671878062	76.0	1000000
1.0636398431419272	76.0	1000000
1.0636963143113478	115.0	1000000
1.0637696288711842	81.0	1000000
1.063772073043611	74.0	1000000
1.0638433079712055	105.0	1000000
1.0639378153811214	95.0	1000000
1.064206408734881	101.0	1000000
1.0643671142248752	133.0	1000000
1.0646089807758676	76.0	1000000
1.0646198130435425	114.0	1000000
1.0646753715676451	116.0	1000000
1.0649249531056462	138.0	1000000
1.0653388705565527	112.0	1000000
1.065423010912512	129.0	1000000
1.0654778083922474	70.0	1000000
1.0654808836035092	134.0	1000000
1.065537270619718	90.0	1000000
1.0657679944952958	74.0	1000000
1.0658377689225325	157.0	1000000
1.0659221851723828	190.0	1000000
1.0659483634672071	94.0	1000000
1.066265906567445	130.0	1000000
1.0662805075142932	120.0	1000000
1.066372960741528	99.0	1000000
1.0665072418784962	174.0	1000000
1.0665339894322892	70.0	1000000
1.0665389629745845	130.0	1000000
1.066702389656752	61.0	1000000
1.0667066896285018	117.0	1000000
1.0667463661116308	85.0	1000000
1.066988261349722	170.0	1000000
1.067281443128547	45.0	1000000
1.0673082837206902	139.0	1000000
1.067363250126352	97.0	1000000
1.0674360341927045	54.0	1000000
1.0675056070376383	24.0	1000000
1.0677429977335868	74.0	1000000
1.067783494049788	91.0	1000000
1.06782185586711	98.0	1000000
1.0679343619251316	92.0	1000000
1.0680164924627262	94.0	1000000
1.0681296132444231	147.0	1000000
1.0681551516729606	73.0	1000000
1.068179794891935	79.0	1000000
1.0682663196680604	89.0	1000000
1.068288071153379	99.0	1000000
1.0683120040589662	124.0	1000000
1.0684235832390252	122.0	1000000
1.0685868311408409	119.0	1000000
1.0686651257525122	62.0	1000000
1.0687522990973108	143.0	1000000
1.0689501052324692	137.0	1000000
1.0692054309974008	80.0	1000000
1.0692180162324192	125.0	1000000
1.0692651657645251	128.0	1000000
1.0695751182526054	85.0	1000000
1.0697117773164213	106.0	1000000
1.0697766572063552	102.0	1000000
1.0698513825447948	129.0	1000000
1.0698557486752394	100.0	1000000
1.0698607059043057	81.0	1000000
1.0700363111024798	155.0	1000000
1.0702664368380872	96.0	1000000
1.0705372963688462	118.0	1000000
1.0705800283303937	134.0	1000000
1.0706512600697842	140.0	1000000
1.070655734698266	134.0	1000000
1.0709025984656897	166.0	1000000
1.0709762184289309	90.0	1000000
1.0709775907294508	50.0	1000000
1.0710488264556912	134.0	1000000
1.0710681364570305	163.0	1000000
1.071079492232868	150.0	1000000
1.0710842352730423	81.0	1000000
1.0711630010181947	110.0	1000000
1.0712026332578863	79.0	1000000
1.0712233017277952	130.0	1000000
1.071303204179798	107.0	1000000
1.0714127442658103	107.0	1000000
1.0714210319538373	133.0	1000000
1.0715824722650935	85.0	1000000
1.0718951951775533	124.0	1000000
1.071986552035162	86.0	1000000
1.0720853459147421	129.0	1000000
1.0721854312539838	95.0	1000000
1.0722678611223189	109.0	1000000
1.072287922597294	91.0	1000000
1.0725578762965775	93.0	1000000
1.0725629834276131	108.0	1000000
1.0725643704695034	142.0	1000000
1.0725749414995742	88.0	1000000
1.0726080764502313	62.0	1000000
1.072642837989159	97.0	1000000
1.072755008163215	111.0	1000000
1.0729251679284157	185.0	1000000
1.072989433108564	105.0	1000000
1.073247694903763	61.0	1000000
1.0733158469152606	99.0	1000000
1.0734929261794814	129.0	1000000
1.073685002459765	123.0	1000000
1.0737179480659569	63.0	1000000
1.0738527827389452	106.0	1000000
1.073854380915685	142.0	1000000
1.0738702218408287	53.0	1000000
1.07403180403194	77.0	1000000
1.0744915461129405	94.0	1000000
1.0745216879411679	152.0	1000000
1.074562379963148	72.0	1000000
1.0747650395523625	70.0	1000000
1.0747706342568588	67.0	1000000
1.0749365178334989	75.0	1000000
1.0750279520875208	127.0	1000000
1.0751172334996977	110.0	1000000
1.0753259785911715	126.0	1000000
1.0754162141715249	94.0	1000000
1.0754608403832002	122.0	1000000
1.075594430720506	148.0	1000000
1.0756514072724968	150.0	1000000
1.0756833339333922	139.0	1000000
1.0757714141025012	117.0	1000000
1.0758261468099612	137.0	1000000
1.0760459942975371	139.0	1000000
1.0760841556807397	93.0	1000000
1.0762885253794463	76.0	1000000
1.07642252552772	135.0	1000000
1.0767587915162429	80.0	1000000
1.0768433062282503	151.0	1000000
1.0769548137437432	130.0	1000000
1.076959481599308	74.0	1000000
1.077122090152637	82.0	1000000
1.077125522665373	95.0	1000000
1.0775049837431037	88.0	1000000
1.0775125554620355	149.0	1000000
1.0776315526763187	188.0	1000000
1.0776462932649151	59.0	1000000
1.0776765719578476	68.0	1000000
1.077951870625201	101.0	1000000
1.078041611193223	136.0	1000000
1.0780528937686165	135.0	1000000
1.0780968421424295	110.0	1000000
1.0781099459812995	62.0	1000000
1.0781328912582406	89.0	1000000
1.0781469831554689	129.0	1000000
1.0782559469478603	160.0	1000000
1.0783233172921678	139.0	1000000
1.0783478834099154	88.0	1000000
1.0784055371040204	103.0	1000000
1.0784231724227635	174.0	1000000
1.07854834436122	72.0	1000000
1.0785687324151847	128.0	1000000
1.078673889394445	93.0	1000000
1.0786942411030744	71.0	1000000
1.0788078462055986	91.0	1000000
1.0788477080316023	67.0	1000000
1.078848342358782	88.0	1000000
1.0789330320738524	111.0	1000000
1.079013177408311	158.0	1000000
1.0790651640554358	123.0	1000000
1.0791047034413572	113.0	1000000
1.079122805982386	145.0	1000000
1.0792784556486303	117.0	1000000
1.079308429495163	142.0	1000000
1.0793288355647035	153.0	1000000
1.0795469074840098	160.0	1000000
1.0796597848832854	183.0	1000000
1.0796602841445893	79.0	1000000
1.0796768587065984	116.0	1000000
1.079794511159133	86.0	1000000
1.0798050554213092	117.0	1000000
1.0799257112457723	162.0	1000000
1.0800464640310894	150.0	1000000
1.0800485794917711	108.0	1000000
1.0800881587869768	117.0	1000000
1.0801807579886589	107.0	1000000
1.080274321780069	57.0	1000000
1.080649762124176	95.0	1000000
1.0807748581822416	135.0	1000000
1.0808376593078042	93.0	1000000
1.080847788398068	146.0	1000000
1.0809141576322276	103.0	1000000
1.0809341022703318	88.0	1000000
1.0809994523888786	104.0	1000000
1.0810329414508948	122.0	1000000
1.0811140137991029	87.0	1000000
1.081211612741371	85.0	1000000
1.081229736686526	157.0	1000000
1.0812392904196884	60.0	1000000
1.0812512940584798	108.0	1000000
1.08131813904236	127.0	1000000
1.081324674073212	125.0	1000000
1.0813753252119804	77.0	1000000
1.081550681310634	78.0	1000000
1.0815701024722821	158.0	1000000
1.0816466336780255	130.0	1000000
1.0818598346166255	92.0	1000000
1.0821888996236575	170.0	1000000
1.0823214364562463	142.0	1000000
1.082322024586996	93.0	1000000
1.0823290240870582	147.0	1000000
1.0824269692247137	113.0	1000000
1.0825058202863578	152.0	1000000
1.0825809290602897	65.0	1000000
1.0827722628020005	107.0	1000000
1.0828795352688156	106.0	1000000
1.082907817488636	120.0	1000000
1.083018153314847	75.0	1000000
1.0830766676292616	78.0	1000000
1.0830809226058349	164.0	1000000
1.0832175843838696	91.0	1000000
1.0832486968892594	91.0	1000000
1.0834296224779023	72.0	1000000
1.0834785035265806	52.0	1000000
1.083516430426493	109.0	1000000
1.0837981053535777	160.0	1000000
1.0838009470350998	111.0	1000000
1.083880326678622	53.0	1000000
1.0840651058788162	102.0	1000000
1.0841341268018436	200.0	1000000
1.0841907517576743	185.0	1000000
1.0842336395992098	116.0	1000000
1.0843137403679477	94.0	1000000
1.0843961034695244	114.0	1000000
1.0844475646144929	218.0	1000000
1.0848682286022673	124.0	1000000
1.0848761280333254	151.0	1000000
1.0848857175180728	117.0	1000000
1.0849233748193667	91.0	1000000
1.0849805377793218	128.0	1000000
1.0850041884978563	53.0	1000000
1.0850858134426624	80.0	1000000
1.0851007080224029	118.0	1000000
1.085237669997023	176.0	1000000
1.0853476054293418	142.0	1000000
1.0855475970632036	103.0	1000000
1.0855817377016233	104.0	1000000
1.085601214934638	61.0	1000000
1.0857297269020691	125.0	1000000
1.0858218498996244	57.0	1000000
1.085936373345343	78.0	1000000
1.0859693797210896	119.0	1000000
1.0860300280783357	131.0	1000000
1.0860593621326893	44.0	1000000
1.08620895806368	109.0	1000000
1.0862684921892471	121.0	1000000
1.086272999755241	110.0	1000000
1.0864550207982728	72.0	1000000
1.0867437727713158	108.0	1000000
1.0869163742470214	139.0	1000000
1.0869563237096804	99.0	1000000
1.0870783626921212	104.0	1000000
1.0873789100323508	70.0	1000000
1.0873961433376147	137.0	1000000
1.0875397897607366	113.0	1000000
1.0878199491355898	115.0	1000000
1.0878586875913483	161.0	1000000
1.0878934972406775	137.0	1000000
1.0879132586810127	71.0	1000000
1.087950419467739	110.0	1000000
1.088021510348576	82.0	1000000
1.0880464907989131	177.0	1000000
1.0885297428964145	166.0	1000000
1.088559418069345	123.0	1000000
1.0885831990770047	79.0	1000000
1.0886809375520765	146.0	1000000
1.0888361555065853	69.0	1000000
1.0889120263962502	64.0	1000000
1.0889530108104886	127.0	1000000
1.0890072868339529	107.0	1000000
1.0890241082533227	76.0	1000000
1.0890686675633017	86.0	1000000
1.0891282681564345	117.0	1000000
1.0891332429175966	67.0	1000000
1.0892069936505675	84.0	1000000
1.0892536744455104	167.0	1000000
1.0893305906775992	105.0	1000000
1.089359970028315	107.0	1000000
1.089394587363103	174.0	1000000
1.0894241132363882	123.0	1000000
1.0897195239469706	170.0	1000000
1.089738521206293	117.0	1000000
1.0899956545349556	86.0	1000000
1.0900087440676294	93.0	1000000
1.0901440423411364	112.0	1000000
1.0901826118641746	180.0	1000000
1.0901953514448288	96.0	1000000
1.0902171409105668	136.0	1000000
1.0902435417413043	113.0	1000000
1.0903303715867063	88.0	1000000
1.0903703575297992	133.0	1000000
1.090375109798055	63.0	1000000
1.0904061217465402	25.0	1000000
1.0905551599156285	61.0	1000000
1.090682947719125	117.0	1000000
1.090863615510962	104.0	1000000
1.0908725858869563	85.0	1000000
1.0909519008973376	100.0	1000000
1.091027518693687	102.0	1000000
1.0910741794103092	110.0	1000000
1.091203579755517	210.0	1000000
1.091231909379366	108.0	1000000
1.091250381796999	196.0	1000000
1.0912682909655589	73.0	1000000
1.09145176509124	159.0	1000000
1.0914587206468775	165.0	1000000
1.091499080953793	207.0	1000000
1.0919050318044738	173.0	1000000
1.0921626939915263	110.0	1000000
1.0923289851449365	106.0	1000000
1.092332995856745	183.0	1000000
1.092347517246862	77.0	1000000
1.0924414555073172	132.0	1000000
1.0925003914944955	83.0	1000000
1.09250290857725	113.0	1000000
1.0925674645965835	78.0	1000000
1.0926422795196171	104.0	1000000
1.092708876637086	149.0	1000000
1.0928965073821508	98.0	1000000
1.0929575411845351	110.0	1000000
1.0929867082971465	93.0	1000000
1.0930430596581615	155.0	1000000
1.0931007988253885	60.0	1000000
1.0931018789082922	121.0	1000000
1.0931232819597034	107.0	1000000
1.0931985596749605	94.0	1000000
1.093449864753627	98.0	1000000
1.0934586700113793	86.0	1000000
1.0935888465653507	119.0	1000000
1.0937111149033332	137.0	1000000
1.093848784465291	133.0	1000000
1.0938577993335743	120.0	1000000
1.0938654292773455	89.0	1000000
1.0939757912629031	77.0	1000000
1.0941442127216914	153.0	1000000
1.0942182034719397	87.0	1000000
1.0942755944391904	113.0	1000000
1.094406025579501	110.0	1000000
1.09441549935709	148.0	1000000
1.0944180991417638	116.0	1000000
1.0944236362102724	139.0	1000000
1.0945682860619756	71.0	1000000
1.094654544808508	128.0	1000000
1.0947063411351818	114.0	1000000
1.094811601323601	147.0	1000000
1.0948193655320215	137.0	1000000
1.0948280629494502	156.0	1000000
1.0948479648493383	142.0	1000000
1.0949179410260548	133.0	1000000
1.0949435146180977	141.0	1000000
1.0950457145501322	88.0	1000000
1.0952926604884878	86.0	1000000
1.095300165936465	83.0	1000000
1.0954004019130508	112.0	1000000
1.095478729434622	128.0	1000000
1.0956160581062622	94.0	1000000
1.0956244324975029	134.0	1000000
1.095659131340825	197.0	1000000
1.0957794776853365	236.0	1000000
1.09580804810445	53.0	1000000
1.0959277836773338	93.0	1000000
1.0960933962365833	158.0	1000000
1.096124821263852	123.0	1000000
1.0961282757852948	98.0	1000000
1.096308097168315	60.0	1000000
1.0963813948246313	76.0	1000000
1.0964714922640164	115.0	1000000
1.0965634606356365	165.0	1000000
1.0966173477964627	98.0	1000000
1.096624366170237	134.0	1000000
1.0967297329142154	165.0	1000000
1.0967303405228055	93.0	1000000
1.0968012964942722	184.0	1000000
1.097013400528122	59.0	1000000
1.0971233692703743	142.0	1000000
1.0971325573067805	84.0	1000000
1.0971995257018272	131.0	1000000
1.097298234271217	71.0	1000000
1.0974128327307051	161.0	1000000
1.0974391229898353	95.0	1000000
1.0975076334066132	139.0	1000000
1.0975550079494814	65.0	1000000
1.0975712180407209	95.0	1000000
1.09769502995718	86.0	1000000
1.0977018768990572	90.0	1000000
1.0978228196434971	119.0	1000000
1.0979472132585342	80.0	1000000
1.0979565547229733	99.0	1000000
1.0980497592364076	70.0	1000000
1.0981062229941765	104.0	1000000
1.0981896524123582	156.0	1000000
1.0983538030745157	191.0	1000000
1.0983671190060282	104.0	1000000
1.0984846595857674	124.0	1000000
1.0985499906071186	101.0	1000000
1.0985732490891469	70.0	1000000
1.0986031775634584	52.0	1000000
1.0986756578993295	174.0	1000000
1.0988038961064164	98.0	1000000
1.0988547198137246	142.0	1000000
1.0990284775185897	136.0	1000000
1.0991905418022854	140.0	1000000
1.0994712236093631	157.0	1000000
1.0996166688604958	195.0	1000000
1.0997207913007037	85.0	1000000
1.099742786314896	99.0	1000000
1.0997475135463417	114.0	1000000
1.09975312209756	129.0	1000000
1.0997764717325174	237.0	1000000
1.0998274759643358	98.0	1000000
1.0999563617249972	125.0	1000000
1.099956862860275	130.0	1000000
1.0999922080978992	109.0	1000000
1.1000001552070218	91.0	1000000
1.1000621926271843	141.0	1000000
1.1001120810895049	103.0	1000000
1.10021579983977	133.0	1000000
1.100391311710812	156.0	1000000
1.1006554326191726	140.0	1000000
1.1007969555741537	92.0	1000000
1.1008108056687451	112.0	1000000
1.1008477333819109	87.0	1000000
1.1008853055390448	106.0	1000000
1.1010141566710994	98.0	1000000
1.1010145677762586	152.0	1000000
1.1012686090771735	104.0	1000000
1.1012884894273247	129.0	1000000
1.101300789045276	83.0	1000000
1.1013835502216986	127.0	1000000
1.1014594912253042	112.0	1000000
1.1014977220045004	94.0	1000000
1.1015622789626125	159.0	1000000
1.1016271436515366	94.0	1000000
1.1017379258002733	150.0	1000000
1.101820759368449	81.0	1000000
1.101854904808734	78.0	1000000
1.1021191614389685	66.0	1000000
1.1021953435530127	77.0	1000000
1.1022232947192558	129.0	1000000
1.1023154404986282	134.0	1000000
1.1023348723747382	34.0	1000000
1.1024261005866856	71.0	1000000
1.1024684652291956	97.0	1000000
1.102627535502896	97.0	1000000
1.1026740302009626	90.0	1000000
1.1027735539403318	165.0	1000000
1.1028119069223972	126.0	1000000
1.1031113271536492	149.0	1000000
1.103238021198209	121.0	1000000
1.1033297040070384	76.0	1000000
1.1034479260434362	68.0	1000000
1.103478417886624	59.0	1000000
1.1034909561785209	49.0	1000000
1.1035615331654152	86.0	1000000
1.1036821495411255	78.0	1000000
1.1037481716402209	108.0	1000000
1.103749156076206	89.0	1000000
1.1039565839102568	87.0	1000000
1.1039608889706656	83.0	1000000
1.1040347308816465	126.0	1000000
1.1040494749751821	106.0	1000000
1.1041020093819156	65.0	1000000
1.1044328189512975	78.0	1000000
1.104472354976204	127.0	1000000
1.1045465711447036	162.0	1000000
1.1045853666950445	142.0	1000000
1.1045924365949968	103.0	1000000
1.1046632232979172	89.0	1000000
1.1047480795026186	156.0	1000000
1.1048080808276786	181.0	1000000
1.1048393003246384	133.0	1000000
1.1049660010305749	86.0	1000000
1.1049787898790966	111.0	1000000
1.105019809278912	144.0	1000000
1.105056692153882	132.0	1000000
1.105131319725969	97.0	1000000
1.105244227098028	181.0	1000000
1.105275456208236	141.0	1000000
1.105375879474192	118.0	1000000
1.1053761525806074	112.0	1000000
1.1054587556780031	101.0	1000000
1.1054818853929829	123.0	1000000
1.105497621814512	142.0	1000000
1.1056226095100428	113.0	1000000
1.105681014768217	79.0	1000000
1.1056826961894564	140.0	1000000
1.1057231507975491	135.0	1000000
1.1057857705187648	117.0	1000000
1.1057918445433763	106.0	1000000
1.1058958997188808	107.0	1000000
1.1061460936471152	107.0	1000000
1.1062602588565391	81.0	1000000
1.1063014904273996	74.0	1000000
1.1063211448047237	106.0	1000000
1.106616025655299	88.0	1000000
1.1067995122386145	111.0	1000000
1.1068719871967443	101.0	1000000
1.1069550017342251	156.0	1000000
1.1070313491217256	133.0	1000000
1.107078513927864	61.0	1000000
1.107088941553219	71.0	1000000
1.1075778412062829	114.0	1000000
1.1077037856191632	87.0	1000000
1.1082332248565354	133.0	1000000
1.1082635852486642	118.0	1000000
1.1082691087036336	133.0	1000000
1.1083705040955472	73.0	1000000
1.1083923415076238	110.0	1000000
1.1084569005700051	48.0	1000000
1.108519670007949	142.0	1000000
1.1085437998053569	85.0	1000000
1.1086076597797414	96.0	1000000
1.1086123733313509	175.0	1000000
1.1086190907404876	85.0	1000000
1.108704282783148	130.0	1000000
1.108953678502162	73.0	1000000
1.1090384232789217	90.0	1000000
1.1090926353896962	94.0	1000000
1.1092533080804248	137.0	1000000
1.1092589940790678	129.0	1000000
1.10946232734047	263.0	1000000
1.1094965783924573	110.0	1000000
1.1097179375312969	126.0	1000000
1.109783117968814	166.0	1000000
1.1098121380095165	102.0	1000000
1.10999386291895	109.0	1000000
1.1099947345841341	29.0	1000000
1.1100441534098129	79.0	1000000
1.1102918587585358	105.0	1000000
1.110529517919265	96.0	1000000
1.1107135150434324	122.0	1000000
1.111015103952055	143.0	1000000
1.1110172603629442	80.0	1000000
1.1110456376569102	201.0	1000000
1.1110930812176936	87.0	1000000
1.1111419117120025	77.0	1000000
1.1113444779386956	70.0	1000000
1.1116086132136958	99.0	1000000
1.1116446547627108	80.0	1000000
1.1118518595709217	104.0	1000000
1.111870349176869	111.0	1000000
1.1118862400032894	99.0	1000000
1.1120580550119958	73.0	1000000
1.1120734498574305	105.0	1000000
1.112143379288819	33.0	1000000
1.1122505705722452	134.0	1000000
1.1123666882857	75.0	1000000
1.1127580334167555	75.0	1000000
1.1127792992714929	53.0	1000000
1.1128255440016472	104.0	1000000
1.1130467314160488	77.0	1000000
1.1131676090702394	78.0	1000000
1.113290217483586	47.0	1000000
1.1133431682438846	89.0	1000000
1.1135719372653816	104.0	1000000
1.1137141910402022	115.0	1000000
1.1137182521899334	87.0	1000000
1.1137727043151515	129.0	1000000
1.1138267893918488	111.0	1000000
1.1139410702857284	110.0	1000000
1.1140175240121002	171.0	1000000
1.114222127486863	85.0	1000000
1.1145542623337843	51.0	1000000
1.1145635606307729	148.0	1000000
1.11477927011106	101.0	1000000
1.1147885504588326	114.0	1000000
1.114925504417072	67.0	1000000
1.1149605714287216	109.0	1000000
1.1151130787169643	183.0	1000000
1.1151727727717544	77.0	1000000
1.1152433364711003	72.0	1000000
1.1152957670360903	87.0	1000000
1.115405346600133	118.0	1000000
1.1154059335242446	113.0	1000000
1.1154135808030001	141.0	1000000
1.1154817377041362	96.0	1000000
1.1155935338369685	159.0	1000000
1.1157191050909243	108.0	1000000
1.115803696031035	136.0	1000000
1.1158391973679378	138.0	1000000
1.1159440213468632	168.0	1000000
1.1161304224098425	103.0	1000000
1.116130589274332	184.0	1000000
1.116171740587988	116.0	1000000
1.1163020630404377	141.0	1000000
1.1164191553094356	135.0	1000000
1.1164387170565655	70.0	1000000
1.1164614358464688	69.0	1000000
1.1167438740257305	107.0	1000000
1.1167663401281578	116.0	1000000
1.1167782761071008	174.0	1000000
1.116818121872264	140.0	1000000
1.116857348817106	106.0	1000000
1.116986835630684	51.0	1000000
1.1170053358870633	102.0	1000000
1.1170337243811592	105.0	1000000
1.1170740113428457	138.0	1000000
1.1171617712728108	109.0	1000000
1.117282535829708	113.0	1000000
1.1173568628422041	83.0	1000000
1.1174517069854188	105.0	1000000
1.1174581396561574	133.0	1000000
1.1176073878045771	150.0	1000000
1.1176555168063675	115.0	1000000
1.1177461339576165	134.0	1000000
1.1177671643697802	113.0	1000000
1.117878662327093	111.0	1000000
1.117992139373344	104.0	1000000
1.1182013476083492	71.0	1000000
1.118444955925769	46.0	1000000
1.118604666239811	75.0	1000000
1.1186923004175229	67.0	1000000
1.1187318681846403	142.0	1000000
1.1188497084733475	104.0	1000000
1.118882884154573	89.0	1000000
1.1190182395453738	81.0	1000000
1.1190239989856283	57.0	1000000
1.1190284139134752	105.0	1000000
1.1190410573710057	63.0	1000000
1.1190484840287027	61.0	1000000
1.1191725453026151	102.0	1000000
1.1192362470721635	89.0	1000000
1.1193731374670979	113.0	1000000
1.1194412541774514	130.0	1000000
1.1197580085352574	82.0	1000000
1.1198025325125074	82.0	1000000
1.1199503253674743	100.0	1000000
1.1199621254840155	177.0	1000000
1.1199785172953254	96.0	1000000
1.120027879815197	149.0	1000000
1.120122505118672	68.0	1000000
1.1202421554015445	101.0	1000000
1.1204164778200516	89.0	1000000
1.120445244774665	178.0	1000000
1.1206020162947792	78.0	1000000
1.1207599298358677	46.0	1000000
1.1208242099852874	85.0	1000000
1.1208378299290802	78.0	1000000
1.120903894494924	57.0	1000000
1.1209655038382813	109.0	1000000
1.12097467525745	165.0	1000000
1.1216293040520366	88.0	1000000
1.1217384046451224	157.0	1000000
1.1219243899047289	141.0	1000000
1.12205028550914	130.0	1000000
1.122181221910322	65.0	1000000
1.1223928648564845	81.0	1000000
1.1224860531746352	72.0	1000000
1.1224985163708232	80.0	1000000
1.122503813072754	154.0	1000000
1.1226444361470578	104.0	1000000
1.1226963295977272	132.0	1000000
1.1227604944149974	100.0	1000000
1.122789532356589	95.0	1000000
1.1229404844742032	118.0	1000000
1.1229627622170115	97.0	1000000
1.1230516852466559	138.0	1000000
1.123075335526461	84.0	1000000
1.1233147100567695	96.0	1000000
1.1234647449059767	122.0	1000000
1.1236672662762237	122.0	1000000
1.1236745579021001	77.0	1000000
1.123723006993643	147.0	1000000
1.1237929294188649	122.0	1000000
1.1239328906306691	68.0	1000000
1.1240244018170804	123.0	1000000
1.1240578139720572	123.0	1000000
1.1242442069997023	71.0	1000000
1.12454224094261	142.0	1000000
1.124575446567135	107.0	1000000
1.1248746069137967	125.0	1000000
1.12491048139203	128.0	1000000
1.124919938297507	82.0	1000000
1.1249505441294136	143.0	1000000
1.1249571840866652	100.0	1000000
1.1250148226588288	114.0	1000000
1.125311277620253	109.0	1000000
1.1253530354063974	136.0	1000000
1.1255721932321148	92.0	1000000
1.12559704828407	86.0	1000000
1.1256024916984222	79.0	1000000
1.1257085787391905	53.0	1000000
1.1257435336242367	134.0	1000000
1.1258956769823305	153.0	1000000
1.1259495212422423	127.0	1000000
1.126093154232669	117.0	1000000
1.1263691809706242	123.0	1000000
1.1264271074560508	120.0	1000000
1.1264530243343975	83.0	1000000
1.1264562619197285	55.0	1000000
1.126671394580018	211.0	1000000
1.1269215575635392	43.0	1000000
1.1271319911098632	137.0	1000000
1.127157751423939	111.0	1000000
1.1272039081821612	112.0	1000000
1.1274025873996605	105.0	1000000
1.1276295584615037	161.0	1000000
1.1276911369633922	130.0	1000000
1.1277891763120227	130.0	1000000
1.1278209267981285	39.0	1000000
1.1278404735968042	118.0	1000000
1.1279001276337244	87.0	1000000
1.1279753718126064	101.0	1000000
1.1280067016018456	101.0	1000000
1.128067628952585	89.0	1000000
1.1283133111461958	93.0	1000000
1.128344025828674	159.0	1000000
1.1284601165755783	173.0	1000000
1.1284854928196162	89.0	1000000
1.128531550493593	55.0	1000000
1.1286078355591758	115.0	1000000
1.1286111283612223	104.0	1000000
1.128773963596967	82.0	1000000
1.1288577671288482	119.0	1000000
1.1288911201987564	99.0	1000000
1.1288976150556398	294.0	1000000
1.1292632840004244	154.0	1000000
1.1292875285973234	88.0	1000000
1.129461478002698	53.0	1000000
1.1294973896226344	93.0	1000000
1.1295783973840874	164.0	1000000
1.1298298385213508	69.0	1000000
1.12988393075499	197.0	1000000
1.130174651620969	99.0	1000000
1.130220854395367	72.0	1000000
1.1302211322357159	131.0	1000000
1.1303598078472716	185.0	1000000
1.1304550028803138	90.0	1000000
1.130615858261323	161.0	1000000
1.130661810607258	133.0	1000000
1.130714080859044	141.0	1000000
1.1307871077696343	104.0	1000000
1.13095009220722	152.0	1000000
1.1309586005371672	68.0	1000000
1.1310887868320143	139.0	1000000
1.1311487667185909	100.0	1000000
1.1311612433764426	100.0	1000000
1.1313029779779056	78.0	1000000
1.1313433305396663	85.0	1000000
1.131584053904269	94.0	1000000
1.1316868154466566	90.0	1000000
1.1317704542417824	90.0	1000000
1.1318058368720754	60.0	1000000
1.1320036623134555	167.0	1000000
1.1322145749308925	152.0	1000000
1.1322295712921977	157.0	1000000
1.1323651151848697	143.0	1000000
1.132402291836207	86.0	1000000
1.1325302669154993	146.0	1000000
1.1325524009128698	87.0	1000000
1.1326207701150184	64.0	1000000
1.1328267048948817	160.0	1000000
1.132907866910551	97.0	1000000
1.1330953405156192	140.0	1000000
1.1332454961545593	37.0	1000000
1.1332533180719846	113.0	1000000
1.1336549593521623	126.0	1000000
1.1338799638064736	203.0	1000000
1.1339202070411067	116.0	1000000
1.133985898789169	121.0	1000000
1.134013049395192	119.0	1000000
1.13404070976055	131.0	1000000
1.134041228839234	98.0	1000000
1.1340675129039737	120.0	1000000
1.134074119908214	107.0	1000000
1.1341115514800248	147.0	1000000
1.1341476038957508	161.0	1000000
1.1341857271293303	127.0	1000000
1.1342487360304472	165.0	1000000
1.1342502114785722	126.0	1000000
1.1345109579623598	87.0	1000000
1.134524075779956	181.0	1000000
1.1345404452256278	101.0	1000000
1.1345480321467407	231.0	1000000
1.13478182302203	122.0	1000000
1.1348706792674121	109.0	1000000
1.1348746916512755	147.0	1000000
1.13494292312588	86.0	1000000
1.1349802921745258	57.0	1000000
1.1350365030768983	87.0	1000000
1.1353876864375383	81.0	1000000
1.1359033040470978	76.0	1000000
1.1360028453766056	169.0	1000000
1.1360245589472375	67.0	1000000
1.1360362929341257	198.0	1000000
1.136175587095741	122.0	1000000
1.136195204226695	100.0	1000000
1.1363757220136286	152.0	1000000
1.1364411571625634	97.0	1000000
1.136448111992039	134.0	1000000
1.1365392844037028	176.0	1000000
1.1365439405237838	171.0	1000000
1.1367284019062902	157.0	1000000
1.136738576872384	152.0	1000000
1.1368023995873298	72.0	1000000
1.1368716009043998	136.0	1000000
1.1370654300372824	99.0	1000000
1.1371421207214047	132.0	1000000
1.1373221349459453	145.0	1000000
1.137343948041691	65.0	1000000
1.1375455110443986	90.0	1000000
1.1377296706413744	116.0	1000000
1.1377814276630374	116.0	1000000
1.1378076998923472	125.0	1000000
1.1378997716809187	90.0	1000000
1.1379207078799465	166.0	1000000
1.1379934409701866	110.0	1000000
1.1381463274503387	117.0	1000000
1.1382240279167242	80.0	1000000
1.1384189740878972	67.0	1000000
1.1384325657439471	116.0	1000000
1.1384979852665018	97.0	1000000
1.1386693176074685	131.0	1000000
1.1387409521621903	107.0	1000000
1.1390476642641014	75.0	1000000
1.1391347544814865	120.0	1000000
1.1392716391341082	235.0	1000000
1.1395057492354508	100.0	1000000
1.139568429539116	146.0	1000000
1.1395693988578568	147.0	1000000
1.139604217202938	145.0	1000000
1.1396287200855646	110.0	1000000
1.1396674203611377	76.0	1000000
1.1396803329361274	131.0	1000000
1.1396804927815936	112.0	1000000
1.1397367519276185	98.0	1000000
1.1397519616945253	139.0	1000000
1.1397938858010015	105.0	1000000
1.1398709915411929	97.0	1000000
1.1399206119578715	149.0	1000000
1.1401800213510858	133.0	1000000
1.1402371306691026	139.0	1000000
1.1403284633550057	120.0	1000000
1.1403685012823537	116.0	1000000
1.1403793002816096	108.0	1000000
1.140478667731284	131.0	1000000
1.1405162890152285	119.0	1000000
1.140533527101946	123.0	1000000
1.1406978574788171	63.0	1000000
1.1407252038435145	128.0	1000000
1.1409205172806327	69.0	1000000
1.1412296662702612	119.0	1000000
1.1416346344778536	162.0	1000000
1.1417453398641941	95.0	1000000
1.14180682975639	71.0	1000000
1.1418305719008357	148.0	1000000
1.1419136349720496	118.0	1000000
1.14202921266523	93.0	1000000
1.1420308284959786	107.0	1000000
1.1420340319579685	97.0	1000000
1.1420604189780248	106.0	1000000
1.142095684857777	117.0	1000000
1.1421125925402331	130.0	1000000
1.142189085273496	112.0	1000000
1.1422666829180843	89.0	1000000
1.1422894685961409	92.0	1000000
1.14235307157572	76.0	1000000
1.1425821009145525	99.0	1000000
1.1426157626059117	80.0	1000000
1.1426669362359716	105.0	1000000
1.1427730587963385	145.0	1000000
1.1428061985450035	62.0	1000000
1.142806888604046	79.0	1000000
1.1431971095332008	147.0	1000000
1.1433607692352459	102.0	1000000
1.1434349196576257	55.0	1000000
1.1435165305427284	83.0	1000000
1.1439065621174636	167.0	1000000
1.1441002071593078	130.0	1000000
1.144182878549504	107.0	1000000
1.1441964098239803	50.0	1000000
1.1443224506243337	89.0	1000000
1.1444191970364406	107.0	1000000
1.1444691724309741	88.0	1000000
1.1444881072560351	70.0	1000000
1.1445155469538473	145.0	1000000
1.1445302364102368	105.0	1000000
1.1446290394331844	106.0	1000000
1.1446938657836077	110.0	1000000
1.1447421788284071	127.0	1000000
1.1448414175100754	66.0	1000000
1.1448685525375792	103.0	1000000
1.1449890214220773	75.0	1000000
1.145014069366224	86.0	1000000
1.1453903923978206	109.0	1000000
1.1454331927735608	100.0	1000000
1.145469027878076	137.0	1000000
1.145507810131562	136.0	1000000
1.1458976074706395	87.0	1000000
1.1461046242218649	109.0	1000000
1.1461127073402984	149.0	1000000
1.1461991561856997	58.0	1000000
1.146239434069142	124.0	1000000
1.1462870681888573	117.0	1000000
1.1464121637045883	103.0	1000000
1.146744505474261	148.0	1000000
1.146746355549929	218.0	1000000
1.1470195106848298	75.0	1000000
1.147323148196374	96.0	1000000
1.1474349543702784	195.0	1000000
1.1477108310972064	127.0	1000000
1.1477334233126282	100.0	1000000
1.1478786022069398	173.0	1000000
1.1480238408383798	134.0	1000000
1.1483617077374757	137.0	1000000
1.1484006855339923	68.0	1000000
1.148555393683859	112.0	1000000
1.1486165440850966	143.0	1000000
1.1489655684592757	131.0	1000000
1.1490244829717375	125.0	1000000
1.1491565845764864	115.0	1000000
1.149230158532584	106.0	1000000
1.1496218575760009	136.0	1000000
1.1496676720486674	149.0	1000000
1.1496773909641995	64.0	1000000
1.149857030439911	98.0	1000000
1.1500194128918395	76.0	1000000
1.1500207389407977	90.0	1000000
1.1501925324608795	116.0	1000000
1.1502033485523793	243.0	1000000
1.1502752219846553	76.0	1000000
1.1502874960440366	104.0	1000000
1.1502917871507592	126.0	1000000
1.150398090418859	60.0	1000000
1.150529393131518	142.0	1000000
1.1509943215700198	156.0	1000000
1.1511723577925406	108.0	1000000
1.1512175140661705	91.0	1000000
1.1512815744362368	91.0	1000000
1.1514981929512098	132.0	1000000
1.151682075149675	129.0	1000000
1.1517453764693095	118.0	1000000
1.1517529514427274	135.0	1000000
1.1517806563160522	100.0	1000000
1.152073675162051	128.0	1000000
1.1521208951498063	85.0	1000000
1.1523136628701425	84.0	1000000
1.1523184331421843	64.0	1000000
1.1525950994329384	103.0	1000000
1.1526678112599082	118.0	1000000
1.152672835767822	89.0	1000000
1.1527902837574528	131.0	1000000
1.1528016167952235	186.0	1000000
1.1529005658111076	139.0	1000000
1.1529448520306098	90.0	1000000
1.153050084274602	87.0	1000000
1.1531246076399315	90.0	1000000
1.1531556382874255	80.0	1000000
1.1532483739421346	127.0	1000000
1.1532486479870214	106.0	1000000
1.1533365486222291	104.0	1000000
1.1533845351298253	183.0	1000000
1.1533902827896283	283.0	1000000
1.153511380412471	62.0	1000000
1.1536452665410848	102.0	1000000
1.1537480706243202	107.0	1000000
1.153801863466876	105.0	1000000
1.1538333370139422	107.0	1000000
1.1538823278458883	205.0	1000000
1.1538946371489218	154.0	1000000
1.1539257774485092	187.0	1000000
1.1540524841668025	90.0	1000000
1.1541767117742214	155.0	1000000
1.154347518133897	121.0	1000000
1.1543945100218962	72.0	1000000
1.1543958662140414	41.0	1000000
1.1544962844532358	87.0	1000000
1.1546108301364628	111.0	1000000
1.154877780289493	120.0	1000000
1.154910394665646	147.0	1000000
1.1550193039024228	123.0	1000000
1.1551906078997756	109.0	1000000
1.155565345042628	59.0	1000000
1.1562063101204574	89.0	1000000
1.1562997619686262	136.0	1000000
1.1563734298709971	75.0	1000000
1.156404533880603	87.0	1000000
1.156461140130012	66.0	1000000
1.1565816354503249	96.0	1000000
1.1566538073740809	101.0	1000000
1.1566854674663376	77.0	1000000
1.1568163987099154	33.0	1000000
1.1568382759379217	169.0	1000000
1.1568528536879177	208.0	1000000
1.1569574259339284	83.0	1000000
1.1570001793256797	112.0	1000000
1.1571333265766328	128.0	1000000
1.1573146967344463	167.0	1000000
1.157317052568896	159.0	1000000
1.1573368335097938	79.0	1000000
1.1574247319285953	157.0	1000000
1.1574265701016393	76.0	1000000
1.1576606754107464	85.0	1000000
1.1577039224556331	123.0	1000000
1.1577259253439334	132.0	1000000
1.1577833076804436	119.0	1000000
1.1578910606915296	102.0	1000000
1.1579202651273022	100.0	1000000
1.1579290389415644	113.0	1000000
1.1579681643132758	90.0	1000000
1.1579708163288207	115.0	1000000
1.1579724234680602	116.0	1000000
1.1581224117328628	75.0	1000000
1.1581827061641787	83.0	1000000
1.1582000498875968	107.0	1000000
1.158333844374582	137.0	1000000
1.1584060995596177	106.0	1000000
1.1585025475954778	101.0	1000000
1.1585388716907772	89.0	1000000
1.1586791488921928	165.0	1000000
1.1587479373474436	105.0	1000000
1.1588588421118842	191.0	1000000
1.1589794372679938	104.0	1000000
1.1589848567286785	117.0	1000000
1.1590392600004422	52.0	1000000
1.1591864165132857	70.0	1000000
1.1596696508002793	57.0	1000000
1.1597327837910494	122.0	1000000
1.159743314441449	50.0	1000000
1.159959705007482	88.0	1000000
1.159990858081578	152.0	1000000
1.1600698662429827	112.0	1000000
1.1605054481100172	174.0	1000000
1.160510092356435	87.0	1000000
1.1606362984372325	144.0	1000000
1.1608669566148735	87.0	1000000
1.1609066071462522	180.0	1000000
1.161016074977092	117.0	1000000
1.1610936393716007	203.0	1000000
1.161132048150725	83.0	1000000
1.1613394716166894	142.0	1000000
1.1615494011451362	98.0	1000000
1.1615716155766431	95.0	1000000
1.1617050681664065	123.0	1000000
1.161801183336033	106.0	1000000
1.1618856008274638	95.0	1000000
1.1620361333937292	110.0	1000000
1.1625267784677402	113.0	1000000
1.1625276641018996	112.0	1000000
1.1625502187806072	160.0	1000000
1.1625505268348086	97.0	1000000
1.1626320727308102	73.0	1000000
1.1626330098170032	87.0	1000000
1.1626385911841166	81.0	1000000
1.1628015158303158	80.0	1000000
1.1631074066763205	120.0	1000000
1.1631310003416058	142.0	1000000
1.1632529345816132	73.0	1000000
1.163288579912636	201.0	1000000
1.1633404960170464	88.0	1000000
1.163458858661203	56.0	1000000
1.163616305629073	181.0	1000000
1.163664132722126	92.0	1000000
1.1640293683986431	122.0	1000000
1.1640325975274826	152.0	1000000
1.1641880182767403	113.0	1000000
1.164228821336299	123.0	1000000
1.1644001093607381	108.0	1000000
1.1646169752388316	169.0	1000000
1.164888998519379	102.0	1000000
1.165003128566597	106.0	1000000
1.165051668953935	66.0	1000000
1.165464774088489	182.0	1000000
1.1654949489220563	90.0	1000000
1.1655471067471366	116.0	1000000
1.1656728737129842	94.0	1000000
1.165701356440708	113.0	1000000
1.1657532049785717	74.0	1000000
1.1658030749083206	125.0	1000000
1.165882269882303	50.0	1000000
1.165884163125769	102.0	1000000
1.1660240733492828	93.0	1000000
1.166055478635948	113.0	1000000
1.1660583221213152	103.0	1000000
1.1661251076560148	118.0	1000000
1.1663391882853276	125.0	1000000
1.1663941501364674	117.0	1000000
1.1667367152393278	125.0	1000000
1.1671046817431787	106.0	1000000
1.167117543935651	156.0	1000000
1.1671930129678656	212.0	1000000
1.1672546136728408	89.0	1000000
1.1672750273059886	74.0	1000000
1.1672944095907418	255.0	1000000
1.1673056290031654	97.0	1000000
1.167472262531347	114.0	1000000
1.1675371689981553	70.0	1000000
1.1677098897738398	124.0	1000000
1.1677380472107286	109.0	1000000
1.1678923224543194	97.0	1000000
1.1679683282474531	128.0	1000000
1.1679813689355047	84.0	1000000
1.1680169832902472	51.0	1000000
1.1682162819062265	105.0	1000000
1.1682819598408636	59.0	1000000
1.1685956168685645	153.0	1000000
1.1688008868900592	90.0	1000000
1.1688709020221069	93.0	1000000
1.1690801531533448	114.0	1000000
1.1692037641599686	96.0	1000000
1.1692335795443585	65.0	1000000
1.169306199475991	143.0	1000000
1.169408358283845	93.0	1000000
1.1695409379168762	117.0	1000000
1.1698990167516898	86.0	1000000
1.1699207014767865	86.0	1000000
1.1699831186943512	86.0	1000000
1.1701129116067586	127.0	1000000
1.1701170444127946	153.0	1000000
1.1704089149171644	74.0	1000000
1.1704161417144738	99.0	1000000
1.1706634542489538	138.0	1000000
1.1709452019008657	94.0	1000000
1.1710668078109352	81.0	1000000
1.1710863782129617	72.0	1000000
1.1713332075029952	106.0	1000000
1.1713556683596174	111.0	1000000
1.1713963027484806	115.0	1000000
1.171415284742877	155.0	1000000
1.1714266468943042	111.0	1000000
1.171462646442072	152.0	1000000
1.1715216527839536	137.0	1000000
1.1716471572817908	152.0	1000000
1.1716626663556058	122.0	1000000
1.171782721817164	124.0	1000000
1.1718557551798128	173.0	1000000
1.1720219271444943	114.0	1000000
1.17217532723814	111.0	1000000
1.1722566334467364	158.0	1000000
1.172406810784339	113.0	1000000
1.1724440513265662	126.0	1000000
1.1724602459442872	125.0	1000000
1.1726089584066404	101.0	1000000
1.1731764317797646	116.0	1000000
1.1731787114825922	104.0	1000000
1.173219541021396	96.0	1000000
1.1732586917563401	39.0	1000000
1.173319852079083	173.0	1000000
1.173497347529143	70.0	1000000
1.1735035133750429	150.0	1000000
1.1736310828649952	127.0	1000000
1.1736651264050282	115.0	1000000
1.1736725067538862	167.0	1000000
1.1736920689399646	107.0	1000000
1.1740829901867813	196.0	1000000
1.1740847494950897	133.0	1000000
1.1740875518038592	164.0	1000000
1.174204853608218	164.0	1000000
1.1743678909378532	115.0	1000000
1.1743889083866752	84.0	1000000
1.1746161444020589	54.0	1000000
1.1746716593241893	67.0	1000000
1.174806072828132	96.0	1000000
1.1748361571441897	107.0	1000000
1.1749691886524314	113.0	1000000
1.1750490837118202	259.0	1000000
1.1753165375264465	199.0	1000000
1.1753213729167196	71.0	1000000
1.1753474087774904	140.0	1000000
1.1754090860475823	152.0	1000000
1.1756790804111814	52.0	1000000
1.1757516886761898	136.0	1000000
1.175789899694097	118.0	1000000
1.1759678046778703	92.0	1000000
1.1759986674347824	94.0	1000000
1.1761520007216244	151.0	1000000
1.1761892823145057	132.0	1000000
1.1763727103262571	76.0	1000000
1.17659920191765	82.0	1000000
1.1767089459903948	170.0	1000000
1.1768388129916303	74.0	1000000
1.1769017308511782	106.0	1000000
1.1772063854634542	179.0	1000000
1.1772622837784028	83.0	1000000
1.177455768639026	91.0	1000000
1.1774813824332797	141.0	1000000
1.1775389431912489	98.0	1000000
1.177559962363552	123.0	1000000
1.177592555526009	115.0	1000000
1.1776110755468845	97.0	1000000
1.1776545355033328	135.0	1000000
1.1776858063148812	94.0	1000000
1.1779000564843802	80.0	1000000
1.1779438895018943	141.0	1000000
1.1779542000627017	133.0	1000000
1.1779600785223725	145.0	1000000
1.1781040082566598	75.0	1000000
1.1781401732084753	141.0	1000000
1.178342846087638	103.0	1000000
1.1784407668955952	91.0	1000000
1.1785086867222283	142.0	1000000
1.1786263558821428	139.0	1000000
1.1788162860459008	78.0	1000000
1.1788467168545869	124.0	1000000
1.1789092075560943	277.0	1000000
1.1789952567087172	115.0	1000000
1.1790662035874773	177.0	1000000
1.179075690251307	49.0	1000000
1.1791809837388976	127.0	1000000
1.1792512006323244	91.0	1000000
1.1793072679757124	100.0	1000000
1.1794033007943685	178.0	1000000
1.1797049792386147	112.0	1000000
1.180169590391746	83.0	1000000
1.1802684640920682	222.0	1000000
1.180273810480644	104.0	1000000
1.18040851078155	133.0	1000000
1.1807995603385557	98.0	1000000
1.1808336783897655	203.0	1000000
1.1811908975720866	139.0	1000000
1.1813828297845914	80.0	1000000
1.181402768073951	70.0	1000000
1.181549701652533	86.0	1000000
1.1817119979490769	116.0	1000000
1.1817854614107413	170.0	1000000
1.1821162239753722	118.0	1000000
1.18242013186601	126.0	1000000
1.182434725539179	63.0	1000000
1.1824495342211299	115.0	1000000
1.1825903189989255	78.0	1000000
1.1825969175692084	158.0	1000000
1.1826307128322098	197.0	1000000
1.1827616952376894	106.0	1000000
1.1827636736501026	149.0	1000000
1.1828345825853794	152.0	1000000
1.1829440951097676	170.0	1000000
1.1829745414714674	108.0	1000000
1.1829815587049701	137.0	1000000
1.1830102427329494	128.0	1000000
1.1830162258411931	153.0	1000000
1.18323457280515	105.0	1000000
1.1833211836997428	89.0	1000000
1.183340603102145	132.0	1000000
1.1836029303454678	137.0	1000000
1.183612702689796	125.0	1000000
1.1836944812436223	104.0	1000000
1.183726160498388	132.0	1000000
1.183780585707574	101.0	1000000
1.1838602141261192	27.0	1000000
1.183863785066393	91.0	1000000
1.183966052119911	108.0	1000000
1.1839751390020659	246.0	1000000
1.1841720254924242	103.0	1000000
1.1842064662872884	116.0	1000000
1.184248862196526	98.0	1000000
1.1843831310987682	144.0	1000000
1.1844847124452529	110.0	1000000
1.1845382951602588	137.0	1000000
1.1845893021064204	143.0	1000000
1.1846423868957725	68.0	1000000
1.1846732512841691	87.0	1000000
1.1847252115646958	170.0	1000000
1.1848485732428762	126.0	1000000
1.1849743177202283	179.0	1000000
1.184975158434986	101.0	1000000
1.1850221457641854	129.0	1000000
1.1850491793471014	91.0	1000000
1.1853051969513864	126.0	1000000
1.1855523904646668	131.0	1000000
1.1855963139839427	103.0	1000000
1.1857268452016565	92.0	1000000
1.1857505734496503	148.0	1000000
1.185779199721798	141.0	1000000
1.1858278805735072	154.0	1000000
1.1858775917592896	63.0	1000000
1.185899264165208	90.0	1000000
1.1860830749319349	68.0	1000000
1.186353942978918	79.0	1000000
1.1864968663578501	88.0	1000000
1.186644575471317	121.0	1000000
1.1866501195235182	125.0	1000000
1.1867614798408124	169.0	1000000
1.1867872619120037	119.0	1000000
1.186859014906278	93.0	1000000
1.1870004033546198	92.0	1000000
1.1871934032035194	103.0	1000000
1.1874473263928875	126.0	1000000
1.1875020154971256	160.0	1000000
1.1875501778390842	66.0	1000000
1.1876260481429104	167.0	1000000
1.1878690234332865	61.0	1000000
1.1879140699792154	117.0	1000000
1.1879604977026816	67.0	1000000
1.1880503970545528	96.0	1000000
1.1880632934869828	156.0	1000000
1.1884155816635475	162.0	1000000
1.188575877313932	67.0	1000000
1.1886476183279495	120.0	1000000
1.1887383708638786	78.0	1000000
1.1888529933053962	94.0	1000000
1.1890077469818632	132.0	1000000
1.1890689727198749	62.0	1000000
1.1891041506058428	92.0	1000000
1.1891787492512438	117.0	1000000
1.1894723364669155	168.0	1000000
1.1895109862302171	204.0	1000000
1.1895207257128235	122.0	1000000
1.1895328738820181	114.0	1000000
1.1896266625898235	50.0	1000000
1.1897134951694242	180.0	1000000
1.1897219868298294	98.0	1000000
1.1901567041063696	110.0	1000000
1.1902013146597574	47.0	1000000
1.1902170867169102	107.0	1000000
1.1902708083259397	109.0	1000000
1.1904715792659144	173.0	1000000
1.1905067065184274	53.0	1000000
1.1905179500597058	71.0	1000000
1.1905393836809461	76.0	1000000
1.1905451185795144	148.0	1000000
1.190559230204839	70.0	1000000
1.1907431276360798	105.0	1000000
1.190782221179282	65.0	1000000
1.190855983177865	130.0	1000000
1.1912162135405842	179.0	1000000
1.1913784288240454	71.0	1000000
1.1914336079484702	73.0	1000000
1.1915304046346151	83.0	1000000
1.1915889659781769	188.0	1000000
1.1916068863238096	132.0	1000000
1.1916751947720008	63.0	1000000
1.1917292342549348	94.0	1000000
1.1919695360557658	123.0	1000000
1.1921254454607977	218.0	1000000
1.192340255469932	128.0	1000000
1.1925874076422296	86.0	1000000
1.192624790253636	80.0	1000000
1.1927116191086098	88.0	1000000
1.192794841576058	114.0	1000000
1.193104703409928	156.0	1000000
1.1931102750170788	145.0	1000000
1.1932752115250151	100.0	1000000
1.1934041494089174	109.0	1000000
1.1935317641527992	112.0	1000000
1.1935369424198892	106.0	1000000
1.193906877717565	94.0	1000000
1.193909880783707	117.0	1000000
1.193954248784295	127.0	1000000
1.1939755065285826	150.0	1000000
1.1940756234843373	177.0	1000000
1.1941179048217634	130.0	1000000
1.1941534502380005	118.0	1000000
1.1942046974863032	71.0	1000000
1.1942105991033507	145.0	1000000
1.1943520691908862	103.0	1000000
1.1943615654484976	99.0	1000000
1.194574787416741	163.0	1000000
1.1946064557717062	163.0	1000000
1.1948027853992829	174.0	1000000
1.194847720589808	132.0	1000000
1.194904633264696	94.0	1000000
1.1949307278420254	50.0	1000000
1.194941151506467	152.0	1000000
1.1950843309406642	98.0	1000000
1.1950975454302284	124.0	1000000
1.1952825602523591	120.0	1000000
1.1953384785490253	97.0	1000000
1.1953418349595988	101.0	1000000
1.1954410864340783	160.0	1000000
1.1954727797704985	167.0	1000000
1.1954989857470302	67.0	1000000
1.1955567126642397	152.0	1000000
1.195589512205228	156.0	1000000
1.1956700743640654	110.0	1000000
1.1959402418387748	150.0	1000000
1.1959474906990601	79.0	1000000
1.1960329532021614	219.0	1000000
1.1961506646812938	93.0	1000000
1.1961735513524516	92.0	1000000
1.196312401272048	113.0	1000000
1.1964648292223792	60.0	1000000
1.1964785269284428	167.0	1000000
1.1968911008679408	109.0	1000000
[truncated: 48,080 more rows]
