# Supplementary material for: The evolutionary maintenance of Lévy flight foraging
Source: PLoS Comput Biol. 2022 Jan 18;18(1):e1009490. doi: 10.1371/journal.pcbi.1009490 (PMC8797186; doi:10.1371/journal.pcbi.1009490)
Supplement: S1 Data — (ZIP) [file pcbi.1009490.s005.zip › S1_Data/single_generation_data/speed_1/levy_dim_2_results/fd_eol1]

1.0000648996301638	252.0	2500000
1.0000775050203108	270.0	2500000
1.0001238599181808	376.0	2500000
1.0001717716822436	276.0	2500000
1.0001765562376022	280.0	2500000
1.0001766000624948	264.0	2500000
1.0002181691113945	268.0	2500000
1.0003152642434907	382.0	2500000
1.000682953559269	287.0	2500000
1.000683698656102	262.0	2500000
1.0007017513548846	224.0	2500000
1.0007181297607133	289.0	2500000
1.000727193250825	214.0	2500000
1.0008050358709208	252.0	2500000
1.0008079014275948	297.0	2500000
1.000828915623559	334.0	2500000
1.000954870510315	323.0	2500000
1.0009985449109262	265.0	2500000
1.0010423147912002	261.0	2500000
1.0010682941648126	344.0	2500000
1.0011421599627561	226.0	2500000
1.0011839101675055	281.0	2500000
1.0013650795247722	340.0	2500000
1.0014001311379386	247.0	2500000
1.0014556420211145	307.0	2500000
1.0014659456712007	434.0	2500000
1.0015429517529149	234.0	2500000
1.0016292739695467	173.0	2500000
1.0016474952617962	258.0	2500000
1.0016569531823922	283.0	2500000
1.0017377174008422	224.0	2500000
1.0018604466176515	273.0	2500000
1.0018928582265445	240.0	2500000
1.0019956783721786	276.0	2500000
1.0021753559621978	416.0	2500000
1.0022942691864332	223.0	2500000
1.0024885807142234	332.0	2500000
1.0026060070719824	261.0	2500000
1.0026073729468392	268.0	2500000
1.0026186762164548	314.0	2500000
1.0027637590064415	234.0	2500000
1.0028140489694235	294.0	2500000
1.0028846105654912	264.0	2500000
1.0028895533618294	377.0	2500000
1.0031667605665329	254.0	2500000
1.003174118462708	375.0	2500000
1.00324310176539	318.0	2500000
1.0033257872169394	282.0	2500000
1.0034073465824158	215.0	2500000
1.0035513853105418	160.0	2500000
1.0037188389173093	270.0	2500000
1.003769926143522	267.0	2500000
1.0037841913151309	257.0	2500000
1.0038229513848047	235.0	2500000
1.0038274953429114	246.0	2500000
1.0039518209425404	337.0	2500000
1.004277481524722	344.0	2500000
1.0043055385672846	267.0	2500000
1.0043315507031711	248.0	2500000
1.0043874097230103	274.0	2500000
1.0045538406015202	266.0	2500000
1.004687346683826	227.0	2500000
1.004750778346485	346.0	2500000
1.0047909485433322	338.0	2500000
1.0050787142603714	241.0	2500000
1.0052055116921146	402.0	2500000
1.0052959019538534	286.0	2500000
1.0054724948003644	221.0	2500000
1.0055468822303062	311.0	2500000
1.005646103103607	298.0	2500000
1.0056626149424717	337.0	2500000
1.0058038853720688	232.0	2500000
1.0058767854366533	272.0	2500000
1.0059774034907722	230.0	2500000
1.0061558713478056	260.0	2500000
1.0061739879665734	206.0	2500000
1.0062648314191356	262.0	2500000
1.0062977972957368	216.0	2500000
1.0063281285190913	299.0	2500000
1.0065160256122927	335.0	2500000
1.006543329914385	315.0	2500000
1.0067228699290016	423.0	2500000
1.0067573908553953	226.0	2500000
1.0067788724271969	303.0	2500000
1.0068359428135207	249.0	2500000
1.0068496030435992	252.0	2500000
1.00705620741413	234.0	2500000
1.0071925299541316	268.0	2500000
1.0072548979499298	244.0	2500000
1.0073487490664623	253.0	2500000
1.0073614314922572	236.0	2500000
1.0074405989986193	247.0	2500000
1.0074786236849582	364.0	2500000
1.0076171839390848	238.0	2500000
1.0077757038043371	232.0	2500000
1.0078136797723554	245.0	2500000
1.0078213796937858	322.0	2500000
1.0078463031344072	263.0	2500000
1.0079769084714436	214.0	2500000
1.0083553787513129	276.0	2500000
1.0084144866921798	333.0	2500000
1.0085773059209826	269.0	2500000
1.008658306395564	362.0	2500000
1.0087021055378709	304.0	2500000
1.0088096158607829	275.0	2500000
1.0089238105490637	180.0	2500000
1.0092940942419537	244.0	2500000
1.0093687704196417	253.0	2500000
1.0093693401979789	234.0	2500000
1.0093964984592527	236.0	2500000
1.0097453854524354	293.0	2500000
1.0097562830169466	180.0	2500000
1.0098626032104276	232.0	2500000
1.009940277477113	332.0	2500000
1.0102948865834955	333.0	2500000
1.0104643426058009	219.0	2500000
1.0104736481181305	333.0	2500000
1.0106640774671731	189.0	2500000
1.010670627416907	365.0	2500000
1.0106725469699325	288.0	2500000
1.0107941391450144	262.0	2500000
1.01091286342179	232.0	2500000
1.0109484000348608	336.0	2500000
1.0109546373411074	230.0	2500000
1.0109751564583216	412.0	2500000
1.0109869702805232	339.0	2500000
1.0112523463480774	334.0	2500000
1.011505355522743	345.0	2500000
1.0115515691251606	319.0	2500000
1.0116688472762658	305.0	2500000
1.0118253606086776	167.0	2500000
1.0119298889476682	277.0	2500000
1.0122527954711265	350.0	2500000
1.0124096082307612	174.0	2500000
1.0124638601318243	299.0	2500000
1.0125110614852295	286.0	2500000
1.012655772179342	293.0	2500000
1.0127677463363458	189.0	2500000
1.0128952828621172	206.0	2500000
1.0129112291541222	320.0	2500000
1.013093364507843	302.0	2500000
1.0131826889477575	261.0	2500000
1.01323175091403	249.0	2500000
1.0132708408644562	283.0	2500000
1.0133339113525848	337.0	2500000
1.0133726651540496	303.0	2500000
1.0134164386634743	398.0	2500000
1.0134278600626954	282.0	2500000
1.0134728183495962	280.0	2500000
1.0136479697928444	298.0	2500000
1.013665144976291	300.0	2500000
1.0136673369012437	320.0	2500000
1.0140850741309158	274.0	2500000
1.0142061635579005	240.0	2500000
1.014479009754632	292.0	2500000
1.0145418985320978	320.0	2500000
1.0145427637879108	280.0	2500000
1.014578176800604	315.0	2500000
1.0147306573395456	274.0	2500000
1.015017941422652	283.0	2500000
1.0150238563745853	257.0	2500000
1.0151241301624587	310.0	2500000
1.0151396802661683	322.0	2500000
1.0152128211474718	302.0	2500000
1.015227183653994	327.0	2500000
1.0152322625983174	295.0	2500000
1.0152527091506216	349.0	2500000
1.0152632550685972	309.0	2500000
1.0153360430986016	232.0	2500000
1.0153579197464926	222.0	2500000
1.0154134493941926	289.0	2500000
1.01546341249956	274.0	2500000
1.015552100866295	165.0	2500000
1.0155640876411889	233.0	2500000
1.0156934651977478	309.0	2500000
1.0157406158356936	219.0	2500000
1.0157735879751564	320.0	2500000
1.0158208309823695	301.0	2500000
1.0158827423406134	233.0	2500000
1.016236579916396	254.0	2500000
1.0162698011037443	312.0	2500000
1.0162794732522404	213.0	2500000
1.0162940646802197	321.0	2500000
1.016320044829376	269.0	2500000
1.0163451104676708	341.0	2500000
1.0167219397948233	300.0	2500000
1.016727432276541	266.0	2500000
1.0167650256316114	280.0	2500000
1.0167866463873023	308.0	2500000
1.0168315211362535	265.0	2500000
1.0169539653455515	302.0	2500000
1.0169763495599295	200.0	2500000
1.0169999139195076	252.0	2500000
1.0173214631437446	221.0	2500000
1.017453735408936	209.0	2500000
1.0175361399063598	170.0	2500000
1.0177172204519669	243.0	2500000
1.0180247115954852	333.0	2500000
1.0180953626652836	271.0	2500000
1.0181412221452926	299.0	2500000
1.0182214211709821	202.0	2500000
1.0182359390404752	437.0	2500000
1.018266773439242	367.0	2500000
1.0188434265715665	242.0	2500000
1.0188664859100351	244.0	2500000
1.0189820788186812	218.0	2500000
1.0191051271262492	195.0	2500000
1.0192604066950164	289.0	2500000
1.0193528963210827	271.0	2500000
1.0194505679914148	290.0	2500000
1.019480000207278	282.0	2500000
1.0195127704420983	230.0	2500000
1.0195646483547778	386.0	2500000
1.0195693667798924	232.0	2500000
1.019637204178935	187.0	2500000
1.019905285370413	241.0	2500000
1.0199814561303184	262.0	2500000
1.0200150295443753	276.0	2500000
1.020096695233035	206.0	2500000
1.0201047802003118	225.0	2500000
1.0205262426515067	297.0	2500000
1.0205553215495735	293.0	2500000
1.0206709097320459	269.0	2500000
1.0207075392229294	324.0	2500000
1.0207203879298712	334.0	2500000
1.0207406519170323	260.0	2500000
1.0208425352731068	260.0	2500000
1.0209890237781185	279.0	2500000
1.0210534698387932	357.0	2500000
1.021084988333648	306.0	2500000
1.0212184074914292	187.0	2500000
1.0214710127166158	257.0	2500000
1.0216384673609908	215.0	2500000
1.0217006385066871	232.0	2500000
1.0217521350064036	319.0	2500000
1.0218323543549643	307.0	2500000
1.0219255143433812	270.0	2500000
1.0219670042311315	307.0	2500000
1.0219961503028343	302.0	2500000
1.0220304212486575	275.0	2500000
1.0222072153218933	279.0	2500000
1.0222996491396894	228.0	2500000
1.0223522230823896	167.0	2500000
1.0223700863602785	245.0	2500000
1.0224853975694859	185.0	2500000
1.0226307959416243	234.0	2500000
1.022718643053909	192.0	2500000
1.0227627060049629	276.0	2500000
1.0227799243850346	330.0	2500000
1.0228362000668598	244.0	2500000
1.0228834448582322	131.0	2500000
1.0229195830683988	388.0	2500000
1.0229355547874288	258.0	2500000
1.0230397430518678	264.0	2500000
1.0231304954337797	335.0	2500000
1.023235704738786	196.0	2500000
1.0232425359006223	224.0	2500000
1.0232712946377591	334.0	2500000
1.0233027842080018	216.0	2500000
1.0233502689076386	353.0	2500000
1.0233938412812773	362.0	2500000
1.0235569009853076	294.0	2500000
1.023653009781421	342.0	2500000
1.0236763122925645	203.0	2500000
1.0237737123639101	304.0	2500000
1.0237757030391583	296.0	2500000
1.0238507442080178	217.0	2500000
1.023945345427571	329.0	2500000
1.0241664899321137	381.0	2500000
1.0243449747875153	239.0	2500000
1.0244991041272915	267.0	2500000
1.0249105474812668	265.0	2500000
1.025048272466011	350.0	2500000
1.0250696298577986	282.0	2500000
1.0251698336566912	217.0	2500000
1.0251880175653625	172.0	2500000
1.0251903678666006	385.0	2500000
1.0254498227264397	267.0	2500000
1.0254659094269676	224.0	2500000
1.0256684080269571	254.0	2500000
1.0257569398462465	235.0	2500000
1.0258191829436727	318.0	2500000
1.0258492921449966	271.0	2500000
1.0259469287039558	119.0	2500000
1.0260004970112548	371.0	2500000
1.026083429728655	349.0	2500000
1.026126194199828	335.0	2500000
1.026140084903441	292.0	2500000
1.026264634680725	165.0	2500000
1.026275909355552	285.0	2500000
1.0263580692726078	258.0	2500000
1.0263837679659558	338.0	2500000
1.026564781419447	249.0	2500000
1.0265731134183138	261.0	2500000
1.0266880470573834	298.0	2500000
1.0267638003610693	229.0	2500000
1.0269538030194827	290.0	2500000
1.027073748016461	320.0	2500000
1.0270849612791455	306.0	2500000
1.0271934240438376	267.0	2500000
1.0272343697170578	307.0	2500000
1.027318927418598	265.0	2500000
1.0273819885124351	302.0	2500000
1.027463634440512	231.0	2500000
1.0274703344051372	296.0	2500000
1.0275716141202664	327.0	2500000
1.0275731604997798	285.0	2500000
1.0276328673521404	252.0	2500000
1.027664385646839	280.0	2500000
1.0277471934879563	221.0	2500000
1.0279825364900088	257.0	2500000
1.028147358431253	189.0	2500000
1.0284888302616326	244.0	2500000
1.0285582844246868	227.0	2500000
1.0287049221038176	201.0	2500000
1.028984558173072	219.0	2500000
1.029033794846567	357.0	2500000
1.029566774600347	196.0	2500000
1.0296794652628596	315.0	2500000
1.0297430233272231	241.0	2500000
1.0298887628975797	266.0	2500000
1.0299590752533847	205.0	2500000
1.0300723276268005	288.0	2500000
1.0300937766486076	375.0	2500000
1.0301783051103244	249.0	2500000
1.0302011368497763	212.0	2500000
1.030305762677512	250.0	2500000
1.0304196329248674	232.0	2500000
1.030516033122845	405.0	2500000
1.0307531056110408	213.0	2500000
1.0307571125982864	286.0	2500000
1.0308313550151462	276.0	2500000
1.0309048240067875	258.0	2500000
1.030958349671097	390.0	2500000
1.0313969825281308	262.0	2500000
1.0314083770141322	277.0	2500000
1.0314936593436361	233.0	2500000
1.0315368958346514	248.0	2500000
1.031733863171333	256.0	2500000
1.0318181929890526	281.0	2500000
1.0318416092752578	334.0	2500000
1.032047292153784	325.0	2500000
1.0320917288294764	172.0	2500000
1.032097233519202	265.0	2500000
1.032541280172852	283.0	2500000
1.0326876963903184	212.0	2500000
1.0330582190553286	431.0	2500000
1.0332103884078594	229.0	2500000
1.0334485717323771	270.0	2500000
1.0335409701033096	271.0	2500000
1.033566234538835	257.0	2500000
1.0338127157206052	274.0	2500000
1.03381662316499	323.0	2500000
1.0338386864489004	197.0	2500000
1.0338503154410734	275.0	2500000
1.0339670429464556	247.0	2500000
1.0339845332966304	272.0	2500000
1.0341925723325436	170.0	2500000
1.0342580332284443	287.0	2500000
1.0343198242685363	256.0	2500000
1.034377698891659	259.0	2500000
1.0344055177985658	309.0	2500000
1.0352152785756676	210.0	2500000
1.0352330721724314	248.0	2500000
1.0353092219416622	222.0	2500000
1.0354378546964782	261.0	2500000
1.0359319087324963	312.0	2500000
1.036007709636097	196.0	2500000
1.0360736376745958	283.0	2500000
1.0362194030662597	274.0	2500000
1.0362436621938995	247.0	2500000
1.036245294882704	224.0	2500000
1.0363308579565846	223.0	2500000
1.0363602959437332	375.0	2500000
1.0363950960085653	277.0	2500000
1.036690639747146	359.0	2500000
1.0367684909911743	239.0	2500000
1.0367726741472996	309.0	2500000
1.0367974655830243	280.0	2500000
1.036829743653947	302.0	2500000
1.0368823184728555	291.0	2500000
1.0369875939348034	287.0	2500000
1.0370188204454889	319.0	2500000
1.0371906710842014	383.0	2500000
1.0373318670064493	219.0	2500000
1.03746592199428	345.0	2500000
1.0376102947438806	330.0	2500000
1.0376215530826296	379.0	2500000
1.037663614376371	241.0	2500000
1.0380063196693208	281.0	2500000
1.0381256970104438	401.0	2500000
1.0381948379016606	309.0	2500000
1.0382783627079748	224.0	2500000
1.0385166837135935	295.0	2500000
1.0385488338872602	256.0	2500000
1.0385890489399523	393.0	2500000
1.0386744377325288	257.0	2500000
1.038682882347445	224.0	2500000
1.0387804885286207	374.0	2500000
1.0388450495463837	287.0	2500000
1.0389405479550824	308.0	2500000
1.0390356067030362	291.0	2500000
1.0391132928903608	227.0	2500000
1.0391510313544483	278.0	2500000
1.0391769520490903	159.0	2500000
1.0392965822665032	361.0	2500000
1.039362780786714	299.0	2500000
1.0393709219165266	266.0	2500000
1.039429913829308	270.0	2500000
1.0394952520165128	358.0	2500000
1.0397401644827484	388.0	2500000
1.0398012234482936	358.0	2500000
1.0398978840303488	230.0	2500000
1.039907213267218	307.0	2500000
1.0401136724816291	330.0	2500000
1.0401157767436229	240.0	2500000
1.040273358458126	262.0	2500000
1.040347988087126	276.0	2500000
1.0403650775164173	279.0	2500000
1.0404081137417578	260.0	2500000
1.0404895556817704	258.0	2500000
1.0406094668587929	296.0	2500000
1.040644902851958	270.0	2500000
1.0407792863891479	317.0	2500000
1.0408243122354257	306.0	2500000
1.040937889661694	248.0	2500000
1.041047271880682	143.0	2500000
1.041132562466385	297.0	2500000
1.0412085358417809	276.0	2500000
1.0412953887460854	331.0	2500000
1.041311393159088	306.0	2500000
1.0414702095188613	270.0	2500000
1.0414719032081978	371.0	2500000
1.0416273771183162	261.0	2500000
1.0416943185562513	271.0	2500000
1.0419480827179677	387.0	2500000
1.041969395637924	292.0	2500000
1.0420431678701054	186.0	2500000
1.0421174636454114	288.0	2500000
1.0421242876684136	254.0	2500000
1.0421712037800703	291.0	2500000
1.0422132028259905	309.0	2500000
1.042332088431117	204.0	2500000
1.0423714941982656	220.0	2500000
1.0423948572015391	356.0	2500000
1.042530419671315	292.0	2500000
1.042683402511999	367.0	2500000
1.0429094711331437	229.0	2500000
1.0430646114819826	369.0	2500000
1.0432714998560884	191.0	2500000
1.0434453240231014	349.0	2500000
1.0436917665504155	291.0	2500000
1.043723134945588	353.0	2500000
1.0437666052952306	275.0	2500000
1.0440328034637645	351.0	2500000
1.0440638419137862	334.0	2500000
1.0440992485065672	289.0	2500000
1.044164650648948	331.0	2500000
1.0442972126140018	308.0	2500000
1.0444914109140426	355.0	2500000
1.0445949195140534	311.0	2500000
1.0446604991892796	344.0	2500000
1.0446857974176118	320.0	2500000
1.0447239722226684	187.0	2500000
1.0448257048032474	284.0	2500000
1.0448382007100925	271.0	2500000
1.0448770464340564	254.0	2500000
1.0450256937668874	364.0	2500000
1.0450947564111048	269.0	2500000
1.0451229315340955	281.0	2500000
1.0452738055772235	335.0	2500000
1.0453102290974738	371.0	2500000
1.0453983234087671	347.0	2500000
1.0454696739040878	303.0	2500000
1.0454799785723532	316.0	2500000
1.0454846667399496	244.0	2500000
1.0454909639356569	317.0	2500000
1.045523450011444	333.0	2500000
1.0455330802232194	256.0	2500000
1.0457235347401448	223.0	2500000
1.0457763989714088	260.0	2500000
1.0459712879731904	377.0	2500000
1.0460102032587006	267.0	2500000
1.0460714146307413	309.0	2500000
1.0468681045451875	283.0	2500000
1.0469163216946638	241.0	2500000
1.0469335129776194	255.0	2500000
1.0470753739340712	329.0	2500000
1.0471762665739028	166.0	2500000
1.0472562014960387	263.0	2500000
1.0474753433618136	245.0	2500000
1.0475715719705323	227.0	2500000
1.0476957840206016	250.0	2500000
1.04789325882949	276.0	2500000
1.0480940055572032	293.0	2500000
1.0481180854359975	188.0	2500000
1.048164076300512	194.0	2500000
1.0482552903455329	278.0	2500000
1.0484545409688264	285.0	2500000
1.048655542697384	334.0	2500000
1.0486802277320302	284.0	2500000
1.0487879518727663	237.0	2500000
1.0488449225932752	341.0	2500000
1.0491867893624789	238.0	2500000
1.0492180847557722	294.0	2500000
1.0492918916311271	344.0	2500000
1.0493539174251725	299.0	2500000
1.0494228141570536	338.0	2500000
1.0494381016558392	198.0	2500000
1.0494547976917221	286.0	2500000
1.04952990891329	318.0	2500000
1.0497077395322159	286.0	2500000
1.0497380053421788	193.0	2500000
1.0498885411789929	245.0	2500000
1.0498933684968927	335.0	2500000
1.0501618490219524	247.0	2500000
1.0504475979322645	276.0	2500000
1.0505555818331564	334.0	2500000
1.0506834895941792	287.0	2500000
1.0508389478468914	318.0	2500000
1.0511305742845507	229.0	2500000
1.0511680573529127	366.0	2500000
1.0515642996875088	392.0	2500000
1.0518452290444849	326.0	2500000
1.0518521723954246	280.0	2500000
1.0518730125538962	194.0	2500000
1.0519688750680003	271.0	2500000
1.052014951940379	205.0	2500000
1.052175240661274	243.0	2500000
1.052234836892111	198.0	2500000
1.0522405381279678	248.0	2500000
1.052302191830884	262.0	2500000
1.0525103706053949	288.0	2500000
1.052523079550416	210.0	2500000
1.0525620740433486	225.0	2500000
1.0529842785710737	205.0	2500000
1.0529949095166868	258.0	2500000
1.0530216810471462	276.0	2500000
1.0530703182452834	194.0	2500000
1.053176432803452	241.0	2500000
1.0534069363733414	197.0	2500000
1.0534100220750615	301.0	2500000
1.0534556749314208	254.0	2500000
1.0535264808156601	326.0	2500000
1.053570776222035	318.0	2500000
1.0536257498906971	204.0	2500000
1.0536314375242748	294.0	2500000
1.053889168508086	181.0	2500000
1.054093910901788	339.0	2500000
1.054111506160362	247.0	2500000
1.0541211904893029	275.0	2500000
1.054440930131514	349.0	2500000
1.054453914944084	260.0	2500000
1.0545631535833822	246.0	2500000
1.0546034966990288	279.0	2500000
1.0548854991157337	322.0	2500000
1.0550053393708132	263.0	2500000
1.0550223209128915	249.0	2500000
1.055100710474855	330.0	2500000
1.0551031477497907	328.0	2500000
1.055137563786628	296.0	2500000
1.055343520905864	190.0	2500000
1.0555307519114474	205.0	2500000
1.0557289738282312	249.0	2500000
1.055778294448321	387.0	2500000
1.0559926513169549	319.0	2500000
1.0561882380532968	267.0	2500000
1.0563578386362955	268.0	2500000
1.0564666641691658	372.0	2500000
1.0564871202048516	258.0	2500000
1.0565549140706765	232.0	2500000
1.056666372350715	344.0	2500000
1.0567193550228584	238.0	2500000
1.0568152145653278	270.0	2500000
1.0569058719439064	327.0	2500000
1.0572808195189451	224.0	2500000
1.05734180476417	236.0	2500000
1.0573637973297436	298.0	2500000
1.0574081926458379	211.0	2500000
1.0574172942022178	184.0	2500000
1.0575092975753684	242.0	2500000
1.0575544228977698	340.0	2500000
1.0575572191565141	283.0	2500000
1.0575847511221383	248.0	2500000
1.0577545909684811	351.0	2500000
1.0577575564144306	369.0	2500000
1.0579529129595246	324.0	2500000
1.0580515931151648	183.0	2500000
1.0581742306127713	334.0	2500000
1.0583249545776447	230.0	2500000
1.0584163255699457	243.0	2500000
1.0586458998408728	165.0	2500000
1.058760483124682	243.0	2500000
1.0587958150836694	322.0	2500000
1.058817212813564	317.0	2500000
1.0589168768013837	360.0	2500000
1.058999541209122	330.0	2500000
1.0592646309668543	232.0	2500000
1.0593457724580166	302.0	2500000
1.0594186830780137	283.0	2500000
1.0594931735375048	301.0	2500000
1.0596246734181678	262.0	2500000
1.0596461376333752	401.0	2500000
1.0596614636504469	284.0	2500000
1.059754398454908	286.0	2500000
1.0597651706110849	294.0	2500000
1.0599312545725843	280.0	2500000
1.0599804243121853	357.0	2500000
1.0600137304806172	233.0	2500000
1.0600983213995223	296.0	2500000
1.0601162842305452	323.0	2500000
1.0601679374122008	296.0	2500000
1.0603038232780522	272.0	2500000
1.0603166777693942	343.0	2500000
1.0604799595501109	321.0	2500000
1.0605198502389592	247.0	2500000
1.0606155831030697	230.0	2500000
1.0606242697890924	256.0	2500000
1.0606565034606976	287.0	2500000
1.060806557085349	168.0	2500000
1.0608539117650548	336.0	2500000
1.060931313173751	219.0	2500000
1.0609502115489131	368.0	2500000
1.0610534782841858	330.0	2500000
1.0611180780144465	291.0	2500000
1.0611652154518034	329.0	2500000
1.0613455097323428	273.0	2500000
1.0614277317792544	217.0	2500000
1.0615480278054652	267.0	2500000
1.0617856738563294	329.0	2500000
1.0618521684850415	267.0	2500000
1.0618785184109631	290.0	2500000
1.0619615404535216	284.0	2500000
1.0620758344797625	458.0	2500000
1.0620861876383976	285.0	2500000
1.0621886157336016	286.0	2500000
1.062273605056045	224.0	2500000
1.0625023468766397	333.0	2500000
1.0625189354457112	314.0	2500000
1.0626572655241942	277.0	2500000
1.0630444470557523	361.0	2500000
1.0630564331892358	357.0	2500000
1.0630767003179555	342.0	2500000
1.0630869539082035	265.0	2500000
1.0631316462243479	214.0	2500000
1.063281786200271	210.0	2500000
1.0634219899523285	226.0	2500000
1.063516361643271	278.0	2500000
1.0635506272576547	288.0	2500000
1.0636423301275375	327.0	2500000
1.0637014213865157	377.0	2500000
1.063979222855075	361.0	2500000
1.064017011946612	253.0	2500000
1.0640200879724868	258.0	2500000
1.0640626157112334	221.0	2500000
1.0643716273579304	248.0	2500000
1.0644646974341456	301.0	2500000
1.0645172470066342	275.0	2500000
1.0646601549103891	208.0	2500000
1.0646906135283	309.0	2500000
1.064821908184588	267.0	2500000
1.064981245455118	321.0	2500000
1.0652139207554765	285.0	2500000
1.0652956972696963	214.0	2500000
1.0653166963698335	338.0	2500000
1.0653811670171265	205.0	2500000
1.0653856222037352	370.0	2500000
1.065494479656762	316.0	2500000
1.0655882852005163	240.0	2500000
1.0659134413711588	226.0	2500000
1.066004187633543	286.0	2500000
1.0661529605293876	303.0	2500000
1.0662008482028846	418.0	2500000
1.0662504977269425	322.0	2500000
1.0663640713573759	225.0	2500000
1.0664303658692496	343.0	2500000
1.066831255718118	268.0	2500000
1.0669717373321377	270.0	2500000
1.0670107312421582	258.0	2500000
1.0670510819468402	253.0	2500000
1.0671097898698758	275.0	2500000
1.067169887062598	445.0	2500000
1.0672189288168346	298.0	2500000
1.0672302374973557	275.0	2500000
1.0672590354516285	309.0	2500000
1.067483635550636	246.0	2500000
1.0675081730910745	367.0	2500000
1.0677445223094917	263.0	2500000
1.067781170068597	312.0	2500000
1.0678506640404368	279.0	2500000
1.0679946997574348	266.0	2500000
1.0681489374725075	329.0	2500000
1.0681826519312518	280.0	2500000
1.068321199714696	301.0	2500000
1.0683243629074448	331.0	2500000
1.0683805834958156	196.0	2500000
1.0686863603439989	224.0	2500000
1.06879906151156	252.0	2500000
1.0689124498776594	312.0	2500000
1.0691328601982832	249.0	2500000
1.0693643965146045	232.0	2500000
1.0696310386467984	318.0	2500000
1.0698553503409167	252.0	2500000
1.0700564983652536	236.0	2500000
1.0702074688696863	223.0	2500000
1.0702537565181234	341.0	2500000
1.0702884451882635	160.0	2500000
1.0704136090865566	314.0	2500000
1.07063797302453	320.0	2500000
1.070699609442263	391.0	2500000
1.0707679522569615	251.0	2500000
1.0708140850233818	322.0	2500000
1.070893545098456	249.0	2500000
1.070947409327028	257.0	2500000
1.0709803162765559	256.0	2500000
1.0710345371183092	409.0	2500000
1.0711113247450652	298.0	2500000
1.0711203565988894	234.0	2500000
1.0711410669445094	378.0	2500000
1.0712211147284223	185.0	2500000
1.071332515908512	305.0	2500000
1.0713766049720166	259.0	2500000
1.0717462384405576	313.0	2500000
1.0717946699561878	345.0	2500000
1.071911338319259	202.0	2500000
1.0721968806164337	350.0	2500000
1.0722283824977852	284.0	2500000
1.0722384302063728	318.0	2500000
1.072252734163119	350.0	2500000
1.072438860439662	366.0	2500000
1.0724616295711762	241.0	2500000
1.072610391544634	171.0	2500000
1.0726191542882622	388.0	2500000
1.0727218617369962	219.0	2500000
1.072724006666205	236.0	2500000
1.0728694326851214	330.0	2500000
1.072922646746476	352.0	2500000
1.0731039811048315	265.0	2500000
1.073210089854037	247.0	2500000
1.0732634314792568	332.0	2500000
1.073414621463022	231.0	2500000
1.0734496345019158	268.0	2500000
1.0737510880837773	310.0	2500000
1.073763743852973	238.0	2500000
1.0738088394656748	369.0	2500000
1.073914032942809	261.0	2500000
1.0740160891445862	319.0	2500000
1.0740824351640683	301.0	2500000
1.0747213409546514	240.0	2500000
1.0747324240539045	279.0	2500000
1.0748747460377448	250.0	2500000
1.075058783287461	265.0	2500000
1.075070651507646	310.0	2500000
1.0751759959599614	227.0	2500000
1.0752693655650134	308.0	2500000
1.075332309127828	238.0	2500000
1.0754139602765052	299.0	2500000
1.0755308627274114	285.0	2500000
1.075682402339445	310.0	2500000
1.0757385144726517	337.0	2500000
1.0758225326119173	314.0	2500000
1.075855170980636	233.0	2500000
1.0758710544121466	256.0	2500000
1.0760981778191738	248.0	2500000
1.0761972321737052	314.0	2500000
1.07631011283164	295.0	2500000
1.0763337587705633	384.0	2500000
1.0763834879116505	200.0	2500000
1.0766041113495746	213.0	2500000
1.076786415921644	292.0	2500000
1.0768257248513315	308.0	2500000
1.076973552082538	283.0	2500000
1.0770947370910158	208.0	2500000
1.0772141739430363	325.0	2500000
1.0773259537885995	333.0	2500000
1.0775323591417605	265.0	2500000
1.0776188580829362	206.0	2500000
1.0777427970123616	278.0	2500000
1.0780211021587855	231.0	2500000
1.078071951669581	308.0	2500000
1.0783881651646559	243.0	2500000
1.0784993565282144	347.0	2500000
1.0785455132655115	227.0	2500000
1.078630798052296	397.0	2500000
1.0788987669311192	307.0	2500000
1.078920344115236	220.0	2500000
1.078925343210248	262.0	2500000
1.0789657965937651	253.0	2500000
1.078973824189228	307.0	2500000
1.0790139130545142	279.0	2500000
1.0791606981624338	276.0	2500000
1.0791879781743727	322.0	2500000
1.0792649585852674	320.0	2500000
1.0792935898467966	300.0	2500000
1.079440676199284	324.0	2500000
1.0794803677998368	168.0	2500000
1.0794850184479694	287.0	2500000
1.07953057747071	326.0	2500000
1.079666344960091	297.0	2500000
1.0796921511590547	198.0	2500000
1.0797489033939558	279.0	2500000
1.0799119739664889	266.0	2500000
1.0800410090220254	258.0	2500000
1.0802035998042772	366.0	2500000
1.0803048748199375	248.0	2500000
1.0803929429209915	312.0	2500000
1.0803994083462078	204.0	2500000
1.080431861243212	266.0	2500000
1.0804813653909164	274.0	2500000
1.0804930481409998	276.0	2500000
1.0805728855517374	275.0	2500000
1.0806913209086495	337.0	2500000
1.0807257422231262	283.0	2500000
1.0807564735384343	299.0	2500000
1.0807768146192882	259.0	2500000
1.0807895643517602	299.0	2500000
1.0810122215917561	269.0	2500000
1.081133353595047	334.0	2500000
1.0811593478277983	361.0	2500000
1.0812897140705564	275.0	2500000
1.081308332743952	277.0	2500000
1.0813853327706326	302.0	2500000
1.081484435349342	217.0	2500000
1.0816439850912816	329.0	2500000
1.0817001451343118	315.0	2500000
1.0818526588739306	305.0	2500000
1.0819633531885793	203.0	2500000
1.08200348383774	262.0	2500000
1.082542019097946	231.0	2500000
1.0825634771581414	277.0	2500000
1.082661028666925	267.0	2500000
1.082776658064318	197.0	2500000
1.0829186574530183	295.0	2500000
1.0829343084395118	307.0	2500000
1.0829910114715848	257.0	2500000
1.0830731076419693	434.0	2500000
1.083109248849937	350.0	2500000
1.083178718050026	297.0	2500000
1.0832061089377816	230.0	2500000
1.0832276008250288	271.0	2500000
1.0834204911371166	233.0	2500000
1.0834336366720794	317.0	2500000
1.0834889176640297	335.0	2500000
1.083509726244051	275.0	2500000
1.083532324297314	214.0	2500000
1.0835959702013656	169.0	2500000
1.0838488084943627	234.0	2500000
1.0839091393251383	312.0	2500000
1.0840131512057896	367.0	2500000
1.0840536832174754	371.0	2500000
1.0843192717367829	310.0	2500000
1.0843931671759068	270.0	2500000
1.0846145656174606	261.0	2500000
1.0847642935951858	300.0	2500000
1.0848516999838504	324.0	2500000
1.0849548737479782	270.0	2500000
1.0849982996129488	247.0	2500000
1.085007706645167	276.0	2500000
1.0850864037652987	263.0	2500000
1.0851580902224711	236.0	2500000
1.0852091513350954	206.0	2500000
1.0853676204613478	283.0	2500000
1.0854086283253497	224.0	2500000
1.0857512135556342	364.0	2500000
1.0857559909796446	324.0	2500000
1.0859405101461064	285.0	2500000
1.0860712878770653	274.0	2500000
1.086147442519826	231.0	2500000
1.086266987856023	256.0	2500000
1.0863417935738575	304.0	2500000
1.086495513974008	296.0	2500000
1.086531690191225	372.0	2500000
1.0866017708130942	263.0	2500000
1.0867034288548512	232.0	2500000
1.086740269670219	262.0	2500000
1.0867789522581224	344.0	2500000
1.0868758079791463	222.0	2500000
1.0869927356836853	318.0	2500000
1.0870370151622817	371.0	2500000
1.0871159481904882	355.0	2500000
1.087135112466585	268.0	2500000
1.0872951186749753	313.0	2500000
1.0873644592784966	256.0	2500000
1.0876069664350354	243.0	2500000
1.0876944369801005	354.0	2500000
1.0877126590617454	256.0	2500000
1.0878617473252397	276.0	2500000
1.0881244588984558	296.0	2500000
1.0882659496408744	232.0	2500000
1.0883774576920926	271.0	2500000
1.0883807749477483	289.0	2500000
1.0885164263333342	271.0	2500000
1.08857752843848	245.0	2500000
1.088863587875372	303.0	2500000
1.0888959739576611	223.0	2500000
1.0889563484456597	231.0	2500000
1.0889790830930015	251.0	2500000
1.088997089395824	364.0	2500000
1.0891635145659686	297.0	2500000
1.0894804213006315	333.0	2500000
1.0895194944241606	129.0	2500000
1.089604522957473	315.0	2500000
1.0896800728167757	114.0	2500000
1.0897838501122994	379.0	2500000
1.0899806562203131	343.0	2500000
1.0900022288974638	259.0	2500000
1.0900736134020064	291.0	2500000
1.0902759673257187	248.0	2500000
1.0905198174584516	293.0	2500000
1.0905546755376607	125.0	2500000
1.090644932582757	272.0	2500000
1.0907272267193109	323.0	2500000
1.0907774606263856	250.0	2500000
1.0908966575393428	237.0	2500000
1.0910237958106221	257.0	2500000
1.0910748535418482	320.0	2500000
1.0912685143413627	276.0	2500000
1.0913419579214525	286.0	2500000
1.0914738568740203	372.0	2500000
1.0915042385101459	308.0	2500000
1.0915464805377708	291.0	2500000
1.0916335921968645	321.0	2500000
1.09170120391462	335.0	2500000
1.091823330666796	359.0	2500000
1.0919277597042767	258.0	2500000
1.0920171929222406	317.0	2500000
1.092070092431452	278.0	2500000
1.0922764701555934	236.0	2500000
1.0924133675800898	241.0	2500000
1.0929375896475837	408.0	2500000
1.092951074291696	387.0	2500000
1.0932761855041655	317.0	2500000
1.093330116289965	369.0	2500000
1.093353783439563	413.0	2500000
1.0933718750883377	207.0	2500000
1.0934151191612114	323.0	2500000
1.0934251131161434	264.0	2500000
1.093442517184486	261.0	2500000
1.0934452786582185	368.0	2500000
1.0935741233484877	227.0	2500000
1.0938763727143888	281.0	2500000
1.094003827607324	250.0	2500000
1.0942146107655666	386.0	2500000
1.0942259655541915	292.0	2500000
1.0942544307698796	431.0	2500000
1.094324342286369	208.0	2500000
1.0943342689165616	221.0	2500000
1.0943629005770714	332.0	2500000
1.0945309744957012	258.0	2500000
1.094541618638329	271.0	2500000
1.0947225322369705	315.0	2500000
1.0951242046114054	198.0	2500000
1.0951340465763502	338.0	2500000
1.0952777982331314	256.0	2500000
1.0953513348294257	253.0	2500000
1.095431913035002	348.0	2500000
1.0954850606025035	288.0	2500000
1.0954913630846366	357.0	2500000
1.0956629921440644	314.0	2500000
1.0960707071939386	262.0	2500000
1.0962329357929343	224.0	2500000
1.0963280282505634	310.0	2500000
1.096423480660787	245.0	2500000
1.0965575355121715	257.0	2500000
1.0966092035579929	244.0	2500000
1.0966355214745196	318.0	2500000
1.0968385316584055	274.0	2500000
1.0970167266863575	379.0	2500000
1.0970281924933565	264.0	2500000
1.0972549172559485	161.0	2500000
1.0973396773080126	329.0	2500000
1.0975249019392601	215.0	2500000
1.097652483752052	502.0	2500000
1.0977003800917453	353.0	2500000
1.0978977798837737	256.0	2500000
1.0979470122324484	275.0	2500000
1.0980595469046686	221.0	2500000
1.0980617614353696	297.0	2500000
1.09808210515305	245.0	2500000
1.0982202335115778	344.0	2500000
1.0982208357690046	354.0	2500000
1.0982291411348213	183.0	2500000
1.098305393673002	248.0	2500000
1.0983624501918423	251.0	2500000
1.0985340044805132	470.0	2500000
1.0986567389079367	316.0	2500000
1.098901455444922	222.0	2500000
1.0990280905219576	276.0	2500000
1.0992357360641778	301.0	2500000
1.0992977026940112	319.0	2500000
1.0993513782752582	248.0	2500000
1.0994039941494411	258.0	2500000
1.0995779967431232	283.0	2500000
1.0997754319140054	352.0	2500000
1.1001395794330673	294.0	2500000
1.1002751737567529	335.0	2500000
1.100621334733852	287.0	2500000
1.1007626612949148	235.0	2500000
1.1007657627399432	235.0	2500000
1.100833975347071	187.0	2500000
1.1009136962448054	237.0	2500000
1.1012000532702957	309.0	2500000
1.1012805170685422	245.0	2500000
1.1013892314952898	242.0	2500000
1.1015965360927558	190.0	2500000
1.1016835893612678	296.0	2500000
1.1017981046418173	169.0	2500000
1.1020531401000937	236.0	2500000
1.1021001042139258	310.0	2500000
1.1021636753533637	300.0	2500000
1.102221952664544	245.0	2500000
1.1022578401966834	338.0	2500000
1.1023608201018544	240.0	2500000
1.1023748771041741	306.0	2500000
1.1024926373110258	289.0	2500000
1.1025554574879632	177.0	2500000
1.1025877998571822	196.0	2500000
1.102592440583547	234.0	2500000
1.102603437777788	307.0	2500000
1.102650578217196	294.0	2500000
1.1027076674928875	229.0	2500000
1.1028150896905815	251.0	2500000
1.1028340505697796	225.0	2500000
1.102857730707568	143.0	2500000
1.1032888123192055	304.0	2500000
1.1033591261729538	375.0	2500000
1.1034477225887036	312.0	2500000
1.1035273721546317	260.0	2500000
1.103646136006753	314.0	2500000
1.1041306130152229	191.0	2500000
1.1042356864151484	351.0	2500000
1.1042474769730166	359.0	2500000
1.104280836426387	533.0	2500000
1.1043025136712776	294.0	2500000
1.1043204983691275	318.0	2500000
1.1043970927667004	216.0	2500000
1.1044563610768	306.0	2500000
1.1048867672055172	253.0	2500000
1.1049848284693695	393.0	2500000
1.105002607897594	276.0	2500000
1.105092113822837	268.0	2500000
1.1051455559794805	162.0	2500000
1.1051649340716854	361.0	2500000
1.10521040305278	399.0	2500000
1.1053680431263848	292.0	2500000
1.10552246516426	257.0	2500000
1.1055635591102333	300.0	2500000
1.105630037775914	386.0	2500000
1.1058268015408514	333.0	2500000
1.1059428142850476	419.0	2500000
1.1060939267580334	254.0	2500000
1.1061406738209691	232.0	2500000
1.1061480424276966	312.0	2500000
1.106205534107784	280.0	2500000
1.1062848606217626	312.0	2500000
1.1063256460132274	279.0	2500000
1.1063291172565262	202.0	2500000
1.106369491431918	440.0	2500000
1.1064196029459696	306.0	2500000
1.1067415049768612	311.0	2500000
1.106744478489507	285.0	2500000
1.1069576955855451	312.0	2500000
1.106968862313208	260.0	2500000
1.107087482939492	218.0	2500000
1.107094226361537	308.0	2500000
1.107154291479169	220.0	2500000
1.1071624469094083	318.0	2500000
1.1072742281052796	250.0	2500000
1.1073742110936156	263.0	2500000
1.1073766879371152	320.0	2500000
1.1074549187717844	280.0	2500000
1.1074901356253601	236.0	2500000
1.1076318043197235	334.0	2500000
1.1078625472452828	331.0	2500000
1.108020152781239	285.0	2500000
1.1080234449868818	270.0	2500000
1.1081086259668562	246.0	2500000
1.1082833276615602	334.0	2500000
1.1082958563849696	283.0	2500000
1.1083089772149255	228.0	2500000
1.1085978454816643	247.0	2500000
1.1088507966514336	265.0	2500000
1.1088649529252206	355.0	2500000
1.1088757797980773	278.0	2500000
1.1094273656070444	284.0	2500000
1.109498870365926	323.0	2500000
1.1096244899382737	272.0	2500000
1.1096328240196929	202.0	2500000
1.1096808522868955	310.0	2500000
1.1097335097473484	212.0	2500000
1.1098610856283306	197.0	2500000
1.1099194557729677	334.0	2500000
1.1099860880126764	353.0	2500000
1.1099893440371191	244.0	2500000
1.1100385208893806	266.0	2500000
1.1100404490509672	264.0	2500000
1.1101393881471642	279.0	2500000
1.1103178033374137	254.0	2500000
1.1103666625327626	288.0	2500000
1.1107592335898095	221.0	2500000
1.1108289689805164	366.0	2500000
1.1108611199798948	282.0	2500000
1.1109496914492392	346.0	2500000
1.1110433755478342	247.0	2500000
1.1111155700365458	325.0	2500000
1.1115442657779226	272.0	2500000
1.111569423542773	293.0	2500000
1.1117861119514911	336.0	2500000
1.1119896674326086	270.0	2500000
1.112010774123212	263.0	2500000
1.1120114091670943	343.0	2500000
1.1120325732904304	257.0	2500000
1.11215645293327	266.0	2500000
1.1124483866281167	295.0	2500000
1.1124638522753971	376.0	2500000
1.112545858516058	270.0	2500000
1.112654250215916	211.0	2500000
1.1127272238173966	314.0	2500000
1.112763077190761	257.0	2500000
1.1127943076806004	208.0	2500000
1.1129507988564864	270.0	2500000
1.1131086053107409	260.0	2500000
1.1131131396400686	284.0	2500000
1.1132085360872337	276.0	2500000
1.1132319445280645	405.0	2500000
1.113324780868964	269.0	2500000
1.113346801481773	283.0	2500000
1.113369280908981	296.0	2500000
1.1134093982487276	347.0	2500000
1.1134205169475069	193.0	2500000
1.1134738548349967	288.0	2500000
1.1135196547517574	281.0	2500000
1.113532054408262	231.0	2500000
1.1137796027236735	318.0	2500000
1.1138072078455743	340.0	2500000
1.1138746086817592	316.0	2500000
1.1139130077132735	223.0	2500000
1.1139765601990046	258.0	2500000
1.1140345443631334	201.0	2500000
1.1140452813707629	376.0	2500000
1.1141324729957285	187.0	2500000
1.114185732104774	149.0	2500000
1.114279359365479	275.0	2500000
1.1144323114124923	239.0	2500000
1.114730373371427	165.0	2500000
1.1148561958679608	293.0	2500000
1.1149492881603549	344.0	2500000
1.1150409220231297	385.0	2500000
1.1152963502640674	306.0	2500000
1.1155277151096599	319.0	2500000
1.1155492228852917	316.0	2500000
1.1156059405958942	236.0	2500000
1.1158689136096107	200.0	2500000
1.1160217419116272	265.0	2500000
1.1160736894033507	224.0	2500000
1.1161483879757674	172.0	2500000
1.1163186952550603	246.0	2500000
1.1166634303436298	248.0	2500000
1.1167779313790445	278.0	2500000
1.1168096063578168	212.0	2500000
1.1169241465268085	192.0	2500000
1.1170682644519505	240.0	2500000
1.1173106306760918	181.0	2500000
1.1175271331216527	299.0	2500000
1.1175275469552162	352.0	2500000
1.1175420708959858	270.0	2500000
1.1175685854650377	282.0	2500000
1.1177298896608097	257.0	2500000
1.1177494784328272	265.0	2500000
1.117749927342481	378.0	2500000
1.1178077767096135	233.0	2500000
1.1178653721051743	276.0	2500000
1.1180539770115718	237.0	2500000
1.1181131854624122	269.0	2500000
1.1181223736449188	225.0	2500000
1.1181300740652298	459.0	2500000
1.1183361523882975	343.0	2500000
1.1183567257402418	289.0	2500000
1.1183589358783157	409.0	2500000
1.118443713549849	312.0	2500000
1.1184769039286442	260.0	2500000
1.1184810653438428	354.0	2500000
1.1186005559631085	243.0	2500000
1.1186264906194443	309.0	2500000
1.1187710793210033	259.0	2500000
1.1190275495326876	348.0	2500000
1.1191583819465598	336.0	2500000
1.1192858478529812	280.0	2500000
1.119326543867961	294.0	2500000
1.1193869669465908	242.0	2500000
1.1195814915727065	265.0	2500000
1.119703827840449	332.0	2500000
1.1197235727232333	266.0	2500000
1.1197957880043976	240.0	2500000
1.1201110759763997	152.0	2500000
1.1201383475651625	381.0	2500000
1.1203195142835174	312.0	2500000
1.12055421534017	210.0	2500000
1.1205916355869348	257.0	2500000
1.1207099065786943	213.0	2500000
1.1209377367739228	241.0	2500000
1.1210390951538742	372.0	2500000
1.1210616079727656	269.0	2500000
1.1211477442992257	207.0	2500000
1.1211642239335886	421.0	2500000
1.1211795731690124	334.0	2500000
1.1212475705444225	326.0	2500000
1.1212760649101725	350.0	2500000
1.1213035779641147	261.0	2500000
1.1213276919736306	299.0	2500000
1.1215211306577968	259.0	2500000
1.1215656885167216	358.0	2500000
1.1216721928863518	192.0	2500000
1.1218129094743174	355.0	2500000
1.121815265677262	246.0	2500000
1.1219954055852257	258.0	2500000
1.1222865669757611	258.0	2500000
1.122328906626621	237.0	2500000
1.1223660906936623	318.0	2500000
1.1225418070108182	282.0	2500000
1.1226551928067776	242.0	2500000
1.1227501170218952	288.0	2500000
1.1227501756295108	266.0	2500000
1.1228479985160806	278.0	2500000
1.122893773695556	298.0	2500000
1.1229363651437758	270.0	2500000
1.1230392208043531	262.0	2500000
1.1232808980117606	351.0	2500000
1.1233022635255536	289.0	2500000
1.1233342145714684	175.0	2500000
1.123570367955998	424.0	2500000
1.1235824386885511	342.0	2500000
1.1236127514287932	295.0	2500000
1.1237046915309992	387.0	2500000
1.1238357868700557	201.0	2500000
1.1238618064326196	360.0	2500000
1.1238758842222838	416.0	2500000
1.1239334412689337	207.0	2500000
1.1239336794969708	361.0	2500000
1.1241603352484866	247.0	2500000
1.1243291520767205	275.0	2500000
1.1245474783156042	366.0	2500000
1.1246212120408123	291.0	2500000
1.1246555124623685	297.0	2500000
1.124723320725254	353.0	2500000
1.1247551169740309	348.0	2500000
1.1247684559226232	342.0	2500000
1.1248481722291666	186.0	2500000
1.124976710573685	172.0	2500000
1.1249944164086163	362.0	2500000
1.125042850316421	369.0	2500000
1.125051250257619	312.0	2500000
1.1250819833236076	330.0	2500000
1.1251219598185442	179.0	2500000
1.125149180587676	215.0	2500000
1.1252537456582732	367.0	2500000
1.1254452072765382	227.0	2500000
1.1255657787039244	306.0	2500000
1.1255799755004816	253.0	2500000
1.1256106763864642	360.0	2500000
1.1256532163371415	292.0	2500000
1.1257293780816438	360.0	2500000
1.1257656368676965	282.0	2500000
1.1257724763924069	136.0	2500000
1.125773377623117	268.0	2500000
1.125783831740098	206.0	2500000
1.1258566984934062	200.0	2500000
1.1259379615535658	287.0	2500000
1.1261057519476871	178.0	2500000
1.1261246009925587	409.0	2500000
1.126175090170781	203.0	2500000
1.126220956319905	419.0	2500000
1.1262215120791828	222.0	2500000
1.1262299195263483	263.0	2500000
1.1263144657521251	229.0	2500000
1.1264168220526347	312.0	2500000
1.1264640439658404	339.0	2500000
1.126498028573358	349.0	2500000
1.1265668942983655	254.0	2500000
1.1267165421965206	330.0	2500000
1.1268421146482022	312.0	2500000
1.1269288856161557	309.0	2500000
1.1270345630708247	319.0	2500000
1.1270439758472186	263.0	2500000
1.1270809115661424	275.0	2500000
1.1271991767972924	454.0	2500000
1.1272700746926525	248.0	2500000
1.1273359057521777	236.0	2500000
1.1273981960169763	378.0	2500000
1.127513028271791	342.0	2500000
1.1275343929338706	234.0	2500000
1.1275671564252885	206.0	2500000
1.1276141126890595	439.0	2500000
1.1279070559926887	265.0	2500000
1.1279190697284294	390.0	2500000
1.1279415563731885	351.0	2500000
1.127983470378905	244.0	2500000
1.128385575252199	338.0	2500000
1.1285022546068808	219.0	2500000
1.1286314290013242	321.0	2500000
1.1286666521199002	484.0	2500000
1.1287009092411575	356.0	2500000
1.1287359736065063	336.0	2500000
1.1288197189023714	245.0	2500000
1.1288395723069042	330.0	2500000
1.128922306859599	234.0	2500000
1.1290013870626499	238.0	2500000
1.1290531794310257	223.0	2500000
1.129085880971187	235.0	2500000
1.1292427757429482	275.0	2500000
1.1293903248353772	265.0	2500000
1.1295390436877035	200.0	2500000
1.1296425892590385	224.0	2500000
1.1296954994665989	331.0	2500000
1.1299357437999429	377.0	2500000
1.1299990278961591	299.0	2500000
1.1300070640736941	349.0	2500000
1.1300237312052404	297.0	2500000
1.1301522619425994	288.0	2500000
1.1302150524558106	293.0	2500000
1.1303111598734208	318.0	2500000
1.1303327745586802	323.0	2500000
1.1305082255475254	269.0	2500000
1.130634575455058	248.0	2500000
1.1308035052786187	324.0	2500000
1.1308862229488197	298.0	2500000
1.1309048906341226	404.0	2500000
1.1309226107190835	216.0	2500000
1.1309411140395278	323.0	2500000
1.1310714138586002	346.0	2500000
1.1311525772900706	253.0	2500000
1.131281769727002	267.0	2500000
1.1312897735172291	267.0	2500000
1.131395234660225	261.0	2500000
1.1315859545649256	280.0	2500000
1.1316043570453096	422.0	2500000
1.1318777903045218	281.0	2500000
1.1319539058786767	310.0	2500000
1.132005980335047	432.0	2500000
1.1320485604060941	322.0	2500000
1.1320530401070483	397.0	2500000
1.1323446689134782	231.0	2500000
1.1324234617548554	270.0	2500000
1.132553617718063	337.0	2500000
1.1327163331185066	283.0	2500000
1.1327424834889142	302.0	2500000
1.1327901486302363	273.0	2500000
1.1328730452305944	334.0	2500000
1.1334916616893045	219.0	2500000
1.1335554624658424	244.0	2500000
1.1336093816255373	452.0	2500000
1.1336237405572351	292.0	2500000
1.1337593010551774	261.0	2500000
1.1337860359255283	329.0	2500000
1.1338198116022116	253.0	2500000
1.1339911631757955	296.0	2500000
1.134256689641525	237.0	2500000
1.1342909755868438	227.0	2500000
1.1343118933880971	288.0	2500000
1.134443965715969	469.0	2500000
1.1346089069627716	288.0	2500000
1.1346679459444478	376.0	2500000
1.1351564567431731	326.0	2500000
1.1352397786774018	287.0	2500000
1.1354258567356292	249.0	2500000
1.1355799921979566	366.0	2500000
1.1357084471288983	286.0	2500000
1.1357876517343044	304.0	2500000
1.1358198033692366	312.0	2500000
1.136005555864578	445.0	2500000
1.1360509203017384	361.0	2500000
1.1362972919397685	268.0	2500000
1.136381779702332	268.0	2500000
1.136476864832043	257.0	2500000
1.1365475934575873	371.0	2500000
1.1366378318584769	266.0	2500000
1.1366780981888542	309.0	2500000
1.1367554810030336	329.0	2500000
1.136888397407628	341.0	2500000
1.1369180147619926	216.0	2500000
1.137032422600396	308.0	2500000
1.137480962069278	274.0	2500000
1.1376934909372651	317.0	2500000
1.1377096131993354	240.0	2500000
1.1377880326129248	262.0	2500000
1.1378794037775326	260.0	2500000
1.1378925917741518	274.0	2500000
1.1381001664203263	302.0	2500000
1.1382275137167441	243.0	2500000
1.1384029402229254	311.0	2500000
1.1386644777260142	230.0	2500000
1.1390177296636417	395.0	2500000
1.1390662817233643	253.0	2500000
1.1391759635429497	303.0	2500000
1.1392136665321302	301.0	2500000
1.1393395359120686	248.0	2500000
1.139435383520306	223.0	2500000
1.1396036831737455	337.0	2500000
1.1398978242076194	277.0	2500000
1.1400064205707414	316.0	2500000
1.1401889922490207	432.0	2500000
1.1403030066262156	301.0	2500000
1.1403327093599482	326.0	2500000
1.1403546903348802	326.0	2500000
1.1405468407052812	172.0	2500000
1.140659100773803	249.0	2500000
1.1406610800772359	301.0	2500000
1.1406673597805548	294.0	2500000
1.1407341571704412	260.0	2500000
1.140853483321441	329.0	2500000
1.14096492546531	302.0	2500000
1.1409866839611695	266.0	2500000
1.1410098005040743	253.0	2500000
1.1411458189897117	254.0	2500000
1.1412998436933992	331.0	2500000
1.1415614170708224	202.0	2500000
1.141716133605008	316.0	2500000
1.1417319560366677	204.0	2500000
1.1417412388597898	203.0	2500000
1.141764239352609	379.0	2500000
1.1419694101455038	235.0	2500000
1.1420474477600964	363.0	2500000
1.1420525443681842	303.0	2500000
1.142384160451725	219.0	2500000
1.1424246423964286	199.0	2500000
1.1425465339586351	458.0	2500000
1.1428227305614649	398.0	2500000
1.1428503431262025	345.0	2500000
1.1428756831071654	276.0	2500000
1.1429996973410423	326.0	2500000
1.1430743764136542	345.0	2500000
1.1431623128906545	300.0	2500000
1.1431746924447652	300.0	2500000
1.143305459423842	269.0	2500000
1.1436363139553898	255.0	2500000
1.1436928995696034	325.0	2500000
1.1437391792909688	235.0	2500000
1.1437396394049697	241.0	2500000
1.1437987682674913	314.0	2500000
1.1439034170602826	363.0	2500000
1.1440837674637685	213.0	2500000
1.1441970751138222	291.0	2500000
1.1442213611346015	279.0	2500000
1.144289903523132	355.0	2500000
1.1443590204116103	295.0	2500000
1.1444261915257659	319.0	2500000
1.1446288541646434	228.0	2500000
1.1446294038009217	291.0	2500000
1.1446951316717089	313.0	2500000
1.1449245340617895	214.0	2500000
1.145019159299297	244.0	2500000
1.1450785641207557	340.0	2500000
1.1451599722823729	253.0	2500000
1.1451614675574504	305.0	2500000
1.1451965269529742	308.0	2500000
1.1452852976950048	359.0	2500000
1.145405081719524	260.0	2500000
1.145406651332454	277.0	2500000
1.1455100689266422	268.0	2500000
1.1455707099993198	381.0	2500000
1.145756659607338	211.0	2500000
1.1459296085745638	253.0	2500000
1.1459406832165422	259.0	2500000
1.1459528682945566	292.0	2500000
1.1460420371576854	317.0	2500000
1.1460680924231923	437.0	2500000
1.1461647258032688	412.0	2500000
1.1461775150532765	300.0	2500000
1.1461865211404112	246.0	2500000
1.1464573406964949	327.0	2500000
1.1465282803208812	249.0	2500000
1.1465830399155816	265.0	2500000
1.146720795341161	269.0	2500000
1.1467883007063198	262.0	2500000
1.1468636569069326	207.0	2500000
1.147014063220232	224.0	2500000
1.1470216197045944	280.0	2500000
1.1472555261242237	410.0	2500000
1.1475911565547041	291.0	2500000
1.147605519852832	322.0	2500000
1.1477849825521649	299.0	2500000
1.147854377696125	254.0	2500000
1.1478901324026198	283.0	2500000
1.1478915393728348	271.0	2500000
1.1478924458526103	208.0	2500000
1.1481645773061242	198.0	2500000
1.1482557691043058	272.0	2500000
1.1482650242963262	286.0	2500000
1.1482905621404202	328.0	2500000
1.1483606885861128	309.0	2500000
1.148396402323729	212.0	2500000
1.1485965604837045	280.0	2500000
1.148793652251908	294.0	2500000
1.148870229769606	269.0	2500000
1.1489932977976391	315.0	2500000
1.1491172155504958	178.0	2500000
1.1491710740966223	322.0	2500000
1.1492039292107123	298.0	2500000
1.1492080609679851	295.0	2500000
1.1492509447406871	241.0	2500000
1.1492663564952623	247.0	2500000
1.1493394735063798	276.0	2500000
1.149389558331332	228.0	2500000
1.1494588769800176	301.0	2500000
1.1494976303630984	344.0	2500000
1.1497131141196362	308.0	2500000
1.1501254018104086	293.0	2500000
1.1501304275461628	269.0	2500000
1.1502251222574065	316.0	2500000
1.1502329491127647	338.0	2500000
1.1502697363268668	232.0	2500000
1.1503070046503852	253.0	2500000
1.1503516727947058	299.0	2500000
1.1504453916266828	207.0	2500000
1.1504556626546782	280.0	2500000
1.1505271204738785	271.0	2500000
1.1507704959503309	242.0	2500000
1.1509125073208992	250.0	2500000
1.1510866547872491	421.0	2500000
1.1511417936562032	285.0	2500000
1.1511443782762891	195.0	2500000
1.1512983908801921	277.0	2500000
1.1513360891284066	359.0	2500000
1.151537960874294	324.0	2500000
1.1521106063528233	229.0	2500000
1.1521191808690077	214.0	2500000
1.1523303866070291	218.0	2500000
1.1523337643909175	327.0	2500000
1.1523907922108276	272.0	2500000
1.1526609239820131	362.0	2500000
1.152816008187493	377.0	2500000
1.1529041835991602	212.0	2500000
1.153231987497739	251.0	2500000
1.1532327905931592	222.0	2500000
1.1535177952035005	288.0	2500000
1.153583681602525	341.0	2500000
1.1536103924474812	317.0	2500000
1.1536218310885484	309.0	2500000
1.1536356485344763	223.0	2500000
1.1537679605726592	426.0	2500000
1.1539164014854344	252.0	2500000
1.1540383498344782	304.0	2500000
1.1541168084088007	291.0	2500000
1.1542702300266003	356.0	2500000
1.1542768411708302	316.0	2500000
1.154312412959117	271.0	2500000
1.154458003610089	261.0	2500000
1.1545937531801278	246.0	2500000
1.1546045829064868	284.0	2500000
1.154931748496467	411.0	2500000
1.154941434131437	352.0	2500000
1.1551371331172102	274.0	2500000
1.1551393671076318	277.0	2500000
1.1552380307046821	302.0	2500000
1.155242732013261	363.0	2500000
1.15531092849081	254.0	2500000
1.1553368519346847	244.0	2500000
1.155603104429468	330.0	2500000
1.155749723619979	345.0	2500000
1.1558287921840371	301.0	2500000
1.1558357733786653	314.0	2500000
1.1559540779830204	264.0	2500000
1.1561186906899017	284.0	2500000
1.1563445681878706	186.0	2500000
1.15644334554406	367.0	2500000
1.1566902897317957	225.0	2500000
1.1568369673799153	288.0	2500000
1.156862871198895	282.0	2500000
1.1569031715032732	326.0	2500000
1.1571047281580342	341.0	2500000
1.1571134100748228	387.0	2500000
1.1571222840596886	283.0	2500000
1.157174212033132	348.0	2500000
1.1572219238153998	149.0	2500000
1.1572617025113727	360.0	2500000
1.1574251723517777	179.0	2500000
1.157518345596821	240.0	2500000
1.1575390281579074	250.0	2500000
1.1576253889988022	337.0	2500000
1.1576972899643514	354.0	2500000
1.1578093717932578	260.0	2500000
1.1578539319477397	297.0	2500000
1.158052435945903	275.0	2500000
1.1581680929701943	341.0	2500000
1.1582147859449567	385.0	2500000
1.1582425637109297	204.0	2500000
1.1582867985962633	335.0	2500000
1.158313515459121	306.0	2500000
1.1584214202068628	247.0	2500000
1.1584949179102852	271.0	2500000
1.1586659455995365	453.0	2500000
1.1587431644129684	242.0	2500000
1.1588461864756092	364.0	2500000
1.1588528594033456	323.0	2500000
1.1588844393244222	212.0	2500000
1.158984066092625	346.0	2500000
1.1590886455616132	254.0	2500000
1.1591764536796108	263.0	2500000
1.159205819345125	288.0	2500000
1.159222636136518	258.0	2500000
1.1594097866268984	251.0	2500000
1.1594135457313717	348.0	2500000
1.1594228626797412	367.0	2500000
1.1594768215036275	292.0	2500000
1.1598415673528677	269.0	2500000
1.159890955106527	339.0	2500000
1.1598958438584752	234.0	2500000
1.1599625603491646	245.0	2500000
1.1600028287251754	251.0	2500000
1.1601977766692908	326.0	2500000
1.1603564160076925	235.0	2500000
1.1604131863944571	388.0	2500000
1.1604576285945352	381.0	2500000
1.16054736436867	336.0	2500000
1.1606168600903846	290.0	2500000
1.1607195412499995	283.0	2500000
1.1607425641305231	232.0	2500000
1.160986541991968	253.0	2500000
1.1609990592695365	367.0	2500000
1.1610623573894705	177.0	2500000
1.161188728959064	232.0	2500000
1.1612207979212537	227.0	2500000
1.1612535870191438	341.0	2500000
1.161475218483011	322.0	2500000
1.1616947191178408	280.0	2500000
1.1617804572846089	254.0	2500000
1.1617891069500703	303.0	2500000
1.1618140820198033	349.0	2500000
1.1620306070339128	214.0	2500000
1.162142379797552	263.0	2500000
1.162145194431786	316.0	2500000
1.16214566854406	330.0	2500000
1.1621501437235366	193.0	2500000
1.1622864435521854	348.0	2500000
1.1624739489839957	263.0	2500000
1.1626125088136876	346.0	2500000
1.1626505844266697	300.0	2500000
1.1626578002429724	286.0	2500000
1.1632129431326643	326.0	2500000
1.1636393740218944	255.0	2500000
1.163655254394603	338.0	2500000
1.1637322649025579	345.0	2500000
1.1637534818548918	357.0	2500000
1.1639522730247367	211.0	2500000
1.164037457078518	263.0	2500000
1.164366757749073	362.0	2500000
1.1643738755943187	222.0	2500000
1.16446139170472	175.0	2500000
1.164552313654471	269.0	2500000
1.1646022582995117	473.0	2500000
1.1646358117643647	295.0	2500000
1.164701646576113	350.0	2500000
1.164854182662368	239.0	2500000
1.1649350692956393	209.0	2500000
1.16510123978683	246.0	2500000
1.165160011074893	291.0	2500000
1.1652513068266503	287.0	2500000
1.1652592723122837	409.0	2500000
1.165294844115007	260.0	2500000
1.1653526650919974	154.0	2500000
1.1655108610658431	274.0	2500000
1.165588647795884	309.0	2500000
1.165627817235399	241.0	2500000
1.1656384310934795	264.0	2500000
1.1656479235921888	304.0	2500000
1.1657771437390587	260.0	2500000
1.1658423738957182	268.0	2500000
1.1660228626241822	282.0	2500000
1.1661913934892718	197.0	2500000
1.1662138699479176	317.0	2500000
1.166309363482799	362.0	2500000
1.1663382760554135	293.0	2500000
1.166720706964194	262.0	2500000
1.1668103532245058	447.0	2500000
1.1669206503947709	201.0	2500000
1.1670110815249657	213.0	2500000
1.1670450282848086	240.0	2500000
1.1670518098104643	346.0	2500000
1.1672034153418998	322.0	2500000
1.167234671701576	299.0	2500000
1.167246413721499	216.0	2500000
1.1673097073526546	301.0	2500000
1.167475091134196	310.0	2500000
1.1677115487101584	261.0	2500000
1.167811129961417	345.0	2500000
1.1678142842957764	225.0	2500000
1.1680193923212592	289.0	2500000
1.1680905205749617	278.0	2500000
1.168248533762163	184.0	2500000
1.1682637715563136	284.0	2500000
1.168291019796365	234.0	2500000
1.1683365428385608	291.0	2500000
1.1684815490508011	417.0	2500000
1.1685759936071567	223.0	2500000
1.1687303829117974	218.0	2500000
1.1690796430225372	370.0	2500000
1.1691280691631307	268.0	2500000
1.1692681926378892	245.0	2500000
1.16941849811619	403.0	2500000
1.1695402173393992	223.0	2500000
1.1695439651172783	269.0	2500000
1.169599130279824	262.0	2500000
1.1698285257230352	302.0	2500000
1.1698373359217054	351.0	2500000
1.1698774376269796	343.0	2500000
1.16989535076305	254.0	2500000
1.169947941262136	216.0	2500000
1.1699549717226128	270.0	2500000
1.1701024696154212	234.0	2500000
1.1701433696424708	472.0	2500000
1.1701785639860665	298.0	2500000
1.1702884076028215	220.0	2500000
1.1703441366322251	313.0	2500000
1.1704285062950073	261.0	2500000
1.1705219201665424	259.0	2500000
1.1706400967383104	348.0	2500000
1.1707358912698569	252.0	2500000
1.1707534640588375	305.0	2500000
1.1709954091764077	228.0	2500000
1.171088614063224	269.0	2500000
1.1712500084794617	275.0	2500000
1.171378148946307	292.0	2500000
1.1715656215892618	322.0	2500000
1.1716125666367212	293.0	2500000
1.1717413695727044	414.0	2500000
1.1718172452116262	307.0	2500000
1.171822858468877	176.0	2500000
1.1718778296451906	278.0	2500000
1.171946762775415	351.0	2500000
1.1719641079247487	366.0	2500000
1.1722452199104896	317.0	2500000
1.17237596408844	296.0	2500000
1.172581462667728	290.0	2500000
1.1726672546874586	273.0	2500000
1.172777649144626	242.0	2500000
1.172900654855901	295.0	2500000
1.172905957859934	311.0	2500000
1.1729465487041386	328.0	2500000
1.1729750198488182	350.0	2500000
1.1730192223785116	378.0	2500000
1.1731945554396246	319.0	2500000
1.173350136119626	189.0	2500000
1.173356288137786	283.0	2500000
1.1733657900053431	269.0	2500000
1.173383171930921	395.0	2500000
1.1735512919571285	256.0	2500000
1.1736227575339078	378.0	2500000
1.1736718618508748	437.0	2500000
1.17379288768945	249.0	2500000
1.1739129012072054	204.0	2500000
1.174056658819404	255.0	2500000
1.174276045470207	355.0	2500000
1.1743842544816905	292.0	2500000
1.1746474053035023	234.0	2500000
1.1747346700952124	287.0	2500000
1.1747374036580978	354.0	2500000
1.174882581593803	304.0	2500000
1.1749517233097997	362.0	2500000
1.1750596125820247	284.0	2500000
1.175066093759214	291.0	2500000
1.1752534350456396	186.0	2500000
1.1754153594497847	148.0	2500000
1.1754789611179908	274.0	2500000
1.175617993168424	356.0	2500000
1.1757616779939275	386.0	2500000
1.1758543483971091	313.0	2500000
1.1758790326619653	299.0	2500000
1.1760285933895562	268.0	2500000
1.176108163430614	243.0	2500000
1.1761241352604392	291.0	2500000
1.176215965274244	267.0	2500000
1.176290481577896	391.0	2500000
1.17631685247832	224.0	2500000
1.1763650140295696	270.0	2500000
1.1763727652185203	270.0	2500000
1.176439045605294	250.0	2500000
1.1765956474140555	408.0	2500000
1.176695847331159	239.0	2500000
1.176777539777464	302.0	2500000
1.176790801771109	224.0	2500000
1.17685732601667	279.0	2500000
1.1770006707439125	282.0	2500000
1.1772706521943956	225.0	2500000
1.1773040347979993	321.0	2500000
1.1773247906869653	359.0	2500000
1.1773459186038235	320.0	2500000
1.1774159576965495	287.0	2500000
1.1774631804736215	294.0	2500000
1.1776296343922146	300.0	2500000
1.1778471473891532	234.0	2500000
1.1780118244021889	304.0	2500000
1.1780302401779388	329.0	2500000
1.1781251413252127	307.0	2500000
1.1781619116211586	271.0	2500000
1.178172434262085	340.0	2500000
1.178186696476092	226.0	2500000
1.1782285717412841	224.0	2500000
1.178299019256648	387.0	2500000
1.178348124921136	268.0	2500000
1.178398146106094	281.0	2500000
1.1784384629644964	226.0	2500000
1.1789951925650213	333.0	2500000
1.1791047393776999	201.0	2500000
1.1791728513355095	261.0	2500000
1.1793399067182828	308.0	2500000
1.1795583579994102	269.0	2500000
1.179627869142847	238.0	2500000
1.1797286881917979	376.0	2500000
1.1798837489280052	391.0	2500000
1.1799397022261444	351.0	2500000
1.1800560464787802	372.0	2500000
1.1800724626441008	352.0	2500000
1.1801114064905909	373.0	2500000
1.180302839183299	395.0	2500000
1.1805752671053062	258.0	2500000
1.180626326923237	314.0	2500000
1.1806334575259398	231.0	2500000
1.1809218797237266	249.0	2500000
1.1809240899142743	237.0	2500000
1.1810078178293213	317.0	2500000
1.1811085128110912	263.0	2500000
1.1812465154924865	311.0	2500000
1.1812927049020918	288.0	2500000
1.1812960376706474	204.0	2500000
1.1813380217292029	279.0	2500000
1.1813734491709051	259.0	2500000
1.1814112952018287	328.0	2500000
1.1814238186223056	201.0	2500000
1.1814354359104595	223.0	2500000
1.181446747357645	288.0	2500000
1.1815583273455283	248.0	2500000
1.1816249330392183	240.0	2500000
1.1817251269160254	343.0	2500000
1.1820417486063963	276.0	2500000
1.1821677381494098	220.0	2500000
1.1822646266528811	341.0	2500000
1.1823363828006552	333.0	2500000
1.182582223863751	280.0	2500000
1.1825894301565834	304.0	2500000
1.1826237938929172	251.0	2500000
1.1826427258016765	240.0	2500000
1.1827239160313394	323.0	2500000
1.18276891957011	482.0	2500000
1.1828706559314208	256.0	2500000
1.1829251139870007	202.0	2500000
1.1829257607887935	242.0	2500000
1.182941074166374	294.0	2500000
1.1830153787093851	355.0	2500000
1.183034282415928	412.0	2500000
1.1831050734599975	334.0	2500000
1.1831052784547158	275.0	2500000
1.1835408168945063	300.0	2500000
1.1837085256451498	285.0	2500000
1.1837179038555237	242.0	2500000
1.183792672407181	296.0	2500000
1.183830530223565	298.0	2500000
1.1838570312157244	370.0	2500000
1.1840365116428466	307.0	2500000
1.1844429328909525	243.0	2500000
1.184485938448839	378.0	2500000
1.1845047499000212	236.0	2500000
1.184612987627023	343.0	2500000
1.1851025858769528	238.0	2500000
1.1852206530291645	292.0	2500000
1.1852801466290543	282.0	2500000
1.1854893567808258	223.0	2500000
1.1855197902489347	320.0	2500000
1.185520599624085	262.0	2500000
1.1856115935619225	366.0	2500000
1.185846962238943	344.0	2500000
1.1860396139474674	285.0	2500000
1.1860479021917516	305.0	2500000
1.1860810720456914	280.0	2500000
1.1860877421719724	297.0	2500000
1.186111905820996	333.0	2500000
1.1861294180665585	195.0	2500000
1.186307318888368	386.0	2500000
1.1863942860046737	347.0	2500000
1.1864233268383997	228.0	2500000
1.1864692169897246	265.0	2500000
1.186739967685683	298.0	2500000
1.1867731939056003	281.0	2500000
1.187136559550023	294.0	2500000
1.187154582250224	373.0	2500000
1.1874103696240992	490.0	2500000
1.18749494765275	233.0	2500000
1.187602508453682	263.0	2500000
1.187737857489435	259.0	2500000
1.1878685232697714	265.0	2500000
1.1880715154318569	276.0	2500000
1.1883378862149026	345.0	2500000
1.1883449838497764	368.0	2500000
1.1886041979433668	269.0	2500000
1.188638908102137	291.0	2500000
1.188660327369326	286.0	2500000
1.1886677908507337	216.0	2500000
1.1888971072597956	307.0	2500000
1.1892109889885822	245.0	2500000
1.189287643082634	240.0	2500000
1.1892876971674118	310.0	2500000
1.189405115562518	358.0	2500000
1.1895208467163627	427.0	2500000
1.1895605119101011	235.0	2500000
1.1896524344027188	281.0	2500000
1.1897454729348191	287.0	2500000
1.1898157541519805	308.0	2500000
1.1898782939254544	199.0	2500000
1.1901099227341558	292.0	2500000
1.190223898682194	254.0	2500000
1.1902938818109081	429.0	2500000
1.1904856021003205	382.0	2500000
1.190564941178627	298.0	2500000
1.19058326718248	337.0	2500000
1.1908509167864303	260.0	2500000
1.1908820884940277	306.0	2500000
1.190998000757315	369.0	2500000
1.1910166406716074	227.0	2500000
1.1912510731172912	252.0	2500000
1.1913072808023355	272.0	2500000
1.1914420287855467	249.0	2500000
1.1914836810066882	274.0	2500000
1.191548030071691	227.0	2500000
1.1917035488954149	203.0	2500000
1.1917657951637364	257.0	2500000
1.1917837695210345	419.0	2500000
1.191814233337099	276.0	2500000
1.1918481015121083	245.0	2500000
1.1919523528298472	380.0	2500000
1.1919999662200156	251.0	2500000
1.1922841238063222	310.0	2500000
1.1923258727903752	265.0	2500000
1.1925617590836326	254.0	2500000
1.1928658886201862	222.0	2500000
1.192971127250991	411.0	2500000
1.1932090303410094	332.0	2500000
1.1932375865893263	412.0	2500000
1.193240846533	252.0	2500000
1.1933410448451034	385.0	2500000
1.1934745362319543	305.0	2500000
1.1935613343604388	443.0	2500000
1.1935639968048797	289.0	2500000
1.1935738840847183	234.0	2500000
1.1935870691281598	353.0	2500000
1.1937657237568184	301.0	2500000
1.1937915565502528	219.0	2500000
1.19380269359498	328.0	2500000
1.193857330306762	236.0	2500000
1.1939203131919542	357.0	2500000
1.193924436244612	253.0	2500000
1.1942827297645784	272.0	2500000
1.1943747631072816	266.0	2500000
1.1945526610610648	194.0	2500000
1.1945758557699475	316.0	2500000
1.194588428170123	283.0	2500000
1.1946447992647915	251.0	2500000
1.1946890114009698	186.0	2500000
1.1947822884878732	343.0	2500000
1.1947919694000844	377.0	2500000
1.1948410881056062	358.0	2500000
1.1948515907841046	320.0	2500000
1.1949755836104043	255.0	2500000
1.19499027237857	430.0	2500000
1.1950299150499863	319.0	2500000
1.1950729276046008	224.0	2500000
1.195162327586567	329.0	2500000
1.1952703716333044	430.0	2500000
1.1953325043215592	303.0	2500000
1.1955163480801592	212.0	2500000
1.1955862124895449	373.0	2500000
1.1958221543618262	282.0	2500000
1.1958673294349391	337.0	2500000
1.1958829494938708	326.0	2500000
1.1961542676605041	352.0	2500000
1.1962428965137264	236.0	2500000
1.1963734861574795	258.0	2500000
1.1964549227744958	240.0	2500000
1.1966814510943942	241.0	2500000
1.196762180942227	486.0	2500000
1.1968645807655038	221.0	2500000
1.1969049824791902	295.0	2500000
1.1970300606185338	285.0	2500000
1.1971873742234451	277.0	2500000
1.197227001441762	334.0	2500000
1.1972780842788424	227.0	2500000
1.197509602125066	202.0	2500000
1.1976600985190349	218.0	2500000
1.1977564301960917	338.0	2500000
1.1980318561956784	344.0	2500000
1.1980562219675246	276.0	2500000
1.1982647864787364	300.0	2500000
1.1983052846260698	305.0	2500000
1.1984194030999809	394.0	2500000
1.19846313328906	336.0	2500000
1.19850815565795	252.0	2500000
1.1985397081679152	367.0	2500000
1.1986583380318447	296.0	2500000
1.1991230493497125	244.0	2500000
1.1991288777661282	331.0	2500000
1.1991477354878624	221.0	2500000
1.1995155156628026	215.0	2500000
[truncated: 48,000 more rows]
