# Supplementary material for: The evolutionary maintenance of Lévy flight foraging
Source: PLoS Comput Biol. 2022 Jan 18;18(1):e1009490. doi: 10.1371/journal.pcbi.1009490 (PMC8797186; doi:10.1371/journal.pcbi.1009490)
Supplement: S1 Data — (ZIP) [file pcbi.1009490.s005.zip › S1_Data/single_generation_data/speed_1/levy_dim_2_results/fd_eol2]

1.0001704943179193	472.0	5000000
1.0001950558574642	587.0	5000000
1.0002185955963014	511.0	5000000
1.0003290198229056	509.0	5000000
1.000419231140898	778.0	5000000
1.000427060926255	396.0	5000000
1.000568349769348	582.0	5000000
1.0006076817760552	519.0	5000000
1.0006110346599448	532.0	5000000
1.000710706759906	671.0	5000000
1.000719141993704	539.0	5000000
1.0007770305798582	488.0	5000000
1.0009535995926797	522.0	5000000
1.0010760789622628	527.0	5000000
1.0012574312302938	536.0	5000000
1.0013549780426132	536.0	5000000
1.0014413368381627	634.0	5000000
1.0016415923197757	563.0	5000000
1.0016729597568426	604.0	5000000
1.0017094766053556	420.0	5000000
1.0018765112734953	669.0	5000000
1.0020026253393572	588.0	5000000
1.0020068280084962	502.0	5000000
1.002036896944605	522.0	5000000
1.0020586379571996	670.0	5000000
1.0021699273699916	556.0	5000000
1.0023042436738034	565.0	5000000
1.0023128817453784	514.0	5000000
1.0023945150299438	539.0	5000000
1.0024300357528615	351.0	5000000
1.002451966593835	526.0	5000000
1.0025403793711398	531.0	5000000
1.00267877460574	433.0	5000000
1.00271969574288	439.0	5000000
1.002851281151257	621.0	5000000
1.0029784941285609	421.0	5000000
1.0029841489626226	483.0	5000000
1.0030133945648247	600.0	5000000
1.0030259320878778	484.0	5000000
1.0031046929266032	415.0	5000000
1.003185710794245	657.0	5000000
1.003346738963756	502.0	5000000
1.003396320188847	506.0	5000000
1.003496594065187	472.0	5000000
1.003695740871914	525.0	5000000
1.0038147194147404	600.0	5000000
1.0041120556027447	424.0	5000000
1.0042929140484742	654.0	5000000
1.0043644678618535	545.0	5000000
1.004370685502998	437.0	5000000
1.0044176392614803	566.0	5000000
1.0044742378453804	513.0	5000000
1.004482494386152	672.0	5000000
1.0047649323438217	549.0	5000000
1.0048375557598481	498.0	5000000
1.0049175144923992	624.0	5000000
1.0051593410007889	425.0	5000000
1.0055006561783326	502.0	5000000
1.0056241948685725	485.0	5000000
1.0056625361260991	487.0	5000000
1.0058889207964221	468.0	5000000
1.005893239563115	502.0	5000000
1.0059522292898415	764.0	5000000
1.006056347863338	625.0	5000000
1.0062691947268871	519.0	5000000
1.0064172714481414	594.0	5000000
1.0064851036132612	520.0	5000000
1.0069753624107485	493.0	5000000
1.0072175003725898	589.0	5000000
1.007281760448249	453.0	5000000
1.0073911624376544	459.0	5000000
1.007442084478867	487.0	5000000
1.0075051888644988	516.0	5000000
1.0076293052505028	673.0	5000000
1.0078167069367252	512.0	5000000
1.0078714860881268	717.0	5000000
1.0078847362397223	702.0	5000000
1.0079445361887909	447.0	5000000
1.008108213812491	650.0	5000000
1.0082089308118192	434.0	5000000
1.008388228920293	465.0	5000000
1.008460030048762	555.0	5000000
1.0086235657297578	564.0	5000000
1.0087799394779375	484.0	5000000
1.0087997932585178	562.0	5000000
1.0088586829119337	608.0	5000000
1.008871735129811	580.0	5000000
1.0089702819961437	632.0	5000000
1.0089869342724036	536.0	5000000
1.0090884764882389	424.0	5000000
1.0091431672211657	574.0	5000000
1.0097292718685011	502.0	5000000
1.0099932148771282	551.0	5000000
1.0100537838905108	511.0	5000000
1.010258364624514	551.0	5000000
1.010321066119754	596.0	5000000
1.0105565872754716	636.0	5000000
1.0106109152197758	604.0	5000000
1.0107216457940789	618.0	5000000
1.0107392163877935	620.0	5000000
1.0108096449474893	751.0	5000000
1.0108510293790736	545.0	5000000
1.0108527073844704	518.0	5000000
1.0108549758243126	522.0	5000000
1.0112740553943709	471.0	5000000
1.011347282070625	543.0	5000000
1.0113523979771892	683.0	5000000
1.0114029660743786	381.0	5000000
1.0114597066938071	418.0	5000000
1.0115156543857475	542.0	5000000
1.0115689604272973	531.0	5000000
1.0115957970735665	436.0	5000000
1.0117215136761184	515.0	5000000
1.0117345448942991	530.0	5000000
1.011773319481028	522.0	5000000
1.0118149509162118	505.0	5000000
1.0120046538889007	427.0	5000000
1.0120914272815869	581.0	5000000
1.012149739851457	626.0	5000000
1.0123152939024411	499.0	5000000
1.012496625568112	542.0	5000000
1.0125370345771731	464.0	5000000
1.0128118630958485	475.0	5000000
1.0128908309498303	524.0	5000000
1.0130139320378215	616.0	5000000
1.0130290917506932	451.0	5000000
1.013088617858525	599.0	5000000
1.013099486528697	637.0	5000000
1.013157483958225	540.0	5000000
1.0133181799808149	499.0	5000000
1.013453210149033	600.0	5000000
1.013565144396792	653.0	5000000
1.0135811205954002	486.0	5000000
1.0137630274635414	667.0	5000000
1.0138326074792194	472.0	5000000
1.0138408032710402	585.0	5000000
1.0139227428085449	590.0	5000000
1.0141379886495585	471.0	5000000
1.0141533361179684	534.0	5000000
1.014184891238977	606.0	5000000
1.0144287221851809	499.0	5000000
1.014486102179168	535.0	5000000
1.0145214928643074	510.0	5000000
1.0145421359719484	577.0	5000000
1.0145537647298235	628.0	5000000
1.0146308155488022	656.0	5000000
1.0147039080304605	481.0	5000000
1.0149844494501377	400.0	5000000
1.015035079162515	400.0	5000000
1.0150877465178856	469.0	5000000
1.0151001467975298	512.0	5000000
1.0151697992195636	556.0	5000000
1.0152177013554788	506.0	5000000
1.015312980270198	499.0	5000000
1.0153587753771651	528.0	5000000
1.0153774895333458	753.0	5000000
1.0154426918216588	527.0	5000000
1.0156417297101847	647.0	5000000
1.0158454495103435	463.0	5000000
1.0158765199648174	581.0	5000000
1.0159263888046357	468.0	5000000
1.016164198473851	564.0	5000000
1.0163517012527792	367.0	5000000
1.0164378126492892	566.0	5000000
1.0164843190076502	418.0	5000000
1.016597198378394	528.0	5000000
1.016607190615332	576.0	5000000
1.0166583128610789	409.0	5000000
1.0166908613777197	507.0	5000000
1.0167547117431872	484.0	5000000
1.016846614606869	544.0	5000000
1.016850303806482	627.0	5000000
1.016867548891368	555.0	5000000
1.0168968844424788	496.0	5000000
1.016901197319488	457.0	5000000
1.0169777700959135	550.0	5000000
1.0170548040318783	572.0	5000000
1.0171048932609534	459.0	5000000
1.0172553458963531	569.0	5000000
1.0173385004607924	635.0	5000000
1.0174370974695686	491.0	5000000
1.017437607823836	573.0	5000000
1.0174882865711616	535.0	5000000
1.017789706689384	598.0	5000000
1.0177950679050305	693.0	5000000
1.0178384913084462	531.0	5000000
1.0178468354531949	514.0	5000000
1.018060424483925	427.0	5000000
1.0181927799428077	522.0	5000000
1.018200665533214	511.0	5000000
1.0182664045556753	478.0	5000000
1.0183917446527315	406.0	5000000
1.0186456311490786	509.0	5000000
1.0186617904332858	468.0	5000000
1.0187152076596342	592.0	5000000
1.0187895966943583	689.0	5000000
1.0188866422946554	611.0	5000000
1.0190287241112064	637.0	5000000
1.019061236188072	546.0	5000000
1.019094963984364	505.0	5000000
1.0191868685608385	678.0	5000000
1.019244002646193	478.0	5000000
1.0193623522619657	439.0	5000000
1.0194958567297745	482.0	5000000
1.0196379266690638	573.0	5000000
1.019694037000762	512.0	5000000
1.0198007131885811	492.0	5000000
1.0198253729991693	490.0	5000000
1.0199252998258703	665.0	5000000
1.019927219096068	491.0	5000000
1.0201025759275486	599.0	5000000
1.020150903558286	550.0	5000000
1.020436154107114	574.0	5000000
1.0204417800552847	765.0	5000000
1.0204736229820168	511.0	5000000
1.0204783927598795	522.0	5000000
1.0204807195857704	658.0	5000000
1.0205254345762418	604.0	5000000
1.0205882941542184	553.0	5000000
1.0207389613156883	584.0	5000000
1.020809451847511	454.0	5000000
1.020888228392046	486.0	5000000
1.0209057740693508	578.0	5000000
1.0209097605906794	553.0	5000000
1.0210321238066018	530.0	5000000
1.0211185823304494	481.0	5000000
1.0211511861734577	490.0	5000000
1.021468355162419	520.0	5000000
1.0215691220149443	508.0	5000000
1.0217175950599184	518.0	5000000
1.0219032858027002	466.0	5000000
1.0219280884803892	589.0	5000000
1.0219489286225951	539.0	5000000
1.022119460394162	532.0	5000000
1.022124131102329	481.0	5000000
1.0221266202156942	591.0	5000000
1.0221735346756569	598.0	5000000
1.022230284810372	574.0	5000000
1.0225243314955017	533.0	5000000
1.0226459715353011	526.0	5000000
1.0228605810327265	584.0	5000000
1.0230813155624294	527.0	5000000
1.0231055479462785	450.0	5000000
1.0232593922902702	600.0	5000000
1.0232615754241159	626.0	5000000
1.0233024652586948	488.0	5000000
1.0235208801173479	570.0	5000000
1.0235827908547137	506.0	5000000
1.0236149588474242	540.0	5000000
1.0236426599350636	559.0	5000000
1.0236624914173722	494.0	5000000
1.0237174313044992	570.0	5000000
1.0237199829044714	545.0	5000000
1.0237363313366452	789.0	5000000
1.0239051389140204	566.0	5000000
1.0239532358449568	462.0	5000000
1.0240663448422036	575.0	5000000
1.0242822330536736	614.0	5000000
1.0243543498571437	610.0	5000000
1.024711647792513	471.0	5000000
1.024711692332661	623.0	5000000
1.02472437405099	613.0	5000000
1.0248519350833123	500.0	5000000
1.0249388015735756	491.0	5000000
1.0250205395476688	542.0	5000000
1.0250210854578414	566.0	5000000
1.025059521885808	615.0	5000000
1.025125944252899	595.0	5000000
1.0251948825408888	609.0	5000000
1.0251959833362698	708.0	5000000
1.0252635238197625	452.0	5000000
1.0254039983205097	646.0	5000000
1.0255794762205026	524.0	5000000
1.025603267374491	639.0	5000000
1.025797657182327	493.0	5000000
1.0259596443001824	592.0	5000000
1.0264874612386352	458.0	5000000
1.026929226844575	502.0	5000000
1.0270456697326744	550.0	5000000
1.0271482709268678	593.0	5000000
1.0272586085733242	520.0	5000000
1.027264797360123	555.0	5000000
1.0272800122289274	480.0	5000000
1.0274011209129514	535.0	5000000
1.0275997752084018	367.0	5000000
1.0276159153969813	613.0	5000000
1.0277211333141036	522.0	5000000
1.0277430422644376	451.0	5000000
1.0278939944401202	487.0	5000000
1.028043203144941	497.0	5000000
1.0282340173024254	585.0	5000000
1.0282749998462446	534.0	5000000
1.028276997373532	484.0	5000000
1.0283818993788727	504.0	5000000
1.0285137393662498	652.0	5000000
1.028529770853677	498.0	5000000
1.0285908535039192	543.0	5000000
1.0286709011509234	504.0	5000000
1.0288234046639313	471.0	5000000
1.0288260168677827	480.0	5000000
1.028829810885741	690.0	5000000
1.0288546434732129	598.0	5000000
1.0290765405533544	480.0	5000000
1.0291626737503003	549.0	5000000
1.0292181834945728	463.0	5000000
1.0292389126333332	500.0	5000000
1.0293376780826615	495.0	5000000
1.0294491933043202	591.0	5000000
1.0295025749755695	393.0	5000000
1.0296893282321502	562.0	5000000
1.0300378734743834	425.0	5000000
1.0301238729375823	558.0	5000000
1.0301763391461425	639.0	5000000
1.0302421700208209	531.0	5000000
1.0302988976199008	590.0	5000000
1.0303558255781191	577.0	5000000
1.0304137668994058	597.0	5000000
1.0304747846367377	580.0	5000000
1.0305734266247408	594.0	5000000
1.0306436530473722	590.0	5000000
1.030909469782821	679.0	5000000
1.030916737047015	520.0	5000000
1.031058157506666	515.0	5000000
1.0310815336555403	484.0	5000000
1.0313145561857446	416.0	5000000
1.0313169872462882	535.0	5000000
1.031399414544947	538.0	5000000
1.0314820187813174	646.0	5000000
1.0314883920614173	546.0	5000000
1.0320053336731752	477.0	5000000
1.0321247821379185	631.0	5000000
1.0321874267185842	557.0	5000000
1.0324493929658098	504.0	5000000
1.0324632917591487	452.0	5000000
1.0325203796015627	547.0	5000000
1.032542055940511	587.0	5000000
1.0326145533381628	588.0	5000000
1.0326603960284666	625.0	5000000
1.0328951650884584	631.0	5000000
1.0329354979769114	591.0	5000000
1.0330395872882527	561.0	5000000
1.0333240486470576	525.0	5000000
1.0334460803658598	498.0	5000000
1.033476810603128	539.0	5000000
1.0337453747804406	586.0	5000000
1.0338913022892484	574.0	5000000
1.0339220703141012	500.0	5000000
1.033952764791307	516.0	5000000
1.034050819986204	483.0	5000000
1.0341468356255397	539.0	5000000
1.0341918936123653	448.0	5000000
1.0342502020912177	471.0	5000000
1.0343750479302962	532.0	5000000
1.0345293091892414	769.0	5000000
1.0347515878777027	700.0	5000000
1.0348803790211851	529.0	5000000
1.0350147415472737	573.0	5000000
1.0351060550368216	463.0	5000000
1.0352341512086256	478.0	5000000
1.0355867354039412	610.0	5000000
1.0358181376960336	584.0	5000000
1.0358871477953693	619.0	5000000
1.0359243868266812	641.0	5000000
1.0360525932205702	483.0	5000000
1.03607122445711	590.0	5000000
1.0361325546682227	525.0	5000000
1.0361972679385252	552.0	5000000
1.0362419101954423	539.0	5000000
1.0362900034178844	583.0	5000000
1.0363780084496834	533.0	5000000
1.0364425252802445	572.0	5000000
1.0365044704393385	652.0	5000000
1.0365617007928898	526.0	5000000
1.03658860818616	579.0	5000000
1.0366235266433752	455.0	5000000
1.0367655555460022	390.0	5000000
1.03686821744127	676.0	5000000
1.0369002316594176	537.0	5000000
1.0369063868145951	595.0	5000000
1.0369103665481845	528.0	5000000
1.0369760805042612	571.0	5000000
1.0371049014393066	453.0	5000000
1.0372364627892257	477.0	5000000
1.03730628594208	565.0	5000000
1.0374113673176968	489.0	5000000
1.037469388082337	533.0	5000000
1.0374697965913062	602.0	5000000
1.0376567798745948	574.0	5000000
1.037701020214453	595.0	5000000
1.0377259101935403	611.0	5000000
1.0378872626058857	553.0	5000000
1.0381586959873814	691.0	5000000
1.038253761126363	460.0	5000000
1.0382821124152433	593.0	5000000
1.0382902471009534	640.0	5000000
1.0383572486556616	492.0	5000000
1.038359349794177	537.0	5000000
1.0383594574570278	584.0	5000000
1.038409181005164	557.0	5000000
1.0384805047256758	558.0	5000000
1.0385216258776144	414.0	5000000
1.0386097971557726	574.0	5000000
1.038666668597214	526.0	5000000
1.0387814440183836	487.0	5000000
1.039138443911772	614.0	5000000
1.0392346921758395	497.0	5000000
1.0392429680465909	633.0	5000000
1.0392997196693785	564.0	5000000
1.0395923279554222	714.0	5000000
1.039650824823851	568.0	5000000
1.0396811852246208	561.0	5000000
1.0397214988757908	553.0	5000000
1.0398547525574444	527.0	5000000
1.0398915661847203	606.0	5000000
1.040059007756947	584.0	5000000
1.0402178159382516	682.0	5000000
1.0405612138238935	745.0	5000000
1.0406159574844331	548.0	5000000
1.0406546819079034	576.0	5000000
1.040760878471987	391.0	5000000
1.040780483382605	740.0	5000000
1.0407866508046972	451.0	5000000
1.0407924829499395	515.0	5000000
1.0408676552298126	451.0	5000000
1.0409193996230306	465.0	5000000
1.040926150705991	730.0	5000000
1.0409283566830183	591.0	5000000
1.0409665878683767	604.0	5000000
1.0413059380413825	447.0	5000000
1.0413951382041091	455.0	5000000
1.0413981417370268	624.0	5000000
1.0415649039928168	450.0	5000000
1.0416243590272796	521.0	5000000
1.0416984197057584	495.0	5000000
1.0420160950202253	569.0	5000000
1.0421836252013637	442.0	5000000
1.0422258231164565	475.0	5000000
1.0423074921629123	654.0	5000000
1.0424279840243735	676.0	5000000
1.0424576503587692	450.0	5000000
1.0425081077891305	421.0	5000000
1.0426296991608601	562.0	5000000
1.0426461647850478	658.0	5000000
1.0428326163789243	687.0	5000000
1.0428615612816845	535.0	5000000
1.0430117088986104	401.0	5000000
1.0430491744575767	564.0	5000000
1.0431922645910192	563.0	5000000
1.0432851859412948	673.0	5000000
1.0434156150998657	490.0	5000000
1.0437158281714112	680.0	5000000
1.043903764722257	633.0	5000000
1.0440066445818972	590.0	5000000
1.0440116738263985	553.0	5000000
1.0440496386687554	617.0	5000000
1.0440535673308309	624.0	5000000
1.0441558436574796	397.0	5000000
1.0442550140661313	547.0	5000000
1.0442968745116257	622.0	5000000
1.0443575655441264	473.0	5000000
1.0443938535263304	497.0	5000000
1.0444455239623816	567.0	5000000
1.0444680733521348	539.0	5000000
1.044635984384214	596.0	5000000
1.04502509344798	621.0	5000000
1.045321686837399	639.0	5000000
1.0453796097083805	554.0	5000000
1.0453926281785693	496.0	5000000
1.0454689572799305	569.0	5000000
1.045607864344301	500.0	5000000
1.0456304430738714	548.0	5000000
1.0456339215687835	649.0	5000000
1.0457426323527073	487.0	5000000
1.0458209321821277	459.0	5000000
1.0458746289514562	709.0	5000000
1.0458758002152015	506.0	5000000
1.0460861665425134	402.0	5000000
1.0460918484666772	486.0	5000000
1.046129484352639	422.0	5000000
1.046139519937436	582.0	5000000
1.0461744197706349	621.0	5000000
1.0462138049301428	626.0	5000000
1.0462279712687377	528.0	5000000
1.047010313956647	482.0	5000000
1.0470779067261944	492.0	5000000
1.047085139004019	530.0	5000000
1.047130712490369	418.0	5000000
1.0472167262055485	682.0	5000000
1.0473227391160091	517.0	5000000
1.04747001647671	495.0	5000000
1.0477454623140887	499.0	5000000
1.0478403285999085	577.0	5000000
1.0483033778362818	667.0	5000000
1.0483035784833905	570.0	5000000
1.0484297178172826	605.0	5000000
1.0485957608639331	467.0	5000000
1.048621951112147	556.0	5000000
1.0486334504229768	397.0	5000000
1.0487207238902745	499.0	5000000
1.0487795600395442	533.0	5000000
1.0488912264080583	457.0	5000000
1.0493551595432589	582.0	5000000
1.049500586913358	685.0	5000000
1.0498224956646232	596.0	5000000
1.0499923401133873	511.0	5000000
1.0501828430503797	618.0	5000000
1.0502166861614013	643.0	5000000
1.050290303071165	524.0	5000000
1.0503181018267709	534.0	5000000
1.0503995563170168	558.0	5000000
1.0506111814119374	580.0	5000000
1.0511116266367315	580.0	5000000
1.0512442306456606	552.0	5000000
1.0514038222114648	411.0	5000000
1.051626436658652	492.0	5000000
1.0517396255432483	610.0	5000000
1.0518178353226624	629.0	5000000
1.0518925118618525	525.0	5000000
1.0518969413829278	796.0	5000000
1.051930290080736	534.0	5000000
1.0519750220681003	428.0	5000000
1.0519915675862976	688.0	5000000
1.0522276175207337	436.0	5000000
1.0523791483427627	488.0	5000000
1.0524971458392371	507.0	5000000
1.0525592002549908	711.0	5000000
1.052682513857039	572.0	5000000
1.052776124908907	481.0	5000000
1.0529049983910306	717.0	5000000
1.0531020736241692	513.0	5000000
1.0531722799976313	549.0	5000000
1.0531764054381516	582.0	5000000
1.0534675261665931	523.0	5000000
1.0535309998058868	726.0	5000000
1.0540198605808544	354.0	5000000
1.054150146899396	509.0	5000000
1.0541913188617	591.0	5000000
1.0542558361928691	545.0	5000000
1.0542620852396871	513.0	5000000
1.0543107157836886	471.0	5000000
1.0543149370683491	702.0	5000000
1.0544755724871029	489.0	5000000
1.0545390864534083	540.0	5000000
1.0545522769040674	606.0	5000000
1.054566783591791	553.0	5000000
1.0546774859046837	695.0	5000000
1.054692567362606	494.0	5000000
1.0547407656309618	576.0	5000000
1.0547733045186112	553.0	5000000
1.0548545011479773	571.0	5000000
1.0550230356140555	556.0	5000000
1.0550382377021648	431.0	5000000
1.0552242151623006	562.0	5000000
1.0552823184752025	710.0	5000000
1.0555174418970583	609.0	5000000
1.0556955411882036	563.0	5000000
1.0556987834388212	485.0	5000000
1.0560872383178768	637.0	5000000
1.0564583690808522	698.0	5000000
1.056530630176771	510.0	5000000
1.0568472983123196	646.0	5000000
1.0570287836493395	780.0	5000000
1.0570403215291493	573.0	5000000
1.0571210096901402	401.0	5000000
1.0571473532117257	574.0	5000000
1.0571479086517048	520.0	5000000
1.0573558196847967	587.0	5000000
1.0575001028271471	736.0	5000000
1.057757488392722	458.0	5000000
1.057769859039701	705.0	5000000
1.057868155774653	538.0	5000000
1.0578910051169703	581.0	5000000
1.058032817823851	571.0	5000000
1.058195597559653	406.0	5000000
1.0582265737515604	468.0	5000000
1.0582685268908565	597.0	5000000
1.0583472338352629	477.0	5000000
1.0584203351731405	491.0	5000000
1.0585684160235438	690.0	5000000
1.0585980677839382	602.0	5000000
1.0586701716693698	553.0	5000000
1.058792788151808	609.0	5000000
1.0590072504311694	349.0	5000000
1.0591210794885866	543.0	5000000
1.0591509775520531	538.0	5000000
1.0592330773484977	506.0	5000000
1.0593729615038074	539.0	5000000
1.059425134098992	597.0	5000000
1.0595380137538548	448.0	5000000
1.0597769698874857	710.0	5000000
1.0598127909160169	375.0	5000000
1.0598845347753003	579.0	5000000
1.0599399491988413	674.0	5000000
1.0601358779671628	599.0	5000000
1.0603069204752391	567.0	5000000
1.0603087766378634	544.0	5000000
1.060407471000371	513.0	5000000
1.0604755765312317	569.0	5000000
1.0605412422707052	489.0	5000000
1.0607451754789112	739.0	5000000
1.0608392363255534	643.0	5000000
1.0608453571339624	657.0	5000000
1.060901664744446	440.0	5000000
1.0609041662897063	451.0	5000000
1.0609625382727108	487.0	5000000
1.061011364896184	592.0	5000000
1.0611707174388119	472.0	5000000
1.0613839340482087	596.0	5000000
1.0615696554137952	540.0	5000000
1.0617364044223323	692.0	5000000
1.0617513106188512	448.0	5000000
1.0618132002658067	575.0	5000000
1.061986130392867	528.0	5000000
1.0623723572757295	659.0	5000000
1.062461332113855	537.0	5000000
1.062528394372476	612.0	5000000
1.0625373110794758	620.0	5000000
1.0625924226635288	565.0	5000000
1.062670585728399	468.0	5000000
1.062711637009896	617.0	5000000
1.0628834250026906	630.0	5000000
1.0629272330089354	434.0	5000000
1.0629385913179488	657.0	5000000
1.0629811399088651	568.0	5000000
1.0630921793392818	601.0	5000000
1.0633328950951029	513.0	5000000
1.063351349513043	404.0	5000000
1.0633999274705577	597.0	5000000
1.0634666151837604	539.0	5000000
1.063551556966308	611.0	5000000
1.0636527914780665	566.0	5000000
1.063687628905963	640.0	5000000
1.0637370585269603	500.0	5000000
1.0638720026180355	617.0	5000000
1.0639195167164799	506.0	5000000
1.0639829070091855	473.0	5000000
1.0640089168577551	618.0	5000000
1.06428844893335	321.0	5000000
1.0644439482957155	501.0	5000000
1.0646047871650586	458.0	5000000
1.064935795850373	527.0	5000000
1.0650059142007495	543.0	5000000
1.0650703736725051	575.0	5000000
1.065255368021207	528.0	5000000
1.065329325201976	641.0	5000000
1.0653543262815182	559.0	5000000
1.0654588399830345	450.0	5000000
1.0654965324343648	448.0	5000000
1.0656568605915877	633.0	5000000
1.0657162461231555	577.0	5000000
1.065825260365009	649.0	5000000
1.0659757766578677	436.0	5000000
1.0660315515428511	513.0	5000000
1.0662091183787017	633.0	5000000
1.0662818876619236	501.0	5000000
1.0663399004766734	523.0	5000000
1.0663448447984094	551.0	5000000
1.066419670550103	708.0	5000000
1.0664457933894096	511.0	5000000
1.0664686640183776	619.0	5000000
1.066492114264689	606.0	5000000
1.0665301324101422	630.0	5000000
1.0665939607629906	494.0	5000000
1.0666655101267557	618.0	5000000
1.066675111373672	475.0	5000000
1.0667042217058988	551.0	5000000
1.0669040124531906	489.0	5000000
1.0669096094043526	631.0	5000000
1.0669675906434657	380.0	5000000
1.0671193503423635	581.0	5000000
1.0671404294992168	537.0	5000000
1.067213689227157	486.0	5000000
1.0677312739080782	458.0	5000000
1.0677802748420142	545.0	5000000
1.0679409091833976	700.0	5000000
1.067980220051096	503.0	5000000
1.0679942814134094	495.0	5000000
1.0681095312111777	644.0	5000000
1.0681111128759435	565.0	5000000
1.0682154728162778	583.0	5000000
1.0684012482870475	651.0	5000000
1.068489776056101	560.0	5000000
1.0685111214379417	574.0	5000000
1.0685761008009838	620.0	5000000
1.0686242078356476	524.0	5000000
1.068671989612635	531.0	5000000
1.0687444891936948	600.0	5000000
1.0687831365119314	585.0	5000000
1.068826099762126	448.0	5000000
1.068934564722467	539.0	5000000
1.0689496548342952	619.0	5000000
1.0690828936589352	630.0	5000000
1.0691147497173823	447.0	5000000
1.0692478087967423	533.0	5000000
1.0693364340093938	550.0	5000000
1.0693512511620276	543.0	5000000
1.0694306741687434	518.0	5000000
1.0695032889958118	669.0	5000000
1.0696028373530484	650.0	5000000
1.0699040327025668	481.0	5000000
1.0699786545288916	539.0	5000000
1.0701082253806484	408.0	5000000
1.0702195847947162	662.0	5000000
1.0703019406430827	600.0	5000000
1.07033745830044	606.0	5000000
1.0704875687913615	687.0	5000000
1.0705372762079022	498.0	5000000
1.0706014493278384	637.0	5000000
1.070727739874744	640.0	5000000
1.0707823902883795	634.0	5000000
1.071039935285104	561.0	5000000
1.071045670472238	657.0	5000000
1.0711597829719393	506.0	5000000
1.0712253912533922	654.0	5000000
1.0712992846897758	563.0	5000000
1.0713997381736435	702.0	5000000
1.0715485274358978	588.0	5000000
1.0716199263501938	557.0	5000000
1.0716750733314495	627.0	5000000
1.0716876933994557	607.0	5000000
1.0718415541664803	680.0	5000000
1.0719622726647895	450.0	5000000
1.071988061242159	678.0	5000000
1.0720397288636876	485.0	5000000
1.072165726158323	558.0	5000000
1.0723505373498268	478.0	5000000
1.0723769590863017	733.0	5000000
1.0725474773891928	421.0	5000000
1.0726173600561646	728.0	5000000
1.0727938364169456	477.0	5000000
1.0728137814339402	609.0	5000000
1.0729659275325578	560.0	5000000
1.0730345275786464	574.0	5000000
1.073205150497055	506.0	5000000
1.0732840752470176	473.0	5000000
1.0734630413631303	439.0	5000000
1.073501186773951	557.0	5000000
1.0735653678600239	541.0	5000000
1.0736358478632786	475.0	5000000
1.0736586157890522	489.0	5000000
1.073790842786568	504.0	5000000
1.0737936447892968	518.0	5000000
1.0739265277256107	488.0	5000000
1.0739766700801043	730.0	5000000
1.074114881005805	532.0	5000000
1.0741597216123742	644.0	5000000
1.0742142889723725	568.0	5000000
1.0743967519884048	507.0	5000000
1.0745134427793737	682.0	5000000
1.0745876922524535	520.0	5000000
1.074595824422817	459.0	5000000
1.0750195486300216	585.0	5000000
1.0750362212571716	339.0	5000000
1.075050488015216	649.0	5000000
1.075090260816138	587.0	5000000
1.0751008733469922	547.0	5000000
1.0751473069222386	597.0	5000000
1.0752789912084846	588.0	5000000
1.0753155853689351	782.0	5000000
1.0754183067933385	562.0	5000000
1.0755254294468777	506.0	5000000
1.0755409081967755	602.0	5000000
1.075571738519501	538.0	5000000
1.0758678890033044	530.0	5000000
1.0759809591291851	648.0	5000000
1.0760404315674608	574.0	5000000
1.0760900122679609	511.0	5000000
1.076146164863682	615.0	5000000
1.0763957022548172	517.0	5000000
1.0763959129426641	667.0	5000000
1.0765072750089668	595.0	5000000
1.0766542619655908	581.0	5000000
1.07669558462989	458.0	5000000
1.0766982565898344	545.0	5000000
1.0768623153123116	607.0	5000000
1.0769181517764497	511.0	5000000
1.0769255025916022	537.0	5000000
1.0775299240081528	610.0	5000000
1.0775383426274567	509.0	5000000
1.0776204443417132	428.0	5000000
1.0779784806381212	527.0	5000000
1.0782031224543611	549.0	5000000
1.0782083593116591	524.0	5000000
1.0783871077028329	523.0	5000000
1.078419619476927	443.0	5000000
1.0784374039434472	513.0	5000000
1.078469668894117	573.0	5000000
1.078486812303535	621.0	5000000
1.0785687856527288	484.0	5000000
1.0787413595886726	648.0	5000000
1.078919250059173	427.0	5000000
1.0791046207240176	511.0	5000000
1.079123032367735	607.0	5000000
1.0792219402787548	575.0	5000000
1.0793296556105638	440.0	5000000
1.0793311921760895	538.0	5000000
1.079394046692165	585.0	5000000
1.079596152602894	623.0	5000000
1.0797734264051353	677.0	5000000
1.0798235455419705	683.0	5000000
1.0798748193227872	447.0	5000000
1.0799197571461314	537.0	5000000
1.0803220733567669	754.0	5000000
1.0803500256368497	548.0	5000000
1.0805630316633543	597.0	5000000
1.0805700744903226	557.0	5000000
1.0808921095976367	568.0	5000000
1.0809463757560525	488.0	5000000
1.0810714456558514	562.0	5000000
1.081112263255653	653.0	5000000
1.081113127239485	512.0	5000000
1.0811526647153338	496.0	5000000
1.0816154762445431	551.0	5000000
1.0816268545586178	483.0	5000000
1.0818288212828555	629.0	5000000
1.0818397519482672	457.0	5000000
1.0818659528721488	597.0	5000000
1.0819590885187538	536.0	5000000
1.0819669520192499	659.0	5000000
1.08198768335183	436.0	5000000
1.0820110096599906	567.0	5000000
1.0820750573182845	545.0	5000000
1.0821825635035949	867.0	5000000
1.0823270715082325	584.0	5000000
1.0823581096206791	620.0	5000000
1.0823781364262244	533.0	5000000
1.082497181021175	549.0	5000000
1.0825547659516253	660.0	5000000
1.082604168405912	610.0	5000000
1.0827224250665752	648.0	5000000
1.0827246341672567	654.0	5000000
1.0828590938348772	838.0	5000000
1.0830964439718065	474.0	5000000
1.0832369184401738	489.0	5000000
1.0833476026349382	497.0	5000000
1.0834506859346602	593.0	5000000
1.0834774561220204	515.0	5000000
1.0835285595939572	613.0	5000000
1.0835411237828083	510.0	5000000
1.0836539190030838	451.0	5000000
1.0837275995859244	501.0	5000000
1.0839288207453748	546.0	5000000
1.0839998441314018	650.0	5000000
1.0840790153645905	509.0	5000000
1.084107465451588	596.0	5000000
1.084127517020867	614.0	5000000
1.0841681271833792	446.0	5000000
1.0841905886731351	700.0	5000000
1.0842015749655745	523.0	5000000
1.0842357502713835	612.0	5000000
1.0843040746687378	449.0	5000000
1.08442337553944	640.0	5000000
1.0845079184472626	632.0	5000000
1.0848433698780282	537.0	5000000
1.085066737497448	660.0	5000000
1.085099130535427	711.0	5000000
1.0851844072367265	538.0	5000000
1.0852292915148851	491.0	5000000
1.0853803827652349	713.0	5000000
1.0854395388894518	446.0	5000000
1.0854744120044288	497.0	5000000
1.0855267983275292	539.0	5000000
1.085561470772031	625.0	5000000
1.0855853626139342	612.0	5000000
1.085594783686835	621.0	5000000
1.0856124264231632	634.0	5000000
1.0856860662072263	598.0	5000000
1.085761203855546	495.0	5000000
1.085845710113619	560.0	5000000
1.085924929268686	765.0	5000000
1.0860594030627708	504.0	5000000
1.086204612312451	620.0	5000000
1.0863094291665478	535.0	5000000
1.0863362005879682	552.0	5000000
1.0864156690102924	527.0	5000000
1.0864904460816174	662.0	5000000
1.0864932314433626	564.0	5000000
1.0865028996376591	697.0	5000000
1.0865474974032394	679.0	5000000
1.0866033270661122	476.0	5000000
1.0867962339184023	420.0	5000000
1.0869524718649817	526.0	5000000
1.0870670334230643	560.0	5000000
1.08709651617272	492.0	5000000
1.0871058455194669	450.0	5000000
1.087327207543075	496.0	5000000
1.0873796907097846	570.0	5000000
1.0877465131163957	631.0	5000000
1.0879127209284147	519.0	5000000
1.0879206614857495	600.0	5000000
1.087948638787783	490.0	5000000
1.0879947063945885	613.0	5000000
1.0880859904639142	636.0	5000000
1.088092274234028	645.0	5000000
1.0880949943995468	606.0	5000000
1.0881384457533163	621.0	5000000
1.0881711241027041	503.0	5000000
1.08831047050524	557.0	5000000
1.0883928956234703	558.0	5000000
1.088407444499713	721.0	5000000
1.0884117177661192	738.0	5000000
1.0884186047241828	593.0	5000000
1.0886912509509763	523.0	5000000
1.0888313939828094	672.0	5000000
1.0888783807530291	689.0	5000000
1.0893904924628748	575.0	5000000
1.0894101860384715	673.0	5000000
1.0895698439892951	525.0	5000000
1.0896887202482222	713.0	5000000
1.089837792114058	589.0	5000000
1.0899343817657767	434.0	5000000
1.0901372062764227	446.0	5000000
1.090203939667513	610.0	5000000
1.0903099139249104	548.0	5000000
1.0903309377456674	533.0	5000000
1.0903453312188978	582.0	5000000
1.0907514327704435	613.0	5000000
1.0908673882870996	592.0	5000000
1.0908853482844874	643.0	5000000
1.0909001867296657	590.0	5000000
1.091033690665769	545.0	5000000
1.091147907147004	634.0	5000000
1.0911595280143025	509.0	5000000
1.0911615931813992	526.0	5000000
1.0912578240454858	404.0	5000000
1.091339019522194	718.0	5000000
1.0913398818176263	643.0	5000000
1.0913529390285162	482.0	5000000
1.0913927470162557	689.0	5000000
1.0914520784989752	735.0	5000000
1.0915679836822672	528.0	5000000
1.091656881504973	481.0	5000000
1.091663037580913	656.0	5000000
1.0916968569287502	651.0	5000000
1.0921513195360553	694.0	5000000
1.092168128375409	599.0	5000000
1.0923858539891746	514.0	5000000
1.0925664824473027	764.0	5000000
1.0927404438579094	546.0	5000000
1.0928110807435916	651.0	5000000
1.0928378244763348	470.0	5000000
1.0929179642231976	503.0	5000000
1.0930430856059201	809.0	5000000
1.0933466975068913	560.0	5000000
1.0936949640388045	442.0	5000000
1.093817448771774	666.0	5000000
1.0940090050311049	471.0	5000000
1.094041918278192	597.0	5000000
1.0940919897841446	684.0	5000000
1.0940996570650017	470.0	5000000
1.0941163330558688	594.0	5000000
1.0942240349919858	536.0	5000000
1.0942725335829098	572.0	5000000
1.0943235236797864	526.0	5000000
1.0943699754779839	669.0	5000000
1.0946345142211735	498.0	5000000
1.0946552271437506	808.0	5000000
1.0946949227008098	645.0	5000000
1.0947015385489962	604.0	5000000
1.094713111131937	700.0	5000000
1.0947308575793882	555.0	5000000
1.0949786742304863	569.0	5000000
1.095060377239407	462.0	5000000
1.095183571914702	768.0	5000000
1.0954531938795822	596.0	5000000
1.0957153260767734	630.0	5000000
1.0963976592067108	664.0	5000000
1.096556006545082	529.0	5000000
1.0966181767039431	487.0	5000000
1.0967085400412988	627.0	5000000
1.096778456458697	550.0	5000000
1.096995165418582	563.0	5000000
1.0971940356303649	654.0	5000000
1.0971942566652744	631.0	5000000
1.097214802462569	474.0	5000000
1.0974385068649737	679.0	5000000
1.0975043560739863	657.0	5000000
1.0975371723023832	568.0	5000000
1.0980048368710924	631.0	5000000
1.0980298233253358	589.0	5000000
1.098039861503958	497.0	5000000
1.09837609685656	506.0	5000000
1.0984945801558528	553.0	5000000
1.0985684724725029	604.0	5000000
1.0985744627835294	465.0	5000000
1.0986134519778532	607.0	5000000
1.0986810629996528	555.0	5000000
1.0987052058914468	644.0	5000000
1.0988147713516914	622.0	5000000
1.0988309278795452	489.0	5000000
1.0988841971987915	589.0	5000000
1.098930467943659	508.0	5000000
1.0990329783341717	412.0	5000000
1.0990689145865131	533.0	5000000
1.0991210462641097	524.0	5000000
1.0993761563356033	606.0	5000000
1.0993891619375609	448.0	5000000
1.0995036352400611	488.0	5000000
1.0997979065862753	544.0	5000000
1.0998332919413896	624.0	5000000
1.1000447193958331	448.0	5000000
1.1005479439176875	629.0	5000000
1.1008376479706423	486.0	5000000
1.1009104152641582	491.0	5000000
1.1009526354710566	480.0	5000000
1.1010133283641246	648.0	5000000
1.1011198501805004	411.0	5000000
1.1011769413519086	588.0	5000000
1.1012137122591572	563.0	5000000
1.1012829755740934	538.0	5000000
1.1013576927518938	459.0	5000000
1.1014818229434369	764.0	5000000
1.1016078676220982	728.0	5000000
1.1016727857291235	577.0	5000000
1.1017160348110702	669.0	5000000
1.1017963563581166	452.0	5000000
1.101908663948258	602.0	5000000
1.1019454698197158	589.0	5000000
1.1022681288563445	624.0	5000000
1.1023596829838735	591.0	5000000
1.1025624102605804	592.0	5000000
1.1026617734901492	674.0	5000000
1.102662135313782	550.0	5000000
1.1026867718307791	683.0	5000000
1.1027342184641404	461.0	5000000
1.1028953583578278	596.0	5000000
1.1029223402620665	624.0	5000000
1.1029288521940397	470.0	5000000
1.1029977054426785	557.0	5000000
1.103458043930072	609.0	5000000
1.103483016119838	484.0	5000000
1.103556638931455	579.0	5000000
1.1037421900987556	554.0	5000000
1.1038671996288616	444.0	5000000
1.103913311252215	614.0	5000000
1.1039350121387583	676.0	5000000
1.1039689119677225	470.0	5000000
1.1039824803588305	578.0	5000000
1.1040220146110986	638.0	5000000
1.1041242928788884	620.0	5000000
1.1042482592302374	611.0	5000000
1.1044525780621923	543.0	5000000
1.1047717463506863	597.0	5000000
1.1047879532823082	531.0	5000000
1.1047916585535968	737.0	5000000
1.1050475933845385	634.0	5000000
1.1050499363597268	651.0	5000000
1.1051484819584951	597.0	5000000
1.1052705898146296	563.0	5000000
1.1052876332712356	565.0	5000000
1.10541002768577	509.0	5000000
1.1054970838151663	639.0	5000000
1.105560085980279	678.0	5000000
1.1058918380927638	562.0	5000000
1.106331588111857	844.0	5000000
1.106351195665606	500.0	5000000
1.1068665614151254	532.0	5000000
1.1071255049994329	544.0	5000000
1.107166399316578	469.0	5000000
1.1071692499521766	585.0	5000000
1.1071780030901122	684.0	5000000
1.1072044097257718	601.0	5000000
1.1072858767357383	570.0	5000000
1.1072944014669526	517.0	5000000
1.107368391141882	393.0	5000000
1.107457358602494	557.0	5000000
1.1074774102815446	641.0	5000000
1.1075988879467071	502.0	5000000
1.1076610429055511	558.0	5000000
1.1077504581935425	510.0	5000000
1.1078006730595316	550.0	5000000
1.1078575601751357	632.0	5000000
1.1078653991340406	479.0	5000000
1.1079016449067116	430.0	5000000
1.1079512513716263	655.0	5000000
1.1079532504254643	642.0	5000000
1.1079929279957477	582.0	5000000
1.1081219571371228	590.0	5000000
1.1081343040378564	769.0	5000000
1.1081974726480994	592.0	5000000
1.1083514833666492	684.0	5000000
1.1084775602699708	561.0	5000000
1.108491268019505	579.0	5000000
1.108668194480103	580.0	5000000
1.1087071522793714	504.0	5000000
1.10872675829011	508.0	5000000
1.108753952820278	480.0	5000000
1.1090141466281491	644.0	5000000
1.1090325292564376	687.0	5000000
1.1091584972941395	529.0	5000000
1.109242720973048	543.0	5000000
1.1093793021115204	579.0	5000000
1.1095574564910675	491.0	5000000
1.1096134222568457	738.0	5000000
1.1096139381412098	516.0	5000000
1.1096965037162825	487.0	5000000
1.1097680646643702	577.0	5000000
1.109793339734665	495.0	5000000
1.1101014862620764	692.0	5000000
1.1101054813617552	473.0	5000000
1.110132871089215	525.0	5000000
1.110192027289875	661.0	5000000
1.1103410124938482	550.0	5000000
1.1103628012108526	579.0	5000000
1.1104288187968159	615.0	5000000
1.1105607573527605	596.0	5000000
1.1105689519020672	533.0	5000000
1.110737068892558	552.0	5000000
1.1109480982102309	472.0	5000000
1.1109523044937066	569.0	5000000
1.1110785097971272	767.0	5000000
1.1110848501986612	655.0	5000000
1.1113438028276277	545.0	5000000
1.1114385642524156	420.0	5000000
1.111478396569273	533.0	5000000
1.1118129190292618	562.0	5000000
1.1119190312470386	643.0	5000000
1.1119477369352806	646.0	5000000
1.1120086368503443	512.0	5000000
1.1123599352705114	601.0	5000000
1.112607994994614	601.0	5000000
1.1126417616413882	539.0	5000000
1.1127659458093215	753.0	5000000
1.1128135055238193	427.0	5000000
1.112889379920934	622.0	5000000
1.1129778771193606	510.0	5000000
1.1131147444848697	694.0	5000000
1.113155862566094	783.0	5000000
1.1132997225277506	618.0	5000000
1.1133651224547387	581.0	5000000
1.1134725162487304	587.0	5000000
1.1134903155608913	658.0	5000000
1.113655682943975	507.0	5000000
1.1139442626396043	735.0	5000000
1.1139789080054805	489.0	5000000
1.1140097122872363	664.0	5000000
1.1140462891909244	436.0	5000000
1.1141452233007318	593.0	5000000
1.1142285927154774	648.0	5000000
1.1142458781498816	579.0	5000000
1.1143271825930814	655.0	5000000
1.1144762720015715	657.0	5000000
1.1145869701024729	462.0	5000000
1.1146737018250006	549.0	5000000
1.1148390236602133	545.0	5000000
1.1148881151689385	561.0	5000000
1.1149597316268478	477.0	5000000
1.1151253878286478	570.0	5000000
1.115146657680304	656.0	5000000
1.1153113972890851	603.0	5000000
1.1153611380575064	462.0	5000000
1.1157760807968378	578.0	5000000
1.1158662961071444	561.0	5000000
1.1160841205849372	491.0	5000000
1.1161049143032178	553.0	5000000
1.1161664444090105	525.0	5000000
1.1162905787122148	609.0	5000000
1.1164078065304652	494.0	5000000
1.1167407626070271	644.0	5000000
1.1168398559986787	683.0	5000000
1.1170838812655473	625.0	5000000
1.1171639207221915	502.0	5000000
1.1173042531799795	572.0	5000000
1.1173208721701815	423.0	5000000
1.1173862865275763	611.0	5000000
1.1176177860610401	353.0	5000000
1.117802769741474	558.0	5000000
1.1178367160949467	643.0	5000000
1.117915749444102	512.0	5000000
1.1181293897580893	706.0	5000000
1.1181759950352816	438.0	5000000
1.118478516079354	554.0	5000000
1.1184999885958782	488.0	5000000
1.1187765204915792	745.0	5000000
1.1189280334332432	547.0	5000000
1.11894555047032	747.0	5000000
1.1190060005415559	544.0	5000000
1.1190236113421288	443.0	5000000
1.1190370988945957	610.0	5000000
1.1190395207158546	679.0	5000000
1.119551325185279	584.0	5000000
1.1196533203682115	539.0	5000000
1.1196794936127803	564.0	5000000
1.1197955094899572	572.0	5000000
1.119818873608838	768.0	5000000
1.1199394993149077	517.0	5000000
1.1199730080139552	485.0	5000000
1.120004363288499	624.0	5000000
1.1200860435566207	574.0	5000000
1.1200931045116755	572.0	5000000
1.1201080303522866	486.0	5000000
1.1201692023876333	552.0	5000000
1.1202462614486866	643.0	5000000
1.120383017525803	685.0	5000000
1.120397263461593	600.0	5000000
1.1203982497362979	553.0	5000000
1.1206086131823805	538.0	5000000
1.120692391407764	609.0	5000000
1.1206932570513004	569.0	5000000
1.1207139561315635	558.0	5000000
1.1207671115469144	709.0	5000000
1.1208275775536576	517.0	5000000
1.120888894175924	648.0	5000000
1.1209115968077183	504.0	5000000
1.121145301340464	618.0	5000000
1.1214090305076754	533.0	5000000
1.1216148384770448	595.0	5000000
1.121904115124256	523.0	5000000
1.1219520498718012	472.0	5000000
1.121977505431687	392.0	5000000
1.1221174199686632	573.0	5000000
1.1221384402934251	402.0	5000000
1.122153923031222	445.0	5000000
1.1221982802905974	591.0	5000000
1.1222835066221684	649.0	5000000
1.122287793739139	636.0	5000000
1.1226949711152931	471.0	5000000
1.1228863318365851	700.0	5000000
1.1229209529729425	528.0	5000000
1.1229458485108963	529.0	5000000
1.1229583715192095	577.0	5000000
1.1229812634339056	484.0	5000000
1.1230996287667447	558.0	5000000
1.1234261109581605	556.0	5000000
1.1234478743153111	469.0	5000000
1.1239084044785894	551.0	5000000
1.1239566565415355	626.0	5000000
1.123991243546853	585.0	5000000
1.1240982089416915	542.0	5000000
1.1241874502561675	503.0	5000000
1.1241980789536417	618.0	5000000
1.1242032206430292	676.0	5000000
1.1242116547386118	548.0	5000000
1.1242733621969891	563.0	5000000
1.1243211595714742	538.0	5000000
1.1246957211878668	603.0	5000000
1.1247003420283814	615.0	5000000
1.1248851793989476	562.0	5000000
1.1249685202642552	745.0	5000000
1.1250428460749102	525.0	5000000
1.1250866474152943	685.0	5000000
1.1251118391796613	449.0	5000000
1.1251952017593805	609.0	5000000
1.1252202605448982	535.0	5000000
1.1254596891474946	528.0	5000000
1.1254745265225576	588.0	5000000
1.1255144635564838	545.0	5000000
1.1255362072746111	347.0	5000000
1.1256120707393775	551.0	5000000
1.125816307950709	715.0	5000000
1.1258429198173951	746.0	5000000
1.125856951585792	634.0	5000000
1.1258591050267357	612.0	5000000
1.1259466792930135	467.0	5000000
1.1259801223085422	537.0	5000000
1.126116194985374	478.0	5000000
1.12621811251537	607.0	5000000
1.1263245253987788	567.0	5000000
1.1264178520348258	694.0	5000000
1.126469621910632	616.0	5000000
1.1264838515357347	587.0	5000000
1.1265119969905415	529.0	5000000
1.1266678406420674	620.0	5000000
1.1267137719105171	675.0	5000000
1.1268090035764518	702.0	5000000
1.126865855696841	706.0	5000000
1.1269198954164164	660.0	5000000
1.1269425725300477	524.0	5000000
1.1270285581341275	591.0	5000000
1.1270647927914226	706.0	5000000
1.1270883040307154	633.0	5000000
1.1271605107416118	558.0	5000000
1.1272046339107251	700.0	5000000
1.1272874958633907	653.0	5000000
1.1273864370245748	556.0	5000000
1.1274005381977694	598.0	5000000
1.12746459278343	584.0	5000000
1.127488613014981	571.0	5000000
1.1276373575152034	600.0	5000000
1.1276573035899915	466.0	5000000
1.1277501076133052	519.0	5000000
1.1278542233219464	725.0	5000000
1.1279165882332671	770.0	5000000
1.1279420111003544	434.0	5000000
1.127972744429505	459.0	5000000
1.1280784608447254	655.0	5000000
1.128154203984128	500.0	5000000
1.1282364377859997	616.0	5000000
1.1285229682494131	571.0	5000000
1.128637968540961	556.0	5000000
1.1287235753435134	462.0	5000000
1.1288193004840692	719.0	5000000
1.1288715634921704	703.0	5000000
1.128906254029647	585.0	5000000
1.1292045208585813	478.0	5000000
1.1292490481497328	682.0	5000000
1.1292690512650208	517.0	5000000
1.129473397602532	498.0	5000000
1.129486488750461	544.0	5000000
1.1295091628553815	449.0	5000000
1.129552790087799	497.0	5000000
1.1295844633741123	637.0	5000000
1.129624772518412	691.0	5000000
1.129645025606856	696.0	5000000
1.1296818174186565	542.0	5000000
1.1296896512409729	627.0	5000000
1.1297400506714728	600.0	5000000
1.1299422274845958	582.0	5000000
1.1301221700787292	505.0	5000000
1.1302095656144109	466.0	5000000
1.1302661145328532	426.0	5000000
1.1303157635387535	648.0	5000000
1.1303895842508196	560.0	5000000
1.1304263846776137	618.0	5000000
1.1305102216536602	559.0	5000000
1.1305226328931797	490.0	5000000
1.1306029769325874	642.0	5000000
1.1306648934269643	486.0	5000000
1.1306709988052943	681.0	5000000
1.130779587483079	578.0	5000000
1.131096138122046	715.0	5000000
1.1311200344240948	574.0	5000000
1.1313013899941602	511.0	5000000
1.1314030761693992	543.0	5000000
1.131481547639381	515.0	5000000
1.1314901030766935	592.0	5000000
1.1314911259058948	631.0	5000000
1.1317608462397164	583.0	5000000
1.1317773881816215	427.0	5000000
1.132022023602389	540.0	5000000
1.1320500419004027	667.0	5000000
1.1321120456842857	710.0	5000000
1.1322806394025229	750.0	5000000
1.132302374112467	477.0	5000000
1.1323248144584137	555.0	5000000
1.1323432696964841	609.0	5000000
1.1323908920000667	606.0	5000000
1.1324004686426945	811.0	5000000
1.1324230215288908	584.0	5000000
1.1324433306578945	479.0	5000000
1.1326038341950713	557.0	5000000
1.1326954971394398	493.0	5000000
1.1327123373242711	524.0	5000000
1.132724743277629	528.0	5000000
1.1328589526535071	555.0	5000000
1.132864959962078	549.0	5000000
1.1329577955691956	719.0	5000000
1.1330004439561083	549.0	5000000
1.1330983267671282	549.0	5000000
1.1332060744568735	560.0	5000000
1.1332670851328488	616.0	5000000
1.133380595058531	580.0	5000000
1.1334181530941991	580.0	5000000
1.133557575600472	629.0	5000000
1.1336169083631022	468.0	5000000
1.1336569658706828	477.0	5000000
1.1337879197681908	503.0	5000000
1.1338877012345072	574.0	5000000
1.1341263674161035	479.0	5000000
1.1341575525917815	579.0	5000000
1.1345463554504212	604.0	5000000
1.134716331799123	779.0	5000000
1.134752638815892	483.0	5000000
1.1347703673368823	453.0	5000000
1.1348577104815858	556.0	5000000
1.1348704699189751	513.0	5000000
1.134974145759856	562.0	5000000
1.1350237023708671	504.0	5000000
1.1351227463676214	614.0	5000000
1.135143782915537	539.0	5000000
1.1352192652124715	452.0	5000000
1.1354210880154099	634.0	5000000
1.1354942020987657	632.0	5000000
1.1355714025444976	602.0	5000000
1.1356994894289358	395.0	5000000
1.1357691657792297	425.0	5000000
1.1359068718758971	584.0	5000000
1.1359462271538243	644.0	5000000
1.1360276169384709	604.0	5000000
1.1360353191810963	477.0	5000000
1.136053221820866	475.0	5000000
1.136053957403066	483.0	5000000
1.1361279639547113	460.0	5000000
1.1361400841651357	634.0	5000000
1.136277624293291	539.0	5000000
1.1362847349231509	538.0	5000000
1.1362882319845888	474.0	5000000
1.1363883916136115	641.0	5000000
1.1364289814713593	593.0	5000000
1.1366095444460735	519.0	5000000
1.1366342492249255	617.0	5000000
1.1366855109415006	658.0	5000000
1.1369808166737378	463.0	5000000
1.1370384545873833	626.0	5000000
1.1370701140649375	773.0	5000000
1.1371068014756325	569.0	5000000
1.1373722625414828	631.0	5000000
1.1376499872561203	593.0	5000000
1.1376840983204142	577.0	5000000
1.1378295521204953	652.0	5000000
1.137930533588334	576.0	5000000
1.1380196317482874	775.0	5000000
1.1380219296765834	659.0	5000000
1.1380934797938005	487.0	5000000
1.1381503527632042	473.0	5000000
1.138450298711522	607.0	5000000
1.1384514965691737	616.0	5000000
1.138471520232069	615.0	5000000
1.1385744777975972	663.0	5000000
1.1385799671893433	612.0	5000000
1.1387284655234162	661.0	5000000
1.1387900571647127	654.0	5000000
1.1389450943315884	573.0	5000000
1.1390222663754122	681.0	5000000
1.1390745704527199	678.0	5000000
1.1390784501212323	592.0	5000000
1.1391911878751817	529.0	5000000
1.1392522431023224	548.0	5000000
1.1396375244385823	598.0	5000000
1.1396419928938668	554.0	5000000
1.13982141303615	467.0	5000000
1.1398558903958609	472.0	5000000
1.1402392113547837	551.0	5000000
1.1404471881185958	601.0	5000000
1.1407246936021695	649.0	5000000
1.1409586136955343	664.0	5000000
1.1409817617733022	684.0	5000000
1.1411842422267524	712.0	5000000
1.1413401002120156	594.0	5000000
1.1414732146473718	502.0	5000000
1.1415277592452746	477.0	5000000
1.1416224169852516	521.0	5000000
1.1418701595942702	554.0	5000000
1.141905957759643	528.0	5000000
1.1419964263598024	572.0	5000000
1.14199730252128	538.0	5000000
1.1420962225528608	452.0	5000000
1.1421001765299708	561.0	5000000
1.1421696105588977	527.0	5000000
1.1423468443303044	605.0	5000000
1.1424741068460522	570.0	5000000
1.1424878404300838	624.0	5000000
1.1425839228780457	525.0	5000000
1.142774166123344	603.0	5000000
1.1428951038110908	475.0	5000000
1.1429651843339346	667.0	5000000
1.1431072585357207	615.0	5000000
1.1431445903617994	659.0	5000000
1.1431695613430084	638.0	5000000
1.143171227778653	500.0	5000000
1.1434504177489837	634.0	5000000
1.1434559571286536	591.0	5000000
1.1434891173083497	641.0	5000000
1.1435074669475682	679.0	5000000
1.143668664477956	524.0	5000000
1.14382449750967	584.0	5000000
1.1439444584195422	505.0	5000000
1.144173286403817	462.0	5000000
1.14434463784761	547.0	5000000
1.1445007202819544	407.0	5000000
1.1445879706534148	657.0	5000000
1.1445962690222813	490.0	5000000
1.144619825239254	534.0	5000000
1.1448610721062094	659.0	5000000
1.1449099174153978	609.0	5000000
1.1449687266561497	581.0	5000000
1.1454629334025332	555.0	5000000
1.1454808340483515	642.0	5000000
1.1455402920521616	435.0	5000000
1.1457799359171952	506.0	5000000
1.1458031178413792	598.0	5000000
1.1458036389070672	558.0	5000000
1.1458634414065252	621.0	5000000
1.1460341702273955	581.0	5000000
1.1461147920821797	449.0	5000000
1.1462365051588836	502.0	5000000
1.1463388433338282	563.0	5000000
1.1463656926238348	696.0	5000000
1.1464313070123329	541.0	5000000
1.1464634861171503	554.0	5000000
1.1466111798633862	683.0	5000000
1.1466251009196342	615.0	5000000
1.1466716453207884	573.0	5000000
1.146773872326604	723.0	5000000
1.1468590873033766	694.0	5000000
1.1468966378412335	643.0	5000000
1.1470328933041587	556.0	5000000
1.1471001436728074	671.0	5000000
1.147176215571156	661.0	5000000
1.1472037663719168	698.0	5000000
1.147292419212599	568.0	5000000
1.1474605762876002	433.0	5000000
1.147511412017748	473.0	5000000
1.1476098265094594	500.0	5000000
1.147690161942157	545.0	5000000
1.1477980924272142	806.0	5000000
1.14796403693643	486.0	5000000
1.1481144841897881	474.0	5000000
1.1481479306006972	597.0	5000000
1.1483034994513244	552.0	5000000
1.1484948728041768	599.0	5000000
1.1485779089549806	565.0	5000000
1.1486150745183608	516.0	5000000
1.1487331584547742	492.0	5000000
1.1487571974038242	454.0	5000000
1.1489033611091202	543.0	5000000
1.1489205551283523	597.0	5000000
1.149058804464928	583.0	5000000
1.149064439734259	590.0	5000000
1.149204808931228	530.0	5000000
1.1492113014083551	659.0	5000000
1.149216528846262	650.0	5000000
1.149265605052435	487.0	5000000
1.1492870515359557	638.0	5000000
1.1494613207273487	589.0	5000000
1.149776395179062	697.0	5000000
1.1498164294544573	563.0	5000000
1.1498713200035366	615.0	5000000
1.150396611068096	620.0	5000000
1.1504173853347108	582.0	5000000
1.150461019198667	636.0	5000000
1.1505058927453646	504.0	5000000
1.1505388636709033	463.0	5000000
1.1505419383979305	496.0	5000000
1.150585636323155	639.0	5000000
1.1506409069905834	549.0	5000000
1.1514089028114958	501.0	5000000
1.1514978024358156	614.0	5000000
1.1515982672425475	562.0	5000000
1.1517727043765786	589.0	5000000
1.1518583845737764	577.0	5000000
1.1519519516094898	497.0	5000000
1.1520480469047176	483.0	5000000
1.1521025666368578	474.0	5000000
1.1521280327878975	543.0	5000000
1.1521629127852917	607.0	5000000
1.1522665287047251	547.0	5000000
1.1523660191894294	630.0	5000000
1.1525067560411222	601.0	5000000
1.1526098311756456	746.0	5000000
1.1527368042472979	560.0	5000000
1.1528217075342626	576.0	5000000
1.1528309018363945	393.0	5000000
1.1529321822750025	747.0	5000000
1.1530338768140538	726.0	5000000
1.1530822749736982	612.0	5000000
1.1532105846649312	478.0	5000000
1.153365677824913	588.0	5000000
1.1536035882221076	639.0	5000000
1.1536721400823944	585.0	5000000
1.153910981857539	465.0	5000000
1.1541012658889414	576.0	5000000
1.1541282612085615	585.0	5000000
1.1541652242441	664.0	5000000
1.1542272794919768	683.0	5000000
1.154294001695694	617.0	5000000
1.154402867273733	463.0	5000000
1.1546007339013378	448.0	5000000
1.1546884368296282	476.0	5000000
1.15474007585486	605.0	5000000
1.154773092674552	553.0	5000000
1.1548905652537869	475.0	5000000
1.1552139226007414	539.0	5000000
1.1552804531208185	585.0	5000000
1.155323212309979	538.0	5000000
1.1554051280824216	515.0	5000000
1.1554061822706037	611.0	5000000
1.155509496626705	667.0	5000000
1.1555768453201556	600.0	5000000
1.1555886534600264	528.0	5000000
1.1556390219067385	541.0	5000000
1.1557798028606885	521.0	5000000
1.1559550347314946	585.0	5000000
1.1559936929430417	469.0	5000000
1.1560116766745252	703.0	5000000
1.1560317000811997	558.0	5000000
1.1562028203407737	492.0	5000000
1.1562893861651022	575.0	5000000
1.1564101880568625	710.0	5000000
1.1564250370336884	726.0	5000000
1.1564389549002438	647.0	5000000
1.1565931908439229	486.0	5000000
1.1566096146388367	626.0	5000000
1.1566903197617309	503.0	5000000
1.1567388090355877	569.0	5000000
1.1567627499796238	667.0	5000000
1.1567696474655582	768.0	5000000
1.156822723093207	547.0	5000000
1.1569790597083016	654.0	5000000
1.1570236845035933	594.0	5000000
1.1572318332037537	574.0	5000000
1.1573016726925336	625.0	5000000
1.1574391429767086	541.0	5000000
1.15755598893879	567.0	5000000
1.1577592092087037	713.0	5000000
1.1579397559099145	442.0	5000000
1.157953805015708	670.0	5000000
1.158056531898495	592.0	5000000
1.1580958088114277	664.0	5000000
1.158143205818984	724.0	5000000
1.158162196888311	558.0	5000000
1.1582864380845137	551.0	5000000
1.1582924955045146	710.0	5000000
1.1588558314757238	465.0	5000000
1.1588829022677642	410.0	5000000
1.1590773608354212	516.0	5000000
1.1591123216980277	553.0	5000000
1.1591158186594217	454.0	5000000
1.1593398703267297	492.0	5000000
1.1593902316900242	558.0	5000000
1.1595429976536091	673.0	5000000
1.159571923713873	589.0	5000000
1.1595807198129466	655.0	5000000
1.1596214604262458	614.0	5000000
1.159639297135565	613.0	5000000
1.1598401783136472	548.0	5000000
1.159844016727773	510.0	5000000
1.160029323799746	787.0	5000000
1.160176794128977	616.0	5000000
1.160177490958764	577.0	5000000
1.16051808784888	520.0	5000000
1.1605752863620282	687.0	5000000
1.1605787627507185	493.0	5000000
1.160608283442979	406.0	5000000
1.1606475638170384	530.0	5000000
1.1607454932382906	578.0	5000000
1.1608062776272112	533.0	5000000
1.1609532843299588	501.0	5000000
1.1609649459297953	413.0	5000000
1.1609888407128983	510.0	5000000
1.1610122022445353	700.0	5000000
1.1610496265813288	569.0	5000000
1.1610887070843474	684.0	5000000
1.1611725302749618	383.0	5000000
1.1611952482341343	536.0	5000000
1.1617011340511876	558.0	5000000
1.1617428532344172	649.0	5000000
1.161864541515755	660.0	5000000
1.1621213847041432	624.0	5000000
1.162178336886768	675.0	5000000
1.1622643211394892	653.0	5000000
1.1625187388591391	579.0	5000000
1.1625776969750448	638.0	5000000
1.1625904353359449	489.0	5000000
1.1630952584702583	510.0	5000000
1.1631167532907696	511.0	5000000
1.1631768538852825	614.0	5000000
1.163364760165596	557.0	5000000
1.1635464995079283	618.0	5000000
1.1635949720109935	534.0	5000000
1.1635958865207423	529.0	5000000
1.1636972268936965	524.0	5000000
1.1638002382483938	607.0	5000000
1.1638110321473247	502.0	5000000
1.1638234833468133	449.0	5000000
1.1639823970093035	613.0	5000000
1.1639901522344278	516.0	5000000
1.1641010125323228	696.0	5000000
1.1644370551333862	625.0	5000000
1.1644854241012772	472.0	5000000
1.1645863081856025	415.0	5000000
1.1648559606160722	529.0	5000000
1.1650479083548049	514.0	5000000
1.1650954279832524	649.0	5000000
1.1651048189514737	621.0	5000000
1.1651071092034118	499.0	5000000
1.165229943370115	488.0	5000000
1.165245372747998	464.0	5000000
1.165486789669313	549.0	5000000
1.1659283089840229	585.0	5000000
1.1661693767714505	677.0	5000000
1.166246880277459	566.0	5000000
1.1662469322690514	571.0	5000000
1.1662608713983955	589.0	5000000
1.1662779873101117	630.0	5000000
1.1664076713285625	483.0	5000000
1.1667773695305952	636.0	5000000
1.1668499518541278	440.0	5000000
1.1668972185468558	600.0	5000000
1.1673065596009915	555.0	5000000
1.167395483613046	732.0	5000000
1.1674271004308114	671.0	5000000
1.167434126457594	517.0	5000000
1.1675230935031728	541.0	5000000
1.1676686881187641	660.0	5000000
1.1677045041724357	394.0	5000000
1.16774976821456	569.0	5000000
1.1678107646722804	584.0	5000000
1.1680763804627972	605.0	5000000
1.1683224064040012	646.0	5000000
1.1683973089504185	572.0	5000000
1.1684298996145088	566.0	5000000
1.1684667356436242	587.0	5000000
1.1686393504068988	579.0	5000000
1.1686429096742958	516.0	5000000
1.168771213050528	582.0	5000000
1.1688092065269609	629.0	5000000
1.168900318033665	484.0	5000000
1.1689668094148855	648.0	5000000
1.169132417320541	490.0	5000000
1.1691598812179729	628.0	5000000
1.1693854431751631	536.0	5000000
1.1695326206711012	492.0	5000000
1.169611780154692	562.0	5000000
1.1696639108927	492.0	5000000
1.1698641296333079	643.0	5000000
1.1710968974556761	733.0	5000000
1.1711800145361695	436.0	5000000
1.171363017729068	766.0	5000000
1.1714210279219963	550.0	5000000
1.171428520978136	492.0	5000000
1.1715787675074036	587.0	5000000
1.1716064311276382	673.0	5000000
1.1716776605634225	565.0	5000000
1.1718174145448947	520.0	5000000
1.1718179952017134	728.0	5000000
1.1719363735147719	561.0	5000000
1.1720545694046716	459.0	5000000
1.1723384346241164	611.0	5000000
1.1724054098709566	589.0	5000000
1.1724961719070284	638.0	5000000
1.1725902654617557	717.0	5000000
1.172612198891385	497.0	5000000
1.172842635222163	524.0	5000000
1.1730456283835196	648.0	5000000
1.1731985706838697	535.0	5000000
1.1732950656553482	551.0	5000000
1.1733209102866808	516.0	5000000
1.1733938171528622	627.0	5000000
1.1734020851663287	546.0	5000000
1.1734048707413565	639.0	5000000
1.1736806342522634	671.0	5000000
1.1737162999764486	638.0	5000000
1.1737946638568966	640.0	5000000
1.1739037903178824	630.0	5000000
1.1739418044648344	466.0	5000000
1.1739670138215392	611.0	5000000
1.1740346813963791	540.0	5000000
1.174075208713644	648.0	5000000
1.1741329822731674	635.0	5000000
1.1741596613758565	613.0	5000000
1.1741911942214036	549.0	5000000
1.1743846944113292	472.0	5000000
1.1745519855582922	477.0	5000000
1.1746944700120974	473.0	5000000
1.174768871479885	441.0	5000000
1.1751056636640254	453.0	5000000
1.1751787736013557	755.0	5000000
1.1751943238211495	440.0	5000000
1.1753289170552252	551.0	5000000
1.17546837699165	579.0	5000000
1.1755944812278545	516.0	5000000
1.1756257734316289	563.0	5000000
1.1756361938895727	519.0	5000000
1.1757015911529636	670.0	5000000
1.1759350948092275	558.0	5000000
1.1759550032786492	689.0	5000000
1.1761041850973202	664.0	5000000
1.176119168763738	542.0	5000000
1.1763296688286564	591.0	5000000
1.1763635011168991	503.0	5000000
1.1765069242579886	454.0	5000000
1.176663260441186	488.0	5000000
1.1767756114003485	712.0	5000000
1.1768171039872684	518.0	5000000
1.1769076319530545	497.0	5000000
1.176943370637086	597.0	5000000
1.176969861774012	507.0	5000000
1.1771428588795154	606.0	5000000
1.1772067141762728	502.0	5000000
1.1773128320541923	543.0	5000000
1.1775606347814658	621.0	5000000
1.1776195958117597	540.0	5000000
1.1776250913426254	558.0	5000000
1.1780283174209352	582.0	5000000
1.1782753164960882	455.0	5000000
1.1783771301592547	624.0	5000000
1.1784157306685814	726.0	5000000
1.1784178908086136	631.0	5000000
1.178518812013027	573.0	5000000
1.178725066655249	437.0	5000000
1.178917705008334	574.0	5000000
1.1789890943388317	606.0	5000000
1.1789994222757256	664.0	5000000
1.1791097045500991	505.0	5000000
1.1794701239239678	525.0	5000000
1.1794819747787524	730.0	5000000
1.1797236347921545	639.0	5000000
1.1797299379060135	548.0	5000000
1.1797764755577158	631.0	5000000
1.1799639425626205	707.0	5000000
1.180022107801625	549.0	5000000
1.1802075867968609	470.0	5000000
1.1804021159620042	581.0	5000000
1.1804183995582802	498.0	5000000
1.180592346835572	697.0	5000000
1.1806446768502186	732.0	5000000
1.1807149850435397	605.0	5000000
1.1808040630764878	675.0	5000000
1.1808653356220735	620.0	5000000
1.180932785931458	597.0	5000000
1.1810994341557992	597.0	5000000
1.1812212608908443	601.0	5000000
1.1812354786976966	533.0	5000000
1.1812660030451485	655.0	5000000
1.1812716876109084	471.0	5000000
1.181279780857448	487.0	5000000
1.1813350944629928	632.0	5000000
1.1814238071459706	542.0	5000000
1.1815174643225803	586.0	5000000
1.1817758634344195	423.0	5000000
1.1817996633765633	746.0	5000000
1.181853564260296	525.0	5000000
1.1818889155740602	609.0	5000000
1.1819090004740698	689.0	5000000
1.1819763494523274	536.0	5000000
1.1822010665287794	572.0	5000000
1.1822473249347762	526.0	5000000
1.182278821012002	552.0	5000000
1.1823354693980632	522.0	5000000
1.1825015304984234	619.0	5000000
1.1825289854777083	483.0	5000000
1.1829096123515472	536.0	5000000
1.1830842295400703	592.0	5000000
1.1833724213910657	625.0	5000000
1.1837519498743645	536.0	5000000
1.1837539669196824	653.0	5000000
1.183830773028537	552.0	5000000
1.1840352454637166	684.0	5000000
1.1841556862084357	441.0	5000000
1.1842486789631117	823.0	5000000
1.184255150680539	491.0	5000000
1.1842669764021032	586.0	5000000
1.184292292698704	500.0	5000000
1.1843748091886566	523.0	5000000
1.1844877410233865	428.0	5000000
1.184496001480579	643.0	5000000
1.1845611243377732	467.0	5000000
1.1846365870868731	382.0	5000000
1.1847247914400243	727.0	5000000
1.1847343535514896	398.0	5000000
1.1848176220726307	672.0	5000000
1.1848418107213186	501.0	5000000
1.1849055573511116	631.0	5000000
1.1850763180880601	636.0	5000000
1.1851153597822957	541.0	5000000
1.1852860965078025	655.0	5000000
1.1852938295791955	550.0	5000000
1.1853458844879108	468.0	5000000
1.1854360429284023	645.0	5000000
1.1855767627422809	608.0	5000000
1.185621117091881	756.0	5000000
1.1856481836058579	549.0	5000000
1.1856601014432484	617.0	5000000
1.1857343645972158	729.0	5000000
1.185838079603033	554.0	5000000
1.1858636752702083	531.0	5000000
1.1859184345252718	545.0	5000000
1.186164807295532	717.0	5000000
1.1862123246084924	650.0	5000000
1.1863268427672686	561.0	5000000
1.1865050585210288	567.0	5000000
1.1866619585802851	628.0	5000000
1.1867292029410317	440.0	5000000
1.1868537206923182	749.0	5000000
1.1869451336189187	654.0	5000000
1.1870080745428782	601.0	5000000
1.1873381342432734	465.0	5000000
1.187674221277632	559.0	5000000
1.1877578653517065	573.0	5000000
1.187906371816039	501.0	5000000
1.1879227254693727	483.0	5000000
1.1880653362737834	632.0	5000000
1.1881725818265605	532.0	5000000
1.1884006809828775	648.0	5000000
1.1885783680509006	545.0	5000000
1.1885819657251595	518.0	5000000
1.1885830818086642	657.0	5000000
1.188747188775814	531.0	5000000
1.1889101343271955	740.0	5000000
1.1889889247931398	548.0	5000000
1.1890278152124396	690.0	5000000
1.1890671373597053	467.0	5000000
1.1892672816689993	567.0	5000000
1.1892822778028649	709.0	5000000
1.1892874845003338	662.0	5000000
1.1893631784416678	628.0	5000000
1.189416898528047	650.0	5000000
1.1895003217931734	557.0	5000000
1.189523093673919	609.0	5000000
1.1896242382668527	817.0	5000000
1.1897040917809685	512.0	5000000
1.1897254040223784	591.0	5000000
1.1900757085023697	639.0	5000000
1.1903024837490848	698.0	5000000
1.1903277417188354	680.0	5000000
1.1903595188922724	572.0	5000000
1.1905641549071295	541.0	5000000
1.1907155870642472	530.0	5000000
1.190784833601194	686.0	5000000
1.1908504227528562	731.0	5000000
1.1909067113985947	529.0	5000000
1.1910346806760614	484.0	5000000
1.1910673857385017	443.0	5000000
1.191098670674808	531.0	5000000
1.191299006011512	467.0	5000000
1.1913088209019909	474.0	5000000
1.191329640523367	641.0	5000000
1.1914465123183025	525.0	5000000
1.1915289051636453	502.0	5000000
1.1917449800131277	481.0	5000000
1.1917832893278704	673.0	5000000
1.1918388992526627	762.0	5000000
1.1918742398894095	573.0	5000000
1.1919170454377184	656.0	5000000
1.191938071231721	628.0	5000000
1.1920170182312892	408.0	5000000
1.192251238422606	592.0	5000000
1.1923310020362474	873.0	5000000
1.1924202354626765	660.0	5000000
1.1925267984990895	514.0	5000000
1.19257634984705	632.0	5000000
1.1926082497290031	440.0	5000000
1.1928589615765293	710.0	5000000
1.1931350410290944	442.0	5000000
1.1933620056079641	588.0	5000000
1.1934195074939278	538.0	5000000
1.193459732343544	604.0	5000000
1.1936898283478483	556.0	5000000
1.193714049889574	332.0	5000000
1.1937816038267903	593.0	5000000
1.1939118455630222	587.0	5000000
1.1939517487317173	626.0	5000000
1.193990846148544	564.0	5000000
1.1940183225109129	740.0	5000000
1.1940361853672106	565.0	5000000
1.1941974742196584	525.0	5000000
1.1942420812100931	543.0	5000000
1.194313431129209	481.0	5000000
1.1943406264629066	527.0	5000000
1.1945401541493368	752.0	5000000
1.1945747076297777	585.0	5000000
1.1946758427662558	640.0	5000000
1.1946776676314401	584.0	5000000
1.194843390190789	500.0	5000000
1.195009379976348	676.0	5000000
1.1950510429851389	512.0	5000000
1.1951176678518038	487.0	5000000
1.1952521546033954	659.0	5000000
1.195531780072431	490.0	5000000
1.195705947865109	557.0	5000000
1.1958304232164982	415.0	5000000
1.19595389487922	589.0	5000000
1.1960502765170946	568.0	5000000
1.1960674122888229	586.0	5000000
1.1961356535270382	694.0	5000000
1.1963021137758507	622.0	5000000
1.1966006250004382	875.0	5000000
1.1966058471769527	454.0	5000000
1.1967017351753098	617.0	5000000
1.1967808634678936	483.0	5000000
1.196920240017358	527.0	5000000
1.19696115459797	557.0	5000000
1.197352610217823	517.0	5000000
1.19737668490047	467.0	5000000
1.1975677763905417	651.0	5000000
1.197711094738651	542.0	5000000
1.1977718715442691	636.0	5000000
1.1977839442535234	484.0	5000000
1.197898852788822	568.0	5000000
1.1980723263395827	724.0	5000000
1.1981200884873535	562.0	5000000
1.198182775268807	543.0	5000000
1.1982721304085349	649.0	5000000
1.1983962396812	640.0	5000000
1.1984692699923647	625.0	5000000
1.1988248944075437	743.0	5000000
1.1990294505377626	472.0	5000000
1.1995982661357951	592.0	5000000
1.199697913938598	751.0	5000000
1.1997426727296396	630.0	5000000
1.1998143984165577	508.0	5000000
1.1998455126567622	569.0	5000000
1.1999011300097764	659.0	5000000
1.1999444493584746	556.0	5000000
1.1999810431096072	584.0	5000000
1.1999862382821678	582.0	5000000
1.20021571882989	629.0	5000000
1.2002514085720952	509.0	5000000
1.2002936354875278	546.0	5000000
1.2004086689225897	529.0	5000000
1.2005738701545512	525.0	5000000
1.2005740282997186	515.0	5000000
1.2006380116035662	519.0	5000000
1.2006676584803464	497.0	5000000
1.2009219234449742	437.0	5000000
1.2009806365156148	533.0	5000000
1.2010095419193587	621.0	5000000
1.2010317740083134	621.0	5000000
1.2011277354240542	609.0	5000000
[truncated: 48,000 more rows]
