# Supplementary material for: The evolutionary maintenance of Lévy flight foraging
Source: PLoS Comput Biol. 2022 Jan 18;18(1):e1009490. doi: 10.1371/journal.pcbi.1009490 (PMC8797186; doi:10.1371/journal.pcbi.1009490)
Supplement: S1 Data — (ZIP) [file pcbi.1009490.s005.zip › S1_Data/single_generation_data/speed_1/levy_dim_2_results/fd_eol3]

1.0000572591367094	1127.0	10000000
1.0002062773675602	1199.0	10000000
1.0003377187959208	933.0	10000000
1.0005398214517782	956.0	10000000
1.00071519465084	1114.0	10000000
1.0009181434644745	1284.0	10000000
1.0009393033659078	1036.0	10000000
1.0009470188881209	1232.0	10000000
1.0012187638328642	1090.0	10000000
1.0012755310430934	1121.0	10000000
1.00144029714657	1161.0	10000000
1.0015743233143102	1163.0	10000000
1.0016018208975832	1232.0	10000000
1.00165724095754	1025.0	10000000
1.00178495658051	1194.0	10000000
1.0018802439115506	1093.0	10000000
1.001932931133604	1156.0	10000000
1.002064039077692	856.0	10000000
1.0020750764768973	1157.0	10000000
1.0020914070723357	1005.0	10000000
1.0023819684776416	1258.0	10000000
1.0025338444620826	1191.0	10000000
1.0026264444230573	1039.0	10000000
1.002667287044652	1225.0	10000000
1.0026867162034856	1200.0	10000000
1.0027076575851714	1296.0	10000000
1.0027782641422118	1037.0	10000000
1.0027945191348169	1100.0	10000000
1.0029945014507686	1118.0	10000000
1.003020609497855	934.0	10000000
1.0030406478021885	1015.0	10000000
1.0031132747495426	1135.0	10000000
1.0031279698376503	1025.0	10000000
1.003271017610561	1099.0	10000000
1.0033441981965483	1112.0	10000000
1.0034909000942018	1035.0	10000000
1.0035098095229609	1005.0	10000000
1.0035210850385563	1309.0	10000000
1.0036394185110438	1133.0	10000000
1.003665698589295	909.0	10000000
1.0037169408813391	1132.0	10000000
1.003720779423294	1026.0	10000000
1.0040689885275795	1030.0	10000000
1.004358604909106	992.0	10000000
1.0044280343549268	999.0	10000000
1.0044857694032052	1198.0	10000000
1.0045606034175965	1033.0	10000000
1.0046874491821862	1144.0	10000000
1.0047299456958276	1024.0	10000000
1.0048706255144242	1090.0	10000000
1.004912753977816	1355.0	10000000
1.0049448917820731	914.0	10000000
1.0050549154223685	1143.0	10000000
1.0051871455762638	967.0	10000000
1.0052262586668037	1025.0	10000000
1.0052712940235495	1172.0	10000000
1.0054335877512286	942.0	10000000
1.0055609555415683	1129.0	10000000
1.0057458838761757	841.0	10000000
1.0057903007016915	1003.0	10000000
1.0058671571712543	1083.0	10000000
1.0058847397847317	1042.0	10000000
1.0061248094343658	1030.0	10000000
1.006228240707013	1135.0	10000000
1.0064310385380908	1125.0	10000000
1.0067117481660557	1214.0	10000000
1.0067748562687209	1058.0	10000000
1.0068622435545391	1101.0	10000000
1.0068822299459026	1147.0	10000000
1.0070258022375898	1094.0	10000000
1.0073169140267253	1185.0	10000000
1.0073911498607209	970.0	10000000
1.0073984128842208	1073.0	10000000
1.0076023496493185	1121.0	10000000
1.0078115882387908	1075.0	10000000
1.0080030345366355	1189.0	10000000
1.0081236262193514	1224.0	10000000
1.0081661092770846	1117.0	10000000
1.008220106368585	1078.0	10000000
1.0082632751770135	858.0	10000000
1.0082907809025985	1065.0	10000000
1.008352416614021	1019.0	10000000
1.008472944874201	1134.0	10000000
1.0085191502597604	1048.0	10000000
1.0085386536029746	938.0	10000000
1.0085781600635353	1028.0	10000000
1.0086890861404525	1124.0	10000000
1.0087455815418551	1059.0	10000000
1.008808454505111	1239.0	10000000
1.0088178470537952	1261.0	10000000
1.0088372914383108	1027.0	10000000
1.0088602769929558	987.0	10000000
1.008957838666241	1182.0	10000000
1.0089626360639217	1162.0	10000000
1.00915246140473	886.0	10000000
1.0091824408289316	1246.0	10000000
1.009339550315195	1217.0	10000000
1.0093499508117767	1190.0	10000000
1.0093762873898606	973.0	10000000
1.0094895495433744	1094.0	10000000
1.0095043717113792	1037.0	10000000
1.0095610694282655	1351.0	10000000
1.009591901430523	1151.0	10000000
1.0096313390102698	1277.0	10000000
1.0096886734015706	1061.0	10000000
1.0098762385904216	1116.0	10000000
1.009923597551964	995.0	10000000
1.0099282992927874	1188.0	10000000
1.0099809724451911	1135.0	10000000
1.010066537850742	1316.0	10000000
1.0102618577649185	1010.0	10000000
1.0102750770144615	1192.0	10000000
1.0102830260439846	1038.0	10000000
1.0103045047080623	1125.0	10000000
1.0103347969950185	1271.0	10000000
1.010359188800933	1278.0	10000000
1.0105497196824071	1349.0	10000000
1.0107016070369863	966.0	10000000
1.0107728578447264	1182.0	10000000
1.0109217758156728	1200.0	10000000
1.010953397016253	1178.0	10000000
1.0111164531363	1022.0	10000000
1.0112588974706034	1078.0	10000000
1.011276027737811	957.0	10000000
1.0114101179879222	1144.0	10000000
1.0115373905557643	1049.0	10000000
1.0115527215855358	1237.0	10000000
1.0116883940450492	1006.0	10000000
1.01202144612305	1177.0	10000000
1.0120650200441634	890.0	10000000
1.0122167756088776	1092.0	10000000
1.0122230717984828	1133.0	10000000
1.0123056519940845	861.0	10000000
1.0125289408744649	971.0	10000000
1.0125365389345966	1167.0	10000000
1.0126353239183674	1223.0	10000000
1.0127187890917246	928.0	10000000
1.0128781702271874	1173.0	10000000
1.0129339993084758	1067.0	10000000
1.0129558638187066	1164.0	10000000
1.013201763525702	887.0	10000000
1.0132260954557295	1084.0	10000000
1.0132639037126083	892.0	10000000
1.013380575007811	900.0	10000000
1.0134566460954972	1063.0	10000000
1.0134861493936551	1092.0	10000000
1.0139031479018037	1060.0	10000000
1.0139318613748871	1152.0	10000000
1.0139374054570078	1110.0	10000000
1.0140126556370608	1184.0	10000000
1.0140469204328002	926.0	10000000
1.014158700888092	1038.0	10000000
1.0142632912675709	1234.0	10000000
1.0143063584886916	834.0	10000000
1.014320635918199	1220.0	10000000
1.0144296103570052	1156.0	10000000
1.0144722381542155	1040.0	10000000
1.0146689051999611	1272.0	10000000
1.0147414629637228	1057.0	10000000
1.0147967940985116	923.0	10000000
1.0150629907072122	923.0	10000000
1.0151094022985123	1067.0	10000000
1.0151453102668342	1178.0	10000000
1.0152528737296125	1082.0	10000000
1.0152534543153775	1010.0	10000000
1.0157236909230452	1220.0	10000000
1.0158181309644738	1219.0	10000000
1.0158515172184848	1304.0	10000000
1.0158718837298926	1060.0	10000000
1.0159897185863551	1389.0	10000000
1.0160353891237226	1098.0	10000000
1.0160909462289678	1152.0	10000000
1.0161851921396516	1073.0	10000000
1.016300329676529	906.0	10000000
1.0163582615518316	1199.0	10000000
1.0164248119751145	1231.0	10000000
1.0164977009571523	844.0	10000000
1.0165190618974331	1206.0	10000000
1.0166120617319194	986.0	10000000
1.016638956811859	1107.0	10000000
1.0168052284600997	1042.0	10000000
1.0168293245307742	1067.0	10000000
1.0168377393040808	1286.0	10000000
1.0168726041804708	1112.0	10000000
1.0171544138778337	1111.0	10000000
1.017186765053676	1262.0	10000000
1.0172851395747582	1172.0	10000000
1.017390175016293	1010.0	10000000
1.0175308215764876	958.0	10000000
1.0175752233222166	1123.0	10000000
1.0176334698755418	1070.0	10000000
1.017785700425027	997.0	10000000
1.0178548283017488	1111.0	10000000
1.0179258952819659	1292.0	10000000
1.0180123581164358	1210.0	10000000
1.018235995028108	1037.0	10000000
1.018274165597722	972.0	10000000
1.0183192843034896	1188.0	10000000
1.0183391229906675	1269.0	10000000
1.018402999453881	1190.0	10000000
1.018480207140759	1170.0	10000000
1.0185756862167408	1101.0	10000000
1.0187563698823707	1272.0	10000000
1.0190017116172725	913.0	10000000
1.0190986021288304	1208.0	10000000
1.0191363813938328	1212.0	10000000
1.0191807744122563	1005.0	10000000
1.0194293010515534	971.0	10000000
1.0194309998157154	1257.0	10000000
1.0194600437034649	1211.0	10000000
1.0195279236228956	1194.0	10000000
1.0195464236748633	1002.0	10000000
1.0195834653044753	1121.0	10000000
1.0198553207041186	1035.0	10000000
1.0199701777227757	1067.0	10000000
1.0199987805572737	1000.0	10000000
1.0200064596087657	1053.0	10000000
1.0200109800365338	1307.0	10000000
1.0200300166212082	1059.0	10000000
1.0200439425062535	1198.0	10000000
1.020097276402939	945.0	10000000
1.020169816699276	1000.0	10000000
1.0202747119497788	1064.0	10000000
1.0206453915056104	1064.0	10000000
1.0207585766196887	1098.0	10000000
1.0208596688978158	1225.0	10000000
1.0208973351617705	1066.0	10000000
1.0209288105796812	1171.0	10000000
1.021236546182228	1002.0	10000000
1.0213064945388628	1090.0	10000000
1.02142051616189	958.0	10000000
1.0214638607260054	1095.0	10000000
1.0216478440363228	1011.0	10000000
1.021691238751218	1092.0	10000000
1.021727578990058	973.0	10000000
1.021935181300246	1128.0	10000000
1.0221451843980365	1096.0	10000000
1.0221970621264207	1209.0	10000000
1.0222367666354484	1396.0	10000000
1.0223030499223211	1001.0	10000000
1.0224092178513375	1021.0	10000000
1.0226643645630102	939.0	10000000
1.0228694931296942	1056.0	10000000
1.0229588680348147	1094.0	10000000
1.0229901552823597	1040.0	10000000
1.0230449711471543	1155.0	10000000
1.0230455411887265	925.0	10000000
1.0232591451346065	1116.0	10000000
1.0233285281457318	1273.0	10000000
1.0233807930876802	1071.0	10000000
1.0233923843983468	993.0	10000000
1.0236116151543428	1142.0	10000000
1.0239444209730144	1114.0	10000000
1.0239920318305793	949.0	10000000
1.0240473043019305	977.0	10000000
1.0243845332550636	1201.0	10000000
1.024396554011683	1097.0	10000000
1.0245551472439614	1037.0	10000000
1.0245626321057724	1217.0	10000000
1.0245668188081043	1163.0	10000000
1.0246027449552209	1023.0	10000000
1.0246248720605613	1245.0	10000000
1.0246371731499435	1170.0	10000000
1.024954946216624	1221.0	10000000
1.025102656712979	983.0	10000000
1.0251594745143937	1094.0	10000000
1.025166268184034	1344.0	10000000
1.025234301193876	944.0	10000000
1.0253164411373181	1126.0	10000000
1.025431448992192	1199.0	10000000
1.0254322320396678	946.0	10000000
1.0255985077419492	1177.0	10000000
1.025904776000221	1062.0	10000000
1.0263216422014123	1055.0	10000000
1.0264702677159772	982.0	10000000
1.0265677268997055	1093.0	10000000
1.0266073387289727	1059.0	10000000
1.0267045110914033	960.0	10000000
1.0267772773732995	1151.0	10000000
1.0268608882590278	1159.0	10000000
1.0270434922908114	990.0	10000000
1.0272256843570862	1122.0	10000000
1.0272779278456388	1126.0	10000000
1.0273432890864	1013.0	10000000
1.0273490013106683	1137.0	10000000
1.0273684455354002	1104.0	10000000
1.0275690248997922	1159.0	10000000
1.0278354608394809	1022.0	10000000
1.0278520332852046	1203.0	10000000
1.0281332776598164	1012.0	10000000
1.0283636932156317	1117.0	10000000
1.0284132999046385	1010.0	10000000
1.0284663498477618	1073.0	10000000
1.0287533034135574	1292.0	10000000
1.0287930403739085	975.0	10000000
1.028836382123617	1232.0	10000000
1.0289711166136124	1330.0	10000000
1.0290157112855989	1092.0	10000000
1.0292218474859096	981.0	10000000
1.0295647166315431	1023.0	10000000
1.029588866176455	1148.0	10000000
1.0298105576447305	1259.0	10000000
1.029937021231297	1162.0	10000000
1.0301837691558993	1112.0	10000000
1.0302149696809195	1167.0	10000000
1.0302213360527848	1193.0	10000000
1.0303187228678865	912.0	10000000
1.0303405682991376	1344.0	10000000
1.030390422732426	1175.0	10000000
1.0304083828982633	1098.0	10000000
1.0304425748492478	1051.0	10000000
1.0304848567094234	1338.0	10000000
1.0307127661476758	1159.0	10000000
1.0307341359586966	1064.0	10000000
1.0307360302186193	1232.0	10000000
1.0307928772951949	949.0	10000000
1.0308398279094284	959.0	10000000
1.0312185106386358	770.0	10000000
1.0312619614699463	1242.0	10000000
1.0313953887444351	1189.0	10000000
1.0314558822018884	1184.0	10000000
1.0315002543676497	1011.0	10000000
1.0316715687876918	1085.0	10000000
1.0318537336492914	1101.0	10000000
1.0318774308378216	820.0	10000000
1.0318921592888528	1044.0	10000000
1.0319778000597832	1201.0	10000000
1.0320349370439543	1170.0	10000000
1.0320777722944654	945.0	10000000
1.0320966362225616	1182.0	10000000
1.032271744787618	992.0	10000000
1.0323769780837868	1005.0	10000000
1.0326982029472962	1077.0	10000000
1.0327098148655292	1025.0	10000000
1.0327560808054794	1285.0	10000000
1.0328686112441023	912.0	10000000
1.0334254270613654	1081.0	10000000
1.0335068231677715	1202.0	10000000
1.0338560032210045	1189.0	10000000
1.0339630356762888	944.0	10000000
1.0341305425785343	1019.0	10000000
1.034203048306503	901.0	10000000
1.0342928188624088	1221.0	10000000
1.0343644818323403	1117.0	10000000
1.0345589223956433	897.0	10000000
1.0346391742338836	1175.0	10000000
1.0346823035120192	1238.0	10000000
1.0347062399121691	1159.0	10000000
1.0347401913902217	1265.0	10000000
1.0348808116665893	1099.0	10000000
1.0350452734191264	1073.0	10000000
1.0350831623724068	1055.0	10000000
1.0351057885328516	1293.0	10000000
1.035690321463553	986.0	10000000
1.0357550969511566	1164.0	10000000
1.035834905471703	1122.0	10000000
1.0358372285353554	998.0	10000000
1.0360078327498954	1108.0	10000000
1.0360255544699115	1041.0	10000000
1.036241775075741	1079.0	10000000
1.0363978157034457	1242.0	10000000
1.0364224511455076	1151.0	10000000
1.036432870873246	1115.0	10000000
1.0365505007432003	991.0	10000000
1.0367203085623402	1272.0	10000000
1.0368024954358577	1073.0	10000000
1.037146435268058	1184.0	10000000
1.0371474466860844	1090.0	10000000
1.0373818410530062	958.0	10000000
1.0375057831548609	893.0	10000000
1.037644959358768	1153.0	10000000
1.0376709639282828	1007.0	10000000
1.0377313313037826	1107.0	10000000
1.0377876743459322	1161.0	10000000
1.0378488618869677	1198.0	10000000
1.0379311435901126	1072.0	10000000
1.0381159722700612	1076.0	10000000
1.0381179032239949	1246.0	10000000
1.0381256658348952	1364.0	10000000
1.0382465801050946	991.0	10000000
1.038250950186423	1105.0	10000000
1.0383718711742964	1126.0	10000000
1.0383951135667266	1113.0	10000000
1.0385073680940788	1122.0	10000000
1.0385131342547973	882.0	10000000
1.0385209859618012	1193.0	10000000
1.0386133764312464	1024.0	10000000
1.0386196929343483	1081.0	10000000
1.0387240904518829	1217.0	10000000
1.0388469907961937	1436.0	10000000
1.0390879851471626	1261.0	10000000
1.039202883174814	1062.0	10000000
1.0392253711961272	1033.0	10000000
1.0392283114495733	1110.0	10000000
1.0393437009483084	1084.0	10000000
1.039455105636954	1202.0	10000000
1.0394868602370024	1137.0	10000000
1.0395772519490365	1204.0	10000000
1.0397657861956937	1056.0	10000000
1.0398953550241619	1031.0	10000000
1.0399552332712227	930.0	10000000
1.0402097335013512	1229.0	10000000
1.0402296497292498	1022.0	10000000
1.0403230577997804	1070.0	10000000
1.040393687296909	928.0	10000000
1.0404924387418526	979.0	10000000
1.0405405062423958	1090.0	10000000
1.0405549541406336	1038.0	10000000
1.0405853593229009	1116.0	10000000
1.0407039282617785	986.0	10000000
1.0408360487122068	966.0	10000000
1.04090635635162	880.0	10000000
1.0411249513670031	1209.0	10000000
1.0411501810732884	994.0	10000000
1.0412222569941003	1236.0	10000000
1.0412794119176352	879.0	10000000
1.0414956375830404	1199.0	10000000
1.0416277373471914	1085.0	10000000
1.0416660151333597	1179.0	10000000
1.0417094809851886	1161.0	10000000
1.0417345017355817	1352.0	10000000
1.0418703542530674	1033.0	10000000
1.0419419289160772	1259.0	10000000
1.0419552848780171	1002.0	10000000
1.04202361155309	1078.0	10000000
1.0420595365534897	1093.0	10000000
1.0421044076918953	1344.0	10000000
1.0421091616283875	1210.0	10000000
1.0423892602545262	1152.0	10000000
1.0426403212603519	1255.0	10000000
1.042643620583172	958.0	10000000
1.042729652334873	1009.0	10000000
1.042936936391202	1113.0	10000000
1.0429483421146255	919.0	10000000
1.0431057112748086	1031.0	10000000
1.043141945458995	1101.0	10000000
1.0431480681053331	1192.0	10000000
1.0431666373983326	1062.0	10000000
1.0431789002413203	1179.0	10000000
1.0432335720868933	1055.0	10000000
1.0432444857450882	1151.0	10000000
1.0432942571412387	1009.0	10000000
1.0435001976202958	1138.0	10000000
1.0436074724681734	1212.0	10000000
1.0437331620686705	1071.0	10000000
1.0438276175926535	855.0	10000000
1.044155213426161	1182.0	10000000
1.0444174630952965	1171.0	10000000
1.0444696057956129	1059.0	10000000
1.0445139291258307	1127.0	10000000
1.0446339823684028	1227.0	10000000
1.044639495336961	979.0	10000000
1.0447041892062177	1240.0	10000000
1.0447420857158731	1006.0	10000000
1.0447720816257982	1160.0	10000000
1.044843562382508	1244.0	10000000
1.044996807760478	1060.0	10000000
1.0450697438858851	1026.0	10000000
1.0451027428523605	915.0	10000000
1.0453557236821451	1096.0	10000000
1.0456912967821292	1073.0	10000000
1.0457246520250219	1078.0	10000000
1.0458606792509764	1371.0	10000000
1.045871331997891	1159.0	10000000
1.046282164770655	1203.0	10000000
1.0463717198879077	1179.0	10000000
1.0465183800177238	1264.0	10000000
1.0467227698063777	1255.0	10000000
1.0469005509100842	1221.0	10000000
1.047164301074181	852.0	10000000
1.0473507752924498	1364.0	10000000
1.0475232216721408	1342.0	10000000
1.0476122298051544	1073.0	10000000
1.0476472549534013	1123.0	10000000
1.0476829031165056	1227.0	10000000
1.0478791145013897	1071.0	10000000
1.0479382109722852	979.0	10000000
1.0482217570016523	959.0	10000000
1.0482611829135275	972.0	10000000
1.0484970110680538	1031.0	10000000
1.048655017021059	1078.0	10000000
1.0487692669531057	1169.0	10000000
1.048846908639523	1219.0	10000000
1.0490664153836615	932.0	10000000
1.0493671128070212	1225.0	10000000
1.04947362488185	1106.0	10000000
1.0495007475262348	1250.0	10000000
1.0495735084800168	1146.0	10000000
1.0496799177273792	1098.0	10000000
1.0498272399757729	1298.0	10000000
1.0498326233989106	958.0	10000000
1.049863592244423	1184.0	10000000
1.0500077763479845	1269.0	10000000
1.0502520613654962	1020.0	10000000
1.0503306347999155	1146.0	10000000
1.0504628602980084	1000.0	10000000
1.0505646008569456	1109.0	10000000
1.0506701540745236	1086.0	10000000
1.0507270443047003	1072.0	10000000
1.050840386335963	1248.0	10000000
1.0508556441907366	954.0	10000000
1.050867093534951	1393.0	10000000
1.0509086111793784	1214.0	10000000
1.0511584296905236	1140.0	10000000
1.0511770341624334	1091.0	10000000
1.0512540577777028	1220.0	10000000
1.0512686180813582	1233.0	10000000
1.051593919165633	1084.0	10000000
1.0517431995256086	1119.0	10000000
1.0519737062875336	1092.0	10000000
1.0520332924810452	1207.0	10000000
1.0521702674195799	1075.0	10000000
1.0522028486422248	1069.0	10000000
1.0523373110116754	1224.0	10000000
1.0526191989633007	1132.0	10000000
1.0527192128884542	1169.0	10000000
1.052866291386399	1022.0	10000000
1.052943677908387	1124.0	10000000
1.0529868355284815	1181.0	10000000
1.0530201007267783	1004.0	10000000
1.0533585487115311	1257.0	10000000
1.0533824892071566	1017.0	10000000
1.0534334172985065	1335.0	10000000
1.053435759255644	1283.0	10000000
1.0534730804097854	1065.0	10000000
1.0535698680726644	1057.0	10000000
1.053582714796629	1088.0	10000000
1.0538223512974485	1216.0	10000000
1.053924459211145	988.0	10000000
1.0539332035220914	1183.0	10000000
1.0541073344274037	926.0	10000000
1.0541400126020286	977.0	10000000
1.054151436774332	1168.0	10000000
1.0542027991917111	964.0	10000000
1.0542989235436686	1189.0	10000000
1.0545011457778748	1205.0	10000000
1.054649509382001	1274.0	10000000
1.054910082153992	1089.0	10000000
1.0552011594420965	1175.0	10000000
1.0556086273249323	1213.0	10000000
1.0556664296396379	1306.0	10000000
1.0557233307160854	1221.0	10000000
1.0557601857906271	1121.0	10000000
1.0560329798518622	1046.0	10000000
1.056177304564113	947.0	10000000
1.0562037459800842	889.0	10000000
1.0562041739471808	952.0	10000000
1.0562335577944062	1256.0	10000000
1.0563484614717953	1167.0	10000000
1.056477664480871	1270.0	10000000
1.0565126511308012	1064.0	10000000
1.0565577664080723	1090.0	10000000
1.0566683837057798	1061.0	10000000
1.0567982343169726	1024.0	10000000
1.056928312380335	1086.0	10000000
1.056951300443504	1030.0	10000000
1.0570037889076114	1077.0	10000000
1.0571938069721545	1220.0	10000000
1.0572712698266038	1032.0	10000000
1.0575061711946503	1091.0	10000000
1.057518320180014	1007.0	10000000
1.0576231802117178	1132.0	10000000
1.0576441530412803	1015.0	10000000
1.0577179428333134	1388.0	10000000
1.0578254578879438	1205.0	10000000
1.0578371014487056	1166.0	10000000
1.0578454682111949	1028.0	10000000
1.0579030152367823	1188.0	10000000
1.0579550540748437	1144.0	10000000
1.0583814442841395	1089.0	10000000
1.0584799284917914	1228.0	10000000
1.0585493304102398	1168.0	10000000
1.0585830070854203	1092.0	10000000
1.058646665844631	1175.0	10000000
1.059033427225973	924.0	10000000
1.0591306190064331	906.0	10000000
1.0592348553152573	1034.0	10000000
1.0593249583177395	1008.0	10000000
1.0593619959881408	1088.0	10000000
1.0593777635694286	1084.0	10000000
1.0594212501008775	1231.0	10000000
1.0594416119702408	863.0	10000000
1.0594846649225156	1461.0	10000000
1.0595085355735896	1276.0	10000000
1.059518207018194	1049.0	10000000
1.0595319525727818	1140.0	10000000
1.059621071260639	1084.0	10000000
1.059653543964933	1187.0	10000000
1.059704451206264	1296.0	10000000
1.0597106253526658	1026.0	10000000
1.059790798591426	814.0	10000000
1.059900202729863	1186.0	10000000
1.0600224002485117	1069.0	10000000
1.0601504406356541	823.0	10000000
1.060265210752671	1146.0	10000000
1.0603819948419777	1084.0	10000000
1.0604954370155053	1066.0	10000000
1.0607919367670178	897.0	10000000
1.0608084994774298	1242.0	10000000
1.0608401912896324	1124.0	10000000
1.0608618178781106	1158.0	10000000
1.0608749923828666	1050.0	10000000
1.0610420928068156	1057.0	10000000
1.06107464877589	1027.0	10000000
1.061159864969188	1205.0	10000000
1.0614457439790843	1044.0	10000000
1.061517466858218	1020.0	10000000
1.0616228820072302	1259.0	10000000
1.0619463164850995	1146.0	10000000
1.062036805101775	1130.0	10000000
1.062111633556624	1022.0	10000000
1.0621527402083628	1094.0	10000000
1.0621578973775434	1139.0	10000000
1.0621665619054368	1105.0	10000000
1.0621761651250108	1137.0	10000000
1.062331756243203	1116.0	10000000
1.0624250237567674	1123.0	10000000
1.0624546526274417	861.0	10000000
1.0627804015006828	1236.0	10000000
1.0628672670071722	1013.0	10000000
1.0629135029330512	1162.0	10000000
1.0629583155783004	999.0	10000000
1.0629983902954343	1239.0	10000000
1.0631168111344926	1182.0	10000000
1.063194920335803	1082.0	10000000
1.0636782252977337	1005.0	10000000
1.0637473030257008	1099.0	10000000
1.063760282700498	1182.0	10000000
1.0638255406335015	1168.0	10000000
1.0638811413040608	1163.0	10000000
1.0639780842952642	1233.0	10000000
1.0640695394130064	1283.0	10000000
1.0643441211273128	1265.0	10000000
1.0643523129868684	962.0	10000000
1.064419332602856	1101.0	10000000
1.0645141766022317	1223.0	10000000
1.0647499675746517	1225.0	10000000
1.0648063036341635	1225.0	10000000
1.0648877062724678	1142.0	10000000
1.0649611473895972	1083.0	10000000
1.0650102337046072	956.0	10000000
1.065034048895669	1306.0	10000000
1.0652095959271386	872.0	10000000
1.065478329714197	1292.0	10000000
1.0655279177081507	1214.0	10000000
1.0655873864308725	1244.0	10000000
1.0657849436506108	1373.0	10000000
1.0658396594141446	1079.0	10000000
1.0658463706220014	1307.0	10000000
1.0659049744318418	1177.0	10000000
1.0659356065505934	1086.0	10000000
1.0659546477289403	1212.0	10000000
1.0661983662191394	1062.0	10000000
1.0662967309316875	1266.0	10000000
1.066369832024014	1112.0	10000000
1.0663929039783135	1119.0	10000000
1.0664865325407529	1190.0	10000000
1.066643784101505	1168.0	10000000
1.0666563746573838	1077.0	10000000
1.0666964392796479	1089.0	10000000
1.0667113728752833	1374.0	10000000
1.0668687023849537	1047.0	10000000
1.066969619298181	1202.0	10000000
1.0671125328124167	1144.0	10000000
1.0673028152104258	954.0	10000000
1.067401468786468	1169.0	10000000
1.0674388746783994	1129.0	10000000
1.0675082333226975	1217.0	10000000
1.0676090172727322	1063.0	10000000
1.0678623867661243	1133.0	10000000
1.0678999530542497	1018.0	10000000
1.0679219018806232	1307.0	10000000
1.068096056758205	1237.0	10000000
1.0682863979683006	1078.0	10000000
1.068290310816859	1294.0	10000000
1.0683481610261238	1031.0	10000000
1.0684636798670128	1302.0	10000000
1.0685235211056296	1184.0	10000000
1.0688166077971653	1207.0	10000000
1.0689152875837773	1129.0	10000000
1.0690613349714968	1084.0	10000000
1.0692805922143584	1123.0	10000000
1.0692984586419216	1186.0	10000000
1.0694222911366067	1149.0	10000000
1.0695930879806772	1451.0	10000000
1.069708820706632	1055.0	10000000
1.0698485274601002	998.0	10000000
1.0699017261222077	1066.0	10000000
1.0699492562281172	1052.0	10000000
1.0700051168605236	1159.0	10000000
1.0700858639876074	1156.0	10000000
1.0701334065772474	1237.0	10000000
1.0703103390716748	1319.0	10000000
1.0706405148400655	1176.0	10000000
1.0709014572032618	1108.0	10000000
1.0709076724709217	980.0	10000000
1.0709706173269171	1161.0	10000000
1.0709905309269376	1268.0	10000000
1.0710039831770763	1127.0	10000000
1.0710578513529203	1096.0	10000000
1.0711651292464308	1174.0	10000000
1.071217072964744	1147.0	10000000
1.0714075650764625	1137.0	10000000
1.07162328160579	1046.0	10000000
1.0716381123443672	1159.0	10000000
1.0716460511105494	1078.0	10000000
1.0719650020529343	1185.0	10000000
1.071969730525772	1096.0	10000000
1.072019601587335	1177.0	10000000
1.0721770033567966	1062.0	10000000
1.0722347716136178	997.0	10000000
1.0722974977880408	1002.0	10000000
1.0725015104279385	1028.0	10000000
1.0725886272879641	1121.0	10000000
1.072692393087443	1232.0	10000000
1.072818050925734	1172.0	10000000
1.0730008841069043	1166.0	10000000
1.073141021803046	1188.0	10000000
1.0731488003261558	1143.0	10000000
1.0733141688300498	1154.0	10000000
1.0734233456419855	1167.0	10000000
1.073437734315183	1266.0	10000000
1.073453613218197	1158.0	10000000
1.0734640305872776	905.0	10000000
1.0735875911665291	1071.0	10000000
1.0736740790582224	979.0	10000000
1.0736964897712322	1161.0	10000000
1.0737148538330312	1018.0	10000000
1.0737274610911527	1111.0	10000000
1.0738531084708427	1016.0	10000000
1.07387650744674	1227.0	10000000
1.073892705591165	962.0	10000000
1.0739016585253638	1189.0	10000000
1.0739357900601656	1141.0	10000000
1.0739599126509731	1212.0	10000000
1.074420790571621	1153.0	10000000
1.0746285126178226	1141.0	10000000
1.074646637709885	1299.0	10000000
1.0746890147858628	1386.0	10000000
1.074749501361714	1105.0	10000000
1.0748344090625708	1209.0	10000000
1.0749598314725697	1143.0	10000000
1.0749634953242275	1096.0	10000000
1.0750332852750142	1252.0	10000000
1.0750918906513285	1142.0	10000000
1.0750982909033997	889.0	10000000
1.075178403296539	1036.0	10000000
1.0753296038939526	1088.0	10000000
1.0754137233630947	1014.0	10000000
1.0754656169895984	1305.0	10000000
1.0755735423631192	1264.0	10000000
1.0757171103744003	1042.0	10000000
1.075763975308563	1276.0	10000000
1.075825273984656	952.0	10000000
1.0759935494432906	1101.0	10000000
1.0760487736675022	1190.0	10000000
1.076238753505247	1081.0	10000000
1.0765108761046136	1033.0	10000000
1.0765287553375291	1142.0	10000000
1.0767048833424675	919.0	10000000
1.0769038285899586	1088.0	10000000
1.0770141273749307	1200.0	10000000
1.0771907771474425	1305.0	10000000
1.0772279100119784	974.0	10000000
1.0773879156756565	1111.0	10000000
1.0774223754641796	1084.0	10000000
1.0774762956699466	1119.0	10000000
1.0775445879313683	1231.0	10000000
1.0777381835668316	1239.0	10000000
1.0777430720183996	1089.0	10000000
1.0778233512883513	1155.0	10000000
1.0778354193293689	1067.0	10000000
1.0779347131616488	1218.0	10000000
1.0779906507939416	1162.0	10000000
1.0781790655523933	1167.0	10000000
1.078299021453739	1193.0	10000000
1.0783830275753281	1056.0	10000000
1.0784141919627808	1343.0	10000000
1.0784898694538754	1115.0	10000000
1.078547123618788	1081.0	10000000
1.0786186058631984	1080.0	10000000
1.0788431808861962	950.0	10000000
1.0788764864631435	1002.0	10000000
1.0788972343715888	1169.0	10000000
1.0790303501357714	1012.0	10000000
1.0791327085188358	1214.0	10000000
1.0791339430528089	1048.0	10000000
1.0793117756754675	1317.0	10000000
1.0793894983362942	1166.0	10000000
1.0794087073148702	1194.0	10000000
1.079478778054713	1049.0	10000000
1.0795032838695786	1323.0	10000000
1.0796808231018868	1182.0	10000000
1.0798887167568862	1318.0	10000000
1.0800282821071945	1098.0	10000000
1.0800736006171263	1051.0	10000000
1.0803041164739389	1126.0	10000000
1.0803227626687095	1077.0	10000000
1.0803835059095477	1027.0	10000000
1.0805230208018761	1044.0	10000000
1.0806766330801256	1149.0	10000000
1.0808484713305535	1183.0	10000000
1.0809292351964035	1012.0	10000000
1.0809720519524249	1169.0	10000000
1.0810649981631313	1122.0	10000000
1.0810733193412632	1056.0	10000000
1.0811255217840268	982.0	10000000
1.0812797649694652	851.0	10000000
1.0813238038188646	1181.0	10000000
1.0813472141678906	1192.0	10000000
1.0814132443143505	1129.0	10000000
1.0815370061823173	1153.0	10000000
1.081629138783853	1179.0	10000000
1.0816872578480703	1227.0	10000000
1.0817213240043857	1002.0	10000000
1.0818523872380084	1228.0	10000000
1.0820549488584006	1127.0	10000000
1.082086868241304	1001.0	10000000
1.0822914358452982	1180.0	10000000
1.0824190350448306	1056.0	10000000
1.0825195714717104	1104.0	10000000
1.0826908086061937	1167.0	10000000
1.0827813676163864	1224.0	10000000
1.0827884600351547	1223.0	10000000
1.0828415488402507	1020.0	10000000
1.0829066257540811	1099.0	10000000
1.0830874083416488	1324.0	10000000
1.0831363013757742	1109.0	10000000
1.0831955485521307	1136.0	10000000
1.083215180702504	1119.0	10000000
1.0832172539892633	954.0	10000000
1.0833086901247753	1188.0	10000000
1.0833163064617104	947.0	10000000
1.083321026856824	1143.0	10000000
1.0836104031091796	964.0	10000000
1.083793408973325	976.0	10000000
1.0839222789116811	1020.0	10000000
1.08397995685191	1130.0	10000000
1.0839893955606823	1184.0	10000000
1.0841348505675097	1199.0	10000000
1.084273651237596	1144.0	10000000
1.0843086600369198	1024.0	10000000
1.084373993619644	1052.0	10000000
1.084394754515344	1014.0	10000000
1.084400851896122	927.0	10000000
1.084440202084599	898.0	10000000
1.0844930797469212	1027.0	10000000
1.084551958327187	957.0	10000000
1.0846019615696298	1103.0	10000000
1.0846210681473047	1043.0	10000000
1.0846318424797554	1040.0	10000000
1.0847130426331066	1165.0	10000000
1.0847165802021848	1220.0	10000000
1.0850121139383986	953.0	10000000
1.085093909638155	1118.0	10000000
1.0851798742387542	1154.0	10000000
1.0852099689971149	1091.0	10000000
1.085255721509316	1125.0	10000000
1.0852692491709424	1230.0	10000000
1.0854480063579977	1164.0	10000000
1.085687776698693	924.0	10000000
1.08569978504328	1143.0	10000000
1.0858197896500223	1119.0	10000000
1.0858250376321896	1039.0	10000000
1.085900312136797	1135.0	10000000
1.0860255962781664	1121.0	10000000
1.0861026247151386	1356.0	10000000
1.0864530990332812	1022.0	10000000
1.0865255704815455	1054.0	10000000
1.0868815431703367	1183.0	10000000
1.0868840246427522	1017.0	10000000
1.0868858026433657	1137.0	10000000
1.0869964317645056	1117.0	10000000
1.0871018753834196	915.0	10000000
1.087251352265305	1147.0	10000000
1.087342414246796	1040.0	10000000
1.087452000239805	1206.0	10000000
1.0874704905946722	1328.0	10000000
1.08747665363814	1244.0	10000000
1.0874870874689126	1070.0	10000000
1.0875019938474404	1222.0	10000000
1.0875173510492266	1150.0	10000000
1.0875405525710329	1057.0	10000000
1.0876832856461407	1087.0	10000000
1.087753059671759	1233.0	10000000
1.087764776310958	1249.0	10000000
1.0878479286443934	968.0	10000000
1.0879648993613942	970.0	10000000
1.088253207018103	1015.0	10000000
1.0882785656092009	1203.0	10000000
1.088323444812977	1165.0	10000000
1.088439254666266	998.0	10000000
1.0885597664181779	1242.0	10000000
1.088566018553412	1085.0	10000000
1.0885965757407003	1043.0	10000000
1.0886360551363436	935.0	10000000
1.0886799724398146	1104.0	10000000
1.0889360592078732	1026.0	10000000
1.0889650389071854	1336.0	10000000
1.0889903662555174	1196.0	10000000
1.089116600146994	1205.0	10000000
1.0895118441894882	1211.0	10000000
1.089565514156546	1155.0	10000000
1.0896215874149275	878.0	10000000
1.0896805461711765	1167.0	10000000
1.0897442927933794	1096.0	10000000
1.0897499577354095	1229.0	10000000
1.0897614028887437	1194.0	10000000
1.089837953884101	1087.0	10000000
1.0898391532919869	1154.0	10000000
1.0899495910985242	1137.0	10000000
1.0900357389568291	1070.0	10000000
1.0900416400960702	1157.0	10000000
1.0901273368709914	1305.0	10000000
1.0901400559646537	1178.0	10000000
1.090289660295817	1207.0	10000000
1.0903318959190385	990.0	10000000
1.090492009543114	1188.0	10000000
1.0905221474027669	1090.0	10000000
1.0905342474559967	1287.0	10000000
1.090632548145494	872.0	10000000
1.0907211559877397	973.0	10000000
1.0907439543347528	1102.0	10000000
1.0908659587700074	1336.0	10000000
1.0912319871635332	1098.0	10000000
1.0914626732513186	1317.0	10000000
1.091643350760198	1154.0	10000000
1.091689281006651	1023.0	10000000
1.0917922099509934	1001.0	10000000
1.0917966835898265	1234.0	10000000
1.0919808841758292	894.0	10000000
1.0923008410318071	1122.0	10000000
1.0923033242513889	1167.0	10000000
1.092371702427526	1092.0	10000000
1.0924714252902863	927.0	10000000
1.0925699956845931	861.0	10000000
1.0925716595848491	1115.0	10000000
1.0925760179623358	947.0	10000000
1.092698558944205	1255.0	10000000
1.0927370809389128	1097.0	10000000
1.0928162884251391	1143.0	10000000
1.0932153990917994	1177.0	10000000
1.0934452365033522	1013.0	10000000
1.093565694423371	1165.0	10000000
1.0936024662661867	1274.0	10000000
1.0937367455639326	1045.0	10000000
1.0938476184326231	1396.0	10000000
1.093882427646398	1215.0	10000000
1.0938976840103996	1335.0	10000000
1.0939120083857805	1169.0	10000000
1.093975500930085	1014.0	10000000
1.094100261909924	1111.0	10000000
1.0944056987012032	1224.0	10000000
1.0945522445728253	1211.0	10000000
1.094836686685436	1412.0	10000000
1.0948545896113584	1254.0	10000000
1.0949029299668975	1153.0	10000000
1.0949091455354911	1167.0	10000000
1.095136497889789	1086.0	10000000
1.0951524014129097	957.0	10000000
1.0951544813037717	1084.0	10000000
1.0953143186752587	1077.0	10000000
1.095329938856391	923.0	10000000
1.095466972391029	1124.0	10000000
1.0955865495259527	1003.0	10000000
1.0955901640809609	938.0	10000000
1.0955937103057258	1183.0	10000000
1.0957055250740255	1026.0	10000000
1.0962527776575437	1355.0	10000000
1.0962610466696234	937.0	10000000
1.0963088281721474	1028.0	10000000
1.0963331130573812	1226.0	10000000
1.0966813121042658	1130.0	10000000
1.0967096449836815	1000.0	10000000
1.0967376697833866	1148.0	10000000
1.0967927249032452	1070.0	10000000
1.0969431070316369	1015.0	10000000
1.0969763784108584	1056.0	10000000
1.0969926574829945	1207.0	10000000
1.0970818915316936	1070.0	10000000
1.0971525421858077	1068.0	10000000
1.0971796538911969	1074.0	10000000
1.0975217694848856	1112.0	10000000
1.0976929679563905	1112.0	10000000
1.0979277565935257	1325.0	10000000
1.0980086536899378	1033.0	10000000
1.0980908196939192	1176.0	10000000
1.0981730130491232	1195.0	10000000
1.0981908623107899	1215.0	10000000
1.0983347703495183	1343.0	10000000
1.098471062820125	1147.0	10000000
1.0985081325676151	1178.0	10000000
1.0985443483208397	1113.0	10000000
1.0986896751760171	1057.0	10000000
1.0987453594591652	1642.0	10000000
1.098786395143338	962.0	10000000
1.0988084660176431	1173.0	10000000
1.098824074849309	1072.0	10000000
1.098935943324661	1132.0	10000000
1.099030039368671	1137.0	10000000
1.0992096959655686	960.0	10000000
1.0992632940792293	1276.0	10000000
1.0993049119686322	1064.0	10000000
1.0993731588566655	1157.0	10000000
1.0993903098188371	1167.0	10000000
1.0995529706400462	1181.0	10000000
1.099630793457623	1362.0	10000000
1.0998036705031624	903.0	10000000
1.0998140983553921	1233.0	10000000
1.0998925832444275	1071.0	10000000
1.0999217322475694	1054.0	10000000
1.1000269327476555	1111.0	10000000
1.1004039198018898	1168.0	10000000
1.1004169159599588	1079.0	10000000
1.1004778666309547	1201.0	10000000
1.100519891824612	1120.0	10000000
1.1005386223197484	1005.0	10000000
1.100581052440241	1117.0	10000000
1.1007964284037488	930.0	10000000
1.1009905691404218	1193.0	10000000
1.101022795709968	1149.0	10000000
1.101086802053369	1121.0	10000000
1.1011609619689977	1136.0	10000000
1.1012758911126233	993.0	10000000
1.1012848543370282	1170.0	10000000
1.1013008432531608	1220.0	10000000
1.1013060279605489	1163.0	10000000
1.1014624449332413	1068.0	10000000
1.1015015452075367	1043.0	10000000
1.1015343657763121	1190.0	10000000
1.1015517412851392	1160.0	10000000
1.1016307809899222	1506.0	10000000
1.1019462200314791	1068.0	10000000
1.1019666993199235	1080.0	10000000
1.1019670087315658	1058.0	10000000
1.1020135504364863	1120.0	10000000
1.1020570591956926	1179.0	10000000
1.1024798877181576	1413.0	10000000
1.1025046694908167	1448.0	10000000
1.1025054923933422	1245.0	10000000
1.1025837367962013	1198.0	10000000
1.102600951897343	1147.0	10000000
1.1026455198341352	1193.0	10000000
1.1027535895342495	1126.0	10000000
1.1029507848213396	1091.0	10000000
1.1030234581478184	936.0	10000000
1.103083676797252	1076.0	10000000
1.1031577104433603	1151.0	10000000
1.1032865276141766	1283.0	10000000
1.1034344872181892	1135.0	10000000
1.103450547828818	1254.0	10000000
1.1035653946782749	1053.0	10000000
1.1037874035052255	1071.0	10000000
1.1038613121690002	983.0	10000000
1.103865278681815	1027.0	10000000
1.1039688819857811	1135.0	10000000
1.1040651188889212	1036.0	10000000
1.1042738976340511	1075.0	10000000
1.10438745247443	1398.0	10000000
1.1045736153023609	924.0	10000000
1.1046874323172324	1042.0	10000000
1.104768629097021	1107.0	10000000
1.1048809591555973	1151.0	10000000
1.104922839430293	1369.0	10000000
1.104928706663645	987.0	10000000
1.105125753007295	1075.0	10000000
1.105370089251956	1175.0	10000000
1.1054409331993784	985.0	10000000
1.1054999344718692	1177.0	10000000
1.105545717249949	1065.0	10000000
1.105650599988127	1023.0	10000000
1.105690209105891	992.0	10000000
1.105787478805608	987.0	10000000
1.1059364141419843	1214.0	10000000
1.1059748068085802	965.0	10000000
1.1061458512952862	1221.0	10000000
1.1062932254470943	1034.0	10000000
1.10636761142792	1196.0	10000000
1.1063693371819097	1101.0	10000000
1.10641159450842	1308.0	10000000
1.1065337120986083	1185.0	10000000
1.1068302298088724	936.0	10000000
1.106882705304499	1013.0	10000000
1.1069409350450456	1131.0	10000000
1.106947210229777	1124.0	10000000
1.107108651669351	1103.0	10000000
1.1071411278442898	1135.0	10000000
1.1071791563422115	958.0	10000000
1.1071851560575166	1233.0	10000000
1.107252504651289	1285.0	10000000
1.1073045437842586	1110.0	10000000
1.1073154335088933	1302.0	10000000
1.1073389487308591	1208.0	10000000
1.1074121192147703	1124.0	10000000
1.1075135188053928	1175.0	10000000
1.1075250955214224	1151.0	10000000
1.1078589461789807	1484.0	10000000
1.10804178553594	1167.0	10000000
1.1080810417135347	1303.0	10000000
1.1081397235272146	1006.0	10000000
1.108144548449146	1111.0	10000000
1.1081744280244112	1133.0	10000000
1.1084185296940372	1301.0	10000000
1.1084344875695376	1075.0	10000000
1.1084715833975312	1106.0	10000000
1.1085854235424728	1128.0	10000000
1.1086749887615652	1166.0	10000000
1.1087757610903501	1036.0	10000000
1.1087853944286177	1165.0	10000000
1.1087868394943448	1434.0	10000000
1.1090485314740397	1174.0	10000000
1.1090567965715443	968.0	10000000
1.1094181586251075	1365.0	10000000
1.1096457058859412	1030.0	10000000
1.1097136955734093	1268.0	10000000
1.1097582963528354	1365.0	10000000
1.1097795743443015	1093.0	10000000
1.1098333806528078	1049.0	10000000
1.110069277569214	1126.0	10000000
1.1100716875377823	1070.0	10000000
1.1103706418063544	1250.0	10000000
1.1104692018867648	1173.0	10000000
1.1105836422029478	1259.0	10000000
1.1106147784465241	942.0	10000000
1.11063260123132	1136.0	10000000
1.1106687852052313	1113.0	10000000
1.1109370254344348	1164.0	10000000
1.1109763052097381	1039.0	10000000
1.111048250491792	1331.0	10000000
1.1110714445937988	1139.0	10000000
1.1110875498199717	1342.0	10000000
1.1111106244676936	1163.0	10000000
1.1112534675966337	1081.0	10000000
1.1112606598068255	1012.0	10000000
1.1113179551073131	967.0	10000000
1.1113908416995883	1262.0	10000000
1.111397418879684	1039.0	10000000
1.1115084306966736	1163.0	10000000
1.111531443356453	1301.0	10000000
1.1115461904768056	1183.0	10000000
1.1115937146210475	1177.0	10000000
1.1116053433100643	1051.0	10000000
1.1117094775929042	1040.0	10000000
1.111740001326892	1160.0	10000000
1.1117738955618792	1050.0	10000000
1.112129371256694	1229.0	10000000
1.1121943642331689	1055.0	10000000
1.1122495505093524	1159.0	10000000
1.1122903060543323	1191.0	10000000
1.1123560138646371	1146.0	10000000
1.1124589989488067	1246.0	10000000
1.1125987194906253	1188.0	10000000
1.1126358263711529	1125.0	10000000
1.112758480653253	1141.0	10000000
1.112988746643886	1003.0	10000000
1.1130544858976599	1031.0	10000000
1.1130880211360448	1115.0	10000000
1.1131400603857062	1223.0	10000000
1.1131407717926831	1268.0	10000000
1.1131825037670704	1168.0	10000000
1.1133741937233437	1010.0	10000000
1.113407878754998	1171.0	10000000
1.1134124319755965	1152.0	10000000
1.1134324181274988	1089.0	10000000
1.1135424636120739	1049.0	10000000
1.1135631573803653	1235.0	10000000
1.1137099178508216	1145.0	10000000
1.1138266691712022	926.0	10000000
1.1138632583849382	960.0	10000000
1.113880297573734	991.0	10000000
1.1138899134985685	1205.0	10000000
1.1140723028375612	1274.0	10000000
1.114214572500965	1030.0	10000000
1.1143733367725903	1092.0	10000000
1.1144917578764049	1033.0	10000000
1.1145892388609326	1202.0	10000000
1.114691003308196	1081.0	10000000
1.1147011607368589	995.0	10000000
1.114710460583506	944.0	10000000
1.1148700187286789	908.0	10000000
1.1150974866110106	1216.0	10000000
1.115098772723624	1211.0	10000000
1.1151707997756641	1100.0	10000000
1.1152299661042555	1040.0	10000000
1.115230362129148	1161.0	10000000
1.1152448147532796	1362.0	10000000
1.1154876515918437	1129.0	10000000
1.1155633182669042	1202.0	10000000
1.115764586102196	1120.0	10000000
1.1160267650725122	1151.0	10000000
1.1160524253366646	1033.0	10000000
1.1162337007831011	976.0	10000000
1.1162899733133338	1168.0	10000000
1.1163508492171237	1109.0	10000000
1.1164161283131595	1044.0	10000000
1.116579474381619	1077.0	10000000
1.11659503127951	1239.0	10000000
1.1167561586410644	1009.0	10000000
1.1167723211676586	1135.0	10000000
1.1167828063340242	1234.0	10000000
1.1168705559941865	1148.0	10000000
1.1168905420773407	1433.0	10000000
1.116988924275262	1245.0	10000000
1.1170871820868258	934.0	10000000
1.1171233712373203	1313.0	10000000
1.11722394631071	1172.0	10000000
1.1172327037260399	1199.0	10000000
1.1173341819190301	1198.0	10000000
1.1173981750305821	1300.0	10000000
1.1174335475496386	1091.0	10000000
1.1175273918511632	1144.0	10000000
1.117626198731117	1202.0	10000000
1.1176871119738538	989.0	10000000
1.1177939029571184	1124.0	10000000
1.1178067941718752	1210.0	10000000
1.1179193889653731	1075.0	10000000
1.1179263696650472	1208.0	10000000
1.1180239666884642	1171.0	10000000
1.1180539450385445	1105.0	10000000
1.1180896196204868	1055.0	10000000
1.1181612319268701	1224.0	10000000
1.1183066522587657	1210.0	10000000
1.118344925567495	1113.0	10000000
1.1184490447942432	991.0	10000000
1.119061347585554	1176.0	10000000
1.1190962172753411	1186.0	10000000
1.1194021258626268	1045.0	10000000
1.1194386236565426	1165.0	10000000
1.119667566516832	1331.0	10000000
1.1197413907255596	1087.0	10000000
1.1197484939759823	1208.0	10000000
1.1197695097630076	1067.0	10000000
1.1198552070041723	1418.0	10000000
1.1198559132160333	1213.0	10000000
1.1198837962055903	1120.0	10000000
1.1199183887933886	1080.0	10000000
1.1199209996590471	1375.0	10000000
1.119980270043727	1052.0	10000000
1.1203199494079663	1186.0	10000000
1.1204387770419313	1362.0	10000000
1.1204496876189638	1112.0	10000000
1.1205341570280385	1182.0	10000000
1.120616457902177	1241.0	10000000
1.1207590493271389	1124.0	10000000
1.1207945786110176	1358.0	10000000
1.1208105812920823	1155.0	10000000
1.1209401006356732	990.0	10000000
1.1210000866229537	1048.0	10000000
1.1211463517461016	1119.0	10000000
1.1212492392448068	1032.0	10000000
1.1213079286435639	1058.0	10000000
1.1213706231443217	1094.0	10000000
1.1213897272196651	1101.0	10000000
1.1214569399716288	1249.0	10000000
1.1214630775872756	1250.0	10000000
1.1215287361728916	1349.0	10000000
1.121643575101094	1110.0	10000000
1.1217704796465462	1336.0	10000000
1.1218250355623238	979.0	10000000
1.1220662593464823	1126.0	10000000
1.1221237103000732	1038.0	10000000
1.122789098629008	1086.0	10000000
1.1228552033135322	1261.0	10000000
1.1228815188416794	1182.0	10000000
1.1230393650427857	1030.0	10000000
1.1231573744979215	1209.0	10000000
1.123198855503721	1177.0	10000000
1.123281559503898	1066.0	10000000
1.1234036314632192	1212.0	10000000
1.1235172746324276	1100.0	10000000
1.1236273551799445	1371.0	10000000
1.1238667356993313	1406.0	10000000
1.123894802319925	965.0	10000000
1.124102005925644	1116.0	10000000
1.1243393559030697	1328.0	10000000
1.12456278261892	1057.0	10000000
1.1245995692075879	1118.0	10000000
1.1246360965111322	948.0	10000000
1.124789527487125	1267.0	10000000
1.1247993566037435	1016.0	10000000
1.1250974440195196	1304.0	10000000
1.125153605185417	1006.0	10000000
1.125400944176255	1254.0	10000000
1.125551372780066	1033.0	10000000
1.1255775195740625	1258.0	10000000
1.1257692488748192	1102.0	10000000
1.1259249178887694	1145.0	10000000
1.1260064684893418	1107.0	10000000
1.1262216503643687	1192.0	10000000
1.126344219482914	1027.0	10000000
1.126415336860521	1149.0	10000000
1.126445448720935	1252.0	10000000
1.1264775770991582	1030.0	10000000
1.1264872940598876	1137.0	10000000
1.1265271990611576	1012.0	10000000
1.1267011160733218	1068.0	10000000
1.1269624336688642	1061.0	10000000
1.1269833113919483	1011.0	10000000
1.127114357198821	1403.0	10000000
1.127241634679856	1064.0	10000000
1.1274864353490257	922.0	10000000
1.1276548302463705	1186.0	10000000
1.1279640402846771	1031.0	10000000
1.1279680385965205	1167.0	10000000
1.127990699010171	1338.0	10000000
1.1280629353143523	1238.0	10000000
1.128125714150018	1204.0	10000000
1.12817983465349	1198.0	10000000
1.128307706064038	983.0	10000000
1.128308523756682	1128.0	10000000
1.1283149149822027	1237.0	10000000
1.1283736183281448	1113.0	10000000
1.12853419281678	1470.0	10000000
1.128588835058182	1127.0	10000000
1.1286244066646702	1190.0	10000000
1.1287706962331414	1111.0	10000000
1.1287792463645787	1164.0	10000000
1.1291566795609462	1263.0	10000000
1.1292995504737622	983.0	10000000
1.1293879449115949	1005.0	10000000
1.1293898725849023	1113.0	10000000
1.1295753107693558	1211.0	10000000
1.1298770244869436	1165.0	10000000
1.129940799211436	1155.0	10000000
1.1301382791189716	925.0	10000000
1.130270294123059	996.0	10000000
1.130336163636647	906.0	10000000
1.1304018942846985	1077.0	10000000
1.1304567932254728	1309.0	10000000
1.1308443218733546	1376.0	10000000
1.1308475067862271	963.0	10000000
1.1310498416199215	1072.0	10000000
1.1311465890401509	1209.0	10000000
1.1312411013736985	1076.0	10000000
1.1312437323405242	998.0	10000000
1.1313985007846397	1007.0	10000000
1.1314467117016953	839.0	10000000
1.1314789517299164	1102.0	10000000
1.1316035441157803	1192.0	10000000
1.131710304905757	1302.0	10000000
1.1318019394344758	1209.0	10000000
1.131898575679688	1001.0	10000000
1.1320508884290557	1046.0	10000000
1.132093138564665	1127.0	10000000
1.1321345427774472	1162.0	10000000
1.1322414752745915	1223.0	10000000
1.1323833113851525	1201.0	10000000
1.1323975003438227	1064.0	10000000
1.132439778268881	1109.0	10000000
1.1324622238980622	1356.0	10000000
1.1325102285891773	1055.0	10000000
1.1326642875340855	1019.0	10000000
1.1326799276717792	1238.0	10000000
1.1328403174194688	1641.0	10000000
1.1331079793367524	1085.0	10000000
1.1331583531306502	1179.0	10000000
1.1332075666308756	1233.0	10000000
1.1332155875511585	1217.0	10000000
1.1332585438310878	1121.0	10000000
1.133261756729186	1170.0	10000000
1.13332131462743	1118.0	10000000
1.1333656002395216	1067.0	10000000
1.1334528336579688	1355.0	10000000
1.1336148691044574	937.0	10000000
1.1337372577162732	1103.0	10000000
1.1337408730599952	1203.0	10000000
1.1337628507701467	1080.0	10000000
1.13383295809644	1212.0	10000000
1.1338366026073097	1317.0	10000000
1.1339732888381029	1165.0	10000000
1.1340223233150262	1096.0	10000000
1.1341862569244472	1189.0	10000000
1.1341937123559878	1411.0	10000000
1.1343040341628732	1079.0	10000000
1.1344318906103497	1097.0	10000000
1.1344346823382014	1262.0	10000000
1.1344877419547412	1133.0	10000000
1.134491036797089	1000.0	10000000
1.1346692736851618	1454.0	10000000
1.1346857786070532	1075.0	10000000
1.1347123345574808	1172.0	10000000
1.134718391286583	1309.0	10000000
1.134758965704294	1096.0	10000000
1.1348258970187572	990.0	10000000
1.1348893718359885	1131.0	10000000
1.1349650361913357	1056.0	10000000
1.1350451094518539	1110.0	10000000
1.1351620665132507	1155.0	10000000
1.1352497738997478	869.0	10000000
1.1354814914383669	1256.0	10000000
1.1355725339400908	1048.0	10000000
1.135668728295906	1135.0	10000000
1.1356768642912531	1241.0	10000000
1.1357824061485475	1115.0	10000000
1.1358224653530795	1248.0	10000000
1.1359405984208402	1017.0	10000000
1.1360312810968485	1318.0	10000000
1.1360482760415371	1276.0	10000000
1.1361239608891684	930.0	10000000
1.1361289001331474	1250.0	10000000
1.1362063576031014	1178.0	10000000
1.1363208781942564	1402.0	10000000
1.1363876154482906	1159.0	10000000
1.1364641542469274	889.0	10000000
1.1365634284698158	1024.0	10000000
1.1365926160601538	1388.0	10000000
1.1367003354058591	1486.0	10000000
1.1368842184707368	1067.0	10000000
1.1368939552697548	1172.0	10000000
1.1369921894102748	1100.0	10000000
1.1370284137859878	1147.0	10000000
1.1371800699555414	1086.0	10000000
1.1373147338377425	1096.0	10000000
1.1374523511085863	1175.0	10000000
1.137505522912521	1211.0	10000000
1.137661826532529	1194.0	10000000
1.1376957244253918	1092.0	10000000
1.138291887101033	1155.0	10000000
1.1382955157895798	1144.0	10000000
1.1383813859318617	1329.0	10000000
1.1384202262871548	1041.0	10000000
1.138471939371081	1106.0	10000000
1.1385532627617592	1067.0	10000000
1.1388427153334075	1047.0	10000000
1.1388988682954602	1269.0	10000000
1.138965403881703	1286.0	10000000
1.1390307896315734	919.0	10000000
1.1390949047011605	1235.0	10000000
1.1391612738526486	1146.0	10000000
1.1392220099349646	1267.0	10000000
1.1392715950775671	1226.0	10000000
1.1392734880947577	1194.0	10000000
1.1392823383249802	1108.0	10000000
1.1393146082938634	1095.0	10000000
1.1394918815166797	1053.0	10000000
1.13959009151558	1392.0	10000000
1.1401391961809302	1388.0	10000000
1.1402659444992955	1166.0	10000000
1.140342513477358	978.0	10000000
1.1404094385611905	969.0	10000000
1.1404729087146062	1140.0	10000000
1.1404751932005963	988.0	10000000
1.14048858297509	1095.0	10000000
1.140494786541543	1171.0	10000000
1.1404980784618588	961.0	10000000
1.1406013105368311	1265.0	10000000
1.1406238588378808	1209.0	10000000
1.1407614618917536	1009.0	10000000
1.1407680467414547	1398.0	10000000
1.1409172003762489	1063.0	10000000
1.1410344410189284	1239.0	10000000
1.1412063586649404	1167.0	10000000
1.1412124284052496	1158.0	10000000
1.1413244904675228	1289.0	10000000
1.1414050808045355	1031.0	10000000
1.1414393527109703	1372.0	10000000
1.1414434650670835	1410.0	10000000
1.141559108843301	1184.0	10000000
1.1416112135971177	1080.0	10000000
1.1416780940463105	1126.0	10000000
1.141739064175984	1073.0	10000000
1.1417592985881106	1174.0	10000000
1.1419154304320578	987.0	10000000
1.142022115008305	1305.0	10000000
1.1420392744916228	1132.0	10000000
1.1420886551279366	1280.0	10000000
1.1421113781116246	1036.0	10000000
1.1421751861969316	1004.0	10000000
1.1421936407777071	1248.0	10000000
1.142196191348246	999.0	10000000
1.1422170845272146	1186.0	10000000
1.1422206657636775	1183.0	10000000
1.1422388442115992	1087.0	10000000
1.1422672165156258	1167.0	10000000
1.1423230756644709	1010.0	10000000
1.1425179836573682	1307.0	10000000
1.1425999387108452	1113.0	10000000
1.1426622433410605	1140.0	10000000
1.1427845283346212	1128.0	10000000
1.142830821027356	1152.0	10000000
1.1428924596884955	1128.0	10000000
1.143083855307367	1066.0	10000000
1.1431562895228933	1199.0	10000000
1.1432135256590703	1179.0	10000000
1.1432185777467587	1123.0	10000000
1.1432882020874526	1134.0	10000000
1.1434607698287942	1105.0	10000000
1.14354618715388	1158.0	10000000
1.1435713340984237	1117.0	10000000
1.1435873329239374	1304.0	10000000
1.143725020672289	1139.0	10000000
1.1438162067971538	1030.0	10000000
1.1438582127207	1035.0	10000000
1.1438807516085188	1078.0	10000000
1.1441061378656965	1271.0	10000000
1.1442470946236285	1154.0	10000000
1.1444039506863342	1104.0	10000000
1.1444217501610106	1229.0	10000000
1.1447410254137251	1479.0	10000000
1.1449896636218546	1365.0	10000000
1.145097898510984	1051.0	10000000
1.1451589426415067	1267.0	10000000
1.1452720204191364	1226.0	10000000
1.1452889183161463	1121.0	10000000
1.1454253604744156	1403.0	10000000
1.1454861753006875	1234.0	10000000
1.145568851137836	1328.0	10000000
1.14609277162697	893.0	10000000
1.1462339694036008	1322.0	10000000
1.1464403459971102	1113.0	10000000
1.146531527715053	987.0	10000000
1.1465810589814742	1314.0	10000000
1.1465962312251667	1202.0	10000000
1.1469419462513188	1300.0	10000000
1.1469707190910214	1024.0	10000000
1.1470003254297096	1056.0	10000000
1.1471195789143311	1354.0	10000000
1.1472023689620812	971.0	10000000
1.1473027537346072	1124.0	10000000
1.1473516817331475	1131.0	10000000
1.1473668245322406	1128.0	10000000
1.1475476431604459	1011.0	10000000
1.1476238373392884	1145.0	10000000
1.1476350605159522	1298.0	10000000
1.1476564615938232	1210.0	10000000
1.1476579885877571	1395.0	10000000
1.147816774899715	1023.0	10000000
1.1479304016582883	1028.0	10000000
1.1479737445042844	1493.0	10000000
1.1481836957709248	1271.0	10000000
1.1482657657568305	1284.0	10000000
1.1482699656764697	1043.0	10000000
1.1483766964882176	1263.0	10000000
1.148422636789114	1016.0	10000000
1.1484549813453675	1013.0	10000000
1.1484759549395838	1130.0	10000000
1.1485396823100076	1256.0	10000000
1.1486656219809557	1190.0	10000000
1.148683120389859	1189.0	10000000
1.1487669352609056	1250.0	10000000
1.1487908428156386	1377.0	10000000
1.1488551616804878	1154.0	10000000
1.148987901508837	1194.0	10000000
1.1490420553856624	1046.0	10000000
1.1490666400022294	1128.0	10000000
1.1492107550184536	1301.0	10000000
1.1492291583973908	1256.0	10000000
1.1492928787437895	1239.0	10000000
1.1492956955189475	1131.0	10000000
1.1494900915804698	870.0	10000000
1.1496549823703837	961.0	10000000
1.1496971814862451	1118.0	10000000
1.1497214212632514	1224.0	10000000
1.1497768381474265	1144.0	10000000
1.149787919242153	1134.0	10000000
1.1497995774427752	1015.0	10000000
1.1498026946842657	1059.0	10000000
1.1499735217297482	1177.0	10000000
1.1500439574615902	1288.0	10000000
1.1500987965714309	1192.0	10000000
1.1501705508821365	1070.0	10000000
1.1502052020116174	1160.0	10000000
1.1502345265835483	986.0	10000000
1.1502485605634978	1067.0	10000000
1.1503074052748543	1126.0	10000000
1.150354163953878	1465.0	10000000
1.1503901731866286	1497.0	10000000
1.1503914281095242	1329.0	10000000
1.150783108078988	1110.0	10000000
1.1507854328587883	1256.0	10000000
1.1509370133378078	1131.0	10000000
1.1509414121763024	1280.0	10000000
1.1512727815208692	1408.0	10000000
1.15136055749919	1015.0	10000000
1.1516242276068809	1436.0	10000000
1.1516297374777626	912.0	10000000
1.1516319434436335	1198.0	10000000
1.1516383642903767	1110.0	10000000
1.1518557320359315	1307.0	10000000
1.151883659707558	1117.0	10000000
1.1519412864582588	1447.0	10000000
1.1519780673693538	892.0	10000000
1.1520185571645731	1174.0	10000000
1.1520558470392248	1240.0	10000000
1.1522290729768598	1174.0	10000000
1.1522443255101822	1105.0	10000000
1.1524794582707445	1486.0	10000000
1.1524820034648	1147.0	10000000
1.1525468753915538	1036.0	10000000
1.1529289634020774	1331.0	10000000
1.1531239647692042	1081.0	10000000
1.1532621741345517	1277.0	10000000
1.1533652264430434	1032.0	10000000
1.1533802364766756	1054.0	10000000
1.1534233032140355	1192.0	10000000
1.1535368369875567	1323.0	10000000
1.153793114129564	1184.0	10000000
1.1538573287652543	996.0	10000000
1.1540015581639065	1178.0	10000000
1.1541688046687058	949.0	10000000
1.1541728397367004	1050.0	10000000
1.1542185497229729	871.0	10000000
1.1543101348110336	1200.0	10000000
1.15434739294975	1115.0	10000000
1.1544183995393456	1161.0	10000000
1.1545025635191977	1175.0	10000000
1.1545229519009617	1064.0	10000000
1.1545820767373192	1110.0	10000000
1.1547137161150736	1067.0	10000000
1.154802363772888	949.0	10000000
1.1548309688678189	1359.0	10000000
1.1550365999306642	1151.0	10000000
1.1550760016189678	1083.0	10000000
1.1551151310372827	1235.0	10000000
1.1551950335007608	1019.0	10000000
1.1552558758946194	1253.0	10000000
1.1553752955975007	1011.0	10000000
1.1555006688299971	1152.0	10000000
1.1555537067428587	1330.0	10000000
1.1555699998284554	1210.0	10000000
1.155688325004154	1264.0	10000000
1.1557774946397297	1044.0	10000000
1.1559145066014012	1227.0	10000000
1.1560063055045624	1141.0	10000000
1.1561574454566828	1248.0	10000000
1.156308197302248	1052.0	10000000
1.1563765875341998	1151.0	10000000
1.1564409969598617	1301.0	10000000
1.1564760528655262	1116.0	10000000
1.1565088218351784	991.0	10000000
1.1565257606325765	1122.0	10000000
1.1565604643705505	1168.0	10000000
1.1566568541196909	814.0	10000000
1.1566786329102428	1040.0	10000000
1.156695979113552	1226.0	10000000
1.1567207743205468	1153.0	10000000
1.1567216446260689	971.0	10000000
1.1568502132480538	1053.0	10000000
1.1568594850149858	1080.0	10000000
1.156928580193905	1180.0	10000000
1.1570375119768177	1267.0	10000000
1.1570841346188834	1021.0	10000000
1.15721825896985	1244.0	10000000
1.1573792897448727	1268.0	10000000
1.1574882749660749	1044.0	10000000
1.1575836370025092	993.0	10000000
1.1576909235413244	1132.0	10000000
1.157772684779291	1210.0	10000000
1.1579144571068052	1277.0	10000000
1.1580322864892003	1290.0	10000000
1.1581711991471713	930.0	10000000
1.1582766053458635	1152.0	10000000
1.1582938891047063	1350.0	10000000
1.1583054837204951	1172.0	10000000
1.158381869488558	1151.0	10000000
1.1584887123340883	1178.0	10000000
1.1585340824939312	1103.0	10000000
1.1587330525335622	1092.0	10000000
1.1587606265675878	993.0	10000000
1.1589413126365486	1114.0	10000000
1.1589534596129822	1060.0	10000000
1.1589656165709177	1169.0	10000000
1.1593210735817128	1045.0	10000000
1.1593852831133795	1238.0	10000000
1.1595296014399257	1223.0	10000000
1.1595577277121143	1035.0	10000000
1.1595780307050678	1218.0	10000000
1.1595866971739368	1118.0	10000000
1.159805283794784	1103.0	10000000
1.1599607842192192	1116.0	10000000
1.160025484862551	1189.0	10000000
1.1600543903262142	1290.0	10000000
1.1602421567308576	1204.0	10000000
1.1604183949663391	1259.0	10000000
1.1604651075317665	1032.0	10000000
1.1605044343985984	1003.0	10000000
1.1606207540003983	1025.0	10000000
1.1606268507229198	1038.0	10000000
1.1606422144363373	1246.0	10000000
1.1607214954573788	1167.0	10000000
1.1608755529915773	1225.0	10000000
1.1608942616926192	1190.0	10000000
1.1610182348205176	1308.0	10000000
1.1610367671149198	1335.0	10000000
1.1611296383378464	832.0	10000000
1.161387786300331	1196.0	10000000
1.1617458167310954	1081.0	10000000
1.1618505852768892	1267.0	10000000
1.161997566822631	1086.0	10000000
1.1621676663054157	1085.0	10000000
1.1621772030174378	1250.0	10000000
1.1622478572585462	1025.0	10000000
1.162283495990753	1171.0	10000000
1.162456991566703	967.0	10000000
1.162482426174945	1235.0	10000000
1.1625720615173976	1096.0	10000000
1.1625996251947075	1178.0	10000000
1.162705423695622	1130.0	10000000
1.162780037372492	1206.0	10000000
1.1628674550658504	1134.0	10000000
1.1629200611753343	992.0	10000000
1.1629729392627943	1046.0	10000000
1.1630379487594809	1075.0	10000000
1.1631100137130226	991.0	10000000
1.1631185528320338	1143.0	10000000
1.1631288984080157	1146.0	10000000
1.163433689459418	1151.0	10000000
1.163536290006287	1206.0	10000000
1.1636868780224676	1434.0	10000000
1.1637107559282558	1134.0	10000000
1.1638150160743357	1239.0	10000000
1.1640151602907949	1066.0	10000000
1.1640213485291642	1358.0	10000000
1.1641133671834594	1040.0	10000000
1.1643225282565708	1242.0	10000000
1.1643495192759945	1200.0	10000000
1.1643691536810654	1089.0	10000000
1.1643848693620682	1372.0	10000000
1.1644223850243982	1214.0	10000000
1.1645665270812668	1012.0	10000000
1.1646157308585805	1048.0	10000000
1.1648385324833952	1209.0	10000000
1.1650511629902858	1158.0	10000000
1.1650724303887563	1096.0	10000000
1.1653387238092114	1148.0	10000000
1.165401430089448	1166.0	10000000
1.1654138852608895	1514.0	10000000
1.1654156172960208	1103.0	10000000
1.165503299169184	1073.0	10000000
1.1656097996356791	957.0	10000000
1.1656338174227163	1500.0	10000000
1.1657344153981417	1270.0	10000000
1.1657526628869688	1156.0	10000000
1.1659319509830466	1367.0	10000000
1.165957396154917	1262.0	10000000
1.1659857274091003	1218.0	10000000
1.165987442090092	1194.0	10000000
1.1660443152326463	1068.0	10000000
1.166242750730763	1231.0	10000000
1.1664147254377142	1273.0	10000000
1.1664507000755306	1195.0	10000000
1.1667170413306496	1115.0	10000000
1.166721793750666	1020.0	10000000
1.1669561140078786	1341.0	10000000
1.167037426530796	1041.0	10000000
1.167132180821079	979.0	10000000
1.1672025673924915	1389.0	10000000
1.1673160836044674	1221.0	10000000
1.1673409528073535	1131.0	10000000
1.1674815941838008	1408.0	10000000
1.1674847764121845	1085.0	10000000
1.1675445126724429	1109.0	10000000
1.1675722563973403	1199.0	10000000
1.1677012795123338	1473.0	10000000
1.16770643484807	953.0	10000000
1.16799160319869	1251.0	10000000
1.1680076319576884	1098.0	10000000
1.1681496744824078	1291.0	10000000
1.168334598275102	1164.0	10000000
1.1683431644206828	1028.0	10000000
1.1683840787442188	1189.0	10000000
1.168394915552008	1025.0	10000000
1.168491001428464	1116.0	10000000
1.1685172910401218	1165.0	10000000
1.1685798971205503	1250.0	10000000
1.1685998549089671	1185.0	10000000
1.1686360392021895	1175.0	10000000
1.1687969068641455	1104.0	10000000
1.1689410167874024	1212.0	10000000
1.1689666358367896	1153.0	10000000
1.1691194128891067	1248.0	10000000
1.1691972116717453	1222.0	10000000
1.169222022896056	1239.0	10000000
1.169255881585359	1093.0	10000000
1.1693198554641024	1197.0	10000000
1.1694355745875882	1271.0	10000000
1.1695075079800468	1248.0	10000000
1.1695669921848495	1011.0	10000000
1.1697028244529224	987.0	10000000
1.1697837963063569	1435.0	10000000
1.1700359863222274	1337.0	10000000
1.1700487033527631	1224.0	10000000
1.1701911513983922	1377.0	10000000
1.1702650686896592	1020.0	10000000
1.1703150024028126	1071.0	10000000
1.170379826366608	1194.0	10000000
1.1704039464224594	1126.0	10000000
1.1704408671039148	1125.0	10000000
1.1704637194177798	1120.0	10000000
1.170577151049337	1344.0	10000000
1.1706651317600316	1222.0	10000000
1.1707917726830277	1038.0	10000000
1.1711583601124622	1175.0	10000000
1.1713240112885588	1127.0	10000000
1.1713495754367291	1475.0	10000000
1.1713630991878967	1368.0	10000000
1.1714677295029694	1258.0	10000000
1.1716139280023954	1255.0	10000000
1.1716407932243278	1211.0	10000000
1.1717021457737382	1243.0	10000000
1.1719458342773077	1170.0	10000000
1.1722496671390243	1230.0	10000000
1.1723173824105095	1519.0	10000000
1.1723230030523126	1219.0	10000000
1.1726305370795962	1117.0	10000000
1.172730785198546	1248.0	10000000
1.1728568535107189	1252.0	10000000
1.172910720752768	1302.0	10000000
1.1729830722477477	1237.0	10000000
1.1730120828580302	1173.0	10000000
1.173605653305045	1275.0	10000000
1.1736245261816256	1128.0	10000000
1.1738418761292708	1219.0	10000000
1.1739675245570926	1417.0	10000000
1.173996222742478	1217.0	10000000
1.174028817279106	1149.0	10000000
1.1740502524092535	936.0	10000000
1.1743199887469165	1281.0	10000000
1.174321341686707	1416.0	10000000
1.174363258271713	1299.0	10000000
1.1743697536182285	1157.0	10000000
1.1745211507942834	1039.0	10000000
1.174667104070817	1114.0	10000000
1.174680591194447	1184.0	10000000
1.1747463896029533	1032.0	10000000
1.1748116741271084	1136.0	10000000
1.1748289994660794	1089.0	10000000
1.174869197018247	1193.0	10000000
1.1749872210917385	1360.0	10000000
1.1751158009304383	1170.0	10000000
1.1755000047743829	1219.0	10000000
1.175942044059358	1061.0	10000000
1.1760003248855402	1379.0	10000000
1.1760180407259295	1059.0	10000000
1.1761057338244365	1085.0	10000000
1.1761641532484235	1259.0	10000000
1.1762624393801997	1150.0	10000000
1.17633795359782	1266.0	10000000
1.1765570111035992	1099.0	10000000
1.1765757072198315	1247.0	10000000
1.176655662344885	941.0	10000000
1.1767560749530237	1280.0	10000000
1.1770593445490198	1234.0	10000000
1.1770827512652018	854.0	10000000
1.1770959985545228	1385.0	10000000
1.1771206689194205	1026.0	10000000
1.1773096963921734	1110.0	10000000
1.177351114575905	1256.0	10000000
1.1773626950885805	1108.0	10000000
1.1775183094965538	960.0	10000000
1.1775315139793865	1207.0	10000000
1.1776327992341016	1041.0	10000000
1.1776594815960253	1177.0	10000000
1.1777389984130888	1377.0	10000000
1.1779362420493618	1323.0	10000000
1.178098533002193	968.0	10000000
1.1781217855149393	1227.0	10000000
1.1781502956499248	924.0	10000000
1.1782166531323988	1149.0	10000000
1.1782454423674462	1239.0	10000000
1.1783830011423282	1100.0	10000000
1.1784647378445448	1093.0	10000000
1.1784675660733337	1275.0	10000000
1.1786447928629116	924.0	10000000
1.178654254073198	1151.0	10000000
1.1786682236984394	1163.0	10000000
1.178823768251422	1109.0	10000000
1.1790946099137662	1368.0	10000000
1.17914538777691	1136.0	10000000
1.1797233381647385	980.0	10000000
1.1797630084374862	1253.0	10000000
1.1797782361600402	1248.0	10000000
1.1799547437649471	1343.0	10000000
1.1800156169998668	1118.0	10000000
1.1801314702435568	1063.0	10000000
1.180142463170148	1207.0	10000000
1.1802250401172334	1278.0	10000000
1.1804747647013258	1392.0	10000000
1.180610449008621	1206.0	10000000
1.1809095450537663	1150.0	10000000
1.1811793336679497	1111.0	10000000
1.1811953072846584	1330.0	10000000
1.1812008553315985	1117.0	10000000
1.1812972822328125	1223.0	10000000
1.1813057583329862	1109.0	10000000
1.1815128320699542	1201.0	10000000
1.1815416508939771	925.0	10000000
1.181594320102244	939.0	10000000
1.1816595830870005	1307.0	10000000
1.181708760917132	1051.0	10000000
1.1819022797610166	1117.0	10000000
1.182176359627385	977.0	10000000
1.1821787472780083	1248.0	10000000
1.1821969375442956	1131.0	10000000
1.1823516071960125	1070.0	10000000
1.182356638629264	1226.0	10000000
1.182375516259029	1315.0	10000000
1.1824604861415524	1545.0	10000000
1.1826948059435036	1181.0	10000000
1.1827834533355277	1144.0	10000000
1.1828089056985849	1056.0	10000000
1.183167287304763	1102.0	10000000
1.1831743514329298	1246.0	10000000
1.1831895517773603	907.0	10000000
1.183280627045192	1155.0	10000000
1.183418389705603	1177.0	10000000
1.1834420889855215	1157.0	10000000
1.1834704622575418	1188.0	10000000
1.1836312036108667	1178.0	10000000
1.1836820976359794	1347.0	10000000
1.183887914441765	1171.0	10000000
1.1840667640791092	1110.0	10000000
1.1840795292187851	1240.0	10000000
1.1840889069846847	1277.0	10000000
1.1841507401592306	1096.0	10000000
1.1841770660653943	1331.0	10000000
1.1841969870438376	1014.0	10000000
1.1843283775734306	979.0	10000000
1.1843348956626012	1309.0	10000000
1.1843991015729418	1042.0	10000000
1.1845218646935405	1090.0	10000000
1.1847568192654447	1284.0	10000000
1.184920156670314	1215.0	10000000
1.185117025411237	1117.0	10000000
1.1851809499189758	976.0	10000000
1.1852803372420997	1141.0	10000000
1.1854217572300865	1398.0	10000000
1.1854294913596044	1232.0	10000000
1.18556202225398	1342.0	10000000
1.185570362721984	995.0	10000000
1.185707088693301	1238.0	10000000
1.1857110149351004	1130.0	10000000
1.1857669877840924	1407.0	10000000
1.1858532234101222	1509.0	10000000
1.1858682935772158	985.0	10000000
1.1859569242539716	1423.0	10000000
1.1859908816532123	1158.0	10000000
1.1861429805355852	1220.0	10000000
1.1861870154952303	1162.0	10000000
1.1863456348786103	1068.0	10000000
1.1866319861970631	1031.0	10000000
1.1867920883839371	1181.0	10000000
1.1871026523434516	1111.0	10000000
1.1872093678088578	1038.0	10000000
1.187221901310518	1309.0	10000000
1.187235285917542	1165.0	10000000
1.187281497294287	1150.0	10000000
1.187633804963086	1204.0	10000000
1.1877435484219692	1319.0	10000000
1.1878678230333386	1061.0	10000000
1.1878931187973083	1166.0	10000000
1.1879226741362228	1422.0	10000000
1.1880770240662866	1068.0	10000000
1.1880893713410392	1261.0	10000000
1.1882640603066108	1430.0	10000000
1.188396925728291	1129.0	10000000
1.1885611319180054	1214.0	10000000
1.188591607888528	1084.0	10000000
1.1887367681442904	1218.0	10000000
1.1888888108948101	1661.0	10000000
1.188893777368802	1135.0	10000000
1.1891898192533854	1300.0	10000000
1.1891914188755877	1158.0	10000000
1.1894658382870509	1154.0	10000000
1.1894995286651324	1325.0	10000000
1.1895481780949009	1050.0	10000000
1.1896110514971645	1108.0	10000000
1.1896444544707203	1138.0	10000000
1.1896742321317035	1044.0	10000000
1.1897372577069398	1116.0	10000000
1.189978987047675	1168.0	10000000
1.1900133277605345	1232.0	10000000
1.1900217209721775	1117.0	10000000
1.190182180860932	1046.0	10000000
1.1902095504721621	1057.0	10000000
1.1902704565317332	1203.0	10000000
1.1903082416145545	1155.0	10000000
1.1903530903298656	1047.0	10000000
1.1903572684381083	1238.0	10000000
1.1906158309705437	1214.0	10000000
1.1907308572416315	1111.0	10000000
1.1907458117215344	1027.0	10000000
1.1908876105259782	948.0	10000000
1.1909204133477216	1390.0	10000000
1.1909382720765451	1065.0	10000000
1.190945554319878	1215.0	10000000
1.1910810305218795	947.0	10000000
1.19122862544245	1445.0	10000000
1.1912808502735124	1156.0	10000000
1.1912813377483855	1096.0	10000000
1.1914282836842895	1076.0	10000000
1.1914511002328267	1170.0	10000000
1.1914522131612528	1336.0	10000000
1.1914806649156175	1106.0	10000000
1.1916175919048553	1275.0	10000000
1.191697644618572	1222.0	10000000
1.1917297297383924	1295.0	10000000
1.1919159857278134	1163.0	10000000
1.1919354900659958	1141.0	10000000
1.191942837527852	1100.0	10000000
[truncated: 48,000 more rows]
