# Supplementary material for: The evolutionary maintenance of Lévy flight foraging
Source: PLoS Comput Biol. 2022 Jan 18;18(1):e1009490. doi: 10.1371/journal.pcbi.1009490 (PMC8797186; doi:10.1371/journal.pcbi.1009490)
Supplement: S1 Data — (ZIP) [file pcbi.1009490.s005.zip › S1_Data/single_generation_data/speed_1/levy_dim_3_results/fd_aol0]

1.0000678314070583	68.803278	500000500000
1.0001178221200575	19.331856	500000500000
1.000210264148714	42.539417	500000500000
1.0002279472424016	88.388224	500000500000
1.000244022790416	52.218503	500000500000
1.0003020598196413	77.662477	500000500000
1.0003294877029147	50.461151	500000500000
1.0004005674854617	62.881924	500000500000
1.0004081845008108	40.431895	500000500000
1.0004385965433518	54.198354	500000500000
1.0004544210114226	14.497017	500000500000
1.0004788735548111	27.50246	500000500000
1.0006084274434308	88.765514	500000500000
1.0006122587509685	10.654675	500000500000
1.0007640077353341	65.657813	500000500000
1.0010179659486758	73.652684	500000500000
1.0011208959903992	56.225265	500000500000
1.001232459907281	103.709204	500000500000
1.0012645088894447	47.47632	500000500000
1.001322736265787	55.446338	500000500000
1.0014105109305862	77.676153	500000500000
1.001435148593329	34.307506	500000500000
1.0014764513846637	80.760792	500000500000
1.0015156758546326	87.853475	500000500000
1.0015819970049868	82.764174	500000500000
1.001648918208625	36.405828	500000500000
1.0018048788976266	19.598849	500000500000
1.0018187954833593	19.097363	500000500000
1.001857547760879	63.780571	500000500000
1.001926185875164	20.515204	500000500000
1.0020014877856334	27.343809	500000500000
1.0020529936907026	114.388498	500000500000
1.0024359752921777	84.124371	500000500000
1.0028253085144314	46.670089	500000500000
1.002995187991539	14.867315	500000500000
1.0029968935110536	83.01644	500000500000
1.0030945503601854	101.731811	500000500000
1.0031187139455668	107.778649	500000500000
1.003253797349807	75.347524	500000500000
1.0034294318111456	91.030164	500000500000
1.003639911703629	66.025547	500000500000
1.0037269920581968	48.84161	500000500000
1.003755959239886	56.297086	500000500000
1.0037881773117658	36.192232	500000500000
1.0038417155463728	57.46161	500000500000
1.0038542763189464	34.621907	500000500000
1.0039135325129729	135.464948	500000500000
1.0039619789300556	114.795473	500000500000
1.0042055785253066	43.210858	500000500000
1.004273316607668	72.52244	500000500000
1.0042943570420535	27.555816	500000500000
1.004309363983777	46.228321	500000500000
1.0044516993291417	28.624158	500000500000
1.0046136824977294	67.099921	500000500000
1.0046305919429157	71.549847	500000500000
1.0047840076663204	48.038228	500000500000
1.0048776674426076	62.720507	500000500000
1.0048928956950895	35.292222	500000500000
1.0049339235008763	85.452661	500000500000
1.0051657405336158	49.704096	500000500000
1.0051913716119223	56.598216	500000500000
1.0052667860035975	23.34457	500000500000
1.0052931509884768	44.746951	500000500000
1.0053584605760149	12.748007	500000500000
1.0054685058223314	57.898276	500000500000
1.0054753853253526	121.770078	500000500000
1.0054782598895442	63.102768	500000500000
1.0055136386641852	58.850583	500000500000
1.0057738354205776	37.503121	500000500000
1.0057902794688576	74.729158	500000500000
1.0058000307176775	24.364082	500000500000
1.005800951163294	24.694227	500000500000
1.0058619088177103	61.885045	500000500000
1.0058728569184758	79.861739	500000500000
1.005990502397596	61.591432	500000500000
1.0060891229936244	50.16155	500000500000
1.0060898243270375	29.663311	500000500000
1.0061164849863171	37.245637	500000500000
1.006168487599505	116.052777	500000500000
1.0062765100622824	45.500926	500000500000
1.0062791633441055	18.253471	500000500000
1.0063596032159658	34.776733	500000500000
1.0064045547252327	22.750307	500000500000
1.0064352437313409	57.34308	500000500000
1.0065892694183085	24.417757	500000500000
1.0066667552404471	6.856129	500000500000
1.00687449455694	105.060459	500000500000
1.0068945035021906	13.839845	500000500000
1.0068972995651273	39.920704	500000500000
1.0069042022479753	241.437246	500000500000
1.006947914582095	69.494452	500000500000
1.0069495659725385	59.84707	500000500000
1.0070553363888892	48.787979	500000500000
1.007105666157562	164.763366	500000500000
1.0071171747832208	78.36493	500000500000
1.0071284815247386	107.184417	500000500000
1.0071379270235992	38.193418	500000500000
1.0072728924857983	16.417664	500000500000
1.0073309640557735	25.203679	500000500000
1.0074941010675822	96.631317	500000500000
1.00764315004611	58.644178	500000500000
1.007673752727506	17.167319	500000500000
1.0081899689290448	15.949905	500000500000
1.0082103417704704	32.82789	500000500000
1.0082348017389366	115.167713	500000500000
1.0082646816722098	103.705629	500000500000
1.0083218205884328	68.722901	500000500000
1.0083508142791568	44.594284	500000500000
1.0083579080574854	92.222436	500000500000
1.0085403169689662	15.863679	500000500000
1.008542329682058	12.316747	500000500000
1.0086314837164023	30.023581	500000500000
1.008668827996448	155.549581	500000500000
1.0087684101670218	87.820551	500000500000
1.0089689510850794	20.800771	500000500000
1.0091034791691802	132.355964	500000500000
1.0091149136112103	117.890406	500000500000
1.0091851682715594	81.564756	500000500000
1.0091905119786229	82.793256	500000500000
1.009223767224417	47.831709	500000500000
1.0093714408930117	83.266548	500000500000
1.009472416618186	57.768356	500000500000
1.009479177483317	94.786413	500000500000
1.009555801008323	43.205741	500000500000
1.0096372312260185	39.722346	500000500000
1.0096438827239749	37.575456	500000500000
1.0098583212448196	67.65429	500000500000
1.0099543190438258	85.217335	500000500000
1.0100754504705691	86.743433	500000500000
1.0100984058447329	57.015294	500000500000
1.010112506406078	55.486994	500000500000
1.0102223953621472	61.392948	500000500000
1.0103649302642743	41.321115	500000500000
1.010382380048645	29.228467	500000500000
1.0104226115015915	28.428802	500000500000
1.0104252756511607	57.906418	500000500000
1.0105540958777406	128.31865	500000500000
1.0107226478696487	38.897605	500000500000
1.0107453311564765	25.09724	500000500000
1.010809728241158	79.575699	500000500000
1.0109759880919442	120.787529	500000500000
1.0110390713456732	115.193278	500000500000
1.011090630080708	38.450546	500000500000
1.0111567681220563	27.694971	500000500000
1.0112525896581923	54.573881	500000500000
1.0112618401374571	51.997393	500000500000
1.0113051025238622	56.266498	500000500000
1.0113303659524155	130.320736	500000500000
1.0114556629179412	43.435379	500000500000
1.0114901027445236	48.413922	500000500000
1.0118849775004843	49.116079	500000500000
1.011902602901572	52.193331	500000500000
1.0119116506178123	38.980749	500000500000
1.011948963412748	19.05267	500000500000
1.0120606131855816	110.386799	500000500000
1.012184637546545	101.891366	500000500000
1.0121850183805303	66.439045	500000500000
1.0124556773873268	92.364556	500000500000
1.0126823240167295	10.409366	500000500000
1.0128064343236338	71.030718	500000500000
1.0130306333411374	91.42428	500000500000
1.0132579498694425	52.250046	500000500000
1.01335571187422	68.464682	500000500000
1.0134658224615825	11.479119	500000500000
1.013748399003527	93.380368	500000500000
1.0138131150646603	31.83133	500000500000
1.013835921263292	52.555893	500000500000
1.0139085760106985	10.715062	500000500000
1.0143360659199223	85.453517	500000500000
1.014404061913098	80.896125	500000500000
1.0145416437439243	14.344008	500000500000
1.0147187453285187	84.653135	500000500000
1.0150200304972858	46.097991	500000500000
1.0151080920483426	25.247598	500000500000
1.015316635622495	30.272457	500000500000
1.0154503375996158	68.121926	500000500000
1.015527199896337	36.470922	500000500000
1.0156367906554529	74.194207	500000500000
1.0157213242341647	60.560953	500000500000
1.0157416363267904	57.334377	500000500000
1.0158184474762568	22.811017	500000500000
1.0159514438761366	52.555392	500000500000
1.0160616354112082	49.182391	500000500000
1.0160946587979829	46.697956	500000500000
1.0162457312721351	54.319463	500000500000
1.0164927747759245	56.75878	500000500000
1.016494412415566	89.374698	500000500000
1.0165462871370126	13.460324	500000500000
1.016596822256279	66.963796	500000500000
1.01659913282485	57.424839	500000500000
1.0167993341863233	76.410171	500000500000
1.0168006914369463	23.450427	500000500000
1.0171795744694023	74.358888	500000500000
1.0171818943626811	75.816064	500000500000
1.0172333280221122	57.966001	500000500000
1.0174159327780803	17.701348	500000500000
1.0174899284306802	95.135593	500000500000
1.0176806070795863	196.229889	500000500000
1.018140014945397	48.565957	500000500000
1.018242307246041	33.658743	500000500000
1.018306395099739	49.231784	500000500000
1.0183312536446392	12.738645	500000500000
1.0183752812247373	12.688978	500000500000
1.018470782100484	18.048587	500000500000
1.018564545023783	42.726863	500000500000
1.0186029970114814	33.098757	500000500000
1.0186808813203094	104.657142	500000500000
1.0187008806689877	54.345037	500000500000
1.0187211517526549	19.749421	500000500000
1.0187981231157237	100.190182	500000500000
1.018837363460204	105.13445	500000500000
1.0188613522093046	66.697882	500000500000
1.0189601077026436	43.139837	500000500000
1.0190022952866795	89.331162	500000500000
1.0190208022994636	33.296925	500000500000
1.019034084821688	33.407846	500000500000
1.0191348313846762	77.201676	500000500000
1.0191458819067136	125.284936	500000500000
1.0191498809949526	75.248028	500000500000
1.0193018131337768	58.3282	500000500000
1.0194578237828302	70.072488	500000500000
1.019571171046634	76.73099	500000500000
1.0195785241210222	44.649855	500000500000
1.0196867672568857	9.930392	500000500000
1.0197430320206515	75.963598	500000500000
1.0197997606269291	6.272243	500000500000
1.0199493137762574	59.66291	500000500000
1.0200105716624266	59.271051	500000500000
1.0200583119085669	15.103251	500000500000
1.020106139343954	46.907102	500000500000
1.020250187739939	50.118479	500000500000
1.0204871065576469	45.526993	500000500000
1.0204902353288068	70.230154	500000500000
1.0204934812459738	83.738902	500000500000
1.0205060412701883	9.522134	500000500000
1.0207785597243535	78.266489	500000500000
1.0207830742742137	56.75725	500000500000
1.0208007153233352	92.163228	500000500000
1.0208579527748625	56.263915	500000500000
1.0210186505684573	47.412549	500000500000
1.0210761460558695	62.48981	500000500000
1.021140704009609	66.926552	500000500000
1.0211795291123085	101.010437	500000500000
1.021220859780065	60.962541	500000500000
1.021313756594603	36.834862	500000500000
1.021391278252979	54.457534	500000500000
1.0214044429987414	37.557172	500000500000
1.0214294338349457	96.106429	500000500000
1.0214345395924922	53.794379	500000500000
1.0215656370430533	31.101043	500000500000
1.0216790001234228	89.116486	500000500000
1.0217448268210023	72.583213	500000500000
1.0218032744763312	29.37237	500000500000
1.0218106340949251	16.210009	500000500000
1.0220104443537992	47.542888	500000500000
1.0220539661466868	40.662411	500000500000
1.0221468424524962	64.613576	500000500000
1.022213703718457	13.731885	500000500000
1.0222704508444478	9.702538	500000500000
1.0223619929251715	69.621147	500000500000
1.0224687393667926	60.481529	500000500000
1.0225161976457111	113.659011	500000500000
1.0225478124161382	40.15072	500000500000
1.02259841349529	20.044095	500000500000
1.0226175294120727	126.566197	500000500000
1.0226242388947406	30.949971	500000500000
1.0226425418861376	50.233941	500000500000
1.0226638896072036	37.270162	500000500000
1.022713954118175	211.719699	500000500000
1.0228196655037138	104.097695	500000500000
1.0229116990289508	57.537246	500000500000
1.0230247990260202	37.749031	500000500000
1.0231123715434511	52.0156	500000500000
1.023136820102172	26.192431	500000500000
1.0231627653024225	27.818454	500000500000
1.0231785661701993	60.310916	500000500000
1.023211636962425	33.383388	500000500000
1.023232611527263	82.258945	500000500000
1.0232613621785194	66.904676	500000500000
1.0233802809930201	21.612658	500000500000
1.0234075416893529	118.859613	500000500000
1.0234181416189183	129.863231	500000500000
1.0235620260914626	65.57712	500000500000
1.0235723950189104	67.750622	500000500000
1.0235933293729873	98.746352	500000500000
1.0236477633795245	69.436955	500000500000
1.0236760835766718	34.443459	500000500000
1.0238070483977448	54.168131	500000500000
1.0238549855935193	57.561984	500000500000
1.0239629512604873	67.21931	500000500000
1.0239646053163574	51.825529	500000500000
1.0241194734270893	77.777425	500000500000
1.024164715642434	18.735361	500000500000
1.02422057661167	29.688701	500000500000
1.0243347788376658	22.745399	500000500000
1.0243764203335697	46.720663	500000500000
1.0245110501780954	42.214472	500000500000
1.0245677784978475	64.161197	500000500000
1.024568047304674	52.157786	500000500000
1.0246423161318587	36.047173	500000500000
1.0246768841070049	66.542049	500000500000
1.0247487896540133	59.035639	500000500000
1.0248673115617608	16.024216	500000500000
1.0249413800163267	43.055566	500000500000
1.0250616184079804	81.267626	500000500000
1.0251467807826429	56.352285	500000500000
1.0252286137214313	50.849587	500000500000
1.0253706094141604	49.363988	500000500000
1.0254634308667845	33.325781	500000500000
1.0254803334002929	43.30021	500000500000
1.0255550460836136	36.575822	500000500000
1.0258297841619797	49.6164	500000500000
1.0258321337813912	54.186331	500000500000
1.0259485185292467	45.305527	500000500000
1.026003972059088	39.754926	500000500000
1.0260789827977421	91.316967	500000500000
1.0261630249319509	26.684041	500000500000
1.0262065710340054	30.582577	500000500000
1.0264225864397942	14.776302	500000500000
1.0264252046755735	21.618409	500000500000
1.0264639973005576	20.166619	500000500000
1.026588468440781	71.29758	500000500000
1.0267280440869466	30.216066	500000500000
1.0269633299656986	54.177739	500000500000
1.0269644596239538	86.384588	500000500000
1.0270086679575765	60.844095	500000500000
1.027027913290174	40.551741	500000500000
1.0271283628893977	35.635939	500000500000
1.0272234169628294	30.482974	500000500000
1.0276797405387421	65.744527	500000500000
1.0281887490961823	93.330714	500000500000
1.028293902312723	33.383457	500000500000
1.0284122760601262	52.500699	500000500000
1.0285212512284316	44.688849	500000500000
1.0285296155414343	83.39911	500000500000
1.0285992865180291	33.679681	500000500000
1.0288755018004343	112.43113	500000500000
1.0290220088828397	29.308217	500000500000
1.0293681294879211	95.563096	500000500000
1.0294204680865389	25.558184	500000500000
1.0296880638479284	93.185455	500000500000
1.029731446347344	89.75792	500000500000
1.0298929560062766	85.702279	500000500000
1.0300257171999552	39.346236	500000500000
1.0301350643869525	97.438988	500000500000
1.0301660439588676	39.998661	500000500000
1.030222281829111	65.902176	500000500000
1.030269674463193	25.652821	500000500000
1.030282585482298	85.907102	500000500000
1.0303316686113821	37.674349	500000500000
1.0304155286698005	42.20084	500000500000
1.0305924640461277	52.406744	500000500000
1.031149566374693	127.609783	500000500000
1.031181002351191	124.78836	500000500000
1.0314349209663494	79.220832	500000500000
1.0315622246390257	32.818678	500000500000
1.0316404402122177	43.727673	500000500000
1.0316990408579358	39.172974	500000500000
1.0317736648408111	70.928519	500000500000
1.0321453193825478	74.382175	500000500000
1.0321797417758058	50.650556	500000500000
1.032214115859075	28.449367	500000500000
1.0326573857699937	71.059305	500000500000
1.0326895665660485	16.746135	500000500000
1.0328136451822305	40.598434	500000500000
1.0329560859511713	113.765921	500000500000
1.0330244923281326	36.959509	500000500000
1.0330253520712716	81.391811	500000500000
1.0330495063509666	48.9214	500000500000
1.033102114393897	53.726317	500000500000
1.0331550267195162	39.000572	500000500000
1.0331568174530783	56.926695	500000500000
1.0332093453204347	39.376626	500000500000
1.0332797151056308	76.86074	500000500000
1.0333281898857896	39.906483	500000500000
1.0335093396685482	103.380447	500000500000
1.0335772262333534	39.747605	500000500000
1.0336996649698422	53.022443	500000500000
1.0337269696981308	22.221006	500000500000
1.033793726039898	29.318471	500000500000
1.0339481330272915	104.457425	500000500000
1.0341452956860273	59.320773	500000500000
1.0343490408870344	98.277754	500000500000
1.0343497986990593	32.306542	500000500000
1.0345182447994437	37.861732	500000500000
1.0345861537459196	46.346137	500000500000
1.0347577037989275	40.622271	500000500000
1.0348010534774894	61.114666	500000500000
1.034814511640779	16.72776	500000500000
1.034891014302475	36.487404	500000500000
1.0351090804733052	79.705313	500000500000
1.035116426492371	178.750008	500000500000
1.0353002208830917	95.669354	500000500000
1.0353712455330142	22.875851	500000500000
1.0354741255919748	49.798615	500000500000
1.0354873054545806	47.70391	500000500000
1.0355937375590791	25.732638	500000500000
1.0356845508654546	67.12601	500000500000
1.035777814961386	80.334273	500000500000
1.0358066550203913	34.090952	500000500000
1.0358131670431872	33.553426	500000500000
1.035816314273605	62.383558	500000500000
1.0358452164169798	45.147291	500000500000
1.0359424084636115	98.484608	500000500000
1.0360054423442997	22.321202	500000500000
1.0364509189588005	38.681745	500000500000
1.036476975718876	36.325904	500000500000
1.0365635545548844	81.826565	500000500000
1.0365881265886239	100.452012	500000500000
1.0366099460223834	84.702945	500000500000
1.0368576484602434	63.691731	500000500000
1.0368952729990957	68.563971	500000500000
1.0370939252663365	63.657976	500000500000
1.0371800919958811	85.123899	500000500000
1.0373216548135806	117.080192	500000500000
1.0374262389484237	70.927373	500000500000
1.037492811740698	26.248087	500000500000
1.0375417357116563	55.435063	500000500000
1.0376094768798385	91.561877	500000500000
1.0377324859499641	43.0541	500000500000
1.0377507562021728	28.457715	500000500000
1.0378232860256684	110.534201	500000500000
1.0379423220473356	65.357841	500000500000
1.0384407273101284	66.602124	500000500000
1.0384460965015214	18.08085	500000500000
1.0384791608197088	67.387344	500000500000
1.0388829993786004	77.167255	500000500000
1.0391197379371289	22.193851	500000500000
1.0391251663171204	59.457634	500000500000
1.0392187921179876	19.476642	500000500000
1.0395065417334468	45.270681	500000500000
1.0395373008511868	52.973561	500000500000
1.039663934412946	90.98145	500000500000
1.0398301353995216	50.281083	500000500000
1.0398494393342437	35.258396	500000500000
1.0398793121674417	11.143209	500000500000
1.0399475019933648	31.934038	500000500000
1.0400009722117225	67.191717	500000500000
1.0400107502567986	67.930726	500000500000
1.0400581283343082	84.040968	500000500000
1.0401082349959163	34.03922	500000500000
1.0403011492177634	32.202921	500000500000
1.0404367489953006	42.189121	500000500000
1.0408158723559822	27.103755	500000500000
1.0409088915206899	39.366987	500000500000
1.0410586752730229	64.089674	500000500000
1.0410779208845806	96.641035	500000500000
1.0413260320933901	99.006205	500000500000
1.0414062820353251	28.982305	500000500000
1.041417570189438	114.931233	500000500000
1.0414676155989755	47.239349	500000500000
1.041639773568527	68.158847	500000500000
1.0417089593424524	23.907446	500000500000
1.0420253449668828	32.392769	500000500000
1.0420374075737224	44.949416	500000500000
1.0422219441911449	17.172668	500000500000
1.0424962454630584	36.067241	500000500000
1.0425595164959205	155.033848	500000500000
1.0429829867939495	26.996601	500000500000
1.043024818764248	94.364526	500000500000
1.0432126766413832	74.793882	500000500000
1.0434558176827091	62.785122	500000500000
1.0435935041314015	68.814695	500000500000
1.0437666031441015	53.504493	500000500000
1.0438260355781963	48.817385	500000500000
1.0438776825566674	71.208523	500000500000
1.0439052271293705	98.639883	500000500000
1.043905405758509	40.681449	500000500000
1.0440556064657165	29.101704	500000500000
1.044115591548585	36.782853	500000500000
1.0441159106067035	35.766681	500000500000
1.0441340820971003	37.36253	500000500000
1.0442557695773438	12.890964	500000500000
1.0446447444405984	110.168594	500000500000
1.044895093813055	15.348628	500000500000
1.0449482704274662	28.735628	500000500000
1.0449493141316188	179.071306	500000500000
1.0451986215578088	72.41338	500000500000
1.0453648335609032	50.034508	500000500000
1.0455130707330864	13.726131	500000500000
1.0455261473245792	36.610326	500000500000
1.0455579636107506	69.663814	500000500000
1.0455765027155168	48.442474	500000500000
1.0457285627076258	83.969675	500000500000
1.0458101634898211	11.842963	500000500000
1.0458259907966978	90.436782	500000500000
1.0459349482987579	68.660837	500000500000
1.0460190692695224	110.575239	500000500000
1.0461164807052472	42.727957	500000500000
1.0461471682628167	125.645546	500000500000
1.0462251988243367	30.344884	500000500000
1.0465496821676905	55.796774	500000500000
1.0468037190032655	34.294661	500000500000
1.0469081456517588	52.878785	500000500000
1.046915771175251	57.715887	500000500000
1.0469207258620004	33.373602	500000500000
1.0470274080825654	59.137434	500000500000
1.0471138121302412	22.532429	500000500000
1.0471382578976365	49.055312	500000500000
1.0471627583753405	90.007884	500000500000
1.0471983911761895	54.819675	500000500000
1.0473967554359722	74.824609	500000500000
1.0474838817811818	22.935696	500000500000
1.0475080069104603	73.315857	500000500000
1.047520019110932	42.483932	500000500000
1.0475311327733985	38.857909	500000500000
1.0476237893032327	31.653569	500000500000
1.0476325067482213	68.851959	500000500000
1.047676045166284	82.235928	500000500000
1.0476794992589868	43.328877	500000500000
1.047717847723492	19.530092	500000500000
1.047852545735836	113.207492	500000500000
1.0479850253267666	54.77018	500000500000
1.0480408050273915	77.365055	500000500000
1.048175639569662	40.541363	500000500000
1.0482235849006645	117.280239	500000500000
1.0482508299788504	72.502483	500000500000
1.0482803891836108	27.886503	500000500000
1.0484202675371974	23.418971	500000500000
1.0484278135045084	91.300027	500000500000
1.04843214463045	120.839495	500000500000
1.0484466344402184	29.942843	500000500000
1.0484649942100996	22.801533	500000500000
1.0484956320260426	32.694842	500000500000
1.048613103643944	41.908621	500000500000
1.0486938789549458	43.167047	500000500000
1.0490493428459056	106.068251	500000500000
1.0490512658081579	46.017642	500000500000
1.049292768227451	13.817735	500000500000
1.049384683355448	66.791176	500000500000
1.0495658347316548	27.409715	500000500000
1.0497660497865855	76.520897	500000500000
1.049785796080274	13.347554	500000500000
1.049976303169839	42.078491	500000500000
1.0501736740257053	75.360013	500000500000
1.0501885340216268	91.465487	500000500000
1.0503225040968336	67.447878	500000500000
1.0503406537375628	45.628856	500000500000
1.0504970848944863	103.089346	500000500000
1.0506412332550417	60.318752	500000500000
1.050834028922568	43.885356	500000500000
1.0511202648539308	66.061315	500000500000
1.0511256870885823	85.298842	500000500000
1.0511990121154229	51.619613	500000500000
1.051344986114774	26.709554	500000500000
1.0513933650097846	12.604268	500000500000
1.0515041999371069	30.286671	500000500000
1.0515495143810418	25.907468	500000500000
1.0515852807055728	59.868013	500000500000
1.0518129819284718	60.667026	500000500000
1.0521103736418564	143.152565	500000500000
1.052219381694631	98.215505	500000500000
1.0522579183079004	5.474328	500000500000
1.052338766140692	80.266037	500000500000
1.0524014164075108	82.463522	500000500000
1.0524084370185145	54.387064	500000500000
1.0524155861054645	41.797433	500000500000
1.0524345757448246	96.990262	500000500000
1.052454025842512	73.196538	500000500000
1.0526165448076772	76.561704	500000500000
1.052747983282185	51.310396	500000500000
1.0527524034566862	67.389914	500000500000
1.0528295349639896	15.655085	500000500000
1.0531027114086662	42.208396	500000500000
1.0532725389027833	56.951666	500000500000
1.0532922931048352	80.911106	500000500000
1.0535271134843458	32.243343	500000500000
1.0535661182556602	171.816185	500000500000
1.0535680243590022	79.613243	500000500000
1.0536770459494456	39.66516	500000500000
1.0537832562952685	73.743597	500000500000
1.0537856818522808	86.916121	500000500000
1.053921472812947	60.270605	500000500000
1.0540303878656396	70.147772	500000500000
1.0542507807079189	50.785946	500000500000
1.0543452916046203	49.735918	500000500000
1.054496925457996	73.654785	500000500000
1.054563626011811	47.278108	500000500000
1.0546933474401805	139.590378	500000500000
1.054711590063624	28.72774	500000500000
1.054809328051388	41.022916	500000500000
1.0548565406706565	43.257638	500000500000
1.0548749493293244	68.630201	500000500000
1.0550513424921468	86.280343	500000500000
1.0550543371319234	56.764225	500000500000
1.055070257570999	61.486162	500000500000
1.0550800284185815	25.66588	500000500000
1.0551120480181737	78.056495	500000500000
1.0551693540193026	95.053921	500000500000
1.0552149264560704	42.375012	500000500000
1.0552619384560793	98.208807	500000500000
1.0552791553484706	78.098331	500000500000
1.055400053532975	116.367486	500000500000
1.055438651080801	46.873021	500000500000
1.0554834202342218	46.357842	500000500000
1.055544261147844	30.358612	500000500000
1.055574875233682	30.289458	500000500000
1.0556172706107751	74.010651	500000500000
1.0557815672184243	2.915372	500000500000
1.0558197959875089	27.133621	500000500000
1.055840837874345	19.644694	500000500000
1.055850105211647	53.974334	500000500000
1.0558587245185451	103.651378	500000500000
1.0559676690039546	62.343185	500000500000
1.0559943597031536	47.364356	500000500000
1.0560741840241192	14.56488	500000500000
1.056105183860894	28.685254	500000500000
1.0561936266358614	61.516499	500000500000
1.0562486808941105	46.952901	500000500000
1.056397511215907	26.170988	500000500000
1.056464832157479	36.658783	500000500000
1.0567472552459858	43.551461	500000500000
1.0568179431242748	47.15902	500000500000
1.0568566248559326	61.934017	500000500000
1.0570229484312657	58.326642	500000500000
1.0571956512655871	13.383884	500000500000
1.0572731590438236	99.800751	500000500000
1.0574580446123496	36.195659	500000500000
1.0574620345167491	35.860443	500000500000
1.0574695338944538	39.278191	500000500000
1.0574827599458354	42.378181	500000500000
1.0576234341658393	65.368908	500000500000
1.0577255473452216	24.145104	500000500000
1.0577739326423945	36.859013	500000500000
1.058061096014862	36.117502	500000500000
1.0580668123249442	40.171574	500000500000
1.058084740590436	123.596468	500000500000
1.0580847701471616	89.189701	500000500000
1.0581530920057791	111.862918	500000500000
1.058162167330848	49.2343	500000500000
1.0582389128727685	113.0338	500000500000
1.0582902335867042	58.480349	500000500000
1.0583358934883855	40.627643	500000500000
1.058361165607722	213.152849	500000500000
1.0583912853284052	29.063048	500000500000
1.0585538753890669	100.866889	500000500000
1.05858986104821	106.826221	500000500000
1.0586599412159516	47.672859	500000500000
1.058989532545517	102.59104	500000500000
1.059129591139135	48.590479	500000500000
1.0591413448266354	14.845821	500000500000
1.0592023619323483	29.833452	500000500000
1.0592324422101025	75.359169	500000500000
1.0592446789491858	35.902771	500000500000
1.0592555171105476	28.527609	500000500000
1.0594564980133727	72.088402	500000500000
1.0595819945460412	74.622026	500000500000
1.0595894534077384	66.458223	500000500000
1.0596711267365095	74.118267	500000500000
1.0596720161152071	85.103977	500000500000
1.0597124493236452	52.628509	500000500000
1.059717621953597	80.833956	500000500000
1.0599330206052395	21.253102	500000500000
1.0599422455409977	22.121901	500000500000
1.0599621773949108	64.500129	500000500000
1.0599928645917849	49.499486	500000500000
1.0600528188845	114.267942	500000500000
1.060054586716693	116.353696	500000500000
1.0600941072041703	90.202048	500000500000
1.0601092448118978	78.299811	500000500000
1.0601311265764026	46.928542	500000500000
1.0602120411142986	128.383441	500000500000
1.060258802600055	41.234282	500000500000
1.0602898317846674	87.346046	500000500000
1.0603793076855292	75.168486	500000500000
1.0605073275336698	27.079996	500000500000
1.0606702700404809	67.596039	500000500000
1.0607212420377086	70.485407	500000500000
1.0608919655318851	81.364341	500000500000
1.0609494989862491	66.368831	500000500000
1.0609804799644302	33.554307	500000500000
1.061108347347552	42.712055	500000500000
1.061154820963054	65.350857	500000500000
1.061216263111773	52.374481	500000500000
1.061235429870259	81.345262	500000500000
1.0612700028079778	81.947379	500000500000
1.061290652031043	130.10418	500000500000
1.061548699767679	25.892187	500000500000
1.0616027077229302	39.726785	500000500000
1.0616559092753293	81.373384	500000500000
1.0618141187190455	35.26381	500000500000
1.062101518792662	28.411413	500000500000
1.0621201827236595	47.466228	500000500000
1.062163655381983	21.215903	500000500000
1.0622408679778652	47.837156	500000500000
1.0622420017352647	74.608136	500000500000
1.0622551805342175	30.695775	500000500000
1.0624689966489689	29.296624	500000500000
1.0624977579520598	106.683844	500000500000
1.0625205493479757	198.438746	500000500000
1.0625561323198531	62.305839	500000500000
1.062562496954714	130.720131	500000500000
1.0627147083129902	116.854061	500000500000
1.06300801046564	55.253055	500000500000
1.0630602431535792	93.582857	500000500000
1.0630652270287329	27.063324	500000500000
1.0630865651267554	55.842249	500000500000
1.0631314070390236	50.196798	500000500000
1.063203269211805	60.074421	500000500000
1.063223361951782	23.214776	500000500000
1.0636948587947672	28.073023	500000500000
1.0638823500293184	95.018229	500000500000
1.0638891814423044	152.039591	500000500000
1.0640114283789424	52.183996	500000500000
1.0640154189997215	17.053717	500000500000
1.0640227027244884	15.131343	500000500000
1.0640474555436044	35.557808	500000500000
1.0641027155768936	95.032553	500000500000
1.0641405041048593	27.997771	500000500000
1.0641581828649	85.14809	500000500000
1.0642619552437336	102.39464	500000500000
1.0643417372061572	53.696188	500000500000
1.0643749302823609	64.28358	500000500000
1.064472981428223	20.553142	500000500000
1.0645416113284276	121.905229	500000500000
1.0645568496648048	36.782618	500000500000
1.064825556590019	59.416265	500000500000
1.0648605903839794	84.446884	500000500000
1.0648651411033714	130.294818	500000500000
1.064895171558164	71.683656	500000500000
1.0651989912848032	38.720945	500000500000
1.065212606860812	136.923515	500000500000
1.065262978145998	103.365702	500000500000
1.0653134969251024	19.627011	500000500000
1.0654220396080278	20.921885	500000500000
1.0654866300499957	44.609603	500000500000
1.0655480171369025	68.659207	500000500000
1.0656097023087203	75.63608	500000500000
1.0658521555451452	107.276451	500000500000
1.0659841140348267	131.761296	500000500000
1.065991245199576	54.943378	500000500000
1.0660572763635892	34.178166	500000500000
1.066206599792552	47.328087	500000500000
1.0663079249019956	43.49966	500000500000
1.0663477866293471	64.088328	500000500000
1.0663576078731705	105.47782	500000500000
1.0664346887608736	25.697424	500000500000
1.0664651956974982	74.080835	500000500000
1.066469716303641	51.201667	500000500000
1.0665309104671783	62.340414	500000500000
1.0665337774452013	51.481269	500000500000
1.066621550357802	23.70727	500000500000
1.0667264785891637	79.397861	500000500000
1.0667535742017922	71.708813	500000500000
1.0667887851649451	47.014667	500000500000
1.066808417768653	80.487685	500000500000
1.0670812241783525	47.54219	500000500000
1.0670914455046456	42.581272	500000500000
1.067267325566536	90.716025	500000500000
1.0673921764688492	46.424903	500000500000
1.0678412811535378	85.996156	500000500000
1.0678753161198042	72.518279	500000500000
1.068042375279716	80.23218	500000500000
1.0680838244568212	48.527141	500000500000
1.0681134187733459	76.449774	500000500000
1.068163499911878	55.76833	500000500000
1.0682084061359416	38.953557	500000500000
1.068234932854756	120.500603	500000500000
1.0682712798901208	121.558848	500000500000
1.0682763338849108	92.160002	500000500000
1.0683003646783136	42.201327	500000500000
1.068479249313222	71.20019	500000500000
1.068761851320383	77.876893	500000500000
1.0687798194127898	194.784745	500000500000
1.0688018401030517	22.793698	500000500000
1.0688297947319494	111.768006	500000500000
1.069206623663406	122.820406	500000500000
1.0692409665483358	9.161289	500000500000
1.0692968103104934	117.601823	500000500000
1.069582963035869	33.108379	500000500000
1.0696255813800288	38.094759	500000500000
1.0699480370594971	24.580667	500000500000
1.0700695058244294	64.236873	500000500000
1.0703653416856354	40.702857	500000500000
1.07041668273523	39.423608	500000500000
1.0704844613874058	28.854363	500000500000
1.070556671203044	53.609995	500000500000
1.0706287411985724	49.157026	500000500000
1.0706757620588223	20.3181	500000500000
1.0706876384932054	52.634028	500000500000
1.0707727136907628	48.450384	500000500000
1.0708788206850692	87.174162	500000500000
1.0709058374147709	56.173439	500000500000
1.0710752955178156	29.479309	500000500000
1.0710841107303606	83.107602	500000500000
1.0710875915567566	78.933747	500000500000
1.0710936692263493	121.341894	500000500000
1.0711918339641464	42.428151	500000500000
1.0714427621235425	32.673882	500000500000
1.0714652602173822	45.422402	500000500000
1.0715167733596074	22.35023	500000500000
1.071523877983148	22.508936	500000500000
1.0716820202349728	54.154255	500000500000
1.0721341544197447	85.071205	500000500000
1.0723897147565766	77.052452	500000500000
1.0727665256817271	32.630258	500000500000
1.0727862538838986	45.273886	500000500000
1.0728150950266635	41.666893	500000500000
1.072907891614672	37.800822	500000500000
1.0730526913658365	92.279521	500000500000
1.0732283375733904	28.33786	500000500000
1.0733305357219092	37.670811	500000500000
1.073334213250687	101.813176	500000500000
1.0733959920112288	68.020136	500000500000
1.073396965349935	118.106342	500000500000
1.073430884480732	54.622167	500000500000
1.0740078625095548	48.323333	500000500000
1.0741525414486903	9.039059	500000500000
1.0741642901826334	82.223025	500000500000
1.0741688266347331	138.305997	500000500000
1.0742163634109372	68.903108	500000500000
1.0742551638749591	51.293667	500000500000
1.0744229903108278	49.279419	500000500000
1.074596032866312	46.979846	500000500000
1.0746071860161943	51.027526	500000500000
1.0747086475503789	98.768355	500000500000
1.0748053964998705	66.790895	500000500000
1.0750312643827011	36.613594	500000500000
1.0750607172191242	15.04467	500000500000
1.075109153467866	92.108883	500000500000
1.075223456774397	71.656058	500000500000
1.0755663048904591	113.900024	500000500000
1.0760104004635882	105.314073	500000500000
1.0767169481442758	27.620877	500000500000
1.076892033772264	29.822775	500000500000
1.077119573928448	30.669052	500000500000
1.0771785031107421	43.50612	500000500000
1.0772021351745733	62.735137	500000500000
1.0772312283954508	38.6251	500000500000
1.077246573996821	28.843747	500000500000
1.0774221944439557	32.117089	500000500000
1.0774945127054183	65.692471	500000500000
1.0775698551344566	21.523427	500000500000
1.077940455617291	23.322547	500000500000
1.0779748269262048	132.512795	500000500000
1.0780330480535367	63.285206	500000500000
1.0781671304352938	65.6179	500000500000
1.078274139416794	75.285947	500000500000
1.0782843558867024	58.944843	500000500000
1.0785152300527026	48.99926	500000500000
1.0788430176649315	2.674881	500000500000
1.0789219148964992	18.838606	500000500000
1.079042294315132	49.235064	500000500000
1.0790601596725242	47.242105	500000500000
1.0791946042591032	106.360472	500000500000
1.0794077757130849	9.702003	500000500000
1.07941279379149	87.879972	500000500000
1.079454889828302	22.743112	500000500000
1.079495061988983	31.123934	500000500000
1.0797139380651464	38.714404	500000500000
1.0799882047374294	36.136271	500000500000
1.0800762945144036	20.653999	500000500000
1.0800818357106232	72.607657	500000500000
1.080106639797235	12.030875	500000500000
1.0801220538877008	59.243356	500000500000
1.08015455503793	102.270939	500000500000
1.0803189086688103	79.932067	500000500000
1.080341619703999	64.80667	500000500000
1.0806888078419932	27.850695	500000500000
1.0807354184279512	44.155128	500000500000
1.080779354362921	34.673046	500000500000
1.080855818772516	73.181581	500000500000
1.081050988929014	43.384906	500000500000
1.0811772998317306	66.225483	500000500000
1.081247816910151	36.630907	500000500000
1.081591076683234	45.600553	500000500000
1.0816979324383644	94.029155	500000500000
1.081802242614014	60.51679	500000500000
1.0818835294048954	26.534647	500000500000
1.0819197709743602	116.696328	500000500000
1.0820700181184877	41.984878	500000500000
1.0821614979304377	78.903115	500000500000
1.0823390068536771	107.627016	500000500000
1.0823413257639505	82.149997	500000500000
1.0823714304166705	51.561089	500000500000
1.0825817826574249	144.403992	500000500000
1.0827166950739673	50.577863	500000500000
1.0828134929395108	55.952676	500000500000
1.0829260732107118	115.248806	500000500000
1.0832716809177636	55.136397	500000500000
1.0832889554299476	51.063158	500000500000
1.0833060209636929	22.376976	500000500000
1.0834113100116032	3.119824	500000500000
1.083442300991992	74.746783	500000500000
1.0835554479379814	122.718171	500000500000
1.083569664838263	10.010999	500000500000
1.0835789578000097	76.315624	500000500000
1.0836566486601336	64.782516	500000500000
1.0837259643558277	52.893339	500000500000
1.0837299075337137	10.316012	500000500000
1.0839289820286488	25.595171	500000500000
1.0840639516363828	41.356747	500000500000
1.0841245317034138	22.488194	500000500000
1.0841329005759481	32.415186	500000500000
1.0841351028862052	39.197005	500000500000
1.084246998512788	67.390896	500000500000
1.0843602487636557	53.076775	500000500000
1.0844055952844376	17.5192	500000500000
1.0844077263963119	83.078928	500000500000
1.0844950894998595	58.717832	500000500000
1.084782453900597	61.466164	500000500000
1.0850317984600184	49.380782	500000500000
1.0850743224668682	57.565128	500000500000
1.085560947073371	51.056284	500000500000
1.0855740870186077	22.010554	500000500000
1.085593701742961	30.081789	500000500000
1.085664507789638	47.244664	500000500000
1.0858465248337237	47.031375	500000500000
1.085874555790589	35.735514	500000500000
1.0860548532482226	39.546059	500000500000
1.0861418968482002	59.461667	500000500000
1.0863426295557774	65.833071	500000500000
1.0863799466350224	24.825868	500000500000
1.086447545084643	78.579629	500000500000
1.0865090534455095	53.526716	500000500000
1.0866795618194791	52.752404	500000500000
1.0866976775883732	43.523326	500000500000
1.086746137860227	58.368472	500000500000
1.0867648264465937	35.52825	500000500000
1.0868377837667975	27.646663	500000500000
1.0869770733164126	45.654947	500000500000
1.0873234595146697	77.585774	500000500000
1.0873549549828283	80.059928	500000500000
1.0874197243690422	70.339453	500000500000
1.0874264846063584	42.768049	500000500000
1.0874625867634815	29.351731	500000500000
1.0875008374578217	45.53861	500000500000
1.0876779593394057	123.071528	500000500000
1.0877389487126528	99.192658	500000500000
1.0877855076138567	75.279117	500000500000
1.0878769296501505	43.737893	500000500000
1.0878939302647077	71.490112	500000500000
1.0879985609774732	99.985175	500000500000
1.0883891227549811	26.47677	500000500000
1.0885189155456274	56.682907	500000500000
1.0885498565216458	108.39509	500000500000
1.0886280285259278	38.360907	500000500000
1.088788322764766	50.890723	500000500000
1.0889050395574982	49.564545	500000500000
1.0891231170773732	73.779229	500000500000
1.0891609473812287	56.046867	500000500000
1.0892044651272066	84.316416	500000500000
1.089273086275406	113.028549	500000500000
1.0893366525791488	57.270182	500000500000
1.089352791955652	88.550012	500000500000
1.089418003445501	58.14405	500000500000
1.0895521738404597	17.076189	500000500000
1.0895648144259082	72.332316	500000500000
1.0896125966308854	9.233856	500000500000
1.089665796966042	42.376491	500000500000
1.0896814460094757	51.114786	500000500000
1.0899004323011876	52.686072	500000500000
1.0899496684990275	108.529755	500000500000
1.0900409090892784	111.808523	500000500000
1.0901832019080735	84.520815	500000500000
1.0901965242149207	22.829704	500000500000
1.090362578609412	30.666397	500000500000
1.090497353696941	93.984445	500000500000
1.0909686981369149	63.986706	500000500000
1.09103596339452	27.381556	500000500000
1.0912103830137996	53.288867	500000500000
1.091407953367194	66.533006	500000500000
1.0915607259264808	26.879052	500000500000
1.09163096103137	49.01268	500000500000
1.0917829176900216	91.817061	500000500000
1.0918111474992789	46.917399	500000500000
1.0919587165136044	8.09748	500000500000
1.0920594420796554	40.662698	500000500000
1.0921624263515124	83.325969	500000500000
1.0922796928089005	35.081095	500000500000
1.0922894542303436	21.109916	500000500000
1.0923591344092192	106.536227	500000500000
1.0926605749828462	83.449989	500000500000
1.0928170687534462	27.649685	500000500000
1.0928230799750844	53.041982	500000500000
1.0929482810116848	116.220781	500000500000
1.0930780134916191	23.537305	500000500000
1.0930956733291008	15.427048	500000500000
1.0931317209837008	97.798361	500000500000
1.093318819598978	63.431896	500000500000
1.0934263509105788	214.096228	500000500000
1.0938192874073265	24.40832	500000500000
1.0942284844966557	40.595586	500000500000
1.0943107650152752	66.54936	500000500000
1.0943211515250264	82.867098	500000500000
1.094334405811129	68.238121	500000500000
1.0943793823418575	45.651297	500000500000
1.094830574323821	62.812551	500000500000
1.094879159103534	43.657276	500000500000
1.0950117910106836	96.592477	500000500000
1.09528605069288	44.83456	500000500000
1.095348606902959	38.112837	500000500000
1.0953543877579557	120.811895	500000500000
1.0957226670240692	13.067412	500000500000
1.0957956614051123	19.65148	500000500000
1.095983736998892	35.404208	500000500000
1.0960345402699625	80.115697	500000500000
1.0961291645024376	56.114446	500000500000
1.096150402062556	49.609855	500000500000
1.096158280355273	36.730471	500000500000
1.0961950925106274	104.190232	500000500000
1.0965358775803329	71.754002	500000500000
1.0965858560128674	37.983085	500000500000
1.0967572504612528	66.981181	500000500000
1.096802820968227	17.926455	500000500000
1.0972284783061717	66.31851	500000500000
1.0973387634871463	104.059701	500000500000
1.0973901395755044	3.458092	500000500000
1.0974146054024785	79.698271	500000500000
1.0976504635829945	17.612563	500000500000
1.097727970889918	117.054301	500000500000
1.097782647296265	186.682621	500000500000
1.0979814331770692	123.04219	500000500000
1.097982593826607	74.382502	500000500000
1.097982885637824	87.576043	500000500000
1.0980719831822947	72.711658	500000500000
1.0981171957105575	129.979442	500000500000
1.0982905762854562	53.893475	500000500000
1.098330314644068	72.869638	500000500000
1.098379121168598	108.600959	500000500000
1.0984218911130699	84.640549	500000500000
1.098563785095778	88.108136	500000500000
1.0985642961310291	74.859477	500000500000
1.0988104742438722	46.456529	500000500000
1.0988745412915355	143.095432	500000500000
1.0988862430977433	59.825627	500000500000
1.099064777046588	36.234379	500000500000
1.0993377271147118	42.533534	500000500000
1.099341246571067	144.633133	500000500000
1.0993790177781384	60.771725	500000500000
1.099498204155815	70.402532	500000500000
1.0996974531692365	36.913158	500000500000
1.0997735749822954	54.085749	500000500000
1.099875712581576	57.017887	500000500000
1.0998959421790324	51.414497	500000500000
1.0999198589877923	98.974239	500000500000
1.0999668460576704	55.414302	500000500000
1.0999731067078873	135.741573	500000500000
1.1000876353939333	18.431803	500000500000
1.1002999351452394	19.342561	500000500000
1.1003647828916254	54.891232	500000500000
1.1003980973850838	40.426961	500000500000
1.1006311019374824	42.722972	500000500000
1.1006907936789403	46.007116	500000500000
1.1007956080176509	33.33966	500000500000
1.1008282216330607	60.652814	500000500000
1.1009200143961142	68.157796	500000500000
1.10117596562432	89.840581	500000500000
1.1012880583262044	51.227435	500000500000
1.1015136887049723	12.802983	500000500000
1.1017615178140605	58.284756	500000500000
1.1018155296901069	51.803495	500000500000
1.1019183055138244	45.127895	500000500000
1.1020179198004425	65.952767	500000500000
1.1020298524060297	72.904284	500000500000
1.1021684898556499	115.823032	500000500000
1.1021892432087312	34.286388	500000500000
1.1023158272218088	92.009068	500000500000
1.102363878289637	33.949968	500000500000
1.1025696506820382	42.821747	500000500000
1.1027298142749422	7.837581	500000500000
1.1027366783224901	157.458061	500000500000
1.1027747079979895	42.232873	500000500000
1.1028603788159619	45.95397	500000500000
1.1028633099710383	16.341256	500000500000
1.1029704921394097	93.50826	500000500000
1.1032229803913136	118.870365	500000500000
1.1032961370053576	65.707988	500000500000
1.1034757831431117	54.371876	500000500000
1.103618752510564	39.674946	500000500000
1.1036558368281186	29.130139	500000500000
1.1036815590092162	71.519528	500000500000
1.1037061645054185	144.391479	500000500000
1.1038358644443171	43.968875	500000500000
1.103900898827773	23.997989	500000500000
1.103957554531573	47.869481	500000500000
1.1039858973652497	51.817853	500000500000
1.1040491074972132	31.900838	500000500000
1.1040641016384123	77.127879	500000500000
1.104403703295513	77.469083	500000500000
1.1044198416781763	22.877954	500000500000
1.1044552404754049	188.057065	500000500000
1.104545189464751	99.057344	500000500000
1.1045838286235623	48.627028	500000500000
1.1045854271011004	75.618696	500000500000
1.1046353634762054	52.174642	500000500000
1.1046360346930395	30.923622	500000500000
1.104643967069169	19.580985	500000500000
1.104680067114073	80.660367	500000500000
1.1047051753335189	105.03068	500000500000
1.1048905347931122	27.249902	500000500000
1.1049237417233089	53.706806	500000500000
1.1050355578585285	42.405395	500000500000
1.105095382295088	37.418593	500000500000
1.105144398562751	84.16304	500000500000
1.1051542632529625	26.050121	500000500000
1.1053131241175809	33.920342	500000500000
1.105326374079319	50.188221	500000500000
1.1055934962327494	25.369185	500000500000
1.1057589789583993	34.004432	500000500000
1.105872710217905	37.207148	500000500000
1.1059816510428615	61.597285	500000500000
1.1060455612137334	41.836188	500000500000
1.106254997866806	93.030163	500000500000
1.106261218738033	38.022362	500000500000
1.1064051487593591	54.679137	500000500000
1.1064392556552058	82.197191	500000500000
1.1066436681203309	67.400388	500000500000
1.106651156435886	74.030405	500000500000
1.1066531274911071	49.891954	500000500000
1.106829048584598	36.228101	500000500000
1.1069035416287751	49.855925	500000500000
1.1069874961128687	54.542138	500000500000
1.107141097682975	31.991063	500000500000
1.1072060670623975	17.289321	500000500000
1.1072357572925258	25.360736	500000500000
1.1073331129530553	196.362566	500000500000
1.1074236192158162	109.038992	500000500000
1.1074342498670042	80.525461	500000500000
1.1074685161937985	92.509077	500000500000
1.107653869299662	31.068697	500000500000
1.107809551646323	25.97415	500000500000
1.107870087245252	77.83925	500000500000
1.1079026842142838	63.239703	500000500000
1.108053265170448	103.916522	500000500000
1.1081278487855508	47.621482	500000500000
1.1082377459580195	74.143413	500000500000
1.1082608124215634	62.911462	500000500000
1.1083204287299826	26.40969	500000500000
1.1083527007586509	59.013935	500000500000
1.108362671344851	91.997918	500000500000
1.1083814095212272	71.332974	500000500000
1.1083952887301642	120.558445	500000500000
1.1085293012999269	33.509128	500000500000
1.1086369847882356	80.192635	500000500000
1.108742777434481	68.97352	500000500000
1.108746454639974	107.266816	500000500000
1.1088270679055692	95.692844	500000500000
1.1088679147346427	118.508556	500000500000
1.1091167373990876	15.867865	500000500000
1.1091531673718311	102.238538	500000500000
1.1091865870786002	75.375047	500000500000
1.1095522008707441	35.111047	500000500000
1.1096774122602195	83.636238	500000500000
1.1097045523360471	81.114804	500000500000
1.1099744319348006	17.993616	500000500000
1.1102628271522903	70.582841	500000500000
1.1103902645735473	13.04888	500000500000
1.1105804321895023	97.524567	500000500000
1.1106146775318506	85.266684	500000500000
1.1107134270849286	64.910053	500000500000
1.1108384959617648	38.114977	500000500000
1.110865384079382	110.265732	500000500000
1.1108986321347656	68.294237	500000500000
1.1110904516172773	51.37108	500000500000
1.1112114683261352	22.192837	500000500000
1.1114043929759143	117.868208	500000500000
1.111431840735018	44.077755	500000500000
1.1115334145749405	92.513084	500000500000
1.111618873915546	110.93679	500000500000
1.1116380286805143	92.44461	500000500000
1.1116528800768894	64.381482	500000500000
1.1117858645659442	91.696284	500000500000
1.1118478281575186	37.230015	500000500000
1.1118720016684889	113.186352	500000500000
1.1121149070614842	32.635651	500000500000
1.1124821582847897	68.939633	500000500000
1.1126389146464764	42.96711	500000500000
1.11265460762877	41.926427	500000500000
1.1126925406693884	41.241052	500000500000
1.1130311819894625	55.559499	500000500000
1.1132323232762344	47.617296	500000500000
1.113304063577166	43.534268	500000500000
1.1133326782253172	14.098004	500000500000
1.1135036559902898	79.303316	500000500000
1.1136212313511504	79.489041	500000500000
1.1139592008693442	81.350241	500000500000
1.1140892678574867	8.310814	500000500000
1.1140925826203714	53.379396	500000500000
1.114169683550664	56.633955	500000500000
1.1142016158342851	52.698028	500000500000
1.11438195731849	40.900906	500000500000
1.1143829116747663	68.560139	500000500000
1.114512046143509	57.409405	500000500000
1.1147497132131892	49.731886	500000500000
1.1148666073080695	17.124792	500000500000
1.1151396528975035	40.883626	500000500000
1.1151497783839677	52.053561	500000500000
1.1154470835694859	35.156359	500000500000
1.115455986610382	33.187458	500000500000
1.1156037512272872	93.867127	500000500000
1.1156542537677283	92.03618	500000500000
1.1159110956171112	29.317241	500000500000
1.115916602965905	95.410128	500000500000
1.1160744803236864	43.106974	500000500000
1.1163120937965596	37.568143	500000500000
1.116511205599905	68.348684	500000500000
1.1166686239068553	38.972606	500000500000
1.1166867644195109	12.684617	500000500000
1.1167595008744864	37.84076	500000500000
1.1167836104199265	101.891353	500000500000
1.116810955595907	88.412338	500000500000
1.1170846063318316	69.021983	500000500000
1.1172934475852832	80.684542	500000500000
1.1173239124215946	41.871738	500000500000
1.117352097384757	94.372435	500000500000
1.1173612457225826	107.149462	500000500000
1.1175166660317166	203.741329	500000500000
1.1178425136209786	105.875407	500000500000
1.117892482711197	63.639188	500000500000
1.1179805158876528	33.695465	500000500000
1.1181400223949114	72.021609	500000500000
1.1182164381364104	29.925698	500000500000
1.1183295297569624	53.303182	500000500000
1.1183549450426742	101.266149	500000500000
1.1183900840498482	39.791392	500000500000
1.1184051260236083	34.603719	500000500000
1.118450125423731	54.249794	500000500000
1.1184927372532814	64.264265	500000500000
1.1187064397402071	74.753495	500000500000
1.1187385492110753	53.291482	500000500000
1.1188695892601137	35.501165	500000500000
1.11890148112571	36.868522	500000500000
1.1189337306481009	55.828678	500000500000
1.1189840751776885	16.51176	500000500000
1.11902780564452	53.655699	500000500000
1.119279302954601	115.243737	500000500000
1.1194818678879788	39.322623	500000500000
1.11953637085798	51.289918	500000500000
1.1195524739589648	39.295217	500000500000
1.1195550727353716	34.295611	500000500000
1.119557202059128	66.355452	500000500000
1.1196456791763998	100.4067	500000500000
1.1196551395606256	87.567622	500000500000
1.1197806587926469	65.85585	500000500000
1.1198228770047156	42.537888	500000500000
1.1198396491987324	45.646753	500000500000
1.119863988573642	100.878998	500000500000
1.1200263735048357	60.738667	500000500000
1.1201053367760474	62.850027	500000500000
1.1201132364874469	60.937201	500000500000
1.1201406019010038	8.43877	500000500000
1.1201474327765433	89.434783	500000500000
1.120161103017579	48.412035	500000500000
1.1202840082010588	35.113964	500000500000
1.1202880975146474	137.980144	500000500000
1.1204085653191334	21.708901	500000500000
1.1205228673116432	25.418066	500000500000
1.1205661989973517	82.68823	500000500000
1.1207305487316384	94.338256	500000500000
1.1208867641302498	17.698443	500000500000
1.1209359091299982	56.17183	500000500000
1.120958289833537	61.931846	500000500000
1.1209640449984035	15.363579	500000500000
1.121297304381548	56.04162	500000500000
1.1216454644288896	74.815348	500000500000
1.1218128888333083	88.284152	500000500000
1.1219007999164283	80.592781	500000500000
1.1219273879751592	31.314649	500000500000
1.1221640715946664	49.66611	500000500000
1.1222834342349308	84.60918	500000500000
1.1224104218320587	64.466511	500000500000
1.1224215408230112	101.394092	500000500000
1.1225322368407749	75.212616	500000500000
1.1225489752030928	83.27863	500000500000
1.1226661335063859	39.501064	500000500000
1.1226938762276553	78.67422	500000500000
1.1227445736833048	74.998466	500000500000
1.122761515740462	80.502699	500000500000
1.1228432858097022	45.816681	500000500000
1.1228673195699328	47.340313	500000500000
1.1229310912619557	27.076789	500000500000
1.123058513909526	51.419458	500000500000
1.1233220792559253	49.386243	500000500000
1.123399940073465	40.752562	500000500000
1.1234030781853337	89.733728	500000500000
1.1235456217774304	55.039754	500000500000
1.123553954948958	44.031274	500000500000
1.1237046265524744	52.575986	500000500000
1.12380592591535	94.292542	500000500000
1.1238690745232511	36.753702	500000500000
1.123922056032708	69.004915	500000500000
1.124011911748096	53.060584	500000500000
1.1240433044508205	94.093753	500000500000
1.124052956750429	39.68552	500000500000
1.1244732454936714	67.331313	500000500000
1.1245196387740888	7.749833	500000500000
1.1245405556853334	67.913124	500000500000
1.1246002728167983	14.498471	500000500000
1.1246890716034694	28.057994	500000500000
1.1247215523717993	62.112115	500000500000
1.1248747895614215	43.469408	500000500000
1.1249476480542648	43.81377	500000500000
1.1250723229777329	39.781371	500000500000
1.1254023969134743	39.614181	500000500000
1.1256315336597753	87.830393	500000500000
1.1257367811879235	34.448954	500000500000
1.1257989494708756	36.783035	500000500000
1.1258965436618902	44.744415	500000500000
1.1259050046614756	66.775142	500000500000
1.1259601287821002	88.883172	500000500000
1.1260573062422257	91.091556	500000500000
1.1260690376416298	32.043755	500000500000
1.1260909933359635	18.835883	500000500000
1.1261808930762531	39.387997	500000500000
1.1261997965988668	84.837524	500000500000
1.126241669256903	19.396919	500000500000
1.1262583352300355	34.65067	500000500000
1.12628809233951	74.420604	500000500000
1.1263133073011622	81.735958	500000500000
1.1263573742040474	45.426517	500000500000
1.1265386510805941	23.094082	500000500000
1.1266118427540026	37.450221	500000500000
1.1266841648387185	17.364242	500000500000
1.1267125326322	21.389541	500000500000
1.1270445791517163	89.986883	500000500000
1.1271036868932418	16.89459	500000500000
1.127190600583062	83.306101	500000500000
1.1272085856992784	47.025709	500000500000
1.1273160371324955	57.475199	500000500000
1.127328391060248	72.60953	500000500000
1.1275107563854028	11.896805	500000500000
1.127726572315436	39.311487	500000500000
1.1282986137457398	52.694338	500000500000
1.1283768557733933	106.615147	500000500000
1.1285375374264055	85.434459	500000500000
1.1285394176883523	105.915291	500000500000
1.1286820412696472	39.791603	500000500000
1.1288816920488505	36.944898	500000500000
1.1290923060048188	79.971759	500000500000
1.1292739137911685	20.749633	500000500000
1.1293942469710352	83.05632	500000500000
1.1294611209881995	9.045441	500000500000
1.1295877027107342	58.538635	500000500000
1.1296274017861831	75.058399	500000500000
1.1296879331455714	48.030478	500000500000
1.1297366914988551	7.96733	500000500000
1.1299318915451322	34.292397	500000500000
1.1305004221838768	62.741326	500000500000
1.1307171550265545	96.619267	500000500000
1.1307196738931045	51.983004	500000500000
1.1309221660166875	113.145872	500000500000
1.131074703668696	42.769307	500000500000
1.1313619360200935	107.135623	500000500000
1.1314766877847149	36.148952	500000500000
1.1315956381994816	93.720202	500000500000
1.131596544709642	84.945759	500000500000
1.1317227034359236	49.149082	500000500000
1.1317917836759752	110.37206	500000500000
1.1318114143223026	54.1669	500000500000
1.1318464130197972	27.624905	500000500000
1.1320829314468075	49.041636	500000500000
1.1321149692910124	75.662373	500000500000
1.132132864533145	55.4595	500000500000
1.1321864046957344	81.956325	500000500000
1.1324324044471437	76.742795	500000500000
1.1325005524037648	46.891006	500000500000
1.1325635076198823	81.234649	500000500000
1.1328660741496197	35.573702	500000500000
1.1328949497938514	152.925817	500000500000
1.1329862970163391	51.776778	500000500000
1.1330696705151335	24.930544	500000500000
1.1333331078666404	134.567184	500000500000
1.1334370138054726	7.570407	500000500000
1.133486775041176	49.556227	500000500000
1.1334982526130384	104.187316	500000500000
1.1335603109102923	101.661899	500000500000
1.1337297931921215	13.296752	500000500000
1.1338441895938247	46.080791	500000500000
1.133867678348042	22.166686	500000500000
1.1341958992451069	37.507109	500000500000
1.1342066914538935	89.479754	500000500000
1.1342756314115368	50.263771	500000500000
1.1343121753328758	56.842292	500000500000
1.1343957588903648	58.397215	500000500000
1.1344176876257626	63.823303	500000500000
1.1345585510386935	94.8631	500000500000
1.1346772464591788	86.183652	500000500000
1.1346877341714263	52.58734	500000500000
1.1348460560518223	56.297655	500000500000
1.1348905045514377	69.641051	500000500000
1.1351813427047832	207.28212	500000500000
1.1352072595016836	71.471107	500000500000
1.1353434752258016	27.521168	500000500000
1.1353646692852366	34.964777	500000500000
1.1354152146556005	63.497638	500000500000
1.1356658742075645	65.525885	500000500000
1.1356714975378344	74.030343	500000500000
1.1358076878137142	78.716592	500000500000
1.1363871713659182	90.24787	500000500000
1.1364141589757142	94.078747	500000500000
1.136786553151561	94.57746	500000500000
1.1368040592082305	49.894921	500000500000
1.1368450149841305	62.106998	500000500000
1.1370889618981757	73.695383	500000500000
1.1372573710846026	37.12096	500000500000
1.1372909158226716	60.074945	500000500000
1.1373637030924475	19.409928	500000500000
1.1375923218084392	151.023838	500000500000
1.137694687757165	23.926049	500000500000
1.1378367660729285	17.38309	500000500000
1.1379319781957478	61.733812	500000500000
1.137944507691596	56.386106	500000500000
1.1380417500621125	86.400108	500000500000
1.138432458941525	42.509965	500000500000
1.1385720767365142	29.934678	500000500000
1.138573906944062	87.218052	500000500000
1.1387555036913497	13.48537	500000500000
1.1390718300421985	71.990136	500000500000
1.1391524321517867	10.110723	500000500000
1.1391671155592478	34.077492	500000500000
1.1391815142557178	59.316314	500000500000
1.1392671039863318	4.378757	500000500000
1.1393324064777992	67.689034	500000500000
1.1395951648524791	32.431947	500000500000
1.1396493458195995	72.53434	500000500000
1.139679751812655	12.714297	500000500000
1.1397268128387152	23.449295	500000500000
1.13993486913512	74.68591	500000500000
1.139945948046698	65.70119	500000500000
1.1399938139429353	136.711802	500000500000
1.1400312364103662	69.790923	500000500000
1.1400720877177193	58.217721	500000500000
1.1401991892093717	8.889256	500000500000
1.140258226165867	105.122285	500000500000
1.1404864248136384	60.712022	500000500000
1.1404952191679958	42.2348	500000500000
1.1406903503057162	85.767123	500000500000
1.1407743871506495	125.002184	500000500000
1.1408837272634873	24.426503	500000500000
1.1409249931500227	87.213439	500000500000
1.1410033579263192	78.222166	500000500000
1.1412301423721352	56.409395	500000500000
1.1413804171307176	27.818902	500000500000
1.1414285511783393	27.202454	500000500000
1.1414742249467038	78.101876	500000500000
1.1415907402079224	92.767703	500000500000
1.1417851632465568	92.69357	500000500000
1.1418638388860054	85.236838	500000500000
1.142002737419438	68.858516	500000500000
1.1420261740308053	77.696748	500000500000
1.1421014650094719	56.038416	500000500000
1.1422413862165457	107.668484	500000500000
1.1422540526730172	22.513813	500000500000
1.1424198936577414	35.338741	500000500000
1.1426003547284678	57.670443	500000500000
1.1426015941363774	133.246062	500000500000
1.1426372758605101	114.472905	500000500000
1.1427292838720915	146.50402	500000500000
1.1429169854320471	31.545828	500000500000
1.1429556390725448	80.197957	500000500000
1.1430757914986729	113.864411	500000500000
1.143081698427424	100.303339	500000500000
1.1432244960549178	117.124701	500000500000
1.1432732215465005	81.804578	500000500000
1.1433431588117748	32.521676	500000500000
1.1433565626330675	68.776562	500000500000
1.1435131330193928	77.99413	500000500000
1.1437286261616593	116.707902	500000500000
1.1438930775323988	20.121798	500000500000
1.1439698201271329	69.898823	500000500000
1.1442424537462659	100.435783	500000500000
1.1445079182282245	79.75766	500000500000
1.1445828477105129	44.884215	500000500000
1.144653753408498	66.816417	500000500000
1.1446695684833572	65.708083	500000500000
1.1447202591959722	51.346877	500000500000
1.1447432999416294	88.887327	500000500000
1.1447563220966837	49.075448	500000500000
1.144776432975882	47.222631	500000500000
1.1448512316371369	52.022855	500000500000
1.14497529589141	68.628681	500000500000
1.14522047606344	29.715417	500000500000
1.1456579278616563	49.981936	500000500000
1.1456612842557536	37.759793	500000500000
1.145670565222467	62.217604	500000500000
1.1463345412474035	90.292431	500000500000
1.146379321926261	60.335509	500000500000
1.146402691372184	137.966892	500000500000
1.1464651971901954	52.393936	500000500000
1.1466060747259843	55.213329	500000500000
1.1466705551987146	63.370579	500000500000
1.1469826168821131	37.545684	500000500000
1.1469979834916642	57.232356	500000500000
1.1470178836145963	41.79244	500000500000
1.1470662178003308	74.028773	500000500000
1.147236511736666	44.805802	500000500000
1.14741549648779	15.822361	500000500000
1.1474897959309118	72.640184	500000500000
1.1476328669278963	26.528623	500000500000
1.1477018041587304	69.899346	500000500000
1.1477210667549451	72.483522	500000500000
1.1477229829163484	48.098536	500000500000
1.1478146829170957	54.998014	500000500000
1.1480024696325857	69.865964	500000500000
1.1481768467850246	77.55145	500000500000
1.1482091527713414	28.819949	500000500000
1.1483138159980006	43.728838	500000500000
1.1484427341167025	100.558191	500000500000
1.1485115702881392	36.357844	500000500000
1.1486159676232353	22.582564	500000500000
1.1489031234323468	86.684388	500000500000
1.149001535390358	85.537129	500000500000
1.1490326807835762	74.952548	500000500000
1.1490787869316916	83.969285	500000500000
1.149078964315161	39.332031	500000500000
1.1492182813552556	40.423979	500000500000
1.1493056362609635	58.087386	500000500000
1.1493888752460903	61.107008	500000500000
1.149403895911982	103.601229	500000500000
1.1496033267776635	61.782763	500000500000
1.1496632705255765	15.247615	500000500000
1.149835671183658	142.622519	500000500000
1.1498475132088828	33.6119	500000500000
1.1499403314478376	102.892388	500000500000
1.1500100989460218	17.878054	500000500000
1.15023065163977	67.453763	500000500000
1.1503010210798976	72.179252	500000500000
1.1503887610893706	49.193915	500000500000
1.1503898225271227	55.750962	500000500000
1.1504219261389659	56.906109	500000500000
1.1504990802074446	50.156044	500000500000
1.150512855657063	73.456028	500000500000
1.1505881102089093	80.422643	500000500000
1.1507899560290908	98.7305	500000500000
1.1508072264762699	149.946718	500000500000
1.1508316880808849	63.440397	500000500000
1.1509389932872207	95.749909	500000500000
1.1510061943970538	81.3751	500000500000
1.151019845863571	91.0355	500000500000
1.151034198589182	48.574411	500000500000
1.151055979381145	57.755255	500000500000
1.1512942629026626	67.819093	500000500000
1.1514452578619312	108.992706	500000500000
1.151557298701882	12.891655	500000500000
1.1516482450626149	20.020838	500000500000
1.1516623778466109	161.345471	500000500000
1.1516759134664951	113.666797	500000500000
1.1517382183502871	75.693053	500000500000
1.151994687910445	91.846629	500000500000
1.152264723662356	62.724557	500000500000
1.1523248733761806	106.786697	500000500000
1.152405661189166	35.266215	500000500000
1.1524226430155606	62.734445	500000500000
1.1528945133580022	28.869401	500000500000
1.1531017283060092	144.575476	500000500000
1.153122816093552	80.593825	500000500000
1.1532432382344957	68.840574	500000500000
1.1534357505842898	27.131846	500000500000
1.153448512333179	18.523774	500000500000
1.1536101241608734	62.307033	500000500000
1.1537317611756428	130.536762	500000500000
1.1537908771372465	78.185836	500000500000
1.1538750894459808	63.974141	500000500000
1.1539085902489834	49.812594	500000500000
1.1540194281583107	63.978613	500000500000
1.1540550631653592	122.748663	500000500000
1.154064174922703	12.552966	500000500000
1.154067588906951	93.185398	500000500000
1.154136488788681	66.839129	500000500000
1.1541689221410785	22.786239	500000500000
1.1541705671472355	106.292019	500000500000
1.1541783010292503	84.083945	500000500000
1.154209019140366	84.781144	500000500000
1.154209441532707	162.550341	500000500000
1.1544320084818578	81.18002	500000500000
1.154876881073696	35.672917	500000500000
1.154923466499171	113.768737	500000500000
1.1549526956226297	41.019923	500000500000
1.1551519713262175	102.557278	500000500000
1.1551989225295325	31.189961	500000500000
1.1551999030506352	107.117186	500000500000
1.1553441914373777	51.592745	500000500000
1.155378362354991	132.211874	500000500000
1.1554197991402606	34.638745	500000500000
1.1554466988674121	80.009525	500000500000
1.1554736962869745	56.088516	500000500000
1.1555260084295833	71.42837	500000500000
1.1555993200144257	171.703917	500000500000
1.155620749026804	35.796671	500000500000
1.155644666001507	39.638544	500000500000
1.1556606405913885	59.839999	500000500000
1.1556788874665744	32.063113	500000500000
1.1557711496397292	46.331609	500000500000
1.155976467662438	87.662701	500000500000
1.1560104205501656	97.245302	500000500000
1.1560260248918701	25.988305	500000500000
1.156184688847263	17.55319	500000500000
1.156358396550364	53.820928	500000500000
1.156426628528209	55.21137	500000500000
1.1564613031517093	77.975189	500000500000
1.1567230447174213	28.513395	500000500000
1.1572356873135383	51.511474	500000500000
1.1572625145139206	22.263245	500000500000
1.1573100935280407	26.454236	500000500000
1.1573420619306658	126.082964	500000500000
1.1573566924848993	18.046669	500000500000
1.1574605024241371	56.255904	500000500000
1.1575345231157077	29.739078	500000500000
1.1575369522152763	37.926951	500000500000
1.157644572845329	97.382814	500000500000
1.157780600192048	65.097307	500000500000
1.1577888619894656	37.881759	500000500000
1.1581960849144042	28.305003	500000500000
1.1583147342735431	68.960953	500000500000
1.1584084621526567	129.957495	500000500000
1.1585029398576363	55.855352	500000500000
1.1585619689585998	65.334488	500000500000
1.1585673412405375	21.598473	500000500000
1.1586040259613757	69.22096	500000500000
1.158876055440358	35.932869	500000500000
1.159017247255827	47.767634	500000500000
1.1592096784238048	31.538242	500000500000
1.1595025040390712	20.226563	500000500000
1.1595032598671713	107.805152	500000500000
1.1598377515132614	92.942128	500000500000
1.1598783025775168	123.36722	500000500000
1.159909995812728	98.35893	500000500000
1.1600056264577372	79.866738	500000500000
1.1603786613219582	67.909301	500000500000
1.1605067518416836	67.593996	500000500000
1.1605076984709215	153.081774	500000500000
1.160578047539392	81.864957	500000500000
1.1605962566961634	50.016871	500000500000
1.160806423091394	29.416613	500000500000
1.1609015104036249	40.979784	500000500000
1.1609133653140415	70.345286	500000500000
1.1609668287822128	53.684508	500000500000
1.1612165441899998	54.669623	500000500000
1.1614559101897095	48.865238	500000500000
1.1617029075884435	46.260533	500000500000
1.1617314385785955	34.504739	500000500000
1.161913078216554	70.348722	500000500000
1.1620821601396227	46.097933	500000500000
1.1625006499901276	46.737997	500000500000
1.1625186209920415	120.15561	500000500000
1.1625595218735416	87.967627	500000500000
1.162560811694462	66.290613	500000500000
1.1627395525644597	52.231953	500000500000
1.1628255434159676	75.180561	500000500000
1.1628771800892503	58.140436	500000500000
1.162913260309564	105.030759	500000500000
1.1629437317038105	9.131851	500000500000
1.1630159443686368	124.51264	500000500000
1.1630445234947853	61.147889	500000500000
1.1631175572683905	31.953248	500000500000
1.1632192534449757	21.176678	500000500000
1.163264526585667	21.860894	500000500000
1.1632741219934064	30.038033	500000500000
1.163406506028101	83.972291	500000500000
1.163461004623365	39.053765	500000500000
1.1635806690966684	62.887667	500000500000
1.1635940041908572	66.704859	500000500000
1.1636417074395569	45.325185	500000500000
1.1637288736353617	51.16489	500000500000
1.1638276017791336	47.305746	500000500000
1.1640793732382984	134.072132	500000500000
1.1641374027239983	61.902903	500000500000
1.1641706833602714	83.757397	500000500000
1.1642047198214742	60.420272	500000500000
1.1642185006682833	42.900631	500000500000
1.1642384759737865	38.538816	500000500000
1.1642621848547838	28.119827	500000500000
1.1643504387264338	113.165669	500000500000
1.164354488215321	49.691473	500000500000
1.1643631923434703	54.346295	500000500000
1.1643667960833106	73.534623	500000500000
1.1645121321608778	108.148357	500000500000
1.164517915709979	38.540228	500000500000
1.1646030206116469	79.797241	500000500000
1.1647105312020725	64.002087	500000500000
1.1649328553093354	58.967903	500000500000
1.1649416034768447	22.07024	500000500000
1.1650999635432349	92.860796	500000500000
1.1652398048410653	34.934697	500000500000
1.1652544020445543	49.600185	500000500000
1.165276025492188	26.269515	500000500000
1.1652915494210572	79.178632	500000500000
1.1653244078802474	50.207848	500000500000
1.1653406581291257	32.739368	500000500000
1.1653998182282128	75.241756	500000500000
1.1655251713883057	80.589538	500000500000
1.1656266977372003	86.179459	500000500000
1.1656287706488118	88.318945	500000500000
1.1657064191670623	117.467654	500000500000
1.165732722525001	23.854211	500000500000
1.1658002160607983	77.008588	500000500000
1.1660530005427767	81.756493	500000500000
1.1660643338784422	56.95286	500000500000
1.166223558065397	62.615404	500000500000
1.1662813604971114	35.033304	500000500000
1.166364960751773	108.541497	500000500000
1.1664401217057598	68.769029	500000500000
1.1664573385509327	42.569402	500000500000
1.166475705989252	43.845006	500000500000
1.1665684153761942	110.218794	500000500000
1.1665833613828331	52.157979	500000500000
1.166599799828253	188.630395	500000500000
1.1667031959400784	64.106459	500000500000
1.166928808303188	37.909181	500000500000
1.1669348399765225	72.986633	500000500000
1.1669810265607592	34.964089	500000500000
1.167234021753507	115.589182	500000500000
1.1673360808883424	70.670605	500000500000
1.167454582643798	35.836394	500000500000
1.1675244830375242	40.019495	500000500000
1.1676259668307671	40.477586	500000500000
1.1676379418644771	26.369861	500000500000
1.16802051396975	45.188931	500000500000
1.1681849401144602	48.871921	500000500000
1.1682408029615523	43.881651	500000500000
1.1682717816606432	36.671392	500000500000
1.1685104358209362	82.924446	500000500000
1.1685152688469294	58.553859	500000500000
1.1687945490495524	72.733805	500000500000
1.16888277667388	73.140904	500000500000
1.1691344307825653	12.173461	500000500000
1.1693138800643572	55.224242	500000500000
1.1694767650812063	60.687211	500000500000
1.169634051431321	139.714289	500000500000
1.1698376327538509	80.058281	500000500000
1.1698989263083457	86.28489	500000500000
1.1699572970992425	38.547743	500000500000
1.1701333185005085	13.874307	500000500000
1.1702013639265827	71.301525	500000500000
1.1704983468454797	65.844231	500000500000
1.1705296680443684	46.718183	500000500000
1.1705744010737291	36.595052	500000500000
1.1706374536965627	38.601184	500000500000
1.1707295267822078	124.56133	500000500000
1.1708495548321571	82.730205	500000500000
1.1708887787102902	64.938394	500000500000
1.1709137086032997	72.703974	500000500000
1.1710653618380604	18.025004	500000500000
1.1712158690840822	60.333672	500000500000
1.1713058302350006	71.249019	500000500000
1.1713481312269882	68.976242	500000500000
1.171395451984136	79.792051	500000500000
1.1719020635536894	55.337159	500000500000
1.172053009980922	123.105856	500000500000
1.1721605072126198	136.993913	500000500000
1.1722631788176416	45.034162	500000500000
1.172308839917601	23.099117	500000500000
1.1724607497377917	151.426498	500000500000
1.1725329596934873	26.248192	500000500000
1.1726403475231204	66.714918	500000500000
1.1726550597332157	51.969718	500000500000
1.1728527083614129	32.083862	500000500000
1.1730630518546394	85.073847	500000500000
1.1731204369465245	130.707983	500000500000
1.173219750275012	41.3476	500000500000
1.1732213017641993	147.882153	500000500000
1.1733360096270848	39.116706	500000500000
1.1734108817237858	48.38489	500000500000
1.1734121595434894	50.254498	500000500000
1.173483955624386	59.974047	500000500000
1.1736326853125032	108.903718	500000500000
1.173915552279037	98.634196	500000500000
1.173999587596948	24.128319	500000500000
1.1741051878092996	20.892667	500000500000
1.1741103290678163	33.515606	500000500000
1.1741319360329512	55.63726	500000500000
1.1741973420561744	25.215648	500000500000
1.1742067072819242	81.230462	500000500000
1.1744081353313076	108.144833	500000500000
1.1744473882933515	29.054858	500000500000
1.1745319313185667	94.742043	500000500000
1.1747168713935543	24.847136	500000500000
1.1749137994272831	156.463904	500000500000
1.1750563661600946	52.090474	500000500000
1.1757686424473626	26.102904	500000500000
1.1758160255965762	51.727311	500000500000
1.1761701259500588	20.19148	500000500000
1.1762314408755403	48.903786	500000500000
1.1762668628194086	64.398787	500000500000
1.1763480026575053	55.754157	500000500000
1.176367035041517	68.99153	500000500000
1.176379801855734	68.105455	500000500000
1.1763800775197022	109.865709	500000500000
1.176397693679733	47.932981	500000500000
1.1764049306242759	36.331064	500000500000
1.176725255177835	105.464563	500000500000
1.1768515374749864	80.660204	500000500000
1.1769234011029237	86.217886	500000500000
1.176945067068082	59.155231	500000500000
1.1770118981518976	79.730894	500000500000
1.1771631831289522	35.231843	500000500000
1.177177861300567	139.239112	500000500000
1.177205374923279	33.258861	500000500000
1.1772073881182257	40.893886	500000500000
1.17734324601401	30.329317	500000500000
1.1778719900157342	93.185938	500000500000
1.177886565224907	57.994331	500000500000
1.1779720882035591	125.200874	500000500000
1.1781246543749733	38.689829	500000500000
1.1781672466491768	94.032223	500000500000
1.1783348654685142	47.76588	500000500000
1.1784808608963837	16.536696	500000500000
1.17853523503227	119.882188	500000500000
1.1785469595567046	70.375802	500000500000
1.178721999285043	46.294236	500000500000
1.1789708276312814	69.835954	500000500000
1.1792783492754495	53.275448	500000500000
1.1794952670684171	51.069292	500000500000
1.179661003633208	25.790711	500000500000
1.1797174327874485	24.132078	500000500000
1.1797387112580289	56.38148	500000500000
1.1801420081992091	135.040789	500000500000
1.1802903717523856	35.999266	500000500000
1.180323094793691	88.592422	500000500000
1.1804413943819467	32.305099	500000500000
1.1806195792138992	21.267536	500000500000
1.1806786432428482	64.246673	500000500000
1.1806928339097351	36.350402	500000500000
1.1809826414382036	88.336963	500000500000
1.180996091812904	53.438497	500000500000
1.1810119156890777	169.678515	500000500000
1.181088031973169	43.771585	500000500000
1.1811323685456578	24.383811	500000500000
1.1811947766487532	44.746154	500000500000
1.181373509186623	28.394182	500000500000
1.1814785861558466	81.930201	500000500000
1.181483692487581	79.98228	500000500000
1.1816280377803379	47.339292	500000500000
1.181642800818243	15.511518	500000500000
1.1818604630110183	58.991332	500000500000
1.181887937018581	76.232357	500000500000
1.1819049306061933	95.933355	500000500000
1.1819080224823957	124.913737	500000500000
1.182111652953199	15.59938	500000500000
1.182397696704667	56.049708	500000500000
1.182545937860163	12.666978	500000500000
1.1827550865022776	32.612305	500000500000
1.1828197160406788	48.798391	500000500000
1.1829071025254896	104.920079	500000500000
1.1829580147674963	43.479815	500000500000
1.1830409498449737	31.269046	500000500000
1.183184014067928	128.302877	500000500000
1.1832123084933963	98.9462	500000500000
1.1833472030734122	76.654701	500000500000
1.1833540945562548	122.293984	500000500000
1.183464097726567	73.601542	500000500000
1.183537671015002	37.906763	500000500000
1.183808482472552	57.278554	500000500000
1.1838202310478825	38.082954	500000500000
1.1838362518171188	46.606745	500000500000
1.1838379158623753	67.293019	500000500000
1.1841247776047106	61.796515	500000500000
1.184165193271455	75.848586	500000500000
1.1842709423772244	33.349479	500000500000
1.1844237420414503	61.78757	500000500000
1.1844247901982592	37.069582	500000500000
1.1846138395356058	157.759441	500000500000
1.1846164550547775	38.274336	500000500000
1.1846263462924511	11.80165	500000500000
1.184727892615386	25.777431	500000500000
1.184735891044983	72.169021	500000500000
1.1847896675628349	119.464256	500000500000
1.185030450757719	68.210471	500000500000
1.1851294733260145	69.704886	500000500000
1.1851929905487404	124.686532	500000500000
1.1852112860363304	64.888534	500000500000
1.1859050504640258	51.8904	500000500000
1.1860978595724498	81.324569	500000500000
1.1861960538394465	10.91348	500000500000
1.1862021571721817	67.842059	500000500000
1.1862669752174742	72.02318	500000500000
1.1862766363453212	85.706329	500000500000
1.1864764901548879	95.382092	500000500000
1.186628952902841	73.021018	500000500000
1.1867686011055547	114.900985	500000500000
1.1867827796747157	74.678118	500000500000
1.1868323416435995	85.770333	500000500000
1.1869897447612885	55.485029	500000500000
1.187053902340465	105.86403	500000500000
1.1872080634730342	14.980365	500000500000
1.1872136879912791	58.913823	500000500000
1.18725415384244	43.67286	500000500000
1.1872701046084773	42.869627	500000500000
1.187393708730304	60.028232	500000500000
1.1874125120155394	82.735768	500000500000
1.1875073406849204	113.556915	500000500000
1.1875732533482743	173.83181	500000500000
1.1875920342831972	57.01865	500000500000
1.1877175024003075	54.392137	500000500000
1.1877957526496608	57.970871	500000500000
1.1878215816037418	51.277119	500000500000
1.1878388424725612	77.093217	500000500000
1.1879133973972902	43.923336	500000500000
1.187927907408854	125.644481	500000500000
1.1879390396039982	23.047646	500000500000
1.187978900865548	54.219674	500000500000
1.1880217040082963	101.387114	500000500000
1.1880422234761503	79.364003	500000500000
1.1880449745253443	44.676119	500000500000
1.1881582985921921	64.511408	500000500000
1.1882238633575688	73.613575	500000500000
1.188288612635198	38.896073	500000500000
1.1885162566714564	34.669465	500000500000
1.1885744806845249	40.893394	500000500000
1.1886790677733452	67.089655	500000500000
1.1887113084462555	80.178519	500000500000
1.1887136493776442	178.511267	500000500000
1.1887578954899594	62.635831	500000500000
1.1888001224717506	18.005734	500000500000
1.1890012156047844	91.213978	500000500000
1.1891319580546351	26.227695	500000500000
1.1891733279622303	85.242952	500000500000
1.1893951816320056	51.187075	500000500000
1.189470510707728	26.131088	500000500000
1.1895108450320255	79.794785	500000500000
1.1895169320068453	51.400887	500000500000
1.1895403808544511	52.694834	500000500000
1.189541497099318	17.297189	500000500000
1.1895567604041422	49.074205	500000500000
1.1896159257770549	126.697388	500000500000
1.1897166135770412	52.277688	500000500000
1.1898355102676836	92.045617	500000500000
1.1899245625159771	74.319241	500000500000
1.1900205341878554	38.612164	500000500000
1.1902237509661064	34.633949	500000500000
1.190231305360529	29.026672	500000500000
1.190324371564838	86.049623	500000500000
1.1903617176606427	32.286696	500000500000
1.1904216182018623	23.831565	500000500000
1.1906226038114278	99.864758	500000500000
1.1907315024333012	43.768853	500000500000
1.190762644908347	32.290193	500000500000
1.1908296390366393	82.090902	500000500000
1.1909017067644545	21.450439	500000500000
1.191095223132734	86.413943	500000500000
1.191296553383176	41.843047	500000500000
1.1916792815860258	36.466143	500000500000
1.1917754756956298	138.560914	500000500000
1.1917951598304617	102.586151	500000500000
1.191986461061218	54.145128	500000500000
1.191991318662097	94.756432	500000500000
1.192076254517769	58.93822	500000500000
1.1920921101826392	31.673523	500000500000
1.192132827046367	63.004739	500000500000
1.1922561747889782	26.742656	500000500000
1.1922931991009773	64.112409	500000500000
1.1923509178044058	65.793612	500000500000
1.1924300356924935	23.51558	500000500000
1.1924367866336985	47.919503	500000500000
1.1924545576595251	71.936441	500000500000
1.1926597513663242	167.487246	500000500000
1.19271867238666	62.23071	500000500000
1.1928047890993363	66.937083	500000500000
1.1928212457589225	56.674277	500000500000
1.1933606552399807	16.495892	500000500000
1.1934573306701144	29.831208	500000500000
1.1935400301689445	15.284723	500000500000
1.1937106856622453	134.136495	500000500000
1.19373710799192	33.514927	500000500000
1.1937644629556423	86.678633	500000500000
1.193810731141017	35.077401	500000500000
1.193923370810281	24.619146	500000500000
1.1939586872056531	17.484037	500000500000
1.1940692078033184	61.835605	500000500000
1.1941136334468063	90.591522	500000500000
1.194147930136524	66.452937	500000500000
1.1941712586173776	32.710117	500000500000
1.1941862430605743	192.918043	500000500000
1.1942303841754152	154.353414	500000500000
1.1944626244374037	57.267832	500000500000
1.194489976695833	114.766538	500000500000
1.1948975683844485	88.640603	500000500000
1.1949544278091202	17.832605	500000500000
1.1949908095286683	50.062894	500000500000
1.1950317472873202	145.116991	500000500000
1.1951296893086734	30.189162	500000500000
1.1951997234183522	131.217647	500000500000
1.1952383086768346	145.065614	500000500000
1.195370806467559	32.444511	500000500000
1.1953989380195815	69.057622	500000500000
1.1954803697550322	102.791396	500000500000
1.1956141772776054	42.008105	500000500000
1.1957119637105382	40.512248	500000500000
1.1958829251742116	79.957216	500000500000
1.1958895271366234	45.569609	500000500000
1.196148584282747	40.316173	500000500000
1.1963196660814182	106.315161	500000500000
1.1963481568849774	61.989314	500000500000
1.1966086208373934	58.727675	500000500000
1.196711938738105	61.043754	500000500000
1.1967708750723758	75.008464	500000500000
1.1968214315251315	61.231528	500000500000
1.1969295281973604	79.671281	500000500000
1.1970590960345948	54.012107	500000500000
1.1970664237814546	107.708947	500000500000
1.1971952123719367	56.734517	500000500000
1.1974256455720902	52.607362	500000500000
1.1974959614999128	34.139309	500000500000
1.19769315013336	61.839017	500000500000
1.1977950395889152	52.254134	500000500000
1.1978237471870297	83.121181	500000500000
1.1978393871705464	34.908054	500000500000
1.1980365414676777	57.596992	500000500000
1.1980891636008852	48.696074	500000500000
[truncated: 48,000 more rows]
