# Supplementary material for: The evolutionary maintenance of Lévy flight foraging
Source: PLoS Comput Biol. 2022 Jan 18;18(1):e1009490. doi: 10.1371/journal.pcbi.1009490 (PMC8797186; doi:10.1371/journal.pcbi.1009490)
Supplement: S1 Data — (ZIP) [file pcbi.1009490.s005.zip › S1_Data/single_generation_data/speed_1/levy_dim_3_results/fd_aol1]

1.0001073268050549	158.762232	3125001250000
1.0001577380154658	104.3425424	3125001250000
1.0003870412784317	221.419248	3125001250000
1.0003888493937927	190.52749	3125001250000
1.000565825655141	144.240668	3125001250000
1.0006018778271026	284.2196228	3125001250000
1.0007365250959817	82.559826	3125001250000
1.0008079340584954	211.6776916	3125001250000
1.000851046178831	160.7869428	3125001250000
1.0009326714428648	166.3226648	3125001250000
1.0011454147102246	57.3936488	3125001250000
1.0011878166722097	121.120448	3125001250000
1.001252640106364	163.2646624	3125001250000
1.001256587647439	111.912128	3125001250000
1.0012578689453502	170.9377148	3125001250000
1.001403944147957	124.4942264	3125001250000
1.0015534949656104	181.3885848	3125001250000
1.0015652908541126	183.9910204	3125001250000
1.0016190601046462	247.5548684	3125001250000
1.0020355528844431	118.751952	3125001250000
1.002237090993516	125.1549352	3125001250000
1.0022487087501073	235.906922	3125001250000
1.0022682378850851	128.191476	3125001250000
1.0023395548386644	196.1340292	3125001250000
1.0023506192233114	130.1281744	3125001250000
1.002368645880979	153.3044636	3125001250000
1.002386976287746	83.7723336	3125001250000
1.0024150436532475	132.3150628	3125001250000
1.0025023387480183	170.813044	3125001250000
1.0025149895265164	71.19683	3125001250000
1.002781279192342	120.6537324	3125001250000
1.0029401265942623	206.4925804	3125001250000
1.002979026693843	188.7150384	3125001250000
1.0031277377200385	127.0561332	3125001250000
1.0031839172722503	66.6307116	3125001250000
1.0032263058320805	153.853012	3125001250000
1.003349011724875	162.5664556	3125001250000
1.0036558285313797	168.159094	3125001250000
1.0038317465672344	132.3725072	3125001250000
1.0038633180981151	152.5682672	3125001250000
1.0039366428218597	145.452806	3125001250000
1.003948512610736	189.4963308	3125001250000
1.0040920110635625	199.3486308	3125001250000
1.004119513962373	200.4125952	3125001250000
1.0041539189830315	196.5558984	3125001250000
1.0041882283468464	87.7601776	3125001250000
1.004252552062018	141.9768884	3125001250000
1.0044098465929587	208.4192356	3125001250000
1.0044756933223775	124.6646844	3125001250000
1.004539391571542	170.7282736	3125001250000
1.00454616338473	95.3161436	3125001250000
1.0046890567320146	103.64658	3125001250000
1.0048246044566187	158.2655152	3125001250000
1.0048308893751523	150.4768048	3125001250000
1.0050152281335225	188.1687128	3125001250000
1.0050516094643838	112.4071904	3125001250000
1.0050949546157426	81.764756	3125001250000
1.0051500935815774	146.3148264	3125001250000
1.0051985951377032	84.9681388	3125001250000
1.0054417585884992	117.4087768	3125001250000
1.0055304241104792	122.07738	3125001250000
1.0055533326564672	148.6783632	3125001250000
1.0056655225105229	72.7898152	3125001250000
1.0059245789221958	65.071652	3125001250000
1.0060259221418912	116.057048	3125001250000
1.0060723656724837	84.8809448	3125001250000
1.0061297595277745	138.2315968	3125001250000
1.006288929387233	190.7411012	3125001250000
1.0063212075629155	236.0846024	3125001250000
1.0063372811849505	184.394058	3125001250000
1.0064356486571304	165.5725956	3125001250000
1.0064867209234816	121.1409744	3125001250000
1.0065309160608469	158.0449516	3125001250000
1.0065637814495627	106.0928844	3125001250000
1.00660341133374	203.5643684	3125001250000
1.006630403284914	121.5823144	3125001250000
1.0066501622475441	187.7186344	3125001250000
1.0068258120985976	199.5935404	3125001250000
1.006859879360197	221.204818	3125001250000
1.0069032769303172	46.7936304	3125001250000
1.0069047760577223	165.4719568	3125001250000
1.0069809732334396	210.8328144	3125001250000
1.0070644245528544	142.0590408	3125001250000
1.0071528823541789	243.6862628	3125001250000
1.0071602811242166	80.2574332	3125001250000
1.0072047098041084	125.072346	3125001250000
1.0073231896648878	176.8933684	3125001250000
1.0073961107412759	163.2884908	3125001250000
1.0074016496198437	83.98449	3125001250000
1.0074522184937469	193.3461584	3125001250000
1.007593562546082	192.5657732	3125001250000
1.0076392085024195	127.6429428	3125001250000
1.0076733792584078	107.4182384	3125001250000
1.007834464995431	220.2893496	3125001250000
1.0078442990634802	180.5142452	3125001250000
1.0079431056558688	108.0382332	3125001250000
1.008065375783692	185.4204244	3125001250000
1.0082557823861162	146.6196212	3125001250000
1.0083581525214655	117.5392772	3125001250000
1.0085101940804595	85.961856	3125001250000
1.0085375574490376	66.1477884	3125001250000
1.0085607429103196	183.9453548	3125001250000
1.008696511850271	128.1395648	3125001250000
1.0087810499280376	104.5395484	3125001250000
1.0088288487885768	153.6918484	3125001250000
1.0090909559761576	143.7261972	3125001250000
1.009153892778864	206.213984	3125001250000
1.0092983605875798	124.1761508	3125001250000
1.009376521704939	128.7243244	3125001250000
1.0094553742432024	94.1343624	3125001250000
1.0094762835543412	113.6125572	3125001250000
1.0094912300647798	134.332598	3125001250000
1.0096089668220185	152.824936	3125001250000
1.0098936452144405	166.9866088	3125001250000
1.0100139997648836	141.8212492	3125001250000
1.0101987439531348	129.1513872	3125001250000
1.010286967749089	159.052758	3125001250000
1.010538969630023	146.5881252	3125001250000
1.0105732425714222	99.7299832	3125001250000
1.0107143888859156	174.6774196	3125001250000
1.0107322730584536	63.9127812	3125001250000
1.010761874356446	129.1294336	3125001250000
1.0109643914502289	144.9978756	3125001250000
1.0110277322224857	161.712748	3125001250000
1.0111846472935857	166.2073028	3125001250000
1.0112488759088918	152.5144068	3125001250000
1.0116545014179026	177.6252168	3125001250000
1.0119246531587391	136.2913192	3125001250000
1.011947259406605	126.3767368	3125001250000
1.012287287841299	118.3750884	3125001250000
1.0125287468490072	106.0497644	3125001250000
1.0125310031003845	50.105872	3125001250000
1.0125905222995917	193.0276276	3125001250000
1.0126022470557443	183.9503964	3125001250000
1.012626987654933	61.5897324	3125001250000
1.01273071795667	155.1289268	3125001250000
1.0127981673342488	197.3504164	3125001250000
1.012834993285145	152.6433148	3125001250000
1.012888086152287	146.6224728	3125001250000
1.0129250468303057	185.2408492	3125001250000
1.0130738204240333	231.6196012	3125001250000
1.0131906917060736	140.938342	3125001250000
1.0132071641549047	130.8014188	3125001250000
1.01334419050306	114.158958	3125001250000
1.01338396299926	136.9697988	3125001250000
1.013491858310175	178.0297456	3125001250000
1.0135112109627775	195.88137	3125001250000
1.0136103330665691	214.808054	3125001250000
1.0136923694546232	106.8438512	3125001250000
1.014044900188999	213.5494696	3125001250000
1.0140535544162568	142.3002136	3125001250000
1.0142698528046843	105.798522	3125001250000
1.014289092240896	99.8482052	3125001250000
1.0143380248665093	127.451246	3125001250000
1.014370878145169	128.3377796	3125001250000
1.0143843271432993	151.2092708	3125001250000
1.0143947947944691	148.1844108	3125001250000
1.01442974084349	171.2217692	3125001250000
1.014517420830903	157.384236	3125001250000
1.0146776096524266	120.8970904	3125001250000
1.0147519546595989	40.5897052	3125001250000
1.0147682736131864	142.2533836	3125001250000
1.0148075194107868	204.528002	3125001250000
1.0148476252390513	103.2400792	3125001250000
1.0148477817553387	158.8838376	3125001250000
1.014853494019642	160.5869992	3125001250000
1.0150053248456945	141.6778992	3125001250000
1.0150708861257454	174.7683808	3125001250000
1.0155242865159515	121.9086052	3125001250000
1.015722140861156	139.9838428	3125001250000
1.0159315072673216	88.9231376	3125001250000
1.015941303746516	228.209788	3125001250000
1.0159785508645176	97.1775384	3125001250000
1.0160250114311196	138.6698972	3125001250000
1.0161165735125346	132.0830564	3125001250000
1.016171710681866	134.108436	3125001250000
1.0164115501602036	136.0212576	3125001250000
1.0165457178928907	161.445332	3125001250000
1.0166390115614274	126.3207436	3125001250000
1.0166699906008745	145.2610828	3125001250000
1.016923139452888	84.9573256	3125001250000
1.017034775520048	274.1438684	3125001250000
1.017046681439742	129.1049156	3125001250000
1.0171040232377422	121.9576864	3125001250000
1.0173190575102238	233.2033512	3125001250000
1.0173313202864571	98.5892208	3125001250000
1.0173505219528405	132.996514	3125001250000
1.0176808667312809	117.8493716	3125001250000
1.017817519414454	133.6802688	3125001250000
1.017886035476925	132.4105576	3125001250000
1.0180862782369628	111.201258	3125001250000
1.0181991700835005	142.9495348	3125001250000
1.0182183063961985	53.8735148	3125001250000
1.0182334382540268	191.6394652	3125001250000
1.0182381869433197	142.6186596	3125001250000
1.0184257631651	228.9936516	3125001250000
1.0186703143749043	124.0657124	3125001250000
1.0186902242867395	190.5541072	3125001250000
1.0189833616830075	281.2677128	3125001250000
1.0190071155891651	204.8753048	3125001250000
1.0192233779529123	100.8238892	3125001250000
1.0194206405616602	132.3030868	3125001250000
1.0195995802652176	99.956864	3125001250000
1.0196355758647333	125.8738396	3125001250000
1.0196595581578012	130.3424996	3125001250000
1.019742660355926	198.7940676	3125001250000
1.0197713085627509	154.3407972	3125001250000
1.0198051799146288	130.9459748	3125001250000
1.0198445908472966	109.469456	3125001250000
1.0199121703879912	187.101136	3125001250000
1.0201365521692405	153.0279488	3125001250000
1.020317417838297	156.7644388	3125001250000
1.0203278876959696	144.9951096	3125001250000
1.0204816178342986	166.5936416	3125001250000
1.0204917330026917	183.7416368	3125001250000
1.0206031068049284	80.3227776	3125001250000
1.0206033124312333	156.3248868	3125001250000
1.0207394732005377	153.660834	3125001250000
1.020803271631335	124.3765836	3125001250000
1.0210753324728326	235.9292768	3125001250000
1.0211073569913556	175.315672	3125001250000
1.0213711971479125	135.3603696	3125001250000
1.0218827665012666	191.9922388	3125001250000
1.0219899892001971	441.152724	3125001250000
1.0220661788551006	92.5287088	3125001250000
1.0221801454317638	108.8164036	3125001250000
1.022470934800138	112.0974208	3125001250000
1.0224735404726673	180.4187428	3125001250000
1.0225182849172882	122.469926	3125001250000
1.0226321756449357	245.5195144	3125001250000
1.0226346734452316	86.7853484	3125001250000
1.0226479345729542	70.8274036	3125001250000
1.0226637231225713	263.7849156	3125001250000
1.0227784637011708	113.4143828	3125001250000
1.0230942134730825	166.4212104	3125001250000
1.0231029801191167	202.7720012	3125001250000
1.0233258409604489	189.2661476	3125001250000
1.0236815610259051	189.965334	3125001250000
1.0237978184564631	150.959312	3125001250000
1.023859739638041	145.9881524	3125001250000
1.0239610042341585	123.4354856	3125001250000
1.0240534238933632	133.3032868	3125001250000
1.0243160839585277	199.5857192	3125001250000
1.024384699176006	210.297784	3125001250000
1.024412784449821	131.5088156	3125001250000
1.0245114646305422	115.5603516	3125001250000
1.0246204460224435	194.2537064	3125001250000
1.0246495191706169	168.2264696	3125001250000
1.0246652036620558	119.209856	3125001250000
1.0248050684593388	222.6502908	3125001250000
1.024858336656558	83.98206	3125001250000
1.0248796217030538	106.6463996	3125001250000
1.024948698392708	116.2122348	3125001250000
1.025032676439591	164.0556748	3125001250000
1.0250675915736542	159.9762272	3125001250000
1.0251723760819331	161.7116432	3125001250000
1.025339342479969	97.8841164	3125001250000
1.0255442446048688	141.0355956	3125001250000
1.02556844967621	151.0448944	3125001250000
1.0259690412387563	123.9889128	3125001250000
1.0259731745929226	95.9951032	3125001250000
1.0259877006923488	160.1308212	3125001250000
1.0261098911825068	167.6679432	3125001250000
1.026125951491593	90.7736852	3125001250000
1.0261348840327924	170.0237132	3125001250000
1.0261604674010307	123.6008828	3125001250000
1.0262057554724056	123.2566292	3125001250000
1.0265007975779843	138.61316	3125001250000
1.02660776376266	93.9594476	3125001250000
1.0266204326326296	176.5234168	3125001250000
1.0267036154234597	119.1002508	3125001250000
1.026714221089843	114.34184	3125001250000
1.0267876218395469	202.2617516	3125001250000
1.0268231936743502	125.5258876	3125001250000
1.026831681520163	208.4637272	3125001250000
1.026866656623032	57.3080872	3125001250000
1.026949564156863	79.5316464	3125001250000
1.0270675803039	122.5686768	3125001250000
1.027264306905224	199.211946	3125001250000
1.0274876969114906	94.8316348	3125001250000
1.027504618517855	111.8530172	3125001250000
1.0276229147408809	178.1784324	3125001250000
1.02763260268574	143.6619812	3125001250000
1.0277926404530604	138.3847384	3125001250000
1.0278124055000522	120.6097948	3125001250000
1.0278306952006475	132.7267668	3125001250000
1.0279497388573142	134.6312856	3125001250000
1.0281891110485455	118.7233316	3125001250000
1.0284687405411057	168.256524	3125001250000
1.0285711659977037	119.8882716	3125001250000
1.0286093267648713	69.9484888	3125001250000
1.0286630249536342	92.7689132	3125001250000
1.0288737088333937	116.124958	3125001250000
1.0289111494287253	131.3710244	3125001250000
1.0290120509730212	160.5159688	3125001250000
1.0290237332923182	150.7421024	3125001250000
1.029044467651667	197.1206044	3125001250000
1.0290677048888166	39.527072	3125001250000
1.0290991484249814	115.0583816	3125001250000
1.0291808529884836	321.4699872	3125001250000
1.0291815470597308	153.4066208	3125001250000
1.0292093933060826	159.5052328	3125001250000
1.0292452683118012	101.9993332	3125001250000
1.0292529399932795	117.192744	3125001250000
1.0293014892768475	73.0007224	3125001250000
1.0294542452037927	105.5988884	3125001250000
1.0294748991383351	117.9007292	3125001250000
1.0295545573541591	133.8472416	3125001250000
1.0297601147838111	139.6203044	3125001250000
1.0298038194397932	172.1829924	3125001250000
1.029815007193637	139.36937	3125001250000
1.0302665578596688	72.6428388	3125001250000
1.0303168729002812	115.6548532	3125001250000
1.0305113385934883	142.6458828	3125001250000
1.030904916043596	136.337236	3125001250000
1.0312010655966397	172.9498376	3125001250000
1.0312038771798102	95.1216588	3125001250000
1.0312991445810311	160.6845228	3125001250000
1.0313004978086806	139.9627812	3125001250000
1.0313022140857069	104.5033996	3125001250000
1.0314385557286228	133.9664632	3125001250000
1.0314876673692837	111.6232636	3125001250000
1.0314888933211954	140.6608444	3125001250000
1.0315688102462552	155.6442576	3125001250000
1.031704534993811	141.3388876	3125001250000
1.0317133963264251	237.97057	3125001250000
1.0317256702677615	122.6057204	3125001250000
1.0318240639594614	115.9340372	3125001250000
1.0319032746950154	80.5396524	3125001250000
1.0319619664346766	179.9332708	3125001250000
1.0320034112353822	213.3805752	3125001250000
1.032070106145468	130.3669904	3125001250000
1.0322295713444898	157.5425372	3125001250000
1.032387675403741	84.0385296	3125001250000
1.0324781751198993	180.5224372	3125001250000
1.0325131223587758	231.0356716	3125001250000
1.0326509527123613	139.9265852	3125001250000
1.0326585097258718	168.2373432	3125001250000
1.0328981256501992	253.3954444	3125001250000
1.0329614249582344	138.4295148	3125001250000
1.0330596423665581	128.1049024	3125001250000
1.03330802984352	114.1241776	3125001250000
1.0333356632706117	181.0897748	3125001250000
1.0333378501494992	245.1827108	3125001250000
1.0333695774431977	71.771852	3125001250000
1.0333725646794825	117.3047016	3125001250000
1.0334209669745391	165.8184492	3125001250000
1.0334477763550418	202.9023856	3125001250000
1.0336216969938152	85.1494908	3125001250000
1.0336237885938555	120.1786944	3125001250000
1.0336574352569907	128.9600104	3125001250000
1.0337204800046045	120.0417272	3125001250000
1.0338189171425818	201.293774	3125001250000
1.0340372509611129	81.0588424	3125001250000
1.0341158373787271	151.1797056	3125001250000
1.0342238400623267	175.9005316	3125001250000
1.034295715466071	98.797654	3125001250000
1.0345740224419278	82.84472	3125001250000
1.0345821341330654	144.9248468	3125001250000
1.034623546776742	99.7306284	3125001250000
1.0346428899721425	67.1270396	3125001250000
1.0347409306887276	299.6228644	3125001250000
1.0347571830526916	247.2898248	3125001250000
1.0348313154256907	161.049296	3125001250000
1.0350693738368264	87.3373852	3125001250000
1.0351262727205095	152.6411568	3125001250000
1.0353534875150296	97.8555996	3125001250000
1.0353560472806809	164.0295072	3125001250000
1.0354246804410834	137.0572496	3125001250000
1.0354651261682282	192.2510784	3125001250000
1.0355009266160606	122.4343136	3125001250000
1.0357384236184082	262.5580728	3125001250000
1.0358874666367908	133.2487576	3125001250000
1.0360706650296128	160.599444	3125001250000
1.0361336166754729	209.828016	3125001250000
1.036144733837868	40.5759112	3125001250000
1.0362868406490162	105.4203356	3125001250000
1.0366207563076344	217.8646416	3125001250000
1.0368592473833544	155.4690012	3125001250000
1.036871257132668	151.1781356	3125001250000
1.0369279752526863	360.2549788	3125001250000
1.0369798268783217	234.9852952	3125001250000
1.0370013591794431	166.481758	3125001250000
1.0374387686412023	180.7170248	3125001250000
1.0376437576686683	189.1228496	3125001250000
1.037665561141536	126.0408256	3125001250000
1.0376716173609928	156.1934008	3125001250000
1.0377632764096536	90.6958164	3125001250000
1.0383041919418825	130.2473268	3125001250000
1.0383049876855237	126.83701	3125001250000
1.0383782480764787	174.3700196	3125001250000
1.038385207878398	222.4889648	3125001250000
1.038569424360488	203.114626	3125001250000
1.038745962590142	163.2883572	3125001250000
1.0389221779750248	101.9106156	3125001250000
1.0389693116861944	194.5477148	3125001250000
1.0390414755154844	67.2388564	3125001250000
1.0390613378923237	205.30313	3125001250000
1.0392401158227762	79.6925336	3125001250000
1.03936066284097	118.594638	3125001250000
1.0393783259223306	175.9448792	3125001250000
1.039602593194648	145.7899808	3125001250000
1.0396185782900322	158.7744784	3125001250000
1.0398447815510332	321.9216136	3125001250000
1.0399855661391937	188.0588612	3125001250000
1.0400167238821258	165.7463324	3125001250000
1.040327383970684	175.93804	3125001250000
1.0403819007174118	144.7246396	3125001250000
1.0403911367550358	152.3280172	3125001250000
1.0404151425915096	100.2994028	3125001250000
1.0406391449008248	106.934268	3125001250000
1.0407058144548809	101.1601244	3125001250000
1.0409836631356375	136.2603128	3125001250000
1.0411489200271649	151.734832	3125001250000
1.0415695525567688	145.1187104	3125001250000
1.0415979005524618	85.2057012	3125001250000
1.041678387847114	210.7568736	3125001250000
1.0417709205682308	233.7926372	3125001250000
1.0420584530279706	284.1830196	3125001250000
1.0421746521143629	104.656236	3125001250000
1.042280593025752	97.66809	3125001250000
1.0424382521977371	148.4203996	3125001250000
1.0424425187712751	157.9436412	3125001250000
1.0427025539476544	251.5159572	3125001250000
1.0428257442530942	265.3057044	3125001250000
1.042927856226727	74.9219876	3125001250000
1.043006781330146	153.4817576	3125001250000
1.043071153189424	169.5528032	3125001250000
1.0431298330948242	130.8275004	3125001250000
1.043144835404817	177.3317016	3125001250000
1.0431729807127457	145.7853196	3125001250000
1.0432098279527566	95.8938388	3125001250000
1.043448534129939	110.803694	3125001250000
1.0435343717545615	139.8570172	3125001250000
1.0436024324937194	83.2894144	3125001250000
1.0436993494354003	204.3402136	3125001250000
1.043933165299869	246.2224824	3125001250000
1.044010838310737	108.8911044	3125001250000
1.0440194590483656	178.4128496	3125001250000
1.0440930650697628	151.8962288	3125001250000
1.0440971996672213	78.693048	3125001250000
1.0443220351576574	101.3532964	3125001250000
1.0444085733346462	220.4815888	3125001250000
1.0444128173660312	159.436384	3125001250000
1.0444259290345792	107.1484424	3125001250000
1.0444341406890358	100.9453576	3125001250000
1.0444869321748098	120.2702884	3125001250000
1.0445957013207263	109.7130552	3125001250000
1.0446985761343348	145.7479224	3125001250000
1.044723018950159	81.2676924	3125001250000
1.0447275299461802	193.9710504	3125001250000
1.04500964142932	98.8902892	3125001250000
1.0450363363749673	203.1022728	3125001250000
1.0451155449142029	177.6904156	3125001250000
1.0451792764217345	218.6679052	3125001250000
1.0453225105372468	59.9146324	3125001250000
1.0453491565843729	237.8074408	3125001250000
1.0454899602642145	112.6228944	3125001250000
1.0456240566728212	122.8635936	3125001250000
1.0456750586028245	110.5428788	3125001250000
1.0457096582234109	159.7883928	3125001250000
1.0458827037654004	150.4850128	3125001250000
1.0459717658532837	180.25512	3125001250000
1.0462388045012534	155.259612	3125001250000
1.046400654537725	76.0406512	3125001250000
1.046429438530888	140.3731088	3125001250000
1.0465990407308057	115.8770204	3125001250000
1.0466452521229088	180.1610472	3125001250000
1.046664656905651	117.4359092	3125001250000
1.0466758500419029	147.324858	3125001250000
1.0468258314677985	170.0993328	3125001250000
1.047040326895493	147.7837672	3125001250000
1.0470725555231026	164.3523776	3125001250000
1.0470942964120742	100.748474	3125001250000
1.0472065137861843	173.3546216	3125001250000
1.0472680627810929	191.991244	3125001250000
1.0472883106019428	99.2077764	3125001250000
1.0473195996222642	122.69318	3125001250000
1.047325647451411	209.343118	3125001250000
1.0473892091437065	190.4973808	3125001250000
1.0473970522099076	166.2967376	3125001250000
1.0475086420516098	138.1549544	3125001250000
1.047577908552694	115.73404	3125001250000
1.0476019353847723	181.5129568	3125001250000
1.0479980677827334	218.421598	3125001250000
1.0480191334173568	108.5465848	3125001250000
1.0480230492504226	132.1503608	3125001250000
1.0481826183817191	102.2351796	3125001250000
1.0481918244705777	208.5247528	3125001250000
1.0485127611810992	142.6993488	3125001250000
1.0485373792143902	203.8036212	3125001250000
1.0485832644711222	110.9476204	3125001250000
1.0486484014544923	171.3385044	3125001250000
1.0488037609282859	107.0494024	3125001250000
1.0489179353440603	231.0329228	3125001250000
1.0489363892191774	81.3207336	3125001250000
1.0490205307312053	224.1170276	3125001250000
1.0492298642270357	147.6244556	3125001250000
1.0492304198459887	83.214594	3125001250000
1.049341375042396	74.84939	3125001250000
1.0496571955199754	128.8927872	3125001250000
1.0497809443784825	230.3843648	3125001250000
1.0500075519381016	269.6499504	3125001250000
1.0502082609615218	83.3479552	3125001250000
1.0505296770884427	229.5674896	3125001250000
1.0505665596767797	195.7610936	3125001250000
1.0506426392335813	192.342422	3125001250000
1.05067939517171	185.579454	3125001250000
1.0506985447805808	100.90382	3125001250000
1.0507286957714332	88.4020716	3125001250000
1.0507724389956614	109.497058	3125001250000
1.0508581169700084	196.8228632	3125001250000
1.0510914490543468	114.731048	3125001250000
1.0511140387530484	68.5813744	3125001250000
1.0512127630751165	120.9219476	3125001250000
1.051312327947678	149.7205628	3125001250000
1.051531984577708	107.307128	3125001250000
1.0515863674538228	189.86353	3125001250000
1.0519226119237697	142.8320116	3125001250000
1.0519325736011649	145.8666968	3125001250000
1.0520617097945513	206.6551244	3125001250000
1.0520756324404208	79.05114	3125001250000
1.052265530100143	138.398236	3125001250000
1.0522733312322587	206.2039284	3125001250000
1.0523498446167787	54.3086308	3125001250000
1.0524861737278548	178.4642844	3125001250000
1.0525283627947135	254.492402	3125001250000
1.05258471931895	90.3577212	3125001250000
1.0526377546047143	156.6327544	3125001250000
1.0526536223348573	159.2558188	3125001250000
1.0529766195486947	168.6992056	3125001250000
1.0530785504933284	182.9032232	3125001250000
1.0531362740391372	126.5313156	3125001250000
1.0532636880072617	184.3309328	3125001250000
1.0533428816470882	202.8634892	3125001250000
1.0533506663356236	114.035838	3125001250000
1.053628168504785	238.334944	3125001250000
1.0538164970997523	196.8686864	3125001250000
1.0538978827809604	118.7527732	3125001250000
1.0539174670985805	145.2367832	3125001250000
1.0539591788433946	230.8856496	3125001250000
1.0539716384509692	97.2733628	3125001250000
1.0540279027327737	118.76948	3125001250000
1.0540652295810635	144.8630896	3125001250000
1.054314780515015	190.5879376	3125001250000
1.0544001468661948	96.239774	3125001250000
1.0544106177428405	105.267468	3125001250000
1.0544969494144854	98.0056112	3125001250000
1.0547082764285791	134.9983264	3125001250000
1.0548240199689445	149.1943164	3125001250000
1.0548656034460226	131.0394976	3125001250000
1.0548795659901646	225.8618296	3125001250000
1.0549195067105546	188.2748068	3125001250000
1.054978231284673	86.7030112	3125001250000
1.0552415835107305	70.9269472	3125001250000
1.0552648593523786	205.5345172	3125001250000
1.0553269364449938	109.134366	3125001250000
1.0553941157828286	121.5202068	3125001250000
1.05544358920549	181.9768068	3125001250000
1.0555554032938188	141.5645232	3125001250000
1.055604469534038	163.0821348	3125001250000
1.055831422224217	55.956838	3125001250000
1.0558524413755568	121.8665072	3125001250000
1.0560493607469748	163.6863392	3125001250000
1.0560703719564253	95.4713584	3125001250000
1.0561313696444214	131.7435496	3125001250000
1.0561530535277541	85.1142528	3125001250000
1.0563569053453128	119.5336612	3125001250000
1.0563944633243163	135.7574768	3125001250000
1.0565841396655964	249.9083856	3125001250000
1.0566349868408766	232.7270724	3125001250000
1.056781517372496	305.0745488	3125001250000
1.0570224722007195	101.1439476	3125001250000
1.057083925692361	163.3989288	3125001250000
1.0571121512225354	120.3970372	3125001250000
1.05719878755036	164.9719176	3125001250000
1.0572555220908573	132.503818	3125001250000
1.0573512966419516	91.26999	3125001250000
1.0573533891876976	124.0636428	3125001250000
1.0573609139208722	110.31456	3125001250000
1.0573861178147297	160.3021836	3125001250000
1.0574135278499923	126.2155448	3125001250000
1.0575058228403909	78.0970156	3125001250000
1.0575457928578749	108.6901716	3125001250000
1.05754598616265	172.8223028	3125001250000
1.057647916857796	107.7484256	3125001250000
1.057653416365664	152.293222	3125001250000
1.0577801198874046	104.8512408	3125001250000
1.0578261751708649	257.4973012	3125001250000
1.0578667250019185	148.6805056	3125001250000
1.0578748648169505	90.7758192	3125001250000
1.0581302518516584	160.167514	3125001250000
1.0582271611187146	132.4065688	3125001250000
1.0584067946700313	286.6916292	3125001250000
1.058422975977968	141.759142	3125001250000
1.058464557120694	110.5783852	3125001250000
1.0585062486002692	198.4390896	3125001250000
1.0587473876248663	243.8761336	3125001250000
1.0588815461218344	137.4206708	3125001250000
1.0590717578690874	100.6263812	3125001250000
1.0590970204864194	137.8072628	3125001250000
1.0594573725687124	115.3338996	3125001250000
1.0595050692561727	176.7095716	3125001250000
1.0599635222001655	132.4851088	3125001250000
1.0599717973157383	241.1279808	3125001250000
1.0600014443724797	136.5492332	3125001250000
1.0600919445390151	64.9796024	3125001250000
1.0602364964514228	119.721178	3125001250000
1.060306049397532	80.2075612	3125001250000
1.0603173735352347	124.7581144	3125001250000
1.0603951367731104	252.1649708	3125001250000
1.0605428286698555	123.0147284	3125001250000
1.0606100576049815	185.1056568	3125001250000
1.060622243170794	220.2898556	3125001250000
1.0606841625977184	81.7209224	3125001250000
1.06075211225997	199.9307072	3125001250000
1.0610227268833778	141.608684	3125001250000
1.0610916569506792	242.0410228	3125001250000
1.0611685427970428	130.5940136	3125001250000
1.061340302781493	93.101996	3125001250000
1.0614404937427475	84.2859128	3125001250000
1.0615487416475884	128.6393864	3125001250000
1.0615895622979274	105.0328484	3125001250000
1.0617915377196994	135.8690696	3125001250000
1.061793286709329	185.8293596	3125001250000
1.061816041792511	158.4217544	3125001250000
1.061911705139861	142.7459424	3125001250000
1.0622331012472672	192.8063864	3125001250000
1.062381479768947	64.7678956	3125001250000
1.0624037478391344	159.6095344	3125001250000
1.0624902163128327	187.7292528	3125001250000
1.0625220640279838	202.3593616	3125001250000
1.062565624200584	139.54066	3125001250000
1.0626729407561228	193.321044	3125001250000
1.0627594476704163	135.0280632	3125001250000
1.0628534842034068	164.1230132	3125001250000
1.0629275647238692	152.2387424	3125001250000
1.063115566255717	193.792042	3125001250000
1.0633976587245604	110.270316	3125001250000
1.063426698432908	230.2631852	3125001250000
1.0634412619132134	136.9495144	3125001250000
1.0635918694852973	142.2106512	3125001250000
1.06371263682028	264.1208796	3125001250000
1.0638526482669617	196.9935624	3125001250000
1.0639071712760686	87.6064396	3125001250000
1.0639282669568253	202.0150848	3125001250000
1.0639682781577982	116.6892972	3125001250000
1.064196213714922	108.6958156	3125001250000
1.0641998983878025	147.127476	3125001250000
1.0642382657239122	92.9842104	3125001250000
1.0644283245692778	96.392686	3125001250000
1.0644325393077851	108.4119664	3125001250000
1.064553064743725	164.5569472	3125001250000
1.0646282184994922	165.8911276	3125001250000
1.064644096808356	79.0519736	3125001250000
1.0648136422932055	146.7910804	3125001250000
1.0649047396148266	125.6236452	3125001250000
1.0650942716284209	136.3164064	3125001250000
1.0653635348197064	96.4470512	3125001250000
1.0654310711145056	155.42712	3125001250000
1.065491439652568	163.887582	3125001250000
1.0655650175438267	99.0278196	3125001250000
1.0656087443470577	145.0599028	3125001250000
1.065683043888416	94.6201868	3125001250000
1.0658060773096198	107.9961652	3125001250000
1.0659739293562218	141.660872	3125001250000
1.0660216268793667	134.4050088	3125001250000
1.0660630994783784	155.7087872	3125001250000
1.0660675149961942	112.6732264	3125001250000
1.0662643387770856	55.5416068	3125001250000
1.0663296919499483	188.828228	3125001250000
1.0667316284794146	127.9376728	3125001250000
1.066731989388169	148.8755988	3125001250000
1.0669992557494554	246.9847244	3125001250000
1.0670828026721866	146.64217	3125001250000
1.0671300010570968	44.053376	3125001250000
1.067159537042888	187.0413568	3125001250000
1.067230213208997	120.4694484	3125001250000
1.0673431928015849	139.7057796	3125001250000
1.0677333117870509	182.3651816	3125001250000
1.0677869204415045	139.77891	3125001250000
1.0681367928769572	114.5191284	3125001250000
1.0682012391774178	123.745118	3125001250000
1.0683090378944573	179.4685284	3125001250000
1.068319323664594	129.1546812	3125001250000
1.0683785078813437	130.3828176	3125001250000
1.0684076271177878	60.4729368	3125001250000
1.0684752481771294	168.4925296	3125001250000
1.0686331447862694	96.9024784	3125001250000
1.0686928556887934	98.9817604	3125001250000
1.0688425929635141	286.522914	3125001250000
1.0689949486424997	216.8451052	3125001250000
1.0690312789988128	116.0687156	3125001250000
1.0694216157264116	160.3046732	3125001250000
1.0695269794707571	106.2646712	3125001250000
1.0696140597478634	99.4093236	3125001250000
1.0696431182498136	193.5217508	3125001250000
1.0697719181283605	209.8799428	3125001250000
1.0698136561874945	165.3836564	3125001250000
1.0698514272262871	67.1313988	3125001250000
1.069906801324024	156.7517572	3125001250000
1.0700905452859772	159.1422144	3125001250000
1.0701345559046307	203.0830172	3125001250000
1.0702935544647645	157.4345064	3125001250000
1.0703478144456795	165.8486548	3125001250000
1.0704415061895491	176.448682	3125001250000
1.0707840004562148	166.8068904	3125001250000
1.0709147726853692	184.11943	3125001250000
1.0711079900636424	216.1009296	3125001250000
1.0712250442690407	182.1087172	3125001250000
1.0714095518689457	355.433732	3125001250000
1.0716750613874428	39.0181284	3125001250000
1.0717845460021254	211.9036688	3125001250000
1.0719105865295078	127.484604	3125001250000
1.072026800626105	146.402572	3125001250000
1.0720712797682688	69.8029508	3125001250000
1.072106115890359	132.0021944	3125001250000
1.0722047538483717	172.3246452	3125001250000
1.0722252585398024	195.3724088	3125001250000
1.072257454338584	148.9325296	3125001250000
1.0723462415419602	153.595038	3125001250000
1.0724679690268593	170.4055136	3125001250000
1.0726803696438898	138.13603	3125001250000
1.0727151028038695	106.242242	3125001250000
1.0728129943797973	239.85021	3125001250000
1.072941706966661	134.3211024	3125001250000
1.0730586441395138	141.0211024	3125001250000
1.073073382491164	140.1752312	3125001250000
1.073092809610011	230.7622028	3125001250000
1.0731097745532066	163.5450132	3125001250000
1.0731315753952089	177.0261076	3125001250000
1.0733652322232292	122.9512476	3125001250000
1.0734425554822145	146.7603316	3125001250000
1.07364447406685	169.6849448	3125001250000
1.0737618030205156	84.2693348	3125001250000
1.0738665647567849	218.4683852	3125001250000
1.0738749661686144	99.4805416	3125001250000
1.0740184346372164	126.1764592	3125001250000
1.0740309021312768	86.058764	3125001250000
1.0742085756924349	179.1546684	3125001250000
1.0744921413584425	128.523388	3125001250000
1.0745328260058098	103.5312588	3125001250000
1.074554174061403	139.040006	3125001250000
1.0745907001985942	132.5743068	3125001250000
1.0747316062278465	230.1459916	3125001250000
1.074813700773027	184.703678	3125001250000
1.0748514046867041	138.2414608	3125001250000
1.0748667928436615	125.4923852	3125001250000
1.0749080980412955	105.8482772	3125001250000
1.0751178480961725	137.1854404	3125001250000
1.0753465971402325	214.6744196	3125001250000
1.075381692407469	211.3287148	3125001250000
1.0756242309304085	103.3820456	3125001250000
1.0756541286905992	227.0935788	3125001250000
1.0756706860296057	151.4999932	3125001250000
1.0758536186497794	108.5733052	3125001250000
1.0758660068117567	130.9149264	3125001250000
1.0758789978703944	144.7520628	3125001250000
1.0760363448374357	212.4598624	3125001250000
1.076125183283943	217.9340176	3125001250000
1.076195212799715	215.5115144	3125001250000
1.0764092320522742	170.3397276	3125001250000
1.0764865102683323	229.8670548	3125001250000
1.0765725121168492	134.3050144	3125001250000
1.0766299744462455	299.2022968	3125001250000
1.0766695972749232	180.64242	3125001250000
1.076916173768784	95.4763044	3125001250000
1.0769823431730714	175.707756	3125001250000
1.0771073725019416	124.9361172	3125001250000
1.0771714031379178	91.8547796	3125001250000
1.0774153741431571	165.742474	3125001250000
1.077489313526116	120.1064948	3125001250000
1.0776048799241351	101.4964896	3125001250000
1.0777370053706088	104.196924	3125001250000
1.0777794176637283	208.7965392	3125001250000
1.0778111264308046	208.3734896	3125001250000
1.0778506215528008	103.6964196	3125001250000
1.0779066385967813	87.3975812	3125001250000
1.0779677681816138	88.7720032	3125001250000
1.0780368859859886	70.7986288	3125001250000
1.078171233843967	260.2756856	3125001250000
1.0782327533422231	126.1021524	3125001250000
1.0783595298574389	168.0958456	3125001250000
1.078438550664249	130.182576	3125001250000
1.0784795145844246	180.2196008	3125001250000
1.0785950090543086	136.3543916	3125001250000
1.0789719407174427	103.2194984	3125001250000
1.0790381766446142	359.8172564	3125001250000
1.0790924114033946	212.9422568	3125001250000
1.079151315684779	174.4718292	3125001250000
1.0793445933524384	151.314364	3125001250000
1.0795845543563618	123.8993952	3125001250000
1.0796061039624365	107.7592308	3125001250000
1.0796941224458203	198.80558	3125001250000
1.0798356901096864	140.7153508	3125001250000
1.0798471649290948	60.913016	3125001250000
1.0798881338861146	195.7877044	3125001250000
1.0801991576479604	243.8512212	3125001250000
1.0802098712942771	77.6376376	3125001250000
1.080308374610123	225.0232284	3125001250000
1.0803420387168612	161.9974	3125001250000
1.080359785830466	194.2900612	3125001250000
1.0803661384031318	97.6598848	3125001250000
1.0804945221725657	140.6938604	3125001250000
1.0805158890486055	146.665248	3125001250000
1.0805358622615575	248.3375244	3125001250000
1.0805511540502268	60.9313596	3125001250000
1.0808865575670032	36.2131808	3125001250000
1.0810326553838103	152.343908	3125001250000
1.081345186699053	151.9763472	3125001250000
1.0813581969341532	159.9990192	3125001250000
1.0813920195075637	160.8682292	3125001250000
1.0816247636372975	183.0969004	3125001250000
1.0816425346411076	153.7039128	3125001250000
1.0816445254974236	201.0477064	3125001250000
1.0816881715757831	164.0255312	3125001250000
1.0817805985404458	330.3227668	3125001250000
1.0818651179607301	114.8268028	3125001250000
1.0820449398126355	165.331594	3125001250000
1.0824145996151944	277.7550156	3125001250000
1.0826046393947726	146.7172932	3125001250000
1.0826814425852644	91.182312	3125001250000
1.0830429011630347	188.3386732	3125001250000
1.0830947503623354	153.7169992	3125001250000
1.0831097629135225	73.208098	3125001250000
1.0832461046301631	189.8433736	3125001250000
1.083253275402852	160.4420456	3125001250000
1.0832831582654805	186.9159756	3125001250000
1.0833540189156852	142.8125016	3125001250000
1.0834737375769974	117.25374	3125001250000
1.083501553295509	144.1838056	3125001250000
1.0835540937222343	314.2031156	3125001250000
1.0836244768821626	110.7293	3125001250000
1.0837032523486174	150.6669004	3125001250000
1.0837758230165075	95.5949664	3125001250000
1.083787232659049	280.1477964	3125001250000
1.083800461544059	121.7465712	3125001250000
1.0840091623395334	235.0693956	3125001250000
1.0840569636733264	95.3880524	3125001250000
1.0841272922029206	132.8409284	3125001250000
1.0842087957845659	189.2252484	3125001250000
1.0844988800782858	163.9329672	3125001250000
1.084587178816273	137.5179936	3125001250000
1.084644055975257	127.2013604	3125001250000
1.084935408803245	134.9152024	3125001250000
1.084945904892708	297.7140144	3125001250000
1.0851356414577813	55.383038	3125001250000
1.0852553605100952	166.76131	3125001250000
1.0854461874454129	120.9400336	3125001250000
1.0855158741154276	192.4740096	3125001250000
1.0855169738301689	122.0847684	3125001250000
1.0855716700445197	146.3702556	3125001250000
1.0856591193739602	110.1788184	3125001250000
1.085726076452235	189.1535668	3125001250000
1.0857715450848784	91.8359096	3125001250000
1.0857921401149386	294.461328	3125001250000
1.0859599598159706	59.0933056	3125001250000
1.085991176647512	124.4409608	3125001250000
1.086103820907707	120.447844	3125001250000
1.0863018485669105	182.146996	3125001250000
1.0863233929493612	164.22714	3125001250000
1.086357980306253	154.1998568	3125001250000
1.086389022354485	163.2112708	3125001250000
1.0866080480162634	120.8422	3125001250000
1.0866156082039848	131.9475032	3125001250000
1.0867250435976858	95.1074952	3125001250000
1.086808403221622	80.8590476	3125001250000
1.0868154017053158	92.1841628	3125001250000
1.0868780632800858	73.107356	3125001250000
1.0868808934535807	97.616084	3125001250000
1.0868909540727358	145.4608356	3125001250000
1.0869401517401207	89.0969364	3125001250000
1.087374213396518	356.0812136	3125001250000
1.0877728503295576	210.6117632	3125001250000
1.0879036847804793	164.7310952	3125001250000
1.0879848455523362	129.3838688	3125001250000
1.0880507049673225	162.5216884	3125001250000
1.0881503127546113	174.4992576	3125001250000
1.088228715178145	208.1258472	3125001250000
1.0885871607950013	166.1615644	3125001250000
1.0887295115949698	251.1749024	3125001250000
1.0888473267524508	50.063848	3125001250000
1.0889679235363046	232.36232	3125001250000
1.0892297086683411	59.1864884	3125001250000
1.0893608105938886	57.885766	3125001250000
1.0894268129489246	205.4724588	3125001250000
1.0895231166054866	94.8795496	3125001250000
1.089617172176653	125.9836236	3125001250000
1.0896318615468017	135.6470536	3125001250000
1.0896904482401255	216.8473316	3125001250000
1.0897513186546999	145.270216	3125001250000
1.0898778043328907	200.0629436	3125001250000
1.089926002837779	223.9632936	3125001250000
1.0899354432004915	197.745834	3125001250000
1.0900314858358326	116.6715764	3125001250000
1.0903459245596443	82.6633024	3125001250000
1.0905667430050117	73.7625816	3125001250000
1.0907076239648767	172.3451744	3125001250000
1.0907332901921132	80.1770128	3125001250000
1.0908362794839763	159.6092944	3125001250000
1.0913835404500696	183.7028812	3125001250000
1.091439817916848	66.5040564	3125001250000
1.0914540958572685	181.8464908	3125001250000
1.09145505749302	108.5538784	3125001250000
1.0914648975335763	85.2473648	3125001250000
1.0915356298229837	110.8177064	3125001250000
1.0917016160449875	212.8254104	3125001250000
1.091709749052562	161.2474192	3125001250000
1.092081288947231	264.5521944	3125001250000
1.0921883553548577	147.7283988	3125001250000
1.092199558942313	141.612938	3125001250000
1.0922731882603038	184.9841128	3125001250000
1.0923117759957397	182.53711	3125001250000
1.0923294115436275	176.9856948	3125001250000
1.0924175357754853	183.8354792	3125001250000
1.092469666843601	129.698524	3125001250000
1.0924704608171227	97.6763944	3125001250000
1.092745786581503	134.7747456	3125001250000
1.092785059753688	196.8474284	3125001250000
1.092890586268621	190.5787748	3125001250000
1.0929393176856337	224.607728	3125001250000
1.0930575323004124	199.4979212	3125001250000
1.093173708157528	225.13753	3125001250000
1.0933387155831735	147.1909636	3125001250000
1.093408164747197	214.222222	3125001250000
1.093494181948658	27.8518612	3125001250000
1.0934944908162516	172.5876956	3125001250000
1.093509115906676	204.8931704	3125001250000
1.0937825601491051	117.5192496	3125001250000
1.0938205996797392	122.9416004	3125001250000
1.093874586285938	115.0809828	3125001250000
1.093914165489355	108.1807848	3125001250000
1.0939575467271192	131.5780068	3125001250000
1.094103943251853	162.0855552	3125001250000
1.0941450020612122	156.6990572	3125001250000
1.0942617184820016	350.7750764	3125001250000
1.0943270315554616	141.5860228	3125001250000
1.0943977995178569	140.1774832	3125001250000
1.0946085672249979	129.8970448	3125001250000
1.0947880603750928	160.15545	3125001250000
1.0948878774271438	122.8678324	3125001250000
1.0949801625992508	210.6467712	3125001250000
1.094998719504313	127.3760236	3125001250000
1.095014823385296	115.230508	3125001250000
1.095192347698958	199.1457508	3125001250000
1.0953001555876316	159.096514	3125001250000
1.0954992210253889	140.2799008	3125001250000
1.0955176724269036	89.7049028	3125001250000
1.0957548191196833	95.8247624	3125001250000
1.0961086276406138	160.1859968	3125001250000
1.0961493331374892	112.3031564	3125001250000
1.0962257245794222	220.7628616	3125001250000
1.0963741542016905	61.1138556	3125001250000
1.0965180190302628	229.4940412	3125001250000
1.0965839283503522	185.8824204	3125001250000
1.0966398057202515	167.6287136	3125001250000
1.0968009743085867	268.0221748	3125001250000
1.0969480242598542	181.0309184	3125001250000
1.097037278357888	175.950592	3125001250000
1.0970480344795632	144.2557664	3125001250000
1.0970888936131298	68.2122124	3125001250000
1.0971247882783988	181.9558692	3125001250000
1.0972168104578286	311.324208	3125001250000
1.0972289066741232	25.7214008	3125001250000
1.0973292422291587	156.5850416	3125001250000
1.097330087738286	150.0514488	3125001250000
1.0975103840692335	253.2867852	3125001250000
1.0975381387388103	193.5953696	3125001250000
1.0976136571095658	172.4692564	3125001250000
1.0976555311589844	159.046924	3125001250000
1.0979003138327073	130.2834064	3125001250000
1.0980477247166274	168.7447616	3125001250000
1.0982537556574647	127.25294	3125001250000
1.098521726394503	124.3356364	3125001250000
1.0986128540734588	46.571684	3125001250000
1.0986208149945518	93.1445996	3125001250000
1.098854818558537	142.9534308	3125001250000
1.0988832154167962	173.653622	3125001250000
1.098952326355633	157.1154048	3125001250000
1.098997671802346	174.585256	3125001250000
1.0991185074513037	128.8041224	3125001250000
1.0991370228184796	199.5941216	3125001250000
1.0991588007834832	189.4698244	3125001250000
1.0991887081106229	129.8893516	3125001250000
1.0993050797565087	165.5341608	3125001250000
1.0993370256771238	92.0417	3125001250000
1.0993375451572065	110.5423044	3125001250000
1.0993469202095498	174.042668	3125001250000
1.0993556435396248	112.6946704	3125001250000
1.0998814308956877	218.5656668	3125001250000
1.0999503613907515	132.2136332	3125001250000
1.1002343739901146	114.0549408	3125001250000
1.100294107269823	289.8280792	3125001250000
1.1003150137225877	153.4287088	3125001250000
1.1003566477964524	136.8878136	3125001250000
1.1004676114601415	64.7334172	3125001250000
1.1004787796633293	182.5960896	3125001250000
1.1006083174252232	91.0571692	3125001250000
1.1007971476465523	90.3312868	3125001250000
1.1008895050519685	133.5788976	3125001250000
1.1010885294219863	90.109506	3125001250000
1.101139183112915	95.6423504	3125001250000
1.1011418226745726	209.9676148	3125001250000
1.1011629786512658	189.6493436	3125001250000
1.1011677685498713	150.545072	3125001250000
1.1012069910026288	172.1874612	3125001250000
1.1013193422352838	80.4008864	3125001250000
1.1013484816460763	115.256264	3125001250000
1.1014218029469482	76.7117116	3125001250000
1.1015057949780314	212.1755456	3125001250000
1.1016415908222927	132.1866812	3125001250000
1.1017211869950574	122.0063612	3125001250000
1.1017693224934368	189.8679984	3125001250000
1.1019693485454587	167.9660076	3125001250000
1.1020293886625443	121.1132064	3125001250000
1.102032804932709	137.7293056	3125001250000
1.102090299931166	203.5636924	3125001250000
1.1024442328855537	189.487356	3125001250000
1.102444458794105	177.6753756	3125001250000
1.102466772920045	122.2460968	3125001250000
1.1026356555544428	85.24673	3125001250000
1.1027483660501285	111.953476	3125001250000
1.1029360651951632	147.4439252	3125001250000
1.1029388793057846	112.817184	3125001250000
1.1031060085209918	187.8573224	3125001250000
1.1031634574966709	261.7762508	3125001250000
1.1031705645331549	130.1354376	3125001250000
1.1032602666784208	138.9967872	3125001250000
1.1032921537361229	190.0213612	3125001250000
1.1035128319163017	230.79142	3125001250000
1.1035665468365892	139.4700064	3125001250000
1.10357977884283	131.2156572	3125001250000
1.1037489141268706	161.0041464	3125001250000
1.1038361306168016	131.7535616	3125001250000
1.1039032544538672	199.1956292	3125001250000
1.1039044689426754	93.2608552	3125001250000
1.1039768469860296	148.6313208	3125001250000
1.1041061597956054	104.8337484	3125001250000
1.1041261628621009	172.6528012	3125001250000
1.104169539004237	115.75909	3125001250000
1.1042010658132042	110.6647644	3125001250000
1.104224816360906	234.2745308	3125001250000
1.1043854380792446	111.5548	3125001250000
1.1045005514961317	110.421724	3125001250000
1.1045068207815547	177.1176924	3125001250000
1.1047306280711249	183.7070028	3125001250000
1.1047592950159937	145.4088572	3125001250000
1.1048443215693862	115.8572924	3125001250000
1.1049453339196804	99.9336488	3125001250000
1.105273230144595	108.8181728	3125001250000
1.105281380266042	196.3884712	3125001250000
1.1054909355682276	68.3472792	3125001250000
1.1055922497924533	173.122374	3125001250000
1.1056308911482018	163.961558	3125001250000
1.105635377362146	201.0411832	3125001250000
1.1058393477408677	108.452062	3125001250000
1.1059012973584377	218.8645072	3125001250000
1.1060968621869407	194.7225964	3125001250000
1.106156444455498	100.5091828	3125001250000
1.1061741383237436	137.5556144	3125001250000
1.106264260127788	164.7415484	3125001250000
1.106371923880877	189.2560564	3125001250000
1.1064632660165377	111.721562	3125001250000
1.1065502295916572	123.7421152	3125001250000
1.1065682669791999	272.3546096	3125001250000
1.1065902472885694	139.817148	3125001250000
1.1066260848922234	119.674446	3125001250000
1.1068008794660829	196.4213876	3125001250000
1.1068573929901562	209.8129872	3125001250000
1.1069073330410282	92.2879624	3125001250000
1.1069749009660117	172.6433944	3125001250000
1.1070749707562513	171.5906528	3125001250000
1.107094050749914	125.0082024	3125001250000
1.1072768443669996	202.1634128	3125001250000
1.107486434197791	140.9157416	3125001250000
1.1075700425635595	229.0274564	3125001250000
1.107570484298104	128.1031384	3125001250000
1.1075807323092786	254.8964404	3125001250000
1.1077070872793608	223.3385812	3125001250000
1.107707343474322	192.4759588	3125001250000
1.1080544705716335	129.4770868	3125001250000
1.1082383692169748	92.838714	3125001250000
1.1084354745841964	158.1082144	3125001250000
1.10870551255074	196.121378	3125001250000
1.1090603546848343	154.8763212	3125001250000
1.1090749460084917	141.6815	3125001250000
1.1090847532501042	181.6016628	3125001250000
1.1090901793404804	159.5111836	3125001250000
1.1091908079403976	120.8259836	3125001250000
1.1093613742196842	304.5703036	3125001250000
1.1094498462802478	52.909976	3125001250000
1.1095233482194384	140.0616288	3125001250000
1.10954941171203	318.3978788	3125001250000
1.1095795156032904	188.3409236	3125001250000
1.1095851240646022	116.6535804	3125001250000
1.1096834843307697	109.6544412	3125001250000
1.1096888990057026	224.7462884	3125001250000
1.1097561468753576	113.3950132	3125001250000
1.1097666408087568	230.3320544	3125001250000
1.1097894356321842	181.8388892	3125001250000
1.1097899840714662	187.3482716	3125001250000
1.1097992813686584	98.2287892	3125001250000
1.1098988839198929	131.8517524	3125001250000
1.1099757514346025	175.983398	3125001250000
1.1100662252282163	136.820974	3125001250000
1.1102446509167114	194.9421852	3125001250000
1.1102465050942902	154.6528232	3125001250000
1.1103366871246858	135.419286	3125001250000
1.1103379915728926	148.7094784	3125001250000
1.1103667653489633	105.4186016	3125001250000
1.110602467135985	112.540564	3125001250000
1.1109119930126357	161.0847056	3125001250000
1.11106967398526	212.2802504	3125001250000
1.111276894286466	108.4284112	3125001250000
1.1112837192464455	127.2999492	3125001250000
1.1112967116621877	152.1618692	3125001250000
1.111363312347672	147.1660416	3125001250000
1.1113863522299063	72.171918	3125001250000
1.1113979048829523	81.36844	3125001250000
1.1116478968058403	118.7431592	3125001250000
1.111669043570081	64.605926	3125001250000
1.11170190985475	186.3999224	3125001250000
1.1120975236288957	178.0128516	3125001250000
1.1121215416142896	141.7276968	3125001250000
1.11224312269287	250.1950348	3125001250000
1.1123742872665667	206.5241228	3125001250000
1.112572375722348	98.736032	3125001250000
1.11257335660251	108.0515976	3125001250000
1.1127325947715834	190.7359936	3125001250000
1.1128004608153126	157.215676	3125001250000
1.1129964419354006	242.375872	3125001250000
1.1132863911717803	84.6448732	3125001250000
1.1132927439127949	190.7624372	3125001250000
1.1133223154702423	158.799882	3125001250000
1.1135724360654635	231.0457764	3125001250000
1.1136190162907036	161.535926	3125001250000
1.1136772965606947	292.6759656	3125001250000
1.1137088954580323	114.5622648	3125001250000
1.1137582401431705	147.6588244	3125001250000
1.1137732988253064	80.72355	3125001250000
1.1139223210207074	180.4071576	3125001250000
1.1140000133993913	49.5398228	3125001250000
1.114025373137896	155.4507988	3125001250000
1.1140678860722966	225.77712	3125001250000
1.1140911408684069	164.1046608	3125001250000
1.1143517365030529	206.4098404	3125001250000
1.1144069200525917	204.121718	3125001250000
1.1144157406609887	85.1468756	3125001250000
1.114516266225816	96.352496	3125001250000
1.1145576355401785	67.465938	3125001250000
1.114772991888521	93.0688672	3125001250000
1.1149063801940846	128.7588916	3125001250000
1.1149102214865858	168.341796	3125001250000
1.1149196898230898	190.1777484	3125001250000
1.1151208576384877	85.5628832	3125001250000
1.1152232462877525	157.854798	3125001250000
1.1152398197385265	191.6691252	3125001250000
1.1156625727552734	121.8836184	3125001250000
1.1157461161928026	151.590772	3125001250000
1.115904461243202	113.300822	3125001250000
1.1159886290243106	148.6573896	3125001250000
1.116109743751374	197.3384828	3125001250000
1.1161765873307177	196.7979672	3125001250000
1.1162741660134552	98.7775816	3125001250000
1.1162761432830544	168.6774608	3125001250000
1.11635006089183	122.2463704	3125001250000
1.1163722251203407	123.700382	3125001250000
1.116384395822683	154.3563152	3125001250000
1.1164705053365216	110.3436616	3125001250000
1.116478776789188	146.1637504	3125001250000
1.116482679929648	136.0162308	3125001250000
1.1164882408272538	104.5182296	3125001250000
1.1165215604303271	148.9012792	3125001250000
1.116744994458183	167.3777692	3125001250000
1.116814902245181	168.008664	3125001250000
1.1168658313906945	132.17591	3125001250000
1.1170328973088046	106.4424652	3125001250000
1.1172937234980087	128.0336224	3125001250000
1.117355806508495	147.4603068	3125001250000
1.1175425188129808	176.5246352	3125001250000
1.1176310475020297	155.3805248	3125001250000
1.1176317659944421	123.7706488	3125001250000
1.1176875912965614	169.0528864	3125001250000
1.1177305644249076	220.986622	3125001250000
1.1177452669142929	78.564678	3125001250000
1.1178079186804744	177.1881892	3125001250000
1.1178492544081085	215.0580716	3125001250000
1.1178635671837391	147.4531736	3125001250000
1.1179416759456935	157.9878004	3125001250000
1.118055930013297	232.706464	3125001250000
1.1180714856119165	87.7462216	3125001250000
1.1181380054131949	95.4182352	3125001250000
1.118238167151541	128.1273936	3125001250000
1.1182642844912174	126.8616856	3125001250000
1.1186350446202733	55.1512312	3125001250000
1.1186588338225163	109.5021984	3125001250000
1.1188994277076865	55.5024084	3125001250000
1.1189067615402912	138.5585592	3125001250000
1.11891681509888	97.806862	3125001250000
1.1189491994295817	159.4702944	3125001250000
1.1191749365296324	129.9055192	3125001250000
1.1192738922374923	147.1654816	3125001250000
1.1192913758662977	195.2535556	3125001250000
1.1193472582073831	174.9039356	3125001250000
1.119347474745804	177.5809268	3125001250000
1.119482980941894	158.7420136	3125001250000
1.1195411991270006	159.1438008	3125001250000
1.119589069080901	139.116514	3125001250000
1.1196660258602955	193.453316	3125001250000
1.1196812577502138	201.9759136	3125001250000
1.1198159296882335	118.127764	3125001250000
1.1198343266866746	95.2015916	3125001250000
1.1202910111413695	100.3430508	3125001250000
1.1204616205231694	185.8319576	3125001250000
1.1205615066394452	166.1673776	3125001250000
1.1205889775924032	96.731788	3125001250000
1.1206116977707543	121.2658376	3125001250000
1.1208796968621946	210.0921056	3125001250000
1.1208844500509645	195.3425204	3125001250000
1.1209153647278378	247.7993716	3125001250000
1.1209645438261842	220.0380532	3125001250000
1.12104184564938	159.2839184	3125001250000
1.1210816263303944	147.016284	3125001250000
1.121199517759904	214.9541912	3125001250000
1.1212327028576938	179.029368	3125001250000
1.1212539339477958	144.678628	3125001250000
1.1212986269550542	136.5128836	3125001250000
1.1213300755986155	99.6333888	3125001250000
1.1213944463117715	340.5904868	3125001250000
1.1214253240926957	185.2832104	3125001250000
1.121429192504675	262.7866816	3125001250000
1.1215048994044494	135.760014	3125001250000
1.1216389042118564	130.3616892	3125001250000
1.121821181908672	231.5391076	3125001250000
1.1218726448630023	119.9650872	3125001250000
1.1219249301277092	216.0570652	3125001250000
1.121977789827595	192.6836584	3125001250000
1.1220006424651925	93.296596	3125001250000
1.1221827940775801	185.2009072	3125001250000
1.122218302533082	147.8080276	3125001250000
1.1224685849567864	243.4544992	3125001250000
1.1225423081852373	185.5241576	3125001250000
1.122618504431316	175.414458	3125001250000
1.1226288005850202	94.64436	3125001250000
1.122671039448197	425.36924	3125001250000
1.122689746018239	260.6420736	3125001250000
1.122885958513982	183.5081204	3125001250000
1.1229138738533029	135.2357352	3125001250000
1.1230118499864064	139.5683492	3125001250000
1.1230855830382556	103.9562076	3125001250000
1.1230967664915592	62.9945176	3125001250000
1.1230999354492508	143.0900292	3125001250000
1.1235155032312352	252.2665168	3125001250000
1.1235409458444376	212.0049564	3125001250000
1.1236987374992653	71.8674548	3125001250000
1.123771336917842	163.8730864	3125001250000
1.1238173941921028	98.4727624	3125001250000
1.1238264537951212	327.17153	3125001250000
1.123955317597007	140.4077056	3125001250000
1.1240856932438	117.8849092	3125001250000
1.1245019534453022	105.5220848	3125001250000
1.1245895959369865	177.3143456	3125001250000
1.1246125388870052	217.9686684	3125001250000
1.1248638949985388	133.5060644	3125001250000
1.1248808409024038	268.0998492	3125001250000
1.1250047705011104	140.3642784	3125001250000
1.1253078682397524	171.0501372	3125001250000
1.1254532025231074	196.1769764	3125001250000
1.125502677373183	118.951808	3125001250000
1.1255058327338288	137.336192	3125001250000
1.1257130891259166	221.261124	3125001250000
1.1257186730846405	92.3434868	3125001250000
1.125782963443673	127.5535776	3125001250000
1.125919354036942	109.091628	3125001250000
1.1259804531740072	159.5966544	3125001250000
1.1259853693416797	90.4508008	3125001250000
1.126021654013344	106.452284	3125001250000
1.1262982241373267	171.16037	3125001250000
1.1264720132519286	118.40547	3125001250000
1.1266394387200254	76.6744916	3125001250000
1.126699233768377	122.3713604	3125001250000
1.1267715236080271	135.6988176	3125001250000
1.1269094317013308	190.0025472	3125001250000
1.1269370700033483	48.08158	3125001250000
1.1269533808253331	175.696708	3125001250000
1.1270766051270993	215.6661092	3125001250000
1.1272033281523688	205.5036436	3125001250000
1.1272602640798843	119.7315488	3125001250000
1.127341269863802	171.4459184	3125001250000
1.127561246849468	105.872138	3125001250000
1.127613556842063	175.9697068	3125001250000
1.1276194558939108	168.3666016	3125001250000
1.1276980860137222	124.3670584	3125001250000
1.1278249043533508	179.5252428	3125001250000
1.127836993091036	223.3010272	3125001250000
1.1282730520857778	67.4190716	3125001250000
1.1285170929574335	115.5179512	3125001250000
1.1285834233293044	129.9072276	3125001250000
1.1287894640502818	90.1305248	3125001250000
1.1291228375392452	103.9884048	3125001250000
1.1293822519645549	158.0694256	3125001250000
1.1299366930102528	128.2820212	3125001250000
1.1303439512366908	148.7076004	3125001250000
1.1303944284519098	146.505566	3125001250000
1.1304188621015656	68.8878628	3125001250000
1.1304659904423575	220.4272032	3125001250000
1.1305603358732057	175.7234928	3125001250000
1.1306024559775285	78.1708548	3125001250000
1.1306685561723029	98.563208	3125001250000
1.130684571356023	124.8926588	3125001250000
1.1307122392604292	147.4142292	3125001250000
1.130719258299009	137.482238	3125001250000
1.1309922629342395	155.3769508	3125001250000
1.1310077510695409	91.8209132	3125001250000
1.1311454898641635	125.0400668	3125001250000
1.1311735935187763	154.9188284	3125001250000
1.131178510805812	142.5374116	3125001250000
1.131374754138246	136.1066348	3125001250000
1.131430238048097	134.8297152	3125001250000
1.1314691598590725	280.7619336	3125001250000
1.1316201100253616	116.649698	3125001250000
1.131751070125267	220.2835848	3125001250000
1.1317515580287538	117.2358652	3125001250000
1.1321326223550832	208.9553712	3125001250000
1.132213226865125	202.4333868	3125001250000
1.1325533574612896	81.8188016	3125001250000
1.1327471496040071	112.9382108	3125001250000
1.132807057777124	107.130522	3125001250000
1.1330607169836069	107.9556012	3125001250000
1.1331132139249858	149.125672	3125001250000
1.133268543239753	144.0766748	3125001250000
1.1332910564523977	142.0598224	3125001250000
1.1333554416248617	146.2639976	3125001250000
1.1333596811497135	130.6795016	3125001250000
1.1335929905900268	158.5144032	3125001250000
1.1336754569810794	125.95665	3125001250000
1.1337979048960936	150.4519036	3125001250000
1.1339291589432534	137.7995852	3125001250000
1.1341069057376745	110.7045316	3125001250000
1.1344443715136	170.4977728	3125001250000
1.134556060673523	110.1119244	3125001250000
1.1345825090926378	205.9706328	3125001250000
1.1347131579651475	124.9882696	3125001250000
1.1347203434366255	152.9941908	3125001250000
1.134740700676674	71.1107804	3125001250000
1.1347426758621273	269.8500424	3125001250000
1.1347797463812694	158.8592048	3125001250000
1.1347893525347237	181.7115812	3125001250000
1.1347937513790385	197.550442	3125001250000
1.1348860503322498	56.4564304	3125001250000
1.1350660494479765	175.7890448	3125001250000
1.135079792192917	138.4643664	3125001250000
1.1352228289627266	83.0078288	3125001250000
1.1352339375952982	119.0279132	3125001250000
1.135240191061723	180.2557732	3125001250000
1.135360068870645	206.6941432	3125001250000
1.1355878791565155	200.8067848	3125001250000
1.135637675966525	154.1100112	3125001250000
1.135670289343416	125.7793792	3125001250000
1.1356961376497667	169.1170304	3125001250000
1.1357722159693469	242.7674116	3125001250000
1.135776684791283	107.8591524	3125001250000
1.135806371077205	144.1021548	3125001250000
1.1358064431374657	189.0978864	3125001250000
1.136196500274467	95.4870676	3125001250000
1.136358131192834	183.28426	3125001250000
1.1363628052763777	128.6267908	3125001250000
1.136488364751336	72.65517	3125001250000
1.1365560240520352	104.7147732	3125001250000
1.1365920936678855	171.9075348	3125001250000
1.1366666520029076	152.06551	3125001250000
1.1366701710652218	160.4943116	3125001250000
1.1366895618296995	100.9628892	3125001250000
1.1367970880903924	158.921708	3125001250000
1.1368890572769184	142.2172084	3125001250000
1.1369527512829434	210.7203548	3125001250000
1.136987335351868	188.7077036	3125001250000
1.137031714721062	65.162406	3125001250000
1.137053382554802	179.0372352	3125001250000
1.1371548420463595	180.8894952	3125001250000
1.1371736221053188	140.6479364	3125001250000
1.1372659947030956	281.361646	3125001250000
1.1374200079934271	166.042936	3125001250000
1.1374426756639302	79.170802	3125001250000
1.1374739204022486	141.4757056	3125001250000
1.1376009470776651	95.9893232	3125001250000
1.1376070291236622	211.9471104	3125001250000
1.137672038682572	175.1525116	3125001250000
1.1377744149009592	156.8887944	3125001250000
1.138436783158677	187.0679116	3125001250000
1.1386455220637268	174.798434	3125001250000
1.1387114525283506	88.2000568	3125001250000
1.1387135284875556	312.9735628	3125001250000
1.1388755827922294	173.9325736	3125001250000
1.1388802731536798	200.5224932	3125001250000
1.139200156745264	121.514212	3125001250000
1.139278415045418	146.6276376	3125001250000
1.1393965659997032	144.4815968	3125001250000
1.139567646162434	175.4807492	3125001250000
1.139614135511481	211.4658404	3125001250000
1.1396150669712544	156.0437528	3125001250000
1.1396777343254736	166.8788	3125001250000
1.1397090569472936	162.9567572	3125001250000
1.139724139097817	175.8900924	3125001250000
1.1397393483730447	221.4293904	3125001250000
1.1397841827067705	81.5289352	3125001250000
1.1401392674405115	210.1699648	3125001250000
1.1402356399495452	120.26342	3125001250000
1.1402473824410726	141.7952628	3125001250000
1.1402717847639146	151.7156976	3125001250000
1.1404102488428358	111.533288	3125001250000
1.1404420579921055	206.4866332	3125001250000
1.140566804556731	102.4907476	3125001250000
1.1406657800490403	72.6648944	3125001250000
1.1407107885804322	122.5156924	3125001250000
1.1411343208152351	251.4806068	3125001250000
1.1411855348446025	93.393962	3125001250000
1.141245797610664	114.2201984	3125001250000
1.141257480106508	148.9583132	3125001250000
1.1413355021593132	179.8732712	3125001250000
1.1413961835781086	178.788994	3125001250000
1.1414502100265047	211.03232	3125001250000
1.1414977234354755	202.888898	3125001250000
1.1415389582064948	118.9651828	3125001250000
1.1415458686927706	145.9616656	3125001250000
1.1415872391405804	179.6636408	3125001250000
1.141651778061584	125.4236468	3125001250000
1.1419628407188434	83.5456156	3125001250000
1.1420226366318702	108.5122956	3125001250000
1.1420735240937998	83.0564416	3125001250000
1.1423372382722954	180.8068392	3125001250000
1.1423506813239	151.0931316	3125001250000
1.1423678634545515	98.4564192	3125001250000
1.1424659580361032	109.0156632	3125001250000
1.1425059919546023	153.9662076	3125001250000
1.1425470216072169	269.1317192	3125001250000
1.142620510062178	99.3824116	3125001250000
1.1426334716519246	144.4161596	3125001250000
1.1426450415108889	97.2507948	3125001250000
1.1426588079047642	116.03694	3125001250000
1.1426787060022428	54.6253852	3125001250000
1.1427690663150158	147.1843836	3125001250000
1.1430016210253209	114.9283304	3125001250000
1.1430569578837289	126.0107744	3125001250000
1.143253778586584	162.1512076	3125001250000
1.1434192421064644	131.265742	3125001250000
1.143476215518756	220.4666292	3125001250000
1.1436313106736726	81.8218324	3125001250000
1.1438440091623991	210.418748	3125001250000
1.1438774689103397	263.4044628	3125001250000
1.1440664012803765	238.6831492	3125001250000
1.1442095660163467	194.2584668	3125001250000
1.144276915119701	234.2614044	3125001250000
1.1443203119495908	167.4773468	3125001250000
1.1443301694094097	91.6489008	3125001250000
1.1443575462645552	98.4383548	3125001250000
1.1444538048599626	143.4014588	3125001250000
1.1444681426584882	90.8022204	3125001250000
1.1446401754319393	181.6944004	3125001250000
1.144691621186495	264.6396592	3125001250000
1.1448378524049283	193.6886312	3125001250000
1.1448737545171392	110.2085768	3125001250000
1.1452463340284729	415.1712632	3125001250000
1.1452682284099565	109.9248244	3125001250000
1.1452683577114362	154.664808	3125001250000
1.1454065760282752	136.0774144	3125001250000
1.1454376832323592	117.9310204	3125001250000
1.1454430004042369	84.2308556	3125001250000
1.1455168999440075	151.3534496	3125001250000
1.1458866524498674	289.3410776	3125001250000
1.1460337893806332	208.1563032	3125001250000
1.1461160587176902	121.1000184	3125001250000
1.1461465063543144	90.87135	3125001250000
1.1462438336531011	95.3784096	3125001250000
1.1462846020015318	147.2822876	3125001250000
1.1463966961403291	164.5974776	3125001250000
1.1464242754717031	260.7697576	3125001250000
1.1465166655243957	114.7874644	3125001250000
1.1469821390445172	141.1911076	3125001250000
1.1470564889956092	116.7997528	3125001250000
1.147253036150892	165.735924	3125001250000
1.1473069730259091	188.8253744	3125001250000
1.147361762990892	175.4800008	3125001250000
1.1477077774559958	214.2616616	3125001250000
1.1477403284504497	171.9218232	3125001250000
1.1479410459460655	121.3675432	3125001250000
1.1479616102403174	217.5460536	3125001250000
1.148209823195227	127.2145088	3125001250000
1.1484053560639165	155.7555764	3125001250000
1.1484319491395343	133.0913512	3125001250000
1.1485292127427251	144.8951388	3125001250000
1.1485362543809057	256.55045	3125001250000
1.1486002361991299	143.7711768	3125001250000
1.1487753034683479	196.8982688	3125001250000
1.1489051565329442	246.9641988	3125001250000
1.1490170071466934	259.509262	3125001250000
1.1491177381879272	184.6925004	3125001250000
1.1491447521000944	225.7417756	3125001250000
1.1493712788603692	195.8237108	3125001250000
1.1494564934980935	159.346458	3125001250000
1.1494847133550152	142.3284308	3125001250000
1.1496169239614704	126.113604	3125001250000
1.149677699474602	195.6626532	3125001250000
1.1496894475548176	171.9649424	3125001250000
1.1498888474408961	147.124548	3125001250000
1.1500032932128277	187.9530868	3125001250000
1.1501114854083123	79.5639124	3125001250000
1.1501941403625455	202.5215504	3125001250000
1.1502448486159371	173.4492348	3125001250000
1.1504337290323303	168.0678524	3125001250000
1.1506319613425262	91.5495512	3125001250000
1.1507107643426435	92.713706	3125001250000
1.150721248711882	127.371624	3125001250000
1.1508876184090018	117.3492584	3125001250000
1.150930040451986	138.3202584	3125001250000
1.1509657744822546	154.4474752	3125001250000
1.1512469059479795	236.9846948	3125001250000
1.151310827627298	214.6293752	3125001250000
1.1513506304357295	197.094676	3125001250000
1.1513779914060571	201.898566	3125001250000
1.1514367937234833	135.4715504	3125001250000
1.1515410034419036	152.2375676	3125001250000
1.1515430605079808	122.87516	3125001250000
1.1516921646603624	115.3205724	3125001250000
1.1519485737263249	325.7767732	3125001250000
1.1522740927660038	204.2121452	3125001250000
1.1524323382846138	168.3588684	3125001250000
1.1525252587499275	179.0586792	3125001250000
1.1525811301189588	132.3146792	3125001250000
1.1525859716410751	166.5947416	3125001250000
1.1526105450484916	57.599026	3125001250000
1.1528466400740205	250.6899972	3125001250000
1.1529807297529306	152.6328284	3125001250000
1.153077060572728	137.0082724	3125001250000
1.1530978413096884	104.9548116	3125001250000
1.153175404565626	115.2261908	3125001250000
1.1537625664219862	174.8559176	3125001250000
1.153814845320518	83.5825776	3125001250000
1.1539915731360115	255.779652	3125001250000
1.1539982668198188	103.209956	3125001250000
1.1540568915628322	123.7509028	3125001250000
1.1541883455686577	209.6532996	3125001250000
1.1542131111868952	183.0289392	3125001250000
1.1542379658619697	169.5271604	3125001250000
1.1542756408999972	139.6781704	3125001250000
1.154281882583459	152.3937936	3125001250000
1.1543046138923905	148.3154636	3125001250000
1.1545060831725893	138.319974	3125001250000
1.1548699244155038	269.1440952	3125001250000
1.154935594296126	233.1162696	3125001250000
1.155112266508887	116.9910288	3125001250000
1.1553046340983983	111.0308964	3125001250000
1.1553950595327958	122.6326912	3125001250000
1.155538825034172	72.9956076	3125001250000
1.1555843007429514	144.523442	3125001250000
1.1556213125749095	150.5479376	3125001250000
1.1558272132588208	254.5358448	3125001250000
1.1560330418173823	178.1265916	3125001250000
1.1561750719878063	108.775634	3125001250000
1.1561912563882315	141.9947664	3125001250000
1.1561939706555298	95.0542684	3125001250000
1.1562680318942145	125.6582516	3125001250000
1.156275044580313	199.2275572	3125001250000
1.1564752198678838	272.8154824	3125001250000
1.1565853485542503	165.8850988	3125001250000
1.1566842059378288	111.0771364	3125001250000
1.1568657519709993	119.3000664	3125001250000
1.1571633900598886	124.5375932	3125001250000
1.1571978126793394	234.830154	3125001250000
1.1572540512735494	306.7154148	3125001250000
1.1573725095728036	142.5502928	3125001250000
1.157517393944782	168.1684224	3125001250000
1.1576029865615165	205.4225564	3125001250000
1.1576290422094406	220.6338288	3125001250000
1.15763347178523	247.4756672	3125001250000
1.1577612186730757	115.493064	3125001250000
1.1577810047739725	104.024798	3125001250000
1.1578691992116288	206.6325468	3125001250000
1.1579084890381788	102.632714	3125001250000
1.1579302809368794	151.0400884	3125001250000
1.15802077382589	185.01714	3125001250000
1.1580879017397034	154.7444616	3125001250000
1.1581011407568391	138.3954448	3125001250000
1.158129395836667	165.8895484	3125001250000
1.1581620114584004	113.2215532	3125001250000
1.1581693883715591	205.8689972	3125001250000
1.158277217365086	214.853912	3125001250000
1.1584460005538195	103.6032292	3125001250000
1.1584586122475828	89.60746	3125001250000
1.1586854109369025	175.0011628	3125001250000
1.1588302452352286	259.5266124	3125001250000
1.1589256722062853	115.5754488	3125001250000
1.1590079605531618	113.2129212	3125001250000
1.1590627164952363	183.4695208	3125001250000
1.1591060892888272	175.7379564	3125001250000
1.1593621866363537	228.0894656	3125001250000
1.1594166723777568	194.5439268	3125001250000
1.1594693106707712	121.404568	3125001250000
1.1595020788710295	194.8233772	3125001250000
1.1595547065175509	188.8702524	3125001250000
1.1596278105291309	114.0883612	3125001250000
1.1596304816007703	130.956758	3125001250000
1.1596381983859023	175.0179932	3125001250000
1.159684077594158	117.29828	3125001250000
1.1597219199201103	143.0891384	3125001250000
1.1597702585066625	270.6227836	3125001250000
1.1598590850036534	148.301604	3125001250000
1.1598755067857691	169.5794204	3125001250000
1.159982297313228	152.1630188	3125001250000
1.1599984640333107	254.3375096	3125001250000
1.1599985866121822	258.4269524	3125001250000
1.1600327856524175	237.7391816	3125001250000
1.1601470249211951	101.219754	3125001250000
1.1603506460334088	147.3026596	3125001250000
1.160364809994158	129.518976	3125001250000
1.1603947474631866	160.2896196	3125001250000
1.160545551247886	255.16783	3125001250000
1.160559384945826	168.1714612	3125001250000
1.1606875176348392	204.9580268	3125001250000
1.1608481015331016	211.8543872	3125001250000
1.1608804455696151	157.1406564	3125001250000
1.1608944989854129	192.484502	3125001250000
1.1609465533315446	221.4262952	3125001250000
1.1612319384882448	198.0371664	3125001250000
1.1615245219214299	143.9508796	3125001250000
1.1615313948272743	253.1372748	3125001250000
1.1615919426850745	139.7016956	3125001250000
1.1616019854432982	170.8932188	3125001250000
1.1619215684328896	141.3463344	3125001250000
1.1620892350176422	90.5070848	3125001250000
1.1621734649590811	176.0272184	3125001250000
1.1622643576986578	231.0505284	3125001250000
1.1624134396542043	69.7384976	3125001250000
1.162423974342107	118.0527248	3125001250000
1.1626305249472637	119.1048164	3125001250000
1.162671058710337	123.780944	3125001250000
1.1626751704759832	250.6075536	3125001250000
1.162699481939539	243.2674212	3125001250000
1.1627012902183216	193.062982	3125001250000
1.1628177728769111	111.662966	3125001250000
1.1628637154211805	106.5893344	3125001250000
1.1629782729663185	131.997404	3125001250000
1.1630728206889702	144.8990512	3125001250000
1.1631317670739034	142.1849432	3125001250000
1.1636717623984365	267.0289072	3125001250000
1.1637039507808349	186.318028	3125001250000
1.1637221408348344	183.15638	3125001250000
1.1637251152796348	117.0386952	3125001250000
1.1637686921363846	47.5926556	3125001250000
1.1637922794755298	177.7311436	3125001250000
1.1638814246224929	120.4564036	3125001250000
1.1640257225862718	217.4409172	3125001250000
1.1640928874272989	241.7969764	3125001250000
1.1642136396325733	136.9888684	3125001250000
1.1642743749915887	149.6978676	3125001250000
1.1644179213313053	171.7442616	3125001250000
1.1644544772260526	204.2105116	3125001250000
1.1645152976671571	146.4662276	3125001250000
1.1645171962046548	154.7649096	3125001250000
1.1645630807757017	104.2275008	3125001250000
1.1646217755789898	156.73729	3125001250000
1.1647825269744625	126.668356	3125001250000
1.164831183493312	183.6737756	3125001250000
1.1648332229593878	214.67246	3125001250000
1.1648728623449405	134.6650204	3125001250000
1.165071229080565	178.6999184	3125001250000
1.1651445043572108	77.1302736	3125001250000
1.1652900572125464	192.7069644	3125001250000
1.1652934337559786	184.275984	3125001250000
1.165327903302267	136.855942	3125001250000
1.1653407059405971	153.4696088	3125001250000
1.1654811540256	202.2925236	3125001250000
1.1658007582002974	172.78992	3125001250000
1.1659034968406077	159.4007852	3125001250000
1.1660031685346408	149.4208684	3125001250000
1.1660368567685435	177.689878	3125001250000
1.1662005633510233	167.9194124	3125001250000
1.166387054937065	85.6979704	3125001250000
1.1667622989371709	157.3500916	3125001250000
1.1668479552903437	145.4810424	3125001250000
1.1668977672381675	206.5073376	3125001250000
1.1669474674316471	79.4084172	3125001250000
1.1671202033480728	112.5465024	3125001250000
1.1671970704507408	130.562128	3125001250000
1.1673716584819298	181.0684084	3125001250000
1.1674063138084674	213.6012576	3125001250000
1.1676198188669646	114.0516484	3125001250000
1.1676366596344296	125.1851064	3125001250000
1.1676643712029486	217.4529608	3125001250000
1.167734759435925	157.9985652	3125001250000
1.1679843551038591	145.9401568	3125001250000
1.1681732513317111	140.9484904	3125001250000
1.1682838551029786	113.1497912	3125001250000
1.1683292047355534	80.8894636	3125001250000
1.1684044088294212	84.0242844	3125001250000
1.1686121953465487	164.7384628	3125001250000
1.1686280700134173	145.0574384	3125001250000
1.168664888560247	188.960716	3125001250000
1.1687089427120119	116.2943244	3125001250000
1.168823465184745	126.0206228	3125001250000
1.1688407855188825	103.9519512	3125001250000
1.1690483911546674	236.8353304	3125001250000
1.1690760818211292	173.9278964	3125001250000
1.1691330705649392	158.3784964	3125001250000
1.1691893094572317	133.4660556	3125001250000
1.1692289142245524	217.2887924	3125001250000
1.1692462244247297	206.6566136	3125001250000
1.1692607605483654	86.3678496	3125001250000
1.1692782796218475	173.9761928	3125001250000
1.1693030276567542	77.641708	3125001250000
1.1693638245756646	123.5990112	3125001250000
1.1694047650188524	145.1999324	3125001250000
1.1694164140481114	137.4293464	3125001250000
1.1695216533286257	155.6362204	3125001250000
1.1695804570853354	215.2726264	3125001250000
1.1696988373323434	314.7429176	3125001250000
1.1697774895235344	91.155744	3125001250000
1.169888351800925	103.8350688	3125001250000
1.1698967501316724	189.85989	3125001250000
1.1699415827601296	123.4670792	3125001250000
1.1700090010252504	188.3618244	3125001250000
1.1701449122641048	95.2900008	3125001250000
1.17014511500232	189.5673468	3125001250000
1.170153508433308	129.0872828	3125001250000
1.1703223737762316	107.0729628	3125001250000
1.170519798845454	151.1431256	3125001250000
1.1705295839968417	160.8288384	3125001250000
1.1706968738768422	121.4829992	3125001250000
1.1707746384537685	90.5883708	3125001250000
1.1710253308273009	276.5596556	3125001250000
1.171057027305852	146.435266	3125001250000
1.17113351787097	237.548458	3125001250000
1.1712206199456627	173.2193268	3125001250000
1.1713050711053787	186.153624	3125001250000
1.171581502534352	124.9942768	3125001250000
1.1716273567396611	223.5978736	3125001250000
1.1717015064539114	111.4012416	3125001250000
1.1717110829153228	214.2953044	3125001250000
1.1718330600079143	240.0550652	3125001250000
1.1718376418431589	212.8640744	3125001250000
1.1718534378605985	118.9655304	3125001250000
1.1720679067994042	224.9520768	3125001250000
1.1720713646321337	234.514776	3125001250000
1.1721401657602215	82.7904528	3125001250000
1.172265813685224	150.7111532	3125001250000
1.1725306367379371	197.0426468	3125001250000
1.1726436976545132	160.649324	3125001250000
1.1727209217042485	123.967862	3125001250000
1.1727451350941167	175.4901472	3125001250000
1.173015151475805	262.4784028	3125001250000
1.1730191384917623	128.0221008	3125001250000
1.1732250732047569	117.2183192	3125001250000
1.173247290116069	191.922918	3125001250000
1.173301612303769	82.9786804	3125001250000
1.1738843300996562	153.5127244	3125001250000
1.1739533876897592	185.4187116	3125001250000
1.1740768896937959	154.0529404	3125001250000
1.1740871371128572	194.1753568	3125001250000
1.1742223503848717	78.2803112	3125001250000
1.1742351771160728	132.891362	3125001250000
1.1745984908823492	255.3020812	3125001250000
1.1746490505836815	32.157838	3125001250000
1.1748551552348905	167.29122	3125001250000
1.1750245671844421	217.2960832	3125001250000
1.1750315922803136	199.6493588	3125001250000
1.1750334401325349	107.4698428	3125001250000
1.1752290826450886	111.3679988	3125001250000
1.1753931933065904	163.9240292	3125001250000
1.1754502741685	141.1703164	3125001250000
1.1754593341852442	110.099176	3125001250000
1.175792873391512	147.8656212	3125001250000
1.1758977495703102	251.7768344	3125001250000
1.1760243894709923	260.9918912	3125001250000
1.1761407284448002	151.8334996	3125001250000
1.1761478267126289	79.7176876	3125001250000
1.1762342209654348	182.2208952	3125001250000
1.1764205254958822	213.44739	3125001250000
1.1764941798698656	167.6372212	3125001250000
1.17650957920947	83.6128128	3125001250000
1.1765712631425398	136.3031072	3125001250000
1.1767914793116838	295.6473864	3125001250000
1.1769918814981342	191.9196328	3125001250000
1.177004644350553	183.392658	3125001250000
1.1770538812535511	276.522208	3125001250000
1.1770994999179132	156.4707204	3125001250000
1.1771431147654567	301.0309064	3125001250000
1.1771833935261091	112.1342172	3125001250000
1.1774659610967273	64.1111692	3125001250000
1.177561048348455	125.0098888	3125001250000
1.1775630775370685	171.4553168	3125001250000
1.177707534518467	132.104604	3125001250000
1.1777697022800728	200.30117	3125001250000
1.1777749845213954	194.0823252	3125001250000
1.1779566444177527	189.6486732	3125001250000
1.1780712479504714	256.6142808	3125001250000
1.1782541260330197	97.7796416	3125001250000
1.1783433499134817	192.9630984	3125001250000
1.178456177409278	85.5965484	3125001250000
1.1785724191947011	221.2076856	3125001250000
1.1785777891562712	153.9101108	3125001250000
1.1786049267009164	206.742884	3125001250000
1.1787144728473304	158.6203264	3125001250000
1.1788156110325771	136.694312	3125001250000
1.1788224188892749	200.152444	3125001250000
1.1790195308178122	170.9280836	3125001250000
1.1790371606267471	72.3896612	3125001250000
1.179107587807021	260.2761652	3125001250000
1.1791139720248172	228.700374	3125001250000
1.1792033880863548	95.455708	3125001250000
1.1792371442627283	127.4635756	3125001250000
1.179315525216257	159.8745252	3125001250000
1.179358255986107	70.2678276	3125001250000
1.1794203878480138	133.5396312	3125001250000
1.1794978027924905	119.1211456	3125001250000
1.1795916692345934	132.8833568	3125001250000
1.1799273373906491	180.3064948	3125001250000
1.1799912086402782	135.8679028	3125001250000
1.1801782525089717	144.3591532	3125001250000
1.1803132873001512	114.8483008	3125001250000
1.1804194022443295	184.8385576	3125001250000
1.1805476529802064	141.1998832	3125001250000
1.1805713203562038	105.179024	3125001250000
1.1807130733648643	163.40696	3125001250000
1.180771976097232	117.6851396	3125001250000
1.1808030912545366	223.2456944	3125001250000
1.1810878370246756	156.19671	3125001250000
1.1811278317993708	100.6996852	3125001250000
1.1811346514885486	201.5565092	3125001250000
1.1811442662026963	89.889672	3125001250000
1.1812092219170969	115.3785432	3125001250000
1.1812553190132091	176.045184	3125001250000
1.1812645744369357	114.4642464	3125001250000
1.1813038864443723	262.1863836	3125001250000
1.1813329129974541	215.996484	3125001250000
1.181366178321576	133.8884024	3125001250000
1.181372537017711	61.7503724	3125001250000
1.18149869109928	91.3563948	3125001250000
1.1816578668340258	149.6779396	3125001250000
1.1822437533716792	211.4547044	3125001250000
1.1823863098758665	84.7292076	3125001250000
1.182470486738019	128.2405152	3125001250000
1.182884729102017	198.0868388	3125001250000
1.1829543980938402	64.9558308	3125001250000
1.183005009570378	229.9751376	3125001250000
1.1832970108207772	198.9456148	3125001250000
1.1833482800543784	190.640422	3125001250000
1.1834555149114392	73.3281476	3125001250000
1.1835018750415092	200.6599604	3125001250000
1.1836073493480683	67.8072576	3125001250000
1.1837047530775644	191.4645712	3125001250000
1.1837655194617025	113.1112988	3125001250000
1.1837838275680703	84.302888	3125001250000
1.1838788629212988	129.1051936	3125001250000
1.1842214802501383	98.2069868	3125001250000
1.184270300658596	269.6716936	3125001250000
1.1843761165152755	72.7821996	3125001250000
1.1845021247595575	134.0257468	3125001250000
1.184525185772359	218.1899152	3125001250000
1.1845863895224265	250.3132752	3125001250000
1.1846056536277736	122.1066436	3125001250000
1.184645662111345	165.6144632	3125001250000
1.1846769002223754	218.8404416	3125001250000
1.1849138336002838	194.8491664	3125001250000
1.184955492902957	119.0424864	3125001250000
1.1850100108257668	241.0081856	3125001250000
1.1853773812723702	214.1403484	3125001250000
1.1853930535671988	93.3678292	3125001250000
1.1856407968899458	157.9991552	3125001250000
1.1863122693016557	251.1239912	3125001250000
1.1863521945245066	232.0197372	3125001250000
1.1869295718320774	148.279214	3125001250000
1.1869438320382233	139.0400688	3125001250000
1.1869639599955568	191.1268544	3125001250000
1.1870238635461392	130.3085128	3125001250000
1.1871124186140831	120.7759356	3125001250000
1.1872393813958766	173.3671172	3125001250000
1.1872778309466498	93.3483516	3125001250000
1.187334526490202	89.2719212	3125001250000
1.1873816015307397	258.4001112	3125001250000
1.1874251308627162	102.837282	3125001250000
1.18780878560646	263.4783272	3125001250000
1.1878386993512664	214.7973076	3125001250000
1.1880311310868548	340.3068456	3125001250000
1.1880829750763702	215.3871352	3125001250000
1.1882646594875093	179.8495544	3125001250000
1.1884063131524556	202.8102456	3125001250000
1.1884322334220427	169.7006636	3125001250000
1.188478945739898	171.7465432	3125001250000
1.1885443627571621	191.2375308	3125001250000
1.1885742906978394	190.2666956	3125001250000
1.1886933829051962	80.3136168	3125001250000
1.1887249957821475	160.9939872	3125001250000
1.1887810350527053	153.6991108	3125001250000
1.188863742844965	121.380348	3125001250000
1.188866965713292	231.0619268	3125001250000
1.1889178454556373	110.6957504	3125001250000
1.1889346035282642	154.5586036	3125001250000
1.1889632777191537	164.164112	3125001250000
1.1891957879844897	216.3526124	3125001250000
1.1892308879635762	88.6555072	3125001250000
1.1892883715057572	170.9890924	3125001250000
1.1893396406015613	119.5505896	3125001250000
1.1893454354434994	189.1582264	3125001250000
1.1893949046606087	127.460228	3125001250000
1.1895241298999617	59.079752	3125001250000
1.1895653427999442	241.3324032	3125001250000
1.189623031240687	225.7633288	3125001250000
1.1898087216521638	136.9574416	3125001250000
1.1899697801598794	79.7206256	3125001250000
1.1899983260253892	149.3718756	3125001250000
1.1901720399159843	156.2811412	3125001250000
1.1901892712896385	67.7999476	3125001250000
1.1901937154932123	241.605156	3125001250000
1.1902365576644516	104.9383496	3125001250000
1.1904289589451529	109.6395972	3125001250000
1.1905188937808961	136.8327008	3125001250000
1.1905406539092174	124.5646204	3125001250000
1.19057820597567	238.0986716	3125001250000
1.1906560078154091	121.100104	3125001250000
1.1907161106575128	71.9703092	3125001250000
1.1907884310091292	76.5431544	3125001250000
1.1910764937236376	99.2352664	3125001250000
1.1910866603133594	154.4654384	3125001250000
1.1912773068201383	96.6681372	3125001250000
1.1913324847141091	68.3067556	3125001250000
1.191679995645493	191.7954188	3125001250000
1.1917391281654324	181.3074176	3125001250000
1.1917503912652343	97.720974	3125001250000
1.1918684334210343	109.5132352	3125001250000
1.1920372114299884	64.8392976	3125001250000
1.1921277813175974	244.3274188	3125001250000
1.1921378780522405	121.4088232	3125001250000
1.1921956347851084	69.3691104	3125001250000
1.192430559161737	136.57444	3125001250000
1.192618129451802	119.062906	3125001250000
1.19264662027079	145.687496	3125001250000
1.192987370912624	179.147424	3125001250000
1.1930110904665572	314.2512148	3125001250000
1.193064795459279	132.057514	3125001250000
1.1933932338967919	232.4245188	3125001250000
1.193453005044646	162.0250056	3125001250000
1.1936877045671948	143.70389	3125001250000
1.1939011267949793	199.9719404	3125001250000
1.193931243072184	60.6002348	3125001250000
1.1943106307254494	126.0334848	3125001250000
1.194343225924758	132.93852	3125001250000
1.1943867256216452	86.4890292	3125001250000
1.1944456039461018	231.085696	3125001250000
1.1944484788082916	134.8291556	3125001250000
1.194567562163935	141.4619792	3125001250000
1.1946154180624329	182.1637156	3125001250000
1.194636485948272	125.2382788	3125001250000
1.1946813171594397	192.5223408	3125001250000
1.1947976460441998	170.2344736	3125001250000
1.1948017362704155	147.3584644	3125001250000
1.194837277864759	211.50736	3125001250000
1.1951618767956549	176.7133136	3125001250000
1.1952293991141434	242.4921188	3125001250000
1.1954359603502058	128.9249656	3125001250000
1.195682660068282	167.6787516	3125001250000
1.195744333792503	105.0563424	3125001250000
1.195834938396845	110.4372976	3125001250000
1.195919062954489	127.1011452	3125001250000
1.1959872666128617	153.5721548	3125001250000
1.1962037593130803	282.8719264	3125001250000
1.196325320763152	199.0654328	3125001250000
1.1963839517280492	188.070918	3125001250000
1.1965475611658072	165.5321604	3125001250000
1.1965684479458378	186.7630428	3125001250000
1.1966543614812315	165.83683	3125001250000
1.1967854073161228	46.7184556	3125001250000
1.1968273805816834	121.6803284	3125001250000
1.1968290943700373	126.2486352	3125001250000
1.1971180126710177	214.3550504	3125001250000
1.1971928095649984	156.6502556	3125001250000
1.1972665758361891	137.0885872	3125001250000
1.1973160730692791	182.6758424	3125001250000
1.1973712752521195	125.024968	3125001250000
1.1974638430080833	194.7603692	3125001250000
1.1975783807189369	120.261618	3125001250000
1.197720934511484	157.8389216	3125001250000
1.1979936152270838	153.3215888	3125001250000
1.1980117562512609	197.1666772	3125001250000
1.198018590141595	79.188294	3125001250000
1.198209796035702	162.0538372	3125001250000
1.1983025479831575	152.9502824	3125001250000
1.1984265052246814	174.4882168	3125001250000
1.1984394706909725	246.4882452	3125001250000
1.1984662822278431	148.34492	3125001250000
1.198658262445373	99.72211	3125001250000
1.198677980614863	77.1818368	3125001250000
1.1987562782235592	171.2652868	3125001250000
1.1991334389768584	123.7643648	3125001250000
1.1991810767150652	101.0900476	3125001250000
1.1993309839502495	144.8115572	3125001250000
1.1995685767926791	114.606214	3125001250000
1.199927735086292	92.9914432	3125001250000
1.200104286670718	127.4508208	3125001250000
1.200113092572688	164.9104696	3125001250000
1.2002126686739332	173.033674	3125001250000
[truncated: 48,080 more rows]
