# Supplementary material for: The evolutionary maintenance of Lévy flight foraging
Source: PLoS Comput Biol. 2022 Jan 18;18(1):e1009490. doi: 10.1371/journal.pcbi.1009490 (PMC8797186; doi:10.1371/journal.pcbi.1009490)
Supplement: S1 Data — (ZIP) [file pcbi.1009490.s005.zip › S1_Data/single_generation_data/speed_1/levy_dim_3_results/fd_aol2]

1.0002644506039529	349.3345412	12500002500000
1.0002775648420656	307.6016118	12500002500000
1.000358574474471	455.243211	12500002500000
1.0003631190257432	423.6046952	12500002500000
1.000397973217185	363.2633402	12500002500000
1.0004619289108705	278.8981302	12500002500000
1.0005052082763468	456.994262	12500002500000
1.000517135112298	237.0756474	12500002500000
1.000749883947944	331.5353338	12500002500000
1.0008491817180978	271.916908	12500002500000
1.0008874462512158	199.7661832	12500002500000
1.0008936493198837	351.4857062	12500002500000
1.0011981068842508	255.1406472	12500002500000
1.001479738200592	265.7616588	12500002500000
1.0016137269293242	388.7368002	12500002500000
1.0026094703231625	216.9065558	12500002500000
1.0027452996031043	224.115312	12500002500000
1.0028695132388017	268.845657	12500002500000
1.0028904138487196	387.2434942	12500002500000
1.0029160329046474	230.2419398	12500002500000
1.002940768362933	374.8010276	12500002500000
1.0030948541628697	365.7388838	12500002500000
1.0032167834983117	307.0288336	12500002500000
1.0035323231726865	268.731017	12500002500000
1.0036708080130408	308.6207122	12500002500000
1.0036900180540125	337.5650066	12500002500000
1.0037189460127007	156.832016	12500002500000
1.0037545549050833	371.9443708	12500002500000
1.0038692078167657	204.536757	12500002500000
1.0039479293553215	322.0750872	12500002500000
1.00406066945142	196.2113978	12500002500000
1.0041182847628347	304.825415	12500002500000
1.004152892048005	309.162102	12500002500000
1.00426304939984	187.423439	12500002500000
1.0043198991004396	264.6914822	12500002500000
1.0043817830645017	276.9404462	12500002500000
1.0043993992205609	334.1126624	12500002500000
1.0044075001835011	235.8778556	12500002500000
1.0044714642156674	335.2720216	12500002500000
1.0046484841377326	288.2170338	12500002500000
1.004659812110353	288.3177396	12500002500000
1.004709554182229	217.416904	12500002500000
1.0047114413835785	191.795854	12500002500000
1.0048007718952143	299.1750006	12500002500000
1.0048510086237847	183.0555788	12500002500000
1.005093770457829	271.2151426	12500002500000
1.0051868861285742	270.8207538	12500002500000
1.0054385651909892	438.9412322	12500002500000
1.0054508487491456	286.1230282	12500002500000
1.005598118785343	279.9686002	12500002500000
1.0056887966289432	279.2445884	12500002500000
1.0057206282320283	240.3188268	12500002500000
1.0057303432094535	352.392515	12500002500000
1.0057598695299859	452.5964892	12500002500000
1.00584360956364	388.0058634	12500002500000
1.005972390751463	179.3848832	12500002500000
1.0062745556874289	286.958202	12500002500000
1.0063787323603264	361.0562878	12500002500000
1.0065304188075554	218.273547	12500002500000
1.006576142677821	259.9138922	12500002500000
1.0066262550868943	303.84335	12500002500000
1.0067863530519103	231.7554574	12500002500000
1.007193110276725	248.958771	12500002500000
1.007529701838262	339.6187148	12500002500000
1.0076061224779067	245.201236	12500002500000
1.0076161300336768	497.8227034	12500002500000
1.007622194505892	206.7447524	12500002500000
1.0077625434281363	350.470437	12500002500000
1.0080858904585628	267.3538996	12500002500000
1.008143861939886	408.300986	12500002500000
1.008297089576827	289.6180758	12500002500000
1.0084303328525248	339.2620148	12500002500000
1.0084352428749699	403.6376666	12500002500000
1.0084420622546872	332.335878	12500002500000
1.0084744380061204	239.887344	12500002500000
1.0085178453327683	267.9248278	12500002500000
1.0085225471956691	388.7819694	12500002500000
1.0085419827594784	246.129723	12500002500000
1.008615870312921	295.5367446	12500002500000
1.008642759927722	392.5449882	12500002500000
1.0087055903825402	288.1600738	12500002500000
1.008721072221457	298.412941	12500002500000
1.0088150960161966	244.0636832	12500002500000
1.0088669187268076	259.172116	12500002500000
1.0091355136171078	288.425822	12500002500000
1.009188472740322	274.7390022	12500002500000
1.009288073128027	239.2430228	12500002500000
1.009343982008172	172.8568178	12500002500000
1.0094041146153594	204.9031038	12500002500000
1.009552615141854	233.0218058	12500002500000
1.0096519231403542	337.2123222	12500002500000
1.0099510683368351	261.3994894	12500002500000
1.0099534615621355	290.1261302	12500002500000
1.0099926536517154	272.5152204	12500002500000
1.010036866708394	289.7715164	12500002500000
1.0101931535220938	433.5151912	12500002500000
1.0107540100587205	313.2278644	12500002500000
1.01107611515607	207.6673378	12500002500000
1.0110910502726562	272.7636252	12500002500000
1.011163468207227	254.895756	12500002500000
1.0112069516145463	239.7497112	12500002500000
1.011225057625163	249.6614104	12500002500000
1.0115713998555151	288.6729016	12500002500000
1.0116048453078388	251.2293116	12500002500000
1.0118013824651777	348.5718366	12500002500000
1.0120543450182895	305.1837554	12500002500000
1.012161660202712	220.4346288	12500002500000
1.0122013951049127	343.7186586	12500002500000
1.012417002964778	314.8634128	12500002500000
1.0124759900840161	324.8353672	12500002500000
1.0125304335277945	352.4651118	12500002500000
1.012773888629598	290.159528	12500002500000
1.0128326921552102	178.7259752	12500002500000
1.012975013723877	290.760865	12500002500000
1.0129822148341507	242.001331	12500002500000
1.0130705586576896	292.4143658	12500002500000
1.0133935227039372	225.4009346	12500002500000
1.0134843955857682	251.3591174	12500002500000
1.0135721495693035	187.9923214	12500002500000
1.0138489817731076	278.9124748	12500002500000
1.01387081710011	227.2080612	12500002500000
1.0138969824406765	304.1805136	12500002500000
1.0139084073010465	181.2732962	12500002500000
1.014129215240462	244.7500378	12500002500000
1.0141337997268165	306.1641602	12500002500000
1.0142822547192396	261.2592568	12500002500000
1.0143289607808417	369.9033478	12500002500000
1.0143948103558804	292.8979248	12500002500000
1.0144418816915015	268.7430258	12500002500000
1.0145589736901175	264.1052446	12500002500000
1.0146137267182844	194.0762252	12500002500000
1.014699073667375	408.0510668	12500002500000
1.0147310912042655	358.1611312	12500002500000
1.0147761808425213	312.6489798	12500002500000
1.014841719074126	241.4398212	12500002500000
1.0149365192771944	214.674315	12500002500000
1.0149942564820351	424.6913408	12500002500000
1.015164182277968	277.2614248	12500002500000
1.0152670384046716	267.4517404	12500002500000
1.0154362733113462	291.6086736	12500002500000
1.0154423724998558	473.6498226	12500002500000
1.015454635570475	287.603961	12500002500000
1.015484212739515	364.1991718	12500002500000
1.0155566620129806	339.8577416	12500002500000
1.015558030220138	322.8575904	12500002500000
1.0157093871428855	197.3831874	12500002500000
1.0159441423483353	362.2039682	12500002500000
1.0159731720964214	321.3449396	12500002500000
1.016095602462205	280.5849586	12500002500000
1.0161954397339878	232.2434562	12500002500000
1.016236262788728	327.1869766	12500002500000
1.0163655018064706	283.0745746	12500002500000
1.016424841070168	198.52919	12500002500000
1.0166496247333936	382.3426514	12500002500000
1.0167425686619755	315.366275	12500002500000
1.016746374130785	238.024107	12500002500000
1.016771466654112	302.8410554	12500002500000
1.0168088938979591	337.1044174	12500002500000
1.0168700895492595	181.3195724	12500002500000
1.017029553137522	395.2765566	12500002500000
1.0171195039677734	333.2568126	12500002500000
1.0172862208733622	335.3102438	12500002500000
1.0173474795183752	320.7125286	12500002500000
1.0175266793553548	266.6720868	12500002500000
1.0177130410455644	224.5776676	12500002500000
1.0179630455207846	191.3528922	12500002500000
1.0179997612440983	307.7046332	12500002500000
1.0181336120257751	341.9759972	12500002500000
1.0184576618458037	262.997784	12500002500000
1.0185770988217282	314.3388954	12500002500000
1.0187383950579556	346.3904606	12500002500000
1.0190315184252603	210.543115	12500002500000
1.0190575914909397	242.2002612	12500002500000
1.0191108665967576	390.8007718	12500002500000
1.0194046924407465	337.9526032	12500002500000
1.019440859870405	191.6586324	12500002500000
1.0195674888417992	347.6459898	12500002500000
1.0195986147409954	399.1958072	12500002500000
1.0196771713537074	331.347039	12500002500000
1.0197484632443223	176.047172	12500002500000
1.0197647616641654	458.3582974	12500002500000
1.0201994044420073	216.1673824	12500002500000
1.0203028067845397	297.6907024	12500002500000
1.020338010990969	300.09633	12500002500000
1.0204921820182369	318.4221442	12500002500000
1.0208008130881416	301.4880854	12500002500000
1.0209128420077138	308.053286	12500002500000
1.0209918291142364	228.569902	12500002500000
1.0210186058665034	246.8816644	12500002500000
1.0211597737968567	285.6065068	12500002500000
1.02116254075753	183.4468076	12500002500000
1.0211757083272608	297.3984114	12500002500000
1.0212609969866269	338.0852762	12500002500000
1.0213016632615803	352.5051334	12500002500000
1.021375053609702	178.8582448	12500002500000
1.0215323415565891	350.3103592	12500002500000
1.0215647578621905	375.2727348	12500002500000
1.0215957335638928	244.5659718	12500002500000
1.0216112095457026	294.5769338	12500002500000
1.0218490108814071	349.012896	12500002500000
1.0221056814078135	299.9764566	12500002500000
1.0221882380096359	235.3455386	12500002500000
1.0222850449586072	262.9449942	12500002500000
1.022344531586207	161.647594	12500002500000
1.02237699427715	305.568075	12500002500000
1.022431022244001	346.3570552	12500002500000
1.0224533542063714	433.6085734	12500002500000
1.022456731974834	337.2761468	12500002500000
1.0226050840988985	217.2017938	12500002500000
1.0226332512346077	335.7812506	12500002500000
1.0227337495019435	247.655647	12500002500000
1.0228952692878814	345.9845964	12500002500000
1.0229719049080228	237.2433814	12500002500000
1.0230332600325416	302.4153584	12500002500000
1.023093140638946	193.3612654	12500002500000
1.0231460898354952	345.485335	12500002500000
1.0231839590804863	175.698469	12500002500000
1.0232137708458802	247.1725714	12500002500000
1.0232912015523885	387.2801524	12500002500000
1.0234165376407358	331.8839324	12500002500000
1.0234596233300757	353.6393828	12500002500000
1.0235087734249009	244.5478344	12500002500000
1.0235128958790294	241.831758	12500002500000
1.0235988517822587	323.8336574	12500002500000
1.0236741981351969	246.9894158	12500002500000
1.023725317443512	290.059893	12500002500000
1.0237298334045344	328.1171432	12500002500000
1.0238848430500331	315.6987176	12500002500000
1.0239505651489125	271.4571992	12500002500000
1.0240266526954935	250.2329906	12500002500000
1.0240348419783265	321.1052502	12500002500000
1.0240647235593854	347.4405922	12500002500000
1.0241453694283067	432.4684288	12500002500000
1.024254743340713	306.1026318	12500002500000
1.0243922777579608	265.91398	12500002500000
1.0244371427920291	259.9502624	12500002500000
1.0247134734423848	257.6550966	12500002500000
1.0247949724294032	216.2522486	12500002500000
1.0249687792731508	405.8737364	12500002500000
1.0250508350463152	234.9877838	12500002500000
1.0250732407162413	264.988951	12500002500000
1.0252048255329846	293.671294	12500002500000
1.025206168451113	319.2143616	12500002500000
1.0255765548741844	305.678052	12500002500000
1.0255909389951692	270.5996972	12500002500000
1.0256451063758545	308.3097966	12500002500000
1.0256947049677192	233.649893	12500002500000
1.02574972658846	384.3754834	12500002500000
1.0258297263587004	203.3722862	12500002500000
1.0258310418944947	312.5874858	12500002500000
1.0258433385929415	397.5019246	12500002500000
1.0259911582183618	203.4430136	12500002500000
1.0260227669413609	239.717168	12500002500000
1.0260320355458448	359.2068388	12500002500000
1.0260533775719645	279.2637664	12500002500000
1.0260834118317017	338.7475084	12500002500000
1.0261151027635225	210.532445	12500002500000
1.026134445419475	491.7906478	12500002500000
1.0261939989749056	315.7013554	12500002500000
1.0262293495135983	257.4206956	12500002500000
1.026342418319572	327.8544764	12500002500000
1.0264312457084843	202.4505298	12500002500000
1.0264359022875038	294.9197528	12500002500000
1.0265222159011629	258.4567738	12500002500000
1.026660484744918	278.9003524	12500002500000
1.0266863933398187	252.927334	12500002500000
1.02668993690372	299.6588006	12500002500000
1.0267782162215942	307.96095	12500002500000
1.0270620941256106	299.2840642	12500002500000
1.0271477152808821	480.4728144	12500002500000
1.0272234519688597	263.1386196	12500002500000
1.0273694592898142	327.9113014	12500002500000
1.0281151893888445	236.0932948	12500002500000
1.028178292406749	436.173054	12500002500000
1.0282013475541298	336.8234732	12500002500000
1.0283038390976502	176.9743574	12500002500000
1.0283050554402764	342.4068532	12500002500000
1.0283455988070314	149.7805968	12500002500000
1.0283850802407948	233.4394564	12500002500000
1.0284642493696592	476.5423058	12500002500000
1.0285503040860755	85.407882	12500002500000
1.028648106572472	354.9813326	12500002500000
1.0287357245271798	329.8095266	12500002500000
1.028786659522939	424.0859628	12500002500000
1.0288622126142213	329.5277848	12500002500000
1.0288773494746153	342.5329568	12500002500000
1.028923327123089	183.4028772	12500002500000
1.0289955981626615	303.464802	12500002500000
1.0291704971243767	242.6584072	12500002500000
1.0293344881259556	338.99557	12500002500000
1.0293523112629943	266.777733	12500002500000
1.0293565519457772	279.6668762	12500002500000
1.0294345293515104	250.0575942	12500002500000
1.029803847001032	298.4714848	12500002500000
1.029888522815661	274.0992744	12500002500000
1.0301025883460582	367.1214254	12500002500000
1.0301208500788102	399.2454318	12500002500000
1.0302142134214178	347.0840168	12500002500000
1.030365605355186	137.3868788	12500002500000
1.0304407882298512	305.8485816	12500002500000
1.0305436212396204	302.5059556	12500002500000
1.0306426114159255	399.3086464	12500002500000
1.0306426949179055	360.8234754	12500002500000
1.0308182466134217	268.4412968	12500002500000
1.031115363806018	362.0541808	12500002500000
1.031191937705033	292.0673688	12500002500000
1.0313201633380982	340.4689252	12500002500000
1.0313282628551226	406.6001792	12500002500000
1.0314019434600403	430.8233964	12500002500000
1.0314898540090742	273.2647514	12500002500000
1.0315717071734896	248.8471716	12500002500000
1.0315822066678002	232.9315462	12500002500000
1.0317581776871174	290.4951986	12500002500000
1.0318065512593786	379.9276408	12500002500000
1.0318759971479865	385.0149162	12500002500000
1.0318770019943149	339.114057	12500002500000
1.0318906866275792	566.2362832	12500002500000
1.0319461536529082	293.018507	12500002500000
1.0323011326650997	259.035461	12500002500000
1.032334519589892	216.7464332	12500002500000
1.032358031467966	372.54889	12500002500000
1.0325736620231454	389.6036606	12500002500000
1.0327575194622072	375.0201602	12500002500000
1.0329811426534916	221.7989874	12500002500000
1.0330235179333198	285.7956114	12500002500000
1.0331956821817352	251.4009944	12500002500000
1.0333843293422658	449.1055608	12500002500000
1.033388837644163	186.4562646	12500002500000
1.033403314000953	341.5595462	12500002500000
1.0334597315229013	208.8408782	12500002500000
1.0336180461229818	243.2042288	12500002500000
1.0336461090001068	270.3480322	12500002500000
1.0336734799946652	273.3473448	12500002500000
1.0338923625897678	361.7830878	12500002500000
1.0341545022041234	197.9054008	12500002500000
1.0342042857435447	244.7616674	12500002500000
1.0343301024093572	289.5509628	12500002500000
1.0344493237406065	430.2198722	12500002500000
1.0344759719590193	208.000541	12500002500000
1.034858029562404	403.036311	12500002500000
1.0350767130440135	330.6328526	12500002500000
1.0350941117943466	283.017333	12500002500000
1.0351686030002885	322.7955524	12500002500000
1.0352323945468551	253.5914272	12500002500000
1.0352982282099124	294.9391966	12500002500000
1.0355004703657298	339.7529058	12500002500000
1.0355867060268138	361.0009058	12500002500000
1.0356061525795737	384.5992764	12500002500000
1.035759643988854	170.9321172	12500002500000
1.035776230255988	475.5537636	12500002500000
1.0358397510495039	150.5262824	12500002500000
1.0358455790510108	326.5821946	12500002500000
1.03591266396461	249.3477072	12500002500000
1.0359534308833025	274.869008	12500002500000
1.036114148624346	311.4175216	12500002500000
1.036136680266673	268.8174498	12500002500000
1.0362418675282663	315.6486224	12500002500000
1.036270858006634	264.7714716	12500002500000
1.0363281040370245	270.567983	12500002500000
1.0363629882446963	438.1535318	12500002500000
1.0366693592152891	179.5670396	12500002500000
1.0367912175107443	223.1538836	12500002500000
1.0368348703549422	217.1684098	12500002500000
1.0370568424190054	300.71783	12500002500000
1.037193529263072	302.4303442	12500002500000
1.0372163921984692	279.2162122	12500002500000
1.0372905385938815	332.4264346	12500002500000
1.0373926616904674	313.0354796	12500002500000
1.0375763243812666	219.7990736	12500002500000
1.0376909077832577	212.5114284	12500002500000
1.037781244573369	218.2076786	12500002500000
1.0377961380798002	359.7776294	12500002500000
1.0378169076659636	369.5485272	12500002500000
1.037854089881848	271.1791692	12500002500000
1.037935795167478	298.0698366	12500002500000
1.0379858341235155	281.64361	12500002500000
1.0379859148280708	430.8839538	12500002500000
1.038068161161009	346.5883628	12500002500000
1.0381515922880604	293.8898444	12500002500000
1.0385079781786652	220.741311	12500002500000
1.0385221730809708	361.82139	12500002500000
1.0386740448297231	262.5578156	12500002500000
1.0387475136951998	287.0196126	12500002500000
1.0387637699306254	218.9365468	12500002500000
1.0388323832683677	543.8526746	12500002500000
1.0388639624466651	568.212676	12500002500000
1.0395231850302291	339.5753386	12500002500000
1.0399026368439164	290.0376164	12500002500000
1.039906298426543	441.1698046	12500002500000
1.0399378182882408	287.850757	12500002500000
1.0399817368873046	329.4625618	12500002500000
1.0402312440569053	309.5859568	12500002500000
1.040290118954016	183.851363	12500002500000
1.0404646593190503	413.614519	12500002500000
1.0406672837773296	387.835286	12500002500000
1.040815777526585	202.1262982	12500002500000
1.040871610712847	182.7848524	12500002500000
1.0409562294860744	274.6103032	12500002500000
1.0409928531782011	247.3715912	12500002500000
1.0412044147177353	315.4011874	12500002500000
1.0412859533820091	333.3039682	12500002500000
1.0413334354683192	320.704358	12500002500000
1.0414095402636177	248.6346894	12500002500000
1.041510605098778	224.0655304	12500002500000
1.0417373561052905	248.3212946	12500002500000
1.0417518905339405	328.9991768	12500002500000
1.0420084047447205	149.5666556	12500002500000
1.0420505210295097	224.1551998	12500002500000
1.0420541805444437	251.334257	12500002500000
1.0420745051950404	246.5885522	12500002500000
1.042161245632026	375.8477848	12500002500000
1.0422351540370562	249.0281282	12500002500000
1.0422594572103647	271.5166124	12500002500000
1.0422755620668709	231.215068	12500002500000
1.0422943532999582	352.1148164	12500002500000
1.0424631299314635	326.1326958	12500002500000
1.0424788317374636	278.3536616	12500002500000
1.0425791567084772	310.309711	12500002500000
1.0426814603395882	268.1075954	12500002500000
1.0428020465743482	283.5207472	12500002500000
1.0431058165965104	281.4776556	12500002500000
1.043177436216022	286.6496854	12500002500000
1.0434553047788837	247.4022376	12500002500000
1.0436091365078917	308.1322608	12500002500000
1.0439695565193348	322.1099632	12500002500000
1.044180836865662	329.0318316	12500002500000
1.0443521314520146	345.3493094	12500002500000
1.0444284961957708	321.2871178	12500002500000
1.044466621802436	299.0006678	12500002500000
1.0445759193161732	270.9678982	12500002500000
1.044799778238282	206.793604	12500002500000
1.044942411757258	524.6871706	12500002500000
1.0449964761576478	290.4642082	12500002500000
1.0450692011925524	247.4757122	12500002500000
1.0452950981299494	293.8656188	12500002500000
1.0453853868022676	304.4074328	12500002500000
1.0454071320523326	296.1451726	12500002500000
1.045673699232887	408.5763204	12500002500000
1.04567791691533	330.687733	12500002500000
1.0457132540325618	276.5162644	12500002500000
1.045837361386799	323.8121182	12500002500000
1.0459098848474926	334.7511684	12500002500000
1.045917407665628	344.7149634	12500002500000
1.0459527897741348	365.4138314	12500002500000
1.0459799924564452	393.5650716	12500002500000
1.0460975630129106	284.4428818	12500002500000
1.0465085251489181	333.6591624	12500002500000
1.046520343038342	355.7445886	12500002500000
1.046541459418319	146.347577	12500002500000
1.0468953838787385	276.9679118	12500002500000
1.047211706079933	300.1630232	12500002500000
1.0472853381666027	390.6464406	12500002500000
1.0481087907445104	271.900503	12500002500000
1.0481153485911634	235.4359512	12500002500000
1.048123564013876	316.6308328	12500002500000
1.0484154160097865	240.0911238	12500002500000
1.048514106185435	310.9242558	12500002500000
1.0485768416356107	418.613568	12500002500000
1.0486083621030668	321.7693436	12500002500000
1.0486300482537927	290.60414	12500002500000
1.04880790981594	291.909298	12500002500000
1.0488186054967759	378.5073524	12500002500000
1.0488896241908277	354.943215	12500002500000
1.0490012867842826	291.5026384	12500002500000
1.0491046323561894	282.5549312	12500002500000
1.049108006421552	254.6920852	12500002500000
1.0491365078769128	407.089694	12500002500000
1.04934862980063	308.778521	12500002500000
1.0495609637380157	245.2126346	12500002500000
1.0495817694026337	379.4104176	12500002500000
1.0496464579633944	193.1675762	12500002500000
1.049889698336643	321.9068372	12500002500000
1.0500841191370665	410.2757398	12500002500000
1.050144205413258	274.2666134	12500002500000
1.0501913191937209	277.6856434	12500002500000
1.0502415210905949	187.0331522	12500002500000
1.0503596239225872	359.4455378	12500002500000
1.050380732083953	346.4508256	12500002500000
1.0504786990269346	360.2754796	12500002500000
1.0505419499589677	289.5731866	12500002500000
1.0506374325219738	296.315077	12500002500000
1.05069221401442	211.289968	12500002500000
1.0507553017724691	213.7662042	12500002500000
1.0508644600349684	293.1782136	12500002500000
1.0508961767450915	330.0737278	12500002500000
1.0509049235649441	214.467513	12500002500000
1.0509170672774173	353.7816642	12500002500000
1.0510768557515962	411.0417416	12500002500000
1.051238476224181	377.503532	12500002500000
1.0512506050486838	272.331185	12500002500000
1.051375996974781	411.8943478	12500002500000
1.0514804232889154	233.7276802	12500002500000
1.0515390559179951	284.5246974	12500002500000
1.0516100951724223	230.2612568	12500002500000
1.0517615486923169	373.1563188	12500002500000
1.0518827449709836	310.7222172	12500002500000
1.0518837240656418	322.2529964	12500002500000
1.051968446404735	281.1066026	12500002500000
1.0521555539841727	302.456747	12500002500000
1.0521857928630802	351.7692926	12500002500000
1.0522552152221567	339.5238316	12500002500000
1.0525232516684686	360.8571628	12500002500000
1.0525548166423706	252.9384776	12500002500000
1.0527080677837182	255.5040936	12500002500000
1.0529152199018583	207.4495264	12500002500000
1.053022620036605	371.3307712	12500002500000
1.0530696678082287	267.8266046	12500002500000
1.0531360428557421	366.2390998	12500002500000
1.0532976176575262	274.8848258	12500002500000
1.0533938738865531	252.686397	12500002500000
1.0533938979279769	335.8506808	12500002500000
1.0535503674291304	277.0310658	12500002500000
1.0536053571213264	315.3931712	12500002500000
1.0537929427120971	267.7893342	12500002500000
1.05419973052841	209.03933	12500002500000
1.054208298929002	270.4118898	12500002500000
1.0542991235089605	355.319401	12500002500000
1.0545476860472154	266.7109082	12500002500000
1.0545493780029154	228.9451416	12500002500000
1.054564385394884	271.7884412	12500002500000
1.0546162336434983	218.0893414	12500002500000
1.0547917828452689	227.5747474	12500002500000
1.054810235156374	354.7931574	12500002500000
1.054989894028337	359.4866392	12500002500000
1.0550654610704435	148.1949512	12500002500000
1.055072963534208	283.9915564	12500002500000
1.0551891413764265	319.400594	12500002500000
1.0552172728126172	263.8654418	12500002500000
1.0553745699105228	261.1373894	12500002500000
1.0553799470073324	309.4260126	12500002500000
1.0554319343692993	348.620508	12500002500000
1.0555337388136938	337.9579818	12500002500000
1.0556772460118735	246.4973792	12500002500000
1.0558910205975904	367.0415004	12500002500000
1.055957747877105	288.925307	12500002500000
1.0561332423783478	289.3465852	12500002500000
1.056136959243574	368.2634906	12500002500000
1.0563526344338363	246.550213	12500002500000
1.0564800447954663	283.5842326	12500002500000
1.0566167956465968	252.3791408	12500002500000
1.0566275022945613	275.3383484	12500002500000
1.057217396981103	327.3092028	12500002500000
1.0572822963280846	372.2395996	12500002500000
1.0573138944449092	295.9192736	12500002500000
1.0575454846646823	288.385106	12500002500000
1.0576403964559953	317.1787186	12500002500000
1.0578037457092415	281.858446	12500002500000
1.0578344619961495	387.8759644	12500002500000
1.0578475958521536	204.6319568	12500002500000
1.0578673887349184	324.1653998	12500002500000
1.0579174543882288	305.7250624	12500002500000
1.0579185578164032	318.74149	12500002500000
1.0579310593538571	232.4058516	12500002500000
1.0579719400879934	365.054543	12500002500000
1.0581049108770777	266.8810246	12500002500000
1.0584106270631897	262.9110964	12500002500000
1.0585178521572003	260.038339	12500002500000
1.0586314557366074	229.1097484	12500002500000
1.0586559326262708	240.0698244	12500002500000
1.058889986116177	231.1573508	12500002500000
1.059103093080336	279.4910672	12500002500000
1.059244847473423	328.7248404	12500002500000
1.0593584510280705	241.7100468	12500002500000
1.0594726768616471	250.4519412	12500002500000
1.0597602142616804	375.3114888	12500002500000
1.0598245300005609	241.0601672	12500002500000
1.0599327106366316	214.8926934	12500002500000
1.0599342395629432	401.8109216	12500002500000
1.0600687255800079	256.2135762	12500002500000
1.0602088331255999	437.53916	12500002500000
1.0602884440638212	336.0066256	12500002500000
1.0603092403168497	313.7158364	12500002500000
1.0604333341339758	323.9632212	12500002500000
1.0604703786668923	291.7525366	12500002500000
1.060521512581297	302.6395062	12500002500000
1.0606465824522873	368.524836	12500002500000
1.0609154647419785	256.9538004	12500002500000
1.06142863406158	319.4709122	12500002500000
1.0615509287135203	195.306369	12500002500000
1.0615583769721324	278.4809326	12500002500000
1.0619094015702375	255.960954	12500002500000
1.06197755030712	272.6628298	12500002500000
1.0621142270815698	271.0356182	12500002500000
1.0621204039267105	316.8471358	12500002500000
1.0621611364294945	295.2341604	12500002500000
1.0622356093685452	292.9892154	12500002500000
1.0623702383084068	298.820674	12500002500000
1.0628907968391277	290.7222342	12500002500000
1.0629939674645308	363.3260324	12500002500000
1.063136994081841	278.0269752	12500002500000
1.063196388724236	236.3312856	12500002500000
1.063221804261635	439.820561	12500002500000
1.0634203821665231	325.547883	12500002500000
1.0635011070540814	330.893434	12500002500000
1.0635415046268846	223.596423	12500002500000
1.0635742209716927	291.3483798	12500002500000
1.0636380525646785	289.6265138	12500002500000
1.06363850202372	252.3199814	12500002500000
1.0639044005140932	345.8688542	12500002500000
1.064015787289747	263.5739768	12500002500000
1.0640218413384193	269.801247	12500002500000
1.0641213476001703	285.1196588	12500002500000
1.0642951613575258	254.4746744	12500002500000
1.0644427720561649	202.7656842	12500002500000
1.064467443559502	324.9734336	12500002500000
1.0644874141648408	275.1110242	12500002500000
1.0645187866323789	252.0627776	12500002500000
1.064527481732239	206.975662	12500002500000
1.0645537170312072	452.6413238	12500002500000
1.0645556228326558	448.0382728	12500002500000
1.0645893779712192	372.666307	12500002500000
1.0645913341424431	170.5758538	12500002500000
1.0646157975893755	315.9066132	12500002500000
1.0646712545265316	330.6273124	12500002500000
1.0646804053046297	322.701678	12500002500000
1.064804603463533	252.2691558	12500002500000
1.0649532710382634	304.0187364	12500002500000
1.0651856221833529	221.5077814	12500002500000
1.0651859212073258	187.538416	12500002500000
1.065198708426371	370.0240318	12500002500000
1.065217393549097	352.4139686	12500002500000
1.0653190580421248	361.9621398	12500002500000
1.065320274820352	191.0334044	12500002500000
1.0653506488193107	388.7165536	12500002500000
1.0654392373145174	273.0454538	12500002500000
1.0656755104400275	300.6871744	12500002500000
1.0659768047986098	316.8564154	12500002500000
1.0659781833666295	368.2326922	12500002500000
1.066130982708978	276.2584722	12500002500000
1.0662416372948456	424.3705344	12500002500000
1.066343513697417	146.9528166	12500002500000
1.0663500494254488	222.127155	12500002500000
1.0663984281364565	296.4503576	12500002500000
1.0664568043722091	274.8014512	12500002500000
1.066752318000476	271.6509884	12500002500000
1.0667673610776989	290.5936082	12500002500000
1.066941614544061	250.9162612	12500002500000
1.067000477007252	243.1428346	12500002500000
1.0670511162153409	326.7714956	12500002500000
1.0670649936849987	278.2750512	12500002500000
1.0671662051828488	254.1756088	12500002500000
1.0674832606135365	440.6831888	12500002500000
1.0674886918965092	348.1899528	12500002500000
1.0675313754158224	297.8963886	12500002500000
1.0676553917157865	467.6887986	12500002500000
1.0679844890656267	299.6515164	12500002500000
1.0680569438961958	357.1287222	12500002500000
1.0682076725030167	438.8156818	12500002500000
1.0683370311108755	372.6769614	12500002500000
1.0685327179263	484.398831	12500002500000
1.0686715181962845	288.8866172	12500002500000
1.068672289810769	226.197556	12500002500000
1.0687965978290088	270.8390864	12500002500000
1.0689086132904404	265.834202	12500002500000
1.0690981319174515	281.4083898	12500002500000
1.0697709032471616	358.7280404	12500002500000
1.0700052743805402	361.228751	12500002500000
1.0700736353978593	529.6993818	12500002500000
1.0702775733515115	330.125661	12500002500000
1.0703505877224442	465.8278414	12500002500000
1.0704694715550764	371.9341478	12500002500000
1.0705426148180432	258.4409312	12500002500000
1.0705969508968245	302.6287564	12500002500000
1.0706891061997694	388.7375546	12500002500000
1.070742676058702	184.3620526	12500002500000
1.070903116767917	213.8593652	12500002500000
1.070956595030338	245.3247678	12500002500000
1.0709773972713834	245.9040764	12500002500000
1.071107034951109	416.483112	12500002500000
1.071199210988493	216.2069148	12500002500000
1.0712384729301947	275.180797	12500002500000
1.0713130823498305	342.1749276	12500002500000
1.0713965572834565	269.3534962	12500002500000
1.071455575165826	396.5516952	12500002500000
1.0714725948067274	303.1328002	12500002500000
1.0719763577145691	350.8208626	12500002500000
1.0722660162844029	313.8221834	12500002500000
1.072449034371877	289.2336908	12500002500000
1.0726472857972775	310.5215386	12500002500000
1.0727003455577706	287.1146056	12500002500000
1.072773350324264	283.8499626	12500002500000
1.07278847436477	274.099568	12500002500000
1.07279299153593	272.5003598	12500002500000
1.0728747777852334	233.9395084	12500002500000
1.0729147000003971	181.638252	12500002500000
1.0730342013936376	250.4248754	12500002500000
1.0730468829120952	276.8587004	12500002500000
1.073095545121079	286.2648482	12500002500000
1.073219404048751	249.8526434	12500002500000
1.0732670581863548	390.7414336	12500002500000
1.0733122887301323	275.473446	12500002500000
1.0734475514126829	347.6650826	12500002500000
1.073454309758552	406.419519	12500002500000
1.0735750251217926	381.2604134	12500002500000
1.0736089262060036	302.7712934	12500002500000
1.074050461712028	277.1603046	12500002500000
1.0741183527881688	219.7620868	12500002500000
1.0741377903325486	220.0475986	12500002500000
1.0742611949706355	317.2226472	12500002500000
1.0743162105061634	327.727669	12500002500000
1.0743539886403644	364.471719	12500002500000
1.0744487822062228	474.5172186	12500002500000
1.074623580201239	222.1546634	12500002500000
1.0746475646852371	304.4673932	12500002500000
1.0746524495845908	260.9851612	12500002500000
1.074893007143102	219.508994	12500002500000
1.0749576203525892	313.1588404	12500002500000
1.0750586422496764	287.7877156	12500002500000
1.0750817573366276	240.1075382	12500002500000
1.0752436024174514	269.085775	12500002500000
1.075342817808748	314.2217842	12500002500000
1.0753452193560056	375.5620348	12500002500000
1.075392429818308	241.4382436	12500002500000
1.075497401942211	302.5102412	12500002500000
1.075555078385351	296.3039912	12500002500000
1.0755716514706832	294.3303814	12500002500000
1.0756115837574574	341.0009876	12500002500000
1.0757922096084551	199.819624	12500002500000
1.0760717072922037	192.2600366	12500002500000
1.0761032174028065	229.6300218	12500002500000
1.0761130207946037	292.391752	12500002500000
1.0761885373208626	275.8592282	12500002500000
1.0762290122551943	301.4513574	12500002500000
1.0764219144130145	201.4453804	12500002500000
1.0765207518737354	291.529076	12500002500000
1.0766018916805469	235.8165518	12500002500000
1.0766375586033337	243.7209862	12500002500000
1.076679552279813	260.2636662	12500002500000
1.076729646375715	371.657323	12500002500000
1.07680016454786	305.2871686	12500002500000
1.0769699179075416	332.3248114	12500002500000
1.076991795553668	348.9498104	12500002500000
1.0769951887010656	220.2870242	12500002500000
1.0770718066422011	333.1925046	12500002500000
1.0770718608541032	331.34196	12500002500000
1.0771230366961229	430.2467948	12500002500000
1.0773244887964375	295.8817318	12500002500000
1.0773658909969532	381.089434	12500002500000
1.0774380350854909	250.8544768	12500002500000
1.077460953052768	294.0855986	12500002500000
1.07748865074156	319.8538758	12500002500000
1.0775249128139903	268.5972752	12500002500000
1.0775791598508924	199.6609314	12500002500000
1.077841617846195	247.3754362	12500002500000
1.0780884010459435	294.9387936	12500002500000
1.0781652527949042	313.8571686	12500002500000
1.078200497594458	271.4611508	12500002500000
1.07834835869739	208.647547	12500002500000
1.0783686557750152	274.8569626	12500002500000
1.0783867705518049	303.3451998	12500002500000
1.0785300094790198	363.6918744	12500002500000
1.0785878409311898	252.2274832	12500002500000
1.078591875212804	513.3885976	12500002500000
1.0785969817499554	292.5024702	12500002500000
1.0787049731937841	273.282047	12500002500000
1.0789510898136152	381.917074	12500002500000
1.0789746989777849	250.697752	12500002500000
1.0790123227818933	441.56029	12500002500000
1.0793388150316017	218.8403046	12500002500000
1.079552719310293	310.2394072	12500002500000
1.0799830131666353	322.0022874	12500002500000
1.0800868215163413	264.9098386	12500002500000
1.0801605749222931	233.152789	12500002500000
1.080244077627899	351.381259	12500002500000
1.0804240081105934	412.9027136	12500002500000
1.0804686765466784	288.8634474	12500002500000
1.080770454089608	443.9392106	12500002500000
1.0807982167704624	215.0882342	12500002500000
1.0808074876614997	347.094144	12500002500000
1.0808428562459502	396.9119346	12500002500000
1.0808473611236722	317.863785	12500002500000
1.0808566994508424	322.2788866	12500002500000
1.0809833893659322	205.5038246	12500002500000
1.0809949540347454	221.1663098	12500002500000
1.0810136458895905	323.0076704	12500002500000
1.0812901544692957	389.5815976	12500002500000
1.081440871172962	338.4475796	12500002500000
1.081538170548749	382.3395678	12500002500000
1.0818502305325053	272.0176964	12500002500000
1.0819192095196848	295.5562982	12500002500000
1.0819603430654587	380.6723616	12500002500000
1.0819770523539851	311.8793772	12500002500000
1.0819946723947207	400.7077206	12500002500000
1.0820609015405769	172.26879	12500002500000
1.0822563531639542	313.4074512	12500002500000
1.0824467134330598	255.2379112	12500002500000
1.0824476827508946	266.9524654	12500002500000
1.0824519790045004	302.5318832	12500002500000
1.0827564507527545	303.1570952	12500002500000
1.0829708930496516	298.6263246	12500002500000
1.0830567687342905	190.3322758	12500002500000
1.0831061095585972	198.9103932	12500002500000
1.083275860562796	243.3944526	12500002500000
1.0835289478284895	377.1944666	12500002500000
1.0838573755830179	357.8710484	12500002500000
1.0838723004083146	227.5084916	12500002500000
1.0839523433415281	250.3154008	12500002500000
1.084283526642213	338.0933368	12500002500000
1.0843324142544544	338.4727074	12500002500000
1.0843748376194338	319.9037634	12500002500000
1.0845798421088706	427.1833988	12500002500000
1.0845859297936076	471.861568	12500002500000
1.0848090101412746	163.3709442	12500002500000
1.085172356676016	169.6504616	12500002500000
1.0851962350195012	387.3826912	12500002500000
1.0852615956072107	281.4675988	12500002500000
1.0853513481668655	238.649056	12500002500000
1.0854128910787866	283.7968168	12500002500000
1.0854434913642392	477.6600486	12500002500000
1.0855278594974491	244.2609182	12500002500000
1.0858148606350373	201.3850802	12500002500000
1.0859560428475885	292.2123722	12500002500000
1.0861849300963715	192.0874742	12500002500000
1.086288942065359	299.2759868	12500002500000
1.0863444736736283	357.9049942	12500002500000
1.0863603149665155	285.0529162	12500002500000
1.0864482415921346	234.8641856	12500002500000
1.0865595443767353	244.1177842	12500002500000
1.0865809435687344	384.2296152	12500002500000
1.0867177962289267	329.9775116	12500002500000
1.0867612153838682	387.0538644	12500002500000
1.086810147233865	344.7143352	12500002500000
1.086915846636436	233.7443884	12500002500000
1.086923045530671	250.0309546	12500002500000
1.0870813294868404	262.4430922	12500002500000
1.0870826868687362	338.0541952	12500002500000
1.087144910222012	286.3384248	12500002500000
1.0872087377071358	358.7802336	12500002500000
1.0872323941112811	304.0916348	12500002500000
1.0872791774515842	293.7400378	12500002500000
1.0873140089184572	283.602129	12500002500000
1.0873899637090103	228.2293418	12500002500000
1.0877865396859194	330.2280674	12500002500000
1.0878489697660334	358.6065352	12500002500000
1.08789545663639	259.1790458	12500002500000
1.0881761544003623	244.841277	12500002500000
1.088184712466814	309.4299842	12500002500000
1.088191037371646	394.0233386	12500002500000
1.0882220893631305	326.4349992	12500002500000
1.0882248599811049	217.2449878	12500002500000
1.088234948333457	314.6519108	12500002500000
1.0882524549912995	241.6539466	12500002500000
1.0882896858071485	201.7653312	12500002500000
1.0885024410948017	309.580683	12500002500000
1.0885441627363774	285.693632	12500002500000
1.088555490534406	319.2285444	12500002500000
1.0887052253723264	309.6171082	12500002500000
1.0889439249660136	421.9413648	12500002500000
1.089020322736852	268.1727024	12500002500000
1.089077424852938	211.897205	12500002500000
1.0893399961308723	343.4940936	12500002500000
1.0894520033456183	178.239375	12500002500000
1.089485152778388	435.261185	12500002500000
1.0895877667418192	246.3926928	12500002500000
1.0896860603328626	148.7577234	12500002500000
1.0897218554847192	230.3360256	12500002500000
1.0897782664367563	216.2391916	12500002500000
1.0898283720011437	134.9890352	12500002500000
1.0899705632250898	335.8184606	12500002500000
1.0899899574717495	369.802999	12500002500000
1.090149730872256	347.8213268	12500002500000
1.0901738937776075	410.1611346	12500002500000
1.0901925241935393	182.7388308	12500002500000
1.0902521489111718	322.1974912	12500002500000
1.0904812420230559	225.6523768	12500002500000
1.0905081750953671	331.7684324	12500002500000
1.0905508268520645	202.6864606	12500002500000
1.0905737381055882	311.5241628	12500002500000
1.0905958750289335	241.6572028	12500002500000
1.0907584355999296	380.517076	12500002500000
1.0908264179139662	388.7129042	12500002500000
1.0908383039107037	351.876257	12500002500000
1.0909159778054065	308.7002818	12500002500000
1.0910759720972198	279.3156564	12500002500000
1.0912533894889975	232.2024728	12500002500000
1.0914553261635302	314.9948118	12500002500000
1.0916045148927154	278.9225056	12500002500000
1.0916317335909107	315.7414552	12500002500000
1.0918014389747186	398.0522888	12500002500000
1.0918392359423152	338.3544976	12500002500000
1.0918593478993208	201.021108	12500002500000
1.0921059957442891	225.0454318	12500002500000
1.0921840507034557	330.5343748	12500002500000
1.0921903302398936	150.2072292	12500002500000
1.0922778011425995	560.7152262	12500002500000
1.09241844552898	268.112144	12500002500000
1.0924706188701243	117.938045	12500002500000
1.092478595879929	325.7100896	12500002500000
1.092662707111026	221.2831996	12500002500000
1.0926668383253204	401.494138	12500002500000
1.0927009005810504	370.8130552	12500002500000
1.0928969870770011	270.5055104	12500002500000
1.093150803190018	310.4944464	12500002500000
1.093293422101283	232.2572098	12500002500000
1.09330562085198	266.1445162	12500002500000
1.0934433691033878	281.6416126	12500002500000
1.0935303133533028	464.73402	12500002500000
1.0937413013396098	278.1125554	12500002500000
1.093894991090918	371.303898	12500002500000
1.0939180063716742	404.3509072	12500002500000
1.093985488361596	249.1259752	12500002500000
1.094058668984787	397.4736374	12500002500000
1.0941807203541716	245.8449148	12500002500000
1.0942440116463934	262.539977	12500002500000
1.0943833016403972	277.6750318	12500002500000
1.0943918154766843	253.5112636	12500002500000
1.0944103224934278	220.987538	12500002500000
1.0945191462282546	272.8287972	12500002500000
1.094615991050746	230.307292	12500002500000
1.0947629305382285	224.8503324	12500002500000
1.0948459471523	234.1166534	12500002500000
1.094866255251283	252.0076488	12500002500000
1.094878000866424	394.9134256	12500002500000
1.0949599760736937	184.6593282	12500002500000
1.0952117110341455	338.0444138	12500002500000
1.0952263266745623	243.9160744	12500002500000
1.0956014906254987	310.715276	12500002500000
1.0956401913440992	233.7116112	12500002500000
1.0956607732412689	300.0765856	12500002500000
1.0957411920692164	395.5365356	12500002500000
1.095914441240007	510.095494	12500002500000
1.0960016030696642	391.593313	12500002500000
1.096016178380644	255.563685	12500002500000
1.0960947944208057	393.6305176	12500002500000
1.096170646696932	330.433996	12500002500000
1.0962590557888463	276.667243	12500002500000
1.096276686281624	326.4394738	12500002500000
1.0963083732805126	209.4795994	12500002500000
1.0964478656513017	192.6545608	12500002500000
1.0964784477552354	264.5542322	12500002500000
1.0965078373374628	514.8775914	12500002500000
1.096553436513385	266.1880802	12500002500000
1.0965686479133336	281.6020314	12500002500000
1.0965701440238091	266.2395634	12500002500000
1.0965715170219783	296.0179542	12500002500000
1.0967077651299446	256.944277	12500002500000
1.0967141939445575	267.4262198	12500002500000
1.0968564441778696	282.8523762	12500002500000
1.0968946552267442	349.084725	12500002500000
1.0969795833044091	255.3204554	12500002500000
1.0970704887756786	309.9565462	12500002500000
1.0972275067238757	489.9282176	12500002500000
1.0972462688315467	386.7678148	12500002500000
1.0974543647061143	251.7700402	12500002500000
1.0974556163596862	274.5587146	12500002500000
1.0976120146749782	306.3295748	12500002500000
1.0976480487296398	433.4809424	12500002500000
1.097742000714226	189.214567	12500002500000
1.0978755442029666	266.507249	12500002500000
1.0979202760748836	332.284002	12500002500000
1.0980837950042583	282.8641614	12500002500000
1.098190536688173	305.089457	12500002500000
1.0983706825242436	288.6431668	12500002500000
1.0984482019742472	285.191968	12500002500000
1.098823875701053	398.6219744	12500002500000
1.0989984524120977	243.9581468	12500002500000
1.0990749265324575	389.4342172	12500002500000
1.0990993573554406	407.7185388	12500002500000
1.09917676451476	305.1709928	12500002500000
1.0991958425264399	288.7015662	12500002500000
1.099232145094076	274.9937816	12500002500000
1.0992737229268976	272.5006712	12500002500000
1.0995065738742014	215.9000858	12500002500000
1.099856336053275	93.8375578	12500002500000
1.0999772984914271	357.802447	12500002500000
1.100361778385767	241.3056434	12500002500000
1.100365827290897	225.5688994	12500002500000
1.1005010474037429	248.2812992	12500002500000
1.100586973303204	477.156532	12500002500000
1.1007247264242972	284.8618438	12500002500000
1.10076044809231	261.891587	12500002500000
1.100820080243892	288.3408394	12500002500000
1.1008889309714918	176.4160682	12500002500000
1.1009138630262374	306.4367838	12500002500000
1.1009461698617993	290.9904072	12500002500000
1.101231260395166	385.7780152	12500002500000
1.1013186173010858	302.9545456	12500002500000
1.101329014807654	242.6532862	12500002500000
1.1013517807262998	176.3801262	12500002500000
1.1013572392050204	348.3207998	12500002500000
1.1014452303530402	355.7018052	12500002500000
1.101468876036318	257.228206	12500002500000
1.1017610958602522	433.5135858	12500002500000
1.1018206116286318	510.6230348	12500002500000
1.1018359928190935	366.1164086	12500002500000
1.1018783572167288	316.3862674	12500002500000
1.10195032637347	323.7390646	12500002500000
1.102005394733375	292.02162	12500002500000
1.1020214400277395	366.6122224	12500002500000
1.1020229195288078	192.9108674	12500002500000
1.1020351310999552	242.0621962	12500002500000
1.102090625456489	269.5988976	12500002500000
1.1021827135474132	341.3710826	12500002500000
1.1021844633246087	418.3754288	12500002500000
1.102296724760664	376.3298454	12500002500000
1.1023584463689975	316.567983	12500002500000
1.1027230772549537	266.4435388	12500002500000
1.1027606909683187	304.96429	12500002500000
1.1028025229360507	215.8948632	12500002500000
1.1028503186374752	221.9797342	12500002500000
1.1030022154429722	392.5407858	12500002500000
1.1031344539526555	429.6947748	12500002500000
1.1033802001959332	327.9933674	12500002500000
1.1035401870258634	448.9635176	12500002500000
1.1037607060236552	277.4476816	12500002500000
1.1038377578934069	176.5431816	12500002500000
1.1039024402732542	333.8807226	12500002500000
1.1044450792472915	194.709609	12500002500000
1.1044788859828945	202.6747752	12500002500000
1.1045895849806	339.2188862	12500002500000
1.105065563618847	428.6917958	12500002500000
1.1051559673687348	315.8735342	12500002500000
1.1053872227606685	305.2031036	12500002500000
1.1056019334903997	447.613627	12500002500000
1.1057609203887804	290.7846956	12500002500000
1.1060162828271063	227.12883	12500002500000
1.1060693325857098	330.9953082	12500002500000
1.1061757705204096	273.7269768	12500002500000
1.1062423066295075	266.5252886	12500002500000
1.1062587273476412	315.881932	12500002500000
1.1064135054591089	294.537891	12500002500000
1.1066792398678984	365.0775152	12500002500000
1.1067232979724682	361.812634	12500002500000
1.1068822203539843	329.7229992	12500002500000
1.1069674032838224	223.401176	12500002500000
1.1071753500029966	283.9984406	12500002500000
1.1072276619626398	332.5375256	12500002500000
1.1072716189491971	405.329033	12500002500000
1.1073551807966426	576.9254174	12500002500000
1.1073920414680052	350.3362644	12500002500000
1.107513266768366	258.4884942	12500002500000
1.107585639628303	428.7606902	12500002500000
1.1076886278632558	233.777006	12500002500000
1.1079125984397162	277.1480562	12500002500000
1.1080700426667298	315.6811316	12500002500000
1.10818782310841	316.6584564	12500002500000
1.1082010118796917	226.7859588	12500002500000
1.108361861746988	236.4174244	12500002500000
1.108425887733152	515.7939248	12500002500000
1.1084834718521408	259.2318884	12500002500000
1.1085810101617877	349.2282656	12500002500000
1.1087899980378415	494.3244238	12500002500000
1.1088022079975903	256.0013398	12500002500000
1.1088516577595016	258.03485	12500002500000
1.1090216863539315	299.946541	12500002500000
1.109111108277737	144.7313352	12500002500000
1.109196721684521	220.3471038	12500002500000
1.1091968329716821	364.4567004	12500002500000
1.109215519034025	407.2854696	12500002500000
1.1092889759859257	276.5610746	12500002500000
1.1092954329255398	243.099557	12500002500000
1.1094402268201344	296.4429074	12500002500000
1.1094739302413776	287.2165508	12500002500000
1.109503518961337	248.111954	12500002500000
1.1096130490725296	206.075506	12500002500000
1.1096899859066158	405.7330156	12500002500000
1.1099680830300525	437.556446	12500002500000
1.1100316189045318	255.643682	12500002500000
1.110162513320498	462.4098712	12500002500000
1.1102055910338762	403.816346	12500002500000
1.1104558407589966	223.2763198	12500002500000
1.1105023364712077	396.105417	12500002500000
1.110553372881936	384.013303	12500002500000
1.1106216481048183	227.3846782	12500002500000
1.110680631398738	271.2943062	12500002500000
1.110758218458055	317.6578648	12500002500000
1.1108205242474758	391.3312496	12500002500000
1.1108264129415304	327.552516	12500002500000
1.110873074155791	438.6334604	12500002500000
1.1108762987924816	280.4927128	12500002500000
1.1110370535819176	385.7092498	12500002500000
1.111135351240805	305.1750374	12500002500000
1.1111895219965089	238.5409574	12500002500000
1.1112118294266833	243.7654114	12500002500000
1.1112436874558709	176.2976028	12500002500000
1.1114259268492028	339.6818448	12500002500000
1.1115219616145846	247.4758658	12500002500000
1.1115827091220878	260.2869528	12500002500000
1.11160188720595	217.930053	12500002500000
1.1118160426105674	309.5161398	12500002500000
1.1118737423857792	396.0107478	12500002500000
1.1118824924342148	155.2765498	12500002500000
1.11189619508084	253.099084	12500002500000
1.1121771484009109	207.7157244	12500002500000
1.1122896363782262	276.0846878	12500002500000
1.1122910502905632	469.3847628	12500002500000
1.1123751786819305	400.117703	12500002500000
1.1123768571510149	310.2638148	12500002500000
1.1124283390051857	279.2807026	12500002500000
1.112506557060481	411.7806256	12500002500000
1.1125976835503708	266.3035274	12500002500000
1.1128859356372964	555.2427494	12500002500000
1.1129005959995038	435.754877	12500002500000
1.112976514006814	243.8100212	12500002500000
1.1130134176100128	285.572009	12500002500000
1.113023155441347	416.2647126	12500002500000
1.1130257284336773	213.7756012	12500002500000
1.1132386703882975	295.55683	12500002500000
1.1134418107828457	261.1501692	12500002500000
1.1135700208014017	309.6279594	12500002500000
1.1136481915631091	201.822393	12500002500000
1.1137068878227872	228.1881054	12500002500000
1.1140148250717004	241.4154032	12500002500000
1.114253382330209	258.6284344	12500002500000
1.1142902286845493	393.8157248	12500002500000
1.1143417881756603	292.199712	12500002500000
1.1143461038402704	379.3629294	12500002500000
1.114427238430865	199.3622046	12500002500000
1.1144739786231352	337.268824	12500002500000
1.1145898983268667	357.3765418	12500002500000
1.1145912978112729	180.896273	12500002500000
1.114593124190856	309.5834446	12500002500000
1.1146097332847225	230.1194974	12500002500000
1.114628777828698	241.4058028	12500002500000
1.1146811648958646	323.5629196	12500002500000
1.1147131656143423	352.5076858	12500002500000
1.1149776776780986	475.0260486	12500002500000
1.1150107743380513	261.9802342	12500002500000
1.1151225942520784	214.7716294	12500002500000
1.1152130703258676	293.966742	12500002500000
1.1153058645604863	350.3555132	12500002500000
1.1155570952774925	270.7840156	12500002500000
1.1156238884619265	223.472293	12500002500000
1.1156638118640323	300.0066304	12500002500000
1.1157306974074923	258.9535106	12500002500000
1.1159553237535504	388.0776952	12500002500000
1.116033839916294	360.4790578	12500002500000
1.116157279538912	287.6313618	12500002500000
1.1162755011813883	199.3909432	12500002500000
1.116411703511471	345.9244786	12500002500000
1.1164687538703422	299.2546128	12500002500000
1.1165863730293588	208.650497	12500002500000
1.116609502017584	293.090062	12500002500000
1.1166512657247205	356.1966694	12500002500000
1.1166686924796612	420.8217556	12500002500000
1.1168983939671049	269.435994	12500002500000
1.1169185302651703	216.2309774	12500002500000
1.1169277292385424	317.1703034	12500002500000
1.1169287843577405	343.7185844	12500002500000
1.116931391964215	258.2941938	12500002500000
1.1169438033523833	372.7378398	12500002500000
1.1169723979370447	266.3111812	12500002500000
1.1169952568796473	330.4524266	12500002500000
1.1171076850384811	331.1597988	12500002500000
1.1173002034661896	233.2113784	12500002500000
1.1173929757361514	453.2551184	12500002500000
1.1174848811298534	305.8613912	12500002500000
1.117499988893418	263.941596	12500002500000
1.1175242570310382	401.1516212	12500002500000
1.1175456085600528	303.0152384	12500002500000
1.1175798046619962	278.5556556	12500002500000
1.1175816657744182	189.84926	12500002500000
1.117690220274953	590.5378112	12500002500000
1.1176991914476933	455.0636674	12500002500000
1.1177367578138906	208.4400878	12500002500000
1.1177633626351928	344.8609634	12500002500000
1.1178213321981414	290.3537854	12500002500000
1.1178218208943655	365.1872468	12500002500000
1.1180878281851068	329.0003346	12500002500000
1.1181448885804652	356.0121104	12500002500000
1.11834488793065	245.2228756	12500002500000
1.118482104241594	182.4965136	12500002500000
1.118615414048155	277.995921	12500002500000
1.1186571876311149	396.0027364	12500002500000
1.1188437527110553	183.8731978	12500002500000
1.1188778565804516	372.4629588	12500002500000
1.1189159223304266	319.4192684	12500002500000
1.1189932186566849	329.7868706	12500002500000
1.1189934813785942	161.765967	12500002500000
1.11909117010167	263.089939	12500002500000
1.1193480417610029	284.1501192	12500002500000
1.1193846585581797	263.8958022	12500002500000
1.1194994294727048	351.7231258	12500002500000
1.1196143528748324	305.6536908	12500002500000
1.119641797177259	219.479597	12500002500000
1.1197084534485744	347.7913656	12500002500000
1.1197641898062	308.5031534	12500002500000
1.1199075156869704	308.8037004	12500002500000
1.1202367180989894	236.0818916	12500002500000
1.1202868094217011	324.4120224	12500002500000
1.1203375675009901	288.9175108	12500002500000
1.1203881468354389	319.7570874	12500002500000
1.120420158180499	245.220186	12500002500000
1.1205078960935737	335.7132932	12500002500000
1.1205423613306733	294.6271692	12500002500000
1.120821750182572	246.868436	12500002500000
1.1209501441242922	337.2515638	12500002500000
1.1210373498379458	265.2557376	12500002500000
1.1212414202358605	375.4309498	12500002500000
1.1213312521276666	248.0922616	12500002500000
1.1213386173582216	381.6936584	12500002500000
1.1213692880762074	289.4017444	12500002500000
1.1213730484550055	159.3941754	12500002500000
1.121398562336867	316.8492082	12500002500000
1.1214596705917337	328.2322198	12500002500000
1.1216230577612258	257.6262656	12500002500000
1.1217598768149428	242.5234086	12500002500000
1.121819567563108	384.8779622	12500002500000
1.1219247889942472	208.3667284	12500002500000
1.1220609126737138	301.94443	12500002500000
1.1221044874062938	210.8910896	12500002500000
1.1221410802536775	232.350283	12500002500000
1.1222402072626316	321.30245	12500002500000
1.1222542604497563	345.8481382	12500002500000
1.1222789012965408	366.77822	12500002500000
1.122283221223961	223.6453672	12500002500000
1.1222892558618704	314.4638624	12500002500000
1.1223895253489942	211.465842	12500002500000
1.1223973011659971	262.9416054	12500002500000
1.1224554676656198	155.0969158	12500002500000
1.122530843688367	281.5574412	12500002500000
1.1226299635607586	372.6255528	12500002500000
1.1228661476244686	399.3412938	12500002500000
1.1228896884959991	247.4303616	12500002500000
1.1230867364387478	283.1503444	12500002500000
1.1230969710314709	332.958979	12500002500000
1.1231172363224735	428.8324436	12500002500000
1.1232994830229408	389.974543	12500002500000
1.123339885308481	388.8318344	12500002500000
1.1234585995766058	333.0092746	12500002500000
1.1234915524923337	316.0155788	12500002500000
1.1238750334977907	325.5598402	12500002500000
1.123904137179932	247.712109	12500002500000
1.1241928934306669	486.482379	12500002500000
1.1242014241208809	426.4432904	12500002500000
1.124400743094134	178.138702	12500002500000
1.1244189349131068	208.537162	12500002500000
1.1244458383590186	408.3212468	12500002500000
1.1246003291442404	359.790491	12500002500000
1.124608336046691	255.434525	12500002500000
1.1246473837507018	357.0364866	12500002500000
1.1249210699191283	216.1387858	12500002500000
1.1254599574764421	247.1928546	12500002500000
1.1255175652694214	210.9809042	12500002500000
1.1256001809440643	274.9081922	12500002500000
1.1257113562460783	280.7994744	12500002500000
1.1258132073413387	302.0961126	12500002500000
1.1259262332118043	298.7408396	12500002500000
1.1260034900103502	270.8964324	12500002500000
1.1260112546379866	307.750103	12500002500000
1.1260198046049883	439.044912	12500002500000
1.1260222646398999	249.0082298	12500002500000
1.12605503952775	333.578586	12500002500000
1.1260915352859635	239.9306482	12500002500000
1.126093744615482	366.743006	12500002500000
1.1262170542899141	402.8981452	12500002500000
1.1262662121969227	379.587498	12500002500000
1.1263401728560811	289.3102038	12500002500000
1.1264944525678806	325.4657942	12500002500000
1.1265754020825194	353.6493604	12500002500000
1.126594918943519	349.3741584	12500002500000
1.1266073210470535	368.3386938	12500002500000
1.1266395946932717	478.7725424	12500002500000
1.1267205562694729	227.844543	12500002500000
1.1267241484228965	239.7792314	12500002500000
1.1270059562089798	213.916685	12500002500000
1.1270254206988564	316.4142176	12500002500000
1.1270735786780604	444.0485766	12500002500000
1.127101112152237	485.5285042	12500002500000
1.1271252359063464	291.6526726	12500002500000
1.1272205741870995	319.11943	12500002500000
1.1272951868443501	496.6044584	12500002500000
1.1273361031973064	406.7216714	12500002500000
1.12734126337205	364.791575	12500002500000
1.1273852606173125	378.413804	12500002500000
1.1277804515174263	291.7951738	12500002500000
1.1280336853538189	268.0513164	12500002500000
1.1280997541894453	338.2704948	12500002500000
1.1284347996015582	231.9590988	12500002500000
1.128595487632372	454.9853846	12500002500000
1.1286415460676733	243.6178628	12500002500000
1.1287202463436687	227.067417	12500002500000
1.1288301047938494	313.4670974	12500002500000
1.1288405934964336	348.8824066	12500002500000
1.1288585028359712	332.313271	12500002500000
1.1289818802334362	189.4435068	12500002500000
1.1289862414672005	399.876635	12500002500000
1.1294070843596529	495.0323304	12500002500000
1.129487268366146	184.5135128	12500002500000
1.1296133802295485	319.0690602	12500002500000
1.1298720388656769	333.6896414	12500002500000
1.1300911621586294	260.9532782	12500002500000
1.130234947909296	311.9374498	12500002500000
1.1303177966398572	382.3386958	12500002500000
1.130398053346091	344.6298724	12500002500000
1.1304076356698658	389.4564822	12500002500000
1.130418544695622	216.1248146	12500002500000
1.1304404015561065	589.442891	12500002500000
1.130508564144422	351.9394262	12500002500000
1.1305656307533043	225.6018844	12500002500000
1.1305740476228472	394.9092638	12500002500000
1.130605274047595	493.2324086	12500002500000
1.130638109508774	373.4217848	12500002500000
1.1307236952107529	335.7767224	12500002500000
1.1310624315696385	268.1383216	12500002500000
1.1311378644441583	320.9496586	12500002500000
1.1311888780754038	256.4800656	12500002500000
1.1312705293119454	282.4100996	12500002500000
1.1314899792419133	291.1747812	12500002500000
1.1315010195223905	304.04194	12500002500000
1.1315990134597596	241.1147422	12500002500000
1.131874442000281	169.211526	12500002500000
1.1319052321088332	332.8311094	12500002500000
1.1319188189696034	380.7800384	12500002500000
1.1319228270856865	304.0246264	12500002500000
1.1319246256197395	397.120925	12500002500000
1.1319313399793087	213.3614076	12500002500000
1.1319539719134126	301.748503	12500002500000
1.1321087431780354	396.8762604	12500002500000
1.1321388610952867	265.7957472	12500002500000
1.1323294147686631	169.176289	12500002500000
1.1323353977523956	358.1683384	12500002500000
1.13259175790344	308.8949238	12500002500000
1.132614719552675	286.7109266	12500002500000
1.1326971969604878	252.142222	12500002500000
1.1327973362458468	371.4056968	12500002500000
1.1328290109125174	326.560358	12500002500000
1.1328503530035814	287.7221228	12500002500000
1.1328760810189973	352.9958288	12500002500000
1.1329243991713764	418.2853704	12500002500000
1.1329491142616657	317.623711	12500002500000
1.1330310972038662	200.7468154	12500002500000
1.1330364990997652	423.308292	12500002500000
1.1330890267132143	358.1780754	12500002500000
1.133102601592598	264.593636	12500002500000
1.1331626038005762	296.5202222	12500002500000
1.133216144984562	299.8056184	12500002500000
1.1332802624835483	267.2659244	12500002500000
1.133375477947764	269.0551056	12500002500000
1.1333928532196822	239.3185698	12500002500000
1.1335142314569795	319.7060298	12500002500000
1.133647236488912	290.982566	12500002500000
1.1336566066776808	226.0845174	12500002500000
1.1338783256424665	293.7517484	12500002500000
1.1340066363044343	329.2277188	12500002500000
1.1344006053442697	324.8835894	12500002500000
1.134593066294793	287.4706122	12500002500000
1.1346093114840112	299.8451656	12500002500000
1.1347189008682292	235.8607638	12500002500000
1.1347322819315155	389.2739248	12500002500000
1.13479650230714	236.3003088	12500002500000
1.134821484556491	444.0623962	12500002500000
1.134930396273566	329.3570156	12500002500000
1.134944331676614	440.6296758	12500002500000
1.13516778439079	415.481742	12500002500000
1.1352321801288705	317.6781318	12500002500000
1.1352843847252159	173.4169884	12500002500000
1.1354478845444718	195.9280576	12500002500000
1.1359978491623468	210.7353766	12500002500000
1.1362071422694218	240.6139928	12500002500000
1.1362093798392159	382.9630326	12500002500000
1.1362168843086808	373.0701682	12500002500000
1.1362991280062429	247.9258912	12500002500000
1.136330980031654	386.9932854	12500002500000
1.1363843485795349	162.0619526	12500002500000
1.1365036455203148	205.1205928	12500002500000
1.1365341448026711	234.3710624	12500002500000
1.1365870299235172	468.4816512	12500002500000
1.1366011037790038	239.5159226	12500002500000
1.136772367811317	353.1631122	12500002500000
1.1368375813788791	404.3784378	12500002500000
1.1368386303329752	271.5291432	12500002500000
1.1368689018301632	308.2459858	12500002500000
1.13689401293183	253.0409104	12500002500000
1.1369210993798249	386.3186964	12500002500000
1.1369655936870666	223.5608452	12500002500000
1.136968023502263	318.2432782	12500002500000
1.1371230135739132	216.0486738	12500002500000
1.1371813425649142	428.7593098	12500002500000
1.1371891247029895	432.133753	12500002500000
1.1372237952863165	343.9592308	12500002500000
1.1372482781159894	298.459058	12500002500000
1.137277713329972	341.9984686	12500002500000
1.1373436421818874	359.7266764	12500002500000
1.1373450881492322	401.5623348	12500002500000
1.1374135761688828	314.289198	12500002500000
1.1374261482132144	341.2417018	12500002500000
1.1374678812402492	248.5501384	12500002500000
1.137468266475655	298.1247806	12500002500000
1.1375290913163092	351.5832894	12500002500000
1.1375396676520473	415.586612	12500002500000
1.1377082325286194	250.9197692	12500002500000
1.1377156307592176	267.0619744	12500002500000
1.1378268799455356	261.0374682	12500002500000
1.137858933494806	347.4763556	12500002500000
1.137886882939226	589.841075	12500002500000
1.137902769448417	375.8434514	12500002500000
1.1380297815198577	289.4389692	12500002500000
1.138068348721484	315.1208634	12500002500000
1.1381869657924302	428.3250956	12500002500000
1.1382499072778076	476.754775	12500002500000
1.1383645841046026	440.9025444	12500002500000
1.1385763184433046	356.2591638	12500002500000
1.1386594338639402	327.2540052	12500002500000
1.1388911538902449	390.9471548	12500002500000
1.1389950223903489	606.3555154	12500002500000
1.1390026743069843	372.3852176	12500002500000
1.1390517425450928	385.4407926	12500002500000
1.139078086599958	361.31597	12500002500000
1.1391826456988028	222.8461746	12500002500000
1.1393448377406696	251.7673352	12500002500000
1.139353010361674	237.5283972	12500002500000
1.1393676325116626	244.6464854	12500002500000
1.139369945015707	457.4589022	12500002500000
1.139508793124825	280.239475	12500002500000
1.1396258374947623	290.951718	12500002500000
1.1396533204844952	335.4414836	12500002500000
1.1397789570094927	277.2304016	12500002500000
1.13981481997041	359.8797156	12500002500000
1.139931447954852	265.0031818	12500002500000
1.1399825877138472	257.085204	12500002500000
1.140211998560114	400.701631	12500002500000
1.140360437534754	182.1061318	12500002500000
1.140377778051202	283.36792	12500002500000
1.1404889385246733	275.1924946	12500002500000
1.140564955422211	352.4713588	12500002500000
1.1406197422834317	229.2015704	12500002500000
1.1406420794676644	273.8616564	12500002500000
1.1406475238794598	235.3670524	12500002500000
1.1408162922283485	541.4745776	12500002500000
1.1408785143262772	230.4375354	12500002500000
1.1408826138289032	338.884813	12500002500000
1.1409046169741022	314.2463186	12500002500000
1.1409349533322335	312.6847362	12500002500000
1.1409795619202026	324.4184306	12500002500000
1.1409918590829815	273.0950888	12500002500000
1.1410198091116015	409.4572616	12500002500000
1.14110235535113	310.6843794	12500002500000
1.1412085755048502	413.2496352	12500002500000
1.1415806024981114	253.5445094	12500002500000
1.141666160993617	299.9255164	12500002500000
1.1419103146283651	279.16259	12500002500000
1.1419215654048591	344.1804134	12500002500000
1.1419961548205362	389.721062	12500002500000
1.142001630126281	237.3475576	12500002500000
1.1421170876763829	293.740395	12500002500000
1.1421855040793083	380.7145506	12500002500000
1.1422191289313146	246.7727614	12500002500000
1.142315126424417	291.7802354	12500002500000
1.1423220018971043	331.9211206	12500002500000
1.1423610435656208	275.6868784	12500002500000
1.1424332756968356	292.6380098	12500002500000
1.1427601977853454	349.5146034	12500002500000
1.1428617761407365	316.5391546	12500002500000
1.1431690127406426	198.04489	12500002500000
1.1431695620714521	351.5055702	12500002500000
1.1432044649324957	268.1073706	12500002500000
1.1434604681567726	420.5226276	12500002500000
1.1434671164532175	182.7998214	12500002500000
1.143521145301161	456.8191442	12500002500000
1.1435672208514656	331.0598638	12500002500000
1.143869690220571	386.1491064	12500002500000
1.1439367175052777	489.3466822	12500002500000
1.1442673721116183	316.8629966	12500002500000
1.1443181312134656	351.3799352	12500002500000
1.1443917154705017	289.3066616	12500002500000
1.1445599393667796	283.3848648	12500002500000
1.14472634659371	431.675147	12500002500000
1.1449956898664606	365.5640122	12500002500000
1.1450628091178274	322.5011708	12500002500000
1.1450805119871506	396.6308788	12500002500000
1.1453109374454755	272.167814	12500002500000
1.1453976931174932	423.2052166	12500002500000
1.145410217261256	288.1730936	12500002500000
1.1455972644212429	216.219108	12500002500000
1.145615791279241	269.4233282	12500002500000
1.145646667809614	336.4951098	12500002500000
1.1457294686908441	263.444804	12500002500000
1.1458074866415495	328.6379448	12500002500000
1.1459006659675048	396.4667896	12500002500000
1.1459844573963376	485.0252938	12500002500000
1.14600514823237	208.588064	12500002500000
1.1460327377886383	236.8175918	12500002500000
1.1460525958592025	308.6654212	12500002500000
1.1461813925267308	348.7238374	12500002500000
1.146400913486325	327.2482958	12500002500000
1.1464302621336344	412.7276818	12500002500000
1.146555558307076	200.6911532	12500002500000
1.1466969512818976	264.071006	12500002500000
1.146760243014485	225.8214416	12500002500000
1.1469113481380502	291.539971	12500002500000
1.1470211811057245	273.284715	12500002500000
1.1470633591956425	382.3445194	12500002500000
1.1470758275536663	292.035364	12500002500000
1.1472057177107131	183.8161244	12500002500000
1.1473891544169947	283.3658866	12500002500000
1.1475362683039698	230.9540692	12500002500000
1.1475866293252972	290.3177238	12500002500000
1.1475915918522486	334.3264348	12500002500000
1.1477317071841675	360.3784222	12500002500000
1.147887710339652	315.968498	12500002500000
1.147912116630745	344.971223	12500002500000
1.1482760125933813	281.4047194	12500002500000
1.1483421288103042	280.4777204	12500002500000
1.1483563832905728	305.5177478	12500002500000
1.1483692319470764	270.0915906	12500002500000
1.1483694532716997	397.6380182	12500002500000
1.1484535097207496	268.1059834	12500002500000
1.148511912534729	122.6835764	12500002500000
1.1491833105417897	282.8247672	12500002500000
1.1492331624531835	265.6704852	12500002500000
1.1495046820605777	296.1842552	12500002500000
1.149556564164135	263.3608436	12500002500000
1.1497808215789629	391.9579118	12500002500000
1.1498421720011531	248.4198784	12500002500000
1.1499856530628507	428.795329	12500002500000
1.150295892326182	266.830658	12500002500000
1.1503832584230862	293.3014392	12500002500000
1.150531177967009	353.3288134	12500002500000
1.1506357586469558	341.5775082	12500002500000
1.1506688955391922	254.7169656	12500002500000
1.150716010868378	370.7926502	12500002500000
1.1507800471098024	199.3677024	12500002500000
1.150852609353721	233.81576	12500002500000
1.1509382160164283	281.8494938	12500002500000
1.1509892852707673	397.144493	12500002500000
1.1510901464793264	191.7455	12500002500000
1.1511164429222245	234.620809	12500002500000
1.151154190360363	266.5569744	12500002500000
1.151206264889281	281.6236596	12500002500000
1.1513071880661008	259.5445048	12500002500000
1.1516262898447718	316.5076714	12500002500000
1.1516714304696558	320.9979434	12500002500000
1.151694284129595	331.0229622	12500002500000
1.1517843404045185	304.0607664	12500002500000
1.151974002511039	352.0758724	12500002500000
1.1520073679592917	163.0953024	12500002500000
1.152084086373	308.8018218	12500002500000
1.1520930356688122	209.8679344	12500002500000
1.1521529497629937	154.5775008	12500002500000
1.1522825156857266	267.6879352	12500002500000
1.152570959794016	301.7882658	12500002500000
1.1526815740468892	326.3274252	12500002500000
1.152722268792385	213.395991	12500002500000
1.1529866420375314	376.1104026	12500002500000
1.1530861661025409	256.7949372	12500002500000
1.1531322515375868	514.8110074	12500002500000
1.1532976979866605	298.2394178	12500002500000
1.15330812904515	308.3611928	12500002500000
1.153352290856963	445.665341	12500002500000
1.1534856132023863	211.7696342	12500002500000
1.15392690042218	319.8365686	12500002500000
1.1539784964641604	303.3576198	12500002500000
1.1540017482545053	248.596066	12500002500000
1.1542554817616515	368.1695346	12500002500000
1.1543743476864718	309.1896838	12500002500000
1.1544729222443209	376.050595	12500002500000
1.1546638959460322	431.5685876	12500002500000
1.1547034401128449	268.2687752	12500002500000
1.1547980898190997	287.8956314	12500002500000
1.1548261791346572	305.2537252	12500002500000
1.154848377493455	314.8531608	12500002500000
1.1549072594850875	261.7587864	12500002500000
1.1550487904101256	334.3580576	12500002500000
1.1552093202589575	394.2562746	12500002500000
1.155221083596877	360.9831422	12500002500000
1.1554021480539671	406.4426488	12500002500000
1.1555792057143224	349.9789954	12500002500000
1.1556021343657128	415.3153282	12500002500000
1.1557006505180332	296.6556804	12500002500000
1.1557545563482816	290.4953842	12500002500000
1.155809097570743	287.0000102	12500002500000
1.1558572921854644	485.7317326	12500002500000
1.155930188893929	300.6616532	12500002500000
1.1559433846469354	319.4875822	12500002500000
1.155958254548224	278.6376662	12500002500000
1.1559761295347042	349.0043054	12500002500000
1.1559768805803192	409.6387246	12500002500000
1.1560125269921229	365.2497854	12500002500000
1.1561584392859077	409.25247	12500002500000
1.156533753995805	315.6245076	12500002500000
1.1566655091104296	386.7774846	12500002500000
1.1568656876181296	254.463708	12500002500000
1.1568772186562406	382.491154	12500002500000
1.1569657248292482	241.50558	12500002500000
1.1569709301469473	291.9367442	12500002500000
1.157180653602918	263.3444778	12500002500000
1.1572700260371385	342.9011362	12500002500000
1.1574252966094662	305.4207652	12500002500000
1.15748051690537	369.9746336	12500002500000
1.1575001420358813	221.6299516	12500002500000
1.1578956545431098	340.28185	12500002500000
1.157906940207468	278.9192808	12500002500000
1.1579209636900119	326.7440274	12500002500000
1.1579397146246082	350.5697052	12500002500000
1.1579964538611367	294.827798	12500002500000
1.1580741287815974	394.6734848	12500002500000
1.1583350336859215	202.159498	12500002500000
1.1583502504603491	231.2954478	12500002500000
1.1584823982952472	371.7851412	12500002500000
1.1585434997927748	323.7261052	12500002500000
1.158652180321045	468.9993576	12500002500000
1.158838665025535	452.559378	12500002500000
1.1588591081318624	269.5812324	12500002500000
1.158929389713257	390.3547846	12500002500000
1.1589672847806922	276.3678738	12500002500000
1.1589752223554703	347.2608346	12500002500000
1.1590015905788569	297.4871362	12500002500000
1.1590554873773593	225.761462	12500002500000
1.1590582437935042	244.1849174	12500002500000
1.1590706919103413	268.5134152	12500002500000
1.1590960090047189	213.7862388	12500002500000
1.1591956003776	225.6645046	12500002500000
1.159198481892978	378.6228448	12500002500000
1.1592372779376627	252.8940048	12500002500000
1.1595667277886763	244.2928174	12500002500000
1.1597020146278143	282.3418224	12500002500000
1.1597067181415617	362.983519	12500002500000
1.159763736680147	392.2204636	12500002500000
1.159831490122493	376.313479	12500002500000
1.1600204438867374	200.588053	12500002500000
1.160106466761761	567.5366522	12500002500000
1.1602131248413474	315.0620404	12500002500000
1.160357495907984	312.8570246	12500002500000
1.1604060002917596	475.7366972	12500002500000
1.1604500308638277	249.1288602	12500002500000
1.1606074226350662	349.56726	12500002500000
1.1606110871848272	229.9505162	12500002500000
1.1606467150139568	374.8534024	12500002500000
1.1606590930303646	362.6655172	12500002500000
1.1606730396836986	198.3578374	12500002500000
1.1607109138028822	230.8592564	12500002500000
1.1609242740889816	240.3062192	12500002500000
1.1609591390962295	179.0235064	12500002500000
1.1609806835074297	453.701849	12500002500000
1.1610360299578577	364.8883322	12500002500000
1.1610616253134831	449.2162544	12500002500000
1.1611914169319095	199.1599908	12500002500000
1.1612980846631658	221.5772336	12500002500000
1.1613290103675171	169.56379	12500002500000
1.161378201424642	304.5309496	12500002500000
1.1615386721673937	365.9774016	12500002500000
1.1616353296730833	224.0182222	12500002500000
1.1617372425402142	206.6604418	12500002500000
1.1617418553034056	445.3205476	12500002500000
1.1618150258340725	380.174745	12500002500000
1.1618346078803767	310.6803682	12500002500000
1.1619743432056475	352.7828426	12500002500000
1.1622790115632098	422.7097244	12500002500000
1.1623188898736752	238.8243428	12500002500000
1.1624648321173694	247.5316622	12500002500000
1.162593739423809	258.9718412	12500002500000
1.1628842408986415	287.5671552	12500002500000
1.1630576780431854	309.5981102	12500002500000
1.1631165973649944	252.7885468	12500002500000
1.1631545164765198	334.0756982	12500002500000
1.163325765592529	564.0854412	12500002500000
1.1633376212562931	303.4197228	12500002500000
1.163373878620134	233.8153484	12500002500000
1.163471329610119	247.5660978	12500002500000
1.163516620954126	435.4807946	12500002500000
1.1635399775230717	239.3030922	12500002500000
1.1636865712456692	279.0742188	12500002500000
1.1638659666163067	230.7816994	12500002500000
1.1639514870103094	190.3725964	12500002500000
1.1639789884937215	255.6737556	12500002500000
1.164021323615808	264.3825992	12500002500000
1.1640638251269837	418.653972	12500002500000
1.164149534945683	372.44205	12500002500000
1.1643462833602434	284.6919806	12500002500000
1.1645271188252977	332.7833496	12500002500000
1.1645317419645949	329.9785652	12500002500000
1.1646769908513628	376.8587838	12500002500000
1.1646874361585526	264.7030342	12500002500000
1.164729754162742	254.7044952	12500002500000
1.1647858702293583	239.0813294	12500002500000
1.1648340657497285	451.9789036	12500002500000
1.1649367220765674	209.3275628	12500002500000
1.1649713759832934	413.5245682	12500002500000
1.1650639822511313	313.0807394	12500002500000
1.1651193506940825	339.0540198	12500002500000
1.16522046847548	334.937107	12500002500000
1.16539922568926	241.954915	12500002500000
1.1654127061489628	395.9377082	12500002500000
1.1654166905891037	276.9528776	12500002500000
1.1655293373626598	276.4569176	12500002500000
1.1655463810080788	406.3153854	12500002500000
1.1657812182484757	337.910767	12500002500000
1.1658307968936945	290.4934396	12500002500000
1.166013715841316	280.9702214	12500002500000
1.1661555877748022	372.9861858	12500002500000
1.1662300588429644	309.216299	12500002500000
1.1662850160329066	210.3987718	12500002500000
1.1664214329038116	169.3664462	12500002500000
1.1664292699676675	301.1001464	12500002500000
1.1665191573512033	297.892609	12500002500000
1.166674693206036	399.108829	12500002500000
1.1666878578708113	378.9492876	12500002500000
1.1667088321126613	446.1381012	12500002500000
1.1667604814896833	412.4380802	12500002500000
1.1668238800295618	317.2630576	12500002500000
1.1669186152032376	249.5041672	12500002500000
1.166921090894081	358.4407338	12500002500000
1.1670897868105574	315.0895042	12500002500000
1.1671157760804594	481.3218868	12500002500000
1.1671374477552825	323.2922766	12500002500000
1.1672201699574094	371.2164172	12500002500000
1.1672425330861045	396.6981288	12500002500000
1.167254492667217	459.045124	12500002500000
1.167311624340984	354.5962642	12500002500000
1.1673798153296109	260.1090754	12500002500000
1.1674163600704983	310.4667388	12500002500000
1.1674505640522828	266.90224	12500002500000
1.1674535779581747	296.6015732	12500002500000
1.1674538348683974	480.676734	12500002500000
1.1675518781648078	302.3151334	12500002500000
1.167849003481502	284.555593	12500002500000
1.167947606282956	416.386203	12500002500000
1.1681471124081928	337.641547	12500002500000
1.168174324911667	244.7394068	12500002500000
1.1681781516000829	355.577691	12500002500000
1.1683427517695772	321.0193826	12500002500000
1.168346552771052	336.0176294	12500002500000
1.1687228754772048	261.1059706	12500002500000
1.1688161623055884	331.151944	12500002500000
1.1689339034715354	296.329423	12500002500000
1.1689885874452042	403.799505	12500002500000
1.1690061127756186	384.2394746	12500002500000
1.169077622902933	462.7568024	12500002500000
1.1692198812757577	224.376473	12500002500000
1.169408133181273	379.5206918	12500002500000
1.1694665127803647	253.346918	12500002500000
1.1695117260873409	298.561514	12500002500000
1.1695465631349524	306.4201214	12500002500000
1.169641948917127	278.6825662	12500002500000
1.169719479716966	462.8888304	12500002500000
1.169877479350991	324.7872968	12500002500000
1.1699054693703084	235.6113738	12500002500000
1.1699739725097809	426.5770248	12500002500000
1.1699812784772563	401.7782494	12500002500000
1.1700260955263715	238.6666402	12500002500000
1.1700266489186082	256.5351588	12500002500000
1.170380248920487	261.875535	12500002500000
1.170384526844802	234.949713	12500002500000
1.1704086988263154	267.983396	12500002500000
1.1704132408810382	425.5155678	12500002500000
1.170579496595913	238.600712	12500002500000
1.1708082832198548	312.865668	12500002500000
1.1709564493947051	304.5375612	12500002500000
1.1711533104223566	304.9208744	12500002500000
1.1712205125558952	361.6467706	12500002500000
1.1712296566805698	392.6765426	12500002500000
1.171513810898275	432.2519268	12500002500000
1.1715234644646368	428.9662232	12500002500000
1.171540537198875	410.7030798	12500002500000
1.1718225033924026	490.0440188	12500002500000
1.171882760758269	186.5315858	12500002500000
1.1722100433613338	300.9123362	12500002500000
1.1722953565900904	319.574569	12500002500000
1.1723093726635645	395.8142774	12500002500000
1.1724111455874056	233.6807742	12500002500000
1.1724124898973212	253.4425222	12500002500000
1.1727251012473334	342.7387282	12500002500000
1.1727931575427162	317.5880562	12500002500000
1.1728503378285873	255.7089632	12500002500000
1.1729576115620468	387.4153804	12500002500000
1.173019690100911	306.7825256	12500002500000
1.1730248364415292	244.446887	12500002500000
1.1730385434556605	355.3218406	12500002500000
1.1731001660433409	373.322229	12500002500000
1.1731179000973833	323.5469672	12500002500000
1.1731467327479437	484.6191342	12500002500000
1.1733313769641316	353.3812314	12500002500000
1.1734037287353956	297.9571272	12500002500000
1.1735236803942228	315.9187854	12500002500000
1.1735627233245718	260.7300792	12500002500000
1.173574678237411	324.8970668	12500002500000
1.1736142898089037	162.3834836	12500002500000
1.1736652568374013	429.0234452	12500002500000
1.1736880603330255	184.9840816	12500002500000
1.1737233577048518	277.1319232	12500002500000
1.1737386528892433	285.8549086	12500002500000
1.1737868244055372	333.1113364	12500002500000
1.1739247569908224	208.4371226	12500002500000
1.1739992777598292	160.9716034	12500002500000
1.174029223610031	441.1909096	12500002500000
1.174087570951309	380.9763566	12500002500000
1.174119230578128	251.8495204	12500002500000
1.17417499500351	284.0890624	12500002500000
1.1742998834854874	288.4020196	12500002500000
1.1746044780783933	447.1947016	12500002500000
1.1746461783679716	281.3044002	12500002500000
1.1746517253090951	212.8107652	12500002500000
1.174769507517007	260.9226288	12500002500000
1.174808188997248	386.772212	12500002500000
1.175066204995438	303.2690378	12500002500000
1.1750815069111216	384.6851244	12500002500000
1.1750989641734786	284.8231488	12500002500000
1.1751800302963042	408.3683218	12500002500000
1.175261772586988	320.192489	12500002500000
1.175270786734369	376.1785924	12500002500000
1.1752909587067797	257.5505328	12500002500000
1.1754162565517974	338.9314928	12500002500000
1.1755148693850623	112.3769598	12500002500000
1.1755321469740152	323.9154156	12500002500000
1.1756611990835544	204.797129	12500002500000
1.1757201259476877	231.3934898	12500002500000
1.175730453212849	299.0531132	12500002500000
1.1757602605233144	261.3900284	12500002500000
1.175830266534697	326.8467606	12500002500000
1.1758485176265792	284.160928	12500002500000
1.1759549807678389	188.3097118	12500002500000
1.1760700888810371	222.0432732	12500002500000
1.1760723026507538	337.9022346	12500002500000
1.176162737725349	232.7342192	12500002500000
1.1763642225833408	344.869149	12500002500000
1.176375076553602	369.1910722	12500002500000
1.1764271334288858	302.9513302	12500002500000
1.1764688004855408	480.835859	12500002500000
1.1764841003733977	309.9414086	12500002500000
1.1765033151912805	392.7797558	12500002500000
1.176556381620252	295.9195848	12500002500000
1.176671735250444	284.147904	12500002500000
1.1767088964688517	257.133793	12500002500000
1.1767768669801089	265.1838498	12500002500000
1.176792432028205	97.2560904	12500002500000
1.1768608320627842	319.4761868	12500002500000
1.176886721521225	389.0225912	12500002500000
1.1771162505777686	390.972021	12500002500000
1.177268090877187	234.2216058	12500002500000
1.1772847632319274	335.6536666	12500002500000
1.1773911262271537	390.9685234	12500002500000
1.1776720745655724	386.8640732	12500002500000
1.177731032015624	308.8396714	12500002500000
1.1779650559391377	218.0761008	12500002500000
1.1780053065207876	142.439517	12500002500000
1.1781497213288774	354.2600188	12500002500000
1.178157483078214	305.0059832	12500002500000
1.1781776530852115	366.125704	12500002500000
1.178187055561167	284.4925556	12500002500000
1.1783028459203622	313.2794654	12500002500000
1.1783406606172833	367.6623564	12500002500000
1.1784927236890632	326.0373462	12500002500000
1.178582506174742	172.60744	12500002500000
1.1786889065572854	354.4878498	12500002500000
1.1788353131322058	316.9866502	12500002500000
1.1789887871278717	399.580965	12500002500000
1.178999178411818	250.166753	12500002500000
1.1791451885209958	281.984994	12500002500000
1.1793079747839623	377.2864256	12500002500000
1.1793177439043436	217.050937	12500002500000
1.1793737770977641	257.1409742	12500002500000
1.1794397665281566	301.0173716	12500002500000
1.1794886854523836	311.5977792	12500002500000
1.1794982404184664	223.3882906	12500002500000
1.1795050516544343	276.1951398	12500002500000
1.1795098638797972	300.2892992	12500002500000
1.1795323323641818	370.0945434	12500002500000
1.179543647293745	193.3961766	12500002500000
1.1796108973064061	269.6033446	12500002500000
1.1798283701832604	220.0489712	12500002500000
1.1798529051275128	304.0095946	12500002500000
1.179990589525925	187.990719	12500002500000
1.180111738846032	300.8672476	12500002500000
1.1803624819378111	206.3542132	12500002500000
1.1806063872270725	234.6870768	12500002500000
1.180759981766094	362.4328962	12500002500000
1.1808204778430789	266.8252146	12500002500000
1.180945116747286	298.1729904	12500002500000
1.1810586163596355	396.52732	12500002500000
1.1811313570118416	263.0265678	12500002500000
1.181271059569374	500.1929588	12500002500000
1.1812723948378407	370.2836556	12500002500000
1.1814495823990598	313.1958584	12500002500000
1.181574032386775	234.1593034	12500002500000
1.1816214342615992	334.0537794	12500002500000
1.1816793198573703	310.401454	12500002500000
1.1817573627466014	340.074311	12500002500000
1.1817889013076857	265.5660936	12500002500000
1.1819036753903769	317.1176782	12500002500000
1.1819109922601965	508.6414604	12500002500000
1.1819472675999199	365.0554242	12500002500000
1.1820015731996127	394.50284	12500002500000
1.1821037643324486	273.5584228	12500002500000
1.1821289527359786	435.0034232	12500002500000
1.1824598808534097	203.758185	12500002500000
1.1824621781607676	361.8938312	12500002500000
1.1824814377147543	397.7169406	12500002500000
1.182520216021903	163.583797	12500002500000
1.182611684038951	302.9157396	12500002500000
1.1827396299616968	413.5263958	12500002500000
1.1827827078899005	335.647644	12500002500000
1.1828138698683992	286.5643444	12500002500000
1.1828984308881587	368.4228262	12500002500000
1.1829643049766083	302.183888	12500002500000
1.1831287082327786	392.1508018	12500002500000
1.1832199526025673	422.669486	12500002500000
1.1832445200265047	260.5973964	12500002500000
1.183288082793947	341.6396896	12500002500000
1.1836527462075908	353.7174988	12500002500000
1.1837627494361205	289.421453	12500002500000
1.183983720815868	312.2333728	12500002500000
1.1840493014108802	300.1740252	12500002500000
1.1842393779114988	397.1845766	12500002500000
1.184290003970583	240.124027	12500002500000
1.1843441505008638	388.4572766	12500002500000
1.1845349826570386	292.9996156	12500002500000
1.1846620151439122	272.9340328	12500002500000
1.1846987383797067	289.7081062	12500002500000
1.1847297565885964	266.5691504	12500002500000
1.1847862640045368	446.455426	12500002500000
1.184964632928759	394.65872	12500002500000
1.1849740510894766	280.2553426	12500002500000
1.1849750671398502	588.065889	12500002500000
1.1850846380832472	377.7483564	12500002500000
1.1854069024054894	304.8287736	12500002500000
1.1854195671494896	259.5093522	12500002500000
1.1854817746024122	274.6510936	12500002500000
1.1854950051207287	367.5164434	12500002500000
1.1855121836163325	254.0773412	12500002500000
1.1858586327392564	552.2695128	12500002500000
1.1859120556034457	245.8457976	12500002500000
1.185945805782426	437.4825894	12500002500000
1.185980826307367	216.0635646	12500002500000
1.185988840529407	307.4357586	12500002500000
1.186038498070555	420.077376	12500002500000
1.1860886999434797	308.732322	12500002500000
1.186183235393954	381.179294	12500002500000
1.1861855058430488	381.4826576	12500002500000
1.186197385348874	295.141294	12500002500000
1.1864590923175695	213.0635402	12500002500000
1.186463201430899	392.1167054	12500002500000
1.186734967626318	228.0318614	12500002500000
1.1867782332650705	277.5113638	12500002500000
1.1867861267355924	391.4405424	12500002500000
1.1867966995037285	266.3026342	12500002500000
1.186945349623791	326.210433	12500002500000
1.187140921947892	500.1467802	12500002500000
1.187159174223646	271.4186484	12500002500000
1.1872847053527678	222.0425132	12500002500000
1.1873609330997603	237.6747832	12500002500000
1.18757045317956	299.9031876	12500002500000
1.1877238179164182	418.9481046	12500002500000
1.1877549682225328	286.9557436	12500002500000
1.1878817459808717	303.6187956	12500002500000
1.187898849937458	345.0086886	12500002500000
1.1881071579570603	257.6968984	12500002500000
1.188323479234832	296.6988066	12500002500000
1.1884016709602343	375.3574726	12500002500000
1.1888802999899617	330.7999132	12500002500000
1.1890143443953258	368.1553936	12500002500000
1.1892238805738344	485.6762138	12500002500000
1.1892701055491002	209.482085	12500002500000
1.1893693260387808	219.1390162	12500002500000
1.1895886044955664	196.147046	12500002500000
1.189650825916704	247.5922442	12500002500000
1.189657992816077	386.9092498	12500002500000
1.18966991727126	270.708393	12500002500000
1.1897214005490562	339.6733132	12500002500000
1.1898388529099282	295.60232	12500002500000
1.1898916713788446	395.24289	12500002500000
1.1899308177866332	411.8549552	12500002500000
1.1899972031811437	394.2134994	12500002500000
1.190223470592333	269.5605408	12500002500000
1.190283719761411	164.3212284	12500002500000
1.190321791910057	294.8778438	12500002500000
1.1903446170395269	326.1572098	12500002500000
1.19054413846368	504.2624462	12500002500000
1.190696248865328	244.9258694	12500002500000
1.1907304717171447	257.3897702	12500002500000
1.1907648896002967	235.9700448	12500002500000
1.1907796726434112	405.9502102	12500002500000
1.1908661118461823	287.0649768	12500002500000
1.1909162624139515	364.7117474	12500002500000
1.1909921094850464	283.6993982	12500002500000
1.1910054955121354	257.934168	12500002500000
1.191050507856008	359.6128806	12500002500000
1.1911177553685073	340.4589944	12500002500000
1.1911517831444725	256.2343314	12500002500000
1.1911547346620281	313.1818828	12500002500000
1.1911743431236164	431.2928902	12500002500000
1.1912137378349827	315.7301648	12500002500000
1.1913494967266511	330.84033	12500002500000
1.1914042790559396	278.3758082	12500002500000
1.1914196924209737	273.7359162	12500002500000
1.1914421620180062	398.7324838	12500002500000
1.191447750737912	268.4361786	12500002500000
1.1915216892533262	513.507156	12500002500000
1.1915468703125869	229.312702	12500002500000
1.1915477778061097	256.7981184	12500002500000
1.1916221582830822	359.0268202	12500002500000
1.1916473688622091	253.1596726	12500002500000
1.1917699844848713	257.6133724	12500002500000
1.1918310971437838	312.639543	12500002500000
1.1918785258014044	402.4972878	12500002500000
1.1920483852998105	380.3899316	12500002500000
1.1921172433588625	406.6840402	12500002500000
1.1922416419004431	296.9130388	12500002500000
1.1923008867355225	335.0779088	12500002500000
1.192314800287886	341.5235876	12500002500000
1.192530313885158	229.3484508	12500002500000
1.1928547862908825	220.29371	12500002500000
1.1930575565618151	424.0791438	12500002500000
1.193323683384664	240.6726744	12500002500000
1.1933683890904252	281.9619132	12500002500000
1.193409235795435	387.3823378	12500002500000
1.1935546397729486	318.4860344	12500002500000
1.1935853194286905	232.2059116	12500002500000
1.193601809927163	326.6395344	12500002500000
1.1936835181875591	239.8934708	12500002500000
[truncated: 48,000 more rows]
