# Supplementary material for: The evolutionary maintenance of Lévy flight foraging
Source: PLoS Comput Biol. 2022 Jan 18;18(1):e1009490. doi: 10.1371/journal.pcbi.1009490 (PMC8797186; doi:10.1371/journal.pcbi.1009490)
Supplement: S1 Data — (ZIP) [file pcbi.1009490.s005.zip › S1_Data/single_generation_data/speed_1/levy_dim_3_results/fd_aol3]

1.0001163531233654	585.4261281	50000005000000
1.0002579000510243	515.637486	50000005000000
1.0006462499142768	608.9575187	50000005000000
1.0007992318070866	558.5867664	50000005000000
1.0010331443899347	494.1336934	50000005000000
1.001092899595336	466.0115985	50000005000000
1.001139747638218	534.4284927	50000005000000
1.0011720821528731	647.5273665	50000005000000
1.0012255043965244	500.1470356	50000005000000
1.0014285091699937	486.5235524	50000005000000
1.0014936530354577	631.3625411	50000005000000
1.0016496691990642	423.874445	50000005000000
1.0017075354272733	642.027056	50000005000000
1.0018095111870942	693.7236047	50000005000000
1.001859456379142	436.7815896	50000005000000
1.0020344188950203	498.5730931	50000005000000
1.002160258375118	532.8952188	50000005000000
1.0022947073234036	685.8927821	50000005000000
1.0023921976811851	721.3761773	50000005000000
1.0024004167671554	590.1494967	50000005000000
1.0024699792985232	547.3853622	50000005000000
1.0026438311137462	443.9831253	50000005000000
1.002736684317972	718.23701	50000005000000
1.0029653071359836	526.9499143	50000005000000
1.0030999807594203	478.1572723	50000005000000
1.0031311982339155	472.0816056	50000005000000
1.0031350830311794	373.9405392	50000005000000
1.003251649540645	371.647154	50000005000000
1.003354747928172	508.9662661	50000005000000
1.00365686127408	542.8382546	50000005000000
1.003690231438188	477.1938556	50000005000000
1.00370098070829	681.4688674	50000005000000
1.0037232424133329	754.4704266	50000005000000
1.0037397335154394	692.5317224	50000005000000
1.0037866392524055	475.5369695	50000005000000
1.0039279603407505	586.0468645	50000005000000
1.0039536192953704	639.1225804	50000005000000
1.0040382376542758	287.7555491	50000005000000
1.0040764683850765	589.6374574	50000005000000
1.004169564259331	604.2254912	50000005000000
1.0041818692389342	679.5043705	50000005000000
1.0041901840886494	578.6812864	50000005000000
1.0043632542861465	572.9820415	50000005000000
1.0044153756909089	856.16843	50000005000000
1.0044504633044895	598.6072028	50000005000000
1.004475232045313	545.5356137	50000005000000
1.004508373194727	682.7700323	50000005000000
1.0045953499290858	691.1797256	50000005000000
1.004603007635846	501.2240603	50000005000000
1.0046251298974682	479.3618236	50000005000000
1.004738072288396	479.675842	50000005000000
1.0047677233069994	600.4181862	50000005000000
1.00482108597267	459.6154995	50000005000000
1.0048869511258554	664.3773073	50000005000000
1.0049308864786308	631.6036617	50000005000000
1.004932040184606	614.916058	50000005000000
1.0050547454500949	699.2292561	50000005000000
1.0052029598536951	637.8100091	50000005000000
1.005214317433604	572.503979	50000005000000
1.0052450744568169	609.0133494	50000005000000
1.0054684525176492	720.3012551	50000005000000
1.0056414358724992	660.8262421	50000005000000
1.005743946180075	454.3136228	50000005000000
1.0057714444408452	570.8880316	50000005000000
1.0058247663973132	474.7143314	50000005000000
1.0058295671681523	458.5584191	50000005000000
1.0058421913960176	436.3549742	50000005000000
1.0058980115141276	619.3548613	50000005000000
1.0063314523698563	542.9108466	50000005000000
1.0066730022079275	556.048435	50000005000000
1.0067428791956696	454.2517471	50000005000000
1.0067700223921303	649.3706659	50000005000000
1.0070469634682584	512.9255201	50000005000000
1.0071731129740376	712.5690607	50000005000000
1.0073178798834117	669.5742822	50000005000000
1.007446997857662	626.3423693	50000005000000
1.0074916504693212	735.4684973	50000005000000
1.007591148207362	574.7459404	50000005000000
1.0075969884726137	562.1151827	50000005000000
1.007604646535165	526.8219017	50000005000000
1.0076681726200285	544.2737488	50000005000000
1.0076749182278752	577.4169844	50000005000000
1.007711399188246	620.0469448	50000005000000
1.0077673974148058	634.5110861	50000005000000
1.007902408245083	547.6990398	50000005000000
1.0081186338351098	557.2868485	50000005000000
1.0081303351454358	566.7609419	50000005000000
1.008272216936085	501.6729968	50000005000000
1.00860804548176	528.0372859	50000005000000
1.0086093512404042	475.1264689	50000005000000
1.0086679441074151	620.1296299	50000005000000
1.0087159023236167	594.5581054	50000005000000
1.0087330429565484	639.1826273	50000005000000
1.008744003144086	412.1029903	50000005000000
1.0088846154039084	636.1774279	50000005000000
1.008930520067247	489.4485185	50000005000000
1.0091918026305438	482.0936818	50000005000000
1.0098990343774368	612.9679253	50000005000000
1.00990600013641	670.2765814	50000005000000
1.0100417347565651	583.1465422	50000005000000
1.010084198002767	703.9979614	50000005000000
1.0101492029393941	722.4408087	50000005000000
1.0102449504852515	489.8114986	50000005000000
1.0102503317095204	621.460494	50000005000000
1.0104225048009754	529.8766767	50000005000000
1.0104526205643092	530.2899684	50000005000000
1.0104698631309563	563.6991794	50000005000000
1.0105214369816728	638.0037683	50000005000000
1.01080372125208	612.5734319	50000005000000
1.010861986402702	809.6711773	50000005000000
1.011012109282725	671.9685377	50000005000000
1.0111283337635275	537.9666274	50000005000000
1.0111287638133732	625.4893634	50000005000000
1.0112889180814784	535.5809383	50000005000000
1.0116272862331757	704.3901095	50000005000000
1.011712175530127	544.5132757	50000005000000
1.0117808339654693	721.4519746	50000005000000
1.011825191554435	527.9632363	50000005000000
1.012055999685607	616.0904076	50000005000000
1.0121684715448265	619.1415296	50000005000000
1.012171721538134	570.6245139	50000005000000
1.0122685589303295	604.1876231	50000005000000
1.0125246947271018	771.3151919	50000005000000
1.0125651129614377	710.4295023	50000005000000
1.0125910370585114	525.6351472	50000005000000
1.0126097882595495	784.4379058	50000005000000
1.0127138506955238	573.1782274	50000005000000
1.0128598501902857	629.625516	50000005000000
1.0128913093942151	467.4525314	50000005000000
1.0130573934021545	488.6663296	50000005000000
1.0132048700071483	479.7871386	50000005000000
1.013291987632169	639.3150242	50000005000000
1.01349468247144	555.1455796	50000005000000
1.0136172859167512	848.3518901	50000005000000
1.0138886701069767	727.5634643	50000005000000
1.0139771081089672	409.0998085	50000005000000
1.014142083446251	664.1226813	50000005000000
1.0142761378211398	569.770674	50000005000000
1.0146041852766479	536.5415412	50000005000000
1.0147184801397309	728.6052808	50000005000000
1.014798450714253	555.0635437	50000005000000
1.0149287620550114	598.2699021	50000005000000
1.0150362011528542	596.2847184	50000005000000
1.015195501684766	372.7244472	50000005000000
1.0152577179600075	471.7995032	50000005000000
1.0153792718328978	908.0100983	50000005000000
1.0155324326242399	641.8853631	50000005000000
1.015564214259789	460.4586238	50000005000000
1.0158667668737595	542.0391329	50000005000000
1.0160598960250495	529.4472622	50000005000000
1.0161320127757425	422.3028126	50000005000000
1.0161710118378355	838.2715608	50000005000000
1.0163188227453164	550.6346392	50000005000000
1.016369007249546	779.5030599	50000005000000
1.016400984994653	571.2030585	50000005000000
1.0164128458714856	675.4463576	50000005000000
1.0166206576736605	536.7887282	50000005000000
1.016667198526497	577.9650568	50000005000000
1.0168019854004924	434.4735854	50000005000000
1.0170039382622882	633.4050732	50000005000000
1.0171386595334249	598.3396482	50000005000000
1.0172695749100242	594.2210387	50000005000000
1.0173372838621608	516.2964914	50000005000000
1.0173854657820482	748.8026171	50000005000000
1.017466961786795	436.0097233	50000005000000
1.0174956656598424	615.719487	50000005000000
1.0177349567445673	561.4635305	50000005000000
1.017749924523568	763.7327077	50000005000000
1.0178432458218376	578.5207909	50000005000000
1.0179168450772316	551.5310262	50000005000000
1.018000317468111	603.4223306	50000005000000
1.0180984123013248	653.6306851	50000005000000
1.0181279033450683	468.0398431	50000005000000
1.0181639618778815	532.351246	50000005000000
1.0181840252356291	637.8374211	50000005000000
1.0182140480352808	602.2721712	50000005000000
1.0185838784011283	534.1529979	50000005000000
1.0187891897184782	610.9160097	50000005000000
1.0188650625399809	733.7845858	50000005000000
1.0189004957938383	627.0395321	50000005000000
1.0193480455327366	498.869427	50000005000000
1.0193727290674457	716.464252	50000005000000
1.019495424122269	516.5824035	50000005000000
1.019669658797531	635.5352803	50000005000000
1.0197071203945554	604.6933472	50000005000000
1.0197450520795757	603.1689732	50000005000000
1.0197458659639616	707.3068668	50000005000000
1.0198337746056545	736.7023773	50000005000000
1.0199609779728842	621.292773	50000005000000
1.0199828270757996	547.7948215	50000005000000
1.0200851326951064	589.6764841	50000005000000
1.0201934141125149	414.233662	50000005000000
1.020212140986246	536.8561238	50000005000000
1.0202408999575954	750.5278076	50000005000000
1.0203469406882535	659.6926263	50000005000000
1.0204376044151804	551.0296208	50000005000000
1.0205442323230836	509.2272471	50000005000000
1.0206184287954687	657.1828315	50000005000000
1.020618456836562	874.854412	50000005000000
1.0207071228277933	433.9403519	50000005000000
1.0208811549402963	643.7795014	50000005000000
1.0210203564872584	503.3792856	50000005000000
1.021083731516149	664.5139887	50000005000000
1.0211587694721	647.281828	50000005000000
1.0212955237283636	708.9701101	50000005000000
1.0213645737382475	1030.3187956	50000005000000
1.0213988124006743	558.476673	50000005000000
1.0214748321769085	568.1730438	50000005000000
1.0215521588984813	691.1924963	50000005000000
1.0216336342119503	633.7917315	50000005000000
1.0216850726394862	556.3015907	50000005000000
1.0217459851784856	644.6116364	50000005000000
1.0217793209469137	568.1173929	50000005000000
1.0219784295492875	519.4755683	50000005000000
1.0220191606235376	607.1689164	50000005000000
1.0220985635855686	620.8826891	50000005000000
1.022160219180399	575.9567039	50000005000000
1.0221659860224823	580.946634	50000005000000
1.0221706177595349	522.106636	50000005000000
1.022238474690575	578.6569797	50000005000000
1.022531505832955	553.0174269	50000005000000
1.022589160098654	609.8331626	50000005000000
1.0226928470262289	618.1612885	50000005000000
1.0230042841232376	633.4190934	50000005000000
1.0231309804921365	515.1047393	50000005000000
1.023357847215768	528.1616603	50000005000000
1.023358740221608	568.0257849	50000005000000
1.0236359885085171	487.8957432	50000005000000
1.0238257203196564	482.7672628	50000005000000
1.0238352790490748	780.338695	50000005000000
1.023954099120046	656.4880784	50000005000000
1.023977741410159	645.9850799	50000005000000
1.0240722304733243	682.2203207	50000005000000
1.024399357691648	481.2642755	50000005000000
1.0244072266754414	647.1768656	50000005000000
1.0244180541198449	663.8313644	50000005000000
1.0245661327546065	519.176304	50000005000000
1.0247406858946864	531.7463306	50000005000000
1.0247931648834236	705.769959	50000005000000
1.0249649385824002	751.7200478	50000005000000
1.0250739323530842	746.8885835	50000005000000
1.0251336885979518	632.5736586	50000005000000
1.0251382754893696	785.0054264	50000005000000
1.0251727005196067	545.0651408	50000005000000
1.0251946144710224	455.8360633	50000005000000
1.025271412357678	623.3129201	50000005000000
1.0253011553198128	619.5895427	50000005000000
1.0254868640456771	760.3304553	50000005000000
1.0254943784344013	593.1129966	50000005000000
1.0255591989308899	762.7903068	50000005000000
1.0256955550591942	468.036743	50000005000000
1.0257043389575466	571.727004	50000005000000
1.025742085049257	505.7001517	50000005000000
1.0258398465237677	684.1712532	50000005000000
1.0259066256228124	606.0851671	50000005000000
1.0260237892696007	412.4037726	50000005000000
1.0260265231197532	548.0815042	50000005000000
1.026260572912884	541.5907669	50000005000000
1.0266058900592625	782.0722692	50000005000000
1.0267939520417992	689.0450313	50000005000000
1.0267988788348759	442.7841473	50000005000000
1.026898553386006	579.1375456	50000005000000
1.0269670130624151	763.4322883	50000005000000
1.026973937526324	581.8929755	50000005000000
1.0269804153727566	682.9356185	50000005000000
1.0271825045890457	627.6840744	50000005000000
1.0272878108879209	608.2576824	50000005000000
1.0273010167499073	718.9264338	50000005000000
1.0274475457389165	496.3530441	50000005000000
1.0274802866260764	499.9250378	50000005000000
1.0276952235513122	656.048461	50000005000000
1.027767622261271	509.6477218	50000005000000
1.0277845973169182	630.7729825	50000005000000
1.0277851653165473	612.113236	50000005000000
1.0278414590032954	850.72096	50000005000000
1.0279958676793068	407.1668795	50000005000000
1.028087540846761	622.8335095	50000005000000
1.0281282120510762	682.8049415	50000005000000
1.0281479547881465	655.8504137	50000005000000
1.0283528949160037	521.6078067	50000005000000
1.0283847809211002	657.6357267	50000005000000
1.028431319452706	529.9195338	50000005000000
1.028603516174472	725.8717266	50000005000000
1.0286690906013898	555.0924676	50000005000000
1.0286770010422228	624.5468881	50000005000000
1.0288131247456436	398.6715897	50000005000000
1.0289335335177676	521.500969	50000005000000
1.0290600534025849	604.3569434	50000005000000
1.029229637198938	610.8239895	50000005000000
1.0293281972057384	767.1324756	50000005000000
1.0294052166576808	632.2375757	50000005000000
1.0294490311942703	708.9878867	50000005000000
1.0294773096410699	516.5019329	50000005000000
1.0295059746435649	679.5438264	50000005000000
1.0295157217058162	533.7089184	50000005000000
1.0295559520360262	537.2294938	50000005000000
1.0296587612758263	570.9976672	50000005000000
1.0297283841580054	595.7717156	50000005000000
1.0297594807989705	645.5694191	50000005000000
1.029820056713155	661.9402173	50000005000000
1.0300145868793305	365.3344145	50000005000000
1.030069456411978	658.2274748	50000005000000
1.0300832640329929	757.1552748	50000005000000
1.030219076265322	536.0660389	50000005000000
1.030270410119991	460.2700071	50000005000000
1.030336186262327	695.4594137	50000005000000
1.0303978490455037	584.1200086	50000005000000
1.030499689855175	410.2447499	50000005000000
1.0305862274133306	481.7794201	50000005000000
1.0306060070695784	644.5468293	50000005000000
1.0306119542031786	552.5491817	50000005000000
1.030622104382048	652.0226056	50000005000000
1.0306383111398407	556.2001127	50000005000000
1.0307184449616995	514.0761086	50000005000000
1.0308522616941287	679.7133971	50000005000000
1.0308817852752117	675.2030229	50000005000000
1.0312560192258748	600.9273765	50000005000000
1.0312981341359646	498.2165343	50000005000000
1.031460918625748	678.799687	50000005000000
1.0315971366772971	665.0614637	50000005000000
1.0316863927165412	557.9958997	50000005000000
1.031699944898543	537.0158201	50000005000000
1.0321770416461824	643.487409	50000005000000
1.0323329232414031	510.8204589	50000005000000
1.0324389141364585	495.8582242	50000005000000
1.0326455349484638	571.9553119	50000005000000
1.0327156766339889	654.9095176	50000005000000
1.0327737919017128	573.070561	50000005000000
1.032811008729119	646.3659948	50000005000000
1.0330355170598973	440.3209549	50000005000000
1.0330830043007235	551.653779	50000005000000
1.0331722835009407	646.1528796	50000005000000
1.0332409435558856	767.8802022	50000005000000
1.0332493725501914	452.6670455	50000005000000
1.0336126844414024	382.8769677	50000005000000
1.0338420953708107	500.0682405	50000005000000
1.0339229889354442	462.2864252	50000005000000
1.0340129303856092	531.8175848	50000005000000
1.0340677895712629	489.2481096	50000005000000
1.0341173505083214	896.2126384	50000005000000
1.034149534880289	526.4433942	50000005000000
1.0342092992671712	630.7030674	50000005000000
1.03435271873709	645.3091451	50000005000000
1.0344375447183771	694.5006667	50000005000000
1.0344387797536223	844.1010614	50000005000000
1.034494136929824	587.0047982	50000005000000
1.03451486292761	855.2779429	50000005000000
1.0345339352540548	448.5702726	50000005000000
1.034589633263834	676.2058959	50000005000000
1.0347954665825596	656.7127182	50000005000000
1.0350877207251905	634.2628983	50000005000000
1.0353521531825822	583.6997363	50000005000000
1.035355763267126	501.0050503	50000005000000
1.035494154627374	636.8092895	50000005000000
1.0355271318243893	759.8275971	50000005000000
1.0356202873817768	368.2336097	50000005000000
1.0361771101621715	679.3751917	50000005000000
1.0363508683883391	657.8212669	50000005000000
1.036364288968311	592.2991925	50000005000000
1.0364274356784422	493.3057813	50000005000000
1.0364622831771344	561.0264179	50000005000000
1.0364840961511093	517.5335268	50000005000000
1.0365101223359343	595.9686006	50000005000000
1.0365218080863328	622.181656	50000005000000
1.0366350405808824	513.6951106	50000005000000
1.0366652012121482	645.1299856	50000005000000
1.036733529929282	674.0158921	50000005000000
1.0368386744575278	629.0366382	50000005000000
1.0368704079207582	643.8869413	50000005000000
1.0370900309215867	585.3054029	50000005000000
1.0373046364079022	615.1515537	50000005000000
1.0373109634774949	664.4356548	50000005000000
1.0373972156256426	583.7147931	50000005000000
1.0374588511305656	462.2392858	50000005000000
1.0374773538840518	631.7562749	50000005000000
1.0375184205187284	623.6608774	50000005000000
1.0375583724222115	620.190181	50000005000000
1.0375668497338482	560.0637401	50000005000000
1.0377566687838264	629.9629402	50000005000000
1.0378950726451508	629.3879468	50000005000000
1.0379703677074024	562.5186406	50000005000000
1.03820782562941	470.5731804	50000005000000
1.0382152469343673	474.569949	50000005000000
1.0382233505324687	784.8001157	50000005000000
1.0382691192547702	562.184213	50000005000000
1.0388350520626672	570.9407579	50000005000000
1.0389251617385185	594.7397873	50000005000000
1.0389726265365882	615.933823	50000005000000
1.0390632492445135	596.6638263	50000005000000
1.0391129429500536	624.7484565	50000005000000
1.0392095463833302	534.9723778	50000005000000
1.0395691580203277	424.3503513	50000005000000
1.0396555481078609	504.4046193	50000005000000
1.0397553448103192	741.2663701	50000005000000
1.0397909927544249	593.9519771	50000005000000
1.0398487963569158	634.052035	50000005000000
1.0401339988731653	519.3965649	50000005000000
1.0401486080888098	486.6106935	50000005000000
1.040194695939948	515.8324489	50000005000000
1.0403765138548249	574.7872117	50000005000000
1.0404174299929876	677.2002088	50000005000000
1.0404448377261568	471.5969771	50000005000000
1.0407001633605208	515.3827079	50000005000000
1.040703257031978	696.404073	50000005000000
1.0407786730482735	673.2759406	50000005000000
1.040858582235574	617.515727	50000005000000
1.0411340184005329	669.6990678	50000005000000
1.0413686379743146	544.8276947	50000005000000
1.0414909432671666	638.1714114	50000005000000
1.041550978988683	657.4403645	50000005000000
1.041638008176048	829.0543751	50000005000000
1.0416568205968826	530.9489975	50000005000000
1.0418752793223165	620.9872146	50000005000000
1.0419845504543686	460.5364817	50000005000000
1.0420447648226765	656.7656826	50000005000000
1.0421292332829393	484.4439163	50000005000000
1.0422213869141486	794.8991815	50000005000000
1.042307923954119	612.3820329	50000005000000
1.0423890004877174	579.2262754	50000005000000
1.0425339012843673	644.0200282	50000005000000
1.0425944103833165	710.4489193	50000005000000
1.0426308710241514	760.9803333	50000005000000
1.0428546787744932	557.3009274	50000005000000
1.0429430893955525	519.8276646	50000005000000
1.042953083359318	523.786925	50000005000000
1.0429610073171516	664.4157199	50000005000000
1.0430503891214395	472.069921	50000005000000
1.04325240394065	755.3314112	50000005000000
1.0433596423018259	452.4340436	50000005000000
1.0433728622090213	646.8955758	50000005000000
1.0434045369196308	625.0553951	50000005000000
1.0434896127701112	759.5078718	50000005000000
1.0435331667323342	724.4661075	50000005000000
1.0438401764410965	575.5211807	50000005000000
1.043851824662195	497.273336	50000005000000
1.0440193580539516	452.8823935	50000005000000
1.0440287725750772	625.6519449	50000005000000
1.0440362774058565	738.4190454	50000005000000
1.0440619114315235	559.8343438	50000005000000
1.0442568278362994	576.0768072	50000005000000
1.0443862367084629	548.8726057	50000005000000
1.0445138102707316	646.2866058	50000005000000
1.0445475914485371	539.0571476	50000005000000
1.0447315703328055	487.3347685	50000005000000
1.0447599261312237	543.3049858	50000005000000
1.0448204593732688	700.7845632	50000005000000
1.0448777358259944	635.2375963	50000005000000
1.0449606149945043	561.1149546	50000005000000
1.045234299680904	565.0853282	50000005000000
1.0452626972903605	449.9483633	50000005000000
1.0453229778168374	723.2579761	50000005000000
1.0453676208643206	639.7429492	50000005000000
1.0455148399739107	747.6781576	50000005000000
1.0455999109637506	537.3782467	50000005000000
1.045600107055079	648.416004	50000005000000
1.045799988861808	649.5585986	50000005000000
1.0458459431426708	601.0969346	50000005000000
1.0461062964209695	477.271639	50000005000000
1.0461183987961395	533.7215333	50000005000000
1.046135094704992	654.0777066	50000005000000
1.0461466092108809	489.7880582	50000005000000
1.0461484122252735	528.4586413	50000005000000
1.0462104197001256	720.1600268	50000005000000
1.0464284213685158	714.2214294	50000005000000
1.0464773293100258	523.6028433	50000005000000
1.0465100835573684	645.5424847	50000005000000
1.0466127454523124	630.6811481	50000005000000
1.0466946721291968	534.6811938	50000005000000
1.0467060248286455	485.4105927	50000005000000
1.0469594352052505	980.1220789	50000005000000
1.0469681405039912	696.8868443	50000005000000
1.0471159812821995	718.7101689	50000005000000
1.0471341454961731	611.3353718	50000005000000
1.0471508569231538	569.0211717	50000005000000
1.0472259061929436	714.5498707	50000005000000
1.0472280246546348	504.6872102	50000005000000
1.047275016876938	599.2996591	50000005000000
1.0472751783497345	533.5455326	50000005000000
1.0473238240376634	721.7422045	50000005000000
1.0474628863840765	586.3528373	50000005000000
1.0475041991702063	471.7604428	50000005000000
1.0475108677330582	830.0052066	50000005000000
1.0476796031717082	492.1768525	50000005000000
1.0477529636109693	693.9373208	50000005000000
1.0477825759521755	473.0683708	50000005000000
1.04815983326587	642.6813622	50000005000000
1.0483074136529094	563.8017435	50000005000000
1.0483310255422316	730.6019205	50000005000000
1.0483644832023948	757.3272191	50000005000000
1.0487946613587558	561.2661423	50000005000000
1.048849776577797	603.1526176	50000005000000
1.0489080294328597	661.7123228	50000005000000
1.0491048904258728	625.758717	50000005000000
1.049148180576678	542.8104163	50000005000000
1.0491837314401722	639.2004554	50000005000000
1.0492726549642664	690.0251484	50000005000000
1.0493786111113907	615.3521524	50000005000000
1.049385619427254	566.9590536	50000005000000
1.0495301552433665	472.9153704	50000005000000
1.0496341539108902	656.4849738	50000005000000
1.0496761081797588	460.9611621	50000005000000
1.0497596728131966	540.477829	50000005000000
1.0498700035739867	588.3242931	50000005000000
1.0500846400186603	595.4591423	50000005000000
1.0501311105992022	514.7704343	50000005000000
1.0501679931286183	651.8400149	50000005000000
1.0501706224400995	675.5742015	50000005000000
1.050236044662707	488.2678634	50000005000000
1.050355881802691	573.1508728	50000005000000
1.0503732577437719	646.6754313	50000005000000
1.05042855401013	620.5948	50000005000000
1.0504398062486793	593.2423992	50000005000000
1.0505283171141735	644.6304505	50000005000000
1.050642770694875	464.4189232	50000005000000
1.0506884333919757	472.5269267	50000005000000
1.0507155649909663	597.0999885	50000005000000
1.0509179294969568	547.897939	50000005000000
1.0512878721441794	721.3955445	50000005000000
1.0514525621280717	585.0450597	50000005000000
1.0514943393263718	558.5716752	50000005000000
1.0515720523049823	597.053511	50000005000000
1.0516755484068114	760.1014309	50000005000000
1.051704689365593	503.1938962	50000005000000
1.0519394032275278	540.0553086	50000005000000
1.0519822026908856	651.054262	50000005000000
1.0520902654934812	370.9999966	50000005000000
1.0521383008509768	524.333537	50000005000000
1.05225241621179	616.5506651	50000005000000
1.0523254499137122	548.3364331	50000005000000
1.0523640337156643	615.4894381	50000005000000
1.0524973287394026	535.6695448	50000005000000
1.052527508151451	693.0933361	50000005000000
1.0526170843205276	626.8563018	50000005000000
1.0527613452809077	600.2829565	50000005000000
1.0528084924079342	483.5870363	50000005000000
1.052931375863674	733.3799731	50000005000000
1.0530756366721148	548.3331243	50000005000000
1.053270008631818	497.2959061	50000005000000
1.0534120651245071	578.9139312	50000005000000
1.0535139681225931	652.1902513	50000005000000
1.053690350132058	593.1436587	50000005000000
1.0538361060771604	450.4866344	50000005000000
1.054036768536756	484.602976	50000005000000
1.0540856460172268	676.1504512	50000005000000
1.0541688422895086	447.0423879	50000005000000
1.0541969619418836	640.0708182	50000005000000
1.0542856753128491	490.8366974	50000005000000
1.054444345274443	644.030995	50000005000000
1.0545517220586988	636.6306212	50000005000000
1.0548476521360692	500.6288745	50000005000000
1.0548656285466538	769.0707525	50000005000000
1.0549130283353827	636.8918812	50000005000000
1.0550401405682177	614.3591538	50000005000000
1.0551230040674615	621.3680686	50000005000000
1.055391516561134	588.2366877	50000005000000
1.0554108363337935	412.0286832	50000005000000
1.055660699839939	599.8062587	50000005000000
1.055704055177489	489.0596626	50000005000000
1.0558062505324952	506.7715573	50000005000000
1.0558691717746571	592.648771	50000005000000
1.0559315033126448	634.9993219	50000005000000
1.0563399018580668	626.318334	50000005000000
1.0563656115011817	779.2723077	50000005000000
1.056431940657447	439.5270921	50000005000000
1.0564428726383088	471.8048358	50000005000000
1.0564609527498583	678.1139538	50000005000000
1.0564711191688412	453.0354371	50000005000000
1.0564937109335069	521.9099268	50000005000000
1.056634348843489	794.563154	50000005000000
1.0567123243999217	632.6423784	50000005000000
1.0568814951651748	642.9055973	50000005000000
1.0569562429481365	540.6562989	50000005000000
1.057042563022251	572.4377585	50000005000000
1.057111559622259	651.43882	50000005000000
1.0571221970331854	797.9958522	50000005000000
1.0571621761859131	748.3823077	50000005000000
1.0573354096107086	348.3527727	50000005000000
1.0574509647875492	681.6122396	50000005000000
1.0576094131018428	703.9507774	50000005000000
1.0577548503276235	681.0062022	50000005000000
1.0578598716763272	464.8626213	50000005000000
1.0587066260447109	617.4820317	50000005000000
1.058742553904969	566.0497885	50000005000000
1.0587598461536598	448.596165	50000005000000
1.0588018283994347	515.1945894	50000005000000
1.0588420002769874	837.1512467	50000005000000
1.0588957140976958	614.1359851	50000005000000
1.0589818634196626	526.7371843	50000005000000
1.0590342350583215	697.9969842	50000005000000
1.05913617553658	652.7928758	50000005000000
1.0593006124855875	635.6249502	50000005000000
1.059338021200162	523.7570256	50000005000000
1.0595915452445346	672.7169789	50000005000000
1.0596651213502042	618.1512605	50000005000000
1.0596878871141089	515.2892372	50000005000000
1.0597579626690203	683.1190468	50000005000000
1.0597986092281184	639.7467301	50000005000000
1.060480913812836	626.3697816	50000005000000
1.0605576777020544	455.5173645	50000005000000
1.060583948030547	684.0960246	50000005000000
1.060778544177149	666.7533043	50000005000000
1.060859198574093	468.7521768	50000005000000
1.0609541395267357	601.131808	50000005000000
1.0612795036636564	567.1980007	50000005000000
1.0613223046746296	569.8612704	50000005000000
1.0614050053310038	578.2632315	50000005000000
1.0614677536732438	742.8708724	50000005000000
1.0616052173081911	774.2750448	50000005000000
1.061625740036928	577.6277803	50000005000000
1.0616380636045275	656.4986896	50000005000000
1.0616866150433004	565.3654363	50000005000000
1.061738405364654	566.5277526	50000005000000
1.061819406402713	397.5796862	50000005000000
1.061831567820057	493.1280055	50000005000000
1.0621503549319158	489.1303295	50000005000000
1.0621783379744394	449.5660723	50000005000000
1.0622952084096209	608.4417116	50000005000000
1.0623151424911654	526.7455709	50000005000000
1.062427129944449	644.9442623	50000005000000
1.062512585604675	441.2186705	50000005000000
1.0625373100794118	743.2355721	50000005000000
1.0626337084646822	715.4159215	50000005000000
1.0628884970899164	654.3771885	50000005000000
1.0629371099261744	639.3185304	50000005000000
1.0629533913914408	583.733508	50000005000000
1.062981730326136	514.3686377	50000005000000
1.0631264777661809	527.0962278	50000005000000
1.063198259293205	621.1016034	50000005000000
1.0633249966110143	578.4534363	50000005000000
1.0633606699884148	646.4928907	50000005000000
1.0634180473411992	468.2783208	50000005000000
1.0634395250005233	446.0212442	50000005000000
1.063532228440043	516.0925109	50000005000000
1.0635788062133409	484.9072329	50000005000000
1.0635872347795914	556.9193521	50000005000000
1.0636222686653387	602.5196776	50000005000000
1.0637396938634804	615.7767342	50000005000000
1.0638992867089412	435.2687708	50000005000000
1.063934244678859	647.562597	50000005000000
1.063967293318368	689.4384316	50000005000000
1.0640720701784354	501.9264174	50000005000000
1.0640795467788706	684.9547643	50000005000000
1.0642246308286838	622.3341467	50000005000000
1.0642289886762415	694.1357535	50000005000000
1.0642634356005685	651.5671184	50000005000000
1.0642839203121497	478.7523236	50000005000000
1.0642877275316478	506.9627634	50000005000000
1.0643706680219258	582.624226	50000005000000
1.0647631073933674	751.2215957	50000005000000
1.0648769809779226	444.8438092	50000005000000
1.0648903091639197	655.3859122	50000005000000
1.0649390068445026	701.3075512	50000005000000
1.0649633303875972	578.6395058	50000005000000
1.0650156420131642	594.1092242	50000005000000
1.0650479317632473	451.4350846	50000005000000
1.0653731179723371	476.36487	50000005000000
1.0654755417804649	649.9125793	50000005000000
1.0655129066957816	499.6917518	50000005000000
1.065536294714312	591.0709061	50000005000000
1.0655688121238556	696.6346196	50000005000000
1.0656121678784376	500.7209987	50000005000000
1.0656152727100494	620.2615158	50000005000000
1.0659317851450525	597.562133	50000005000000
1.0660633358546503	596.2940362	50000005000000
1.0661894216802472	560.6389959	50000005000000
1.0662130583584903	568.4322696	50000005000000
1.0663261901589034	389.5859423	50000005000000
1.066334635048192	424.6769271	50000005000000
1.066429739260735	698.2061327	50000005000000
1.0666148465821619	812.9133281	50000005000000
1.0667475724444828	677.7252849	50000005000000
1.0669521495623029	641.0638702	50000005000000
1.0670466859012286	530.1372846	50000005000000
1.0670557076318383	560.5239175	50000005000000
1.067085600205128	628.621799	50000005000000
1.0674257018097184	509.9166109	50000005000000
1.0674982521001848	667.0390171	50000005000000
1.0677353975281163	381.2582535	50000005000000
1.0677604865836268	631.6976465	50000005000000
1.0677887198265177	751.5736856	50000005000000
1.067847814198736	745.3757409	50000005000000
1.0679096156743246	697.6743454	50000005000000
1.0679740706269687	535.1508371	50000005000000
1.0681732366137078	670.7277512	50000005000000
1.0681863494932338	647.5448955	50000005000000
1.0682030551476291	563.6546579	50000005000000
1.0682455160682678	643.9708015	50000005000000
1.068346772059119	682.1449344	50000005000000
1.068520883316816	579.1294938	50000005000000
1.0685801599365805	518.0250775	50000005000000
1.0688771981310183	536.100865	50000005000000
1.0690194019976254	684.8517121	50000005000000
1.0690327846065548	664.3037626	50000005000000
1.0691037514771975	645.004341	50000005000000
1.0691897483259356	708.1901563	50000005000000
1.0692444828328045	547.6654893	50000005000000
1.0692565063401052	512.8274673	50000005000000
1.0692948308423795	548.1408366	50000005000000
1.0692971867402636	446.807327	50000005000000
1.0693310727653156	600.287344	50000005000000
1.0693471733219515	572.5106133	50000005000000
1.0694016836724831	545.545401	50000005000000
1.0695612913482284	567.668655	50000005000000
1.0696055322507494	665.2276886	50000005000000
1.0696910635611705	428.9133518	50000005000000
1.0699045562456646	426.1979793	50000005000000
1.0700110232429492	543.2977898	50000005000000
1.070011473722532	727.3599174	50000005000000
1.0700168659056832	608.9743457	50000005000000
1.0701155931053197	494.6634242	50000005000000
1.0701203852166266	778.8026417	50000005000000
1.0702759993420417	539.0771207	50000005000000
1.0704115836995711	851.204532	50000005000000
1.0704869686873242	330.6220257	50000005000000
1.0705701864705666	505.0994189	50000005000000
1.0706488743151867	660.0606511	50000005000000
1.0706836703414082	513.7008105	50000005000000
1.0706848564597973	651.8586168	50000005000000
1.0707974071283028	669.7175625	50000005000000
1.070988967051318	546.5897783	50000005000000
1.0710788779813458	464.9769289	50000005000000
1.0710803117249097	707.6714456	50000005000000
1.071138218571913	502.7182321	50000005000000
1.0711838760516963	577.4731424	50000005000000
1.0712275900378485	552.4402192	50000005000000
1.0713040545251982	445.1724002	50000005000000
1.0713295241829766	639.2405355	50000005000000
1.071511066430563	606.1637097	50000005000000
1.071577562647271	611.2272308	50000005000000
1.0717863974872883	483.7147526	50000005000000
1.0719499688781575	395.8333495	50000005000000
1.0720497796653992	398.6653835	50000005000000
1.0721133604963595	777.089679	50000005000000
1.0722068118475017	764.7364902	50000005000000
1.0722150143178686	636.3356392	50000005000000
1.0722265285895611	584.0541443	50000005000000
1.0723982086710158	662.048584	50000005000000
1.0724026525800336	671.342919	50000005000000
1.0725198024789175	482.3880686	50000005000000
1.0725410041578107	672.4758138	50000005000000
1.0725915329743243	411.8462229	50000005000000
1.07278962261835	616.9529419	50000005000000
1.0730726286825445	481.9512781	50000005000000
1.0731012726568685	416.004668	50000005000000
1.0732621018470536	566.2644998	50000005000000
1.0733225054296822	474.2126927	50000005000000
1.0737184039530845	673.8710207	50000005000000
1.0737193009090795	608.6005613	50000005000000
1.0737194039107572	480.5149178	50000005000000
1.0739331455002583	416.2304431	50000005000000
1.0739764566873735	722.6514566	50000005000000
1.0740405828681785	604.6291874	50000005000000
1.0740414541695484	745.1080475	50000005000000
1.0740641966950202	561.1448956	50000005000000
1.0740904361955286	719.5328541	50000005000000
1.0741458312399108	613.3226627	50000005000000
1.074413699864913	580.5846331	50000005000000
1.0745013670670014	595.0180222	50000005000000
1.0746140425384971	529.3774493	50000005000000
1.0746390174251998	623.3876472	50000005000000
1.0747896140442523	530.0767571	50000005000000
1.075479149327666	440.070612	50000005000000
1.0755298412094196	648.797631	50000005000000
1.0756510962825567	563.4831343	50000005000000
1.0756631342907048	468.9462475	50000005000000
1.0757048546053196	608.6221266	50000005000000
1.0758397168723512	455.3588947	50000005000000
1.0760218420238599	635.0636652	50000005000000
1.0760947778671384	624.7019503	50000005000000
1.0762180358063624	642.960473	50000005000000
1.0766849722992242	538.9020318	50000005000000
1.0766951297227498	630.1955193	50000005000000
1.0767664448890093	504.2315186	50000005000000
1.0769190075269754	612.5140346	50000005000000
1.0769357377937068	536.2053562	50000005000000
1.0770651369842312	659.5169671	50000005000000
1.077101797032583	514.095354	50000005000000
1.0771126946927658	611.5784778	50000005000000
1.0771809591698265	582.9004797	50000005000000
1.0772438880679238	505.7144606	50000005000000
1.0772544385435507	362.3912406	50000005000000
1.0774158942093195	660.1149516	50000005000000
1.0775065038788914	563.9351963	50000005000000
1.0775875858442632	474.5466803	50000005000000
1.0776817362055633	565.4282858	50000005000000
1.0777571665040948	497.1548875	50000005000000
1.0778057982329663	804.5574524	50000005000000
1.077836648305042	702.23823	50000005000000
1.0778756771942837	540.7448821	50000005000000
1.0779144473462023	633.9285745	50000005000000
1.0780359270148423	950.6001408	50000005000000
1.0780683254457304	846.5330822	50000005000000
1.0781145406678008	911.0338403	50000005000000
1.0782029298559412	700.7633447	50000005000000
1.0782381672117611	661.5984235	50000005000000
1.0784170056015894	724.22033	50000005000000
1.078432877548658	442.345848	50000005000000
1.0784860901252808	783.934187	50000005000000
1.0786937912998449	503.02041	50000005000000
1.0788060317732142	579.6249243	50000005000000
1.078859632562054	503.1643465	50000005000000
1.0790189861026485	568.4062586	50000005000000
1.0790679388675897	738.5555015	50000005000000
1.0791796632171835	415.5378966	50000005000000
1.0793390181051885	691.0465675	50000005000000
1.0794385500246713	700.7646475	50000005000000
1.0795399232746763	657.9318396	50000005000000
1.079621497618863	448.3178234	50000005000000
1.0797936083825943	517.7325292	50000005000000
1.0798116544665866	513.4397352	50000005000000
1.0798269083797758	482.9355998	50000005000000
1.079909544013962	637.3668885	50000005000000
1.0800537258213352	623.7873001	50000005000000
1.080071914619407	630.233561	50000005000000
1.080077397114131	755.5242574	50000005000000
1.0801386669223665	710.4668875	50000005000000
1.0801391593813467	621.274717	50000005000000
1.0801661779242355	403.2163221	50000005000000
1.0801744083840925	476.8303723	50000005000000
1.0805317478106626	626.5240645	50000005000000
1.0805475382282141	659.7174666	50000005000000
1.0806343768406623	595.7085006	50000005000000
1.080655093917072	549.4045681	50000005000000
1.0806881983500352	976.8932738	50000005000000
1.0807752318276034	573.9886505	50000005000000
1.081121561762349	799.7171762	50000005000000
1.0812226799029632	720.879563	50000005000000
1.0813658254778686	736.6295697	50000005000000
1.0814181120141535	331.9384898	50000005000000
1.0814204723231304	558.4950808	50000005000000
1.081450517897408	812.9709308	50000005000000
1.0815285373408323	694.1666714	50000005000000
1.0815381568416955	871.5138036	50000005000000
1.0817684668814422	617.2044193	50000005000000
1.082047626910296	702.7973506	50000005000000
1.0820527644811568	473.8150538	50000005000000
1.0820600119694763	680.9988184	50000005000000
1.0820791248723278	503.425941	50000005000000
1.0822547854150524	563.3208422	50000005000000
1.0822798482509564	560.2128772	50000005000000
1.0823126092632238	637.0809021	50000005000000
1.0826166761107459	575.7309863	50000005000000
1.082623799006512	608.4768406	50000005000000
1.082626948646396	647.2855024	50000005000000
1.0828462598766828	526.3580622	50000005000000
1.0828736653984286	594.7460773	50000005000000
1.0829731475837043	792.9916565	50000005000000
1.0829807539303444	695.7772387	50000005000000
1.0830264338448146	673.2793987	50000005000000
1.083158602582976	451.2546472	50000005000000
1.0832410728439248	476.1627723	50000005000000
1.0832442014733077	585.8559691	50000005000000
1.083255785376659	519.7173717	50000005000000
1.0833865401735974	625.5672347	50000005000000
1.0834124968034549	478.599196	50000005000000
1.0836536274803334	915.6315735	50000005000000
1.0836555733403166	524.0452986	50000005000000
1.0837559019532297	588.0186923	50000005000000
1.083903548981052	516.2000213	50000005000000
1.084071255108999	501.7882766	50000005000000
1.084120609785014	696.6271534	50000005000000
1.0841208413293155	566.2125211	50000005000000
1.0849615596219833	524.3441789	50000005000000
1.0850599941906005	591.9235021	50000005000000
1.0850644513473475	327.35265	50000005000000
1.085097468446107	464.3827704	50000005000000
1.0851787286274623	558.4958149	50000005000000
1.0852330316101837	649.8867709	50000005000000
1.0852358721044948	486.7244815	50000005000000
1.0852495340229358	729.6614779	50000005000000
1.0859233847603136	615.5887072	50000005000000
1.0861189210766269	607.0654815	50000005000000
1.086127316006802	393.8192787	50000005000000
1.086157891363074	743.3072524	50000005000000
1.086301896654668	779.1939884	50000005000000
1.0863345981305756	511.7187639	50000005000000
1.0864728380995359	672.5889817	50000005000000
1.086500652771507	691.4863247	50000005000000
1.0867239522141443	608.8719122	50000005000000
1.0867266296335538	628.2148983	50000005000000
1.0867570209331945	651.5598884	50000005000000
1.086848859553008	509.2475755	50000005000000
1.0870609334693675	467.040754	50000005000000
1.0871675369948388	423.6385743	50000005000000
1.0871718763348972	516.3893371	50000005000000
1.0871750471621846	624.8248774	50000005000000
1.0871839575354203	710.9319209	50000005000000
1.087190420009446	610.1080094	50000005000000
1.087202797979673	558.6990551	50000005000000
1.0872123345808555	569.0607749	50000005000000
1.0874716049541802	683.1367154	50000005000000
1.0874888122098538	577.8141737	50000005000000
1.0874988379537296	561.0003046	50000005000000
1.0877263515250233	668.6535744	50000005000000
1.0880124120168628	537.6501627	50000005000000
1.088016495127035	527.5990122	50000005000000
1.0885279433562642	505.8244469	50000005000000
1.0885474344807973	542.3732747	50000005000000
1.0885967143587196	645.8114245	50000005000000
1.088958793434083	642.7474335	50000005000000
1.0889721346506025	658.9936109	50000005000000
1.089016286341855	682.1476997	50000005000000
1.0890448815642608	764.3712916	50000005000000
1.0892532637638659	672.8093463	50000005000000
1.0893819512377505	678.8012129	50000005000000
1.0894877056218195	515.9893413	50000005000000
1.0895080417485956	694.1347158	50000005000000
1.0895797756892291	553.7504599	50000005000000
1.0896715858043808	684.2020659	50000005000000
1.0897276513163765	439.6757364	50000005000000
1.089728297729796	533.442477	50000005000000
1.0897931064568331	644.6429714	50000005000000
1.0898134040268932	538.1210939	50000005000000
1.0901377659942009	524.6292045	50000005000000
1.0902388724131165	639.6275789	50000005000000
1.0902881893036944	459.059095	50000005000000
1.090353956394011	628.4625632	50000005000000
1.0903540891403058	490.2993162	50000005000000
1.0905083025257096	641.5298701	50000005000000
1.0906416308898468	504.0408012	50000005000000
1.09074260080788	757.9959977	50000005000000
1.0908103742577144	605.4858246	50000005000000
1.0909241436673836	622.4649834	50000005000000
1.0910551710195506	548.93916	50000005000000
1.0913132823360336	526.0800353	50000005000000
1.091433497569331	596.134885	50000005000000
1.0916878101376115	572.3636997	50000005000000
1.0917125581370666	537.90611	50000005000000
1.0917461083961941	843.7082385	50000005000000
1.0918900864448986	424.148894	50000005000000
1.0920173040739625	532.0448254	50000005000000
1.0921216421590088	476.5112448	50000005000000
1.0922939715136673	781.6065133	50000005000000
1.0923100709693945	606.4871531	50000005000000
1.0923421593202158	485.3153853	50000005000000
1.092353093609454	616.909021	50000005000000
1.09269558938252	652.8561977	50000005000000
1.0927374614953511	640.4874261	50000005000000
1.0928115590142724	562.5225942	50000005000000
1.0929127873085211	599.0367489	50000005000000
1.0932379786885162	650.7026221	50000005000000
1.093417584823266	659.6736769	50000005000000
1.0937511749473283	787.9824306	50000005000000
1.0937881620485104	633.5657294	50000005000000
1.093866929675248	618.4300486	50000005000000
1.0938939976585884	596.249264	50000005000000
1.0940615150913255	572.6018175	50000005000000
1.0941467424623688	632.3140173	50000005000000
1.094319621003549	492.9121238	50000005000000
1.0943279813810949	441.7198541	50000005000000
1.0946187710062318	611.9687235	50000005000000
1.0946666516364396	631.8993271	50000005000000
1.0947335838058259	636.836884	50000005000000
1.094819652504659	699.4835816	50000005000000
1.094842851554191	881.1238153	50000005000000
1.0948786808893576	567.9420226	50000005000000
1.0950965887701989	583.4931448	50000005000000
1.0951780672384095	541.2947555	50000005000000
1.0951848842591692	613.4561139	50000005000000
1.0952841512659999	571.9206172	50000005000000
1.0953462461753052	702.5020251	50000005000000
1.095455669866502	562.5043599	50000005000000
1.0955288647209378	633.5050163	50000005000000
1.0955814435211633	728.4305648	50000005000000
1.095584131409194	528.8366559	50000005000000
1.095609495733917	626.9533047	50000005000000
1.095892657616607	658.1217986	50000005000000
1.096320649766154	710.2930199	50000005000000
1.0964061090491974	666.1442245	50000005000000
1.0964066302688154	443.0189074	50000005000000
1.0964500898386218	734.2401139	50000005000000
1.0965037220784093	473.8480819	50000005000000
1.096713974465813	601.9350617	50000005000000
1.0969268672938868	494.6319135	50000005000000
1.0969994925546724	464.8497011	50000005000000
1.097047794468947	562.2943904	50000005000000
1.0971765182214557	432.440987	50000005000000
1.0971785768021878	611.0884288	50000005000000
1.0973289375289188	572.336412	50000005000000
1.097329618465405	477.7447369	50000005000000
1.0975719348149109	663.0217062	50000005000000
1.0976921531902997	434.2170193	50000005000000
1.0977301157618031	769.4822875	50000005000000
1.0977722757887851	667.1694104	50000005000000
1.0978228014105105	500.8630789	50000005000000
1.097827738401678	442.9510437	50000005000000
1.0978593860922046	617.1553173	50000005000000
1.0979871532033492	768.2134587	50000005000000
1.0981528168655572	686.4696476	50000005000000
1.0981950549004624	543.2882758	50000005000000
1.0982594647586326	510.1690834	50000005000000
1.0983703061408554	603.1538124	50000005000000
1.0984014816322092	660.8755139	50000005000000
1.0984571180684863	508.8801219	50000005000000
1.0985107979940218	825.1321301	50000005000000
1.0986171806498979	458.7264536	50000005000000
1.098761052522049	767.3271294	50000005000000
1.0988388164282985	660.9395804	50000005000000
1.0988768611192592	593.4989093	50000005000000
1.0988947305397463	660.8804051	50000005000000
1.0990954471751502	529.7049415	50000005000000
1.0992332121206525	496.8973685	50000005000000
1.0992745329539408	409.6465776	50000005000000
1.0993102249011373	595.2337248	50000005000000
1.0994255469204852	550.7603557	50000005000000
1.0994505535438008	533.849988	50000005000000
1.0994935799909002	570.8981672	50000005000000
1.0997624525359786	565.1287871	50000005000000
1.0998760636862783	662.6636223	50000005000000
1.0999769641186865	594.0193355	50000005000000
1.1000561255762935	684.0949042	50000005000000
1.100144376025989	452.0279406	50000005000000
1.1001927643387128	756.4743911	50000005000000
1.1003775775676077	671.802107	50000005000000
1.100401416218554	511.6287841	50000005000000
1.1004854293569442	649.3714509	50000005000000
1.1005286448208642	601.8184312	50000005000000
1.1005722083859424	625.2843832	50000005000000
1.100685796049106	662.2626349	50000005000000
1.1007735707496982	634.2507985	50000005000000
1.1013830359730528	605.8909255	50000005000000
1.1015951037981917	829.4677698	50000005000000
1.1016347229416037	666.335996	50000005000000
1.1017512178412932	613.2062451	50000005000000
1.1017757115842135	508.995643	50000005000000
1.101781244205168	594.8736346	50000005000000
1.1018007383625852	631.375083	50000005000000
1.1018757849518992	522.4388941	50000005000000
1.102104572338887	585.7442761	50000005000000
1.1021097581553176	517.8264751	50000005000000
1.1021197130980251	695.5071054	50000005000000
1.1021404292309025	548.032427	50000005000000
1.1022807358013234	619.6654516	50000005000000
1.1022807971229716	530.0306861	50000005000000
1.1023622269882796	570.7729292	50000005000000
1.1023877952580694	488.6028421	50000005000000
1.1023972059281713	667.1152611	50000005000000
1.1024040997754738	663.8373619	50000005000000
1.1024795895023811	531.0665771	50000005000000
1.1025075359139942	461.6815132	50000005000000
1.102624983162685	660.0323184	50000005000000
1.10280975442039	746.8358542	50000005000000
1.1028138890155148	590.5940264	50000005000000
1.1029375717551932	499.4363486	50000005000000
1.1029821046155488	719.6965543	50000005000000
1.1030426520858174	520.9006952	50000005000000
1.1030798052602888	544.4110771	50000005000000
1.1031634225679094	534.6423496	50000005000000
1.1031806780219728	857.2658923	50000005000000
1.103348752036042	732.9370439	50000005000000
1.1033981107025437	779.418718	50000005000000
1.1034195138032756	598.0654035	50000005000000
1.1034746214536917	578.9732247	50000005000000
1.1035078005388916	521.4218699	50000005000000
1.1035123967332343	291.0066594	50000005000000
1.1036694766265227	554.8858624	50000005000000
1.10370585451851	379.2230161	50000005000000
1.104013823543207	529.755368	50000005000000
1.1041209372791996	565.6584138	50000005000000
1.1041939009874835	623.348774	50000005000000
1.10421446623589	381.4548383	50000005000000
1.1042929169732811	534.1844088	50000005000000
1.1044861649936464	810.8077681	50000005000000
1.104540933095432	823.5288762	50000005000000
1.1045795763856538	676.0395804	50000005000000
1.1046850148800582	528.6884733	50000005000000
1.1048694546258	676.471403	50000005000000
1.1048750558036065	478.2741078	50000005000000
1.1050655313761344	610.1217795	50000005000000
1.105162534388334	873.5414076	50000005000000
1.105177343745153	437.6084923	50000005000000
1.105278453268944	496.4905176	50000005000000
1.105470814287663	585.110927	50000005000000
1.105623064096928	499.3667453	50000005000000
1.1056551318203387	648.8194402	50000005000000
1.1057890392583816	831.9012294	50000005000000
1.1058096199922889	596.420258	50000005000000
1.105832992002015	524.1509639	50000005000000
1.1059461046099548	609.1237287	50000005000000
1.106213730300824	580.5212981	50000005000000
1.1062398925628742	523.7593264	50000005000000
1.106287934469543	475.6709293	50000005000000
1.1064009244626092	490.3507222	50000005000000
1.1064324424250696	588.1081299	50000005000000
1.1065782775753332	564.6165146	50000005000000
1.1065964125167695	828.7720237	50000005000000
1.1067663059814563	537.5558899	50000005000000
1.1068267401558245	778.4118948	50000005000000
1.1068438802164595	771.150495	50000005000000
1.1070621229152628	924.6795712	50000005000000
1.1072207075959586	530.9826104	50000005000000
1.1072496390434825	653.1502211	50000005000000
1.107287120749466	555.2428179	50000005000000
1.1074118022385129	827.8916523	50000005000000
1.1074135218246952	658.6839221	50000005000000
1.10753383146759	444.4396185	50000005000000
1.1076717944034715	570.4704712	50000005000000
1.1077387884655765	481.5386625	50000005000000
1.1077826237564676	812.6581033	50000005000000
1.1077974237270591	481.0203976	50000005000000
1.1080494189473162	806.0064441	50000005000000
1.1083576697230648	553.3111277	50000005000000
1.108360506092949	540.7990121	50000005000000
1.1084446846201126	622.6691213	50000005000000
1.1084954363608148	679.0227034	50000005000000
1.1087500579617962	580.8835172	50000005000000
1.1087503696058016	476.2934775	50000005000000
1.1089416221327748	531.7908009	50000005000000
1.1091461476835471	689.2843913	50000005000000
1.1093170917035873	449.5447456	50000005000000
1.1094213401169557	868.4475212	50000005000000
1.1094608107951096	675.4721337	50000005000000
1.1097999865509005	598.5921746	50000005000000
1.1099990567457672	633.1430799	50000005000000
1.1101678679530715	727.7971574	50000005000000
1.1101726561564311	520.4941197	50000005000000
1.1103120105014503	475.0936968	50000005000000
1.110327294750496	424.7624414	50000005000000
1.1103770752808737	587.7542495	50000005000000
1.110438386998895	777.7997842	50000005000000
1.1104731859219417	645.4194156	50000005000000
1.110582307969587	552.9085821	50000005000000
1.110733814384304	511.1812266	50000005000000
1.1107369036324206	586.070841	50000005000000
1.1108872372493024	839.0502489	50000005000000
1.110941454609994	565.458883	50000005000000
1.1110061387511772	605.8424655	50000005000000
1.1110616294438638	681.5484576	50000005000000
1.1110645349079629	597.842821	50000005000000
1.1111898489779772	497.1519363	50000005000000
1.1114834151200184	509.7017056	50000005000000
1.1116616645555248	806.5543666	50000005000000
1.1120813914707313	569.6438636	50000005000000
1.1121029695372648	549.2577197	50000005000000
1.1121773296794826	635.8647744	50000005000000
1.1122621742529368	790.5799051	50000005000000
1.1122907023725634	633.7417784	50000005000000
1.11231594898846	751.6609979	50000005000000
1.1124222554045675	566.0592818	50000005000000
1.1126064094360113	656.4504163	50000005000000
1.112635777062014	465.156155	50000005000000
1.1126643731469024	452.2556466	50000005000000
1.1126669370409354	525.8421983	50000005000000
1.112745582334404	549.7248411	50000005000000
1.1128219676152526	586.8605968	50000005000000
1.1130024353648909	546.2686317	50000005000000
1.1134182841159403	530.5067323	50000005000000
1.1134299673056716	500.3309332	50000005000000
1.1134451031455357	683.8784929	50000005000000
1.1135695074230625	827.4112443	50000005000000
1.113590987242972	506.1727615	50000005000000
1.1136507875820536	741.0178439	50000005000000
1.1136893855793792	677.6634831	50000005000000
1.113770296391447	491.7858512	50000005000000
1.1138212045380629	714.3476541	50000005000000
1.1138272283520747	484.5492895	50000005000000
1.113850614456546	648.8724703	50000005000000
1.1138851505161869	567.0055814	50000005000000
1.1140420839304646	574.732447	50000005000000
1.1140707423491516	527.4232579	50000005000000
1.1140723067237115	475.8372271	50000005000000
1.1141694963821471	618.6534297	50000005000000
1.1142040508942817	631.1127131	50000005000000
1.1142572045661812	470.3894614	50000005000000
1.1144123528407557	655.9128133	50000005000000
1.1144900837019924	580.2514206	50000005000000
1.1148139082411137	630.3826588	50000005000000
1.115079711840849	568.2262804	50000005000000
1.1151374491652746	559.8220868	50000005000000
1.1153966744377195	443.9044498	50000005000000
1.1154355913161358	605.124337	50000005000000
1.1155674462845484	668.0566597	50000005000000
1.1156210269231677	547.6318925	50000005000000
1.115732935177069	456.6662351	50000005000000
1.1158352327475864	548.3730946	50000005000000
1.116084548824985	662.0600219	50000005000000
1.1161970139171475	581.7677327	50000005000000
1.116207343861014	838.2930101	50000005000000
1.1162980340801818	577.1198662	50000005000000
1.116307597696519	511.0657378	50000005000000
1.116312194390193	661.1778444	50000005000000
1.1163342570440349	619.5797062	50000005000000
1.116420766084071	626.7631928	50000005000000
1.1164242630613628	557.8569351	50000005000000
1.1164864426215797	487.6716347	50000005000000
1.1165268117005749	405.6944695	50000005000000
1.1166312933742042	717.7812864	50000005000000
1.1167063933401151	756.5220854	50000005000000
1.117025265560721	479.4649014	50000005000000
1.1170283438429371	451.0051508	50000005000000
1.1170962414675931	654.4568419	50000005000000
1.1172677878630908	628.4500674	50000005000000
1.117329644965295	545.9870217	50000005000000
1.1174817348373711	903.5419777	50000005000000
1.1175550225432442	687.6047467	50000005000000
1.1177067997787151	655.2591964	50000005000000
1.1177452387329814	700.7943955	50000005000000
1.117861291681184	642.223194	50000005000000
1.1179301667141308	782.7145941	50000005000000
1.1179596239412397	613.6805646	50000005000000
1.11829346627728	675.2140207	50000005000000
1.1183655423569585	606.8291513	50000005000000
1.1185383955397157	696.9306442	50000005000000
1.118550177522787	545.8220182	50000005000000
1.1185907267819697	632.3430387	50000005000000
1.1189169872653602	525.715826	50000005000000
1.1189546884669768	551.0889864	50000005000000
1.1189573414637946	629.2793833	50000005000000
1.1190315231450096	649.2038884	50000005000000
1.1191135572765731	582.1718462	50000005000000
1.1192842341023796	572.5837914	50000005000000
1.1194708927395782	526.4151858	50000005000000
1.1195177869203323	727.4672442	50000005000000
1.1195779792037603	631.1386442	50000005000000
1.1197962699889288	674.9869327	50000005000000
1.119833809538734	659.1387763	50000005000000
1.1198754152616532	675.2946263	50000005000000
1.1202092142353424	527.7105196	50000005000000
1.1202867213935643	713.4511036	50000005000000
1.120324083748045	597.1173195	50000005000000
1.1204091680489512	778.2486637	50000005000000
1.1206222710039906	676.7406489	50000005000000
1.1206327067184798	614.7475119	50000005000000
1.1207674521317132	616.7505974	50000005000000
1.1208393828450198	683.937722	50000005000000
1.1209147352387825	647.0569365	50000005000000
1.1209298111231876	696.4113054	50000005000000
1.1209819696285668	664.8693462	50000005000000
1.1210458597399269	537.1947348	50000005000000
1.1212669439616754	522.3650475	50000005000000
1.1212887658987452	693.3383542	50000005000000
1.1213211350818892	515.0539034	50000005000000
1.1213754642938376	563.2693322	50000005000000
1.1214269231683245	524.1723013	50000005000000
1.121631646760258	588.6932009	50000005000000
1.1216595413651422	615.1455901	50000005000000
1.1216690203223374	554.1725552	50000005000000
1.1219013621267442	651.8934043	50000005000000
1.1220006484848934	653.7517916	50000005000000
1.1220052269249072	663.2665424	50000005000000
1.1221485431772695	688.5084465	50000005000000
1.122307361174057	562.3612006	50000005000000
1.1223267752711743	628.5584923	50000005000000
1.1224394950724428	422.1047386	50000005000000
1.122454718377768	483.5046422	50000005000000
1.1227617571378037	624.6447124	50000005000000
1.122762451872909	672.0045706	50000005000000
1.1228570334890238	838.6123211	50000005000000
1.1229803353426928	759.0405019	50000005000000
1.1231430987060185	711.4710219	50000005000000
1.123148135885323	565.4534007	50000005000000
1.1231815659712645	601.3025508	50000005000000
1.123227603492717	558.5419581	50000005000000
1.1236194134568676	763.0311504	50000005000000
1.1236490860154738	677.3002763	50000005000000
1.1236651561294106	532.9748537	50000005000000
1.1237494951748657	577.8529284	50000005000000
1.1238132739331366	631.8610081	50000005000000
1.1238179230162322	669.073063	50000005000000
1.124155414460985	513.1212679	50000005000000
1.124162902701962	656.7906423	50000005000000
1.1241746623838311	546.5010046	50000005000000
1.1246165982444585	733.0383772	50000005000000
1.1246166738392074	744.4843565	50000005000000
1.12467141596886	537.0066119	50000005000000
1.1246781784987658	526.9428749	50000005000000
1.1247039588525456	575.7866051	50000005000000
1.124810828325979	830.4288347	50000005000000
1.1248360476423238	488.5796037	50000005000000
1.1248669846143802	768.2853887	50000005000000
1.1249177405838475	557.8194118	50000005000000
1.125145862457956	421.8824919	50000005000000
1.1252834384953778	462.7189056	50000005000000
1.125363078972862	502.3329598	50000005000000
1.1255323791898957	599.453733	50000005000000
1.125590846703002	601.7062447	50000005000000
1.1256084374496411	705.6471858	50000005000000
1.1256660291685292	607.9829292	50000005000000
1.125777730312466	428.7826321	50000005000000
1.1258225482715831	491.2736774	50000005000000
1.1258810964802757	567.7541147	50000005000000
1.1259427637593076	734.9776428	50000005000000
1.1260218488423792	620.9254621	50000005000000
1.1260650767713178	537.6188201	50000005000000
1.1261427101265056	681.0203013	50000005000000
1.1262632247442552	693.7658864	50000005000000
1.126357251536667	704.0436615	50000005000000
1.1266793501714336	584.7098295	50000005000000
1.1269989794862325	626.6621522	50000005000000
1.1270491418153252	471.9761344	50000005000000
1.1273715237379005	631.1517033	50000005000000
1.1273820380005848	543.7552087	50000005000000
1.1273904863451052	850.8056364	50000005000000
1.1277487511935522	729.2774106	50000005000000
1.127788807956573	661.9031769	50000005000000
1.1279095298867232	609.1478182	50000005000000
1.127926605645564	762.4556269	50000005000000
1.1280274000067232	812.6390702	50000005000000
1.128034161285548	701.7657174	50000005000000
1.1281747394507708	694.6946148	50000005000000
1.1281952684976673	502.272	50000005000000
1.1282336595917628	575.5619759	50000005000000
1.1283134828079702	539.5922038	50000005000000
1.128467393628911	710.5570825	50000005000000
1.1284710087919427	604.0173738	50000005000000
1.128544651710219	537.6949633	50000005000000
1.1285470222875877	938.5233026	50000005000000
1.1286141125179734	622.0915806	50000005000000
1.12912174934126	648.2846154	50000005000000
1.1291514679034007	641.0129742	50000005000000
1.1292254809014801	568.75749	50000005000000
1.129333187998567	866.4183239	50000005000000
1.1293380424755064	781.8098618	50000005000000
1.1295631048745634	528.5114294	50000005000000
1.129583607414443	683.4518391	50000005000000
1.1296427195891363	618.5881082	50000005000000
1.129853675793643	569.7817178	50000005000000
1.130048793933208	682.1084851	50000005000000
1.1302460517667732	630.940985	50000005000000
1.1302762304227134	511.3051498	50000005000000
1.1302784496507925	717.4846251	50000005000000
1.1302849300542863	595.2812253	50000005000000
1.1306329576298702	637.3132074	50000005000000
1.1306575969066903	639.408311	50000005000000
1.1306846515516231	560.1542306	50000005000000
1.130966912620096	630.2383453	50000005000000
1.1310843600031402	634.9632901	50000005000000
1.1311148771790638	525.0175081	50000005000000
1.1311785252374589	507.6350917	50000005000000
1.1312342591326476	629.7560282	50000005000000
1.1313010767552605	445.8860941	50000005000000
1.1313592490819335	753.5623816	50000005000000
1.131628959306354	495.1446734	50000005000000
1.1316473917418266	682.6512421	50000005000000
1.1318135733724564	681.5335058	50000005000000
1.1318624195432694	494.3770523	50000005000000
1.1319608352721702	701.1720539	50000005000000
1.1319628104440895	670.1852818	50000005000000
1.1319684519340925	665.9849926	50000005000000
1.1319945934679323	533.9140123	50000005000000
1.1319993951016758	439.3707091	50000005000000
1.1320329132659526	638.0818399	50000005000000
1.1320444410441737	710.0400043	50000005000000
1.1322763455965426	614.2168073	50000005000000
1.1323311551682256	631.9070165	50000005000000
1.1323784164848008	605.0787607	50000005000000
1.1324919392297217	514.8032511	50000005000000
1.1325456728367205	467.0950955	50000005000000
1.1326520256049497	717.6274481	50000005000000
1.1329469730268191	685.6294965	50000005000000
1.1330287384269695	524.2540927	50000005000000
1.1330782437020273	584.4025559	50000005000000
1.1330881394060386	627.6872554	50000005000000
1.1332331386616403	597.1454867	50000005000000
1.1332698182043517	748.6427575	50000005000000
1.133311450658398	526.9418059	50000005000000
1.1333849772156122	629.2349849	50000005000000
1.1334056414207545	744.044098	50000005000000
1.1334708194614131	558.4262517	50000005000000
1.1335382226101522	631.7337983	50000005000000
1.133597001387068	716.9915845	50000005000000
1.133616198150981	590.7278392	50000005000000
1.1340023701115451	520.8891883	50000005000000
1.1340100623123908	760.0980893	50000005000000
1.1341324616833384	884.0858737	50000005000000
1.1341676190737562	635.9322113	50000005000000
1.1341906430981314	754.1940462	50000005000000
1.1342313287658248	705.9905511	50000005000000
1.1342423640806525	781.5834927	50000005000000
1.1342655046151722	543.7470054	50000005000000
1.1342807095817744	638.7810749	50000005000000
1.1344787288574334	611.2694732	50000005000000
1.1345296429319711	517.4554116	50000005000000
1.1346035084861643	493.3347194	50000005000000
1.1346986820378056	461.361437	50000005000000
1.1347944100008132	672.9016564	50000005000000
1.1349943323801155	777.545697	50000005000000
1.1350126462217838	698.2383778	50000005000000
1.1351696170668932	674.8205609	50000005000000
1.1351821399414923	617.412499	50000005000000
1.1354577330245579	677.8924137	50000005000000
1.1354708160366913	569.1430578	50000005000000
1.1356980035540343	453.8116871	50000005000000
1.135828787208967	713.0277474	50000005000000
1.1359797398196765	619.3813889	50000005000000
1.1361278870594034	702.0322348	50000005000000
1.1363989009541182	658.9755472	50000005000000
1.1365232453415404	575.7407956	50000005000000
1.1365437832345069	664.3146265	50000005000000
1.136599388150188	721.4387443	50000005000000
1.1366551823144206	610.1402667	50000005000000
1.1367720989778904	620.5777145	50000005000000
1.1368101938420596	520.2903199	50000005000000
1.1368721506731867	560.9734902	50000005000000
1.1369271246416761	568.5740274	50000005000000
1.1372990060279329	734.8811172	50000005000000
1.1373776592520326	783.4545221	50000005000000
1.1375243001895388	649.3951667	50000005000000
1.1376933887777554	607.5004257	50000005000000
1.1377866945887467	546.7877392	50000005000000
1.138208730191638	666.2076535	50000005000000
1.1385119572666431	638.1748941	50000005000000
1.1385163644762648	760.5416614	50000005000000
1.1386000570324064	623.3368148	50000005000000
1.138725716638417	680.0859771	50000005000000
1.1388732830834671	689.6904339	50000005000000
1.138889710252585	655.0799886	50000005000000
1.1389055733207891	581.7152345	50000005000000
1.1389584304496094	492.7666836	50000005000000
1.1389979416907	925.2536058	50000005000000
1.1390407434090228	641.2795367	50000005000000
1.13917408542738	600.2652299	50000005000000
1.1392671106548886	512.4774168	50000005000000
1.1394027713123602	626.6866041	50000005000000
1.139705083243709	451.2018252	50000005000000
1.139714026825104	713.5885019	50000005000000
1.1397567650710183	430.0069209	50000005000000
1.1397896462837371	624.0774419	50000005000000
1.1398390007294403	969.4726611	50000005000000
1.1398644115104402	510.6537803	50000005000000
1.139931006996386	602.0564599	50000005000000
1.1400281850421097	699.3264224	50000005000000
1.140040135839334	602.7894474	50000005000000
1.1400423867184957	574.9778752	50000005000000
1.1401334164097945	717.6838944	50000005000000
1.1401552805409911	683.3504261	50000005000000
1.140280318027071	723.5309273	50000005000000
1.1403956079276432	651.1387582	50000005000000
1.1405994158915784	743.3099983	50000005000000
1.1406697087472253	698.4389112	50000005000000
1.1409020408296846	815.3980651	50000005000000
1.1409781754534172	435.4399061	50000005000000
1.1410223046329515	561.1064514	50000005000000
1.1410945720850827	596.8593957	50000005000000
1.1411821328127387	636.5563772	50000005000000
1.141239667938352	643.7093902	50000005000000
1.1412556145620691	705.9450318	50000005000000
1.141270446812769	616.2327712	50000005000000
1.1414017181026441	554.2287852	50000005000000
1.1415670982998147	811.7154481	50000005000000
1.1415872338774709	696.5017207	50000005000000
1.1416698674634354	472.091605	50000005000000
1.141837432480344	593.5168847	50000005000000
1.142142019842311	522.0663306	50000005000000
1.1422333585033413	571.3181731	50000005000000
1.1422992964839087	595.5738322	50000005000000
1.1424340265314294	651.1270205	50000005000000
1.1424975724945616	757.1591474	50000005000000
1.1425368584996844	568.0410611	50000005000000
1.142676536752739	603.6387765	50000005000000
1.1427554590801954	539.1755212	50000005000000
1.142775995830824	709.9905113	50000005000000
1.1427956355014564	558.4099782	50000005000000
1.1430576427478931	801.4409354	50000005000000
1.1432189916902789	562.297364	50000005000000
1.1433562170434772	719.4418422	50000005000000
1.1436108988921876	631.4081289	50000005000000
1.1440007121646976	618.5698943	50000005000000
1.1441509699788686	508.4981441	50000005000000
1.1442239758740298	451.13235	50000005000000
1.1442461673304931	611.7988981	50000005000000
1.1443148524306404	672.1903502	50000005000000
1.1443736385475831	534.7986692	50000005000000
1.1447767052543678	698.160472	50000005000000
1.144814243670511	543.7381781	50000005000000
1.1453448204799686	627.0284731	50000005000000
1.1454168254502164	613.689388	50000005000000
1.1455090648232304	600.1550943	50000005000000
1.1455880652022197	559.5200002	50000005000000
1.1455969952489244	616.0060351	50000005000000
1.1456154646579306	693.949172	50000005000000
1.1456418496452967	551.248134	50000005000000
1.145702508630929	733.9376229	50000005000000
1.1457141997727662	568.7185776	50000005000000
1.14580700826133	717.2693508	50000005000000
1.1459429538868695	491.2097131	50000005000000
1.1459637371396485	575.6226761	50000005000000
1.1462074318705835	507.1883387	50000005000000
1.1462237601147829	769.0100359	50000005000000
1.1462372058911106	750.9633001	50000005000000
1.1462550533088232	665.9305635	50000005000000
1.1463850641068287	533.9037234	50000005000000
1.1465251430576493	752.8675275	50000005000000
1.146577443471088	680.5424576	50000005000000
1.1466818305671218	566.3236223	50000005000000
1.1468890481524798	595.7989478	50000005000000
1.1469727313165077	770.572668	50000005000000
1.1470187423097369	599.9227973	50000005000000
1.147051183252137	521.0019012	50000005000000
1.1470843826717845	747.2990581	50000005000000
1.147317618017186	783.6173566	50000005000000
1.1474050120136776	609.4267546	50000005000000
1.14745248480373	653.3028433	50000005000000
1.1474742269728524	461.4773066	50000005000000
1.147557070100438	439.0886316	50000005000000
1.1475597294917137	448.7545249	50000005000000
1.1476045396346468	691.3735413	50000005000000
1.1476129781871105	821.9986301	50000005000000
1.1477193061396065	660.6239189	50000005000000
1.1477333725933687	656.7254582	50000005000000
1.1480284297379253	690.1418043	50000005000000
1.1481388965850183	732.612166	50000005000000
1.1482395419516178	571.9294956	50000005000000
1.1483152245506836	403.871255	50000005000000
1.14845029947764	591.7147898	50000005000000
1.1487383310771944	594.4227102	50000005000000
1.1489908866462115	374.7399266	50000005000000
1.1490988093046652	806.3885606	50000005000000
1.1491648386601403	940.1897	50000005000000
1.1491784482929814	457.0706218	50000005000000
1.1493057146843486	755.798165	50000005000000
1.1493956741392577	566.5395264	50000005000000
1.149609786097677	784.1177088	50000005000000
1.149811165221791	547.5064901	50000005000000
1.149854834194908	537.9157626	50000005000000
1.1499614305729629	681.4710628	50000005000000
1.150101866118374	611.7757219	50000005000000
1.1501298327872775	543.7303014	50000005000000
1.1501623221528954	520.5651176	50000005000000
1.1502510819067249	516.9581628	50000005000000
1.1502724020543122	881.2997118	50000005000000
1.150303734060231	466.7357591	50000005000000
1.1504191738036542	646.0468956	50000005000000
1.1504591563066622	569.4569157	50000005000000
1.1505796548972378	583.1408375	50000005000000
1.1507744146888368	416.8047086	50000005000000
1.1507867996469991	712.0543499	50000005000000
1.1508521519084904	499.9167819	50000005000000
1.1509651674273642	694.4241249	50000005000000
1.1510124143565728	674.1241768	50000005000000
1.1510299672274744	774.8767944	50000005000000
1.151582985216372	689.8164367	50000005000000
1.1518501614989078	563.5544793	50000005000000
1.151890115304187	653.7674237	50000005000000
1.1519345097461169	638.6864505	50000005000000
1.152030512291192	570.0771466	50000005000000
1.1520719976750342	601.0550764	50000005000000
1.152159736090255	470.0243605	50000005000000
1.1523106160415395	817.4718571	50000005000000
1.152370294880772	563.2257911	50000005000000
1.1523896623128644	603.8870635	50000005000000
1.1523974196165134	502.0760948	50000005000000
1.1524057437968067	647.6726313	50000005000000
1.1526715740877982	592.8500009	50000005000000
1.152735685096403	657.9300464	50000005000000
1.152761400556341	650.3176343	50000005000000
1.1529976934404993	595.4177776	50000005000000
1.1530502566087335	781.4075085	50000005000000
1.1532151310856715	549.1389723	50000005000000
1.1532703420159431	562.3683193	50000005000000
1.1533096088883046	641.3755225	50000005000000
1.153616056932095	628.0789673	50000005000000
1.1536235782803574	609.0598442	50000005000000
1.1538061339451546	573.9339216	50000005000000
1.1538334000681196	500.7206619	50000005000000
1.1538709125188342	582.9958742	50000005000000
1.153992264413877	667.2992527	50000005000000
1.154091440128239	822.8914336	50000005000000
1.154152249907189	582.2050259	50000005000000
1.1542459891619596	605.8314609	50000005000000
1.154500115764833	656.9608502	50000005000000
1.1545486926809505	532.8450105	50000005000000
1.1546162367235109	688.2997522	50000005000000
1.1547328679618092	422.0795569	50000005000000
1.1547365933038778	693.398415	50000005000000
1.1547379947985843	604.0529284	50000005000000
1.1547423625909312	597.3311114	50000005000000
1.1549763810901577	810.3075291	50000005000000
1.1549856654013309	691.8738947	50000005000000
1.155096962616715	732.1541332	50000005000000
1.1552537639912717	524.2269499	50000005000000
1.1553840236359345	704.8486357	50000005000000
1.155504062871224	650.4852468	50000005000000
1.1557300727237358	727.2540934	50000005000000
1.1557537538483889	404.5884193	50000005000000
1.1557619828843175	695.5792431	50000005000000
1.1558562527742668	653.5708218	50000005000000
1.1559526717156912	395.8629725	50000005000000
1.1559566476855356	484.1147687	50000005000000
1.1560145376772049	563.7951734	50000005000000
1.1561273973785882	483.2494766	50000005000000
1.1561594565862792	576.8988759	50000005000000
1.156341535739084	653.488291	50000005000000
1.1564041177831337	674.1026202	50000005000000
1.1564864854559431	713.0719311	50000005000000
1.1565331638747114	582.8304967	50000005000000
1.1567368167126033	804.7707282	50000005000000
1.15676472861457	620.1263322	50000005000000
1.1567952161448778	699.5180232	50000005000000
1.1568637901624814	489.3367001	50000005000000
1.15687150972076	749.2132906	50000005000000
1.1568967865900373	539.5374115	50000005000000
1.156916648536798	701.5243314	50000005000000
1.1569496264807555	552.1409696	50000005000000
1.1569766958056185	590.1327352	50000005000000
1.157086113085461	553.8407325	50000005000000
1.1571895003510098	541.8968476	50000005000000
1.1573238813439066	667.0987623	50000005000000
1.1573355219177692	651.9453313	50000005000000
1.1573367462008242	735.7914348	50000005000000
1.157451137254156	527.9992861	50000005000000
1.1575137211808504	712.403736	50000005000000
1.1575903503086007	534.828366	50000005000000
1.1576198042261816	671.1053222	50000005000000
1.1577037601594315	636.8296175	50000005000000
1.1577173391261222	455.7936039	50000005000000
1.1577672319122347	537.500158	50000005000000
1.15804969926959	641.4590061	50000005000000
1.1580703114271405	566.7892102	50000005000000
1.1581531739369768	446.5679724	50000005000000
1.158357201588054	884.9063257	50000005000000
1.1583877561378977	677.0823826	50000005000000
1.1584652549842247	692.008707	50000005000000
1.1585126691955818	600.3291475	50000005000000
1.1585566060128207	800.0541113	50000005000000
1.1587055408452023	659.9076178	50000005000000
1.158716167174373	543.4735505	50000005000000
1.1587451681364804	595.206526	50000005000000
1.1587582276777215	930.3564478	50000005000000
1.1589029258585315	578.0182805	50000005000000
1.1589908392166288	511.9133604	50000005000000
1.158997986978382	521.8812908	50000005000000
1.1590355714656182	605.8022396	50000005000000
1.1591062224984374	657.1782218	50000005000000
1.1591971881785752	490.3299813	50000005000000
1.159291769288078	546.6848959	50000005000000
1.1593902346100209	670.0522017	50000005000000
1.1594409339363059	595.9172056	50000005000000
1.1594564398591565	590.3185989	50000005000000
1.1594608746674768	654.869855	50000005000000
1.1594980424092685	572.2818975	50000005000000
1.1595014477345642	751.6271652	50000005000000
1.1596915859100732	632.3642169	50000005000000
1.1597004182421446	610.5494247	50000005000000
1.1601378953508048	760.055707	50000005000000
1.1601505041579276	625.7261482	50000005000000
1.1602183828387465	538.6130941	50000005000000
1.1602901184479009	732.8450476	50000005000000
1.1604455594496923	568.8030838	50000005000000
1.1604510849545109	538.4820492	50000005000000
1.1604909511369534	552.994304	50000005000000
1.1605059130903514	660.1958309	50000005000000
1.1605184843149088	646.1369456	50000005000000
1.1605698386154797	632.977174	50000005000000
1.1609938567067464	767.5280986	50000005000000
1.1613183140233965	512.4907839	50000005000000
1.1614860629442711	850.7389208	50000005000000
1.1615986746161835	718.0888413	50000005000000
1.1616684768323973	830.6151444	50000005000000
1.1617221096465404	687.2473783	50000005000000
1.161740035340066	434.0191121	50000005000000
1.1617751349196572	574.8760231	50000005000000
1.1619660635560427	654.9470915	50000005000000
1.1621450161438345	566.6112114	50000005000000
1.1621490802958658	765.3009301	50000005000000
1.1621781485240277	585.8028847	50000005000000
1.1623036369680908	653.3004835	50000005000000
1.1623309884406263	787.0214368	50000005000000
1.162431683489928	678.2429201	50000005000000
1.162432437381343	576.1075848	50000005000000
1.1624860639066728	739.7071043	50000005000000
1.1624942062920531	596.5364701	50000005000000
1.1625641738519672	705.7563425	50000005000000
1.162635653750272	587.9061295	50000005000000
1.1627555529463305	828.6311131	50000005000000
1.1627806737829185	643.8579464	50000005000000
1.1628380620691532	733.0670727	50000005000000
1.1628552742734002	711.4803416	50000005000000
1.16287566058321	471.1579788	50000005000000
1.1629387781179807	594.3531005	50000005000000
1.1629672447554464	750.0877801	50000005000000
1.1629933710900988	649.7541213	50000005000000
1.1633262939134617	557.2045409	50000005000000
1.1633323573327872	579.3945138	50000005000000
1.1634499600827641	538.7524117	50000005000000
1.1634527659613327	532.8962	50000005000000
1.1636772300061766	632.496998	50000005000000
1.1636970116709071	820.156626	50000005000000
1.16370453807468	458.1369229	50000005000000
1.1637125538313775	598.8424603	50000005000000
1.1637675325384114	651.3867321	50000005000000
1.1637947149225898	449.4309526	50000005000000
1.1638031801820383	527.0091554	50000005000000
1.1638616074662955	581.0621843	50000005000000
1.1639409637349731	560.5382661	50000005000000
1.1639985075040995	600.7411001	50000005000000
1.1641034219066573	501.2443605	50000005000000
1.1641785804177454	721.3697493	50000005000000
1.1643242840517782	558.4158558	50000005000000
1.1646750408980415	617.1699615	50000005000000
1.1646928607818938	599.941091	50000005000000
1.1648501631912929	708.8882983	50000005000000
1.1648520217109228	488.2470873	50000005000000
1.1648556917241506	557.4013417	50000005000000
1.1648976387750838	624.7308954	50000005000000
1.165101885578542	720.3818321	50000005000000
1.1653802481506308	551.9640685	50000005000000
1.1654637394833036	578.4019933	50000005000000
1.1655559985409076	606.7257635	50000005000000
1.1658038361038288	664.0961843	50000005000000
1.165832131020669	582.1538669	50000005000000
1.1659209099276708	529.1065132	50000005000000
1.1659831819445967	882.6965908	50000005000000
1.166007461810186	722.9464405	50000005000000
1.1660700365819463	690.8538505	50000005000000
1.1662981101756316	607.4858693	50000005000000
1.1663136408711368	451.2878334	50000005000000
1.1663440610828189	555.9349471	50000005000000
1.1663562759498367	614.2438942	50000005000000
1.1668156971454593	480.667125	50000005000000
1.1668773587641796	615.5003511	50000005000000
1.1670755914310118	729.1024929	50000005000000
1.1671516560106834	614.667529	50000005000000
1.1672178831075743	986.32428	50000005000000
1.1674577364745615	407.4038833	50000005000000
1.1676179883676276	612.5866426	50000005000000
1.1676530199515225	623.2288494	50000005000000
1.1676715153731374	548.1578189	50000005000000
1.1676853998283194	614.2343956	50000005000000
1.1676971702606191	480.5335994	50000005000000
1.1677091048385386	495.7939247	50000005000000
1.1677536663819494	576.6711342	50000005000000
1.1678249399788223	511.5518256	50000005000000
1.1678281476316168	497.489458	50000005000000
1.167944131844765	720.9152781	50000005000000
1.1680408291632012	673.6751836	50000005000000
1.1681422363536067	540.7715256	50000005000000
1.168308663933689	592.0571593	50000005000000
1.1684343203478258	498.5692122	50000005000000
1.168598658040742	696.2544575	50000005000000
1.168724299623122	568.1394686	50000005000000
1.168737006182858	675.9492167	50000005000000
1.1692333495753062	730.3188965	50000005000000
1.1693870523585717	573.3005352	50000005000000
1.169429248996813	558.1214409	50000005000000
1.1694928640619016	652.147242	50000005000000
1.1696649138070627	700.1471086	50000005000000
1.1698437262019743	620.4964773	50000005000000
1.169896385620954	510.2482671	50000005000000
1.1699519498927182	796.7233575	50000005000000
1.17042885263651	550.3121129	50000005000000
1.1705135019449693	624.8344461	50000005000000
1.1707166324149716	602.9538429	50000005000000
1.171042112265298	603.0130465	50000005000000
1.1710768560677465	575.9550733	50000005000000
1.1711685178376745	751.8901993	50000005000000
1.171255899042304	620.9369595	50000005000000
1.1712902914554009	630.3019361	50000005000000
1.1714002502754193	679.5415975	50000005000000
1.1715048540149082	636.8586534	50000005000000
1.1715487810708385	598.2546194	50000005000000
1.1715994029938788	614.7363963	50000005000000
1.171731614331767	657.3062826	50000005000000
1.1717865632569116	733.2992173	50000005000000
1.1718557999298875	651.4387264	50000005000000
1.1719493059218058	537.555922	50000005000000
1.1719981980022922	620.021054	50000005000000
1.17201089454796	509.8514477	50000005000000
1.172201546498867	606.0335389	50000005000000
1.1723007339204723	762.7343118	50000005000000
1.1724110552675595	726.4326636	50000005000000
1.1724170180770863	569.0687906	50000005000000
1.1724238465856087	690.2640039	50000005000000
1.1726043201242744	653.5782419	50000005000000
1.1728013345428474	733.4026321	50000005000000
1.1728385820172074	738.7454484	50000005000000
1.1730150356096545	502.0013326	50000005000000
1.1730224236109856	512.3930809	50000005000000
1.1731417472716512	576.3974816	50000005000000
1.1733949759090363	566.0093829	50000005000000
1.1734297534600526	647.3261882	50000005000000
1.1735076698771365	655.5576314	50000005000000
1.1735605685582504	949.7829399	50000005000000
1.1737946077962005	643.965763	50000005000000
1.1738287314017894	690.2993838	50000005000000
1.1742797344688922	602.8733539	50000005000000
1.1744692175630296	623.7235023	50000005000000
1.1745568522046352	682.2029777	50000005000000
1.174621436352138	794.7285767	50000005000000
1.1746527456161218	718.1357668	50000005000000
1.1747348750392457	749.902118	50000005000000
1.174995869852358	717.7156018	50000005000000
1.1752974822496258	555.9276501	50000005000000
1.1755061412985093	682.154143	50000005000000
1.1755083120526046	576.8025567	50000005000000
1.1756327377148204	546.671508	50000005000000
1.1756413299707011	735.9087597	50000005000000
1.1757536685071457	654.1240111	50000005000000
1.1758105580365572	585.1953246	50000005000000
1.175861941492315	605.4385388	50000005000000
1.1759325993691825	565.9898863	50000005000000
1.176009345711442	672.0004253	50000005000000
1.1760437262720966	681.4552575	50000005000000
1.1760448801311354	537.0592628	50000005000000
1.176175260832956	783.9385648	50000005000000
1.1761911458053955	606.1909821	50000005000000
1.1765878519600554	779.9115651	50000005000000
1.1766176190298858	488.5213734	50000005000000
1.1766339856519612	653.1572082	50000005000000
1.1766715550607878	639.9079494	50000005000000
1.1767171697379388	859.492841	50000005000000
1.1767790586858338	798.0726172	50000005000000
1.1767874640848135	513.8244024	50000005000000
1.1768662862665078	782.4892911	50000005000000
1.1768861973113371	810.3310084	50000005000000
1.1769449716612952	696.8327745	50000005000000
1.1769529885857706	594.6589699	50000005000000
1.1770167373360811	800.9297149	50000005000000
1.1770748413743402	578.8410013	50000005000000
1.177119055075751	739.2448868	50000005000000
1.1771580252682423	667.9298148	50000005000000
1.1772758748167398	738.7341951	50000005000000
1.1774273473488024	616.377576	50000005000000
1.1774943565598008	717.4635437	50000005000000
1.1775674198981936	619.7131921	50000005000000
1.1776606180547065	674.5459785	50000005000000
1.1777369751307556	652.787271	50000005000000
1.177974324650252	528.5474622	50000005000000
1.178156125347263	782.6634419	50000005000000
1.17816825559553	612.0074513	50000005000000
1.1781687148125162	620.0197979	50000005000000
1.1781877426975276	787.2925034	50000005000000
1.1782960107783305	593.3330512	50000005000000
1.1782991441571635	1024.1884366	50000005000000
1.1783176750062687	632.5748234	50000005000000
1.178346299209542	663.9905409	50000005000000
1.178399641928802	650.3902372	50000005000000
1.1784788272918751	532.0528465	50000005000000
1.178501065608176	572.7730672	50000005000000
1.1785604901339903	707.1115165	50000005000000
1.1786627136031926	677.5553283	50000005000000
1.1787494210473524	617.1935365	50000005000000
1.17883154693077	590.8862969	50000005000000
1.1789685338023916	753.127987	50000005000000
1.1790434806979524	441.0875402	50000005000000
1.179249687598676	544.6472834	50000005000000
1.1795139893847346	654.639586	50000005000000
1.1795193493323688	583.009856	50000005000000
1.1798743436495729	712.3794612	50000005000000
1.1799092356941767	708.9104626	50000005000000
1.1799227365131628	699.889616	50000005000000
1.1799956243379857	689.3019582	50000005000000
1.1800319657932021	725.4235216	50000005000000
1.1801297230460768	703.0053378	50000005000000
1.1801731054253122	560.8754874	50000005000000
1.1801981572377165	646.7405638	50000005000000
1.1802669302765176	699.9930302	50000005000000
1.1802676862267272	551.4993436	50000005000000
1.1803508472129356	548.1656572	50000005000000
1.1804911955910735	583.7133927	50000005000000
1.1805942013967443	518.9161253	50000005000000
1.1806227931262403	534.5142231	50000005000000
1.1806291279164158	758.5881652	50000005000000
1.1806432406355165	593.7255053	50000005000000
1.1807603838702558	696.165086	50000005000000
1.180993373793923	571.205353	50000005000000
1.1812049015349615	655.2228638	50000005000000
1.1812604990413968	758.6849606	50000005000000
1.181275851105196	829.1089871	50000005000000
1.1812888737390872	699.2412159	50000005000000
1.1813667417055136	570.4293513	50000005000000
1.1814659472844578	438.2152461	50000005000000
1.181584260581655	736.0240802	50000005000000
1.1819445825123849	565.1898972	50000005000000
1.182142844931229	692.8507243	50000005000000
1.1823821105195025	650.0573175	50000005000000
1.1824889425792238	745.3203143	50000005000000
1.182561763858773	872.8819098	50000005000000
1.1828354879992795	449.094221	50000005000000
1.1829392054852896	632.4545134	50000005000000
1.18299594561427	460.9859423	50000005000000
1.1830025233265586	733.8072488	50000005000000
1.1830096188034975	759.6935938	50000005000000
1.1831164410225794	697.839225	50000005000000
1.1831967621000357	614.6783357	50000005000000
1.183241254178898	712.0413801	50000005000000
1.1832491911423713	699.0914727	50000005000000
1.1837431264944338	673.6949797	50000005000000
1.1839379091744102	576.1063728	50000005000000
1.183993360819893	669.4891413	50000005000000
1.184274817692767	555.0859022	50000005000000
1.1844722908699898	854.4672302	50000005000000
1.1846785950009462	498.1583459	50000005000000
1.184712951938797	648.6459936	50000005000000
1.1847794946795356	844.251492	50000005000000
1.1847979814103884	425.0223186	50000005000000
1.184921439739543	578.6096822	50000005000000
1.184935143239897	790.8697741	50000005000000
1.185178076444258	474.5150424	50000005000000
1.1852825286693371	575.5791875	50000005000000
1.1853427459608552	684.7462415	50000005000000
1.1855704762275905	994.8594969	50000005000000
1.1857155684232858	576.2791308	50000005000000
1.1857901720595625	591.4334153	50000005000000
1.1858774853294929	537.5979159	50000005000000
1.1859234047095732	660.7018063	50000005000000
1.1859282610587265	702.1372337	50000005000000
1.1862186679432765	762.2951187	50000005000000
1.186294594282463	585.3224966	50000005000000
1.18629597501219	494.5568824	50000005000000
1.186455801501531	539.5839211	50000005000000
1.1865463673327006	830.5719144	50000005000000
1.1866640499347711	722.0362235	50000005000000
1.1870362586226104	707.2513535	50000005000000
1.1870755491034382	561.585427	50000005000000
1.18720959541406	635.9580777	50000005000000
1.1872207584813756	663.8298326	50000005000000
1.187361747554839	546.4653361	50000005000000
1.1873826728851102	556.9257053	50000005000000
1.1876198484566385	654.4369884	50000005000000
1.1876381501870767	744.2576146	50000005000000
1.1877755718854042	570.9625201	50000005000000
1.1877795041998709	724.5834482	50000005000000
1.1879732008537554	576.8442828	50000005000000
1.1880732275781372	614.024412	50000005000000
1.1880900383912163	587.5165772	50000005000000
1.1882935329968527	753.644945	50000005000000
1.1884447533091156	553.8006385	50000005000000
1.1884725328258496	769.5400086	50000005000000
1.1886071497589803	630.8871735	50000005000000
1.188733343323901	578.6611638	50000005000000
1.1887561440359264	657.2742221	50000005000000
1.1887570005442778	560.2709471	50000005000000
1.1887626132720501	520.5662444	50000005000000
1.188811392809611	468.0410372	50000005000000
1.1888309304986313	778.7114778	50000005000000
1.189132172026512	568.7029897	50000005000000
1.189178089571388	712.1207001	50000005000000
1.189205334376668	680.0713107	50000005000000
1.1892292461465277	745.9089208	50000005000000
1.1892409133961808	655.541704	50000005000000
1.1893096403174557	889.0714259	50000005000000
1.189330722199167	740.1797846	50000005000000
1.1893596204533732	496.47598	50000005000000
1.1895499659919224	587.7261648	50000005000000
1.1895826466142003	417.2476051	50000005000000
1.189698498810318	508.4893178	50000005000000
1.1897161802706469	539.8931273	50000005000000
1.1897169222070794	549.5191666	50000005000000
1.1898399858404665	632.2275443	50000005000000
1.190051697191736	719.6436898	50000005000000
1.1904137995679478	642.5751416	50000005000000
1.1904972678438217	964.0202496	50000005000000
1.1905336837563625	530.8140922	50000005000000
1.190705362550216	616.409025	50000005000000
1.1908554789658046	609.4391927	50000005000000
1.1910922760601774	636.7437775	50000005000000
1.1911631285610893	767.3224904	50000005000000
1.1913752903212218	571.2319107	50000005000000
1.191457053902937	482.3354618	50000005000000
1.191798952176721	771.1985393	50000005000000
1.1918059837900472	812.6336143	50000005000000
1.1918631222539895	738.0706465	50000005000000
1.1919662603826384	696.0220268	50000005000000
1.1920886312304482	637.0238996	50000005000000
1.1922222658558639	636.8890164	50000005000000
1.1923057534152806	548.5754283	50000005000000
1.1923513308333529	586.8745499	50000005000000
1.1924646379860029	647.058996	50000005000000
1.1926165897789556	558.7852423	50000005000000
1.192618623014715	573.2429626	50000005000000
1.1927211900032848	582.7063595	50000005000000
1.192847774212647	536.5400298	50000005000000
1.192860049885314	656.2230649	50000005000000
1.1929825359868147	636.3875524	50000005000000
1.19307983269632	624.2982424	50000005000000
1.1931038929550644	517.5096536	50000005000000
1.1931791657859627	615.7420222	50000005000000
1.1932294009645708	635.0074593	50000005000000
1.1933281421532849	616.3111168	50000005000000
1.1934209709023669	604.1615774	50000005000000
1.1934448634961592	543.99044	50000005000000
1.1940212558667251	785.4059971	50000005000000
1.1942367795945987	656.8744646	50000005000000
1.1942720942879768	588.0630734	50000005000000
1.1943069222489453	783.6608279	50000005000000
1.194343491212023	523.5174039	50000005000000
1.194479219218988	553.7459536	50000005000000
1.1947532926073374	567.0091939	50000005000000
1.194777942587927	721.4706635	50000005000000
1.1948328648732418	578.7082784	50000005000000
1.194889186466653	623.2131031	50000005000000
1.194928801486598	706.4871335	50000005000000
1.1949482210836724	602.179135	50000005000000
1.1949677692609169	698.7787658	50000005000000
1.195188855244179	644.8505442	50000005000000
1.195210227957492	576.5186841	50000005000000
1.1952229565568593	618.527055	50000005000000
1.1952954675052054	815.7562741	50000005000000
1.1953118754625964	548.6231133	50000005000000
1.1953666257093207	600.8807022	50000005000000
1.1954603706423956	761.5958129	50000005000000
1.1955167522369377	769.2205424	50000005000000
1.1955472076642495	715.8118944	50000005000000
1.1955761351611718	620.9253733	50000005000000
1.1956226981977571	676.5881725	50000005000000
1.195678186838138	480.5665474	50000005000000
1.1958727571526109	627.2603819	50000005000000
1.1960243687565084	520.041635	50000005000000
1.1960885716206646	423.9378394	50000005000000
[truncated: 48,000 more rows]
