# Supplementary material for: The evolutionary maintenance of Lévy flight foraging
Source: PLoS Comput Biol. 2022 Jan 18;18(1):e1009490. doi: 10.1371/journal.pcbi.1009490 (PMC8797186; doi:10.1371/journal.pcbi.1009490)
Supplement: S1 Data — (ZIP) [file pcbi.1009490.s005.zip › S1_Data/single_generation_data/speed_1/levy_dim_3_results/fd_eol0]

1.0000678314070583	195.0	1000000
1.0001178221200575	30.0	1000000
1.000210264148714	69.0	1000000
1.0002279472424016	198.0	1000000
1.000244022790416	120.0	1000000
1.0003020598196413	187.0	1000000
1.0003294877029147	59.0	1000000
1.0004005674854617	133.0	1000000
1.0004081845008108	84.0	1000000
1.0004385965433518	143.0	1000000
1.0004544210114226	59.0	1000000
1.0004788735548111	82.0	1000000
1.0006084274434308	148.0	1000000
1.0006122587509685	39.0	1000000
1.0007640077353341	140.0	1000000
1.0010179659486758	194.0	1000000
1.0011208959903992	100.0	1000000
1.001232459907281	154.0	1000000
1.0012645088894447	113.0	1000000
1.001322736265787	89.0	1000000
1.0014105109305862	135.0	1000000
1.001435148593329	51.0	1000000
1.0014764513846637	138.0	1000000
1.0015156758546326	159.0	1000000
1.0015819970049868	138.0	1000000
1.001648918208625	104.0	1000000
1.0018048788976266	81.0	1000000
1.0018187954833593	40.0	1000000
1.001857547760879	111.0	1000000
1.001926185875164	47.0	1000000
1.0020014877856334	84.0	1000000
1.0020529936907026	186.0	1000000
1.0024359752921777	132.0	1000000
1.0028253085144314	60.0	1000000
1.002995187991539	45.0	1000000
1.0029968935110536	165.0	1000000
1.0030945503601854	202.0	1000000
1.0031187139455668	174.0	1000000
1.003253797349807	108.0	1000000
1.0034294318111456	131.0	1000000
1.003639911703629	153.0	1000000
1.0037269920581968	136.0	1000000
1.003755959239886	79.0	1000000
1.0037881773117658	89.0	1000000
1.0038417155463728	97.0	1000000
1.0038542763189464	78.0	1000000
1.0039135325129729	227.0	1000000
1.0039619789300556	251.0	1000000
1.0042055785253066	90.0	1000000
1.004273316607668	108.0	1000000
1.0042943570420535	82.0	1000000
1.004309363983777	106.0	1000000
1.0044516993291417	59.0	1000000
1.0046136824977294	100.0	1000000
1.0046305919429157	122.0	1000000
1.0047840076663204	76.0	1000000
1.0048776674426076	104.0	1000000
1.0048928956950895	88.0	1000000
1.0049339235008763	133.0	1000000
1.0051657405336158	88.0	1000000
1.0051913716119223	103.0	1000000
1.0052667860035975	48.0	1000000
1.0052931509884768	100.0	1000000
1.0053584605760149	33.0	1000000
1.0054685058223314	139.0	1000000
1.0054753853253526	181.0	1000000
1.0054782598895442	128.0	1000000
1.0055136386641852	167.0	1000000
1.0057738354205776	73.0	1000000
1.0057902794688576	155.0	1000000
1.0058000307176775	45.0	1000000
1.005800951163294	100.0	1000000
1.0058619088177103	115.0	1000000
1.0058728569184758	139.0	1000000
1.005990502397596	127.0	1000000
1.0060891229936244	185.0	1000000
1.0060898243270375	55.0	1000000
1.0061164849863171	96.0	1000000
1.006168487599505	143.0	1000000
1.0062765100622824	105.0	1000000
1.0062791633441055	46.0	1000000
1.0063596032159658	84.0	1000000
1.0064045547252327	76.0	1000000
1.0064352437313409	91.0	1000000
1.0065892694183085	59.0	1000000
1.0066667552404471	38.0	1000000
1.00687449455694	234.0	1000000
1.0068945035021906	55.0	1000000
1.0068972995651273	106.0	1000000
1.0069042022479753	421.0	1000000
1.006947914582095	215.0	1000000
1.0069495659725385	207.0	1000000
1.0070553363888892	114.0	1000000
1.007105666157562	351.0	1000000
1.0071171747832208	129.0	1000000
1.0071284815247386	236.0	1000000
1.0071379270235992	77.0	1000000
1.0072728924857983	28.0	1000000
1.0073309640557735	60.0	1000000
1.0074941010675822	167.0	1000000
1.00764315004611	84.0	1000000
1.007673752727506	66.0	1000000
1.0081899689290448	39.0	1000000
1.0082103417704704	57.0	1000000
1.0082348017389366	202.0	1000000
1.0082646816722098	168.0	1000000
1.0083218205884328	134.0	1000000
1.0083508142791568	71.0	1000000
1.0083579080574854	120.0	1000000
1.0085403169689662	53.0	1000000
1.008542329682058	36.0	1000000
1.0086314837164023	71.0	1000000
1.008668827996448	209.0	1000000
1.0087684101670218	237.0	1000000
1.0089689510850794	67.0	1000000
1.0091034791691802	198.0	1000000
1.0091149136112103	215.0	1000000
1.0091851682715594	155.0	1000000
1.0091905119786229	213.0	1000000
1.009223767224417	113.0	1000000
1.0093714408930117	132.0	1000000
1.009472416618186	122.0	1000000
1.009479177483317	137.0	1000000
1.009555801008323	94.0	1000000
1.0096372312260185	71.0	1000000
1.0096438827239749	73.0	1000000
1.0098583212448196	121.0	1000000
1.0099543190438258	161.0	1000000
1.0100754504705691	140.0	1000000
1.0100984058447329	100.0	1000000
1.010112506406078	93.0	1000000
1.0102223953621472	122.0	1000000
1.0103649302642743	74.0	1000000
1.010382380048645	78.0	1000000
1.0104226115015915	69.0	1000000
1.0104252756511607	142.0	1000000
1.0105540958777406	245.0	1000000
1.0107226478696487	99.0	1000000
1.0107453311564765	106.0	1000000
1.010809728241158	150.0	1000000
1.0109759880919442	182.0	1000000
1.0110390713456732	158.0	1000000
1.011090630080708	73.0	1000000
1.0111567681220563	50.0	1000000
1.0112525896581923	127.0	1000000
1.0112618401374571	75.0	1000000
1.0113051025238622	112.0	1000000
1.0113303659524155	215.0	1000000
1.0114556629179412	97.0	1000000
1.0114901027445236	156.0	1000000
1.0118849775004843	86.0	1000000
1.011902602901572	114.0	1000000
1.0119116506178123	75.0	1000000
1.011948963412748	40.0	1000000
1.0120606131855816	159.0	1000000
1.012184637546545	191.0	1000000
1.0121850183805303	133.0	1000000
1.0124556773873268	196.0	1000000
1.0126823240167295	52.0	1000000
1.0128064343236338	133.0	1000000
1.0130306333411374	170.0	1000000
1.0132579498694425	100.0	1000000
1.01335571187422	115.0	1000000
1.0134658224615825	68.0	1000000
1.013748399003527	172.0	1000000
1.0138131150646603	78.0	1000000
1.013835921263292	98.0	1000000
1.0139085760106985	47.0	1000000
1.0143360659199223	130.0	1000000
1.014404061913098	112.0	1000000
1.0145416437439243	30.0	1000000
1.0147187453285187	141.0	1000000
1.0150200304972858	152.0	1000000
1.0151080920483426	58.0	1000000
1.015316635622495	51.0	1000000
1.0154503375996158	133.0	1000000
1.015527199896337	81.0	1000000
1.0156367906554529	157.0	1000000
1.0157213242341647	124.0	1000000
1.0157416363267904	141.0	1000000
1.0158184474762568	38.0	1000000
1.0159514438761366	103.0	1000000
1.0160616354112082	96.0	1000000
1.0160946587979829	65.0	1000000
1.0162457312721351	125.0	1000000
1.0164927747759245	104.0	1000000
1.016494412415566	126.0	1000000
1.0165462871370126	39.0	1000000
1.016596822256279	171.0	1000000
1.01659913282485	86.0	1000000
1.0167993341863233	167.0	1000000
1.0168006914369463	70.0	1000000
1.0171795744694023	156.0	1000000
1.0171818943626811	151.0	1000000
1.0172333280221122	103.0	1000000
1.0174159327780803	29.0	1000000
1.0174899284306802	189.0	1000000
1.0176806070795863	275.0	1000000
1.018140014945397	87.0	1000000
1.018242307246041	48.0	1000000
1.018306395099739	86.0	1000000
1.0183312536446392	35.0	1000000
1.0183752812247373	23.0	1000000
1.018470782100484	33.0	1000000
1.018564545023783	96.0	1000000
1.0186029970114814	85.0	1000000
1.0186808813203094	148.0	1000000
1.0187008806689877	131.0	1000000
1.0187211517526549	47.0	1000000
1.0187981231157237	178.0	1000000
1.018837363460204	203.0	1000000
1.0188613522093046	95.0	1000000
1.0189601077026436	110.0	1000000
1.0190022952866795	184.0	1000000
1.0190208022994636	76.0	1000000
1.019034084821688	51.0	1000000
1.0191348313846762	160.0	1000000
1.0191458819067136	214.0	1000000
1.0191498809949526	127.0	1000000
1.0193018131337768	94.0	1000000
1.0194578237828302	144.0	1000000
1.019571171046634	178.0	1000000
1.0195785241210222	86.0	1000000
1.0196867672568857	50.0	1000000
1.0197430320206515	219.0	1000000
1.0197997606269291	16.0	1000000
1.0199493137762574	136.0	1000000
1.0200105716624266	118.0	1000000
1.0200583119085669	29.0	1000000
1.020106139343954	112.0	1000000
1.020250187739939	153.0	1000000
1.0204871065576469	85.0	1000000
1.0204902353288068	130.0	1000000
1.0204934812459738	132.0	1000000
1.0205060412701883	87.0	1000000
1.0207785597243535	143.0	1000000
1.0207830742742137	90.0	1000000
1.0208007153233352	166.0	1000000
1.0208579527748625	99.0	1000000
1.0210186505684573	156.0	1000000
1.0210761460558695	99.0	1000000
1.021140704009609	112.0	1000000
1.0211795291123085	368.0	1000000
1.021220859780065	121.0	1000000
1.021313756594603	76.0	1000000
1.021391278252979	102.0	1000000
1.0214044429987414	66.0	1000000
1.0214294338349457	224.0	1000000
1.0214345395924922	77.0	1000000
1.0215656370430533	65.0	1000000
1.0216790001234228	199.0	1000000
1.0217448268210023	139.0	1000000
1.0218032744763312	46.0	1000000
1.0218106340949251	27.0	1000000
1.0220104443537992	81.0	1000000
1.0220539661466868	87.0	1000000
1.0221468424524962	125.0	1000000
1.022213703718457	36.0	1000000
1.0222704508444478	45.0	1000000
1.0223619929251715	88.0	1000000
1.0224687393667926	115.0	1000000
1.0225161976457111	193.0	1000000
1.0225478124161382	87.0	1000000
1.02259841349529	61.0	1000000
1.0226175294120727	183.0	1000000
1.0226242388947406	110.0	1000000
1.0226425418861376	90.0	1000000
1.0226638896072036	124.0	1000000
1.022713954118175	404.0	1000000
1.0228196655037138	121.0	1000000
1.0229116990289508	118.0	1000000
1.0230247990260202	104.0	1000000
1.0231123715434511	94.0	1000000
1.023136820102172	75.0	1000000
1.0231627653024225	52.0	1000000
1.0231785661701993	123.0	1000000
1.023211636962425	74.0	1000000
1.023232611527263	184.0	1000000
1.0232613621785194	123.0	1000000
1.0233802809930201	36.0	1000000
1.0234075416893529	212.0	1000000
1.0234181416189183	218.0	1000000
1.0235620260914626	137.0	1000000
1.0235723950189104	142.0	1000000
1.0235933293729873	163.0	1000000
1.0236477633795245	144.0	1000000
1.0236760835766718	67.0	1000000
1.0238070483977448	115.0	1000000
1.0238549855935193	116.0	1000000
1.0239629512604873	92.0	1000000
1.0239646053163574	105.0	1000000
1.0241194734270893	149.0	1000000
1.024164715642434	46.0	1000000
1.02422057661167	63.0	1000000
1.0243347788376658	57.0	1000000
1.0243764203335697	55.0	1000000
1.0245110501780954	156.0	1000000
1.0245677784978475	127.0	1000000
1.024568047304674	130.0	1000000
1.0246423161318587	127.0	1000000
1.0246768841070049	153.0	1000000
1.0247487896540133	158.0	1000000
1.0248673115617608	89.0	1000000
1.0249413800163267	53.0	1000000
1.0250616184079804	191.0	1000000
1.0251467807826429	97.0	1000000
1.0252286137214313	97.0	1000000
1.0253706094141604	120.0	1000000
1.0254634308667845	114.0	1000000
1.0254803334002929	115.0	1000000
1.0255550460836136	165.0	1000000
1.0258297841619797	115.0	1000000
1.0258321337813912	107.0	1000000
1.0259485185292467	88.0	1000000
1.026003972059088	83.0	1000000
1.0260789827977421	161.0	1000000
1.0261630249319509	59.0	1000000
1.0262065710340054	51.0	1000000
1.0264225864397942	60.0	1000000
1.0264252046755735	95.0	1000000
1.0264639973005576	46.0	1000000
1.026588468440781	153.0	1000000
1.0267280440869466	52.0	1000000
1.0269633299656986	120.0	1000000
1.0269644596239538	120.0	1000000
1.0270086679575765	162.0	1000000
1.027027913290174	90.0	1000000
1.0271283628893977	71.0	1000000
1.0272234169628294	44.0	1000000
1.0276797405387421	101.0	1000000
1.0281887490961823	156.0	1000000
1.028293902312723	61.0	1000000
1.0284122760601262	83.0	1000000
1.0285212512284316	82.0	1000000
1.0285296155414343	172.0	1000000
1.0285992865180291	86.0	1000000
1.0288755018004343	217.0	1000000
1.0290220088828397	65.0	1000000
1.0293681294879211	206.0	1000000
1.0294204680865389	61.0	1000000
1.0296880638479284	170.0	1000000
1.029731446347344	159.0	1000000
1.0298929560062766	148.0	1000000
1.0300257171999552	64.0	1000000
1.0301350643869525	181.0	1000000
1.0301660439588676	100.0	1000000
1.030222281829111	114.0	1000000
1.030269674463193	58.0	1000000
1.030282585482298	153.0	1000000
1.0303316686113821	72.0	1000000
1.0304155286698005	143.0	1000000
1.0305924640461277	95.0	1000000
1.031149566374693	199.0	1000000
1.031181002351191	246.0	1000000
1.0314349209663494	141.0	1000000
1.0315622246390257	67.0	1000000
1.0316404402122177	127.0	1000000
1.0316990408579358	119.0	1000000
1.0317736648408111	156.0	1000000
1.0321453193825478	161.0	1000000
1.0321797417758058	115.0	1000000
1.032214115859075	50.0	1000000
1.0326573857699937	123.0	1000000
1.0326895665660485	49.0	1000000
1.0328136451822305	93.0	1000000
1.0329560859511713	166.0	1000000
1.0330244923281326	65.0	1000000
1.0330253520712716	134.0	1000000
1.0330495063509666	80.0	1000000
1.033102114393897	129.0	1000000
1.0331550267195162	78.0	1000000
1.0331568174530783	151.0	1000000
1.0332093453204347	133.0	1000000
1.0332797151056308	158.0	1000000
1.0333281898857896	97.0	1000000
1.0335093396685482	177.0	1000000
1.0335772262333534	90.0	1000000
1.0336996649698422	100.0	1000000
1.0337269696981308	68.0	1000000
1.033793726039898	98.0	1000000
1.0339481330272915	174.0	1000000
1.0341452956860273	123.0	1000000
1.0343490408870344	170.0	1000000
1.0343497986990593	103.0	1000000
1.0345182447994437	72.0	1000000
1.0345861537459196	136.0	1000000
1.0347577037989275	78.0	1000000
1.0348010534774894	102.0	1000000
1.034814511640779	31.0	1000000
1.034891014302475	86.0	1000000
1.0351090804733052	162.0	1000000
1.035116426492371	246.0	1000000
1.0353002208830917	160.0	1000000
1.0353712455330142	48.0	1000000
1.0354741255919748	113.0	1000000
1.0354873054545806	127.0	1000000
1.0355937375590791	43.0	1000000
1.0356845508654546	122.0	1000000
1.035777814961386	194.0	1000000
1.0358066550203913	174.0	1000000
1.0358131670431872	60.0	1000000
1.035816314273605	113.0	1000000
1.0358452164169798	61.0	1000000
1.0359424084636115	118.0	1000000
1.0360054423442997	45.0	1000000
1.0364509189588005	59.0	1000000
1.036476975718876	82.0	1000000
1.0365635545548844	115.0	1000000
1.0365881265886239	227.0	1000000
1.0366099460223834	230.0	1000000
1.0368576484602434	100.0	1000000
1.0368952729990957	117.0	1000000
1.0370939252663365	191.0	1000000
1.0371800919958811	150.0	1000000
1.0373216548135806	165.0	1000000
1.0374262389484237	100.0	1000000
1.037492811740698	82.0	1000000
1.0375417357116563	93.0	1000000
1.0376094768798385	154.0	1000000
1.0377324859499641	72.0	1000000
1.0377507562021728	85.0	1000000
1.0378232860256684	134.0	1000000
1.0379423220473356	113.0	1000000
1.0384407273101284	186.0	1000000
1.0384460965015214	37.0	1000000
1.0384791608197088	121.0	1000000
1.0388829993786004	153.0	1000000
1.0391197379371289	48.0	1000000
1.0391251663171204	144.0	1000000
1.0392187921179876	69.0	1000000
1.0395065417334468	96.0	1000000
1.0395373008511868	106.0	1000000
1.039663934412946	223.0	1000000
1.0398301353995216	64.0	1000000
1.0398494393342437	70.0	1000000
1.0398793121674417	22.0	1000000
1.0399475019933648	86.0	1000000
1.0400009722117225	146.0	1000000
1.0400107502567986	131.0	1000000
1.0400581283343082	131.0	1000000
1.0401082349959163	142.0	1000000
1.0403011492177634	88.0	1000000
1.0404367489953006	126.0	1000000
1.0408158723559822	43.0	1000000
1.0409088915206899	132.0	1000000
1.0410586752730229	83.0	1000000
1.0410779208845806	154.0	1000000
1.0413260320933901	176.0	1000000
1.0414062820353251	61.0	1000000
1.041417570189438	193.0	1000000
1.0414676155989755	80.0	1000000
1.041639773568527	158.0	1000000
1.0417089593424524	62.0	1000000
1.0420253449668828	63.0	1000000
1.0420374075737224	95.0	1000000
1.0422219441911449	38.0	1000000
1.0424962454630584	78.0	1000000
1.0425595164959205	273.0	1000000
1.0429829867939495	90.0	1000000
1.043024818764248	204.0	1000000
1.0432126766413832	141.0	1000000
1.0434558176827091	151.0	1000000
1.0435935041314015	118.0	1000000
1.0437666031441015	152.0	1000000
1.0438260355781963	73.0	1000000
1.0438776825566674	140.0	1000000
1.0439052271293705	155.0	1000000
1.043905405758509	78.0	1000000
1.0440556064657165	66.0	1000000
1.044115591548585	70.0	1000000
1.0441159106067035	68.0	1000000
1.0441340820971003	70.0	1000000
1.0442557695773438	45.0	1000000
1.0446447444405984	188.0	1000000
1.044895093813055	37.0	1000000
1.0449482704274662	52.0	1000000
1.0449493141316188	422.0	1000000
1.0451986215578088	145.0	1000000
1.0453648335609032	83.0	1000000
1.0455130707330864	30.0	1000000
1.0455261473245792	94.0	1000000
1.0455579636107506	124.0	1000000
1.0455765027155168	168.0	1000000
1.0457285627076258	234.0	1000000
1.0458101634898211	24.0	1000000
1.0458259907966978	165.0	1000000
1.0459349482987579	144.0	1000000
1.0460190692695224	213.0	1000000
1.0461164807052472	60.0	1000000
1.0461471682628167	203.0	1000000
1.0462251988243367	55.0	1000000
1.0465496821676905	153.0	1000000
1.0468037190032655	74.0	1000000
1.0469081456517588	141.0	1000000
1.046915771175251	97.0	1000000
1.0469207258620004	103.0	1000000
1.0470274080825654	148.0	1000000
1.0471138121302412	50.0	1000000
1.0471382578976365	122.0	1000000
1.0471627583753405	116.0	1000000
1.0471983911761895	82.0	1000000
1.0473967554359722	142.0	1000000
1.0474838817811818	111.0	1000000
1.0475080069104603	150.0	1000000
1.047520019110932	163.0	1000000
1.0475311327733985	121.0	1000000
1.0476237893032327	58.0	1000000
1.0476325067482213	116.0	1000000
1.047676045166284	140.0	1000000
1.0476794992589868	77.0	1000000
1.047717847723492	42.0	1000000
1.047852545735836	207.0	1000000
1.0479850253267666	105.0	1000000
1.0480408050273915	195.0	1000000
1.048175639569662	59.0	1000000
1.0482235849006645	151.0	1000000
1.0482508299788504	120.0	1000000
1.0482803891836108	89.0	1000000
1.0484202675371974	41.0	1000000
1.0484278135045084	139.0	1000000
1.04843214463045	212.0	1000000
1.0484466344402184	98.0	1000000
1.0484649942100996	37.0	1000000
1.0484956320260426	104.0	1000000
1.048613103643944	81.0	1000000
1.0486938789549458	72.0	1000000
1.0490493428459056	210.0	1000000
1.0490512658081579	112.0	1000000
1.049292768227451	43.0	1000000
1.049384683355448	118.0	1000000
1.0495658347316548	62.0	1000000
1.0497660497865855	133.0	1000000
1.049785796080274	40.0	1000000
1.049976303169839	113.0	1000000
1.0501736740257053	151.0	1000000
1.0501885340216268	141.0	1000000
1.0503225040968336	182.0	1000000
1.0503406537375628	79.0	1000000
1.0504970848944863	227.0	1000000
1.0506412332550417	129.0	1000000
1.050834028922568	81.0	1000000
1.0511202648539308	110.0	1000000
1.0511256870885823	133.0	1000000
1.0511990121154229	130.0	1000000
1.051344986114774	61.0	1000000
1.0513933650097846	32.0	1000000
1.0515041999371069	61.0	1000000
1.0515495143810418	54.0	1000000
1.0515852807055728	86.0	1000000
1.0518129819284718	140.0	1000000
1.0521103736418564	207.0	1000000
1.052219381694631	160.0	1000000
1.0522579183079004	11.0	1000000
1.052338766140692	139.0	1000000
1.0524014164075108	140.0	1000000
1.0524084370185145	120.0	1000000
1.0524155861054645	103.0	1000000
1.0524345757448246	157.0	1000000
1.052454025842512	173.0	1000000
1.0526165448076772	141.0	1000000
1.052747983282185	106.0	1000000
1.0527524034566862	154.0	1000000
1.0528295349639896	44.0	1000000
1.0531027114086662	103.0	1000000
1.0532725389027833	147.0	1000000
1.0532922931048352	186.0	1000000
1.0535271134843458	63.0	1000000
1.0535661182556602	252.0	1000000
1.0535680243590022	187.0	1000000
1.0536770459494456	96.0	1000000
1.0537832562952685	135.0	1000000
1.0537856818522808	144.0	1000000
1.053921472812947	103.0	1000000
1.0540303878656396	173.0	1000000
1.0542507807079189	106.0	1000000
1.0543452916046203	106.0	1000000
1.054496925457996	126.0	1000000
1.054563626011811	87.0	1000000
1.0546933474401805	226.0	1000000
1.054711590063624	40.0	1000000
1.054809328051388	70.0	1000000
1.0548565406706565	99.0	1000000
1.0548749493293244	127.0	1000000
1.0550513424921468	186.0	1000000
1.0550543371319234	120.0	1000000
1.055070257570999	116.0	1000000
1.0550800284185815	41.0	1000000
1.0551120480181737	117.0	1000000
1.0551693540193026	158.0	1000000
1.0552149264560704	181.0	1000000
1.0552619384560793	133.0	1000000
1.0552791553484706	188.0	1000000
1.055400053532975	165.0	1000000
1.055438651080801	67.0	1000000
1.0554834202342218	89.0	1000000
1.055544261147844	71.0	1000000
1.055574875233682	61.0	1000000
1.0556172706107751	163.0	1000000
1.0557815672184243	16.0	1000000
1.0558197959875089	53.0	1000000
1.055840837874345	48.0	1000000
1.055850105211647	159.0	1000000
1.0558587245185451	177.0	1000000
1.0559676690039546	93.0	1000000
1.0559943597031536	121.0	1000000
1.0560741840241192	29.0	1000000
1.056105183860894	40.0	1000000
1.0561936266358614	134.0	1000000
1.0562486808941105	104.0	1000000
1.056397511215907	114.0	1000000
1.056464832157479	106.0	1000000
1.0567472552459858	114.0	1000000
1.0568179431242748	149.0	1000000
1.0568566248559326	108.0	1000000
1.0570229484312657	116.0	1000000
1.0571956512655871	48.0	1000000
1.0572731590438236	130.0	1000000
1.0574580446123496	51.0	1000000
1.0574620345167491	86.0	1000000
1.0574695338944538	118.0	1000000
1.0574827599458354	86.0	1000000
1.0576234341658393	117.0	1000000
1.0577255473452216	99.0	1000000
1.0577739326423945	57.0	1000000
1.058061096014862	62.0	1000000
1.0580668123249442	97.0	1000000
1.058084740590436	180.0	1000000
1.0580847701471616	110.0	1000000
1.0581530920057791	186.0	1000000
1.058162167330848	143.0	1000000
1.0582389128727685	173.0	1000000
1.0582902335867042	142.0	1000000
1.0583358934883855	83.0	1000000
1.058361165607722	305.0	1000000
1.0583912853284052	63.0	1000000
1.0585538753890669	168.0	1000000
1.05858986104821	231.0	1000000
1.0586599412159516	121.0	1000000
1.058989532545517	317.0	1000000
1.059129591139135	107.0	1000000
1.0591413448266354	36.0	1000000
1.0592023619323483	85.0	1000000
1.0592324422101025	144.0	1000000
1.0592446789491858	113.0	1000000
1.0592555171105476	132.0	1000000
1.0594564980133727	128.0	1000000
1.0595819945460412	135.0	1000000
1.0595894534077384	151.0	1000000
1.0596711267365095	103.0	1000000
1.0596720161152071	152.0	1000000
1.0597124493236452	75.0	1000000
1.059717621953597	169.0	1000000
1.0599330206052395	52.0	1000000
1.0599422455409977	77.0	1000000
1.0599621773949108	95.0	1000000
1.0599928645917849	118.0	1000000
1.0600528188845	178.0	1000000
1.060054586716693	198.0	1000000
1.0600941072041703	196.0	1000000
1.0601092448118978	125.0	1000000
1.0601311265764026	111.0	1000000
1.0602120411142986	217.0	1000000
1.060258802600055	96.0	1000000
1.0602898317846674	146.0	1000000
1.0603793076855292	134.0	1000000
1.0605073275336698	33.0	1000000
1.0606702700404809	160.0	1000000
1.0607212420377086	112.0	1000000
1.0608919655318851	152.0	1000000
1.0609494989862491	125.0	1000000
1.0609804799644302	114.0	1000000
1.061108347347552	94.0	1000000
1.061154820963054	118.0	1000000
1.061216263111773	98.0	1000000
1.061235429870259	174.0	1000000
1.0612700028079778	125.0	1000000
1.061290652031043	282.0	1000000
1.061548699767679	68.0	1000000
1.0616027077229302	76.0	1000000
1.0616559092753293	174.0	1000000
1.0618141187190455	75.0	1000000
1.062101518792662	77.0	1000000
1.0621201827236595	72.0	1000000
1.062163655381983	33.0	1000000
1.0622408679778652	157.0	1000000
1.0622420017352647	125.0	1000000
1.0622551805342175	53.0	1000000
1.0624689966489689	51.0	1000000
1.0624977579520598	247.0	1000000
1.0625205493479757	289.0	1000000
1.0625561323198531	111.0	1000000
1.062562496954714	263.0	1000000
1.0627147083129902	188.0	1000000
1.06300801046564	165.0	1000000
1.0630602431535792	126.0	1000000
1.0630652270287329	88.0	1000000
1.0630865651267554	77.0	1000000
1.0631314070390236	96.0	1000000
1.063203269211805	98.0	1000000
1.063223361951782	63.0	1000000
1.0636948587947672	73.0	1000000
1.0638823500293184	140.0	1000000
1.0638891814423044	236.0	1000000
1.0640114283789424	112.0	1000000
1.0640154189997215	47.0	1000000
1.0640227027244884	53.0	1000000
1.0640474555436044	114.0	1000000
1.0641027155768936	276.0	1000000
1.0641405041048593	61.0	1000000
1.0641581828649	132.0	1000000
1.0642619552437336	151.0	1000000
1.0643417372061572	143.0	1000000
1.0643749302823609	117.0	1000000
1.064472981428223	88.0	1000000
1.0645416113284276	176.0	1000000
1.0645568496648048	58.0	1000000
1.064825556590019	148.0	1000000
1.0648605903839794	156.0	1000000
1.0648651411033714	284.0	1000000
1.064895171558164	184.0	1000000
1.0651989912848032	117.0	1000000
1.065212606860812	278.0	1000000
1.065262978145998	199.0	1000000
1.0653134969251024	57.0	1000000
1.0654220396080278	69.0	1000000
1.0654866300499957	105.0	1000000
1.0655480171369025	138.0	1000000
1.0656097023087203	171.0	1000000
1.0658521555451452	215.0	1000000
1.0659841140348267	221.0	1000000
1.065991245199576	115.0	1000000
1.0660572763635892	119.0	1000000
1.066206599792552	148.0	1000000
1.0663079249019956	91.0	1000000
1.0663477866293471	117.0	1000000
1.0663576078731705	185.0	1000000
1.0664346887608736	71.0	1000000
1.0664651956974982	168.0	1000000
1.066469716303641	151.0	1000000
1.0665309104671783	156.0	1000000
1.0665337774452013	94.0	1000000
1.066621550357802	42.0	1000000
1.0667264785891637	116.0	1000000
1.0667535742017922	141.0	1000000
1.0667887851649451	108.0	1000000
1.066808417768653	147.0	1000000
1.0670812241783525	161.0	1000000
1.0670914455046456	68.0	1000000
1.067267325566536	166.0	1000000
1.0673921764688492	156.0	1000000
1.0678412811535378	201.0	1000000
1.0678753161198042	129.0	1000000
1.068042375279716	116.0	1000000
1.0680838244568212	78.0	1000000
1.0681134187733459	209.0	1000000
1.068163499911878	138.0	1000000
1.0682084061359416	62.0	1000000
1.068234932854756	190.0	1000000
1.0682712798901208	176.0	1000000
1.0682763338849108	105.0	1000000
1.0683003646783136	95.0	1000000
1.068479249313222	180.0	1000000
1.068761851320383	171.0	1000000
1.0687798194127898	268.0	1000000
1.0688018401030517	65.0	1000000
1.0688297947319494	219.0	1000000
1.069206623663406	231.0	1000000
1.0692409665483358	20.0	1000000
1.0692968103104934	262.0	1000000
1.069582963035869	68.0	1000000
1.0696255813800288	52.0	1000000
1.0699480370594971	112.0	1000000
1.0700695058244294	162.0	1000000
1.0703653416856354	82.0	1000000
1.07041668273523	69.0	1000000
1.0704844613874058	53.0	1000000
1.070556671203044	89.0	1000000
1.0706287411985724	157.0	1000000
1.0706757620588223	56.0	1000000
1.0706876384932054	139.0	1000000
1.0707727136907628	64.0	1000000
1.0708788206850692	204.0	1000000
1.0709058374147709	111.0	1000000
1.0710752955178156	83.0	1000000
1.0710841107303606	134.0	1000000
1.0710875915567566	139.0	1000000
1.0710936692263493	132.0	1000000
1.0711918339641464	118.0	1000000
1.0714427621235425	141.0	1000000
1.0714652602173822	112.0	1000000
1.0715167733596074	76.0	1000000
1.071523877983148	57.0	1000000
1.0716820202349728	83.0	1000000
1.0721341544197447	213.0	1000000
1.0723897147565766	156.0	1000000
1.0727665256817271	58.0	1000000
1.0727862538838986	96.0	1000000
1.0728150950266635	72.0	1000000
1.072907891614672	53.0	1000000
1.0730526913658365	210.0	1000000
1.0732283375733904	60.0	1000000
1.0733305357219092	87.0	1000000
1.073334213250687	227.0	1000000
1.0733959920112288	144.0	1000000
1.073396965349935	203.0	1000000
1.073430884480732	136.0	1000000
1.0740078625095548	85.0	1000000
1.0741525414486903	18.0	1000000
1.0741642901826334	166.0	1000000
1.0741688266347331	276.0	1000000
1.0742163634109372	154.0	1000000
1.0742551638749591	81.0	1000000
1.0744229903108278	112.0	1000000
1.074596032866312	73.0	1000000
1.0746071860161943	78.0	1000000
1.0747086475503789	178.0	1000000
1.0748053964998705	135.0	1000000
1.0750312643827011	68.0	1000000
1.0750607172191242	52.0	1000000
1.075109153467866	164.0	1000000
1.075223456774397	121.0	1000000
1.0755663048904591	222.0	1000000
1.0760104004635882	228.0	1000000
1.0767169481442758	68.0	1000000
1.076892033772264	78.0	1000000
1.077119573928448	102.0	1000000
1.0771785031107421	128.0	1000000
1.0772021351745733	105.0	1000000
1.0772312283954508	96.0	1000000
1.077246573996821	77.0	1000000
1.0774221944439557	82.0	1000000
1.0774945127054183	87.0	1000000
1.0775698551344566	33.0	1000000
1.077940455617291	77.0	1000000
1.0779748269262048	232.0	1000000
1.0780330480535367	97.0	1000000
1.0781671304352938	106.0	1000000
1.078274139416794	141.0	1000000
1.0782843558867024	118.0	1000000
1.0785152300527026	97.0	1000000
1.0788430176649315	69.0	1000000
1.0789219148964992	53.0	1000000
1.079042294315132	106.0	1000000
1.0790601596725242	81.0	1000000
1.0791946042591032	148.0	1000000
1.0794077757130849	37.0	1000000
1.07941279379149	163.0	1000000
1.079454889828302	41.0	1000000
1.079495061988983	101.0	1000000
1.0797139380651464	84.0	1000000
1.0799882047374294	51.0	1000000
1.0800762945144036	77.0	1000000
1.0800818357106232	221.0	1000000
1.080106639797235	38.0	1000000
1.0801220538877008	108.0	1000000
1.08015455503793	172.0	1000000
1.0803189086688103	156.0	1000000
1.080341619703999	114.0	1000000
1.0806888078419932	59.0	1000000
1.0807354184279512	137.0	1000000
1.080779354362921	135.0	1000000
1.080855818772516	179.0	1000000
1.081050988929014	88.0	1000000
1.0811772998317306	142.0	1000000
1.081247816910151	165.0	1000000
1.081591076683234	104.0	1000000
1.0816979324383644	132.0	1000000
1.081802242614014	112.0	1000000
1.0818835294048954	77.0	1000000
1.0819197709743602	225.0	1000000
1.0820700181184877	77.0	1000000
1.0821614979304377	130.0	1000000
1.0823390068536771	208.0	1000000
1.0823413257639505	150.0	1000000
1.0823714304166705	107.0	1000000
1.0825817826574249	303.0	1000000
1.0827166950739673	96.0	1000000
1.0828134929395108	140.0	1000000
1.0829260732107118	196.0	1000000
1.0832716809177636	117.0	1000000
1.0832889554299476	90.0	1000000
1.0833060209636929	56.0	1000000
1.0834113100116032	10.0	1000000
1.083442300991992	162.0	1000000
1.0835554479379814	243.0	1000000
1.083569664838263	36.0	1000000
1.0835789578000097	127.0	1000000
1.0836566486601336	131.0	1000000
1.0837259643558277	98.0	1000000
1.0837299075337137	25.0	1000000
1.0839289820286488	69.0	1000000
1.0840639516363828	129.0	1000000
1.0841245317034138	69.0	1000000
1.0841329005759481	75.0	1000000
1.0841351028862052	79.0	1000000
1.084246998512788	100.0	1000000
1.0843602487636557	104.0	1000000
1.0844055952844376	32.0	1000000
1.0844077263963119	155.0	1000000
1.0844950894998595	102.0	1000000
1.084782453900597	114.0	1000000
1.0850317984600184	116.0	1000000
1.0850743224668682	141.0	1000000
1.085560947073371	118.0	1000000
1.0855740870186077	48.0	1000000
1.085593701742961	98.0	1000000
1.085664507789638	142.0	1000000
1.0858465248337237	72.0	1000000
1.085874555790589	114.0	1000000
1.0860548532482226	62.0	1000000
1.0861418968482002	93.0	1000000
1.0863426295557774	135.0	1000000
1.0863799466350224	47.0	1000000
1.086447545084643	129.0	1000000
1.0865090534455095	125.0	1000000
1.0866795618194791	112.0	1000000
1.0866976775883732	90.0	1000000
1.086746137860227	105.0	1000000
1.0867648264465937	95.0	1000000
1.0868377837667975	93.0	1000000
1.0869770733164126	78.0	1000000
1.0873234595146697	121.0	1000000
1.0873549549828283	134.0	1000000
1.0874197243690422	118.0	1000000
1.0874264846063584	102.0	1000000
1.0874625867634815	81.0	1000000
1.0875008374578217	60.0	1000000
1.0876779593394057	188.0	1000000
1.0877389487126528	158.0	1000000
1.0877855076138567	108.0	1000000
1.0878769296501505	76.0	1000000
1.0878939302647077	124.0	1000000
1.0879985609774732	160.0	1000000
1.0883891227549811	62.0	1000000
1.0885189155456274	113.0	1000000
1.0885498565216458	166.0	1000000
1.0886280285259278	89.0	1000000
1.088788322764766	86.0	1000000
1.0889050395574982	208.0	1000000
1.0891231170773732	125.0	1000000
1.0891609473812287	124.0	1000000
1.0892044651272066	132.0	1000000
1.089273086275406	277.0	1000000
1.0893366525791488	125.0	1000000
1.089352791955652	210.0	1000000
1.089418003445501	113.0	1000000
1.0895521738404597	29.0	1000000
1.0895648144259082	181.0	1000000
1.0896125966308854	34.0	1000000
1.089665796966042	125.0	1000000
1.0896814460094757	166.0	1000000
1.0899004323011876	88.0	1000000
1.0899496684990275	152.0	1000000
1.0900409090892784	170.0	1000000
1.0901832019080735	161.0	1000000
1.0901965242149207	82.0	1000000
1.090362578609412	54.0	1000000
1.090497353696941	200.0	1000000
1.0909686981369149	145.0	1000000
1.09103596339452	72.0	1000000
1.0912103830137996	130.0	1000000
1.091407953367194	207.0	1000000
1.0915607259264808	32.0	1000000
1.09163096103137	105.0	1000000
1.0917829176900216	154.0	1000000
1.0918111474992789	94.0	1000000
1.0919587165136044	19.0	1000000
1.0920594420796554	80.0	1000000
1.0921624263515124	174.0	1000000
1.0922796928089005	87.0	1000000
1.0922894542303436	36.0	1000000
1.0923591344092192	211.0	1000000
1.0926605749828462	144.0	1000000
1.0928170687534462	63.0	1000000
1.0928230799750844	76.0	1000000
1.0929482810116848	141.0	1000000
1.0930780134916191	85.0	1000000
1.0930956733291008	26.0	1000000
1.0931317209837008	192.0	1000000
1.093318819598978	152.0	1000000
1.0934263509105788	319.0	1000000
1.0938192874073265	56.0	1000000
1.0942284844966557	98.0	1000000
1.0943107650152752	93.0	1000000
1.0943211515250264	219.0	1000000
1.094334405811129	114.0	1000000
1.0943793823418575	103.0	1000000
1.094830574323821	188.0	1000000
1.094879159103534	96.0	1000000
1.0950117910106836	135.0	1000000
1.09528605069288	92.0	1000000
1.095348606902959	162.0	1000000
1.0953543877579557	209.0	1000000
1.0957226670240692	46.0	1000000
1.0957956614051123	62.0	1000000
1.095983736998892	57.0	1000000
1.0960345402699625	170.0	1000000
1.0961291645024376	128.0	1000000
1.096150402062556	124.0	1000000
1.096158280355273	135.0	1000000
1.0961950925106274	141.0	1000000
1.0965358775803329	230.0	1000000
1.0965858560128674	69.0	1000000
1.0967572504612528	318.0	1000000
1.096802820968227	68.0	1000000
1.0972284783061717	120.0	1000000
1.0973387634871463	201.0	1000000
1.0973901395755044	7.0	1000000
1.0974146054024785	122.0	1000000
1.0976504635829945	31.0	1000000
1.097727970889918	321.0	1000000
1.097782647296265	317.0	1000000
1.0979814331770692	204.0	1000000
1.097982593826607	109.0	1000000
1.097982885637824	131.0	1000000
1.0980719831822947	141.0	1000000
1.0981171957105575	248.0	1000000
1.0982905762854562	90.0	1000000
1.098330314644068	131.0	1000000
1.098379121168598	160.0	1000000
1.0984218911130699	179.0	1000000
1.098563785095778	173.0	1000000
1.0985642961310291	115.0	1000000
1.0988104742438722	68.0	1000000
1.0988745412915355	240.0	1000000
1.0988862430977433	127.0	1000000
1.099064777046588	127.0	1000000
1.0993377271147118	99.0	1000000
1.099341246571067	215.0	1000000
1.0993790177781384	113.0	1000000
1.099498204155815	135.0	1000000
1.0996974531692365	72.0	1000000
1.0997735749822954	130.0	1000000
1.099875712581576	100.0	1000000
1.0998959421790324	71.0	1000000
1.0999198589877923	156.0	1000000
1.0999668460576704	186.0	1000000
1.0999731067078873	206.0	1000000
1.1000876353939333	49.0	1000000
1.1002999351452394	33.0	1000000
1.1003647828916254	94.0	1000000
1.1003980973850838	63.0	1000000
1.1006311019374824	179.0	1000000
1.1006907936789403	127.0	1000000
1.1007956080176509	90.0	1000000
1.1008282216330607	149.0	1000000
1.1009200143961142	114.0	1000000
1.10117596562432	114.0	1000000
1.1012880583262044	165.0	1000000
1.1015136887049723	20.0	1000000
1.1017615178140605	95.0	1000000
1.1018155296901069	109.0	1000000
1.1019183055138244	78.0	1000000
1.1020179198004425	131.0	1000000
1.1020298524060297	157.0	1000000
1.1021684898556499	166.0	1000000
1.1021892432087312	57.0	1000000
1.1023158272218088	184.0	1000000
1.102363878289637	88.0	1000000
1.1025696506820382	96.0	1000000
1.1027298142749422	28.0	1000000
1.1027366783224901	227.0	1000000
1.1027747079979895	85.0	1000000
1.1028603788159619	72.0	1000000
1.1028633099710383	44.0	1000000
1.1029704921394097	174.0	1000000
1.1032229803913136	233.0	1000000
1.1032961370053576	102.0	1000000
1.1034757831431117	93.0	1000000
1.103618752510564	66.0	1000000
1.1036558368281186	56.0	1000000
1.1036815590092162	101.0	1000000
1.1037061645054185	267.0	1000000
1.1038358644443171	106.0	1000000
1.103900898827773	94.0	1000000
1.103957554531573	90.0	1000000
1.1039858973652497	159.0	1000000
1.1040491074972132	67.0	1000000
1.1040641016384123	148.0	1000000
1.104403703295513	149.0	1000000
1.1044198416781763	36.0	1000000
1.1044552404754049	247.0	1000000
1.104545189464751	185.0	1000000
1.1045838286235623	83.0	1000000
1.1045854271011004	143.0	1000000
1.1046353634762054	129.0	1000000
1.1046360346930395	71.0	1000000
1.104643967069169	45.0	1000000
1.104680067114073	186.0	1000000
1.1047051753335189	145.0	1000000
1.1048905347931122	42.0	1000000
1.1049237417233089	90.0	1000000
1.1050355578585285	86.0	1000000
1.105095382295088	66.0	1000000
1.105144398562751	176.0	1000000
1.1051542632529625	65.0	1000000
1.1053131241175809	54.0	1000000
1.105326374079319	78.0	1000000
1.1055934962327494	53.0	1000000
1.1057589789583993	71.0	1000000
1.105872710217905	72.0	1000000
1.1059816510428615	186.0	1000000
1.1060455612137334	76.0	1000000
1.106254997866806	162.0	1000000
1.106261218738033	75.0	1000000
1.1064051487593591	127.0	1000000
1.1064392556552058	103.0	1000000
1.1066436681203309	126.0	1000000
1.106651156435886	111.0	1000000
1.1066531274911071	122.0	1000000
1.106829048584598	85.0	1000000
1.1069035416287751	116.0	1000000
1.1069874961128687	100.0	1000000
1.107141097682975	81.0	1000000
1.1072060670623975	31.0	1000000
1.1072357572925258	59.0	1000000
1.1073331129530553	273.0	1000000
1.1074236192158162	266.0	1000000
1.1074342498670042	113.0	1000000
1.1074685161937985	146.0	1000000
1.107653869299662	83.0	1000000
1.107809551646323	62.0	1000000
1.107870087245252	143.0	1000000
1.1079026842142838	121.0	1000000
1.108053265170448	161.0	1000000
1.1081278487855508	198.0	1000000
1.1082377459580195	174.0	1000000
1.1082608124215634	123.0	1000000
1.1083204287299826	89.0	1000000
1.1083527007586509	173.0	1000000
1.108362671344851	210.0	1000000
1.1083814095212272	128.0	1000000
1.1083952887301642	227.0	1000000
1.1085293012999269	58.0	1000000
1.1086369847882356	146.0	1000000
1.108742777434481	145.0	1000000
1.108746454639974	184.0	1000000
1.1088270679055692	177.0	1000000
1.1088679147346427	258.0	1000000
1.1091167373990876	34.0	1000000
1.1091531673718311	148.0	1000000
1.1091865870786002	135.0	1000000
1.1095522008707441	90.0	1000000
1.1096774122602195	161.0	1000000
1.1097045523360471	156.0	1000000
1.1099744319348006	57.0	1000000
1.1102628271522903	139.0	1000000
1.1103902645735473	26.0	1000000
1.1105804321895023	136.0	1000000
1.1106146775318506	168.0	1000000
1.1107134270849286	156.0	1000000
1.1108384959617648	91.0	1000000
1.110865384079382	244.0	1000000
1.1108986321347656	125.0	1000000
1.1110904516172773	133.0	1000000
1.1112114683261352	76.0	1000000
1.1114043929759143	236.0	1000000
1.111431840735018	91.0	1000000
1.1115334145749405	151.0	1000000
1.111618873915546	176.0	1000000
1.1116380286805143	146.0	1000000
1.1116528800768894	133.0	1000000
1.1117858645659442	163.0	1000000
1.1118478281575186	94.0	1000000
1.1118720016684889	191.0	1000000
1.1121149070614842	110.0	1000000
1.1124821582847897	144.0	1000000
1.1126389146464764	70.0	1000000
1.11265460762877	110.0	1000000
1.1126925406693884	84.0	1000000
1.1130311819894625	127.0	1000000
1.1132323232762344	111.0	1000000
1.113304063577166	126.0	1000000
1.1133326782253172	45.0	1000000
1.1135036559902898	135.0	1000000
1.1136212313511504	165.0	1000000
1.1139592008693442	155.0	1000000
1.1140892678574867	33.0	1000000
1.1140925826203714	98.0	1000000
1.114169683550664	111.0	1000000
1.1142016158342851	85.0	1000000
1.11438195731849	66.0	1000000
1.1143829116747663	164.0	1000000
1.114512046143509	118.0	1000000
1.1147497132131892	66.0	1000000
1.1148666073080695	23.0	1000000
1.1151396528975035	70.0	1000000
1.1151497783839677	104.0	1000000
1.1154470835694859	103.0	1000000
1.115455986610382	69.0	1000000
1.1156037512272872	196.0	1000000
1.1156542537677283	171.0	1000000
1.1159110956171112	60.0	1000000
1.115916602965905	150.0	1000000
1.1160744803236864	93.0	1000000
1.1163120937965596	65.0	1000000
1.116511205599905	149.0	1000000
1.1166686239068553	104.0	1000000
1.1166867644195109	58.0	1000000
1.1167595008744864	108.0	1000000
1.1167836104199265	200.0	1000000
1.116810955595907	143.0	1000000
1.1170846063318316	148.0	1000000
1.1172934475852832	145.0	1000000
1.1173239124215946	95.0	1000000
1.117352097384757	118.0	1000000
1.1173612457225826	161.0	1000000
1.1175166660317166	288.0	1000000
1.1178425136209786	349.0	1000000
1.117892482711197	135.0	1000000
1.1179805158876528	65.0	1000000
1.1181400223949114	126.0	1000000
1.1182164381364104	62.0	1000000
1.1183295297569624	70.0	1000000
1.1183549450426742	194.0	1000000
1.1183900840498482	59.0	1000000
1.1184051260236083	101.0	1000000
1.118450125423731	129.0	1000000
1.1184927372532814	107.0	1000000
1.1187064397402071	118.0	1000000
1.1187385492110753	155.0	1000000
1.1188695892601137	48.0	1000000
1.11890148112571	110.0	1000000
1.1189337306481009	78.0	1000000
1.1189840751776885	43.0	1000000
1.11902780564452	94.0	1000000
1.119279302954601	250.0	1000000
1.1194818678879788	63.0	1000000
1.11953637085798	127.0	1000000
1.1195524739589648	137.0	1000000
1.1195550727353716	125.0	1000000
1.119557202059128	102.0	1000000
1.1196456791763998	211.0	1000000
1.1196551395606256	146.0	1000000
1.1197806587926469	86.0	1000000
1.1198228770047156	82.0	1000000
1.1198396491987324	91.0	1000000
1.119863988573642	182.0	1000000
1.1200263735048357	73.0	1000000
1.1201053367760474	120.0	1000000
1.1201132364874469	160.0	1000000
1.1201406019010038	23.0	1000000
1.1201474327765433	163.0	1000000
1.120161103017579	85.0	1000000
1.1202840082010588	107.0	1000000
1.1202880975146474	196.0	1000000
1.1204085653191334	47.0	1000000
1.1205228673116432	37.0	1000000
1.1205661989973517	152.0	1000000
1.1207305487316384	194.0	1000000
1.1208867641302498	104.0	1000000
1.1209359091299982	114.0	1000000
1.120958289833537	120.0	1000000
1.1209640449984035	72.0	1000000
1.121297304381548	95.0	1000000
1.1216454644288896	123.0	1000000
1.1218128888333083	156.0	1000000
1.1219007999164283	175.0	1000000
1.1219273879751592	79.0	1000000
1.1221640715946664	89.0	1000000
1.1222834342349308	140.0	1000000
1.1224104218320587	189.0	1000000
1.1224215408230112	146.0	1000000
1.1225322368407749	115.0	1000000
1.1225489752030928	183.0	1000000
1.1226661335063859	75.0	1000000
1.1226938762276553	251.0	1000000
1.1227445736833048	183.0	1000000
1.122761515740462	184.0	1000000
1.1228432858097022	152.0	1000000
1.1228673195699328	126.0	1000000
1.1229310912619557	62.0	1000000
1.123058513909526	110.0	1000000
1.1233220792559253	139.0	1000000
1.123399940073465	93.0	1000000
1.1234030781853337	201.0	1000000
1.1235456217774304	83.0	1000000
1.123553954948958	89.0	1000000
1.1237046265524744	69.0	1000000
1.12380592591535	147.0	1000000
1.1238690745232511	86.0	1000000
1.123922056032708	85.0	1000000
1.124011911748096	137.0	1000000
1.1240433044508205	175.0	1000000
1.124052956750429	92.0	1000000
1.1244732454936714	119.0	1000000
1.1245196387740888	36.0	1000000
1.1245405556853334	114.0	1000000
1.1246002728167983	25.0	1000000
1.1246890716034694	82.0	1000000
1.1247215523717993	141.0	1000000
1.1248747895614215	74.0	1000000
1.1249476480542648	65.0	1000000
1.1250723229777329	115.0	1000000
1.1254023969134743	65.0	1000000
1.1256315336597753	129.0	1000000
1.1257367811879235	68.0	1000000
1.1257989494708756	79.0	1000000
1.1258965436618902	105.0	1000000
1.1259050046614756	157.0	1000000
1.1259601287821002	230.0	1000000
1.1260573062422257	160.0	1000000
1.1260690376416298	91.0	1000000
1.1260909933359635	43.0	1000000
1.1261808930762531	90.0	1000000
1.1261997965988668	135.0	1000000
1.126241669256903	28.0	1000000
1.1262583352300355	93.0	1000000
1.12628809233951	185.0	1000000
1.1263133073011622	118.0	1000000
1.1263573742040474	88.0	1000000
1.1265386510805941	42.0	1000000
1.1266118427540026	74.0	1000000
1.1266841648387185	96.0	1000000
1.1267125326322	101.0	1000000
1.1270445791517163	153.0	1000000
1.1271036868932418	62.0	1000000
1.127190600583062	137.0	1000000
1.1272085856992784	133.0	1000000
1.1273160371324955	106.0	1000000
1.127328391060248	125.0	1000000
1.1275107563854028	20.0	1000000
1.127726572315436	162.0	1000000
1.1282986137457398	107.0	1000000
1.1283768557733933	178.0	1000000
1.1285375374264055	169.0	1000000
1.1285394176883523	157.0	1000000
1.1286820412696472	108.0	1000000
1.1288816920488505	115.0	1000000
1.1290923060048188	139.0	1000000
1.1292739137911685	44.0	1000000
1.1293942469710352	164.0	1000000
1.1294611209881995	60.0	1000000
1.1295877027107342	144.0	1000000
1.1296274017861831	130.0	1000000
1.1296879331455714	65.0	1000000
1.1297366914988551	13.0	1000000
1.1299318915451322	68.0	1000000
1.1305004221838768	235.0	1000000
1.1307171550265545	189.0	1000000
1.1307196738931045	137.0	1000000
1.1309221660166875	209.0	1000000
1.131074703668696	89.0	1000000
1.1313619360200935	173.0	1000000
1.1314766877847149	97.0	1000000
1.1315956381994816	177.0	1000000
1.131596544709642	189.0	1000000
1.1317227034359236	97.0	1000000
1.1317917836759752	170.0	1000000
1.1318114143223026	125.0	1000000
1.1318464130197972	85.0	1000000
1.1320829314468075	146.0	1000000
1.1321149692910124	114.0	1000000
1.132132864533145	98.0	1000000
1.1321864046957344	119.0	1000000
1.1324324044471437	219.0	1000000
1.1325005524037648	98.0	1000000
1.1325635076198823	192.0	1000000
1.1328660741496197	159.0	1000000
1.1328949497938514	224.0	1000000
1.1329862970163391	109.0	1000000
1.1330696705151335	50.0	1000000
1.1333331078666404	220.0	1000000
1.1334370138054726	13.0	1000000
1.133486775041176	69.0	1000000
1.1334982526130384	122.0	1000000
1.1335603109102923	236.0	1000000
1.1337297931921215	34.0	1000000
1.1338441895938247	95.0	1000000
1.133867678348042	34.0	1000000
1.1341958992451069	79.0	1000000
1.1342066914538935	133.0	1000000
1.1342756314115368	114.0	1000000
1.1343121753328758	154.0	1000000
1.1343957588903648	120.0	1000000
1.1344176876257626	131.0	1000000
1.1345585510386935	146.0	1000000
1.1346772464591788	124.0	1000000
1.1346877341714263	84.0	1000000
1.1348460560518223	205.0	1000000
1.1348905045514377	151.0	1000000
1.1351813427047832	329.0	1000000
1.1352072595016836	183.0	1000000
1.1353434752258016	53.0	1000000
1.1353646692852366	94.0	1000000
1.1354152146556005	127.0	1000000
1.1356658742075645	132.0	1000000
1.1356714975378344	149.0	1000000
1.1358076878137142	187.0	1000000
1.1363871713659182	138.0	1000000
1.1364141589757142	169.0	1000000
1.136786553151561	156.0	1000000
1.1368040592082305	104.0	1000000
1.1368450149841305	97.0	1000000
1.1370889618981757	144.0	1000000
1.1372573710846026	51.0	1000000
1.1372909158226716	138.0	1000000
1.1373637030924475	55.0	1000000
1.1375923218084392	315.0	1000000
1.137694687757165	56.0	1000000
1.1378367660729285	28.0	1000000
1.1379319781957478	153.0	1000000
1.137944507691596	118.0	1000000
1.1380417500621125	167.0	1000000
1.138432458941525	66.0	1000000
1.1385720767365142	43.0	1000000
1.138573906944062	187.0	1000000
1.1387555036913497	53.0	1000000
1.1390718300421985	152.0	1000000
1.1391524321517867	15.0	1000000
1.1391671155592478	97.0	1000000
1.1391815142557178	118.0	1000000
1.1392671039863318	20.0	1000000
1.1393324064777992	128.0	1000000
1.1395951648524791	69.0	1000000
1.1396493458195995	153.0	1000000
1.139679751812655	98.0	1000000
1.1397268128387152	98.0	1000000
1.13993486913512	161.0	1000000
1.139945948046698	182.0	1000000
1.1399938139429353	228.0	1000000
1.1400312364103662	151.0	1000000
1.1400720877177193	93.0	1000000
1.1401991892093717	15.0	1000000
1.140258226165867	159.0	1000000
1.1404864248136384	151.0	1000000
1.1404952191679958	103.0	1000000
1.1406903503057162	181.0	1000000
1.1407743871506495	183.0	1000000
1.1408837272634873	51.0	1000000
1.1409249931500227	169.0	1000000
1.1410033579263192	207.0	1000000
1.1412301423721352	132.0	1000000
1.1413804171307176	74.0	1000000
1.1414285511783393	84.0	1000000
1.1414742249467038	158.0	1000000
1.1415907402079224	185.0	1000000
1.1417851632465568	125.0	1000000
1.1418638388860054	145.0	1000000
1.142002737419438	132.0	1000000
1.1420261740308053	150.0	1000000
1.1421014650094719	182.0	1000000
1.1422413862165457	204.0	1000000
1.1422540526730172	78.0	1000000
1.1424198936577414	102.0	1000000
1.1426003547284678	129.0	1000000
1.1426015941363774	198.0	1000000
1.1426372758605101	234.0	1000000
1.1427292838720915	230.0	1000000
1.1429169854320471	63.0	1000000
1.1429556390725448	149.0	1000000
1.1430757914986729	211.0	1000000
1.143081698427424	188.0	1000000
1.1432244960549178	278.0	1000000
1.1432732215465005	114.0	1000000
1.1433431588117748	76.0	1000000
1.1433565626330675	128.0	1000000
1.1435131330193928	191.0	1000000
1.1437286261616593	208.0	1000000
1.1438930775323988	40.0	1000000
1.1439698201271329	119.0	1000000
1.1442424537462659	136.0	1000000
1.1445079182282245	118.0	1000000
1.1445828477105129	52.0	1000000
1.144653753408498	169.0	1000000
1.1446695684833572	123.0	1000000
1.1447202591959722	116.0	1000000
1.1447432999416294	164.0	1000000
1.1447563220966837	94.0	1000000
1.144776432975882	79.0	1000000
1.1448512316371369	131.0	1000000
1.14497529589141	131.0	1000000
1.14522047606344	43.0	1000000
1.1456579278616563	90.0	1000000
1.1456612842557536	78.0	1000000
1.145670565222467	131.0	1000000
1.1463345412474035	168.0	1000000
1.146379321926261	115.0	1000000
1.146402691372184	181.0	1000000
1.1464651971901954	97.0	1000000
1.1466060747259843	93.0	1000000
1.1466705551987146	120.0	1000000
1.1469826168821131	98.0	1000000
1.1469979834916642	135.0	1000000
1.1470178836145963	142.0	1000000
1.1470662178003308	113.0	1000000
1.147236511736666	181.0	1000000
1.14741549648779	33.0	1000000
1.1474897959309118	115.0	1000000
1.1476328669278963	83.0	1000000
1.1477018041587304	117.0	1000000
1.1477210667549451	128.0	1000000
1.1477229829163484	125.0	1000000
1.1478146829170957	76.0	1000000
1.1480024696325857	160.0	1000000
1.1481768467850246	140.0	1000000
1.1482091527713414	53.0	1000000
1.1483138159980006	96.0	1000000
1.1484427341167025	152.0	1000000
1.1485115702881392	69.0	1000000
1.1486159676232353	69.0	1000000
1.1489031234323468	171.0	1000000
1.149001535390358	163.0	1000000
1.1490326807835762	149.0	1000000
1.1490787869316916	102.0	1000000
1.149078964315161	63.0	1000000
1.1492182813552556	102.0	1000000
1.1493056362609635	113.0	1000000
1.1493888752460903	119.0	1000000
1.149403895911982	201.0	1000000
1.1496033267776635	115.0	1000000
1.1496632705255765	47.0	1000000
1.149835671183658	193.0	1000000
1.1498475132088828	38.0	1000000
1.1499403314478376	181.0	1000000
1.1500100989460218	41.0	1000000
1.15023065163977	120.0	1000000
1.1503010210798976	118.0	1000000
1.1503887610893706	100.0	1000000
1.1503898225271227	145.0	1000000
1.1504219261389659	96.0	1000000
1.1504990802074446	101.0	1000000
1.150512855657063	147.0	1000000
1.1505881102089093	156.0	1000000
1.1507899560290908	193.0	1000000
1.1508072264762699	197.0	1000000
1.1508316880808849	183.0	1000000
1.1509389932872207	158.0	1000000
1.1510061943970538	146.0	1000000
1.151019845863571	156.0	1000000
1.151034198589182	85.0	1000000
1.151055979381145	147.0	1000000
1.1512942629026626	110.0	1000000
1.1514452578619312	203.0	1000000
1.151557298701882	42.0	1000000
1.1516482450626149	37.0	1000000
1.1516623778466109	290.0	1000000
1.1516759134664951	170.0	1000000
1.1517382183502871	124.0	1000000
1.151994687910445	166.0	1000000
1.152264723662356	122.0	1000000
1.1523248733761806	171.0	1000000
1.152405661189166	101.0	1000000
1.1524226430155606	125.0	1000000
1.1528945133580022	67.0	1000000
1.1531017283060092	304.0	1000000
1.153122816093552	181.0	1000000
1.1532432382344957	116.0	1000000
1.1534357505842898	85.0	1000000
1.153448512333179	39.0	1000000
1.1536101241608734	182.0	1000000
1.1537317611756428	193.0	1000000
1.1537908771372465	131.0	1000000
1.1538750894459808	95.0	1000000
1.1539085902489834	125.0	1000000
1.1540194281583107	124.0	1000000
1.1540550631653592	241.0	1000000
1.154064174922703	19.0	1000000
1.154067588906951	230.0	1000000
1.154136488788681	152.0	1000000
1.1541689221410785	65.0	1000000
1.1541705671472355	251.0	1000000
1.1541783010292503	170.0	1000000
1.154209019140366	175.0	1000000
1.154209441532707	226.0	1000000
1.1544320084818578	172.0	1000000
1.154876881073696	74.0	1000000
1.154923466499171	278.0	1000000
1.1549526956226297	63.0	1000000
1.1551519713262175	149.0	1000000
1.1551989225295325	52.0	1000000
1.1551999030506352	216.0	1000000
1.1553441914373777	113.0	1000000
1.155378362354991	249.0	1000000
1.1554197991402606	72.0	1000000
1.1554466988674121	107.0	1000000
1.1554736962869745	92.0	1000000
1.1555260084295833	138.0	1000000
1.1555993200144257	338.0	1000000
1.155620749026804	76.0	1000000
1.155644666001507	76.0	1000000
1.1556606405913885	157.0	1000000
1.1556788874665744	50.0	1000000
1.1557711496397292	100.0	1000000
1.155976467662438	141.0	1000000
1.1560104205501656	190.0	1000000
1.1560260248918701	29.0	1000000
1.156184688847263	62.0	1000000
1.156358396550364	124.0	1000000
1.156426628528209	83.0	1000000
1.1564613031517093	201.0	1000000
1.1567230447174213	75.0	1000000
1.1572356873135383	128.0	1000000
1.1572625145139206	55.0	1000000
1.1573100935280407	41.0	1000000
1.1573420619306658	153.0	1000000
1.1573566924848993	31.0	1000000
1.1574605024241371	105.0	1000000
1.1575345231157077	70.0	1000000
1.1575369522152763	71.0	1000000
1.157644572845329	127.0	1000000
1.157780600192048	137.0	1000000
1.1577888619894656	126.0	1000000
1.1581960849144042	75.0	1000000
1.1583147342735431	113.0	1000000
1.1584084621526567	336.0	1000000
1.1585029398576363	127.0	1000000
1.1585619689585998	181.0	1000000
1.1585673412405375	62.0	1000000
1.1586040259613757	113.0	1000000
1.158876055440358	108.0	1000000
1.159017247255827	82.0	1000000
1.1592096784238048	91.0	1000000
1.1595025040390712	32.0	1000000
1.1595032598671713	214.0	1000000
1.1598377515132614	160.0	1000000
1.1598783025775168	279.0	1000000
1.159909995812728	161.0	1000000
1.1600056264577372	155.0	1000000
1.1603786613219582	171.0	1000000
1.1605067518416836	108.0	1000000
1.1605076984709215	229.0	1000000
1.160578047539392	135.0	1000000
1.1605962566961634	96.0	1000000
1.160806423091394	97.0	1000000
1.1609015104036249	79.0	1000000
1.1609133653140415	204.0	1000000
1.1609668287822128	91.0	1000000
1.1612165441899998	90.0	1000000
1.1614559101897095	119.0	1000000
1.1617029075884435	129.0	1000000
1.1617314385785955	97.0	1000000
1.161913078216554	95.0	1000000
1.1620821601396227	70.0	1000000
1.1625006499901276	124.0	1000000
1.1625186209920415	210.0	1000000
1.1625595218735416	144.0	1000000
1.162560811694462	153.0	1000000
1.1627395525644597	123.0	1000000
1.1628255434159676	158.0	1000000
1.1628771800892503	92.0	1000000
1.162913260309564	187.0	1000000
1.1629437317038105	27.0	1000000
1.1630159443686368	198.0	1000000
1.1630445234947853	151.0	1000000
1.1631175572683905	50.0	1000000
1.1632192534449757	59.0	1000000
1.163264526585667	37.0	1000000
1.1632741219934064	56.0	1000000
1.163406506028101	99.0	1000000
1.163461004623365	76.0	1000000
1.1635806690966684	106.0	1000000
1.1635940041908572	161.0	1000000
1.1636417074395569	81.0	1000000
1.1637288736353617	105.0	1000000
1.1638276017791336	92.0	1000000
1.1640793732382984	193.0	1000000
1.1641374027239983	129.0	1000000
1.1641706833602714	208.0	1000000
1.1642047198214742	119.0	1000000
1.1642185006682833	85.0	1000000
1.1642384759737865	87.0	1000000
1.1642621848547838	63.0	1000000
1.1643504387264338	212.0	1000000
1.164354488215321	84.0	1000000
1.1643631923434703	122.0	1000000
1.1643667960833106	209.0	1000000
1.1645121321608778	321.0	1000000
1.164517915709979	62.0	1000000
1.1646030206116469	133.0	1000000
1.1647105312020725	171.0	1000000
1.1649328553093354	150.0	1000000
1.1649416034768447	44.0	1000000
1.1650999635432349	224.0	1000000
1.1652398048410653	79.0	1000000
1.1652544020445543	116.0	1000000
1.165276025492188	89.0	1000000
1.1652915494210572	119.0	1000000
1.1653244078802474	69.0	1000000
1.1653406581291257	60.0	1000000
1.1653998182282128	137.0	1000000
1.1655251713883057	119.0	1000000
1.1656266977372003	163.0	1000000
1.1656287706488118	214.0	1000000
1.1657064191670623	242.0	1000000
1.165732722525001	77.0	1000000
1.1658002160607983	169.0	1000000
1.1660530005427767	128.0	1000000
1.1660643338784422	117.0	1000000
1.166223558065397	86.0	1000000
1.1662813604971114	67.0	1000000
1.166364960751773	177.0	1000000
1.1664401217057598	125.0	1000000
1.1664573385509327	117.0	1000000
1.166475705989252	94.0	1000000
1.1665684153761942	162.0	1000000
1.1665833613828331	101.0	1000000
1.166599799828253	271.0	1000000
1.1667031959400784	110.0	1000000
1.166928808303188	96.0	1000000
1.1669348399765225	122.0	1000000
1.1669810265607592	64.0	1000000
1.167234021753507	180.0	1000000
1.1673360808883424	195.0	1000000
1.167454582643798	85.0	1000000
1.1675244830375242	89.0	1000000
1.1676259668307671	104.0	1000000
1.1676379418644771	43.0	1000000
1.16802051396975	121.0	1000000
1.1681849401144602	137.0	1000000
1.1682408029615523	89.0	1000000
1.1682717816606432	85.0	1000000
1.1685104358209362	90.0	1000000
1.1685152688469294	96.0	1000000
1.1687945490495524	162.0	1000000
1.16888277667388	129.0	1000000
1.1691344307825653	40.0	1000000
1.1693138800643572	194.0	1000000
1.1694767650812063	160.0	1000000
1.169634051431321	289.0	1000000
1.1698376327538509	103.0	1000000
1.1698989263083457	185.0	1000000
1.1699572970992425	86.0	1000000
1.1701333185005085	78.0	1000000
1.1702013639265827	120.0	1000000
1.1704983468454797	77.0	1000000
1.1705296680443684	111.0	1000000
1.1705744010737291	96.0	1000000
1.1706374536965627	84.0	1000000
1.1707295267822078	185.0	1000000
1.1708495548321571	155.0	1000000
1.1708887787102902	166.0	1000000
1.1709137086032997	135.0	1000000
1.1710653618380604	37.0	1000000
1.1712158690840822	141.0	1000000
1.1713058302350006	105.0	1000000
1.1713481312269882	125.0	1000000
1.171395451984136	126.0	1000000
1.1719020635536894	110.0	1000000
1.172053009980922	188.0	1000000
1.1721605072126198	230.0	1000000
1.1722631788176416	65.0	1000000
1.172308839917601	50.0	1000000
1.1724607497377917	291.0	1000000
1.1725329596934873	76.0	1000000
1.1726403475231204	152.0	1000000
1.1726550597332157	108.0	1000000
1.1728527083614129	64.0	1000000
1.1730630518546394	168.0	1000000
1.1731204369465245	296.0	1000000
1.173219750275012	81.0	1000000
1.1732213017641993	235.0	1000000
1.1733360096270848	70.0	1000000
1.1734108817237858	98.0	1000000
1.1734121595434894	98.0	1000000
1.173483955624386	155.0	1000000
1.1736326853125032	174.0	1000000
1.173915552279037	200.0	1000000
1.173999587596948	62.0	1000000
1.1741051878092996	75.0	1000000
1.1741103290678163	84.0	1000000
1.1741319360329512	113.0	1000000
1.1741973420561744	90.0	1000000
1.1742067072819242	193.0	1000000
1.1744081353313076	203.0	1000000
1.1744473882933515	72.0	1000000
1.1745319313185667	148.0	1000000
1.1747168713935543	45.0	1000000
1.1749137994272831	266.0	1000000
1.1750563661600946	69.0	1000000
1.1757686424473626	101.0	1000000
1.1758160255965762	154.0	1000000
1.1761701259500588	103.0	1000000
1.1762314408755403	89.0	1000000
1.1762668628194086	157.0	1000000
1.1763480026575053	131.0	1000000
1.176367035041517	152.0	1000000
1.176379801855734	126.0	1000000
1.1763800775197022	224.0	1000000
1.176397693679733	108.0	1000000
1.1764049306242759	80.0	1000000
1.176725255177835	220.0	1000000
1.1768515374749864	204.0	1000000
1.1769234011029237	209.0	1000000
1.176945067068082	91.0	1000000
1.1770118981518976	135.0	1000000
1.1771631831289522	75.0	1000000
1.177177861300567	244.0	1000000
1.177205374923279	86.0	1000000
1.1772073881182257	90.0	1000000
1.17734324601401	82.0	1000000
1.1778719900157342	219.0	1000000
1.177886565224907	151.0	1000000
1.1779720882035591	198.0	1000000
1.1781246543749733	72.0	1000000
1.1781672466491768	136.0	1000000
1.1783348654685142	85.0	1000000
1.1784808608963837	54.0	1000000
1.17853523503227	228.0	1000000
1.1785469595567046	115.0	1000000
1.178721999285043	68.0	1000000
1.1789708276312814	110.0	1000000
1.1792783492754495	133.0	1000000
1.1794952670684171	170.0	1000000
1.179661003633208	44.0	1000000
1.1797174327874485	67.0	1000000
1.1797387112580289	122.0	1000000
1.1801420081992091	210.0	1000000
1.1802903717523856	82.0	1000000
1.180323094793691	133.0	1000000
1.1804413943819467	87.0	1000000
1.1806195792138992	39.0	1000000
1.1806786432428482	147.0	1000000
1.1806928339097351	79.0	1000000
1.1809826414382036	219.0	1000000
1.180996091812904	101.0	1000000
1.1810119156890777	242.0	1000000
1.181088031973169	107.0	1000000
1.1811323685456578	58.0	1000000
1.1811947766487532	124.0	1000000
1.181373509186623	74.0	1000000
1.1814785861558466	180.0	1000000
1.181483692487581	92.0	1000000
1.1816280377803379	151.0	1000000
1.181642800818243	56.0	1000000
1.1818604630110183	142.0	1000000
1.181887937018581	163.0	1000000
1.1819049306061933	198.0	1000000
1.1819080224823957	253.0	1000000
1.182111652953199	40.0	1000000
1.182397696704667	94.0	1000000
1.182545937860163	35.0	1000000
1.1827550865022776	53.0	1000000
1.1828197160406788	114.0	1000000
1.1829071025254896	145.0	1000000
1.1829580147674963	67.0	1000000
1.1830409498449737	59.0	1000000
1.183184014067928	222.0	1000000
1.1832123084933963	137.0	1000000
1.1833472030734122	122.0	1000000
1.1833540945562548	165.0	1000000
1.183464097726567	190.0	1000000
1.183537671015002	100.0	1000000
1.183808482472552	86.0	1000000
1.1838202310478825	96.0	1000000
1.1838362518171188	84.0	1000000
1.1838379158623753	88.0	1000000
1.1841247776047106	113.0	1000000
1.184165193271455	119.0	1000000
1.1842709423772244	58.0	1000000
1.1844237420414503	117.0	1000000
1.1844247901982592	93.0	1000000
1.1846138395356058	306.0	1000000
1.1846164550547775	149.0	1000000
1.1846263462924511	16.0	1000000
1.184727892615386	74.0	1000000
1.184735891044983	184.0	1000000
1.1847896675628349	229.0	1000000
1.185030450757719	146.0	1000000
1.1851294733260145	197.0	1000000
1.1851929905487404	241.0	1000000
1.1852112860363304	212.0	1000000
1.1859050504640258	81.0	1000000
1.1860978595724498	103.0	1000000
1.1861960538394465	31.0	1000000
1.1862021571721817	205.0	1000000
1.1862669752174742	105.0	1000000
1.1862766363453212	152.0	1000000
1.1864764901548879	181.0	1000000
1.186628952902841	181.0	1000000
1.1867686011055547	227.0	1000000
1.1867827796747157	135.0	1000000
1.1868323416435995	181.0	1000000
1.1869897447612885	180.0	1000000
1.187053902340465	190.0	1000000
1.1872080634730342	52.0	1000000
1.1872136879912791	120.0	1000000
1.18725415384244	98.0	1000000
1.1872701046084773	81.0	1000000
1.187393708730304	159.0	1000000
1.1874125120155394	161.0	1000000
1.1875073406849204	224.0	1000000
1.1875732533482743	313.0	1000000
1.1875920342831972	103.0	1000000
1.1877175024003075	139.0	1000000
1.1877957526496608	84.0	1000000
1.1878215816037418	71.0	1000000
1.1878388424725612	131.0	1000000
1.1879133973972902	66.0	1000000
1.187927907408854	258.0	1000000
1.1879390396039982	27.0	1000000
1.187978900865548	104.0	1000000
1.1880217040082963	182.0	1000000
1.1880422234761503	139.0	1000000
1.1880449745253443	110.0	1000000
1.1881582985921921	129.0	1000000
1.1882238633575688	103.0	1000000
1.188288612635198	129.0	1000000
1.1885162566714564	84.0	1000000
1.1885744806845249	96.0	1000000
1.1886790677733452	142.0	1000000
1.1887113084462555	124.0	1000000
1.1887136493776442	269.0	1000000
1.1887578954899594	179.0	1000000
1.1888001224717506	34.0	1000000
1.1890012156047844	122.0	1000000
1.1891319580546351	71.0	1000000
1.1891733279622303	151.0	1000000
1.1893951816320056	126.0	1000000
1.189470510707728	39.0	1000000
1.1895108450320255	139.0	1000000
1.1895169320068453	110.0	1000000
1.1895403808544511	157.0	1000000
1.189541497099318	78.0	1000000
1.1895567604041422	71.0	1000000
1.1896159257770549	195.0	1000000
1.1897166135770412	88.0	1000000
1.1898355102676836	186.0	1000000
1.1899245625159771	121.0	1000000
1.1900205341878554	88.0	1000000
1.1902237509661064	88.0	1000000
1.190231305360529	61.0	1000000
1.190324371564838	178.0	1000000
1.1903617176606427	136.0	1000000
1.1904216182018623	52.0	1000000
1.1906226038114278	174.0	1000000
1.1907315024333012	113.0	1000000
1.190762644908347	70.0	1000000
1.1908296390366393	154.0	1000000
1.1909017067644545	81.0	1000000
1.191095223132734	111.0	1000000
1.191296553383176	89.0	1000000
1.1916792815860258	80.0	1000000
1.1917754756956298	210.0	1000000
1.1917951598304617	217.0	1000000
1.191986461061218	106.0	1000000
1.191991318662097	160.0	1000000
1.192076254517769	98.0	1000000
1.1920921101826392	62.0	1000000
1.192132827046367	98.0	1000000
1.1922561747889782	80.0	1000000
1.1922931991009773	101.0	1000000
1.1923509178044058	105.0	1000000
1.1924300356924935	35.0	1000000
1.1924367866336985	78.0	1000000
1.1924545576595251	165.0	1000000
1.1926597513663242	250.0	1000000
1.19271867238666	115.0	1000000
1.1928047890993363	175.0	1000000
1.1928212457589225	114.0	1000000
1.1933606552399807	49.0	1000000
1.1934573306701144	47.0	1000000
1.1935400301689445	52.0	1000000
1.1937106856622453	208.0	1000000
1.19373710799192	50.0	1000000
1.1937644629556423	150.0	1000000
1.193810731141017	57.0	1000000
1.193923370810281	62.0	1000000
1.1939586872056531	21.0	1000000
1.1940692078033184	107.0	1000000
1.1941136334468063	184.0	1000000
1.194147930136524	132.0	1000000
1.1941712586173776	100.0	1000000
1.1941862430605743	325.0	1000000
1.1942303841754152	200.0	1000000
1.1944626244374037	98.0	1000000
1.194489976695833	199.0	1000000
1.1948975683844485	175.0	1000000
1.1949544278091202	64.0	1000000
1.1949908095286683	155.0	1000000
1.1950317472873202	246.0	1000000
1.1951296893086734	82.0	1000000
1.1951997234183522	244.0	1000000
1.1952383086768346	252.0	1000000
1.195370806467559	55.0	1000000
1.1953989380195815	109.0	1000000
1.1954803697550322	184.0	1000000
1.1956141772776054	104.0	1000000
1.1957119637105382	73.0	1000000
1.1958829251742116	123.0	1000000
1.1958895271366234	153.0	1000000
1.196148584282747	60.0	1000000
1.1963196660814182	172.0	1000000
1.1963481568849774	93.0	1000000
1.1966086208373934	109.0	1000000
1.196711938738105	112.0	1000000
1.1967708750723758	171.0	1000000
1.1968214315251315	98.0	1000000
1.1969295281973604	164.0	1000000
1.1970590960345948	95.0	1000000
1.1970664237814546	207.0	1000000
1.1971952123719367	103.0	1000000
1.1974256455720902	100.0	1000000
1.1974959614999128	64.0	1000000
1.19769315013336	122.0	1000000
1.1977950395889152	127.0	1000000
1.1978237471870297	183.0	1000000
1.1978393871705464	58.0	1000000
1.1980365414676777	201.0	1000000
1.1980891636008852	124.0	1000000
[truncated: 48,000 more rows]
