# Supplementary material for: The evolutionary maintenance of Lévy flight foraging
Source: PLoS Comput Biol. 2022 Jan 18;18(1):e1009490. doi: 10.1371/journal.pcbi.1009490 (PMC8797186; doi:10.1371/journal.pcbi.1009490)
Supplement: S1 Data — (ZIP) [file pcbi.1009490.s005.zip › S1_Data/single_generation_data/speed_1/levy_dim_3_results/fd_eol1]

1.0001073268050549	226.0	2500000
1.0001577380154658	190.0	2500000
1.0003870412784317	404.0	2500000
1.0003888493937927	300.0	2500000
1.000565825655141	323.0	2500000
1.0006018778271026	591.0	2500000
1.0007365250959817	133.0	2500000
1.0008079340584954	413.0	2500000
1.000851046178831	355.0	2500000
1.0009326714428648	298.0	2500000
1.0011454147102246	217.0	2500000
1.0011878166722097	365.0	2500000
1.001252640106364	333.0	2500000
1.001256587647439	276.0	2500000
1.0012578689453502	293.0	2500000
1.001403944147957	272.0	2500000
1.0015534949656104	374.0	2500000
1.0015652908541126	327.0	2500000
1.0016190601046462	443.0	2500000
1.0020355528844431	261.0	2500000
1.002237090993516	221.0	2500000
1.0022487087501073	349.0	2500000
1.0022682378850851	316.0	2500000
1.0023395548386644	514.0	2500000
1.0023506192233114	173.0	2500000
1.002368645880979	322.0	2500000
1.002386976287746	197.0	2500000
1.0024150436532475	324.0	2500000
1.0025023387480183	396.0	2500000
1.0025149895265164	122.0	2500000
1.002781279192342	191.0	2500000
1.0029401265942623	410.0	2500000
1.002979026693843	389.0	2500000
1.0031277377200385	225.0	2500000
1.0031839172722503	237.0	2500000
1.0032263058320805	260.0	2500000
1.003349011724875	322.0	2500000
1.0036558285313797	326.0	2500000
1.0038317465672344	206.0	2500000
1.0038633180981151	336.0	2500000
1.0039366428218597	255.0	2500000
1.003948512610736	455.0	2500000
1.0040920110635625	419.0	2500000
1.004119513962373	368.0	2500000
1.0041539189830315	339.0	2500000
1.0041882283468464	257.0	2500000
1.004252552062018	208.0	2500000
1.0044098465929587	353.0	2500000
1.0044756933223775	251.0	2500000
1.004539391571542	332.0	2500000
1.00454616338473	170.0	2500000
1.0046890567320146	198.0	2500000
1.0048246044566187	309.0	2500000
1.0048308893751523	263.0	2500000
1.0050152281335225	301.0	2500000
1.0050516094643838	220.0	2500000
1.0050949546157426	184.0	2500000
1.0051500935815774	296.0	2500000
1.0051985951377032	183.0	2500000
1.0054417585884992	247.0	2500000
1.0055304241104792	217.0	2500000
1.0055533326564672	332.0	2500000
1.0056655225105229	230.0	2500000
1.0059245789221958	135.0	2500000
1.0060259221418912	313.0	2500000
1.0060723656724837	233.0	2500000
1.0061297595277745	246.0	2500000
1.006288929387233	307.0	2500000
1.0063212075629155	452.0	2500000
1.0063372811849505	353.0	2500000
1.0064356486571304	398.0	2500000
1.0064867209234816	206.0	2500000
1.0065309160608469	308.0	2500000
1.0065637814495627	233.0	2500000
1.00660341133374	315.0	2500000
1.006630403284914	238.0	2500000
1.0066501622475441	370.0	2500000
1.0068258120985976	383.0	2500000
1.006859879360197	428.0	2500000
1.0069032769303172	114.0	2500000
1.0069047760577223	342.0	2500000
1.0069809732334396	360.0	2500000
1.0070644245528544	379.0	2500000
1.0071528823541789	401.0	2500000
1.0071602811242166	213.0	2500000
1.0072047098041084	289.0	2500000
1.0073231896648878	331.0	2500000
1.0073961107412759	302.0	2500000
1.0074016496198437	199.0	2500000
1.0074522184937469	390.0	2500000
1.007593562546082	296.0	2500000
1.0076392085024195	303.0	2500000
1.0076733792584078	280.0	2500000
1.007834464995431	341.0	2500000
1.0078442990634802	277.0	2500000
1.0079431056558688	188.0	2500000
1.008065375783692	321.0	2500000
1.0082557823861162	301.0	2500000
1.0083581525214655	291.0	2500000
1.0085101940804595	172.0	2500000
1.0085375574490376	197.0	2500000
1.0085607429103196	301.0	2500000
1.008696511850271	275.0	2500000
1.0087810499280376	308.0	2500000
1.0088288487885768	292.0	2500000
1.0090909559761576	252.0	2500000
1.009153892778864	380.0	2500000
1.0092983605875798	276.0	2500000
1.009376521704939	245.0	2500000
1.0094553742432024	296.0	2500000
1.0094762835543412	241.0	2500000
1.0094912300647798	306.0	2500000
1.0096089668220185	301.0	2500000
1.0098936452144405	370.0	2500000
1.0100139997648836	299.0	2500000
1.0101987439531348	334.0	2500000
1.010286967749089	437.0	2500000
1.010538969630023	318.0	2500000
1.0105732425714222	233.0	2500000
1.0107143888859156	294.0	2500000
1.0107322730584536	228.0	2500000
1.010761874356446	275.0	2500000
1.0109643914502289	292.0	2500000
1.0110277322224857	273.0	2500000
1.0111846472935857	505.0	2500000
1.0112488759088918	301.0	2500000
1.0116545014179026	295.0	2500000
1.0119246531587391	191.0	2500000
1.011947259406605	328.0	2500000
1.012287287841299	303.0	2500000
1.0125287468490072	239.0	2500000
1.0125310031003845	142.0	2500000
1.0125905222995917	366.0	2500000
1.0126022470557443	380.0	2500000
1.012626987654933	136.0	2500000
1.01273071795667	277.0	2500000
1.0127981673342488	331.0	2500000
1.012834993285145	287.0	2500000
1.012888086152287	234.0	2500000
1.0129250468303057	416.0	2500000
1.0130738204240333	433.0	2500000
1.0131906917060736	243.0	2500000
1.0132071641549047	282.0	2500000
1.01334419050306	214.0	2500000
1.01338396299926	266.0	2500000
1.013491858310175	318.0	2500000
1.0135112109627775	364.0	2500000
1.0136103330665691	329.0	2500000
1.0136923694546232	340.0	2500000
1.014044900188999	366.0	2500000
1.0140535544162568	347.0	2500000
1.0142698528046843	268.0	2500000
1.014289092240896	249.0	2500000
1.0143380248665093	280.0	2500000
1.014370878145169	241.0	2500000
1.0143843271432993	287.0	2500000
1.0143947947944691	317.0	2500000
1.01442974084349	296.0	2500000
1.014517420830903	293.0	2500000
1.0146776096524266	291.0	2500000
1.0147519546595989	112.0	2500000
1.0147682736131864	266.0	2500000
1.0148075194107868	278.0	2500000
1.0148476252390513	249.0	2500000
1.0148477817553387	343.0	2500000
1.014853494019642	321.0	2500000
1.0150053248456945	265.0	2500000
1.0150708861257454	432.0	2500000
1.0155242865159515	222.0	2500000
1.015722140861156	283.0	2500000
1.0159315072673216	190.0	2500000
1.015941303746516	432.0	2500000
1.0159785508645176	231.0	2500000
1.0160250114311196	254.0	2500000
1.0161165735125346	330.0	2500000
1.016171710681866	279.0	2500000
1.0164115501602036	300.0	2500000
1.0165457178928907	252.0	2500000
1.0166390115614274	300.0	2500000
1.0166699906008745	379.0	2500000
1.016923139452888	147.0	2500000
1.017034775520048	384.0	2500000
1.017046681439742	272.0	2500000
1.0171040232377422	303.0	2500000
1.0173190575102238	350.0	2500000
1.0173313202864571	274.0	2500000
1.0173505219528405	286.0	2500000
1.0176808667312809	291.0	2500000
1.017817519414454	270.0	2500000
1.017886035476925	269.0	2500000
1.0180862782369628	207.0	2500000
1.0181991700835005	294.0	2500000
1.0182183063961985	160.0	2500000
1.0182334382540268	323.0	2500000
1.0182381869433197	299.0	2500000
1.0184257631651	451.0	2500000
1.0186703143749043	268.0	2500000
1.0186902242867395	438.0	2500000
1.0189833616830075	416.0	2500000
1.0190071155891651	316.0	2500000
1.0192233779529123	207.0	2500000
1.0194206405616602	249.0	2500000
1.0195995802652176	194.0	2500000
1.0196355758647333	310.0	2500000
1.0196595581578012	288.0	2500000
1.019742660355926	387.0	2500000
1.0197713085627509	308.0	2500000
1.0198051799146288	361.0	2500000
1.0198445908472966	220.0	2500000
1.0199121703879912	294.0	2500000
1.0201365521692405	371.0	2500000
1.020317417838297	326.0	2500000
1.0203278876959696	265.0	2500000
1.0204816178342986	310.0	2500000
1.0204917330026917	321.0	2500000
1.0206031068049284	146.0	2500000
1.0206033124312333	324.0	2500000
1.0207394732005377	249.0	2500000
1.020803271631335	222.0	2500000
1.0210753324728326	549.0	2500000
1.0211073569913556	323.0	2500000
1.0213711971479125	287.0	2500000
1.0218827665012666	298.0	2500000
1.0219899892001971	666.0	2500000
1.0220661788551006	182.0	2500000
1.0221801454317638	189.0	2500000
1.022470934800138	274.0	2500000
1.0224735404726673	349.0	2500000
1.0225182849172882	275.0	2500000
1.0226321756449357	461.0	2500000
1.0226346734452316	198.0	2500000
1.0226479345729542	206.0	2500000
1.0226637231225713	545.0	2500000
1.0227784637011708	288.0	2500000
1.0230942134730825	337.0	2500000
1.0231029801191167	361.0	2500000
1.0233258409604489	330.0	2500000
1.0236815610259051	361.0	2500000
1.0237978184564631	301.0	2500000
1.023859739638041	275.0	2500000
1.0239610042341585	300.0	2500000
1.0240534238933632	223.0	2500000
1.0243160839585277	387.0	2500000
1.024384699176006	464.0	2500000
1.024412784449821	241.0	2500000
1.0245114646305422	181.0	2500000
1.0246204460224435	371.0	2500000
1.0246495191706169	323.0	2500000
1.0246652036620558	266.0	2500000
1.0248050684593388	348.0	2500000
1.024858336656558	216.0	2500000
1.0248796217030538	248.0	2500000
1.024948698392708	263.0	2500000
1.025032676439591	341.0	2500000
1.0250675915736542	314.0	2500000
1.0251723760819331	320.0	2500000
1.025339342479969	266.0	2500000
1.0255442446048688	313.0	2500000
1.02556844967621	331.0	2500000
1.0259690412387563	254.0	2500000
1.0259731745929226	249.0	2500000
1.0259877006923488	329.0	2500000
1.0261098911825068	386.0	2500000
1.026125951491593	226.0	2500000
1.0261348840327924	336.0	2500000
1.0261604674010307	263.0	2500000
1.0262057554724056	284.0	2500000
1.0265007975779843	248.0	2500000
1.02660776376266	176.0	2500000
1.0266204326326296	269.0	2500000
1.0267036154234597	216.0	2500000
1.026714221089843	260.0	2500000
1.0267876218395469	370.0	2500000
1.0268231936743502	378.0	2500000
1.026831681520163	381.0	2500000
1.026866656623032	168.0	2500000
1.026949564156863	154.0	2500000
1.0270675803039	242.0	2500000
1.027264306905224	351.0	2500000
1.0274876969114906	281.0	2500000
1.027504618517855	287.0	2500000
1.0276229147408809	376.0	2500000
1.02763260268574	448.0	2500000
1.0277926404530604	284.0	2500000
1.0278124055000522	204.0	2500000
1.0278306952006475	316.0	2500000
1.0279497388573142	255.0	2500000
1.0281891110485455	265.0	2500000
1.0284687405411057	306.0	2500000
1.0285711659977037	176.0	2500000
1.0286093267648713	197.0	2500000
1.0286630249536342	201.0	2500000
1.0288737088333937	351.0	2500000
1.0289111494287253	333.0	2500000
1.0290120509730212	267.0	2500000
1.0290237332923182	292.0	2500000
1.029044467651667	393.0	2500000
1.0290677048888166	80.0	2500000
1.0290991484249814	230.0	2500000
1.0291808529884836	546.0	2500000
1.0291815470597308	297.0	2500000
1.0292093933060826	292.0	2500000
1.0292452683118012	232.0	2500000
1.0292529399932795	264.0	2500000
1.0293014892768475	166.0	2500000
1.0294542452037927	268.0	2500000
1.0294748991383351	301.0	2500000
1.0295545573541591	234.0	2500000
1.0297601147838111	276.0	2500000
1.0298038194397932	277.0	2500000
1.029815007193637	339.0	2500000
1.0302665578596688	206.0	2500000
1.0303168729002812	227.0	2500000
1.0305113385934883	232.0	2500000
1.030904916043596	242.0	2500000
1.0312010655966397	357.0	2500000
1.0312038771798102	259.0	2500000
1.0312991445810311	289.0	2500000
1.0313004978086806	223.0	2500000
1.0313022140857069	185.0	2500000
1.0314385557286228	284.0	2500000
1.0314876673692837	280.0	2500000
1.0314888933211954	332.0	2500000
1.0315688102462552	303.0	2500000
1.031704534993811	269.0	2500000
1.0317133963264251	512.0	2500000
1.0317256702677615	207.0	2500000
1.0318240639594614	208.0	2500000
1.0319032746950154	229.0	2500000
1.0319619664346766	262.0	2500000
1.0320034112353822	411.0	2500000
1.032070106145468	412.0	2500000
1.0322295713444898	336.0	2500000
1.032387675403741	164.0	2500000
1.0324781751198993	316.0	2500000
1.0325131223587758	354.0	2500000
1.0326509527123613	228.0	2500000
1.0326585097258718	414.0	2500000
1.0328981256501992	446.0	2500000
1.0329614249582344	301.0	2500000
1.0330596423665581	239.0	2500000
1.03330802984352	202.0	2500000
1.0333356632706117	367.0	2500000
1.0333378501494992	388.0	2500000
1.0333695774431977	216.0	2500000
1.0333725646794825	244.0	2500000
1.0334209669745391	383.0	2500000
1.0334477763550418	375.0	2500000
1.0336216969938152	165.0	2500000
1.0336237885938555	288.0	2500000
1.0336574352569907	236.0	2500000
1.0337204800046045	264.0	2500000
1.0338189171425818	407.0	2500000
1.0340372509611129	134.0	2500000
1.0341158373787271	321.0	2500000
1.0342238400623267	364.0	2500000
1.034295715466071	166.0	2500000
1.0345740224419278	205.0	2500000
1.0345821341330654	238.0	2500000
1.034623546776742	211.0	2500000
1.0346428899721425	191.0	2500000
1.0347409306887276	540.0	2500000
1.0347571830526916	613.0	2500000
1.0348313154256907	395.0	2500000
1.0350693738368264	252.0	2500000
1.0351262727205095	342.0	2500000
1.0353534875150296	219.0	2500000
1.0353560472806809	478.0	2500000
1.0354246804410834	237.0	2500000
1.0354651261682282	319.0	2500000
1.0355009266160606	205.0	2500000
1.0357384236184082	390.0	2500000
1.0358874666367908	236.0	2500000
1.0360706650296128	446.0	2500000
1.0361336166754729	366.0	2500000
1.036144733837868	153.0	2500000
1.0362868406490162	209.0	2500000
1.0366207563076344	377.0	2500000
1.0368592473833544	321.0	2500000
1.036871257132668	331.0	2500000
1.0369279752526863	589.0	2500000
1.0369798268783217	520.0	2500000
1.0370013591794431	369.0	2500000
1.0374387686412023	400.0	2500000
1.0376437576686683	312.0	2500000
1.037665561141536	299.0	2500000
1.0376716173609928	380.0	2500000
1.0377632764096536	242.0	2500000
1.0383041919418825	268.0	2500000
1.0383049876855237	391.0	2500000
1.0383782480764787	358.0	2500000
1.038385207878398	525.0	2500000
1.038569424360488	371.0	2500000
1.038745962590142	254.0	2500000
1.0389221779750248	210.0	2500000
1.0389693116861944	314.0	2500000
1.0390414755154844	142.0	2500000
1.0390613378923237	397.0	2500000
1.0392401158227762	190.0	2500000
1.03936066284097	299.0	2500000
1.0393783259223306	331.0	2500000
1.039602593194648	295.0	2500000
1.0396185782900322	262.0	2500000
1.0398447815510332	579.0	2500000
1.0399855661391937	372.0	2500000
1.0400167238821258	483.0	2500000
1.040327383970684	387.0	2500000
1.0403819007174118	293.0	2500000
1.0403911367550358	296.0	2500000
1.0404151425915096	210.0	2500000
1.0406391449008248	217.0	2500000
1.0407058144548809	208.0	2500000
1.0409836631356375	309.0	2500000
1.0411489200271649	276.0	2500000
1.0415695525567688	327.0	2500000
1.0415979005524618	152.0	2500000
1.041678387847114	400.0	2500000
1.0417709205682308	513.0	2500000
1.0420584530279706	429.0	2500000
1.0421746521143629	252.0	2500000
1.042280593025752	275.0	2500000
1.0424382521977371	324.0	2500000
1.0424425187712751	275.0	2500000
1.0427025539476544	435.0	2500000
1.0428257442530942	557.0	2500000
1.042927856226727	164.0	2500000
1.043006781330146	309.0	2500000
1.043071153189424	290.0	2500000
1.0431298330948242	215.0	2500000
1.043144835404817	348.0	2500000
1.0431729807127457	323.0	2500000
1.0432098279527566	220.0	2500000
1.043448534129939	265.0	2500000
1.0435343717545615	279.0	2500000
1.0436024324937194	213.0	2500000
1.0436993494354003	288.0	2500000
1.043933165299869	399.0	2500000
1.044010838310737	351.0	2500000
1.0440194590483656	299.0	2500000
1.0440930650697628	222.0	2500000
1.0440971996672213	171.0	2500000
1.0443220351576574	233.0	2500000
1.0444085733346462	382.0	2500000
1.0444128173660312	381.0	2500000
1.0444259290345792	222.0	2500000
1.0444341406890358	298.0	2500000
1.0444869321748098	272.0	2500000
1.0445957013207263	273.0	2500000
1.0446985761343348	260.0	2500000
1.044723018950159	171.0	2500000
1.0447275299461802	383.0	2500000
1.04500964142932	166.0	2500000
1.0450363363749673	338.0	2500000
1.0451155449142029	356.0	2500000
1.0451792764217345	354.0	2500000
1.0453225105372468	116.0	2500000
1.0453491565843729	452.0	2500000
1.0454899602642145	244.0	2500000
1.0456240566728212	245.0	2500000
1.0456750586028245	248.0	2500000
1.0457096582234109	393.0	2500000
1.0458827037654004	309.0	2500000
1.0459717658532837	372.0	2500000
1.0462388045012534	291.0	2500000
1.046400654537725	209.0	2500000
1.046429438530888	247.0	2500000
1.0465990407308057	345.0	2500000
1.0466452521229088	295.0	2500000
1.046664656905651	213.0	2500000
1.0466758500419029	256.0	2500000
1.0468258314677985	441.0	2500000
1.047040326895493	281.0	2500000
1.0470725555231026	259.0	2500000
1.0470942964120742	216.0	2500000
1.0472065137861843	318.0	2500000
1.0472680627810929	385.0	2500000
1.0472883106019428	175.0	2500000
1.0473195996222642	241.0	2500000
1.047325647451411	335.0	2500000
1.0473892091437065	377.0	2500000
1.0473970522099076	373.0	2500000
1.0475086420516098	266.0	2500000
1.047577908552694	207.0	2500000
1.0476019353847723	338.0	2500000
1.0479980677827334	504.0	2500000
1.0480191334173568	266.0	2500000
1.0480230492504226	315.0	2500000
1.0481826183817191	231.0	2500000
1.0481918244705777	402.0	2500000
1.0485127611810992	290.0	2500000
1.0485373792143902	417.0	2500000
1.0485832644711222	233.0	2500000
1.0486484014544923	327.0	2500000
1.0488037609282859	194.0	2500000
1.0489179353440603	385.0	2500000
1.0489363892191774	207.0	2500000
1.0490205307312053	309.0	2500000
1.0492298642270357	382.0	2500000
1.0492304198459887	149.0	2500000
1.049341375042396	146.0	2500000
1.0496571955199754	254.0	2500000
1.0497809443784825	379.0	2500000
1.0500075519381016	443.0	2500000
1.0502082609615218	205.0	2500000
1.0505296770884427	401.0	2500000
1.0505665596767797	312.0	2500000
1.0506426392335813	394.0	2500000
1.05067939517171	271.0	2500000
1.0506985447805808	173.0	2500000
1.0507286957714332	210.0	2500000
1.0507724389956614	247.0	2500000
1.0508581169700084	442.0	2500000
1.0510914490543468	250.0	2500000
1.0511140387530484	162.0	2500000
1.0512127630751165	257.0	2500000
1.051312327947678	281.0	2500000
1.051531984577708	220.0	2500000
1.0515863674538228	324.0	2500000
1.0519226119237697	272.0	2500000
1.0519325736011649	359.0	2500000
1.0520617097945513	383.0	2500000
1.0520756324404208	170.0	2500000
1.052265530100143	298.0	2500000
1.0522733312322587	309.0	2500000
1.0523498446167787	129.0	2500000
1.0524861737278548	377.0	2500000
1.0525283627947135	449.0	2500000
1.05258471931895	194.0	2500000
1.0526377546047143	300.0	2500000
1.0526536223348573	292.0	2500000
1.0529766195486947	257.0	2500000
1.0530785504933284	320.0	2500000
1.0531362740391372	270.0	2500000
1.0532636880072617	354.0	2500000
1.0533428816470882	337.0	2500000
1.0533506663356236	221.0	2500000
1.053628168504785	402.0	2500000
1.0538164970997523	406.0	2500000
1.0538978827809604	247.0	2500000
1.0539174670985805	350.0	2500000
1.0539591788433946	431.0	2500000
1.0539716384509692	213.0	2500000
1.0540279027327737	288.0	2500000
1.0540652295810635	336.0	2500000
1.054314780515015	369.0	2500000
1.0544001468661948	153.0	2500000
1.0544106177428405	245.0	2500000
1.0544969494144854	211.0	2500000
1.0547082764285791	276.0	2500000
1.0548240199689445	308.0	2500000
1.0548656034460226	212.0	2500000
1.0548795659901646	367.0	2500000
1.0549195067105546	327.0	2500000
1.054978231284673	195.0	2500000
1.0552415835107305	148.0	2500000
1.0552648593523786	411.0	2500000
1.0553269364449938	173.0	2500000
1.0553941157828286	218.0	2500000
1.05544358920549	366.0	2500000
1.0555554032938188	274.0	2500000
1.055604469534038	298.0	2500000
1.055831422224217	182.0	2500000
1.0558524413755568	294.0	2500000
1.0560493607469748	435.0	2500000
1.0560703719564253	212.0	2500000
1.0561313696444214	282.0	2500000
1.0561530535277541	185.0	2500000
1.0563569053453128	250.0	2500000
1.0563944633243163	341.0	2500000
1.0565841396655964	444.0	2500000
1.0566349868408766	438.0	2500000
1.056781517372496	563.0	2500000
1.0570224722007195	173.0	2500000
1.057083925692361	302.0	2500000
1.0571121512225354	238.0	2500000
1.05719878755036	316.0	2500000
1.0572555220908573	281.0	2500000
1.0573512966419516	186.0	2500000
1.0573533891876976	305.0	2500000
1.0573609139208722	230.0	2500000
1.0573861178147297	345.0	2500000
1.0574135278499923	226.0	2500000
1.0575058228403909	206.0	2500000
1.0575457928578749	252.0	2500000
1.05754598616265	422.0	2500000
1.057647916857796	203.0	2500000
1.057653416365664	293.0	2500000
1.0577801198874046	248.0	2500000
1.0578261751708649	538.0	2500000
1.0578667250019185	298.0	2500000
1.0578748648169505	166.0	2500000
1.0581302518516584	353.0	2500000
1.0582271611187146	298.0	2500000
1.0584067946700313	412.0	2500000
1.058422975977968	270.0	2500000
1.058464557120694	213.0	2500000
1.0585062486002692	364.0	2500000
1.0587473876248663	352.0	2500000
1.0588815461218344	276.0	2500000
1.0590717578690874	237.0	2500000
1.0590970204864194	234.0	2500000
1.0594573725687124	187.0	2500000
1.0595050692561727	342.0	2500000
1.0599635222001655	240.0	2500000
1.0599717973157383	471.0	2500000
1.0600014443724797	237.0	2500000
1.0600919445390151	109.0	2500000
1.0602364964514228	296.0	2500000
1.060306049397532	162.0	2500000
1.0603173735352347	396.0	2500000
1.0603951367731104	444.0	2500000
1.0605428286698555	213.0	2500000
1.0606100576049815	306.0	2500000
1.060622243170794	452.0	2500000
1.0606841625977184	239.0	2500000
1.06075211225997	395.0	2500000
1.0610227268833778	276.0	2500000
1.0610916569506792	428.0	2500000
1.0611685427970428	276.0	2500000
1.061340302781493	198.0	2500000
1.0614404937427475	244.0	2500000
1.0615487416475884	299.0	2500000
1.0615895622979274	212.0	2500000
1.0617915377196994	318.0	2500000
1.061793286709329	393.0	2500000
1.061816041792511	319.0	2500000
1.061911705139861	363.0	2500000
1.0622331012472672	407.0	2500000
1.062381479768947	123.0	2500000
1.0624037478391344	374.0	2500000
1.0624902163128327	409.0	2500000
1.0625220640279838	384.0	2500000
1.062565624200584	293.0	2500000
1.0626729407561228	585.0	2500000
1.0627594476704163	389.0	2500000
1.0628534842034068	309.0	2500000
1.0629275647238692	224.0	2500000
1.063115566255717	379.0	2500000
1.0633976587245604	277.0	2500000
1.063426698432908	397.0	2500000
1.0634412619132134	265.0	2500000
1.0635918694852973	288.0	2500000
1.06371263682028	459.0	2500000
1.0638526482669617	356.0	2500000
1.0639071712760686	167.0	2500000
1.0639282669568253	384.0	2500000
1.0639682781577982	235.0	2500000
1.064196213714922	234.0	2500000
1.0641998983878025	286.0	2500000
1.0642382657239122	201.0	2500000
1.0644283245692778	259.0	2500000
1.0644325393077851	248.0	2500000
1.064553064743725	370.0	2500000
1.0646282184994922	364.0	2500000
1.064644096808356	227.0	2500000
1.0648136422932055	204.0	2500000
1.0649047396148266	240.0	2500000
1.0650942716284209	254.0	2500000
1.0653635348197064	180.0	2500000
1.0654310711145056	280.0	2500000
1.065491439652568	332.0	2500000
1.0655650175438267	231.0	2500000
1.0656087443470577	300.0	2500000
1.065683043888416	211.0	2500000
1.0658060773096198	234.0	2500000
1.0659739293562218	387.0	2500000
1.0660216268793667	292.0	2500000
1.0660630994783784	309.0	2500000
1.0660675149961942	228.0	2500000
1.0662643387770856	99.0	2500000
1.0663296919499483	406.0	2500000
1.0667316284794146	279.0	2500000
1.066731989388169	259.0	2500000
1.0669992557494554	351.0	2500000
1.0670828026721866	277.0	2500000
1.0671300010570968	143.0	2500000
1.067159537042888	351.0	2500000
1.067230213208997	229.0	2500000
1.0673431928015849	277.0	2500000
1.0677333117870509	354.0	2500000
1.0677869204415045	350.0	2500000
1.0681367928769572	229.0	2500000
1.0682012391774178	239.0	2500000
1.0683090378944573	324.0	2500000
1.068319323664594	405.0	2500000
1.0683785078813437	479.0	2500000
1.0684076271177878	203.0	2500000
1.0684752481771294	333.0	2500000
1.0686331447862694	201.0	2500000
1.0686928556887934	245.0	2500000
1.0688425929635141	473.0	2500000
1.0689949486424997	376.0	2500000
1.0690312789988128	227.0	2500000
1.0694216157264116	327.0	2500000
1.0695269794707571	210.0	2500000
1.0696140597478634	185.0	2500000
1.0696431182498136	351.0	2500000
1.0697719181283605	352.0	2500000
1.0698136561874945	285.0	2500000
1.0698514272262871	122.0	2500000
1.069906801324024	339.0	2500000
1.0700905452859772	322.0	2500000
1.0701345559046307	279.0	2500000
1.0702935544647645	328.0	2500000
1.0703478144456795	380.0	2500000
1.0704415061895491	372.0	2500000
1.0707840004562148	344.0	2500000
1.0709147726853692	320.0	2500000
1.0711079900636424	351.0	2500000
1.0712250442690407	446.0	2500000
1.0714095518689457	491.0	2500000
1.0716750613874428	69.0	2500000
1.0717845460021254	502.0	2500000
1.0719105865295078	211.0	2500000
1.072026800626105	413.0	2500000
1.0720712797682688	243.0	2500000
1.072106115890359	287.0	2500000
1.0722047538483717	359.0	2500000
1.0722252585398024	413.0	2500000
1.072257454338584	274.0	2500000
1.0723462415419602	265.0	2500000
1.0724679690268593	304.0	2500000
1.0726803696438898	311.0	2500000
1.0727151028038695	236.0	2500000
1.0728129943797973	514.0	2500000
1.072941706966661	252.0	2500000
1.0730586441395138	266.0	2500000
1.073073382491164	258.0	2500000
1.073092809610011	445.0	2500000
1.0731097745532066	357.0	2500000
1.0731315753952089	322.0	2500000
1.0733652322232292	280.0	2500000
1.0734425554822145	325.0	2500000
1.07364447406685	391.0	2500000
1.0737618030205156	221.0	2500000
1.0738665647567849	372.0	2500000
1.0738749661686144	224.0	2500000
1.0740184346372164	223.0	2500000
1.0740309021312768	217.0	2500000
1.0742085756924349	369.0	2500000
1.0744921413584425	291.0	2500000
1.0745328260058098	195.0	2500000
1.074554174061403	316.0	2500000
1.0745907001985942	295.0	2500000
1.0747316062278465	393.0	2500000
1.074813700773027	340.0	2500000
1.0748514046867041	250.0	2500000
1.0748667928436615	299.0	2500000
1.0749080980412955	349.0	2500000
1.0751178480961725	356.0	2500000
1.0753465971402325	421.0	2500000
1.075381692407469	413.0	2500000
1.0756242309304085	239.0	2500000
1.0756541286905992	446.0	2500000
1.0756706860296057	216.0	2500000
1.0758536186497794	260.0	2500000
1.0758660068117567	302.0	2500000
1.0758789978703944	285.0	2500000
1.0760363448374357	346.0	2500000
1.076125183283943	354.0	2500000
1.076195212799715	412.0	2500000
1.0764092320522742	348.0	2500000
1.0764865102683323	350.0	2500000
1.0765725121168492	252.0	2500000
1.0766299744462455	513.0	2500000
1.0766695972749232	264.0	2500000
1.076916173768784	246.0	2500000
1.0769823431730714	329.0	2500000
1.0771073725019416	289.0	2500000
1.0771714031379178	178.0	2500000
1.0774153741431571	354.0	2500000
1.077489313526116	331.0	2500000
1.0776048799241351	234.0	2500000
1.0777370053706088	203.0	2500000
1.0777794176637283	418.0	2500000
1.0778111264308046	407.0	2500000
1.0778506215528008	195.0	2500000
1.0779066385967813	202.0	2500000
1.0779677681816138	220.0	2500000
1.0780368859859886	190.0	2500000
1.078171233843967	509.0	2500000
1.0782327533422231	292.0	2500000
1.0783595298574389	336.0	2500000
1.078438550664249	252.0	2500000
1.0784795145844246	242.0	2500000
1.0785950090543086	311.0	2500000
1.0789719407174427	209.0	2500000
1.0790381766446142	591.0	2500000
1.0790924114033946	371.0	2500000
1.079151315684779	338.0	2500000
1.0793445933524384	344.0	2500000
1.0795845543563618	300.0	2500000
1.0796061039624365	150.0	2500000
1.0796941224458203	377.0	2500000
1.0798356901096864	260.0	2500000
1.0798471649290948	136.0	2500000
1.0798881338861146	433.0	2500000
1.0801991576479604	450.0	2500000
1.0802098712942771	148.0	2500000
1.080308374610123	516.0	2500000
1.0803420387168612	273.0	2500000
1.080359785830466	501.0	2500000
1.0803661384031318	251.0	2500000
1.0804945221725657	275.0	2500000
1.0805158890486055	264.0	2500000
1.0805358622615575	408.0	2500000
1.0805511540502268	188.0	2500000
1.0808865575670032	82.0	2500000
1.0810326553838103	355.0	2500000
1.081345186699053	389.0	2500000
1.0813581969341532	354.0	2500000
1.0813920195075637	344.0	2500000
1.0816247636372975	368.0	2500000
1.0816425346411076	384.0	2500000
1.0816445254974236	367.0	2500000
1.0816881715757831	253.0	2500000
1.0817805985404458	565.0	2500000
1.0818651179607301	232.0	2500000
1.0820449398126355	302.0	2500000
1.0824145996151944	504.0	2500000
1.0826046393947726	261.0	2500000
1.0826814425852644	177.0	2500000
1.0830429011630347	274.0	2500000
1.0830947503623354	321.0	2500000
1.0831097629135225	160.0	2500000
1.0832461046301631	330.0	2500000
1.083253275402852	289.0	2500000
1.0832831582654805	398.0	2500000
1.0833540189156852	376.0	2500000
1.0834737375769974	320.0	2500000
1.083501553295509	290.0	2500000
1.0835540937222343	523.0	2500000
1.0836244768821626	201.0	2500000
1.0837032523486174	257.0	2500000
1.0837758230165075	213.0	2500000
1.083787232659049	382.0	2500000
1.083800461544059	222.0	2500000
1.0840091623395334	482.0	2500000
1.0840569636733264	356.0	2500000
1.0841272922029206	308.0	2500000
1.0842087957845659	337.0	2500000
1.0844988800782858	354.0	2500000
1.084587178816273	287.0	2500000
1.084644055975257	272.0	2500000
1.084935408803245	324.0	2500000
1.084945904892708	643.0	2500000
1.0851356414577813	148.0	2500000
1.0852553605100952	318.0	2500000
1.0854461874454129	230.0	2500000
1.0855158741154276	320.0	2500000
1.0855169738301689	229.0	2500000
1.0855716700445197	243.0	2500000
1.0856591193739602	200.0	2500000
1.085726076452235	410.0	2500000
1.0857715450848784	309.0	2500000
1.0857921401149386	395.0	2500000
1.0859599598159706	187.0	2500000
1.085991176647512	385.0	2500000
1.086103820907707	314.0	2500000
1.0863018485669105	333.0	2500000
1.0863233929493612	283.0	2500000
1.086357980306253	297.0	2500000
1.086389022354485	359.0	2500000
1.0866080480162634	276.0	2500000
1.0866156082039848	333.0	2500000
1.0867250435976858	226.0	2500000
1.086808403221622	141.0	2500000
1.0868154017053158	158.0	2500000
1.0868780632800858	180.0	2500000
1.0868808934535807	216.0	2500000
1.0868909540727358	301.0	2500000
1.0869401517401207	167.0	2500000
1.087374213396518	597.0	2500000
1.0877728503295576	366.0	2500000
1.0879036847804793	429.0	2500000
1.0879848455523362	263.0	2500000
1.0880507049673225	323.0	2500000
1.0881503127546113	329.0	2500000
1.088228715178145	436.0	2500000
1.0885871607950013	272.0	2500000
1.0887295115949698	454.0	2500000
1.0888473267524508	164.0	2500000
1.0889679235363046	494.0	2500000
1.0892297086683411	181.0	2500000
1.0893608105938886	158.0	2500000
1.0894268129489246	399.0	2500000
1.0895231166054866	212.0	2500000
1.089617172176653	292.0	2500000
1.0896318615468017	309.0	2500000
1.0896904482401255	332.0	2500000
1.0897513186546999	301.0	2500000
1.0898778043328907	429.0	2500000
1.089926002837779	388.0	2500000
1.0899354432004915	335.0	2500000
1.0900314858358326	235.0	2500000
1.0903459245596443	194.0	2500000
1.0905667430050117	209.0	2500000
1.0907076239648767	360.0	2500000
1.0907332901921132	169.0	2500000
1.0908362794839763	432.0	2500000
1.0913835404500696	315.0	2500000
1.091439817916848	169.0	2500000
1.0914540958572685	344.0	2500000
1.09145505749302	310.0	2500000
1.0914648975335763	204.0	2500000
1.0915356298229837	254.0	2500000
1.0917016160449875	468.0	2500000
1.091709749052562	334.0	2500000
1.092081288947231	509.0	2500000
1.0921883553548577	272.0	2500000
1.092199558942313	372.0	2500000
1.0922731882603038	343.0	2500000
1.0923117759957397	330.0	2500000
1.0923294115436275	334.0	2500000
1.0924175357754853	373.0	2500000
1.092469666843601	264.0	2500000
1.0924704608171227	205.0	2500000
1.092745786581503	300.0	2500000
1.092785059753688	362.0	2500000
1.092890586268621	341.0	2500000
1.0929393176856337	461.0	2500000
1.0930575323004124	393.0	2500000
1.093173708157528	494.0	2500000
1.0933387155831735	334.0	2500000
1.093408164747197	384.0	2500000
1.093494181948658	73.0	2500000
1.0934944908162516	311.0	2500000
1.093509115906676	437.0	2500000
1.0937825601491051	265.0	2500000
1.0938205996797392	299.0	2500000
1.093874586285938	168.0	2500000
1.093914165489355	243.0	2500000
1.0939575467271192	252.0	2500000
1.094103943251853	381.0	2500000
1.0941450020612122	227.0	2500000
1.0942617184820016	607.0	2500000
1.0943270315554616	281.0	2500000
1.0943977995178569	235.0	2500000
1.0946085672249979	250.0	2500000
1.0947880603750928	520.0	2500000
1.0948878774271438	278.0	2500000
1.0949801625992508	437.0	2500000
1.094998719504313	248.0	2500000
1.095014823385296	194.0	2500000
1.095192347698958	314.0	2500000
1.0953001555876316	466.0	2500000
1.0954992210253889	254.0	2500000
1.0955176724269036	233.0	2500000
1.0957548191196833	184.0	2500000
1.0961086276406138	259.0	2500000
1.0961493331374892	247.0	2500000
1.0962257245794222	370.0	2500000
1.0963741542016905	205.0	2500000
1.0965180190302628	330.0	2500000
1.0965839283503522	351.0	2500000
1.0966398057202515	256.0	2500000
1.0968009743085867	489.0	2500000
1.0969480242598542	285.0	2500000
1.097037278357888	322.0	2500000
1.0970480344795632	295.0	2500000
1.0970888936131298	152.0	2500000
1.0971247882783988	348.0	2500000
1.0972168104578286	461.0	2500000
1.0972289066741232	73.0	2500000
1.0973292422291587	279.0	2500000
1.097330087738286	327.0	2500000
1.0975103840692335	500.0	2500000
1.0975381387388103	408.0	2500000
1.0976136571095658	317.0	2500000
1.0976555311589844	305.0	2500000
1.0979003138327073	244.0	2500000
1.0980477247166274	353.0	2500000
1.0982537556574647	328.0	2500000
1.098521726394503	283.0	2500000
1.0986128540734588	90.0	2500000
1.0986208149945518	160.0	2500000
1.098854818558537	216.0	2500000
1.0988832154167962	248.0	2500000
1.098952326355633	304.0	2500000
1.098997671802346	252.0	2500000
1.0991185074513037	332.0	2500000
1.0991370228184796	377.0	2500000
1.0991588007834832	305.0	2500000
1.0991887081106229	239.0	2500000
1.0993050797565087	321.0	2500000
1.0993370256771238	190.0	2500000
1.0993375451572065	217.0	2500000
1.0993469202095498	306.0	2500000
1.0993556435396248	279.0	2500000
1.0998814308956877	396.0	2500000
1.0999503613907515	291.0	2500000
1.1002343739901146	237.0	2500000
1.100294107269823	529.0	2500000
1.1003150137225877	274.0	2500000
1.1003566477964524	305.0	2500000
1.1004676114601415	144.0	2500000
1.1004787796633293	453.0	2500000
1.1006083174252232	170.0	2500000
1.1007971476465523	203.0	2500000
1.1008895050519685	331.0	2500000
1.1010885294219863	226.0	2500000
1.101139183112915	190.0	2500000
1.1011418226745726	409.0	2500000
1.1011629786512658	358.0	2500000
1.1011677685498713	475.0	2500000
1.1012069910026288	323.0	2500000
1.1013193422352838	109.0	2500000
1.1013484816460763	249.0	2500000
1.1014218029469482	156.0	2500000
1.1015057949780314	332.0	2500000
1.1016415908222927	246.0	2500000
1.1017211869950574	296.0	2500000
1.1017693224934368	337.0	2500000
1.1019693485454587	332.0	2500000
1.1020293886625443	286.0	2500000
1.102032804932709	323.0	2500000
1.102090299931166	380.0	2500000
1.1024442328855537	322.0	2500000
1.102444458794105	301.0	2500000
1.102466772920045	253.0	2500000
1.1026356555544428	164.0	2500000
1.1027483660501285	194.0	2500000
1.1029360651951632	290.0	2500000
1.1029388793057846	192.0	2500000
1.1031060085209918	310.0	2500000
1.1031634574966709	420.0	2500000
1.1031705645331549	200.0	2500000
1.1032602666784208	254.0	2500000
1.1032921537361229	441.0	2500000
1.1035128319163017	381.0	2500000
1.1035665468365892	284.0	2500000
1.10357977884283	334.0	2500000
1.1037489141268706	357.0	2500000
1.1038361306168016	282.0	2500000
1.1039032544538672	404.0	2500000
1.1039044689426754	197.0	2500000
1.1039768469860296	332.0	2500000
1.1041061597956054	246.0	2500000
1.1041261628621009	413.0	2500000
1.104169539004237	176.0	2500000
1.1042010658132042	290.0	2500000
1.104224816360906	426.0	2500000
1.1043854380792446	207.0	2500000
1.1045005514961317	235.0	2500000
1.1045068207815547	348.0	2500000
1.1047306280711249	416.0	2500000
1.1047592950159937	282.0	2500000
1.1048443215693862	289.0	2500000
1.1049453339196804	256.0	2500000
1.105273230144595	200.0	2500000
1.105281380266042	338.0	2500000
1.1054909355682276	207.0	2500000
1.1055922497924533	291.0	2500000
1.1056308911482018	310.0	2500000
1.105635377362146	422.0	2500000
1.1058393477408677	316.0	2500000
1.1059012973584377	444.0	2500000
1.1060968621869407	402.0	2500000
1.106156444455498	240.0	2500000
1.1061741383237436	336.0	2500000
1.106264260127788	317.0	2500000
1.106371923880877	357.0	2500000
1.1064632660165377	190.0	2500000
1.1065502295916572	279.0	2500000
1.1065682669791999	598.0	2500000
1.1065902472885694	310.0	2500000
1.1066260848922234	264.0	2500000
1.1068008794660829	414.0	2500000
1.1068573929901562	373.0	2500000
1.1069073330410282	239.0	2500000
1.1069749009660117	249.0	2500000
1.1070749707562513	328.0	2500000
1.107094050749914	350.0	2500000
1.1072768443669996	447.0	2500000
1.107486434197791	235.0	2500000
1.1075700425635595	400.0	2500000
1.107570484298104	237.0	2500000
1.1075807323092786	411.0	2500000
1.1077070872793608	358.0	2500000
1.107707343474322	417.0	2500000
1.1080544705716335	267.0	2500000
1.1082383692169748	225.0	2500000
1.1084354745841964	267.0	2500000
1.10870551255074	402.0	2500000
1.1090603546848343	326.0	2500000
1.1090749460084917	260.0	2500000
1.1090847532501042	399.0	2500000
1.1090901793404804	271.0	2500000
1.1091908079403976	268.0	2500000
1.1093613742196842	654.0	2500000
1.1094498462802478	173.0	2500000
1.1095233482194384	255.0	2500000
1.10954941171203	521.0	2500000
1.1095795156032904	406.0	2500000
1.1095851240646022	268.0	2500000
1.1096834843307697	299.0	2500000
1.1096888990057026	394.0	2500000
1.1097561468753576	202.0	2500000
1.1097666408087568	533.0	2500000
1.1097894356321842	299.0	2500000
1.1097899840714662	335.0	2500000
1.1097992813686584	195.0	2500000
1.1098988839198929	270.0	2500000
1.1099757514346025	292.0	2500000
1.1100662252282163	235.0	2500000
1.1102446509167114	351.0	2500000
1.1102465050942902	343.0	2500000
1.1103366871246858	295.0	2500000
1.1103379915728926	361.0	2500000
1.1103667653489633	188.0	2500000
1.110602467135985	195.0	2500000
1.1109119930126357	283.0	2500000
1.11106967398526	409.0	2500000
1.111276894286466	214.0	2500000
1.1112837192464455	253.0	2500000
1.1112967116621877	268.0	2500000
1.111363312347672	276.0	2500000
1.1113863522299063	215.0	2500000
1.1113979048829523	154.0	2500000
1.1116478968058403	257.0	2500000
1.111669043570081	114.0	2500000
1.11170190985475	371.0	2500000
1.1120975236288957	351.0	2500000
1.1121215416142896	293.0	2500000
1.11224312269287	474.0	2500000
1.1123742872665667	338.0	2500000
1.112572375722348	197.0	2500000
1.11257335660251	240.0	2500000
1.1127325947715834	479.0	2500000
1.1128004608153126	294.0	2500000
1.1129964419354006	471.0	2500000
1.1132863911717803	257.0	2500000
1.1132927439127949	326.0	2500000
1.1133223154702423	374.0	2500000
1.1135724360654635	393.0	2500000
1.1136190162907036	280.0	2500000
1.1136772965606947	515.0	2500000
1.1137088954580323	186.0	2500000
1.1137582401431705	245.0	2500000
1.1137732988253064	180.0	2500000
1.1139223210207074	309.0	2500000
1.1140000133993913	204.0	2500000
1.114025373137896	276.0	2500000
1.1140678860722966	339.0	2500000
1.1140911408684069	343.0	2500000
1.1143517365030529	430.0	2500000
1.1144069200525917	298.0	2500000
1.1144157406609887	259.0	2500000
1.114516266225816	285.0	2500000
1.1145576355401785	152.0	2500000
1.114772991888521	214.0	2500000
1.1149063801940846	229.0	2500000
1.1149102214865858	328.0	2500000
1.1149196898230898	282.0	2500000
1.1151208576384877	144.0	2500000
1.1152232462877525	316.0	2500000
1.1152398197385265	341.0	2500000
1.1156625727552734	321.0	2500000
1.1157461161928026	309.0	2500000
1.115904461243202	265.0	2500000
1.1159886290243106	312.0	2500000
1.116109743751374	348.0	2500000
1.1161765873307177	402.0	2500000
1.1162741660134552	205.0	2500000
1.1162761432830544	233.0	2500000
1.11635006089183	225.0	2500000
1.1163722251203407	230.0	2500000
1.116384395822683	314.0	2500000
1.1164705053365216	171.0	2500000
1.116478776789188	360.0	2500000
1.116482679929648	226.0	2500000
1.1164882408272538	289.0	2500000
1.1165215604303271	269.0	2500000
1.116744994458183	303.0	2500000
1.116814902245181	286.0	2500000
1.1168658313906945	257.0	2500000
1.1170328973088046	201.0	2500000
1.1172937234980087	203.0	2500000
1.117355806508495	276.0	2500000
1.1175425188129808	250.0	2500000
1.1176310475020297	340.0	2500000
1.1176317659944421	214.0	2500000
1.1176875912965614	353.0	2500000
1.1177305644249076	346.0	2500000
1.1177452669142929	238.0	2500000
1.1178079186804744	238.0	2500000
1.1178492544081085	356.0	2500000
1.1178635671837391	313.0	2500000
1.1179416759456935	265.0	2500000
1.118055930013297	463.0	2500000
1.1180714856119165	120.0	2500000
1.1181380054131949	223.0	2500000
1.118238167151541	303.0	2500000
1.1182642844912174	252.0	2500000
1.1186350446202733	126.0	2500000
1.1186588338225163	219.0	2500000
1.1188994277076865	103.0	2500000
1.1189067615402912	382.0	2500000
1.11891681509888	191.0	2500000
1.1189491994295817	283.0	2500000
1.1191749365296324	336.0	2500000
1.1192738922374923	226.0	2500000
1.1192913758662977	333.0	2500000
1.1193472582073831	339.0	2500000
1.119347474745804	352.0	2500000
1.119482980941894	297.0	2500000
1.1195411991270006	308.0	2500000
1.119589069080901	210.0	2500000
1.1196660258602955	358.0	2500000
1.1196812577502138	403.0	2500000
1.1198159296882335	243.0	2500000
1.1198343266866746	189.0	2500000
1.1202910111413695	201.0	2500000
1.1204616205231694	377.0	2500000
1.1205615066394452	333.0	2500000
1.1205889775924032	176.0	2500000
1.1206116977707543	212.0	2500000
1.1208796968621946	381.0	2500000
1.1208844500509645	295.0	2500000
1.1209153647278378	399.0	2500000
1.1209645438261842	414.0	2500000
1.12104184564938	271.0	2500000
1.1210816263303944	363.0	2500000
1.121199517759904	390.0	2500000
1.1212327028576938	290.0	2500000
1.1212539339477958	224.0	2500000
1.1212986269550542	237.0	2500000
1.1213300755986155	257.0	2500000
1.1213944463117715	512.0	2500000
1.1214253240926957	385.0	2500000
1.121429192504675	417.0	2500000
1.1215048994044494	273.0	2500000
1.1216389042118564	261.0	2500000
1.121821181908672	375.0	2500000
1.1218726448630023	316.0	2500000
1.1219249301277092	401.0	2500000
1.121977789827595	386.0	2500000
1.1220006424651925	262.0	2500000
1.1221827940775801	355.0	2500000
1.122218302533082	304.0	2500000
1.1224685849567864	476.0	2500000
1.1225423081852373	333.0	2500000
1.122618504431316	265.0	2500000
1.1226288005850202	208.0	2500000
1.122671039448197	656.0	2500000
1.122689746018239	449.0	2500000
1.122885958513982	346.0	2500000
1.1229138738533029	334.0	2500000
1.1230118499864064	252.0	2500000
1.1230855830382556	211.0	2500000
1.1230967664915592	147.0	2500000
1.1230999354492508	334.0	2500000
1.1235155032312352	447.0	2500000
1.1235409458444376	399.0	2500000
1.1236987374992653	146.0	2500000
1.123771336917842	354.0	2500000
1.1238173941921028	235.0	2500000
1.1238264537951212	500.0	2500000
1.123955317597007	304.0	2500000
1.1240856932438	200.0	2500000
1.1245019534453022	257.0	2500000
1.1245895959369865	367.0	2500000
1.1246125388870052	410.0	2500000
1.1248638949985388	291.0	2500000
1.1248808409024038	458.0	2500000
1.1250047705011104	309.0	2500000
1.1253078682397524	315.0	2500000
1.1254532025231074	411.0	2500000
1.125502677373183	346.0	2500000
1.1255058327338288	280.0	2500000
1.1257130891259166	325.0	2500000
1.1257186730846405	227.0	2500000
1.125782963443673	244.0	2500000
1.125919354036942	236.0	2500000
1.1259804531740072	279.0	2500000
1.1259853693416797	193.0	2500000
1.126021654013344	225.0	2500000
1.1262982241373267	306.0	2500000
1.1264720132519286	273.0	2500000
1.1266394387200254	145.0	2500000
1.126699233768377	287.0	2500000
1.1267715236080271	259.0	2500000
1.1269094317013308	371.0	2500000
1.1269370700033483	97.0	2500000
1.1269533808253331	349.0	2500000
1.1270766051270993	376.0	2500000
1.1272033281523688	415.0	2500000
1.1272602640798843	273.0	2500000
1.127341269863802	311.0	2500000
1.127561246849468	288.0	2500000
1.127613556842063	423.0	2500000
1.1276194558939108	296.0	2500000
1.1276980860137222	317.0	2500000
1.1278249043533508	338.0	2500000
1.127836993091036	410.0	2500000
1.1282730520857778	177.0	2500000
1.1285170929574335	283.0	2500000
1.1285834233293044	351.0	2500000
1.1287894640502818	158.0	2500000
1.1291228375392452	301.0	2500000
1.1293822519645549	384.0	2500000
1.1299366930102528	323.0	2500000
1.1303439512366908	275.0	2500000
1.1303944284519098	281.0	2500000
1.1304188621015656	144.0	2500000
1.1304659904423575	386.0	2500000
1.1305603358732057	309.0	2500000
1.1306024559775285	152.0	2500000
1.1306685561723029	282.0	2500000
1.130684571356023	214.0	2500000
1.1307122392604292	308.0	2500000
1.130719258299009	320.0	2500000
1.1309922629342395	296.0	2500000
1.1310077510695409	213.0	2500000
1.1311454898641635	214.0	2500000
1.1311735935187763	255.0	2500000
1.131178510805812	369.0	2500000
1.131374754138246	252.0	2500000
1.131430238048097	326.0	2500000
1.1314691598590725	537.0	2500000
1.1316201100253616	209.0	2500000
1.131751070125267	307.0	2500000
1.1317515580287538	229.0	2500000
1.1321326223550832	333.0	2500000
1.132213226865125	367.0	2500000
1.1325533574612896	161.0	2500000
1.1327471496040071	225.0	2500000
1.132807057777124	236.0	2500000
1.1330607169836069	175.0	2500000
1.1331132139249858	246.0	2500000
1.133268543239753	301.0	2500000
1.1332910564523977	245.0	2500000
1.1333554416248617	392.0	2500000
1.1333596811497135	291.0	2500000
1.1335929905900268	305.0	2500000
1.1336754569810794	375.0	2500000
1.1337979048960936	277.0	2500000
1.1339291589432534	246.0	2500000
1.1341069057376745	321.0	2500000
1.1344443715136	353.0	2500000
1.134556060673523	220.0	2500000
1.1345825090926378	435.0	2500000
1.1347131579651475	298.0	2500000
1.1347203434366255	287.0	2500000
1.134740700676674	153.0	2500000
1.1347426758621273	443.0	2500000
1.1347797463812694	375.0	2500000
1.1347893525347237	372.0	2500000
1.1347937513790385	423.0	2500000
1.1348860503322498	186.0	2500000
1.1350660494479765	304.0	2500000
1.135079792192917	287.0	2500000
1.1352228289627266	203.0	2500000
1.1352339375952982	263.0	2500000
1.135240191061723	427.0	2500000
1.135360068870645	440.0	2500000
1.1355878791565155	424.0	2500000
1.135637675966525	302.0	2500000
1.135670289343416	246.0	2500000
1.1356961376497667	348.0	2500000
1.1357722159693469	523.0	2500000
1.135776684791283	179.0	2500000
1.135806371077205	261.0	2500000
1.1358064431374657	330.0	2500000
1.136196500274467	203.0	2500000
1.136358131192834	288.0	2500000
1.1363628052763777	221.0	2500000
1.136488364751336	221.0	2500000
1.1365560240520352	260.0	2500000
1.1365920936678855	287.0	2500000
1.1366666520029076	265.0	2500000
1.1366701710652218	315.0	2500000
1.1366895618296995	195.0	2500000
1.1367970880903924	339.0	2500000
1.1368890572769184	252.0	2500000
1.1369527512829434	291.0	2500000
1.136987335351868	340.0	2500000
1.137031714721062	171.0	2500000
1.137053382554802	423.0	2500000
1.1371548420463595	347.0	2500000
1.1371736221053188	292.0	2500000
1.1372659947030956	476.0	2500000
1.1374200079934271	335.0	2500000
1.1374426756639302	159.0	2500000
1.1374739204022486	345.0	2500000
1.1376009470776651	254.0	2500000
1.1376070291236622	400.0	2500000
1.137672038682572	359.0	2500000
1.1377744149009592	347.0	2500000
1.138436783158677	418.0	2500000
1.1386455220637268	330.0	2500000
1.1387114525283506	234.0	2500000
1.1387135284875556	510.0	2500000
1.1388755827922294	322.0	2500000
1.1388802731536798	358.0	2500000
1.139200156745264	376.0	2500000
1.139278415045418	310.0	2500000
1.1393965659997032	314.0	2500000
1.139567646162434	400.0	2500000
1.139614135511481	393.0	2500000
1.1396150669712544	275.0	2500000
1.1396777343254736	358.0	2500000
1.1397090569472936	361.0	2500000
1.139724139097817	328.0	2500000
1.1397393483730447	511.0	2500000
1.1397841827067705	147.0	2500000
1.1401392674405115	354.0	2500000
1.1402356399495452	230.0	2500000
1.1402473824410726	299.0	2500000
1.1402717847639146	263.0	2500000
1.1404102488428358	310.0	2500000
1.1404420579921055	418.0	2500000
1.140566804556731	231.0	2500000
1.1406657800490403	248.0	2500000
1.1407107885804322	269.0	2500000
1.1411343208152351	451.0	2500000
1.1411855348446025	225.0	2500000
1.141245797610664	208.0	2500000
1.141257480106508	254.0	2500000
1.1413355021593132	365.0	2500000
1.1413961835781086	323.0	2500000
1.1414502100265047	370.0	2500000
1.1414977234354755	359.0	2500000
1.1415389582064948	343.0	2500000
1.1415458686927706	256.0	2500000
1.1415872391405804	380.0	2500000
1.141651778061584	314.0	2500000
1.1419628407188434	145.0	2500000
1.1420226366318702	174.0	2500000
1.1420735240937998	214.0	2500000
1.1423372382722954	372.0	2500000
1.1423506813239	245.0	2500000
1.1423678634545515	271.0	2500000
1.1424659580361032	249.0	2500000
1.1425059919546023	255.0	2500000
1.1425470216072169	488.0	2500000
1.142620510062178	212.0	2500000
1.1426334716519246	321.0	2500000
1.1426450415108889	219.0	2500000
1.1426588079047642	257.0	2500000
1.1426787060022428	135.0	2500000
1.1427690663150158	303.0	2500000
1.1430016210253209	183.0	2500000
1.1430569578837289	217.0	2500000
1.143253778586584	347.0	2500000
1.1434192421064644	263.0	2500000
1.143476215518756	396.0	2500000
1.1436313106736726	261.0	2500000
1.1438440091623991	438.0	2500000
1.1438774689103397	327.0	2500000
1.1440664012803765	408.0	2500000
1.1442095660163467	322.0	2500000
1.144276915119701	487.0	2500000
1.1443203119495908	322.0	2500000
1.1443301694094097	252.0	2500000
1.1443575462645552	253.0	2500000
1.1444538048599626	308.0	2500000
1.1444681426584882	194.0	2500000
1.1446401754319393	313.0	2500000
1.144691621186495	453.0	2500000
1.1448378524049283	325.0	2500000
1.1448737545171392	268.0	2500000
1.1452463340284729	868.0	2500000
1.1452682284099565	258.0	2500000
1.1452683577114362	332.0	2500000
1.1454065760282752	295.0	2500000
1.1454376832323592	245.0	2500000
1.1454430004042369	139.0	2500000
1.1455168999440075	275.0	2500000
1.1458866524498674	439.0	2500000
1.1460337893806332	384.0	2500000
1.1461160587176902	255.0	2500000
1.1461465063543144	231.0	2500000
1.1462438336531011	183.0	2500000
1.1462846020015318	397.0	2500000
1.1463966961403291	319.0	2500000
1.1464242754717031	419.0	2500000
1.1465166655243957	246.0	2500000
1.1469821390445172	284.0	2500000
1.1470564889956092	312.0	2500000
1.147253036150892	309.0	2500000
1.1473069730259091	334.0	2500000
1.147361762990892	275.0	2500000
1.1477077774559958	429.0	2500000
1.1477403284504497	303.0	2500000
1.1479410459460655	230.0	2500000
1.1479616102403174	484.0	2500000
1.148209823195227	310.0	2500000
1.1484053560639165	296.0	2500000
1.1484319491395343	274.0	2500000
1.1485292127427251	298.0	2500000
1.1485362543809057	523.0	2500000
1.1486002361991299	338.0	2500000
1.1487753034683479	396.0	2500000
1.1489051565329442	488.0	2500000
1.1490170071466934	450.0	2500000
1.1491177381879272	337.0	2500000
1.1491447521000944	390.0	2500000
1.1493712788603692	336.0	2500000
1.1494564934980935	357.0	2500000
1.1494847133550152	434.0	2500000
1.1496169239614704	273.0	2500000
1.149677699474602	342.0	2500000
1.1496894475548176	303.0	2500000
1.1498888474408961	270.0	2500000
1.1500032932128277	363.0	2500000
1.1501114854083123	237.0	2500000
1.1501941403625455	484.0	2500000
1.1502448486159371	389.0	2500000
1.1504337290323303	373.0	2500000
1.1506319613425262	192.0	2500000
1.1507107643426435	260.0	2500000
1.150721248711882	241.0	2500000
1.1508876184090018	318.0	2500000
1.150930040451986	300.0	2500000
1.1509657744822546	366.0	2500000
1.1512469059479795	489.0	2500000
1.151310827627298	363.0	2500000
1.1513506304357295	375.0	2500000
1.1513779914060571	350.0	2500000
1.1514367937234833	303.0	2500000
1.1515410034419036	239.0	2500000
1.1515430605079808	307.0	2500000
1.1516921646603624	204.0	2500000
1.1519485737263249	479.0	2500000
1.1522740927660038	362.0	2500000
1.1524323382846138	343.0	2500000
1.1525252587499275	356.0	2500000
1.1525811301189588	310.0	2500000
1.1525859716410751	574.0	2500000
1.1526105450484916	126.0	2500000
1.1528466400740205	427.0	2500000
1.1529807297529306	339.0	2500000
1.153077060572728	267.0	2500000
1.1530978413096884	270.0	2500000
1.153175404565626	276.0	2500000
1.1537625664219862	499.0	2500000
1.153814845320518	224.0	2500000
1.1539915731360115	476.0	2500000
1.1539982668198188	208.0	2500000
1.1540568915628322	285.0	2500000
1.1541883455686577	366.0	2500000
1.1542131111868952	353.0	2500000
1.1542379658619697	329.0	2500000
1.1542756408999972	317.0	2500000
1.154281882583459	293.0	2500000
1.1543046138923905	341.0	2500000
1.1545060831725893	268.0	2500000
1.1548699244155038	445.0	2500000
1.154935594296126	342.0	2500000
1.155112266508887	234.0	2500000
1.1553046340983983	275.0	2500000
1.1553950595327958	276.0	2500000
1.155538825034172	169.0	2500000
1.1555843007429514	231.0	2500000
1.1556213125749095	308.0	2500000
1.1558272132588208	364.0	2500000
1.1560330418173823	427.0	2500000
1.1561750719878063	243.0	2500000
1.1561912563882315	414.0	2500000
1.1561939706555298	158.0	2500000
1.1562680318942145	230.0	2500000
1.156275044580313	309.0	2500000
1.1564752198678838	492.0	2500000
1.1565853485542503	338.0	2500000
1.1566842059378288	223.0	2500000
1.1568657519709993	287.0	2500000
1.1571633900598886	329.0	2500000
1.1571978126793394	356.0	2500000
1.1572540512735494	460.0	2500000
1.1573725095728036	260.0	2500000
1.157517393944782	394.0	2500000
1.1576029865615165	488.0	2500000
1.1576290422094406	503.0	2500000
1.15763347178523	429.0	2500000
1.1577612186730757	256.0	2500000
1.1577810047739725	221.0	2500000
1.1578691992116288	342.0	2500000
1.1579084890381788	233.0	2500000
1.1579302809368794	237.0	2500000
1.15802077382589	422.0	2500000
1.1580879017397034	285.0	2500000
1.1581011407568391	307.0	2500000
1.158129395836667	424.0	2500000
1.1581620114584004	185.0	2500000
1.1581693883715591	313.0	2500000
1.158277217365086	494.0	2500000
1.1584460005538195	172.0	2500000
1.1584586122475828	185.0	2500000
1.1586854109369025	427.0	2500000
1.1588302452352286	488.0	2500000
1.1589256722062853	246.0	2500000
1.1590079605531618	173.0	2500000
1.1590627164952363	326.0	2500000
1.1591060892888272	326.0	2500000
1.1593621866363537	394.0	2500000
1.1594166723777568	338.0	2500000
1.1594693106707712	244.0	2500000
1.1595020788710295	400.0	2500000
1.1595547065175509	393.0	2500000
1.1596278105291309	202.0	2500000
1.1596304816007703	292.0	2500000
1.1596381983859023	415.0	2500000
1.159684077594158	186.0	2500000
1.1597219199201103	289.0	2500000
1.1597702585066625	506.0	2500000
1.1598590850036534	258.0	2500000
1.1598755067857691	297.0	2500000
1.159982297313228	280.0	2500000
1.1599984640333107	534.0	2500000
1.1599985866121822	578.0	2500000
1.1600327856524175	384.0	2500000
1.1601470249211951	271.0	2500000
1.1603506460334088	239.0	2500000
1.160364809994158	281.0	2500000
1.1603947474631866	270.0	2500000
1.160545551247886	460.0	2500000
1.160559384945826	309.0	2500000
1.1606875176348392	402.0	2500000
1.1608481015331016	387.0	2500000
1.1608804455696151	288.0	2500000
1.1608944989854129	296.0	2500000
1.1609465533315446	536.0	2500000
1.1612319384882448	359.0	2500000
1.1615245219214299	248.0	2500000
1.1615313948272743	413.0	2500000
1.1615919426850745	362.0	2500000
1.1616019854432982	313.0	2500000
1.1619215684328896	245.0	2500000
1.1620892350176422	278.0	2500000
1.1621734649590811	312.0	2500000
1.1622643576986578	386.0	2500000
1.1624134396542043	173.0	2500000
1.162423974342107	219.0	2500000
1.1626305249472637	264.0	2500000
1.162671058710337	402.0	2500000
1.1626751704759832	386.0	2500000
1.162699481939539	405.0	2500000
1.1627012902183216	368.0	2500000
1.1628177728769111	247.0	2500000
1.1628637154211805	242.0	2500000
1.1629782729663185	277.0	2500000
1.1630728206889702	301.0	2500000
1.1631317670739034	294.0	2500000
1.1636717623984365	389.0	2500000
1.1637039507808349	279.0	2500000
1.1637221408348344	366.0	2500000
1.1637251152796348	272.0	2500000
1.1637686921363846	163.0	2500000
1.1637922794755298	333.0	2500000
1.1638814246224929	229.0	2500000
1.1640257225862718	362.0	2500000
1.1640928874272989	478.0	2500000
1.1642136396325733	299.0	2500000
1.1642743749915887	308.0	2500000
1.1644179213313053	377.0	2500000
1.1644544772260526	326.0	2500000
1.1645152976671571	269.0	2500000
1.1645171962046548	253.0	2500000
1.1645630807757017	207.0	2500000
1.1646217755789898	309.0	2500000
1.1647825269744625	269.0	2500000
1.164831183493312	326.0	2500000
1.1648332229593878	351.0	2500000
1.1648728623449405	317.0	2500000
1.165071229080565	313.0	2500000
1.1651445043572108	152.0	2500000
1.1652900572125464	391.0	2500000
1.1652934337559786	340.0	2500000
1.165327903302267	251.0	2500000
1.1653407059405971	310.0	2500000
1.1654811540256	319.0	2500000
1.1658007582002974	355.0	2500000
1.1659034968406077	237.0	2500000
1.1660031685346408	372.0	2500000
1.1660368567685435	346.0	2500000
1.1662005633510233	347.0	2500000
1.166387054937065	196.0	2500000
1.1667622989371709	376.0	2500000
1.1668479552903437	291.0	2500000
1.1668977672381675	393.0	2500000
1.1669474674316471	178.0	2500000
1.1671202033480728	261.0	2500000
1.1671970704507408	263.0	2500000
1.1673716584819298	290.0	2500000
1.1674063138084674	389.0	2500000
1.1676198188669646	267.0	2500000
1.1676366596344296	360.0	2500000
1.1676643712029486	302.0	2500000
1.167734759435925	285.0	2500000
1.1679843551038591	257.0	2500000
1.1681732513317111	322.0	2500000
1.1682838551029786	217.0	2500000
1.1683292047355534	257.0	2500000
1.1684044088294212	155.0	2500000
1.1686121953465487	309.0	2500000
1.1686280700134173	365.0	2500000
1.168664888560247	307.0	2500000
1.1687089427120119	267.0	2500000
1.168823465184745	305.0	2500000
1.1688407855188825	218.0	2500000
1.1690483911546674	376.0	2500000
1.1690760818211292	345.0	2500000
1.1691330705649392	285.0	2500000
1.1691893094572317	266.0	2500000
1.1692289142245524	469.0	2500000
1.1692462244247297	433.0	2500000
1.1692607605483654	224.0	2500000
1.1692782796218475	346.0	2500000
1.1693030276567542	188.0	2500000
1.1693638245756646	242.0	2500000
1.1694047650188524	244.0	2500000
1.1694164140481114	280.0	2500000
1.1695216533286257	357.0	2500000
1.1695804570853354	322.0	2500000
1.1696988373323434	579.0	2500000
1.1697774895235344	270.0	2500000
1.169888351800925	204.0	2500000
1.1698967501316724	344.0	2500000
1.1699415827601296	263.0	2500000
1.1700090010252504	399.0	2500000
1.1701449122641048	202.0	2500000
1.17014511500232	308.0	2500000
1.170153508433308	250.0	2500000
1.1703223737762316	288.0	2500000
1.170519798845454	371.0	2500000
1.1705295839968417	273.0	2500000
1.1706968738768422	308.0	2500000
1.1707746384537685	247.0	2500000
1.1710253308273009	599.0	2500000
1.171057027305852	264.0	2500000
1.17113351787097	414.0	2500000
1.1712206199456627	318.0	2500000
1.1713050711053787	361.0	2500000
1.171581502534352	247.0	2500000
1.1716273567396611	394.0	2500000
1.1717015064539114	201.0	2500000
1.1717110829153228	433.0	2500000
1.1718330600079143	399.0	2500000
1.1718376418431589	409.0	2500000
1.1718534378605985	219.0	2500000
1.1720679067994042	422.0	2500000
1.1720713646321337	351.0	2500000
1.1721401657602215	176.0	2500000
1.172265813685224	238.0	2500000
1.1725306367379371	365.0	2500000
1.1726436976545132	325.0	2500000
1.1727209217042485	293.0	2500000
1.1727451350941167	312.0	2500000
1.173015151475805	528.0	2500000
1.1730191384917623	264.0	2500000
1.1732250732047569	251.0	2500000
1.173247290116069	332.0	2500000
1.173301612303769	149.0	2500000
1.1738843300996562	271.0	2500000
1.1739533876897592	328.0	2500000
1.1740768896937959	313.0	2500000
1.1740871371128572	432.0	2500000
1.1742223503848717	205.0	2500000
1.1742351771160728	272.0	2500000
1.1745984908823492	535.0	2500000
1.1746490505836815	97.0	2500000
1.1748551552348905	363.0	2500000
1.1750245671844421	373.0	2500000
1.1750315922803136	371.0	2500000
1.1750334401325349	284.0	2500000
1.1752290826450886	206.0	2500000
1.1753931933065904	380.0	2500000
1.1754502741685	385.0	2500000
1.1754593341852442	212.0	2500000
1.175792873391512	268.0	2500000
1.1758977495703102	408.0	2500000
1.1760243894709923	504.0	2500000
1.1761407284448002	296.0	2500000
1.1761478267126289	141.0	2500000
1.1762342209654348	317.0	2500000
1.1764205254958822	359.0	2500000
1.1764941798698656	314.0	2500000
1.17650957920947	245.0	2500000
1.1765712631425398	261.0	2500000
1.1767914793116838	579.0	2500000
1.1769918814981342	327.0	2500000
1.177004644350553	362.0	2500000
1.1770538812535511	600.0	2500000
1.1770994999179132	287.0	2500000
1.1771431147654567	540.0	2500000
1.1771833935261091	263.0	2500000
1.1774659610967273	171.0	2500000
1.177561048348455	277.0	2500000
1.1775630775370685	258.0	2500000
1.177707534518467	271.0	2500000
1.1777697022800728	445.0	2500000
1.1777749845213954	310.0	2500000
1.1779566444177527	447.0	2500000
1.1780712479504714	538.0	2500000
1.1782541260330197	257.0	2500000
1.1783433499134817	388.0	2500000
1.178456177409278	201.0	2500000
1.1785724191947011	466.0	2500000
1.1785777891562712	360.0	2500000
1.1786049267009164	415.0	2500000
1.1787144728473304	325.0	2500000
1.1788156110325771	273.0	2500000
1.1788224188892749	347.0	2500000
1.1790195308178122	328.0	2500000
1.1790371606267471	178.0	2500000
1.179107587807021	450.0	2500000
1.1791139720248172	468.0	2500000
1.1792033880863548	200.0	2500000
1.1792371442627283	318.0	2500000
1.179315525216257	384.0	2500000
1.179358255986107	169.0	2500000
1.1794203878480138	297.0	2500000
1.1794978027924905	251.0	2500000
1.1795916692345934	282.0	2500000
1.1799273373906491	344.0	2500000
1.1799912086402782	367.0	2500000
1.1801782525089717	312.0	2500000
1.1803132873001512	214.0	2500000
1.1804194022443295	394.0	2500000
1.1805476529802064	390.0	2500000
1.1805713203562038	170.0	2500000
1.1807130733648643	332.0	2500000
1.180771976097232	217.0	2500000
1.1808030912545366	415.0	2500000
1.1810878370246756	330.0	2500000
1.1811278317993708	236.0	2500000
1.1811346514885486	471.0	2500000
1.1811442662026963	234.0	2500000
1.1812092219170969	242.0	2500000
1.1812553190132091	477.0	2500000
1.1812645744369357	180.0	2500000
1.1813038864443723	429.0	2500000
1.1813329129974541	383.0	2500000
1.181366178321576	287.0	2500000
1.181372537017711	127.0	2500000
1.18149869109928	182.0	2500000
1.1816578668340258	285.0	2500000
1.1822437533716792	357.0	2500000
1.1823863098758665	197.0	2500000
1.182470486738019	264.0	2500000
1.182884729102017	515.0	2500000
1.1829543980938402	226.0	2500000
1.183005009570378	408.0	2500000
1.1832970108207772	373.0	2500000
1.1833482800543784	388.0	2500000
1.1834555149114392	198.0	2500000
1.1835018750415092	420.0	2500000
1.1836073493480683	234.0	2500000
1.1837047530775644	439.0	2500000
1.1837655194617025	199.0	2500000
1.1837838275680703	224.0	2500000
1.1838788629212988	229.0	2500000
1.1842214802501383	178.0	2500000
1.184270300658596	536.0	2500000
1.1843761165152755	228.0	2500000
1.1845021247595575	351.0	2500000
1.184525185772359	473.0	2500000
1.1845863895224265	359.0	2500000
1.1846056536277736	303.0	2500000
1.184645662111345	265.0	2500000
1.1846769002223754	421.0	2500000
1.1849138336002838	367.0	2500000
1.184955492902957	243.0	2500000
1.1850100108257668	408.0	2500000
1.1853773812723702	363.0	2500000
1.1853930535671988	219.0	2500000
1.1856407968899458	304.0	2500000
1.1863122693016557	407.0	2500000
1.1863521945245066	434.0	2500000
1.1869295718320774	309.0	2500000
1.1869438320382233	289.0	2500000
1.1869639599955568	337.0	2500000
1.1870238635461392	320.0	2500000
1.1871124186140831	318.0	2500000
1.1872393813958766	340.0	2500000
1.1872778309466498	211.0	2500000
1.187334526490202	213.0	2500000
1.1873816015307397	453.0	2500000
1.1874251308627162	250.0	2500000
1.18780878560646	517.0	2500000
1.1878386993512664	411.0	2500000
1.1880311310868548	447.0	2500000
1.1880829750763702	429.0	2500000
1.1882646594875093	333.0	2500000
1.1884063131524556	410.0	2500000
1.1884322334220427	366.0	2500000
1.188478945739898	263.0	2500000
1.1885443627571621	348.0	2500000
1.1885742906978394	373.0	2500000
1.1886933829051962	232.0	2500000
1.1887249957821475	337.0	2500000
1.1887810350527053	319.0	2500000
1.188863742844965	281.0	2500000
1.188866965713292	418.0	2500000
1.1889178454556373	252.0	2500000
1.1889346035282642	324.0	2500000
1.1889632777191537	358.0	2500000
1.1891957879844897	502.0	2500000
1.1892308879635762	139.0	2500000
1.1892883715057572	370.0	2500000
1.1893396406015613	256.0	2500000
1.1893454354434994	423.0	2500000
1.1893949046606087	250.0	2500000
1.1895241298999617	134.0	2500000
1.1895653427999442	365.0	2500000
1.189623031240687	345.0	2500000
1.1898087216521638	250.0	2500000
1.1899697801598794	177.0	2500000
1.1899983260253892	266.0	2500000
1.1901720399159843	226.0	2500000
1.1901892712896385	222.0	2500000
1.1901937154932123	477.0	2500000
1.1902365576644516	229.0	2500000
1.1904289589451529	250.0	2500000
1.1905188937808961	245.0	2500000
1.1905406539092174	265.0	2500000
1.19057820597567	533.0	2500000
1.1906560078154091	231.0	2500000
1.1907161106575128	237.0	2500000
1.1907884310091292	149.0	2500000
1.1910764937236376	213.0	2500000
1.1910866603133594	250.0	2500000
1.1912773068201383	271.0	2500000
1.1913324847141091	225.0	2500000
1.191679995645493	364.0	2500000
1.1917391281654324	374.0	2500000
1.1917503912652343	221.0	2500000
1.1918684334210343	238.0	2500000
1.1920372114299884	167.0	2500000
1.1921277813175974	456.0	2500000
1.1921378780522405	272.0	2500000
1.1921956347851084	155.0	2500000
1.192430559161737	266.0	2500000
1.192618129451802	230.0	2500000
1.19264662027079	350.0	2500000
1.192987370912624	306.0	2500000
1.1930110904665572	547.0	2500000
1.193064795459279	268.0	2500000
1.1933932338967919	497.0	2500000
1.193453005044646	361.0	2500000
1.1936877045671948	283.0	2500000
1.1939011267949793	320.0	2500000
1.193931243072184	109.0	2500000
1.1943106307254494	222.0	2500000
1.194343225924758	236.0	2500000
1.1943867256216452	175.0	2500000
1.1944456039461018	431.0	2500000
1.1944484788082916	284.0	2500000
1.194567562163935	211.0	2500000
1.1946154180624329	297.0	2500000
1.194636485948272	286.0	2500000
1.1946813171594397	346.0	2500000
1.1947976460441998	377.0	2500000
1.1948017362704155	274.0	2500000
1.194837277864759	327.0	2500000
1.1951618767956549	374.0	2500000
1.1952293991141434	553.0	2500000
1.1954359603502058	218.0	2500000
1.195682660068282	339.0	2500000
1.195744333792503	184.0	2500000
1.195834938396845	270.0	2500000
1.195919062954489	271.0	2500000
1.1959872666128617	306.0	2500000
1.1962037593130803	482.0	2500000
1.196325320763152	448.0	2500000
1.1963839517280492	362.0	2500000
1.1965475611658072	350.0	2500000
1.1965684479458378	270.0	2500000
1.1966543614812315	351.0	2500000
1.1967854073161228	71.0	2500000
1.1968273805816834	241.0	2500000
1.1968290943700373	231.0	2500000
1.1971180126710177	421.0	2500000
1.1971928095649984	271.0	2500000
1.1972665758361891	302.0	2500000
1.1973160730692791	400.0	2500000
1.1973712752521195	226.0	2500000
1.1974638430080833	318.0	2500000
1.1975783807189369	263.0	2500000
1.197720934511484	259.0	2500000
1.1979936152270838	300.0	2500000
1.1980117562512609	429.0	2500000
1.198018590141595	200.0	2500000
1.198209796035702	287.0	2500000
1.1983025479831575	262.0	2500000
1.1984265052246814	424.0	2500000
1.1984394706909725	463.0	2500000
1.1984662822278431	334.0	2500000
1.198658262445373	278.0	2500000
1.198677980614863	166.0	2500000
1.1987562782235592	365.0	2500000
1.1991334389768584	248.0	2500000
1.1991810767150652	277.0	2500000
1.1993309839502495	332.0	2500000
1.1995685767926791	246.0	2500000
1.199927735086292	181.0	2500000
1.200104286670718	263.0	2500000
1.200113092572688	312.0	2500000
1.2002126686739332	424.0	2500000
[truncated: 48,080 more rows]
