# Supplementary material for: The evolutionary maintenance of Lévy flight foraging
Source: PLoS Comput Biol. 2022 Jan 18;18(1):e1009490. doi: 10.1371/journal.pcbi.1009490 (PMC8797186; doi:10.1371/journal.pcbi.1009490)
Supplement: S1 Data — (ZIP) [file pcbi.1009490.s005.zip › S1_Data/single_generation_data/speed_1/levy_dim_3_results/fd_eol2]

1.0002644506039529	698.0	5000000
1.0002775648420656	583.0	5000000
1.000358574474471	852.0	5000000
1.0003631190257432	855.0	5000000
1.000397973217185	616.0	5000000
1.0004619289108705	483.0	5000000
1.0005052082763468	706.0	5000000
1.000517135112298	634.0	5000000
1.000749883947944	647.0	5000000
1.0008491817180978	508.0	5000000
1.0008874462512158	389.0	5000000
1.0008936493198837	569.0	5000000
1.0011981068842508	443.0	5000000
1.001479738200592	471.0	5000000
1.0016137269293242	635.0	5000000
1.0026094703231625	509.0	5000000
1.0027452996031043	431.0	5000000
1.0028695132388017	622.0	5000000
1.0028904138487196	756.0	5000000
1.0029160329046474	541.0	5000000
1.002940768362933	665.0	5000000
1.0030948541628697	722.0	5000000
1.0032167834983117	628.0	5000000
1.0035323231726865	611.0	5000000
1.0036708080130408	555.0	5000000
1.0036900180540125	669.0	5000000
1.0037189460127007	339.0	5000000
1.0037545549050833	609.0	5000000
1.0038692078167657	404.0	5000000
1.0039479293553215	720.0	5000000
1.00406066945142	423.0	5000000
1.0041182847628347	576.0	5000000
1.004152892048005	618.0	5000000
1.00426304939984	426.0	5000000
1.0043198991004396	589.0	5000000
1.0043817830645017	626.0	5000000
1.0043993992205609	599.0	5000000
1.0044075001835011	527.0	5000000
1.0044714642156674	609.0	5000000
1.0046484841377326	580.0	5000000
1.004659812110353	536.0	5000000
1.004709554182229	600.0	5000000
1.0047114413835785	385.0	5000000
1.0048007718952143	683.0	5000000
1.0048510086237847	381.0	5000000
1.005093770457829	566.0	5000000
1.0051868861285742	511.0	5000000
1.0054385651909892	874.0	5000000
1.0054508487491456	562.0	5000000
1.005598118785343	560.0	5000000
1.0056887966289432	582.0	5000000
1.0057206282320283	503.0	5000000
1.0057303432094535	684.0	5000000
1.0057598695299859	808.0	5000000
1.00584360956364	660.0	5000000
1.005972390751463	366.0	5000000
1.0062745556874289	591.0	5000000
1.0063787323603264	729.0	5000000
1.0065304188075554	387.0	5000000
1.006576142677821	543.0	5000000
1.0066262550868943	685.0	5000000
1.0067863530519103	575.0	5000000
1.007193110276725	503.0	5000000
1.007529701838262	687.0	5000000
1.0076061224779067	532.0	5000000
1.0076161300336768	876.0	5000000
1.007622194505892	495.0	5000000
1.0077625434281363	693.0	5000000
1.0080858904585628	542.0	5000000
1.008143861939886	750.0	5000000
1.008297089576827	571.0	5000000
1.0084303328525248	559.0	5000000
1.0084352428749699	646.0	5000000
1.0084420622546872	679.0	5000000
1.0084744380061204	486.0	5000000
1.0085178453327683	532.0	5000000
1.0085225471956691	654.0	5000000
1.0085419827594784	402.0	5000000
1.008615870312921	710.0	5000000
1.008642759927722	864.0	5000000
1.0087055903825402	612.0	5000000
1.008721072221457	522.0	5000000
1.0088150960161966	498.0	5000000
1.0088669187268076	415.0	5000000
1.0091355136171078	561.0	5000000
1.009188472740322	641.0	5000000
1.009288073128027	459.0	5000000
1.009343982008172	421.0	5000000
1.0094041146153594	404.0	5000000
1.009552615141854	471.0	5000000
1.0096519231403542	696.0	5000000
1.0099510683368351	511.0	5000000
1.0099534615621355	553.0	5000000
1.0099926536517154	527.0	5000000
1.010036866708394	597.0	5000000
1.0101931535220938	823.0	5000000
1.0107540100587205	601.0	5000000
1.01107611515607	363.0	5000000
1.0110910502726562	600.0	5000000
1.011163468207227	519.0	5000000
1.0112069516145463	527.0	5000000
1.011225057625163	556.0	5000000
1.0115713998555151	542.0	5000000
1.0116048453078388	438.0	5000000
1.0118013824651777	686.0	5000000
1.0120543450182895	672.0	5000000
1.012161660202712	478.0	5000000
1.0122013951049127	557.0	5000000
1.012417002964778	630.0	5000000
1.0124759900840161	577.0	5000000
1.0125304335277945	634.0	5000000
1.012773888629598	575.0	5000000
1.0128326921552102	376.0	5000000
1.012975013723877	563.0	5000000
1.0129822148341507	451.0	5000000
1.0130705586576896	585.0	5000000
1.0133935227039372	504.0	5000000
1.0134843955857682	492.0	5000000
1.0135721495693035	353.0	5000000
1.0138489817731076	599.0	5000000
1.01387081710011	424.0	5000000
1.0138969824406765	620.0	5000000
1.0139084073010465	498.0	5000000
1.014129215240462	472.0	5000000
1.0141337997268165	525.0	5000000
1.0142822547192396	528.0	5000000
1.0143289607808417	698.0	5000000
1.0143948103558804	558.0	5000000
1.0144418816915015	751.0	5000000
1.0145589736901175	612.0	5000000
1.0146137267182844	380.0	5000000
1.014699073667375	669.0	5000000
1.0147310912042655	647.0	5000000
1.0147761808425213	532.0	5000000
1.014841719074126	445.0	5000000
1.0149365192771944	480.0	5000000
1.0149942564820351	806.0	5000000
1.015164182277968	628.0	5000000
1.0152670384046716	551.0	5000000
1.0154362733113462	527.0	5000000
1.0154423724998558	797.0	5000000
1.015454635570475	503.0	5000000
1.015484212739515	668.0	5000000
1.0155566620129806	611.0	5000000
1.015558030220138	616.0	5000000
1.0157093871428855	470.0	5000000
1.0159441423483353	726.0	5000000
1.0159731720964214	547.0	5000000
1.016095602462205	571.0	5000000
1.0161954397339878	551.0	5000000
1.016236262788728	887.0	5000000
1.0163655018064706	522.0	5000000
1.016424841070168	460.0	5000000
1.0166496247333936	748.0	5000000
1.0167425686619755	656.0	5000000
1.016746374130785	500.0	5000000
1.016771466654112	624.0	5000000
1.0168088938979591	621.0	5000000
1.0168700895492595	421.0	5000000
1.017029553137522	736.0	5000000
1.0171195039677734	604.0	5000000
1.0172862208733622	676.0	5000000
1.0173474795183752	721.0	5000000
1.0175266793553548	556.0	5000000
1.0177130410455644	447.0	5000000
1.0179630455207846	311.0	5000000
1.0179997612440983	489.0	5000000
1.0181336120257751	587.0	5000000
1.0184576618458037	543.0	5000000
1.0185770988217282	550.0	5000000
1.0187383950579556	538.0	5000000
1.0190315184252603	473.0	5000000
1.0190575914909397	602.0	5000000
1.0191108665967576	838.0	5000000
1.0194046924407465	711.0	5000000
1.019440859870405	390.0	5000000
1.0195674888417992	601.0	5000000
1.0195986147409954	779.0	5000000
1.0196771713537074	629.0	5000000
1.0197484632443223	437.0	5000000
1.0197647616641654	896.0	5000000
1.0201994044420073	455.0	5000000
1.0203028067845397	523.0	5000000
1.020338010990969	592.0	5000000
1.0204921820182369	610.0	5000000
1.0208008130881416	697.0	5000000
1.0209128420077138	566.0	5000000
1.0209918291142364	465.0	5000000
1.0210186058665034	466.0	5000000
1.0211597737968567	514.0	5000000
1.02116254075753	438.0	5000000
1.0211757083272608	594.0	5000000
1.0212609969866269	651.0	5000000
1.0213016632615803	670.0	5000000
1.021375053609702	344.0	5000000
1.0215323415565891	665.0	5000000
1.0215647578621905	817.0	5000000
1.0215957335638928	457.0	5000000
1.0216112095457026	499.0	5000000
1.0218490108814071	607.0	5000000
1.0221056814078135	524.0	5000000
1.0221882380096359	597.0	5000000
1.0222850449586072	508.0	5000000
1.022344531586207	399.0	5000000
1.02237699427715	533.0	5000000
1.022431022244001	582.0	5000000
1.0224533542063714	854.0	5000000
1.022456731974834	753.0	5000000
1.0226050840988985	470.0	5000000
1.0226332512346077	717.0	5000000
1.0227337495019435	591.0	5000000
1.0228952692878814	684.0	5000000
1.0229719049080228	533.0	5000000
1.0230332600325416	649.0	5000000
1.023093140638946	365.0	5000000
1.0231460898354952	653.0	5000000
1.0231839590804863	382.0	5000000
1.0232137708458802	499.0	5000000
1.0232912015523885	680.0	5000000
1.0234165376407358	641.0	5000000
1.0234596233300757	612.0	5000000
1.0235087734249009	544.0	5000000
1.0235128958790294	467.0	5000000
1.0235988517822587	705.0	5000000
1.0236741981351969	465.0	5000000
1.023725317443512	569.0	5000000
1.0237298334045344	690.0	5000000
1.0238848430500331	583.0	5000000
1.0239505651489125	537.0	5000000
1.0240266526954935	619.0	5000000
1.0240348419783265	644.0	5000000
1.0240647235593854	651.0	5000000
1.0241453694283067	819.0	5000000
1.024254743340713	672.0	5000000
1.0243922777579608	515.0	5000000
1.0244371427920291	497.0	5000000
1.0247134734423848	555.0	5000000
1.0247949724294032	485.0	5000000
1.0249687792731508	716.0	5000000
1.0250508350463152	463.0	5000000
1.0250732407162413	469.0	5000000
1.0252048255329846	494.0	5000000
1.025206168451113	542.0	5000000
1.0255765548741844	544.0	5000000
1.0255909389951692	596.0	5000000
1.0256451063758545	477.0	5000000
1.0256947049677192	509.0	5000000
1.02574972658846	681.0	5000000
1.0258297263587004	372.0	5000000
1.0258310418944947	599.0	5000000
1.0258433385929415	733.0	5000000
1.0259911582183618	565.0	5000000
1.0260227669413609	495.0	5000000
1.0260320355458448	672.0	5000000
1.0260533775719645	544.0	5000000
1.0260834118317017	737.0	5000000
1.0261151027635225	440.0	5000000
1.026134445419475	817.0	5000000
1.0261939989749056	532.0	5000000
1.0262293495135983	605.0	5000000
1.026342418319572	622.0	5000000
1.0264312457084843	482.0	5000000
1.0264359022875038	514.0	5000000
1.0265222159011629	461.0	5000000
1.026660484744918	538.0	5000000
1.0266863933398187	501.0	5000000
1.02668993690372	677.0	5000000
1.0267782162215942	541.0	5000000
1.0270620941256106	553.0	5000000
1.0271477152808821	785.0	5000000
1.0272234519688597	523.0	5000000
1.0273694592898142	664.0	5000000
1.0281151893888445	554.0	5000000
1.028178292406749	779.0	5000000
1.0282013475541298	752.0	5000000
1.0283038390976502	394.0	5000000
1.0283050554402764	681.0	5000000
1.0283455988070314	285.0	5000000
1.0283850802407948	517.0	5000000
1.0284642493696592	783.0	5000000
1.0285503040860755	289.0	5000000
1.028648106572472	793.0	5000000
1.0287357245271798	687.0	5000000
1.028786659522939	722.0	5000000
1.0288622126142213	631.0	5000000
1.0288773494746153	617.0	5000000
1.028923327123089	551.0	5000000
1.0289955981626615	634.0	5000000
1.0291704971243767	537.0	5000000
1.0293344881259556	704.0	5000000
1.0293523112629943	580.0	5000000
1.0293565519457772	519.0	5000000
1.0294345293515104	468.0	5000000
1.029803847001032	641.0	5000000
1.029888522815661	546.0	5000000
1.0301025883460582	655.0	5000000
1.0301208500788102	709.0	5000000
1.0302142134214178	652.0	5000000
1.030365605355186	322.0	5000000
1.0304407882298512	634.0	5000000
1.0305436212396204	603.0	5000000
1.0306426114159255	746.0	5000000
1.0306426949179055	713.0	5000000
1.0308182466134217	637.0	5000000
1.031115363806018	785.0	5000000
1.031191937705033	695.0	5000000
1.0313201633380982	632.0	5000000
1.0313282628551226	667.0	5000000
1.0314019434600403	870.0	5000000
1.0314898540090742	563.0	5000000
1.0315717071734896	564.0	5000000
1.0315822066678002	393.0	5000000
1.0317581776871174	584.0	5000000
1.0318065512593786	691.0	5000000
1.0318759971479865	690.0	5000000
1.0318770019943149	600.0	5000000
1.0318906866275792	1013.0	5000000
1.0319461536529082	651.0	5000000
1.0323011326650997	429.0	5000000
1.032334519589892	459.0	5000000
1.032358031467966	702.0	5000000
1.0325736620231454	622.0	5000000
1.0327575194622072	820.0	5000000
1.0329811426534916	485.0	5000000
1.0330235179333198	515.0	5000000
1.0331956821817352	529.0	5000000
1.0333843293422658	849.0	5000000
1.033388837644163	478.0	5000000
1.033403314000953	683.0	5000000
1.0334597315229013	462.0	5000000
1.0336180461229818	483.0	5000000
1.0336461090001068	614.0	5000000
1.0336734799946652	528.0	5000000
1.0338923625897678	724.0	5000000
1.0341545022041234	356.0	5000000
1.0342042857435447	458.0	5000000
1.0343301024093572	605.0	5000000
1.0344493237406065	745.0	5000000
1.0344759719590193	487.0	5000000
1.034858029562404	667.0	5000000
1.0350767130440135	697.0	5000000
1.0350941117943466	460.0	5000000
1.0351686030002885	765.0	5000000
1.0352323945468551	529.0	5000000
1.0352982282099124	703.0	5000000
1.0355004703657298	642.0	5000000
1.0355867060268138	703.0	5000000
1.0356061525795737	618.0	5000000
1.035759643988854	441.0	5000000
1.035776230255988	885.0	5000000
1.0358397510495039	295.0	5000000
1.0358455790510108	689.0	5000000
1.03591266396461	522.0	5000000
1.0359534308833025	512.0	5000000
1.036114148624346	638.0	5000000
1.036136680266673	603.0	5000000
1.0362418675282663	599.0	5000000
1.036270858006634	552.0	5000000
1.0363281040370245	543.0	5000000
1.0363629882446963	783.0	5000000
1.0366693592152891	402.0	5000000
1.0367912175107443	408.0	5000000
1.0368348703549422	500.0	5000000
1.0370568424190054	691.0	5000000
1.037193529263072	559.0	5000000
1.0372163921984692	548.0	5000000
1.0372905385938815	632.0	5000000
1.0373926616904674	573.0	5000000
1.0375763243812666	425.0	5000000
1.0376909077832577	436.0	5000000
1.037781244573369	441.0	5000000
1.0377961380798002	692.0	5000000
1.0378169076659636	756.0	5000000
1.037854089881848	622.0	5000000
1.037935795167478	635.0	5000000
1.0379858341235155	669.0	5000000
1.0379859148280708	765.0	5000000
1.038068161161009	603.0	5000000
1.0381515922880604	549.0	5000000
1.0385079781786652	502.0	5000000
1.0385221730809708	683.0	5000000
1.0386740448297231	567.0	5000000
1.0387475136951998	584.0	5000000
1.0387637699306254	482.0	5000000
1.0388323832683677	1040.0	5000000
1.0388639624466651	1076.0	5000000
1.0395231850302291	644.0	5000000
1.0399026368439164	615.0	5000000
1.039906298426543	868.0	5000000
1.0399378182882408	615.0	5000000
1.0399817368873046	715.0	5000000
1.0402312440569053	546.0	5000000
1.040290118954016	419.0	5000000
1.0404646593190503	932.0	5000000
1.0406672837773296	691.0	5000000
1.040815777526585	441.0	5000000
1.040871610712847	347.0	5000000
1.0409562294860744	483.0	5000000
1.0409928531782011	679.0	5000000
1.0412044147177353	619.0	5000000
1.0412859533820091	607.0	5000000
1.0413334354683192	663.0	5000000
1.0414095402636177	532.0	5000000
1.041510605098778	513.0	5000000
1.0417373561052905	538.0	5000000
1.0417518905339405	599.0	5000000
1.0420084047447205	342.0	5000000
1.0420505210295097	433.0	5000000
1.0420541805444437	489.0	5000000
1.0420745051950404	558.0	5000000
1.042161245632026	707.0	5000000
1.0422351540370562	614.0	5000000
1.0422594572103647	505.0	5000000
1.0422755620668709	427.0	5000000
1.0422943532999582	689.0	5000000
1.0424631299314635	701.0	5000000
1.0424788317374636	491.0	5000000
1.0425791567084772	577.0	5000000
1.0426814603395882	706.0	5000000
1.0428020465743482	617.0	5000000
1.0431058165965104	555.0	5000000
1.043177436216022	566.0	5000000
1.0434553047788837	442.0	5000000
1.0436091365078917	673.0	5000000
1.0439695565193348	542.0	5000000
1.044180836865662	765.0	5000000
1.0443521314520146	558.0	5000000
1.0444284961957708	658.0	5000000
1.044466621802436	583.0	5000000
1.0445759193161732	533.0	5000000
1.044799778238282	523.0	5000000
1.044942411757258	914.0	5000000
1.0449964761576478	531.0	5000000
1.0450692011925524	492.0	5000000
1.0452950981299494	697.0	5000000
1.0453853868022676	560.0	5000000
1.0454071320523326	566.0	5000000
1.045673699232887	848.0	5000000
1.04567791691533	713.0	5000000
1.0457132540325618	559.0	5000000
1.045837361386799	748.0	5000000
1.0459098848474926	625.0	5000000
1.045917407665628	774.0	5000000
1.0459527897741348	644.0	5000000
1.0459799924564452	743.0	5000000
1.0460975630129106	573.0	5000000
1.0465085251489181	656.0	5000000
1.046520343038342	599.0	5000000
1.046541459418319	312.0	5000000
1.0468953838787385	594.0	5000000
1.047211706079933	585.0	5000000
1.0472853381666027	727.0	5000000
1.0481087907445104	568.0	5000000
1.0481153485911634	480.0	5000000
1.048123564013876	586.0	5000000
1.0484154160097865	420.0	5000000
1.048514106185435	621.0	5000000
1.0485768416356107	763.0	5000000
1.0486083621030668	653.0	5000000
1.0486300482537927	561.0	5000000
1.04880790981594	523.0	5000000
1.0488186054967759	711.0	5000000
1.0488896241908277	638.0	5000000
1.0490012867842826	601.0	5000000
1.0491046323561894	540.0	5000000
1.049108006421552	496.0	5000000
1.0491365078769128	671.0	5000000
1.04934862980063	639.0	5000000
1.0495609637380157	670.0	5000000
1.0495817694026337	756.0	5000000
1.0496464579633944	360.0	5000000
1.049889698336643	604.0	5000000
1.0500841191370665	799.0	5000000
1.050144205413258	664.0	5000000
1.0501913191937209	628.0	5000000
1.0502415210905949	461.0	5000000
1.0503596239225872	623.0	5000000
1.050380732083953	630.0	5000000
1.0504786990269346	713.0	5000000
1.0505419499589677	584.0	5000000
1.0506374325219738	581.0	5000000
1.05069221401442	461.0	5000000
1.0507553017724691	395.0	5000000
1.0508644600349684	681.0	5000000
1.0508961767450915	635.0	5000000
1.0509049235649441	621.0	5000000
1.0509170672774173	661.0	5000000
1.0510768557515962	833.0	5000000
1.051238476224181	661.0	5000000
1.0512506050486838	577.0	5000000
1.051375996974781	713.0	5000000
1.0514804232889154	468.0	5000000
1.0515390559179951	623.0	5000000
1.0516100951724223	526.0	5000000
1.0517615486923169	735.0	5000000
1.0518827449709836	695.0	5000000
1.0518837240656418	642.0	5000000
1.051968446404735	507.0	5000000
1.0521555539841727	607.0	5000000
1.0521857928630802	590.0	5000000
1.0522552152221567	607.0	5000000
1.0525232516684686	670.0	5000000
1.0525548166423706	578.0	5000000
1.0527080677837182	585.0	5000000
1.0529152199018583	555.0	5000000
1.053022620036605	713.0	5000000
1.0530696678082287	611.0	5000000
1.0531360428557421	722.0	5000000
1.0532976176575262	666.0	5000000
1.0533938738865531	660.0	5000000
1.0533938979279769	641.0	5000000
1.0535503674291304	510.0	5000000
1.0536053571213264	669.0	5000000
1.0537929427120971	622.0	5000000
1.05419973052841	441.0	5000000
1.054208298929002	578.0	5000000
1.0542991235089605	765.0	5000000
1.0545476860472154	480.0	5000000
1.0545493780029154	493.0	5000000
1.054564385394884	493.0	5000000
1.0546162336434983	495.0	5000000
1.0547917828452689	461.0	5000000
1.054810235156374	755.0	5000000
1.054989894028337	668.0	5000000
1.0550654610704435	425.0	5000000
1.055072963534208	553.0	5000000
1.0551891413764265	552.0	5000000
1.0552172728126172	518.0	5000000
1.0553745699105228	484.0	5000000
1.0553799470073324	600.0	5000000
1.0554319343692993	714.0	5000000
1.0555337388136938	641.0	5000000
1.0556772460118735	527.0	5000000
1.0558910205975904	705.0	5000000
1.055957747877105	555.0	5000000
1.0561332423783478	509.0	5000000
1.056136959243574	660.0	5000000
1.0563526344338363	490.0	5000000
1.0564800447954663	574.0	5000000
1.0566167956465968	511.0	5000000
1.0566275022945613	695.0	5000000
1.057217396981103	585.0	5000000
1.0572822963280846	699.0	5000000
1.0573138944449092	543.0	5000000
1.0575454846646823	563.0	5000000
1.0576403964559953	543.0	5000000
1.0578037457092415	531.0	5000000
1.0578344619961495	710.0	5000000
1.0578475958521536	526.0	5000000
1.0578673887349184	782.0	5000000
1.0579174543882288	546.0	5000000
1.0579185578164032	631.0	5000000
1.0579310593538571	586.0	5000000
1.0579719400879934	709.0	5000000
1.0581049108770777	513.0	5000000
1.0584106270631897	553.0	5000000
1.0585178521572003	436.0	5000000
1.0586314557366074	461.0	5000000
1.0586559326262708	410.0	5000000
1.058889986116177	420.0	5000000
1.059103093080336	580.0	5000000
1.059244847473423	635.0	5000000
1.0593584510280705	564.0	5000000
1.0594726768616471	470.0	5000000
1.0597602142616804	664.0	5000000
1.0598245300005609	438.0	5000000
1.0599327106366316	537.0	5000000
1.0599342395629432	764.0	5000000
1.0600687255800079	513.0	5000000
1.0602088331255999	639.0	5000000
1.0602884440638212	820.0	5000000
1.0603092403168497	606.0	5000000
1.0604333341339758	659.0	5000000
1.0604703786668923	658.0	5000000
1.060521512581297	595.0	5000000
1.0606465824522873	739.0	5000000
1.0609154647419785	477.0	5000000
1.06142863406158	614.0	5000000
1.0615509287135203	483.0	5000000
1.0615583769721324	516.0	5000000
1.0619094015702375	378.0	5000000
1.06197755030712	570.0	5000000
1.0621142270815698	559.0	5000000
1.0621204039267105	634.0	5000000
1.0621611364294945	686.0	5000000
1.0622356093685452	679.0	5000000
1.0623702383084068	599.0	5000000
1.0628907968391277	497.0	5000000
1.0629939674645308	712.0	5000000
1.063136994081841	546.0	5000000
1.063196388724236	564.0	5000000
1.063221804261635	691.0	5000000
1.0634203821665231	702.0	5000000
1.0635011070540814	623.0	5000000
1.0635415046268846	449.0	5000000
1.0635742209716927	559.0	5000000
1.0636380525646785	615.0	5000000
1.06363850202372	548.0	5000000
1.0639044005140932	652.0	5000000
1.064015787289747	535.0	5000000
1.0640218413384193	544.0	5000000
1.0641213476001703	560.0	5000000
1.0642951613575258	579.0	5000000
1.0644427720561649	577.0	5000000
1.064467443559502	665.0	5000000
1.0644874141648408	563.0	5000000
1.0645187866323789	584.0	5000000
1.064527481732239	505.0	5000000
1.0645537170312072	831.0	5000000
1.0645556228326558	868.0	5000000
1.0645893779712192	664.0	5000000
1.0645913341424431	431.0	5000000
1.0646157975893755	630.0	5000000
1.0646712545265316	698.0	5000000
1.0646804053046297	590.0	5000000
1.064804603463533	618.0	5000000
1.0649532710382634	618.0	5000000
1.0651856221833529	469.0	5000000
1.0651859212073258	422.0	5000000
1.065198708426371	725.0	5000000
1.065217393549097	692.0	5000000
1.0653190580421248	766.0	5000000
1.065320274820352	432.0	5000000
1.0653506488193107	727.0	5000000
1.0654392373145174	463.0	5000000
1.0656755104400275	610.0	5000000
1.0659768047986098	640.0	5000000
1.0659781833666295	692.0	5000000
1.066130982708978	698.0	5000000
1.0662416372948456	934.0	5000000
1.066343513697417	305.0	5000000
1.0663500494254488	539.0	5000000
1.0663984281364565	747.0	5000000
1.0664568043722091	566.0	5000000
1.066752318000476	496.0	5000000
1.0667673610776989	648.0	5000000
1.066941614544061	514.0	5000000
1.067000477007252	481.0	5000000
1.0670511162153409	698.0	5000000
1.0670649936849987	520.0	5000000
1.0671662051828488	481.0	5000000
1.0674832606135365	882.0	5000000
1.0674886918965092	736.0	5000000
1.0675313754158224	538.0	5000000
1.0676553917157865	917.0	5000000
1.0679844890656267	584.0	5000000
1.0680569438961958	632.0	5000000
1.0682076725030167	867.0	5000000
1.0683370311108755	722.0	5000000
1.0685327179263	765.0	5000000
1.0686715181962845	602.0	5000000
1.068672289810769	564.0	5000000
1.0687965978290088	481.0	5000000
1.0689086132904404	542.0	5000000
1.0690981319174515	613.0	5000000
1.0697709032471616	671.0	5000000
1.0700052743805402	741.0	5000000
1.0700736353978593	1046.0	5000000
1.0702775733515115	589.0	5000000
1.0703505877224442	679.0	5000000
1.0704694715550764	725.0	5000000
1.0705426148180432	508.0	5000000
1.0705969508968245	634.0	5000000
1.0706891061997694	695.0	5000000
1.070742676058702	405.0	5000000
1.070903116767917	402.0	5000000
1.070956595030338	601.0	5000000
1.0709773972713834	510.0	5000000
1.071107034951109	811.0	5000000
1.071199210988493	528.0	5000000
1.0712384729301947	599.0	5000000
1.0713130823498305	702.0	5000000
1.0713965572834565	564.0	5000000
1.071455575165826	747.0	5000000
1.0714725948067274	604.0	5000000
1.0719763577145691	725.0	5000000
1.0722660162844029	647.0	5000000
1.072449034371877	524.0	5000000
1.0726472857972775	669.0	5000000
1.0727003455577706	677.0	5000000
1.072773350324264	592.0	5000000
1.07278847436477	603.0	5000000
1.07279299153593	742.0	5000000
1.0728747777852334	427.0	5000000
1.0729147000003971	396.0	5000000
1.0730342013936376	438.0	5000000
1.0730468829120952	540.0	5000000
1.073095545121079	643.0	5000000
1.073219404048751	565.0	5000000
1.0732670581863548	801.0	5000000
1.0733122887301323	644.0	5000000
1.0734475514126829	627.0	5000000
1.073454309758552	761.0	5000000
1.0735750251217926	682.0	5000000
1.0736089262060036	577.0	5000000
1.074050461712028	535.0	5000000
1.0741183527881688	509.0	5000000
1.0741377903325486	450.0	5000000
1.0742611949706355	574.0	5000000
1.0743162105061634	594.0	5000000
1.0743539886403644	683.0	5000000
1.0744487822062228	730.0	5000000
1.074623580201239	444.0	5000000
1.0746475646852371	525.0	5000000
1.0746524495845908	484.0	5000000
1.074893007143102	463.0	5000000
1.0749576203525892	632.0	5000000
1.0750586422496764	538.0	5000000
1.0750817573366276	517.0	5000000
1.0752436024174514	557.0	5000000
1.075342817808748	731.0	5000000
1.0753452193560056	639.0	5000000
1.075392429818308	442.0	5000000
1.075497401942211	602.0	5000000
1.075555078385351	551.0	5000000
1.0755716514706832	503.0	5000000
1.0756115837574574	733.0	5000000
1.0757922096084551	451.0	5000000
1.0760717072922037	457.0	5000000
1.0761032174028065	438.0	5000000
1.0761130207946037	553.0	5000000
1.0761885373208626	580.0	5000000
1.0762290122551943	595.0	5000000
1.0764219144130145	551.0	5000000
1.0765207518737354	496.0	5000000
1.0766018916805469	471.0	5000000
1.0766375586033337	523.0	5000000
1.076679552279813	632.0	5000000
1.076729646375715	674.0	5000000
1.07680016454786	531.0	5000000
1.0769699179075416	561.0	5000000
1.076991795553668	628.0	5000000
1.0769951887010656	493.0	5000000
1.0770718066422011	666.0	5000000
1.0770718608541032	643.0	5000000
1.0771230366961229	929.0	5000000
1.0773244887964375	512.0	5000000
1.0773658909969532	716.0	5000000
1.0774380350854909	536.0	5000000
1.077460953052768	482.0	5000000
1.07748865074156	709.0	5000000
1.0775249128139903	466.0	5000000
1.0775791598508924	468.0	5000000
1.077841617846195	580.0	5000000
1.0780884010459435	594.0	5000000
1.0781652527949042	438.0	5000000
1.078200497594458	454.0	5000000
1.07834835869739	489.0	5000000
1.0783686557750152	573.0	5000000
1.0783867705518049	513.0	5000000
1.0785300094790198	596.0	5000000
1.0785878409311898	558.0	5000000
1.078591875212804	951.0	5000000
1.0785969817499554	586.0	5000000
1.0787049731937841	555.0	5000000
1.0789510898136152	642.0	5000000
1.0789746989777849	557.0	5000000
1.0790123227818933	920.0	5000000
1.0793388150316017	442.0	5000000
1.079552719310293	511.0	5000000
1.0799830131666353	684.0	5000000
1.0800868215163413	410.0	5000000
1.0801605749222931	505.0	5000000
1.080244077627899	581.0	5000000
1.0804240081105934	704.0	5000000
1.0804686765466784	701.0	5000000
1.080770454089608	814.0	5000000
1.0807982167704624	444.0	5000000
1.0808074876614997	662.0	5000000
1.0808428562459502	743.0	5000000
1.0808473611236722	650.0	5000000
1.0808566994508424	651.0	5000000
1.0809833893659322	425.0	5000000
1.0809949540347454	454.0	5000000
1.0810136458895905	690.0	5000000
1.0812901544692957	775.0	5000000
1.081440871172962	596.0	5000000
1.081538170548749	655.0	5000000
1.0818502305325053	576.0	5000000
1.0819192095196848	602.0	5000000
1.0819603430654587	663.0	5000000
1.0819770523539851	574.0	5000000
1.0819946723947207	708.0	5000000
1.0820609015405769	380.0	5000000
1.0822563531639542	665.0	5000000
1.0824467134330598	554.0	5000000
1.0824476827508946	471.0	5000000
1.0824519790045004	617.0	5000000
1.0827564507527545	592.0	5000000
1.0829708930496516	649.0	5000000
1.0830567687342905	437.0	5000000
1.0831061095585972	451.0	5000000
1.083275860562796	553.0	5000000
1.0835289478284895	568.0	5000000
1.0838573755830179	693.0	5000000
1.0838723004083146	554.0	5000000
1.0839523433415281	442.0	5000000
1.084283526642213	632.0	5000000
1.0843324142544544	593.0	5000000
1.0843748376194338	714.0	5000000
1.0845798421088706	739.0	5000000
1.0845859297936076	803.0	5000000
1.0848090101412746	376.0	5000000
1.085172356676016	437.0	5000000
1.0851962350195012	615.0	5000000
1.0852615956072107	577.0	5000000
1.0853513481668655	532.0	5000000
1.0854128910787866	510.0	5000000
1.0854434913642392	870.0	5000000
1.0855278594974491	472.0	5000000
1.0858148606350373	311.0	5000000
1.0859560428475885	503.0	5000000
1.0861849300963715	501.0	5000000
1.086288942065359	623.0	5000000
1.0863444736736283	691.0	5000000
1.0863603149665155	506.0	5000000
1.0864482415921346	574.0	5000000
1.0865595443767353	466.0	5000000
1.0865809435687344	699.0	5000000
1.0867177962289267	583.0	5000000
1.0867612153838682	748.0	5000000
1.086810147233865	651.0	5000000
1.086915846636436	500.0	5000000
1.086923045530671	525.0	5000000
1.0870813294868404	507.0	5000000
1.0870826868687362	734.0	5000000
1.087144910222012	601.0	5000000
1.0872087377071358	656.0	5000000
1.0872323941112811	656.0	5000000
1.0872791774515842	569.0	5000000
1.0873140089184572	551.0	5000000
1.0873899637090103	438.0	5000000
1.0877865396859194	616.0	5000000
1.0878489697660334	825.0	5000000
1.08789545663639	474.0	5000000
1.0881761544003623	536.0	5000000
1.088184712466814	616.0	5000000
1.088191037371646	773.0	5000000
1.0882220893631305	575.0	5000000
1.0882248599811049	528.0	5000000
1.088234948333457	648.0	5000000
1.0882524549912995	422.0	5000000
1.0882896858071485	462.0	5000000
1.0885024410948017	656.0	5000000
1.0885441627363774	641.0	5000000
1.088555490534406	621.0	5000000
1.0887052253723264	587.0	5000000
1.0889439249660136	847.0	5000000
1.089020322736852	601.0	5000000
1.089077424852938	476.0	5000000
1.0893399961308723	683.0	5000000
1.0894520033456183	369.0	5000000
1.089485152778388	828.0	5000000
1.0895877667418192	448.0	5000000
1.0896860603328626	289.0	5000000
1.0897218554847192	453.0	5000000
1.0897782664367563	419.0	5000000
1.0898283720011437	295.0	5000000
1.0899705632250898	657.0	5000000
1.0899899574717495	557.0	5000000
1.090149730872256	708.0	5000000
1.0901738937776075	850.0	5000000
1.0901925241935393	327.0	5000000
1.0902521489111718	647.0	5000000
1.0904812420230559	504.0	5000000
1.0905081750953671	656.0	5000000
1.0905508268520645	421.0	5000000
1.0905737381055882	590.0	5000000
1.0905958750289335	407.0	5000000
1.0907584355999296	695.0	5000000
1.0908264179139662	708.0	5000000
1.0908383039107037	628.0	5000000
1.0909159778054065	704.0	5000000
1.0910759720972198	520.0	5000000
1.0912533894889975	471.0	5000000
1.0914553261635302	562.0	5000000
1.0916045148927154	687.0	5000000
1.0916317335909107	582.0	5000000
1.0918014389747186	932.0	5000000
1.0918392359423152	552.0	5000000
1.0918593478993208	387.0	5000000
1.0921059957442891	394.0	5000000
1.0921840507034557	639.0	5000000
1.0921903302398936	377.0	5000000
1.0922778011425995	855.0	5000000
1.09241844552898	582.0	5000000
1.0924706188701243	322.0	5000000
1.092478595879929	563.0	5000000
1.092662707111026	436.0	5000000
1.0926668383253204	654.0	5000000
1.0927009005810504	728.0	5000000
1.0928969870770011	522.0	5000000
1.093150803190018	592.0	5000000
1.093293422101283	555.0	5000000
1.09330562085198	524.0	5000000
1.0934433691033878	570.0	5000000
1.0935303133533028	790.0	5000000
1.0937413013396098	726.0	5000000
1.093894991090918	637.0	5000000
1.0939180063716742	781.0	5000000
1.093985488361596	504.0	5000000
1.094058668984787	900.0	5000000
1.0941807203541716	593.0	5000000
1.0942440116463934	536.0	5000000
1.0943833016403972	595.0	5000000
1.0943918154766843	412.0	5000000
1.0944103224934278	490.0	5000000
1.0945191462282546	539.0	5000000
1.094615991050746	420.0	5000000
1.0947629305382285	446.0	5000000
1.0948459471523	443.0	5000000
1.094866255251283	485.0	5000000
1.094878000866424	821.0	5000000
1.0949599760736937	377.0	5000000
1.0952117110341455	656.0	5000000
1.0952263266745623	452.0	5000000
1.0956014906254987	610.0	5000000
1.0956401913440992	458.0	5000000
1.0956607732412689	492.0	5000000
1.0957411920692164	659.0	5000000
1.095914441240007	941.0	5000000
1.0960016030696642	665.0	5000000
1.096016178380644	565.0	5000000
1.0960947944208057	718.0	5000000
1.096170646696932	738.0	5000000
1.0962590557888463	500.0	5000000
1.096276686281624	819.0	5000000
1.0963083732805126	434.0	5000000
1.0964478656513017	384.0	5000000
1.0964784477552354	550.0	5000000
1.0965078373374628	864.0	5000000
1.096553436513385	608.0	5000000
1.0965686479133336	558.0	5000000
1.0965701440238091	521.0	5000000
1.0965715170219783	682.0	5000000
1.0967077651299446	492.0	5000000
1.0967141939445575	596.0	5000000
1.0968564441778696	550.0	5000000
1.0968946552267442	788.0	5000000
1.0969795833044091	517.0	5000000
1.0970704887756786	438.0	5000000
1.0972275067238757	823.0	5000000
1.0972462688315467	719.0	5000000
1.0974543647061143	583.0	5000000
1.0974556163596862	585.0	5000000
1.0976120146749782	586.0	5000000
1.0976480487296398	901.0	5000000
1.097742000714226	360.0	5000000
1.0978755442029666	590.0	5000000
1.0979202760748836	638.0	5000000
1.0980837950042583	545.0	5000000
1.098190536688173	524.0	5000000
1.0983706825242436	645.0	5000000
1.0984482019742472	526.0	5000000
1.098823875701053	759.0	5000000
1.0989984524120977	618.0	5000000
1.0990749265324575	923.0	5000000
1.0990993573554406	688.0	5000000
1.09917676451476	642.0	5000000
1.0991958425264399	540.0	5000000
1.099232145094076	447.0	5000000
1.0992737229268976	594.0	5000000
1.0995065738742014	416.0	5000000
1.099856336053275	186.0	5000000
1.0999772984914271	768.0	5000000
1.100361778385767	415.0	5000000
1.100365827290897	481.0	5000000
1.1005010474037429	444.0	5000000
1.100586973303204	977.0	5000000
1.1007247264242972	634.0	5000000
1.10076044809231	560.0	5000000
1.100820080243892	520.0	5000000
1.1008889309714918	396.0	5000000
1.1009138630262374	603.0	5000000
1.1009461698617993	482.0	5000000
1.101231260395166	661.0	5000000
1.1013186173010858	517.0	5000000
1.101329014807654	673.0	5000000
1.1013517807262998	387.0	5000000
1.1013572392050204	753.0	5000000
1.1014452303530402	655.0	5000000
1.101468876036318	623.0	5000000
1.1017610958602522	889.0	5000000
1.1018206116286318	895.0	5000000
1.1018359928190935	710.0	5000000
1.1018783572167288	583.0	5000000
1.10195032637347	675.0	5000000
1.102005394733375	657.0	5000000
1.1020214400277395	627.0	5000000
1.1020229195288078	413.0	5000000
1.1020351310999552	516.0	5000000
1.102090625456489	636.0	5000000
1.1021827135474132	640.0	5000000
1.1021844633246087	751.0	5000000
1.102296724760664	646.0	5000000
1.1023584463689975	610.0	5000000
1.1027230772549537	467.0	5000000
1.1027606909683187	665.0	5000000
1.1028025229360507	523.0	5000000
1.1028503186374752	531.0	5000000
1.1030022154429722	706.0	5000000
1.1031344539526555	758.0	5000000
1.1033802001959332	655.0	5000000
1.1035401870258634	715.0	5000000
1.1037607060236552	573.0	5000000
1.1038377578934069	430.0	5000000
1.1039024402732542	639.0	5000000
1.1044450792472915	392.0	5000000
1.1044788859828945	414.0	5000000
1.1045895849806	696.0	5000000
1.105065563618847	764.0	5000000
1.1051559673687348	615.0	5000000
1.1053872227606685	613.0	5000000
1.1056019334903997	820.0	5000000
1.1057609203887804	705.0	5000000
1.1060162828271063	500.0	5000000
1.1060693325857098	606.0	5000000
1.1061757705204096	745.0	5000000
1.1062423066295075	564.0	5000000
1.1062587273476412	642.0	5000000
1.1064135054591089	535.0	5000000
1.1066792398678984	775.0	5000000
1.1067232979724682	645.0	5000000
1.1068822203539843	716.0	5000000
1.1069674032838224	550.0	5000000
1.1071753500029966	594.0	5000000
1.1072276619626398	666.0	5000000
1.1072716189491971	739.0	5000000
1.1073551807966426	860.0	5000000
1.1073920414680052	667.0	5000000
1.107513266768366	562.0	5000000
1.107585639628303	793.0	5000000
1.1076886278632558	528.0	5000000
1.1079125984397162	545.0	5000000
1.1080700426667298	577.0	5000000
1.10818782310841	728.0	5000000
1.1082010118796917	467.0	5000000
1.108361861746988	445.0	5000000
1.108425887733152	861.0	5000000
1.1084834718521408	438.0	5000000
1.1085810101617877	630.0	5000000
1.1087899980378415	822.0	5000000
1.1088022079975903	515.0	5000000
1.1088516577595016	754.0	5000000
1.1090216863539315	628.0	5000000
1.109111108277737	343.0	5000000
1.109196721684521	442.0	5000000
1.1091968329716821	620.0	5000000
1.109215519034025	783.0	5000000
1.1092889759859257	572.0	5000000
1.1092954329255398	622.0	5000000
1.1094402268201344	554.0	5000000
1.1094739302413776	676.0	5000000
1.109503518961337	543.0	5000000
1.1096130490725296	436.0	5000000
1.1096899859066158	825.0	5000000
1.1099680830300525	742.0	5000000
1.1100316189045318	602.0	5000000
1.110162513320498	833.0	5000000
1.1102055910338762	724.0	5000000
1.1104558407589966	450.0	5000000
1.1105023364712077	700.0	5000000
1.110553372881936	701.0	5000000
1.1106216481048183	474.0	5000000
1.110680631398738	542.0	5000000
1.110758218458055	550.0	5000000
1.1108205242474758	797.0	5000000
1.1108264129415304	677.0	5000000
1.110873074155791	691.0	5000000
1.1108762987924816	547.0	5000000
1.1110370535819176	674.0	5000000
1.111135351240805	624.0	5000000
1.1111895219965089	547.0	5000000
1.1112118294266833	461.0	5000000
1.1112436874558709	396.0	5000000
1.1114259268492028	728.0	5000000
1.1115219616145846	568.0	5000000
1.1115827091220878	600.0	5000000
1.11160188720595	478.0	5000000
1.1118160426105674	636.0	5000000
1.1118737423857792	721.0	5000000
1.1118824924342148	335.0	5000000
1.11189619508084	570.0	5000000
1.1121771484009109	476.0	5000000
1.1122896363782262	784.0	5000000
1.1122910502905632	792.0	5000000
1.1123751786819305	738.0	5000000
1.1123768571510149	477.0	5000000
1.1124283390051857	614.0	5000000
1.112506557060481	798.0	5000000
1.1125976835503708	502.0	5000000
1.1128859356372964	915.0	5000000
1.1129005959995038	836.0	5000000
1.112976514006814	533.0	5000000
1.1130134176100128	550.0	5000000
1.113023155441347	775.0	5000000
1.1130257284336773	522.0	5000000
1.1132386703882975	513.0	5000000
1.1134418107828457	479.0	5000000
1.1135700208014017	728.0	5000000
1.1136481915631091	413.0	5000000
1.1137068878227872	525.0	5000000
1.1140148250717004	379.0	5000000
1.114253382330209	549.0	5000000
1.1142902286845493	802.0	5000000
1.1143417881756603	574.0	5000000
1.1143461038402704	651.0	5000000
1.114427238430865	359.0	5000000
1.1144739786231352	675.0	5000000
1.1145898983268667	639.0	5000000
1.1145912978112729	421.0	5000000
1.114593124190856	643.0	5000000
1.1146097332847225	509.0	5000000
1.114628777828698	580.0	5000000
1.1146811648958646	692.0	5000000
1.1147131656143423	661.0	5000000
1.1149776776780986	940.0	5000000
1.1150107743380513	460.0	5000000
1.1151225942520784	512.0	5000000
1.1152130703258676	594.0	5000000
1.1153058645604863	786.0	5000000
1.1155570952774925	622.0	5000000
1.1156238884619265	530.0	5000000
1.1156638118640323	670.0	5000000
1.1157306974074923	523.0	5000000
1.1159553237535504	723.0	5000000
1.116033839916294	690.0	5000000
1.116157279538912	626.0	5000000
1.1162755011813883	390.0	5000000
1.116411703511471	722.0	5000000
1.1164687538703422	505.0	5000000
1.1165863730293588	468.0	5000000
1.116609502017584	579.0	5000000
1.1166512657247205	670.0	5000000
1.1166686924796612	1010.0	5000000
1.1168983939671049	482.0	5000000
1.1169185302651703	406.0	5000000
1.1169277292385424	647.0	5000000
1.1169287843577405	654.0	5000000
1.116931391964215	533.0	5000000
1.1169438033523833	748.0	5000000
1.1169723979370447	560.0	5000000
1.1169952568796473	568.0	5000000
1.1171076850384811	679.0	5000000
1.1173002034661896	528.0	5000000
1.1173929757361514	883.0	5000000
1.1174848811298534	625.0	5000000
1.117499988893418	425.0	5000000
1.1175242570310382	756.0	5000000
1.1175456085600528	591.0	5000000
1.1175798046619962	542.0	5000000
1.1175816657744182	652.0	5000000
1.117690220274953	959.0	5000000
1.1176991914476933	701.0	5000000
1.1177367578138906	556.0	5000000
1.1177633626351928	646.0	5000000
1.1178213321981414	622.0	5000000
1.1178218208943655	781.0	5000000
1.1180878281851068	675.0	5000000
1.1181448885804652	636.0	5000000
1.11834488793065	549.0	5000000
1.118482104241594	554.0	5000000
1.118615414048155	513.0	5000000
1.1186571876311149	656.0	5000000
1.1188437527110553	326.0	5000000
1.1188778565804516	779.0	5000000
1.1189159223304266	650.0	5000000
1.1189932186566849	686.0	5000000
1.1189934813785942	304.0	5000000
1.11909117010167	500.0	5000000
1.1193480417610029	457.0	5000000
1.1193846585581797	568.0	5000000
1.1194994294727048	704.0	5000000
1.1196143528748324	672.0	5000000
1.119641797177259	473.0	5000000
1.1197084534485744	644.0	5000000
1.1197641898062	740.0	5000000
1.1199075156869704	553.0	5000000
1.1202367180989894	508.0	5000000
1.1202868094217011	571.0	5000000
1.1203375675009901	613.0	5000000
1.1203881468354389	594.0	5000000
1.120420158180499	522.0	5000000
1.1205078960935737	617.0	5000000
1.1205423613306733	488.0	5000000
1.120821750182572	516.0	5000000
1.1209501441242922	695.0	5000000
1.1210373498379458	540.0	5000000
1.1212414202358605	717.0	5000000
1.1213312521276666	488.0	5000000
1.1213386173582216	627.0	5000000
1.1213692880762074	585.0	5000000
1.1213730484550055	319.0	5000000
1.121398562336867	717.0	5000000
1.1214596705917337	674.0	5000000
1.1216230577612258	445.0	5000000
1.1217598768149428	415.0	5000000
1.121819567563108	652.0	5000000
1.1219247889942472	461.0	5000000
1.1220609126737138	599.0	5000000
1.1221044874062938	521.0	5000000
1.1221410802536775	479.0	5000000
1.1222402072626316	663.0	5000000
1.1222542604497563	652.0	5000000
1.1222789012965408	620.0	5000000
1.122283221223961	499.0	5000000
1.1222892558618704	593.0	5000000
1.1223895253489942	425.0	5000000
1.1223973011659971	628.0	5000000
1.1224554676656198	523.0	5000000
1.122530843688367	533.0	5000000
1.1226299635607586	688.0	5000000
1.1228661476244686	744.0	5000000
1.1228896884959991	585.0	5000000
1.1230867364387478	697.0	5000000
1.1230969710314709	668.0	5000000
1.1231172363224735	812.0	5000000
1.1232994830229408	731.0	5000000
1.123339885308481	726.0	5000000
1.1234585995766058	629.0	5000000
1.1234915524923337	703.0	5000000
1.1238750334977907	648.0	5000000
1.123904137179932	492.0	5000000
1.1241928934306669	802.0	5000000
1.1242014241208809	754.0	5000000
1.124400743094134	441.0	5000000
1.1244189349131068	571.0	5000000
1.1244458383590186	704.0	5000000
1.1246003291442404	725.0	5000000
1.124608336046691	571.0	5000000
1.1246473837507018	752.0	5000000
1.1249210699191283	518.0	5000000
1.1254599574764421	540.0	5000000
1.1255175652694214	483.0	5000000
1.1256001809440643	574.0	5000000
1.1257113562460783	529.0	5000000
1.1258132073413387	596.0	5000000
1.1259262332118043	784.0	5000000
1.1260034900103502	515.0	5000000
1.1260112546379866	592.0	5000000
1.1260198046049883	745.0	5000000
1.1260222646398999	602.0	5000000
1.12605503952775	616.0	5000000
1.1260915352859635	556.0	5000000
1.126093744615482	656.0	5000000
1.1262170542899141	730.0	5000000
1.1262662121969227	713.0	5000000
1.1263401728560811	580.0	5000000
1.1264944525678806	697.0	5000000
1.1265754020825194	725.0	5000000
1.126594918943519	633.0	5000000
1.1266073210470535	662.0	5000000
1.1266395946932717	882.0	5000000
1.1267205562694729	421.0	5000000
1.1267241484228965	558.0	5000000
1.1270059562089798	419.0	5000000
1.1270254206988564	643.0	5000000
1.1270735786780604	726.0	5000000
1.127101112152237	924.0	5000000
1.1271252359063464	663.0	5000000
1.1272205741870995	637.0	5000000
1.1272951868443501	931.0	5000000
1.1273361031973064	707.0	5000000
1.12734126337205	644.0	5000000
1.1273852606173125	701.0	5000000
1.1277804515174263	724.0	5000000
1.1280336853538189	504.0	5000000
1.1280997541894453	586.0	5000000
1.1284347996015582	446.0	5000000
1.128595487632372	856.0	5000000
1.1286415460676733	520.0	5000000
1.1287202463436687	423.0	5000000
1.1288301047938494	694.0	5000000
1.1288405934964336	569.0	5000000
1.1288585028359712	734.0	5000000
1.1289818802334362	489.0	5000000
1.1289862414672005	722.0	5000000
1.1294070843596529	843.0	5000000
1.129487268366146	456.0	5000000
1.1296133802295485	493.0	5000000
1.1298720388656769	758.0	5000000
1.1300911621586294	588.0	5000000
1.130234947909296	703.0	5000000
1.1303177966398572	761.0	5000000
1.130398053346091	750.0	5000000
1.1304076356698658	698.0	5000000
1.130418544695622	422.0	5000000
1.1304404015561065	1111.0	5000000
1.130508564144422	553.0	5000000
1.1305656307533043	510.0	5000000
1.1305740476228472	698.0	5000000
1.130605274047595	824.0	5000000
1.130638109508774	735.0	5000000
1.1307236952107529	692.0	5000000
1.1310624315696385	594.0	5000000
1.1311378644441583	567.0	5000000
1.1311888780754038	518.0	5000000
1.1312705293119454	464.0	5000000
1.1314899792419133	487.0	5000000
1.1315010195223905	581.0	5000000
1.1315990134597596	560.0	5000000
1.131874442000281	404.0	5000000
1.1319052321088332	657.0	5000000
1.1319188189696034	781.0	5000000
1.1319228270856865	600.0	5000000
1.1319246256197395	716.0	5000000
1.1319313399793087	566.0	5000000
1.1319539719134126	646.0	5000000
1.1321087431780354	698.0	5000000
1.1321388610952867	577.0	5000000
1.1323294147686631	383.0	5000000
1.1323353977523956	672.0	5000000
1.13259175790344	704.0	5000000
1.132614719552675	646.0	5000000
1.1326971969604878	511.0	5000000
1.1327973362458468	696.0	5000000
1.1328290109125174	690.0	5000000
1.1328503530035814	666.0	5000000
1.1328760810189973	607.0	5000000
1.1329243991713764	701.0	5000000
1.1329491142616657	542.0	5000000
1.1330310972038662	340.0	5000000
1.1330364990997652	733.0	5000000
1.1330890267132143	617.0	5000000
1.133102601592598	615.0	5000000
1.1331626038005762	604.0	5000000
1.133216144984562	548.0	5000000
1.1332802624835483	487.0	5000000
1.133375477947764	528.0	5000000
1.1333928532196822	550.0	5000000
1.1335142314569795	645.0	5000000
1.133647236488912	624.0	5000000
1.1336566066776808	462.0	5000000
1.1338783256424665	567.0	5000000
1.1340066363044343	577.0	5000000
1.1344006053442697	602.0	5000000
1.134593066294793	541.0	5000000
1.1346093114840112	587.0	5000000
1.1347189008682292	447.0	5000000
1.1347322819315155	753.0	5000000
1.13479650230714	464.0	5000000
1.134821484556491	751.0	5000000
1.134930396273566	794.0	5000000
1.134944331676614	706.0	5000000
1.13516778439079	768.0	5000000
1.1352321801288705	645.0	5000000
1.1352843847252159	363.0	5000000
1.1354478845444718	668.0	5000000
1.1359978491623468	582.0	5000000
1.1362071422694218	509.0	5000000
1.1362093798392159	626.0	5000000
1.1362168843086808	659.0	5000000
1.1362991280062429	536.0	5000000
1.136330980031654	787.0	5000000
1.1363843485795349	525.0	5000000
1.1365036455203148	426.0	5000000
1.1365341448026711	568.0	5000000
1.1365870299235172	786.0	5000000
1.1366011037790038	612.0	5000000
1.136772367811317	746.0	5000000
1.1368375813788791	836.0	5000000
1.1368386303329752	584.0	5000000
1.1368689018301632	617.0	5000000
1.13689401293183	464.0	5000000
1.1369210993798249	710.0	5000000
1.1369655936870666	420.0	5000000
1.136968023502263	781.0	5000000
1.1371230135739132	479.0	5000000
1.1371813425649142	715.0	5000000
1.1371891247029895	791.0	5000000
1.1372237952863165	675.0	5000000
1.1372482781159894	568.0	5000000
1.137277713329972	706.0	5000000
1.1373436421818874	750.0	5000000
1.1373450881492322	763.0	5000000
1.1374135761688828	683.0	5000000
1.1374261482132144	718.0	5000000
1.1374678812402492	600.0	5000000
1.137468266475655	548.0	5000000
1.1375290913163092	588.0	5000000
1.1375396676520473	760.0	5000000
1.1377082325286194	519.0	5000000
1.1377156307592176	481.0	5000000
1.1378268799455356	575.0	5000000
1.137858933494806	706.0	5000000
1.137886882939226	1069.0	5000000
1.137902769448417	700.0	5000000
1.1380297815198577	598.0	5000000
1.138068348721484	617.0	5000000
1.1381869657924302	779.0	5000000
1.1382499072778076	924.0	5000000
1.1383645841046026	962.0	5000000
1.1385763184433046	609.0	5000000
1.1386594338639402	622.0	5000000
1.1388911538902449	740.0	5000000
1.1389950223903489	1062.0	5000000
1.1390026743069843	822.0	5000000
1.1390517425450928	694.0	5000000
1.139078086599958	724.0	5000000
1.1391826456988028	546.0	5000000
1.1393448377406696	516.0	5000000
1.139353010361674	507.0	5000000
1.1393676325116626	561.0	5000000
1.139369945015707	777.0	5000000
1.139508793124825	600.0	5000000
1.1396258374947623	473.0	5000000
1.1396533204844952	600.0	5000000
1.1397789570094927	525.0	5000000
1.13981481997041	681.0	5000000
1.139931447954852	563.0	5000000
1.1399825877138472	522.0	5000000
1.140211998560114	688.0	5000000
1.140360437534754	481.0	5000000
1.140377778051202	532.0	5000000
1.1404889385246733	486.0	5000000
1.140564955422211	555.0	5000000
1.1406197422834317	490.0	5000000
1.1406420794676644	549.0	5000000
1.1406475238794598	459.0	5000000
1.1408162922283485	799.0	5000000
1.1408785143262772	466.0	5000000
1.1408826138289032	711.0	5000000
1.1409046169741022	886.0	5000000
1.1409349533322335	520.0	5000000
1.1409795619202026	664.0	5000000
1.1409918590829815	627.0	5000000
1.1410198091116015	802.0	5000000
1.14110235535113	568.0	5000000
1.1412085755048502	909.0	5000000
1.1415806024981114	498.0	5000000
1.141666160993617	613.0	5000000
1.1419103146283651	623.0	5000000
1.1419215654048591	845.0	5000000
1.1419961548205362	748.0	5000000
1.142001630126281	556.0	5000000
1.1421170876763829	691.0	5000000
1.1421855040793083	665.0	5000000
1.1422191289313146	519.0	5000000
1.142315126424417	592.0	5000000
1.1423220018971043	648.0	5000000
1.1423610435656208	467.0	5000000
1.1424332756968356	641.0	5000000
1.1427601977853454	712.0	5000000
1.1428617761407365	669.0	5000000
1.1431690127406426	517.0	5000000
1.1431695620714521	724.0	5000000
1.1432044649324957	672.0	5000000
1.1434604681567726	792.0	5000000
1.1434671164532175	412.0	5000000
1.143521145301161	838.0	5000000
1.1435672208514656	751.0	5000000
1.143869690220571	730.0	5000000
1.1439367175052777	831.0	5000000
1.1442673721116183	725.0	5000000
1.1443181312134656	683.0	5000000
1.1443917154705017	661.0	5000000
1.1445599393667796	644.0	5000000
1.14472634659371	821.0	5000000
1.1449956898664606	737.0	5000000
1.1450628091178274	720.0	5000000
1.1450805119871506	775.0	5000000
1.1453109374454755	515.0	5000000
1.1453976931174932	786.0	5000000
1.145410217261256	594.0	5000000
1.1455972644212429	472.0	5000000
1.145615791279241	666.0	5000000
1.145646667809614	601.0	5000000
1.1457294686908441	543.0	5000000
1.1458074866415495	623.0	5000000
1.1459006659675048	728.0	5000000
1.1459844573963376	898.0	5000000
1.14600514823237	474.0	5000000
1.1460327377886383	453.0	5000000
1.1460525958592025	515.0	5000000
1.1461813925267308	729.0	5000000
1.146400913486325	644.0	5000000
1.1464302621336344	690.0	5000000
1.146555558307076	512.0	5000000
1.1466969512818976	543.0	5000000
1.146760243014485	444.0	5000000
1.1469113481380502	564.0	5000000
1.1470211811057245	561.0	5000000
1.1470633591956425	710.0	5000000
1.1470758275536663	583.0	5000000
1.1472057177107131	380.0	5000000
1.1473891544169947	508.0	5000000
1.1475362683039698	461.0	5000000
1.1475866293252972	620.0	5000000
1.1475915918522486	645.0	5000000
1.1477317071841675	711.0	5000000
1.147887710339652	657.0	5000000
1.147912116630745	633.0	5000000
1.1482760125933813	461.0	5000000
1.1483421288103042	588.0	5000000
1.1483563832905728	603.0	5000000
1.1483692319470764	574.0	5000000
1.1483694532716997	709.0	5000000
1.1484535097207496	590.0	5000000
1.148511912534729	381.0	5000000
1.1491833105417897	596.0	5000000
1.1492331624531835	526.0	5000000
1.1495046820605777	575.0	5000000
1.149556564164135	530.0	5000000
1.1497808215789629	628.0	5000000
1.1498421720011531	521.0	5000000
1.1499856530628507	814.0	5000000
1.150295892326182	550.0	5000000
1.1503832584230862	569.0	5000000
1.150531177967009	734.0	5000000
1.1506357586469558	679.0	5000000
1.1506688955391922	509.0	5000000
1.150716010868378	588.0	5000000
1.1507800471098024	433.0	5000000
1.150852609353721	476.0	5000000
1.1509382160164283	496.0	5000000
1.1509892852707673	868.0	5000000
1.1510901464793264	346.0	5000000
1.1511164429222245	511.0	5000000
1.151154190360363	652.0	5000000
1.151206264889281	559.0	5000000
1.1513071880661008	484.0	5000000
1.1516262898447718	606.0	5000000
1.1516714304696558	658.0	5000000
1.151694284129595	621.0	5000000
1.1517843404045185	634.0	5000000
1.151974002511039	621.0	5000000
1.1520073679592917	282.0	5000000
1.152084086373	606.0	5000000
1.1520930356688122	386.0	5000000
1.1521529497629937	421.0	5000000
1.1522825156857266	485.0	5000000
1.152570959794016	709.0	5000000
1.1526815740468892	620.0	5000000
1.152722268792385	502.0	5000000
1.1529866420375314	743.0	5000000
1.1530861661025409	533.0	5000000
1.1531322515375868	882.0	5000000
1.1532976979866605	594.0	5000000
1.15330812904515	620.0	5000000
1.153352290856963	833.0	5000000
1.1534856132023863	424.0	5000000
1.15392690042218	696.0	5000000
1.1539784964641604	645.0	5000000
1.1540017482545053	575.0	5000000
1.1542554817616515	750.0	5000000
1.1543743476864718	580.0	5000000
1.1544729222443209	698.0	5000000
1.1546638959460322	791.0	5000000
1.1547034401128449	605.0	5000000
1.1547980898190997	514.0	5000000
1.1548261791346572	609.0	5000000
1.154848377493455	641.0	5000000
1.1549072594850875	599.0	5000000
1.1550487904101256	599.0	5000000
1.1552093202589575	765.0	5000000
1.155221083596877	618.0	5000000
1.1554021480539671	915.0	5000000
1.1555792057143224	705.0	5000000
1.1556021343657128	879.0	5000000
1.1557006505180332	548.0	5000000
1.1557545563482816	618.0	5000000
1.155809097570743	532.0	5000000
1.1558572921854644	940.0	5000000
1.155930188893929	604.0	5000000
1.1559433846469354	594.0	5000000
1.155958254548224	569.0	5000000
1.1559761295347042	661.0	5000000
1.1559768805803192	805.0	5000000
1.1560125269921229	626.0	5000000
1.1561584392859077	676.0	5000000
1.156533753995805	660.0	5000000
1.1566655091104296	707.0	5000000
1.1568656876181296	411.0	5000000
1.1568772186562406	897.0	5000000
1.1569657248292482	537.0	5000000
1.1569709301469473	555.0	5000000
1.157180653602918	647.0	5000000
1.1572700260371385	777.0	5000000
1.1574252966094662	654.0	5000000
1.15748051690537	688.0	5000000
1.1575001420358813	589.0	5000000
1.1578956545431098	687.0	5000000
1.157906940207468	526.0	5000000
1.1579209636900119	584.0	5000000
1.1579397146246082	746.0	5000000
1.1579964538611367	626.0	5000000
1.1580741287815974	766.0	5000000
1.1583350336859215	402.0	5000000
1.1583502504603491	494.0	5000000
1.1584823982952472	673.0	5000000
1.1585434997927748	608.0	5000000
1.158652180321045	884.0	5000000
1.158838665025535	915.0	5000000
1.1588591081318624	670.0	5000000
1.158929389713257	660.0	5000000
1.1589672847806922	642.0	5000000
1.1589752223554703	537.0	5000000
1.1590015905788569	603.0	5000000
1.1590554873773593	539.0	5000000
1.1590582437935042	472.0	5000000
1.1590706919103413	459.0	5000000
1.1590960090047189	505.0	5000000
1.1591956003776	521.0	5000000
1.159198481892978	710.0	5000000
1.1592372779376627	538.0	5000000
1.1595667277886763	646.0	5000000
1.1597020146278143	603.0	5000000
1.1597067181415617	725.0	5000000
1.159763736680147	745.0	5000000
1.159831490122493	637.0	5000000
1.1600204438867374	412.0	5000000
1.160106466761761	988.0	5000000
1.1602131248413474	637.0	5000000
1.160357495907984	699.0	5000000
1.1604060002917596	865.0	5000000
1.1604500308638277	412.0	5000000
1.1606074226350662	707.0	5000000
1.1606110871848272	531.0	5000000
1.1606467150139568	679.0	5000000
1.1606590930303646	718.0	5000000
1.1606730396836986	389.0	5000000
1.1607109138028822	506.0	5000000
1.1609242740889816	515.0	5000000
1.1609591390962295	486.0	5000000
1.1609806835074297	722.0	5000000
1.1610360299578577	741.0	5000000
1.1610616253134831	954.0	5000000
1.1611914169319095	581.0	5000000
1.1612980846631658	445.0	5000000
1.1613290103675171	334.0	5000000
1.161378201424642	500.0	5000000
1.1615386721673937	768.0	5000000
1.1616353296730833	490.0	5000000
1.1617372425402142	497.0	5000000
1.1617418553034056	737.0	5000000
1.1618150258340725	807.0	5000000
1.1618346078803767	541.0	5000000
1.1619743432056475	632.0	5000000
1.1622790115632098	832.0	5000000
1.1623188898736752	462.0	5000000
1.1624648321173694	582.0	5000000
1.162593739423809	540.0	5000000
1.1628842408986415	556.0	5000000
1.1630576780431854	705.0	5000000
1.1631165973649944	414.0	5000000
1.1631545164765198	834.0	5000000
1.163325765592529	990.0	5000000
1.1633376212562931	579.0	5000000
1.163373878620134	472.0	5000000
1.163471329610119	537.0	5000000
1.163516620954126	798.0	5000000
1.1635399775230717	534.0	5000000
1.1636865712456692	510.0	5000000
1.1638659666163067	571.0	5000000
1.1639514870103094	400.0	5000000
1.1639789884937215	462.0	5000000
1.164021323615808	773.0	5000000
1.1640638251269837	744.0	5000000
1.164149534945683	648.0	5000000
1.1643462833602434	620.0	5000000
1.1645271188252977	602.0	5000000
1.1645317419645949	721.0	5000000
1.1646769908513628	747.0	5000000
1.1646874361585526	560.0	5000000
1.164729754162742	613.0	5000000
1.1647858702293583	483.0	5000000
1.1648340657497285	827.0	5000000
1.1649367220765674	462.0	5000000
1.1649713759832934	743.0	5000000
1.1650639822511313	634.0	5000000
1.1651193506940825	728.0	5000000
1.16522046847548	576.0	5000000
1.16539922568926	482.0	5000000
1.1654127061489628	727.0	5000000
1.1654166905891037	476.0	5000000
1.1655293373626598	580.0	5000000
1.1655463810080788	767.0	5000000
1.1657812182484757	577.0	5000000
1.1658307968936945	522.0	5000000
1.166013715841316	487.0	5000000
1.1661555877748022	678.0	5000000
1.1662300588429644	733.0	5000000
1.1662850160329066	486.0	5000000
1.1664214329038116	375.0	5000000
1.1664292699676675	701.0	5000000
1.1665191573512033	551.0	5000000
1.166674693206036	739.0	5000000
1.1666878578708113	816.0	5000000
1.1667088321126613	920.0	5000000
1.1667604814896833	638.0	5000000
1.1668238800295618	688.0	5000000
1.1669186152032376	659.0	5000000
1.166921090894081	663.0	5000000
1.1670897868105574	549.0	5000000
1.1671157760804594	874.0	5000000
1.1671374477552825	742.0	5000000
1.1672201699574094	650.0	5000000
1.1672425330861045	759.0	5000000
1.167254492667217	764.0	5000000
1.167311624340984	635.0	5000000
1.1673798153296109	525.0	5000000
1.1674163600704983	636.0	5000000
1.1674505640522828	540.0	5000000
1.1674535779581747	677.0	5000000
1.1674538348683974	867.0	5000000
1.1675518781648078	666.0	5000000
1.167849003481502	462.0	5000000
1.167947606282956	668.0	5000000
1.1681471124081928	710.0	5000000
1.168174324911667	410.0	5000000
1.1681781516000829	720.0	5000000
1.1683427517695772	591.0	5000000
1.168346552771052	632.0	5000000
1.1687228754772048	547.0	5000000
1.1688161623055884	594.0	5000000
1.1689339034715354	628.0	5000000
1.1689885874452042	772.0	5000000
1.1690061127756186	747.0	5000000
1.169077622902933	823.0	5000000
1.1692198812757577	452.0	5000000
1.169408133181273	679.0	5000000
1.1694665127803647	470.0	5000000
1.1695117260873409	589.0	5000000
1.1695465631349524	632.0	5000000
1.169641948917127	528.0	5000000
1.169719479716966	866.0	5000000
1.169877479350991	642.0	5000000
1.1699054693703084	534.0	5000000
1.1699739725097809	776.0	5000000
1.1699812784772563	714.0	5000000
1.1700260955263715	507.0	5000000
1.1700266489186082	644.0	5000000
1.170380248920487	517.0	5000000
1.170384526844802	505.0	5000000
1.1704086988263154	455.0	5000000
1.1704132408810382	707.0	5000000
1.170579496595913	497.0	5000000
1.1708082832198548	716.0	5000000
1.1709564493947051	697.0	5000000
1.1711533104223566	733.0	5000000
1.1712205125558952	710.0	5000000
1.1712296566805698	828.0	5000000
1.171513810898275	767.0	5000000
1.1715234644646368	774.0	5000000
1.171540537198875	671.0	5000000
1.1718225033924026	944.0	5000000
1.171882760758269	346.0	5000000
1.1722100433613338	557.0	5000000
1.1722953565900904	666.0	5000000
1.1723093726635645	782.0	5000000
1.1724111455874056	410.0	5000000
1.1724124898973212	543.0	5000000
1.1727251012473334	672.0	5000000
1.1727931575427162	575.0	5000000
1.1728503378285873	501.0	5000000
1.1729576115620468	663.0	5000000
1.173019690100911	589.0	5000000
1.1730248364415292	511.0	5000000
1.1730385434556605	719.0	5000000
1.1731001660433409	731.0	5000000
1.1731179000973833	626.0	5000000
1.1731467327479437	826.0	5000000
1.1733313769641316	623.0	5000000
1.1734037287353956	656.0	5000000
1.1735236803942228	834.0	5000000
1.1735627233245718	494.0	5000000
1.173574678237411	698.0	5000000
1.1736142898089037	364.0	5000000
1.1736652568374013	884.0	5000000
1.1736880603330255	354.0	5000000
1.1737233577048518	476.0	5000000
1.1737386528892433	567.0	5000000
1.1737868244055372	676.0	5000000
1.1739247569908224	533.0	5000000
1.1739992777598292	327.0	5000000
1.174029223610031	864.0	5000000
1.174087570951309	652.0	5000000
1.174119230578128	462.0	5000000
1.17417499500351	551.0	5000000
1.1742998834854874	623.0	5000000
1.1746044780783933	788.0	5000000
1.1746461783679716	631.0	5000000
1.1746517253090951	434.0	5000000
1.174769507517007	422.0	5000000
1.174808188997248	859.0	5000000
1.175066204995438	503.0	5000000
1.1750815069111216	689.0	5000000
1.1750989641734786	637.0	5000000
1.1751800302963042	859.0	5000000
1.175261772586988	720.0	5000000
1.175270786734369	727.0	5000000
1.1752909587067797	501.0	5000000
1.1754162565517974	621.0	5000000
1.1755148693850623	367.0	5000000
1.1755321469740152	745.0	5000000
1.1756611990835544	447.0	5000000
1.1757201259476877	468.0	5000000
1.175730453212849	702.0	5000000
1.1757602605233144	624.0	5000000
1.175830266534697	663.0	5000000
1.1758485176265792	660.0	5000000
1.1759549807678389	399.0	5000000
1.1760700888810371	464.0	5000000
1.1760723026507538	612.0	5000000
1.176162737725349	504.0	5000000
1.1763642225833408	601.0	5000000
1.176375076553602	758.0	5000000
1.1764271334288858	590.0	5000000
1.1764688004855408	787.0	5000000
1.1764841003733977	606.0	5000000
1.1765033151912805	713.0	5000000
1.176556381620252	540.0	5000000
1.176671735250444	566.0	5000000
1.1767088964688517	522.0	5000000
1.1767768669801089	560.0	5000000
1.176792432028205	287.0	5000000
1.1768608320627842	552.0	5000000
1.176886721521225	659.0	5000000
1.1771162505777686	714.0	5000000
1.177268090877187	487.0	5000000
1.1772847632319274	692.0	5000000
1.1773911262271537	762.0	5000000
1.1776720745655724	705.0	5000000
1.177731032015624	681.0	5000000
1.1779650559391377	440.0	5000000
1.1780053065207876	293.0	5000000
1.1781497213288774	671.0	5000000
1.178157483078214	589.0	5000000
1.1781776530852115	602.0	5000000
1.178187055561167	505.0	5000000
1.1783028459203622	565.0	5000000
1.1783406606172833	716.0	5000000
1.1784927236890632	589.0	5000000
1.178582506174742	449.0	5000000
1.1786889065572854	820.0	5000000
1.1788353131322058	656.0	5000000
1.1789887871278717	619.0	5000000
1.178999178411818	536.0	5000000
1.1791451885209958	634.0	5000000
1.1793079747839623	703.0	5000000
1.1793177439043436	431.0	5000000
1.1793737770977641	461.0	5000000
1.1794397665281566	584.0	5000000
1.1794886854523836	677.0	5000000
1.1794982404184664	421.0	5000000
1.1795050516544343	434.0	5000000
1.1795098638797972	595.0	5000000
1.1795323323641818	602.0	5000000
1.179543647293745	387.0	5000000
1.1796108973064061	562.0	5000000
1.1798283701832604	380.0	5000000
1.1798529051275128	698.0	5000000
1.179990589525925	457.0	5000000
1.180111738846032	673.0	5000000
1.1803624819378111	485.0	5000000
1.1806063872270725	461.0	5000000
1.180759981766094	659.0	5000000
1.1808204778430789	555.0	5000000
1.180945116747286	525.0	5000000
1.1810586163596355	839.0	5000000
1.1811313570118416	576.0	5000000
1.181271059569374	860.0	5000000
1.1812723948378407	671.0	5000000
1.1814495823990598	635.0	5000000
1.181574032386775	590.0	5000000
1.1816214342615992	620.0	5000000
1.1816793198573703	648.0	5000000
1.1817573627466014	631.0	5000000
1.1817889013076857	545.0	5000000
1.1819036753903769	617.0	5000000
1.1819109922601965	1019.0	5000000
1.1819472675999199	838.0	5000000
1.1820015731996127	752.0	5000000
1.1821037643324486	569.0	5000000
1.1821289527359786	831.0	5000000
1.1824598808534097	453.0	5000000
1.1824621781607676	791.0	5000000
1.1824814377147543	651.0	5000000
1.182520216021903	320.0	5000000
1.182611684038951	554.0	5000000
1.1827396299616968	779.0	5000000
1.1827827078899005	688.0	5000000
1.1828138698683992	603.0	5000000
1.1828984308881587	948.0	5000000
1.1829643049766083	579.0	5000000
1.1831287082327786	776.0	5000000
1.1832199526025673	779.0	5000000
1.1832445200265047	533.0	5000000
1.183288082793947	714.0	5000000
1.1836527462075908	682.0	5000000
1.1837627494361205	576.0	5000000
1.183983720815868	688.0	5000000
1.1840493014108802	587.0	5000000
1.1842393779114988	675.0	5000000
1.184290003970583	596.0	5000000
1.1843441505008638	711.0	5000000
1.1845349826570386	635.0	5000000
1.1846620151439122	710.0	5000000
1.1846987383797067	633.0	5000000
1.1847297565885964	568.0	5000000
1.1847862640045368	971.0	5000000
1.184964632928759	700.0	5000000
1.1849740510894766	551.0	5000000
1.1849750671398502	1083.0	5000000
1.1850846380832472	662.0	5000000
1.1854069024054894	734.0	5000000
1.1854195671494896	727.0	5000000
1.1854817746024122	540.0	5000000
1.1854950051207287	736.0	5000000
1.1855121836163325	484.0	5000000
1.1858586327392564	1102.0	5000000
1.1859120556034457	507.0	5000000
1.185945805782426	674.0	5000000
1.185980826307367	498.0	5000000
1.185988840529407	771.0	5000000
1.186038498070555	753.0	5000000
1.1860886999434797	587.0	5000000
1.186183235393954	682.0	5000000
1.1861855058430488	714.0	5000000
1.186197385348874	546.0	5000000
1.1864590923175695	619.0	5000000
1.186463201430899	812.0	5000000
1.186734967626318	403.0	5000000
1.1867782332650705	563.0	5000000
1.1867861267355924	634.0	5000000
1.1867966995037285	598.0	5000000
1.186945349623791	737.0	5000000
1.187140921947892	991.0	5000000
1.187159174223646	651.0	5000000
1.1872847053527678	457.0	5000000
1.1873609330997603	473.0	5000000
1.18757045317956	561.0	5000000
1.1877238179164182	921.0	5000000
1.1877549682225328	472.0	5000000
1.1878817459808717	582.0	5000000
1.187898849937458	714.0	5000000
1.1881071579570603	505.0	5000000
1.188323479234832	651.0	5000000
1.1884016709602343	808.0	5000000
1.1888802999899617	759.0	5000000
1.1890143443953258	750.0	5000000
1.1892238805738344	944.0	5000000
1.1892701055491002	472.0	5000000
1.1893693260387808	423.0	5000000
1.1895886044955664	440.0	5000000
1.189650825916704	551.0	5000000
1.189657992816077	618.0	5000000
1.18966991727126	462.0	5000000
1.1897214005490562	655.0	5000000
1.1898388529099282	534.0	5000000
1.1898916713788446	838.0	5000000
1.1899308177866332	965.0	5000000
1.1899972031811437	780.0	5000000
1.190223470592333	457.0	5000000
1.190283719761411	318.0	5000000
1.190321791910057	612.0	5000000
1.1903446170395269	662.0	5000000
1.19054413846368	864.0	5000000
1.190696248865328	379.0	5000000
1.1907304717171447	522.0	5000000
1.1907648896002967	415.0	5000000
1.1907796726434112	839.0	5000000
1.1908661118461823	469.0	5000000
1.1909162624139515	725.0	5000000
1.1909921094850464	534.0	5000000
1.1910054955121354	526.0	5000000
1.191050507856008	659.0	5000000
1.1911177553685073	759.0	5000000
1.1911517831444725	603.0	5000000
1.1911547346620281	592.0	5000000
1.1911743431236164	859.0	5000000
1.1912137378349827	523.0	5000000
1.1913494967266511	590.0	5000000
1.1914042790559396	612.0	5000000
1.1914196924209737	671.0	5000000
1.1914421620180062	773.0	5000000
1.191447750737912	594.0	5000000
1.1915216892533262	916.0	5000000
1.1915468703125869	410.0	5000000
1.1915477778061097	607.0	5000000
1.1916221582830822	815.0	5000000
1.1916473688622091	589.0	5000000
1.1917699844848713	565.0	5000000
1.1918310971437838	574.0	5000000
1.1918785258014044	887.0	5000000
1.1920483852998105	749.0	5000000
1.1921172433588625	893.0	5000000
1.1922416419004431	605.0	5000000
1.1923008867355225	703.0	5000000
1.192314800287886	658.0	5000000
1.192530313885158	511.0	5000000
1.1928547862908825	540.0	5000000
1.1930575565618151	858.0	5000000
1.193323683384664	488.0	5000000
1.1933683890904252	725.0	5000000
1.193409235795435	686.0	5000000
1.1935546397729486	742.0	5000000
1.1935853194286905	501.0	5000000
1.193601809927163	513.0	5000000
1.1936835181875591	632.0	5000000
[truncated: 48,000 more rows]
