# Supplementary material for: The evolutionary maintenance of Lévy flight foraging
Source: PLoS Comput Biol. 2022 Jan 18;18(1):e1009490. doi: 10.1371/journal.pcbi.1009490 (PMC8797186; doi:10.1371/journal.pcbi.1009490)
Supplement: S1 Data — (ZIP) [file pcbi.1009490.s005.zip › S1_Data/single_generation_data/speed_1/levy_dim_3_results/fd_eol3]

1.0001163531233654	1282.0	10000000
1.0002579000510243	1123.0	10000000
1.0006462499142768	1261.0	10000000
1.0007992318070866	1108.0	10000000
1.0010331443899347	899.0	10000000
1.001092899595336	1146.0	10000000
1.001139747638218	1100.0	10000000
1.0011720821528731	1197.0	10000000
1.0012255043965244	1163.0	10000000
1.0014285091699937	1065.0	10000000
1.0014936530354577	1450.0	10000000
1.0016496691990642	875.0	10000000
1.0017075354272733	1170.0	10000000
1.0018095111870942	1449.0	10000000
1.001859456379142	984.0	10000000
1.0020344188950203	806.0	10000000
1.002160258375118	1052.0	10000000
1.0022947073234036	1271.0	10000000
1.0023921976811851	1468.0	10000000
1.0024004167671554	1391.0	10000000
1.0024699792985232	1216.0	10000000
1.0026438311137462	889.0	10000000
1.002736684317972	1370.0	10000000
1.0029653071359836	1029.0	10000000
1.0030999807594203	958.0	10000000
1.0031311982339155	1146.0	10000000
1.0031350830311794	924.0	10000000
1.003251649540645	786.0	10000000
1.003354747928172	1019.0	10000000
1.00365686127408	1104.0	10000000
1.003690231438188	939.0	10000000
1.00370098070829	1312.0	10000000
1.0037232424133329	1352.0	10000000
1.0037397335154394	1231.0	10000000
1.0037866392524055	1070.0	10000000
1.0039279603407505	1077.0	10000000
1.0039536192953704	1400.0	10000000
1.0040382376542758	808.0	10000000
1.0040764683850765	1255.0	10000000
1.004169564259331	1169.0	10000000
1.0041818692389342	1305.0	10000000
1.0041901840886494	1299.0	10000000
1.0043632542861465	1094.0	10000000
1.0044153756909089	1670.0	10000000
1.0044504633044895	1178.0	10000000
1.004475232045313	1014.0	10000000
1.004508373194727	1366.0	10000000
1.0045953499290858	1581.0	10000000
1.004603007635846	970.0	10000000
1.0046251298974682	1192.0	10000000
1.004738072288396	981.0	10000000
1.0047677233069994	1253.0	10000000
1.00482108597267	956.0	10000000
1.0048869511258554	1305.0	10000000
1.0049308864786308	1281.0	10000000
1.004932040184606	1299.0	10000000
1.0050547454500949	1369.0	10000000
1.0052029598536951	1228.0	10000000
1.005214317433604	1058.0	10000000
1.0052450744568169	1301.0	10000000
1.0054684525176492	1491.0	10000000
1.0056414358724992	1267.0	10000000
1.005743946180075	965.0	10000000
1.0057714444408452	1062.0	10000000
1.0058247663973132	1005.0	10000000
1.0058295671681523	1040.0	10000000
1.0058421913960176	1056.0	10000000
1.0058980115141276	1221.0	10000000
1.0063314523698563	1170.0	10000000
1.0066730022079275	1382.0	10000000
1.0067428791956696	1014.0	10000000
1.0067700223921303	1483.0	10000000
1.0070469634682584	1030.0	10000000
1.0071731129740376	1583.0	10000000
1.0073178798834117	1315.0	10000000
1.007446997857662	1165.0	10000000
1.0074916504693212	1447.0	10000000
1.007591148207362	1100.0	10000000
1.0075969884726137	1068.0	10000000
1.007604646535165	983.0	10000000
1.0076681726200285	1257.0	10000000
1.0076749182278752	1131.0	10000000
1.007711399188246	1317.0	10000000
1.0077673974148058	1276.0	10000000
1.007902408245083	1186.0	10000000
1.0081186338351098	1058.0	10000000
1.0081303351454358	1076.0	10000000
1.008272216936085	1334.0	10000000
1.00860804548176	1208.0	10000000
1.0086093512404042	1025.0	10000000
1.0086679441074151	1098.0	10000000
1.0087159023236167	1211.0	10000000
1.0087330429565484	1284.0	10000000
1.008744003144086	963.0	10000000
1.0088846154039084	1081.0	10000000
1.008930520067247	1024.0	10000000
1.0091918026305438	929.0	10000000
1.0098990343774368	1194.0	10000000
1.00990600013641	1111.0	10000000
1.0100417347565651	1306.0	10000000
1.010084198002767	1345.0	10000000
1.0101492029393941	1390.0	10000000
1.0102449504852515	1012.0	10000000
1.0102503317095204	1323.0	10000000
1.0104225048009754	1007.0	10000000
1.0104526205643092	994.0	10000000
1.0104698631309563	1087.0	10000000
1.0105214369816728	1354.0	10000000
1.01080372125208	1237.0	10000000
1.010861986402702	1401.0	10000000
1.011012109282725	1142.0	10000000
1.0111283337635275	1073.0	10000000
1.0111287638133732	1221.0	10000000
1.0112889180814784	1119.0	10000000
1.0116272862331757	1431.0	10000000
1.011712175530127	1040.0	10000000
1.0117808339654693	1392.0	10000000
1.011825191554435	1130.0	10000000
1.012055999685607	1042.0	10000000
1.0121684715448265	1153.0	10000000
1.012171721538134	1219.0	10000000
1.0122685589303295	1158.0	10000000
1.0125246947271018	1439.0	10000000
1.0125651129614377	1231.0	10000000
1.0125910370585114	979.0	10000000
1.0126097882595495	1280.0	10000000
1.0127138506955238	1241.0	10000000
1.0128598501902857	1389.0	10000000
1.0128913093942151	954.0	10000000
1.0130573934021545	975.0	10000000
1.0132048700071483	1059.0	10000000
1.013291987632169	1191.0	10000000
1.01349468247144	1320.0	10000000
1.0136172859167512	1401.0	10000000
1.0138886701069767	1511.0	10000000
1.0139771081089672	899.0	10000000
1.014142083446251	1186.0	10000000
1.0142761378211398	1106.0	10000000
1.0146041852766479	924.0	10000000
1.0147184801397309	1398.0	10000000
1.014798450714253	1095.0	10000000
1.0149287620550114	1133.0	10000000
1.0150362011528542	1342.0	10000000
1.015195501684766	753.0	10000000
1.0152577179600075	1115.0	10000000
1.0153792718328978	1480.0	10000000
1.0155324326242399	1144.0	10000000
1.015564214259789	1034.0	10000000
1.0158667668737595	1228.0	10000000
1.0160598960250495	1216.0	10000000
1.0161320127757425	843.0	10000000
1.0161710118378355	1689.0	10000000
1.0163188227453164	1272.0	10000000
1.016369007249546	1383.0	10000000
1.016400984994653	1171.0	10000000
1.0164128458714856	1193.0	10000000
1.0166206576736605	1112.0	10000000
1.016667198526497	1133.0	10000000
1.0168019854004924	883.0	10000000
1.0170039382622882	1336.0	10000000
1.0171386595334249	1220.0	10000000
1.0172695749100242	1169.0	10000000
1.0173372838621608	1107.0	10000000
1.0173854657820482	1729.0	10000000
1.017466961786795	1020.0	10000000
1.0174956656598424	1278.0	10000000
1.0177349567445673	1141.0	10000000
1.017749924523568	1500.0	10000000
1.0178432458218376	1138.0	10000000
1.0179168450772316	1100.0	10000000
1.018000317468111	1382.0	10000000
1.0180984123013248	1403.0	10000000
1.0181279033450683	917.0	10000000
1.0181639618778815	991.0	10000000
1.0181840252356291	1213.0	10000000
1.0182140480352808	1270.0	10000000
1.0185838784011283	1176.0	10000000
1.0187891897184782	1234.0	10000000
1.0188650625399809	1353.0	10000000
1.0189004957938383	1198.0	10000000
1.0193480455327366	964.0	10000000
1.0193727290674457	1277.0	10000000
1.019495424122269	1068.0	10000000
1.019669658797531	1249.0	10000000
1.0197071203945554	1038.0	10000000
1.0197450520795757	1205.0	10000000
1.0197458659639616	1381.0	10000000
1.0198337746056545	1482.0	10000000
1.0199609779728842	1169.0	10000000
1.0199828270757996	1108.0	10000000
1.0200851326951064	1210.0	10000000
1.0201934141125149	1028.0	10000000
1.020212140986246	1020.0	10000000
1.0202408999575954	1257.0	10000000
1.0203469406882535	1196.0	10000000
1.0204376044151804	1316.0	10000000
1.0205442323230836	1099.0	10000000
1.0206184287954687	1310.0	10000000
1.020618456836562	1595.0	10000000
1.0207071228277933	1053.0	10000000
1.0208811549402963	1181.0	10000000
1.0210203564872584	1037.0	10000000
1.021083731516149	1419.0	10000000
1.0211587694721	1311.0	10000000
1.0212955237283636	1403.0	10000000
1.0213645737382475	1797.0	10000000
1.0213988124006743	1074.0	10000000
1.0214748321769085	1204.0	10000000
1.0215521588984813	1370.0	10000000
1.0216336342119503	1232.0	10000000
1.0216850726394862	1152.0	10000000
1.0217459851784856	1189.0	10000000
1.0217793209469137	1142.0	10000000
1.0219784295492875	1108.0	10000000
1.0220191606235376	1096.0	10000000
1.0220985635855686	1021.0	10000000
1.022160219180399	1177.0	10000000
1.0221659860224823	1091.0	10000000
1.0221706177595349	1103.0	10000000
1.022238474690575	1258.0	10000000
1.022531505832955	1174.0	10000000
1.022589160098654	1080.0	10000000
1.0226928470262289	1255.0	10000000
1.0230042841232376	1228.0	10000000
1.0231309804921365	1059.0	10000000
1.023357847215768	1213.0	10000000
1.023358740221608	1049.0	10000000
1.0236359885085171	1193.0	10000000
1.0238257203196564	1109.0	10000000
1.0238352790490748	1395.0	10000000
1.023954099120046	1197.0	10000000
1.023977741410159	1232.0	10000000
1.0240722304733243	1352.0	10000000
1.024399357691648	1055.0	10000000
1.0244072266754414	1371.0	10000000
1.0244180541198449	1352.0	10000000
1.0245661327546065	989.0	10000000
1.0247406858946864	1195.0	10000000
1.0247931648834236	1198.0	10000000
1.0249649385824002	1487.0	10000000
1.0250739323530842	1510.0	10000000
1.0251336885979518	1428.0	10000000
1.0251382754893696	1276.0	10000000
1.0251727005196067	1105.0	10000000
1.0251946144710224	1055.0	10000000
1.025271412357678	1433.0	10000000
1.0253011553198128	1142.0	10000000
1.0254868640456771	1370.0	10000000
1.0254943784344013	1313.0	10000000
1.0255591989308899	1414.0	10000000
1.0256955550591942	927.0	10000000
1.0257043389575466	1017.0	10000000
1.025742085049257	1128.0	10000000
1.0258398465237677	1238.0	10000000
1.0259066256228124	1309.0	10000000
1.0260237892696007	922.0	10000000
1.0260265231197532	1048.0	10000000
1.026260572912884	1007.0	10000000
1.0266058900592625	1432.0	10000000
1.0267939520417992	1361.0	10000000
1.0267988788348759	1116.0	10000000
1.026898553386006	1237.0	10000000
1.0269670130624151	1494.0	10000000
1.026973937526324	1162.0	10000000
1.0269804153727566	1316.0	10000000
1.0271825045890457	1157.0	10000000
1.0272878108879209	1188.0	10000000
1.0273010167499073	1341.0	10000000
1.0274475457389165	1133.0	10000000
1.0274802866260764	1276.0	10000000
1.0276952235513122	1344.0	10000000
1.027767622261271	1176.0	10000000
1.0277845973169182	1278.0	10000000
1.0277851653165473	1281.0	10000000
1.0278414590032954	1353.0	10000000
1.0279958676793068	880.0	10000000
1.028087540846761	1355.0	10000000
1.0281282120510762	1431.0	10000000
1.0281479547881465	1163.0	10000000
1.0283528949160037	954.0	10000000
1.0283847809211002	1184.0	10000000
1.028431319452706	1137.0	10000000
1.028603516174472	1381.0	10000000
1.0286690906013898	1114.0	10000000
1.0286770010422228	1204.0	10000000
1.0288131247456436	951.0	10000000
1.0289335335177676	993.0	10000000
1.0290600534025849	1272.0	10000000
1.029229637198938	1216.0	10000000
1.0293281972057384	1260.0	10000000
1.0294052166576808	1153.0	10000000
1.0294490311942703	1451.0	10000000
1.0294773096410699	1202.0	10000000
1.0295059746435649	1190.0	10000000
1.0295157217058162	1206.0	10000000
1.0295559520360262	1064.0	10000000
1.0296587612758263	1235.0	10000000
1.0297283841580054	1305.0	10000000
1.0297594807989705	1305.0	10000000
1.029820056713155	1333.0	10000000
1.0300145868793305	942.0	10000000
1.030069456411978	1265.0	10000000
1.0300832640329929	1551.0	10000000
1.030219076265322	1018.0	10000000
1.030270410119991	980.0	10000000
1.030336186262327	1380.0	10000000
1.0303978490455037	1285.0	10000000
1.030499689855175	1026.0	10000000
1.0305862274133306	1163.0	10000000
1.0306060070695784	1265.0	10000000
1.0306119542031786	1014.0	10000000
1.030622104382048	1369.0	10000000
1.0306383111398407	1147.0	10000000
1.0307184449616995	965.0	10000000
1.0308522616941287	1311.0	10000000
1.0308817852752117	1449.0	10000000
1.0312560192258748	1163.0	10000000
1.0312981341359646	1054.0	10000000
1.031460918625748	1422.0	10000000
1.0315971366772971	1518.0	10000000
1.0316863927165412	1183.0	10000000
1.031699944898543	1157.0	10000000
1.0321770416461824	1219.0	10000000
1.0323329232414031	989.0	10000000
1.0324389141364585	993.0	10000000
1.0326455349484638	1225.0	10000000
1.0327156766339889	1235.0	10000000
1.0327737919017128	1433.0	10000000
1.032811008729119	1037.0	10000000
1.0330355170598973	834.0	10000000
1.0330830043007235	1155.0	10000000
1.0331722835009407	1208.0	10000000
1.0332409435558856	1593.0	10000000
1.0332493725501914	1088.0	10000000
1.0336126844414024	1013.0	10000000
1.0338420953708107	971.0	10000000
1.0339229889354442	1004.0	10000000
1.0340129303856092	1066.0	10000000
1.0340677895712629	967.0	10000000
1.0341173505083214	1471.0	10000000
1.034149534880289	1077.0	10000000
1.0342092992671712	1420.0	10000000
1.03435271873709	1221.0	10000000
1.0344375447183771	1243.0	10000000
1.0344387797536223	1687.0	10000000
1.034494136929824	1241.0	10000000
1.03451486292761	1475.0	10000000
1.0345339352540548	942.0	10000000
1.034589633263834	1367.0	10000000
1.0347954665825596	1102.0	10000000
1.0350877207251905	1144.0	10000000
1.0353521531825822	1187.0	10000000
1.035355763267126	1251.0	10000000
1.035494154627374	1249.0	10000000
1.0355271318243893	1450.0	10000000
1.0356202873817768	778.0	10000000
1.0361771101621715	1159.0	10000000
1.0363508683883391	1331.0	10000000
1.036364288968311	1226.0	10000000
1.0364274356784422	981.0	10000000
1.0364622831771344	1081.0	10000000
1.0364840961511093	1090.0	10000000
1.0365101223359343	1013.0	10000000
1.0365218080863328	1132.0	10000000
1.0366350405808824	1057.0	10000000
1.0366652012121482	1332.0	10000000
1.036733529929282	1324.0	10000000
1.0368386744575278	1154.0	10000000
1.0368704079207582	1270.0	10000000
1.0370900309215867	1204.0	10000000
1.0373046364079022	1174.0	10000000
1.0373109634774949	1205.0	10000000
1.0373972156256426	1350.0	10000000
1.0374588511305656	919.0	10000000
1.0374773538840518	1245.0	10000000
1.0375184205187284	1083.0	10000000
1.0375583724222115	1241.0	10000000
1.0375668497338482	1173.0	10000000
1.0377566687838264	1204.0	10000000
1.0378950726451508	1294.0	10000000
1.0379703677074024	1096.0	10000000
1.03820782562941	1053.0	10000000
1.0382152469343673	897.0	10000000
1.0382233505324687	1498.0	10000000
1.0382691192547702	1127.0	10000000
1.0388350520626672	1208.0	10000000
1.0389251617385185	1194.0	10000000
1.0389726265365882	1357.0	10000000
1.0390632492445135	1221.0	10000000
1.0391129429500536	1183.0	10000000
1.0392095463833302	1102.0	10000000
1.0395691580203277	967.0	10000000
1.0396555481078609	1027.0	10000000
1.0397553448103192	1316.0	10000000
1.0397909927544249	1059.0	10000000
1.0398487963569158	1162.0	10000000
1.0401339988731653	1228.0	10000000
1.0401486080888098	972.0	10000000
1.040194695939948	935.0	10000000
1.0403765138548249	1154.0	10000000
1.0404174299929876	1240.0	10000000
1.0404448377261568	1015.0	10000000
1.0407001633605208	1075.0	10000000
1.040703257031978	1373.0	10000000
1.0407786730482735	1293.0	10000000
1.040858582235574	1057.0	10000000
1.0411340184005329	1243.0	10000000
1.0413686379743146	1188.0	10000000
1.0414909432671666	1265.0	10000000
1.041550978988683	1336.0	10000000
1.041638008176048	1616.0	10000000
1.0416568205968826	1191.0	10000000
1.0418752793223165	1309.0	10000000
1.0419845504543686	967.0	10000000
1.0420447648226765	1278.0	10000000
1.0421292332829393	977.0	10000000
1.0422213869141486	1500.0	10000000
1.042307923954119	1188.0	10000000
1.0423890004877174	1294.0	10000000
1.0425339012843673	1271.0	10000000
1.0425944103833165	1182.0	10000000
1.0426308710241514	1458.0	10000000
1.0428546787744932	1224.0	10000000
1.0429430893955525	1091.0	10000000
1.042953083359318	1141.0	10000000
1.0429610073171516	1328.0	10000000
1.0430503891214395	939.0	10000000
1.04325240394065	1580.0	10000000
1.0433596423018259	1090.0	10000000
1.0433728622090213	1286.0	10000000
1.0434045369196308	1341.0	10000000
1.0434896127701112	1417.0	10000000
1.0435331667323342	1378.0	10000000
1.0438401764410965	998.0	10000000
1.043851824662195	1225.0	10000000
1.0440193580539516	886.0	10000000
1.0440287725750772	1122.0	10000000
1.0440362774058565	1548.0	10000000
1.0440619114315235	1103.0	10000000
1.0442568278362994	1144.0	10000000
1.0443862367084629	1111.0	10000000
1.0445138102707316	1366.0	10000000
1.0445475914485371	1121.0	10000000
1.0447315703328055	881.0	10000000
1.0447599261312237	1008.0	10000000
1.0448204593732688	1323.0	10000000
1.0448777358259944	1164.0	10000000
1.0449606149945043	1144.0	10000000
1.045234299680904	1210.0	10000000
1.0452626972903605	848.0	10000000
1.0453229778168374	1406.0	10000000
1.0453676208643206	1579.0	10000000
1.0455148399739107	1468.0	10000000
1.0455999109637506	1063.0	10000000
1.045600107055079	1381.0	10000000
1.045799988861808	1341.0	10000000
1.0458459431426708	1169.0	10000000
1.0461062964209695	996.0	10000000
1.0461183987961395	1078.0	10000000
1.046135094704992	1223.0	10000000
1.0461466092108809	877.0	10000000
1.0461484122252735	1071.0	10000000
1.0462104197001256	1304.0	10000000
1.0464284213685158	1351.0	10000000
1.0464773293100258	1098.0	10000000
1.0465100835573684	1234.0	10000000
1.0466127454523124	1170.0	10000000
1.0466946721291968	1208.0	10000000
1.0467060248286455	961.0	10000000
1.0469594352052505	1815.0	10000000
1.0469681405039912	1353.0	10000000
1.0471159812821995	1359.0	10000000
1.0471341454961731	1310.0	10000000
1.0471508569231538	1179.0	10000000
1.0472259061929436	1290.0	10000000
1.0472280246546348	1076.0	10000000
1.047275016876938	1290.0	10000000
1.0472751783497345	1115.0	10000000
1.0473238240376634	1325.0	10000000
1.0474628863840765	1150.0	10000000
1.0475041991702063	1061.0	10000000
1.0475108677330582	1679.0	10000000
1.0476796031717082	909.0	10000000
1.0477529636109693	1437.0	10000000
1.0477825759521755	1061.0	10000000
1.04815983326587	1203.0	10000000
1.0483074136529094	1221.0	10000000
1.0483310255422316	1476.0	10000000
1.0483644832023948	1401.0	10000000
1.0487946613587558	1066.0	10000000
1.048849776577797	1162.0	10000000
1.0489080294328597	1346.0	10000000
1.0491048904258728	1245.0	10000000
1.049148180576678	1034.0	10000000
1.0491837314401722	1301.0	10000000
1.0492726549642664	1382.0	10000000
1.0493786111113907	1308.0	10000000
1.049385619427254	1165.0	10000000
1.0495301552433665	957.0	10000000
1.0496341539108902	1212.0	10000000
1.0496761081797588	943.0	10000000
1.0497596728131966	1133.0	10000000
1.0498700035739867	1224.0	10000000
1.0500846400186603	1311.0	10000000
1.0501311105992022	1024.0	10000000
1.0501679931286183	1130.0	10000000
1.0501706224400995	1337.0	10000000
1.050236044662707	1048.0	10000000
1.050355881802691	1155.0	10000000
1.0503732577437719	1354.0	10000000
1.05042855401013	1170.0	10000000
1.0504398062486793	1141.0	10000000
1.0505283171141735	1121.0	10000000
1.050642770694875	966.0	10000000
1.0506884333919757	1076.0	10000000
1.0507155649909663	1278.0	10000000
1.0509179294969568	1149.0	10000000
1.0512878721441794	1333.0	10000000
1.0514525621280717	1313.0	10000000
1.0514943393263718	1067.0	10000000
1.0515720523049823	1103.0	10000000
1.0516755484068114	1534.0	10000000
1.051704689365593	874.0	10000000
1.0519394032275278	1054.0	10000000
1.0519822026908856	1242.0	10000000
1.0520902654934812	865.0	10000000
1.0521383008509768	1095.0	10000000
1.05225241621179	1194.0	10000000
1.0523254499137122	1213.0	10000000
1.0523640337156643	1219.0	10000000
1.0524973287394026	1059.0	10000000
1.052527508151451	1205.0	10000000
1.0526170843205276	1346.0	10000000
1.0527613452809077	1100.0	10000000
1.0528084924079342	1069.0	10000000
1.052931375863674	1283.0	10000000
1.0530756366721148	1053.0	10000000
1.053270008631818	961.0	10000000
1.0534120651245071	1135.0	10000000
1.0535139681225931	1270.0	10000000
1.053690350132058	1174.0	10000000
1.0538361060771604	929.0	10000000
1.054036768536756	991.0	10000000
1.0540856460172268	1319.0	10000000
1.0541688422895086	1004.0	10000000
1.0541969619418836	1305.0	10000000
1.0542856753128491	987.0	10000000
1.054444345274443	1181.0	10000000
1.0545517220586988	1240.0	10000000
1.0548476521360692	1041.0	10000000
1.0548656285466538	1308.0	10000000
1.0549130283353827	1312.0	10000000
1.0550401405682177	1291.0	10000000
1.0551230040674615	1205.0	10000000
1.055391516561134	1183.0	10000000
1.0554108363337935	1021.0	10000000
1.055660699839939	1217.0	10000000
1.055704055177489	1126.0	10000000
1.0558062505324952	1075.0	10000000
1.0558691717746571	1108.0	10000000
1.0559315033126448	1224.0	10000000
1.0563399018580668	1218.0	10000000
1.0563656115011817	1461.0	10000000
1.056431940657447	1005.0	10000000
1.0564428726383088	981.0	10000000
1.0564609527498583	1341.0	10000000
1.0564711191688412	935.0	10000000
1.0564937109335069	1040.0	10000000
1.056634348843489	1664.0	10000000
1.0567123243999217	1267.0	10000000
1.0568814951651748	1314.0	10000000
1.0569562429481365	1082.0	10000000
1.057042563022251	1088.0	10000000
1.057111559622259	1259.0	10000000
1.0571221970331854	1498.0	10000000
1.0571621761859131	1445.0	10000000
1.0573354096107086	790.0	10000000
1.0574509647875492	1435.0	10000000
1.0576094131018428	1237.0	10000000
1.0577548503276235	1205.0	10000000
1.0578598716763272	1046.0	10000000
1.0587066260447109	1265.0	10000000
1.058742553904969	1209.0	10000000
1.0587598461536598	1022.0	10000000
1.0588018283994347	1059.0	10000000
1.0588420002769874	1709.0	10000000
1.0588957140976958	1141.0	10000000
1.0589818634196626	1041.0	10000000
1.0590342350583215	1309.0	10000000
1.05913617553658	1381.0	10000000
1.0593006124855875	1312.0	10000000
1.059338021200162	956.0	10000000
1.0595915452445346	1273.0	10000000
1.0596651213502042	1234.0	10000000
1.0596878871141089	1177.0	10000000
1.0597579626690203	1318.0	10000000
1.0597986092281184	1282.0	10000000
1.060480913812836	1215.0	10000000
1.0605576777020544	920.0	10000000
1.060583948030547	1243.0	10000000
1.060778544177149	1412.0	10000000
1.060859198574093	982.0	10000000
1.0609541395267357	1145.0	10000000
1.0612795036636564	1140.0	10000000
1.0613223046746296	1257.0	10000000
1.0614050053310038	1017.0	10000000
1.0614677536732438	1513.0	10000000
1.0616052173081911	1464.0	10000000
1.061625740036928	1147.0	10000000
1.0616380636045275	1206.0	10000000
1.0616866150433004	1096.0	10000000
1.061738405364654	1032.0	10000000
1.061819406402713	953.0	10000000
1.061831567820057	1024.0	10000000
1.0621503549319158	1086.0	10000000
1.0621783379744394	977.0	10000000
1.0622952084096209	1339.0	10000000
1.0623151424911654	1101.0	10000000
1.062427129944449	1219.0	10000000
1.062512585604675	1166.0	10000000
1.0625373100794118	1432.0	10000000
1.0626337084646822	1275.0	10000000
1.0628884970899164	1391.0	10000000
1.0629371099261744	1240.0	10000000
1.0629533913914408	1135.0	10000000
1.062981730326136	906.0	10000000
1.0631264777661809	1245.0	10000000
1.063198259293205	1337.0	10000000
1.0633249966110143	1117.0	10000000
1.0633606699884148	1355.0	10000000
1.0634180473411992	974.0	10000000
1.0634395250005233	927.0	10000000
1.063532228440043	1076.0	10000000
1.0635788062133409	1085.0	10000000
1.0635872347795914	1086.0	10000000
1.0636222686653387	1192.0	10000000
1.0637396938634804	1290.0	10000000
1.0638992867089412	998.0	10000000
1.063934244678859	1326.0	10000000
1.063967293318368	1381.0	10000000
1.0640720701784354	997.0	10000000
1.0640795467788706	1394.0	10000000
1.0642246308286838	1146.0	10000000
1.0642289886762415	1188.0	10000000
1.0642634356005685	1149.0	10000000
1.0642839203121497	1084.0	10000000
1.0642877275316478	962.0	10000000
1.0643706680219258	1221.0	10000000
1.0647631073933674	1402.0	10000000
1.0648769809779226	914.0	10000000
1.0648903091639197	1225.0	10000000
1.0649390068445026	1430.0	10000000
1.0649633303875972	1060.0	10000000
1.0650156420131642	1104.0	10000000
1.0650479317632473	927.0	10000000
1.0653731179723371	1082.0	10000000
1.0654755417804649	1213.0	10000000
1.0655129066957816	1175.0	10000000
1.065536294714312	1311.0	10000000
1.0655688121238556	1436.0	10000000
1.0656121678784376	1034.0	10000000
1.0656152727100494	1182.0	10000000
1.0659317851450525	1225.0	10000000
1.0660633358546503	1227.0	10000000
1.0661894216802472	1193.0	10000000
1.0662130583584903	1140.0	10000000
1.0663261901589034	957.0	10000000
1.066334635048192	987.0	10000000
1.066429739260735	1360.0	10000000
1.0666148465821619	1477.0	10000000
1.0667475724444828	1083.0	10000000
1.0669521495623029	1138.0	10000000
1.0670466859012286	1170.0	10000000
1.0670557076318383	1238.0	10000000
1.067085600205128	1387.0	10000000
1.0674257018097184	1030.0	10000000
1.0674982521001848	1361.0	10000000
1.0677353975281163	795.0	10000000
1.0677604865836268	1268.0	10000000
1.0677887198265177	1277.0	10000000
1.067847814198736	1289.0	10000000
1.0679096156743246	1263.0	10000000
1.0679740706269687	1223.0	10000000
1.0681732366137078	1193.0	10000000
1.0681863494932338	1253.0	10000000
1.0682030551476291	1161.0	10000000
1.0682455160682678	1322.0	10000000
1.068346772059119	1250.0	10000000
1.068520883316816	1201.0	10000000
1.0685801599365805	1192.0	10000000
1.0688771981310183	1123.0	10000000
1.0690194019976254	1403.0	10000000
1.0690327846065548	1307.0	10000000
1.0691037514771975	1335.0	10000000
1.0691897483259356	1387.0	10000000
1.0692444828328045	1109.0	10000000
1.0692565063401052	1147.0	10000000
1.0692948308423795	1118.0	10000000
1.0692971867402636	968.0	10000000
1.0693310727653156	1136.0	10000000
1.0693471733219515	1413.0	10000000
1.0694016836724831	1050.0	10000000
1.0695612913482284	1366.0	10000000
1.0696055322507494	1428.0	10000000
1.0696910635611705	795.0	10000000
1.0699045562456646	923.0	10000000
1.0700110232429492	914.0	10000000
1.070011473722532	1383.0	10000000
1.0700168659056832	1199.0	10000000
1.0701155931053197	974.0	10000000
1.0701203852166266	1438.0	10000000
1.0702759993420417	1074.0	10000000
1.0704115836995711	1618.0	10000000
1.0704869686873242	755.0	10000000
1.0705701864705666	1147.0	10000000
1.0706488743151867	1270.0	10000000
1.0706836703414082	936.0	10000000
1.0706848564597973	1279.0	10000000
1.0707974071283028	1414.0	10000000
1.070988967051318	1101.0	10000000
1.0710788779813458	928.0	10000000
1.0710803117249097	1206.0	10000000
1.071138218571913	972.0	10000000
1.0711838760516963	1203.0	10000000
1.0712275900378485	1025.0	10000000
1.0713040545251982	970.0	10000000
1.0713295241829766	1165.0	10000000
1.071511066430563	1227.0	10000000
1.071577562647271	1302.0	10000000
1.0717863974872883	950.0	10000000
1.0719499688781575	908.0	10000000
1.0720497796653992	949.0	10000000
1.0721133604963595	1313.0	10000000
1.0722068118475017	1369.0	10000000
1.0722150143178686	1255.0	10000000
1.0722265285895611	1128.0	10000000
1.0723982086710158	1221.0	10000000
1.0724026525800336	1227.0	10000000
1.0725198024789175	1083.0	10000000
1.0725410041578107	1298.0	10000000
1.0725915329743243	888.0	10000000
1.07278962261835	1478.0	10000000
1.0730726286825445	1221.0	10000000
1.0731012726568685	860.0	10000000
1.0732621018470536	1116.0	10000000
1.0733225054296822	1040.0	10000000
1.0737184039530845	1259.0	10000000
1.0737193009090795	1225.0	10000000
1.0737194039107572	1044.0	10000000
1.0739331455002583	874.0	10000000
1.0739764566873735	1429.0	10000000
1.0740405828681785	1240.0	10000000
1.0740414541695484	1243.0	10000000
1.0740641966950202	1181.0	10000000
1.0740904361955286	1484.0	10000000
1.0741458312399108	1188.0	10000000
1.074413699864913	1241.0	10000000
1.0745013670670014	1165.0	10000000
1.0746140425384971	983.0	10000000
1.0746390174251998	1134.0	10000000
1.0747896140442523	1132.0	10000000
1.075479149327666	1010.0	10000000
1.0755298412094196	1270.0	10000000
1.0756510962825567	1043.0	10000000
1.0756631342907048	1060.0	10000000
1.0757048546053196	1310.0	10000000
1.0758397168723512	979.0	10000000
1.0760218420238599	1327.0	10000000
1.0760947778671384	1204.0	10000000
1.0762180358063624	1179.0	10000000
1.0766849722992242	1120.0	10000000
1.0766951297227498	1308.0	10000000
1.0767664448890093	1112.0	10000000
1.0769190075269754	1132.0	10000000
1.0769357377937068	1032.0	10000000
1.0770651369842312	1348.0	10000000
1.077101797032583	1009.0	10000000
1.0771126946927658	1115.0	10000000
1.0771809591698265	1218.0	10000000
1.0772438880679238	1080.0	10000000
1.0772544385435507	683.0	10000000
1.0774158942093195	1210.0	10000000
1.0775065038788914	1142.0	10000000
1.0775875858442632	1050.0	10000000
1.0776817362055633	1200.0	10000000
1.0777571665040948	972.0	10000000
1.0778057982329663	1496.0	10000000
1.077836648305042	1360.0	10000000
1.0778756771942837	1121.0	10000000
1.0779144473462023	1250.0	10000000
1.0780359270148423	1584.0	10000000
1.0780683254457304	1661.0	10000000
1.0781145406678008	1617.0	10000000
1.0782029298559412	1201.0	10000000
1.0782381672117611	1320.0	10000000
1.0784170056015894	1248.0	10000000
1.078432877548658	1038.0	10000000
1.0784860901252808	1515.0	10000000
1.0786937912998449	973.0	10000000
1.0788060317732142	1185.0	10000000
1.078859632562054	1026.0	10000000
1.0790189861026485	1229.0	10000000
1.0790679388675897	1490.0	10000000
1.0791796632171835	940.0	10000000
1.0793390181051885	1386.0	10000000
1.0794385500246713	1288.0	10000000
1.0795399232746763	1346.0	10000000
1.079621497618863	941.0	10000000
1.0797936083825943	1049.0	10000000
1.0798116544665866	1036.0	10000000
1.0798269083797758	1054.0	10000000
1.079909544013962	1265.0	10000000
1.0800537258213352	1272.0	10000000
1.080071914619407	1073.0	10000000
1.080077397114131	1502.0	10000000
1.0801386669223665	1312.0	10000000
1.0801391593813467	1109.0	10000000
1.0801661779242355	959.0	10000000
1.0801744083840925	1041.0	10000000
1.0805317478106626	1101.0	10000000
1.0805475382282141	1322.0	10000000
1.0806343768406623	1098.0	10000000
1.080655093917072	1125.0	10000000
1.0806881983500352	1789.0	10000000
1.0807752318276034	1282.0	10000000
1.081121561762349	1402.0	10000000
1.0812226799029632	1363.0	10000000
1.0813658254778686	1588.0	10000000
1.0814181120141535	762.0	10000000
1.0814204723231304	1117.0	10000000
1.081450517897408	1502.0	10000000
1.0815285373408323	1232.0	10000000
1.0815381568416955	1556.0	10000000
1.0817684668814422	1174.0	10000000
1.082047626910296	1293.0	10000000
1.0820527644811568	1140.0	10000000
1.0820600119694763	1262.0	10000000
1.0820791248723278	1105.0	10000000
1.0822547854150524	1064.0	10000000
1.0822798482509564	1133.0	10000000
1.0823126092632238	1373.0	10000000
1.0826166761107459	1140.0	10000000
1.082623799006512	1033.0	10000000
1.082626948646396	1534.0	10000000
1.0828462598766828	1003.0	10000000
1.0828736653984286	1329.0	10000000
1.0829731475837043	1388.0	10000000
1.0829807539303444	1425.0	10000000
1.0830264338448146	1476.0	10000000
1.083158602582976	976.0	10000000
1.0832410728439248	1046.0	10000000
1.0832442014733077	1333.0	10000000
1.083255785376659	1274.0	10000000
1.0833865401735974	1161.0	10000000
1.0834124968034549	1108.0	10000000
1.0836536274803334	1627.0	10000000
1.0836555733403166	1049.0	10000000
1.0837559019532297	975.0	10000000
1.083903548981052	1130.0	10000000
1.084071255108999	1018.0	10000000
1.084120609785014	1365.0	10000000
1.0841208413293155	1099.0	10000000
1.0849615596219833	1055.0	10000000
1.0850599941906005	1169.0	10000000
1.0850644513473475	727.0	10000000
1.085097468446107	1023.0	10000000
1.0851787286274623	1156.0	10000000
1.0852330316101837	1460.0	10000000
1.0852358721044948	986.0	10000000
1.0852495340229358	1427.0	10000000
1.0859233847603136	1185.0	10000000
1.0861189210766269	1219.0	10000000
1.086127316006802	1021.0	10000000
1.086157891363074	1269.0	10000000
1.086301896654668	1302.0	10000000
1.0863345981305756	1194.0	10000000
1.0864728380995359	1225.0	10000000
1.086500652771507	1293.0	10000000
1.0867239522141443	1194.0	10000000
1.0867266296335538	1119.0	10000000
1.0867570209331945	1250.0	10000000
1.086848859553008	1014.0	10000000
1.0870609334693675	901.0	10000000
1.0871675369948388	935.0	10000000
1.0871718763348972	1234.0	10000000
1.0871750471621846	1122.0	10000000
1.0871839575354203	1448.0	10000000
1.087190420009446	1441.0	10000000
1.087202797979673	1183.0	10000000
1.0872123345808555	1316.0	10000000
1.0874716049541802	1353.0	10000000
1.0874888122098538	1124.0	10000000
1.0874988379537296	1080.0	10000000
1.0877263515250233	1564.0	10000000
1.0880124120168628	944.0	10000000
1.088016495127035	1023.0	10000000
1.0885279433562642	926.0	10000000
1.0885474344807973	1141.0	10000000
1.0885967143587196	1113.0	10000000
1.088958793434083	1203.0	10000000
1.0889721346506025	1143.0	10000000
1.089016286341855	1309.0	10000000
1.0890448815642608	1681.0	10000000
1.0892532637638659	1144.0	10000000
1.0893819512377505	1408.0	10000000
1.0894877056218195	951.0	10000000
1.0895080417485956	1396.0	10000000
1.0895797756892291	1163.0	10000000
1.0896715858043808	1285.0	10000000
1.0897276513163765	971.0	10000000
1.089728297729796	1028.0	10000000
1.0897931064568331	1328.0	10000000
1.0898134040268932	1059.0	10000000
1.0901377659942009	1096.0	10000000
1.0902388724131165	1413.0	10000000
1.0902881893036944	1011.0	10000000
1.090353956394011	1311.0	10000000
1.0903540891403058	857.0	10000000
1.0905083025257096	1300.0	10000000
1.0906416308898468	1143.0	10000000
1.09074260080788	1506.0	10000000
1.0908103742577144	1459.0	10000000
1.0909241436673836	1234.0	10000000
1.0910551710195506	1287.0	10000000
1.0913132823360336	1034.0	10000000
1.091433497569331	1134.0	10000000
1.0916878101376115	1327.0	10000000
1.0917125581370666	1267.0	10000000
1.0917461083961941	1533.0	10000000
1.0918900864448986	1097.0	10000000
1.0920173040739625	1109.0	10000000
1.0921216421590088	1022.0	10000000
1.0922939715136673	1465.0	10000000
1.0923100709693945	1275.0	10000000
1.0923421593202158	936.0	10000000
1.092353093609454	1293.0	10000000
1.09269558938252	1334.0	10000000
1.0927374614953511	1233.0	10000000
1.0928115590142724	1120.0	10000000
1.0929127873085211	1113.0	10000000
1.0932379786885162	1160.0	10000000
1.093417584823266	1116.0	10000000
1.0937511749473283	1436.0	10000000
1.0937881620485104	1229.0	10000000
1.093866929675248	1125.0	10000000
1.0938939976585884	1306.0	10000000
1.0940615150913255	1112.0	10000000
1.0941467424623688	1283.0	10000000
1.094319621003549	1037.0	10000000
1.0943279813810949	947.0	10000000
1.0946187710062318	1294.0	10000000
1.0946666516364396	1279.0	10000000
1.0947335838058259	1290.0	10000000
1.094819652504659	1330.0	10000000
1.094842851554191	1485.0	10000000
1.0948786808893576	1077.0	10000000
1.0950965887701989	1226.0	10000000
1.0951780672384095	1187.0	10000000
1.0951848842591692	1212.0	10000000
1.0952841512659999	1082.0	10000000
1.0953462461753052	1404.0	10000000
1.095455669866502	1040.0	10000000
1.0955288647209378	1248.0	10000000
1.0955814435211633	1430.0	10000000
1.095584131409194	1064.0	10000000
1.095609495733917	1204.0	10000000
1.095892657616607	1279.0	10000000
1.096320649766154	1488.0	10000000
1.0964061090491974	1279.0	10000000
1.0964066302688154	940.0	10000000
1.0964500898386218	1393.0	10000000
1.0965037220784093	1100.0	10000000
1.096713974465813	1277.0	10000000
1.0969268672938868	1000.0	10000000
1.0969994925546724	1154.0	10000000
1.097047794468947	1233.0	10000000
1.0971765182214557	939.0	10000000
1.0971785768021878	1277.0	10000000
1.0973289375289188	1440.0	10000000
1.097329618465405	1039.0	10000000
1.0975719348149109	1323.0	10000000
1.0976921531902997	838.0	10000000
1.0977301157618031	1446.0	10000000
1.0977722757887851	1243.0	10000000
1.0978228014105105	957.0	10000000
1.097827738401678	1140.0	10000000
1.0978593860922046	1349.0	10000000
1.0979871532033492	1427.0	10000000
1.0981528168655572	1227.0	10000000
1.0981950549004624	1045.0	10000000
1.0982594647586326	1064.0	10000000
1.0983703061408554	1167.0	10000000
1.0984014816322092	1237.0	10000000
1.0984571180684863	1093.0	10000000
1.0985107979940218	1420.0	10000000
1.0986171806498979	1100.0	10000000
1.098761052522049	1572.0	10000000
1.0988388164282985	1364.0	10000000
1.0988768611192592	1215.0	10000000
1.0988947305397463	1319.0	10000000
1.0990954471751502	1042.0	10000000
1.0992332121206525	1097.0	10000000
1.0992745329539408	1172.0	10000000
1.0993102249011373	1191.0	10000000
1.0994255469204852	1166.0	10000000
1.0994505535438008	1159.0	10000000
1.0994935799909002	1195.0	10000000
1.0997624525359786	1039.0	10000000
1.0998760636862783	1286.0	10000000
1.0999769641186865	1309.0	10000000
1.1000561255762935	1392.0	10000000
1.100144376025989	1002.0	10000000
1.1001927643387128	1420.0	10000000
1.1003775775676077	1275.0	10000000
1.100401416218554	1028.0	10000000
1.1004854293569442	1192.0	10000000
1.1005286448208642	1127.0	10000000
1.1005722083859424	1310.0	10000000
1.100685796049106	1148.0	10000000
1.1007735707496982	1285.0	10000000
1.1013830359730528	1324.0	10000000
1.1015951037981917	1492.0	10000000
1.1016347229416037	1469.0	10000000
1.1017512178412932	1251.0	10000000
1.1017757115842135	923.0	10000000
1.101781244205168	1238.0	10000000
1.1018007383625852	1256.0	10000000
1.1018757849518992	997.0	10000000
1.102104572338887	1161.0	10000000
1.1021097581553176	1081.0	10000000
1.1021197130980251	1305.0	10000000
1.1021404292309025	1102.0	10000000
1.1022807358013234	1265.0	10000000
1.1022807971229716	1035.0	10000000
1.1023622269882796	1062.0	10000000
1.1023877952580694	1024.0	10000000
1.1023972059281713	1341.0	10000000
1.1024040997754738	1225.0	10000000
1.1024795895023811	1075.0	10000000
1.1025075359139942	909.0	10000000
1.102624983162685	1293.0	10000000
1.10280975442039	1291.0	10000000
1.1028138890155148	1279.0	10000000
1.1029375717551932	965.0	10000000
1.1029821046155488	1313.0	10000000
1.1030426520858174	1042.0	10000000
1.1030798052602888	1087.0	10000000
1.1031634225679094	1137.0	10000000
1.1031806780219728	1457.0	10000000
1.103348752036042	1484.0	10000000
1.1033981107025437	1565.0	10000000
1.1034195138032756	1009.0	10000000
1.1034746214536917	1196.0	10000000
1.1035078005388916	1074.0	10000000
1.1035123967332343	689.0	10000000
1.1036694766265227	1126.0	10000000
1.10370585451851	845.0	10000000
1.104013823543207	1141.0	10000000
1.1041209372791996	1218.0	10000000
1.1041939009874835	1297.0	10000000
1.10421446623589	759.0	10000000
1.1042929169732811	1094.0	10000000
1.1044861649936464	1500.0	10000000
1.104540933095432	1688.0	10000000
1.1045795763856538	1373.0	10000000
1.1046850148800582	1313.0	10000000
1.1048694546258	1268.0	10000000
1.1048750558036065	941.0	10000000
1.1050655313761344	1276.0	10000000
1.105162534388334	1627.0	10000000
1.105177343745153	1063.0	10000000
1.105278453268944	1221.0	10000000
1.105470814287663	1145.0	10000000
1.105623064096928	1122.0	10000000
1.1056551318203387	1350.0	10000000
1.1057890392583816	1313.0	10000000
1.1058096199922889	1440.0	10000000
1.105832992002015	1043.0	10000000
1.1059461046099548	1236.0	10000000
1.106213730300824	1030.0	10000000
1.1062398925628742	1018.0	10000000
1.106287934469543	978.0	10000000
1.1064009244626092	1025.0	10000000
1.1064324424250696	1177.0	10000000
1.1065782775753332	1186.0	10000000
1.1065964125167695	1425.0	10000000
1.1067663059814563	1169.0	10000000
1.1068267401558245	1467.0	10000000
1.1068438802164595	1543.0	10000000
1.1070621229152628	1823.0	10000000
1.1072207075959586	1072.0	10000000
1.1072496390434825	1256.0	10000000
1.107287120749466	1154.0	10000000
1.1074118022385129	1554.0	10000000
1.1074135218246952	1167.0	10000000
1.10753383146759	1139.0	10000000
1.1076717944034715	1204.0	10000000
1.1077387884655765	1154.0	10000000
1.1077826237564676	1638.0	10000000
1.1077974237270591	1181.0	10000000
1.1080494189473162	1628.0	10000000
1.1083576697230648	1032.0	10000000
1.108360506092949	1386.0	10000000
1.1084446846201126	1197.0	10000000
1.1084954363608148	1313.0	10000000
1.1087500579617962	1264.0	10000000
1.1087503696058016	1264.0	10000000
1.1089416221327748	1110.0	10000000
1.1091461476835471	1368.0	10000000
1.1093170917035873	1196.0	10000000
1.1094213401169557	1557.0	10000000
1.1094608107951096	1235.0	10000000
1.1097999865509005	1143.0	10000000
1.1099990567457672	1223.0	10000000
1.1101678679530715	1444.0	10000000
1.1101726561564311	1133.0	10000000
1.1103120105014503	917.0	10000000
1.110327294750496	973.0	10000000
1.1103770752808737	1068.0	10000000
1.110438386998895	1466.0	10000000
1.1104731859219417	1174.0	10000000
1.110582307969587	1154.0	10000000
1.110733814384304	967.0	10000000
1.1107369036324206	1191.0	10000000
1.1108872372493024	1672.0	10000000
1.110941454609994	1106.0	10000000
1.1110061387511772	1137.0	10000000
1.1110616294438638	1261.0	10000000
1.1110645349079629	1146.0	10000000
1.1111898489779772	1059.0	10000000
1.1114834151200184	1048.0	10000000
1.1116616645555248	1535.0	10000000
1.1120813914707313	1082.0	10000000
1.1121029695372648	1062.0	10000000
1.1121773296794826	1210.0	10000000
1.1122621742529368	1317.0	10000000
1.1122907023725634	1123.0	10000000
1.11231594898846	1455.0	10000000
1.1124222554045675	1042.0	10000000
1.1126064094360113	1313.0	10000000
1.112635777062014	897.0	10000000
1.1126643731469024	1024.0	10000000
1.1126669370409354	1008.0	10000000
1.112745582334404	1265.0	10000000
1.1128219676152526	1370.0	10000000
1.1130024353648909	1048.0	10000000
1.1134182841159403	1253.0	10000000
1.1134299673056716	1117.0	10000000
1.1134451031455357	1337.0	10000000
1.1135695074230625	1745.0	10000000
1.113590987242972	1015.0	10000000
1.1136507875820536	1481.0	10000000
1.1136893855793792	1457.0	10000000
1.113770296391447	984.0	10000000
1.1138212045380629	1446.0	10000000
1.1138272283520747	922.0	10000000
1.113850614456546	1296.0	10000000
1.1138851505161869	1035.0	10000000
1.1140420839304646	1339.0	10000000
1.1140707423491516	962.0	10000000
1.1140723067237115	930.0	10000000
1.1141694963821471	1286.0	10000000
1.1142040508942817	1159.0	10000000
1.1142572045661812	1065.0	10000000
1.1144123528407557	1373.0	10000000
1.1144900837019924	1063.0	10000000
1.1148139082411137	1164.0	10000000
1.115079711840849	1285.0	10000000
1.1151374491652746	1064.0	10000000
1.1153966744377195	1118.0	10000000
1.1154355913161358	1274.0	10000000
1.1155674462845484	1244.0	10000000
1.1156210269231677	1238.0	10000000
1.115732935177069	1062.0	10000000
1.1158352327475864	1154.0	10000000
1.116084548824985	1308.0	10000000
1.1161970139171475	1201.0	10000000
1.116207343861014	1657.0	10000000
1.1162980340801818	1044.0	10000000
1.116307597696519	1034.0	10000000
1.116312194390193	1477.0	10000000
1.1163342570440349	1255.0	10000000
1.116420766084071	1196.0	10000000
1.1164242630613628	1147.0	10000000
1.1164864426215797	981.0	10000000
1.1165268117005749	796.0	10000000
1.1166312933742042	1279.0	10000000
1.1167063933401151	1491.0	10000000
1.117025265560721	1007.0	10000000
1.1170283438429371	1058.0	10000000
1.1170962414675931	1333.0	10000000
1.1172677878630908	1243.0	10000000
1.117329644965295	1246.0	10000000
1.1174817348373711	1795.0	10000000
1.1175550225432442	1347.0	10000000
1.1177067997787151	1307.0	10000000
1.1177452387329814	1293.0	10000000
1.117861291681184	1196.0	10000000
1.1179301667141308	1406.0	10000000
1.1179596239412397	1299.0	10000000
1.11829346627728	1407.0	10000000
1.1183655423569585	1376.0	10000000
1.1185383955397157	1407.0	10000000
1.118550177522787	1174.0	10000000
1.1185907267819697	1381.0	10000000
1.1189169872653602	1058.0	10000000
1.1189546884669768	1166.0	10000000
1.1189573414637946	1147.0	10000000
1.1190315231450096	1160.0	10000000
1.1191135572765731	1124.0	10000000
1.1192842341023796	1105.0	10000000
1.1194708927395782	938.0	10000000
1.1195177869203323	1385.0	10000000
1.1195779792037603	1131.0	10000000
1.1197962699889288	1334.0	10000000
1.119833809538734	1306.0	10000000
1.1198754152616532	1238.0	10000000
1.1202092142353424	1023.0	10000000
1.1202867213935643	1301.0	10000000
1.120324083748045	1293.0	10000000
1.1204091680489512	1522.0	10000000
1.1206222710039906	1341.0	10000000
1.1206327067184798	1286.0	10000000
1.1207674521317132	1218.0	10000000
1.1208393828450198	1456.0	10000000
1.1209147352387825	1299.0	10000000
1.1209298111231876	1409.0	10000000
1.1209819696285668	1263.0	10000000
1.1210458597399269	1180.0	10000000
1.1212669439616754	1094.0	10000000
1.1212887658987452	1363.0	10000000
1.1213211350818892	1102.0	10000000
1.1213754642938376	1156.0	10000000
1.1214269231683245	986.0	10000000
1.121631646760258	1164.0	10000000
1.1216595413651422	1266.0	10000000
1.1216690203223374	1106.0	10000000
1.1219013621267442	1181.0	10000000
1.1220006484848934	1366.0	10000000
1.1220052269249072	1352.0	10000000
1.1221485431772695	1228.0	10000000
1.122307361174057	1387.0	10000000
1.1223267752711743	1184.0	10000000
1.1224394950724428	915.0	10000000
1.122454718377768	1243.0	10000000
1.1227617571378037	1274.0	10000000
1.122762451872909	1437.0	10000000
1.1228570334890238	1487.0	10000000
1.1229803353426928	1384.0	10000000
1.1231430987060185	1223.0	10000000
1.123148135885323	1152.0	10000000
1.1231815659712645	1268.0	10000000
1.123227603492717	1075.0	10000000
1.1236194134568676	1441.0	10000000
1.1236490860154738	1308.0	10000000
1.1236651561294106	1124.0	10000000
1.1237494951748657	1080.0	10000000
1.1238132739331366	1193.0	10000000
1.1238179230162322	1307.0	10000000
1.124155414460985	1039.0	10000000
1.124162902701962	1093.0	10000000
1.1241746623838311	1212.0	10000000
1.1246165982444585	1320.0	10000000
1.1246166738392074	1475.0	10000000
1.12467141596886	1121.0	10000000
1.1246781784987658	1157.0	10000000
1.1247039588525456	1207.0	10000000
1.124810828325979	1672.0	10000000
1.1248360476423238	982.0	10000000
1.1248669846143802	1423.0	10000000
1.1249177405838475	1151.0	10000000
1.125145862457956	1038.0	10000000
1.1252834384953778	1120.0	10000000
1.125363078972862	927.0	10000000
1.1255323791898957	1301.0	10000000
1.125590846703002	1309.0	10000000
1.1256084374496411	1649.0	10000000
1.1256660291685292	1394.0	10000000
1.125777730312466	977.0	10000000
1.1258225482715831	896.0	10000000
1.1258810964802757	1032.0	10000000
1.1259427637593076	1471.0	10000000
1.1260218488423792	1109.0	10000000
1.1260650767713178	1037.0	10000000
1.1261427101265056	1295.0	10000000
1.1262632247442552	1438.0	10000000
1.126357251536667	1311.0	10000000
1.1266793501714336	1087.0	10000000
1.1269989794862325	1198.0	10000000
1.1270491418153252	1060.0	10000000
1.1273715237379005	1327.0	10000000
1.1273820380005848	1123.0	10000000
1.1273904863451052	1838.0	10000000
1.1277487511935522	1351.0	10000000
1.127788807956573	1431.0	10000000
1.1279095298867232	1352.0	10000000
1.127926605645564	1535.0	10000000
1.1280274000067232	1589.0	10000000
1.128034161285548	1443.0	10000000
1.1281747394507708	1407.0	10000000
1.1281952684976673	1100.0	10000000
1.1282336595917628	1180.0	10000000
1.1283134828079702	1197.0	10000000
1.128467393628911	1322.0	10000000
1.1284710087919427	1186.0	10000000
1.128544651710219	1070.0	10000000
1.1285470222875877	1757.0	10000000
1.1286141125179734	1329.0	10000000
1.12912174934126	1248.0	10000000
1.1291514679034007	1312.0	10000000
1.1292254809014801	1404.0	10000000
1.129333187998567	1685.0	10000000
1.1293380424755064	1346.0	10000000
1.1295631048745634	1205.0	10000000
1.129583607414443	1296.0	10000000
1.1296427195891363	1174.0	10000000
1.129853675793643	1195.0	10000000
1.130048793933208	1338.0	10000000
1.1302460517667732	1207.0	10000000
1.1302762304227134	1022.0	10000000
1.1302784496507925	1349.0	10000000
1.1302849300542863	1170.0	10000000
1.1306329576298702	1189.0	10000000
1.1306575969066903	1315.0	10000000
1.1306846515516231	1138.0	10000000
1.130966912620096	1233.0	10000000
1.1310843600031402	1338.0	10000000
1.1311148771790638	1184.0	10000000
1.1311785252374589	1128.0	10000000
1.1312342591326476	1215.0	10000000
1.1313010767552605	862.0	10000000
1.1313592490819335	1471.0	10000000
1.131628959306354	1055.0	10000000
1.1316473917418266	1531.0	10000000
1.1318135733724564	1194.0	10000000
1.1318624195432694	901.0	10000000
1.1319608352721702	1356.0	10000000
1.1319628104440895	1288.0	10000000
1.1319684519340925	1265.0	10000000
1.1319945934679323	965.0	10000000
1.1319993951016758	889.0	10000000
1.1320329132659526	1250.0	10000000
1.1320444410441737	1412.0	10000000
1.1322763455965426	1276.0	10000000
1.1323311551682256	1356.0	10000000
1.1323784164848008	1170.0	10000000
1.1324919392297217	1093.0	10000000
1.1325456728367205	975.0	10000000
1.1326520256049497	1335.0	10000000
1.1329469730268191	1301.0	10000000
1.1330287384269695	1150.0	10000000
1.1330782437020273	1259.0	10000000
1.1330881394060386	1188.0	10000000
1.1332331386616403	1314.0	10000000
1.1332698182043517	1404.0	10000000
1.133311450658398	1161.0	10000000
1.1333849772156122	1205.0	10000000
1.1334056414207545	1469.0	10000000
1.1334708194614131	1262.0	10000000
1.1335382226101522	1263.0	10000000
1.133597001387068	1326.0	10000000
1.133616198150981	1182.0	10000000
1.1340023701115451	1013.0	10000000
1.1340100623123908	1495.0	10000000
1.1341324616833384	1668.0	10000000
1.1341676190737562	1325.0	10000000
1.1341906430981314	1479.0	10000000
1.1342313287658248	1381.0	10000000
1.1342423640806525	1491.0	10000000
1.1342655046151722	1211.0	10000000
1.1342807095817744	1228.0	10000000
1.1344787288574334	1225.0	10000000
1.1345296429319711	1053.0	10000000
1.1346035084861643	995.0	10000000
1.1346986820378056	859.0	10000000
1.1347944100008132	1287.0	10000000
1.1349943323801155	1542.0	10000000
1.1350126462217838	1196.0	10000000
1.1351696170668932	1508.0	10000000
1.1351821399414923	1121.0	10000000
1.1354577330245579	1328.0	10000000
1.1354708160366913	1044.0	10000000
1.1356980035540343	871.0	10000000
1.135828787208967	1583.0	10000000
1.1359797398196765	1559.0	10000000
1.1361278870594034	1411.0	10000000
1.1363989009541182	1392.0	10000000
1.1365232453415404	1092.0	10000000
1.1365437832345069	1390.0	10000000
1.136599388150188	1402.0	10000000
1.1366551823144206	1150.0	10000000
1.1367720989778904	1098.0	10000000
1.1368101938420596	985.0	10000000
1.1368721506731867	1196.0	10000000
1.1369271246416761	1260.0	10000000
1.1372990060279329	1385.0	10000000
1.1373776592520326	1556.0	10000000
1.1375243001895388	1385.0	10000000
1.1376933887777554	1286.0	10000000
1.1377866945887467	1203.0	10000000
1.138208730191638	1299.0	10000000
1.1385119572666431	1290.0	10000000
1.1385163644762648	1732.0	10000000
1.1386000570324064	1149.0	10000000
1.138725716638417	1320.0	10000000
1.1388732830834671	1431.0	10000000
1.138889710252585	1156.0	10000000
1.1389055733207891	1253.0	10000000
1.1389584304496094	1029.0	10000000
1.1389979416907	1524.0	10000000
1.1390407434090228	1440.0	10000000
1.13917408542738	1153.0	10000000
1.1392671106548886	1016.0	10000000
1.1394027713123602	1284.0	10000000
1.139705083243709	916.0	10000000
1.139714026825104	1525.0	10000000
1.1397567650710183	965.0	10000000
1.1397896462837371	1137.0	10000000
1.1398390007294403	1785.0	10000000
1.1398644115104402	956.0	10000000
1.139931006996386	1220.0	10000000
1.1400281850421097	1450.0	10000000
1.140040135839334	1257.0	10000000
1.1400423867184957	1107.0	10000000
1.1401334164097945	1366.0	10000000
1.1401552805409911	1426.0	10000000
1.140280318027071	1408.0	10000000
1.1403956079276432	1232.0	10000000
1.1405994158915784	1325.0	10000000
1.1406697087472253	1451.0	10000000
1.1409020408296846	1584.0	10000000
1.1409781754534172	960.0	10000000
1.1410223046329515	1067.0	10000000
1.1410945720850827	1227.0	10000000
1.1411821328127387	1158.0	10000000
1.141239667938352	1237.0	10000000
1.1412556145620691	1359.0	10000000
1.141270446812769	1073.0	10000000
1.1414017181026441	1088.0	10000000
1.1415670982998147	1452.0	10000000
1.1415872338774709	1409.0	10000000
1.1416698674634354	860.0	10000000
1.141837432480344	1381.0	10000000
1.142142019842311	1061.0	10000000
1.1422333585033413	1221.0	10000000
1.1422992964839087	1195.0	10000000
1.1424340265314294	1185.0	10000000
1.1424975724945616	1383.0	10000000
1.1425368584996844	1288.0	10000000
1.142676536752739	1181.0	10000000
1.1427554590801954	975.0	10000000
1.142775995830824	1266.0	10000000
1.1427956355014564	1167.0	10000000
1.1430576427478931	1646.0	10000000
1.1432189916902789	987.0	10000000
1.1433562170434772	1253.0	10000000
1.1436108988921876	1296.0	10000000
1.1440007121646976	1193.0	10000000
1.1441509699788686	999.0	10000000
1.1442239758740298	881.0	10000000
1.1442461673304931	1484.0	10000000
1.1443148524306404	1419.0	10000000
1.1443736385475831	989.0	10000000
1.1447767052543678	1313.0	10000000
1.144814243670511	1179.0	10000000
1.1453448204799686	1229.0	10000000
1.1454168254502164	1088.0	10000000
1.1455090648232304	1198.0	10000000
1.1455880652022197	1145.0	10000000
1.1455969952489244	1376.0	10000000
1.1456154646579306	1452.0	10000000
1.1456418496452967	1057.0	10000000
1.145702508630929	1580.0	10000000
1.1457141997727662	1166.0	10000000
1.14580700826133	1419.0	10000000
1.1459429538868695	1082.0	10000000
1.1459637371396485	1086.0	10000000
1.1462074318705835	972.0	10000000
1.1462237601147829	1488.0	10000000
1.1462372058911106	1417.0	10000000
1.1462550533088232	1448.0	10000000
1.1463850641068287	1119.0	10000000
1.1465251430576493	1533.0	10000000
1.146577443471088	1230.0	10000000
1.1466818305671218	1130.0	10000000
1.1468890481524798	1198.0	10000000
1.1469727313165077	1431.0	10000000
1.1470187423097369	1170.0	10000000
1.147051183252137	1220.0	10000000
1.1470843826717845	1447.0	10000000
1.147317618017186	1763.0	10000000
1.1474050120136776	1163.0	10000000
1.14745248480373	1225.0	10000000
1.1474742269728524	870.0	10000000
1.147557070100438	1020.0	10000000
1.1475597294917137	883.0	10000000
1.1476045396346468	1179.0	10000000
1.1476129781871105	1366.0	10000000
1.1477193061396065	1167.0	10000000
1.1477333725933687	1384.0	10000000
1.1480284297379253	1572.0	10000000
1.1481388965850183	1288.0	10000000
1.1482395419516178	1315.0	10000000
1.1483152245506836	859.0	10000000
1.14845029947764	1222.0	10000000
1.1487383310771944	1160.0	10000000
1.1489908866462115	902.0	10000000
1.1490988093046652	1534.0	10000000
1.1491648386601403	1359.0	10000000
1.1491784482929814	992.0	10000000
1.1493057146843486	1294.0	10000000
1.1493956741392577	1355.0	10000000
1.149609786097677	1556.0	10000000
1.149811165221791	1162.0	10000000
1.149854834194908	1064.0	10000000
1.1499614305729629	1260.0	10000000
1.150101866118374	1010.0	10000000
1.1501298327872775	1064.0	10000000
1.1501623221528954	1074.0	10000000
1.1502510819067249	1126.0	10000000
1.1502724020543122	1720.0	10000000
1.150303734060231	1188.0	10000000
1.1504191738036542	1351.0	10000000
1.1504591563066622	1092.0	10000000
1.1505796548972378	1125.0	10000000
1.1507744146888368	1032.0	10000000
1.1507867996469991	1370.0	10000000
1.1508521519084904	1151.0	10000000
1.1509651674273642	1260.0	10000000
1.1510124143565728	1603.0	10000000
1.1510299672274744	1408.0	10000000
1.151582985216372	1291.0	10000000
1.1518501614989078	999.0	10000000
1.151890115304187	1202.0	10000000
1.1519345097461169	1371.0	10000000
1.152030512291192	1299.0	10000000
1.1520719976750342	1215.0	10000000
1.152159736090255	1112.0	10000000
1.1523106160415395	1509.0	10000000
1.152370294880772	1034.0	10000000
1.1523896623128644	1253.0	10000000
1.1523974196165134	1113.0	10000000
1.1524057437968067	1227.0	10000000
1.1526715740877982	1169.0	10000000
1.152735685096403	1343.0	10000000
1.152761400556341	1119.0	10000000
1.1529976934404993	1253.0	10000000
1.1530502566087335	1429.0	10000000
1.1532151310856715	1124.0	10000000
1.1532703420159431	1043.0	10000000
1.1533096088883046	1371.0	10000000
1.153616056932095	1344.0	10000000
1.1536235782803574	1459.0	10000000
1.1538061339451546	1286.0	10000000
1.1538334000681196	912.0	10000000
1.1538709125188342	1161.0	10000000
1.153992264413877	1252.0	10000000
1.154091440128239	1353.0	10000000
1.154152249907189	1205.0	10000000
1.1542459891619596	1113.0	10000000
1.154500115764833	1203.0	10000000
1.1545486926809505	1204.0	10000000
1.1546162367235109	1171.0	10000000
1.1547328679618092	924.0	10000000
1.1547365933038778	1371.0	10000000
1.1547379947985843	1081.0	10000000
1.1547423625909312	1019.0	10000000
1.1549763810901577	1325.0	10000000
1.1549856654013309	1352.0	10000000
1.155096962616715	1387.0	10000000
1.1552537639912717	1201.0	10000000
1.1553840236359345	1374.0	10000000
1.155504062871224	1394.0	10000000
1.1557300727237358	1515.0	10000000
1.1557537538483889	831.0	10000000
1.1557619828843175	1217.0	10000000
1.1558562527742668	1392.0	10000000
1.1559526717156912	880.0	10000000
1.1559566476855356	978.0	10000000
1.1560145376772049	1252.0	10000000
1.1561273973785882	1176.0	10000000
1.1561594565862792	1305.0	10000000
1.156341535739084	1456.0	10000000
1.1564041177831337	1326.0	10000000
1.1564864854559431	1409.0	10000000
1.1565331638747114	1169.0	10000000
1.1567368167126033	1478.0	10000000
1.15676472861457	1358.0	10000000
1.1567952161448778	1337.0	10000000
1.1568637901624814	1098.0	10000000
1.15687150972076	1495.0	10000000
1.1568967865900373	1100.0	10000000
1.156916648536798	1269.0	10000000
1.1569496264807555	1061.0	10000000
1.1569766958056185	1143.0	10000000
1.157086113085461	1018.0	10000000
1.1571895003510098	1172.0	10000000
1.1573238813439066	1402.0	10000000
1.1573355219177692	1386.0	10000000
1.1573367462008242	1379.0	10000000
1.157451137254156	1105.0	10000000
1.1575137211808504	1257.0	10000000
1.1575903503086007	1242.0	10000000
1.1576198042261816	1307.0	10000000
1.1577037601594315	1240.0	10000000
1.1577173391261222	907.0	10000000
1.1577672319122347	1019.0	10000000
1.15804969926959	1148.0	10000000
1.1580703114271405	1327.0	10000000
1.1581531739369768	969.0	10000000
1.158357201588054	1726.0	10000000
1.1583877561378977	1273.0	10000000
1.1584652549842247	1454.0	10000000
1.1585126691955818	1314.0	10000000
1.1585566060128207	1494.0	10000000
1.1587055408452023	1236.0	10000000
1.158716167174373	1116.0	10000000
1.1587451681364804	1178.0	10000000
1.1587582276777215	1621.0	10000000
1.1589029258585315	1109.0	10000000
1.1589908392166288	1093.0	10000000
1.158997986978382	1074.0	10000000
1.1590355714656182	1339.0	10000000
1.1591062224984374	1291.0	10000000
1.1591971881785752	1065.0	10000000
1.159291769288078	1023.0	10000000
1.1593902346100209	1367.0	10000000
1.1594409339363059	1127.0	10000000
1.1594564398591565	1204.0	10000000
1.1594608746674768	1301.0	10000000
1.1594980424092685	1346.0	10000000
1.1595014477345642	1513.0	10000000
1.1596915859100732	1464.0	10000000
1.1597004182421446	1263.0	10000000
1.1601378953508048	1397.0	10000000
1.1601505041579276	1200.0	10000000
1.1602183828387465	1125.0	10000000
1.1602901184479009	1482.0	10000000
1.1604455594496923	1252.0	10000000
1.1604510849545109	1131.0	10000000
1.1604909511369534	1098.0	10000000
1.1605059130903514	1455.0	10000000
1.1605184843149088	1259.0	10000000
1.1605698386154797	1102.0	10000000
1.1609938567067464	1462.0	10000000
1.1613183140233965	1037.0	10000000
1.1614860629442711	1527.0	10000000
1.1615986746161835	1294.0	10000000
1.1616684768323973	1483.0	10000000
1.1617221096465404	1445.0	10000000
1.161740035340066	795.0	10000000
1.1617751349196572	1235.0	10000000
1.1619660635560427	1272.0	10000000
1.1621450161438345	1230.0	10000000
1.1621490802958658	1285.0	10000000
1.1621781485240277	1313.0	10000000
1.1623036369680908	1353.0	10000000
1.1623309884406263	1570.0	10000000
1.162431683489928	1272.0	10000000
1.162432437381343	1164.0	10000000
1.1624860639066728	1394.0	10000000
1.1624942062920531	1234.0	10000000
1.1625641738519672	1316.0	10000000
1.162635653750272	1189.0	10000000
1.1627555529463305	1545.0	10000000
1.1627806737829185	1245.0	10000000
1.1628380620691532	1506.0	10000000
1.1628552742734002	1504.0	10000000
1.16287566058321	977.0	10000000
1.1629387781179807	1133.0	10000000
1.1629672447554464	1492.0	10000000
1.1629933710900988	1566.0	10000000
1.1633262939134617	1151.0	10000000
1.1633323573327872	1071.0	10000000
1.1634499600827641	1016.0	10000000
1.1634527659613327	1239.0	10000000
1.1636772300061766	1215.0	10000000
1.1636970116709071	1523.0	10000000
1.16370453807468	986.0	10000000
1.1637125538313775	1169.0	10000000
1.1637675325384114	1233.0	10000000
1.1637947149225898	915.0	10000000
1.1638031801820383	1118.0	10000000
1.1638616074662955	1110.0	10000000
1.1639409637349731	1308.0	10000000
1.1639985075040995	1253.0	10000000
1.1641034219066573	1017.0	10000000
1.1641785804177454	1475.0	10000000
1.1643242840517782	1245.0	10000000
1.1646750408980415	1257.0	10000000
1.1646928607818938	1304.0	10000000
1.1648501631912929	1135.0	10000000
1.1648520217109228	1102.0	10000000
1.1648556917241506	1121.0	10000000
1.1648976387750838	1202.0	10000000
1.165101885578542	1475.0	10000000
1.1653802481506308	1147.0	10000000
1.1654637394833036	1068.0	10000000
1.1655559985409076	1273.0	10000000
1.1658038361038288	1184.0	10000000
1.165832131020669	1095.0	10000000
1.1659209099276708	1145.0	10000000
1.1659831819445967	1766.0	10000000
1.166007461810186	1475.0	10000000
1.1660700365819463	1443.0	10000000
1.1662981101756316	1197.0	10000000
1.1663136408711368	724.0	10000000
1.1663440610828189	1199.0	10000000
1.1663562759498367	1248.0	10000000
1.1668156971454593	1096.0	10000000
1.1668773587641796	1228.0	10000000
1.1670755914310118	1293.0	10000000
1.1671516560106834	1090.0	10000000
1.1672178831075743	1968.0	10000000
1.1674577364745615	1124.0	10000000
1.1676179883676276	1354.0	10000000
1.1676530199515225	1285.0	10000000
1.1676715153731374	1207.0	10000000
1.1676853998283194	1265.0	10000000
1.1676971702606191	1039.0	10000000
1.1677091048385386	1104.0	10000000
1.1677536663819494	1015.0	10000000
1.1678249399788223	967.0	10000000
1.1678281476316168	1031.0	10000000
1.167944131844765	1362.0	10000000
1.1680408291632012	1198.0	10000000
1.1681422363536067	1142.0	10000000
1.168308663933689	1100.0	10000000
1.1684343203478258	1074.0	10000000
1.168598658040742	1340.0	10000000
1.168724299623122	1257.0	10000000
1.168737006182858	1446.0	10000000
1.1692333495753062	1515.0	10000000
1.1693870523585717	1019.0	10000000
1.169429248996813	1200.0	10000000
1.1694928640619016	1411.0	10000000
1.1696649138070627	1213.0	10000000
1.1698437262019743	1152.0	10000000
1.169896385620954	1104.0	10000000
1.1699519498927182	1434.0	10000000
1.17042885263651	922.0	10000000
1.1705135019449693	1274.0	10000000
1.1707166324149716	1225.0	10000000
1.171042112265298	1396.0	10000000
1.1710768560677465	1209.0	10000000
1.1711685178376745	1544.0	10000000
1.171255899042304	1253.0	10000000
1.1712902914554009	1201.0	10000000
1.1714002502754193	1426.0	10000000
1.1715048540149082	1365.0	10000000
1.1715487810708385	1272.0	10000000
1.1715994029938788	1161.0	10000000
1.171731614331767	1386.0	10000000
1.1717865632569116	1342.0	10000000
1.1718557999298875	1384.0	10000000
1.1719493059218058	1094.0	10000000
1.1719981980022922	1070.0	10000000
1.17201089454796	1151.0	10000000
1.172201546498867	1196.0	10000000
1.1723007339204723	1396.0	10000000
1.1724110552675595	1433.0	10000000
1.1724170180770863	1179.0	10000000
1.1724238465856087	1434.0	10000000
1.1726043201242744	1429.0	10000000
1.1728013345428474	1422.0	10000000
1.1728385820172074	1293.0	10000000
1.1730150356096545	1084.0	10000000
1.1730224236109856	1114.0	10000000
1.1731417472716512	1218.0	10000000
1.1733949759090363	1130.0	10000000
1.1734297534600526	1208.0	10000000
1.1735076698771365	1277.0	10000000
1.1735605685582504	1828.0	10000000
1.1737946077962005	1272.0	10000000
1.1738287314017894	1296.0	10000000
1.1742797344688922	1127.0	10000000
1.1744692175630296	1211.0	10000000
1.1745568522046352	1328.0	10000000
1.174621436352138	1507.0	10000000
1.1746527456161218	1172.0	10000000
1.1747348750392457	1503.0	10000000
1.174995869852358	1396.0	10000000
1.1752974822496258	1169.0	10000000
1.1755061412985093	1239.0	10000000
1.1755083120526046	1389.0	10000000
1.1756327377148204	1048.0	10000000
1.1756413299707011	1342.0	10000000
1.1757536685071457	1172.0	10000000
1.1758105580365572	1213.0	10000000
1.175861941492315	1181.0	10000000
1.1759325993691825	1570.0	10000000
1.176009345711442	1372.0	10000000
1.1760437262720966	1434.0	10000000
1.1760448801311354	1243.0	10000000
1.176175260832956	1431.0	10000000
1.1761911458053955	1329.0	10000000
1.1765878519600554	1578.0	10000000
1.1766176190298858	991.0	10000000
1.1766339856519612	1058.0	10000000
1.1766715550607878	1220.0	10000000
1.1767171697379388	1445.0	10000000
1.1767790586858338	1550.0	10000000
1.1767874640848135	1064.0	10000000
1.1768662862665078	1570.0	10000000
1.1768861973113371	1541.0	10000000
1.1769449716612952	1455.0	10000000
1.1769529885857706	1447.0	10000000
1.1770167373360811	1564.0	10000000
1.1770748413743402	1150.0	10000000
1.177119055075751	1409.0	10000000
1.1771580252682423	1452.0	10000000
1.1772758748167398	1484.0	10000000
1.1774273473488024	1281.0	10000000
1.1774943565598008	1345.0	10000000
1.1775674198981936	1141.0	10000000
1.1776606180547065	1373.0	10000000
1.1777369751307556	1371.0	10000000
1.177974324650252	1173.0	10000000
1.178156125347263	1476.0	10000000
1.17816825559553	1129.0	10000000
1.1781687148125162	1122.0	10000000
1.1781877426975276	1445.0	10000000
1.1782960107783305	1098.0	10000000
1.1782991441571635	1794.0	10000000
1.1783176750062687	1118.0	10000000
1.178346299209542	1234.0	10000000
1.178399641928802	1204.0	10000000
1.1784788272918751	923.0	10000000
1.178501065608176	1204.0	10000000
1.1785604901339903	1421.0	10000000
1.1786627136031926	1369.0	10000000
1.1787494210473524	1316.0	10000000
1.17883154693077	1228.0	10000000
1.1789685338023916	1361.0	10000000
1.1790434806979524	848.0	10000000
1.179249687598676	1167.0	10000000
1.1795139893847346	1435.0	10000000
1.1795193493323688	1143.0	10000000
1.1798743436495729	1479.0	10000000
1.1799092356941767	1483.0	10000000
1.1799227365131628	1382.0	10000000
1.1799956243379857	1413.0	10000000
1.1800319657932021	1428.0	10000000
1.1801297230460768	1453.0	10000000
1.1801731054253122	1094.0	10000000
1.1801981572377165	1287.0	10000000
1.1802669302765176	1286.0	10000000
1.1802676862267272	1030.0	10000000
1.1803508472129356	1027.0	10000000
1.1804911955910735	1273.0	10000000
1.1805942013967443	1081.0	10000000
1.1806227931262403	1008.0	10000000
1.1806291279164158	1614.0	10000000
1.1806432406355165	1273.0	10000000
1.1807603838702558	1295.0	10000000
1.180993373793923	1220.0	10000000
1.1812049015349615	1192.0	10000000
1.1812604990413968	1601.0	10000000
1.181275851105196	1383.0	10000000
1.1812888737390872	1379.0	10000000
1.1813667417055136	1107.0	10000000
1.1814659472844578	936.0	10000000
1.181584260581655	1362.0	10000000
1.1819445825123849	1175.0	10000000
1.182142844931229	1392.0	10000000
1.1823821105195025	1378.0	10000000
1.1824889425792238	1381.0	10000000
1.182561763858773	1865.0	10000000
1.1828354879992795	832.0	10000000
1.1829392054852896	1366.0	10000000
1.18299594561427	953.0	10000000
1.1830025233265586	1424.0	10000000
1.1830096188034975	1496.0	10000000
1.1831164410225794	1327.0	10000000
1.1831967621000357	1252.0	10000000
1.183241254178898	1495.0	10000000
1.1832491911423713	1401.0	10000000
1.1837431264944338	1370.0	10000000
1.1839379091744102	1239.0	10000000
1.183993360819893	1338.0	10000000
1.184274817692767	1070.0	10000000
1.1844722908699898	1641.0	10000000
1.1846785950009462	1042.0	10000000
1.184712951938797	1293.0	10000000
1.1847794946795356	1535.0	10000000
1.1847979814103884	1203.0	10000000
1.184921439739543	1365.0	10000000
1.184935143239897	1314.0	10000000
1.185178076444258	953.0	10000000
1.1852825286693371	1105.0	10000000
1.1853427459608552	1424.0	10000000
1.1855704762275905	1820.0	10000000
1.1857155684232858	1064.0	10000000
1.1857901720595625	1241.0	10000000
1.1858774853294929	1004.0	10000000
1.1859234047095732	1262.0	10000000
1.1859282610587265	1283.0	10000000
1.1862186679432765	1560.0	10000000
1.186294594282463	1301.0	10000000
1.18629597501219	999.0	10000000
1.186455801501531	1086.0	10000000
1.1865463673327006	1585.0	10000000
1.1866640499347711	1364.0	10000000
1.1870362586226104	1385.0	10000000
1.1870755491034382	977.0	10000000
1.18720959541406	1412.0	10000000
1.1872207584813756	1328.0	10000000
1.187361747554839	1229.0	10000000
1.1873826728851102	1225.0	10000000
1.1876198484566385	1386.0	10000000
1.1876381501870767	1337.0	10000000
1.1877755718854042	1137.0	10000000
1.1877795041998709	1221.0	10000000
1.1879732008537554	1358.0	10000000
1.1880732275781372	1511.0	10000000
1.1880900383912163	1170.0	10000000
1.1882935329968527	1502.0	10000000
1.1884447533091156	1219.0	10000000
1.1884725328258496	1436.0	10000000
1.1886071497589803	1124.0	10000000
1.188733343323901	1191.0	10000000
1.1887561440359264	1321.0	10000000
1.1887570005442778	1024.0	10000000
1.1887626132720501	1006.0	10000000
1.188811392809611	949.0	10000000
1.1888309304986313	1645.0	10000000
1.189132172026512	1102.0	10000000
1.189178089571388	1409.0	10000000
1.189205334376668	1216.0	10000000
1.1892292461465277	1542.0	10000000
1.1892409133961808	1291.0	10000000
1.1893096403174557	1658.0	10000000
1.189330722199167	1305.0	10000000
1.1893596204533732	930.0	10000000
1.1895499659919224	1110.0	10000000
1.1895826466142003	909.0	10000000
1.189698498810318	1115.0	10000000
1.1897161802706469	1157.0	10000000
1.1897169222070794	1179.0	10000000
1.1898399858404665	1259.0	10000000
1.190051697191736	1383.0	10000000
1.1904137995679478	1294.0	10000000
1.1904972678438217	1689.0	10000000
1.1905336837563625	1191.0	10000000
1.190705362550216	1406.0	10000000
1.1908554789658046	1215.0	10000000
1.1910922760601774	1259.0	10000000
1.1911631285610893	1496.0	10000000
1.1913752903212218	1159.0	10000000
1.191457053902937	952.0	10000000
1.191798952176721	1543.0	10000000
1.1918059837900472	1586.0	10000000
1.1918631222539895	1613.0	10000000
1.1919662603826384	1170.0	10000000
1.1920886312304482	1193.0	10000000
1.1922222658558639	1372.0	10000000
1.1923057534152806	1017.0	10000000
1.1923513308333529	1277.0	10000000
1.1924646379860029	1231.0	10000000
1.1926165897789556	1070.0	10000000
1.192618623014715	1086.0	10000000
1.1927211900032848	1176.0	10000000
1.192847774212647	976.0	10000000
1.192860049885314	1289.0	10000000
1.1929825359868147	1273.0	10000000
1.19307983269632	1130.0	10000000
1.1931038929550644	1293.0	10000000
1.1931791657859627	1331.0	10000000
1.1932294009645708	1274.0	10000000
1.1933281421532849	1185.0	10000000
1.1934209709023669	1166.0	10000000
1.1934448634961592	1106.0	10000000
1.1940212558667251	1578.0	10000000
1.1942367795945987	1265.0	10000000
1.1942720942879768	1264.0	10000000
1.1943069222489453	1590.0	10000000
1.194343491212023	1134.0	10000000
1.194479219218988	1137.0	10000000
1.1947532926073374	1159.0	10000000
1.194777942587927	1344.0	10000000
1.1948328648732418	1103.0	10000000
1.194889186466653	1265.0	10000000
1.194928801486598	1474.0	10000000
1.1949482210836724	1300.0	10000000
1.1949677692609169	1302.0	10000000
1.195188855244179	1383.0	10000000
1.195210227957492	1156.0	10000000
1.1952229565568593	1286.0	10000000
1.1952954675052054	1311.0	10000000
1.1953118754625964	1123.0	10000000
1.1953666257093207	1474.0	10000000
1.1954603706423956	1563.0	10000000
1.1955167522369377	1530.0	10000000
1.1955472076642495	1390.0	10000000
1.1955761351611718	1406.0	10000000
1.1956226981977571	1310.0	10000000
1.195678186838138	938.0	10000000
1.1958727571526109	1238.0	10000000
1.1960243687565084	1086.0	10000000
1.1960885716206646	991.0	10000000
[truncated: 48,000 more rows]
