# Supplementary material for: The evolutionary maintenance of Lévy flight foraging
Source: PLoS Comput Biol. 2022 Jan 18;18(1):e1009490. doi: 10.1371/journal.pcbi.1009490 (PMC8797186; doi:10.1371/journal.pcbi.1009490)
Supplement: S1 Data — (ZIP) [file pcbi.1009490.s005.zip › S1_Data/single_generation_data/speed_8/random_uniform/fd_aol2]

1.0002481450942158	3869.1631618	94786413397010
1.0002540616136617	3834.555355	94623539350098
1.000331799123376	3791.9041458	94645953600780
1.000397128648875	3927.3437676	94705588438337
1.0006148009499056	3812.9354844	94603953917862
1.0006603706242032	3802.7666234	94602276599954
1.0006766008638222	3977.9663558	94585467024001
1.000702515184973	3851.0714104	94568671304534
1.0008029280650812	3761.7091268	94622567850326
1.0008195607172559	3776.0655176	94683039758413
1.0008957550018462	3824.2320638	94613338830100
1.0009826387259997	3901.9771276	94534155886062
1.0010074137703795	3687.859963	94537513152371
1.0011419426721877	3899.24912	94614686211724
1.0012252841393268	3772.7688304	94419047466849
1.0012319705223869	3952.1687526	94430519347774
1.00137171926128	4006.1023986	94640090908783
1.0018131291444292	3772.6916426	94656386926659
1.001923779056689	3613.8108158	94725555030595
1.0021849249392414	3797.916562	94702904877360
1.0021893063897185	3802.9739692	94599326968169
1.0023138577977266	3728.949358	94650236559537
1.0023280413245983	3945.6893016	94698200114720
1.0024168505008149	3932.3982666	94543597404868
1.0026007206858003	3840.2016584	94633996457389
1.0026732214470238	3890.7006702	94589312305728
1.002686284488428	3636.8496768	94753105091017
1.0027233636057296	3683.427954	94487838127671
1.002847371657908	3799.8355438	94547270371635
1.0028829621828237	3847.4926362	94577944908195
1.0030014440665616	3803.8327336	94728646243900
1.0030687610855906	3849.436458	94479073925591
1.0032284066463473	3871.6335734	94506134226161
1.0033539501953306	3985.1859978	94497149959156
1.0033708372226604	3944.1622796	94554348597430
1.003476537539886	3722.0365556	94477696965036
1.003511411535717	3767.996319	94614656480018
1.0035142047387708	3692.2149334	94607074183163
1.0036161983133116	3776.6924322	94414507656155
1.0037350149757454	3979.8031554	94566920970938
1.0042321288847855	3801.030275	94604858096635
1.0042815399805491	3804.4376026	94593434816135
1.0046776825092765	3916.025676	94650196044829
1.0047171782107092	3779.7502368	94492555514183
1.0047672535883647	3847.0824562	94610036674897
1.004964524647728	3845.6078976	94536505944368
1.0049832603542541	3774.7366192	94539897603123
1.0051061077272918	3870.317468	94557911960845
1.0051109249064851	3783.7884606	94482200581482
1.0053439832362512	3806.0430654	94499238342684
1.005481829133242	3801.9501652	94682600623991
1.005488423314598	3891.529616	94397586290631
1.0056290214591188	3903.4922474	94479810052491
1.005651569268147	3853.4958658	94534777851109
1.0057138579709122	3878.0871548	94568632643749
1.0058256563680588	3791.3346186	94491132914993
1.0058363444125904	3824.1008276	94504605808979
1.005972395672026	3732.8406176	94560310398732
1.006431945965435	3569.6137624	94362480855307
1.006489835404035	3883.0207576	94496055546105
1.00650281605227	3777.0664016	94557575378657
1.006564177508232	3785.4591164	94662761913011
1.00660420114607	3745.8092726	94306955772080
1.006613794614022	3995.7508206	94539210415149
1.006627824294592	3770.6626064	94472903088239
1.00666768878691	3871.1408166	94618044874682
1.0067729669056678	3820.330721	94667066479238
1.0067940549372023	3790.6321052	94692544356553
1.0068559397930412	3866.8393254	94733649883174
1.0069657108041548	3881.0016304	94472597900624
1.0070029355837635	3939.895099	94473346307432
1.007157944032995	3817.679228	94340727701572
1.0071803830861985	3790.3528998	94471810733157
1.0073492541830256	4083.8113192	94657686570265
1.0073967741928609	3864.4246254	94586192641180
1.0074423899007297	3852.5807202	94388929154546
1.0076385384742372	3859.5732396	94539204243852
1.00769425644876	3874.0853258	94516041546796
1.007704440305905	3872.9635268	94504538684134
1.0078839376766076	3733.7774094	94614205029772
1.0078931963186246	3904.476203	94566015696863
1.0080836883923523	3865.126506	94549284190203
1.0080914754212005	3880.842191	94609728535299
1.0083658951026755	3954.6796892	94601760040770
1.0083987862347308	3850.3151218	94380905023052
1.0084057035799168	3976.7064764	94419222085371
1.0085664560654999	3892.3821604	94416512017578
1.0085792252667949	3953.8244086	94478051480789
1.0085929358620906	3894.085059	94530949391261
1.0085963380928469	3878.9412956	94437756623990
1.008637651607325	3917.7395834	94659419982393
1.0090002948634715	3870.9455566	94525812533652
1.0091009073159616	3827.0754244	94427161333087
1.0091053729460333	3757.6675498	94476498727577
1.0091516339233215	3959.6643706	94676718810232
1.009265270829612	3795.109865	94555604229265
1.0092969766260265	3889.5969632	94421355945788
1.009370353036391	3763.9634426	94505936229659
1.0094437052323832	3663.610986	94632343476355
1.0094531283274324	3768.7089376	94492410031057
1.0094930174631536	3640.083249	94301321303571
1.0094980165205605	3900.0845768	94582005056048
1.009544579522394	3777.0531636	94380693717495
1.0095572184038957	3902.6073144	94486137669190
1.0095834850708227	3861.6390858	94537787961428
1.0096486735587398	3754.7006628	94609571360286
1.0098045832663	3737.808923	94501519282838
1.0099090763165923	3835.5618652	94467274449276
1.009962311718565	3842.7418828	94584174315795
1.0100229795036748	3988.8575612	94307180100543
1.0101862918559392	4042.0071076	94431631757569
1.0103706834866757	3986.1470952	94604418621096
1.0103798487802365	3826.0166504	94668690632279
1.0104152664269164	3945.6566206	94559718563197
1.0105048810385195	3808.8646668	94321519173099
1.010692619462176	3968.1172312	94412096789193
1.0108492721108018	3929.1230232	94318330254329
1.010871225314895	3979.5509108	94420611025301
1.0108962508317856	3999.1484148	94289450153830
1.0110191983714736	3967.1452512	94431229851947
1.0111458004465048	3926.3687978	94521561080445
1.011297348609014	3855.652615	94454534676882
1.0114745051476384	3762.0146964	94527956728807
1.0118653767864774	3979.0139176	94316438006823
1.0119897854997308	3873.5586426	94410858485985
1.012018108006147	3837.0633336	94538798926762
1.0120457197833428	3736.9471114	94479574564728
1.0123500764060198	3860.5430312	94453146901701
1.0126403238449968	3799.8276316	94449774329905
1.0127041886617796	3746.9923626	94459334251450
1.012794817824437	3776.2091264	94517050100458
1.0128463120476092	3830.2890164	94469244477611
1.0128570299354869	3872.6665526	94404876980039
1.0128649304078159	3966.1950822	94411119367534
1.0130674213979614	4012.5065666	94396904028439
1.0131367195003036	4077.606398	94380695676063
1.0132061509940449	3801.1501358	94417969326408
1.0133244845002178	3908.8681122	94397823858057
1.0134748714809714	3954.264454	94484969592092
1.0136257556337278	3928.1392312	94466372717524
1.0137990555206513	3878.6178122	94483101084867
1.0138011466604735	3903.9140442	94303633619732
1.0138457215225611	3903.2163506	94387436074509
1.013857831951634	3844.647257	94610002117345
1.0139007128245972	3928.5732252	94552628018157
1.013933750034968	3924.3314298	94558404381088
1.0139677904947189	3719.0621818	94534529523805
1.0139737334030254	3710.2230234	94304618967747
1.013992317759342	3786.976635	94509172443964
1.0143728261248366	3741.2598902	94516639505860
1.0143981856147148	3958.7280968	94312316890537
1.014422129087157	4023.8164598	94215659218226
1.014432955069018	3867.0622542	94400456000857
1.0146686637162996	3774.197703	94232581619965
1.014838219935585	3750.5495104	94555840726516
1.0148569313026008	3842.6907208	94290257769664
1.0148848775087629	3915.514295	94335705825045
1.014991693589717	3733.4527628	94351377830456
1.0153861596769351	3942.4803658	94532652295323
1.0155818350512988	3912.1495318	94395824193325
1.0157115226412752	3955.4145126	94542960236865
1.0157210102790613	3711.2637876	94408029757497
1.0157340459447086	3944.0965414	94322968880620
1.0157528283749615	3766.2886892	94408029113396
1.0158257785306708	3913.9733128	94244563556389
1.0159877918812192	3816.968368	94368986314812
1.0161216472436558	3890.8772102	94401215866282
1.0161434691520423	3858.018508	94518971518738
1.0161797918222906	3805.6754898	94385203328877
1.0164203734655766	4055.4584184	94347427965092
1.0164339285561501	3892.3693042	94592166369299
1.016501428758854	3966.6458336	94519500756553
1.0166295846134037	3825.5201162	94515940103170
1.0170391940217065	3964.559797	94370541460177
1.0170737343784948	3868.508808	94330191317074
1.0171783758024753	3853.9475442	94329945530220
1.0172979882075286	3883.7574354	94318423041403
1.0173674455906137	3952.6939212	94348607461054
1.0176001534710402	3851.679884	94313869422415
1.0176523983691077	3851.825128	94167365717398
1.0176866521095054	3911.5958548	94386123021342
1.0179594962641063	3926.1459832	94307197481286
1.0180647808298895	3858.209813	94438580944998
1.0183256279483617	3819.7422046	94274545380831
1.0184461127247038	3870.749816	94389951117031
1.0184873326591322	3836.24225	94363868640706
1.0185735640489193	3791.5154872	94358192325149
1.0185817444365592	3802.178156	94401929465178
1.0187948330835692	3857.0581026	94349580074613
1.018925321175285	3949.5768984	94077770092848
1.0189815545547256	3985.6814168	94414118296960
1.0191100396207229	3919.6134276	94250574931361
1.0191123688432782	3937.5627278	94321105953629
1.0192021651361536	3874.01692	94335731705781
1.0195016258762577	3892.1941616	94345570878306
1.0197435143927476	3821.3106134	94227289596147
1.0197791709994184	3987.5194236	94224558676006
1.019948040412738	3678.5929218	94321734367497
1.0200726043181172	3659.7894108	94129850277923
1.0201795050454543	3969.906236	94392542159687
1.0201961718343653	3796.547044	94309492802950
1.0204113277214677	3892.044147	94325172662560
1.020419628774111	3833.932903	94445813273726
1.0204233453002056	3788.050711	94370902617571
1.0204995344364367	3758.9530622	94301012963107
1.0206009116457522	3853.9734014	94271413534624
1.020690356089306	3852.3294224	94272741828934
1.020693341999209	3848.3311216	94360999830314
1.0211043456484417	3855.3545564	94277733894239
1.0214379308927226	4054.190244	94200039972575
1.0215650038997568	3755.5254906	94247899926522
1.0216036549170369	3928.8932382	94411181757680
1.0216110831341227	3860.6684088	94332135274894
1.0216144932280458	3876.5065354	94294260249607
1.0216297552312406	3804.8583074	94332911228236
1.0217192145516305	3880.5285412	94483379924115
1.0217451153473025	3918.0701212	94115888696495
1.0217574636015416	3787.0366156	94266813255271
1.021849212681662	3766.7965744	94342270748698
1.0219015246136678	3942.9521842	94373871251923
1.021914301096682	3874.3845686	94149509485067
1.0219393281075186	3743.5960902	94301141630350
1.0219754533191936	3790.6438744	94310627323337
1.0219995235716413	3915.1230994	94315446932823
1.0220209564308886	3902.679225	94225471176385
1.022034026258137	3911.2704412	94282804921698
1.022056064294937	3846.8588844	94388204297597
1.0220972820284004	3926.9115	94415765636077
1.0221306419018856	3914.6737264	94153381860362
1.0221940057587662	3880.3902854	94265267203942
1.0224268403681465	3822.4886294	94286214714872
1.022519718067668	3884.0793182	94296529792589
1.0225651001203304	3799.0586452	94249935952124
1.0226145192452116	4088.3888822	94180611426941
1.022676230385594	3816.7224006	94181465995908
1.0227383188799346	3996.2002674	94174490263091
1.022751457799245	3774.5304184	94217892441005
1.0227552141628	3750.9380802	94049143304055
1.0230151428965697	3793.5558484	94203366639021
1.0232746933391486	3752.6955802	94257601905941
1.0235188524632757	3967.367307	94217653353476
1.023541116654512	3778.2837912	94034637027131
1.0235809438429584	3946.4100196	94261362028013
1.0238781304767597	3680.1247282	94125463883386
1.0239852208193896	3864.910581	94214043252106
1.0240434640262952	3825.9506212	94300588421131
1.0240690376028996	3929.7615774	94320722637694
1.0241101240749098	3865.3753018	94135642731868
1.0241514130881066	3940.0407298	94377392623371
1.0242903367786722	3931.4096964	94245312642904
1.024490988394426	3896.953418	94282385440390
1.0245730869898877	3784.8604438	94136105377514
1.0247450386277133	3861.880892	94137406256389
1.0249036313210382	3772.1495486	94223890512875
1.0249731328501268	3787.359418	94159017574090
1.0251366620882325	3966.8701738	94119308438862
1.0252564752562725	3902.3230992	94225549658439
1.025371274393986	3922.7939304	94281021907624
1.0254239880582985	3877.083788	94223941712084
1.0254494345068423	3894.1992786	94144944299413
1.0254798066058504	3876.5710938	94271237241820
1.025598520762618	3935.2133352	94261851498509
1.0257793446449868	4007.396389	94167787942186
1.0259972997847522	3886.050907	94215912241624
1.0260152158206028	3744.417047	94157847150564
1.0260957675182099	3737.3302736	94048589990150
1.026165088723794	3968.479706	94178777621466
1.026268292323857	3867.2095588	93994016189695
1.0264070530051121	3932.2012524	94315138783501
1.0264318950631637	3915.0311766	94170694994112
1.0265570134976378	3849.600567	94251336486253
1.0267180700952152	3686.9112214	94049503941680
1.0268979953200017	3880.3778696	94228952371168
1.0269437004958877	3908.5560926	94203395876898
1.0270272373308216	3834.7825566	94009659174575
1.0272178183608751	3866.5230422	94018327204366
1.0272305827156694	3882.4419952	94257989068084
1.027331441539506	3755.1394398	94272848918205
1.0274369861944783	3835.3443718	94269251003281
1.02750132362904	3837.899129	94056828126898
1.0276350927255864	3848.5188168	94138947721870
1.0276359743488093	3893.2201778	94269367324039
1.0277450874605396	3716.6382448	94319023040921
1.027785994941289	3780.7290478	94291314198294
1.027956081500775	3889.96473	94208147154268
1.0281766048261427	3749.6816008	94238224419851
1.0281840980429393	3882.0868818	94089757544140
1.0283126051211853	3955.0063922	94033391359607
1.0283210294219756	3821.195407	94288868766430
1.0283575143364327	3978.9275222	94012078485569
1.0284658221107703	3774.3299294	94296069019631
1.0285726397211383	3892.9811208	94231929448755
1.0285985527487504	3701.7473588	94111975554245
1.0287572184682199	3728.0770056	94150700352075
1.0288337481831928	4002.9232752	94278934936915
1.0289228412927134	3904.9741272	94182780231551
1.0290800764572463	3980.0997238	94172463916046
1.0290871081824842	3896.412119	94069307213076
1.0291205153855838	3886.4036884	94185642749574
1.0293367582568065	3963.5332714	94185506212216
1.0293893554316182	3884.6932914	94167344533672
1.029481888960612	3784.4880544	94112065324283
1.0298742299022379	3773.1505454	94154913716793
1.0299453485846155	3789.2493054	94114719337726
1.0299529239288194	3907.2095176	94096928285420
1.0299712960606584	3766.2034212	94100856120182
1.029974518582041	3842.3868222	94191489928710
1.0300317879878764	3796.605232	93973594739072
1.0300704542929542	3877.693613	94127108477314
1.0300760573043712	3817.0823524	94168555426528
1.0300975826965388	3811.6188758	94112805904477
1.0302020419872089	3783.6623596	93970535086882
1.030333548147539	3835.2512626	94076933458501
1.0304782363792715	3775.7620412	93955560168292
1.0306291649345862	3928.6527702	94273794314357
1.0306332838111685	3892.939651	94251519367292
1.0306516377949462	3955.7628422	94255455944269
1.03066726944711	3922.7182566	94189291328616
1.0307506271860178	3714.7102914	94290791717142
1.0309383347041088	3946.8224204	94223425383436
1.0309813068848177	3895.1932418	94275327117432
1.0309972759570505	3818.4922378	94118877371504
1.0311370309845589	3770.5905114	94014572561551
1.0311580830606701	3880.9410102	94018246223035
1.0311703516253674	3816.4583724	94042749421071
1.0313601958070495	3886.924025	93994036765457
1.031592421704144	3706.8729058	93956153360094
1.0316741912031226	4042.9487458	94064666443394
1.0317292406706366	3871.1464054	94205516416586
1.031768039632433	3930.7122804	94023630725011
1.0318421682068144	3714.1912462	94211599458444
1.032054473277855	3755.1553608	94241902224341
1.0321076623439631	3955.8539432	94124830358696
1.0321132988253572	3776.29741	94291233114095
1.0321323936640217	3834.8300432	93994521773219
1.0321486972614298	3845.460456	94101220841512
1.032322682987922	3896.2214672	94332588909300
1.0323259329272458	3987.5457982	93991870605857
1.0323971582794524	3941.6669182	93988572083790
1.032556506154276	3850.3130714	94210679134049
1.03264674280453	3993.4063078	94240926420178
1.0326908553285437	3787.96838	94060674042213
1.0327650637280197	3985.5091432	94159278236101
1.0329586489604616	3866.7066094	93993095528860
1.0329779694150845	3824.1065332	94305619539713
1.0330666874056234	3933.1975614	94228627440987
1.0330802135112558	3977.8938334	93945262316844
1.0331054622622815	3753.0588834	94226940937794
1.0331094009415862	3728.6348928	94098256356131
1.0331255820486265	4062.0563176	94016837146438
1.0332843998600607	3837.654492	94120049564946
1.0334379015941808	3901.8527926	94097471642626
1.0335052381011764	3847.5566644	93948798937388
1.0335633101542916	3768.3673202	94249537272433
1.0335906153629362	3824.2136024	94099420158975
1.0336283999115965	3856.0839568	93973641280574
1.033654698893647	3829.361295	94193941552097
1.0336987012326495	3953.0959832	94167159303487
1.0337597584193083	3802.5067734	94254874022991
1.0338555952929904	3798.1061858	94160551182298
1.0339031830111862	4037.749594	94140022588839
1.033937511381887	3886.7317542	94224414134931
1.0341823024414845	3757.0552338	93964265223403
1.0342320273701953	3688.0624946	94130953739270
1.034243032044764	3836.4588836	94226190917825
1.0343333945077149	3930.553183	94222638264105
1.0343698390185354	3976.289589	94107926599601
1.0343722213946256	3911.8418286	93976590632774
1.0345225397907156	3907.5383772	94070039292861
1.0345822660427286	3837.7285636	93973407538688
1.0348095394238734	3822.5393292	94162308805794
1.0349635834641466	3889.4466368	93758473460594
1.03504239864951	3862.2939092	94118402796043
1.0354308077195165	3848.966921	94049136526712
1.0355142232660317	3895.3726774	94211498170028
1.0356792392327576	3669.9388276	94210910280937
1.0356913061294968	3924.2526974	93974373190397
1.0358436932232165	3855.9278378	93958822792332
1.0358550719828772	3744.146951	94153676118040
1.0358652696007784	3945.09069	94116726836719
1.0358735053861314	3683.926364	93974087523626
1.0360410815739298	3986.5074786	94013980346945
1.0361251071851	3791.165608	94340519432421
1.0364271401751144	3753.8737354	93892104707723
1.0364430111180192	3816.7662996	94238251563215
1.0366955230553372	3802.5136128	94131954842862
1.0367109359509843	3705.389717	93888598331228
1.0367213698669622	3836.1956712	94058966515868
1.036723619169747	4033.5718816	94029637355955
1.0368426655457066	3890.7474296	94023480514535
1.0369306420280884	3846.323711	93926463925124
1.0370648457486866	3824.4935258	94082331985070
1.0371390824630822	3923.2823	94138151331737
1.0372980640886982	3861.9623548	94045461637883
1.0374162466140395	3859.7957852	93838069215425
1.037492493335487	3840.2817982	94140972502905
1.0376068347807768	3913.2404114	94134704322896
1.0376579485112298	3902.3428004	93914603619254
1.0377840785727437	3796.4629936	94227899786376
1.037795948405492	3720.0966908	94083906342218
1.0377978157821446	3720.473555	94194249504692
1.0378569912962563	3879.5033544	94068959239847
1.037938925714054	3869.9756158	94051029338444
1.0380253118374303	3868.562241	94024041272184
1.0381430550383988	3836.285851	93994736366931
1.0383537604596518	3750.3119408	93936743306841
1.0383856984455395	3944.919382	93808902504510
1.0383926579035279	3726.8620442	94179171516602
1.03846615667684	3806.9613874	94082089843380
1.0385269208273509	3973.9299758	94111927133201
1.0387426740030778	3896.7897974	94009287742607
1.0391303961638845	3776.3385534	93847994429988
1.0392003727241923	3927.1758492	93880274554054
1.0392402298384669	4028.7675198	93859390461250
1.0393441189632004	3834.1644456	93986719428406
1.0393667496343386	3643.6845518	93979854155665
1.0394673117224231	3882.9278522	94032004554362
1.0394948349550328	3791.3187132	94069802206368
1.0394992038917823	3692.7302578	93999090781355
1.0398913410814554	3743.813095	93864575342362
1.0400403682294033	3805.1346186	93856152979447
1.0400753909505025	3760.7347298	93983235569634
1.040086075684398	3856.205169	94253317589022
1.0401566774104078	3785.3309258	94017829386757
1.0401676402214206	3874.9888028	94066286814772
1.0402481851824876	3758.3576212	94032360974291
1.0402828605180856	3740.0230158	94027676420759
1.040355296782843	3766.524243	93704336907926
1.0403584412018825	3727.7522176	93933375701531
1.040509147813772	3688.8125652	94039090559280
1.0405760349104656	3798.9836004	94048156887540
1.0408409575283621	3982.3183038	93957098399937
1.0408439453085068	3794.3249244	93968806941532
1.0410178492691593	3641.3145386	93918370159871
1.0410569172345363	3904.7168306	94011307145990
1.041186976341091	3697.7770806	94080597387634
1.0412770919828809	3804.2687208	94190304280913
1.0413548796804208	3907.9366612	93976918119625
1.04144757773382	3839.0882282	94004634743197
1.0416379735757555	3949.3964924	93973328011647
1.0416380307490276	3813.4938234	94144483801663
1.0417176935519301	3847.4182866	94184385820068
1.0419562455078135	4173.7294116	94026368975687
1.0419812705929912	3961.3125232	93893422048615
1.0423522613499985	3770.7871534	93992606605090
1.042546271977647	3988.132126	94032190979147
1.0426199037919233	3809.5101346	93876196026131
1.0426394176425735	3694.3763542	93857996683414
1.0427569506686465	3907.2174106	93818335747084
1.0428141463951237	3837.8002686	93886135755860
1.0428747461319212	3926.7220464	93991462725309
1.0431794702706605	3792.7126448	93832741200049
1.0433138582358343	3839.3041372	94057103602132
1.0434379836465086	4020.9346362	93795738164168
1.0435163624515882	3891.6809818	93932831980373
1.043788859654303	3942.5994446	93913287279334
1.0440306911482296	3825.8577578	93915944538031
1.0441375908348431	3884.7497488	93932259342397
1.0442203313552736	3877.3825238	93956626373940
1.0444380114099052	3748.5114652	93862127934868
1.0444494558976527	3826.8110272	93975963562223
1.044704825503799	3853.4438954	93875670764377
1.0447088955003316	3863.70439	93876624992297
1.0447195381453018	3743.2924698	93976371884791
1.0447517988272228	3913.10208	93989040565029
1.0448512400481416	3800.1796304	93806379333902
1.044947587872578	3836.5106782	94038185710624
1.0449586853287154	3844.689373	93842378523948
1.044984644336569	3954.246294	93875564564119
1.0450459178126046	3878.3462222	94075370581060
1.0451087853622738	3815.500163	93978461821304
1.045139282674131	3809.8934372	93876561651227
1.0451453564481321	3936.5579802	93961984356729
1.0451662767817278	3822.3174446	94020982340013
1.0451770379590206	3841.7346118	93925133546496
1.0452689506335415	3979.6822868	93982668036248
1.0452991628606676	3826.8775954	93883597109700
1.0453656866568153	3973.8905498	93965727860494
1.045385421521788	3878.555357	93942580290929
1.0454412525020642	3874.9846146	93950789581308
1.0459494136987586	3914.9543702	93838150084176
1.0460577815311891	3869.853401	93889974820551
1.0460717970687263	3894.8546156	93830720016445
1.04611215395061	3781.7613886	93892366576583
1.04627270075236	3803.1515446	93863360753188
1.0464320126890754	3914.3438294	94002176296464
1.04652919752197	3900.7459486	93782467336952
1.0465851689939991	3891.1568382	93990186582539
1.0466927309050524	3894.305515	93873018408790
1.0469219725338588	3955.0441808	93868006361767
1.0470210194827674	3801.931783	93992276998478
1.0471231693131684	3777.3717116	93940008860696
1.0471577607780893	3831.4577228	93756596678637
1.047159551584102	3949.3637178	93851717100210
1.0475942002468088	3884.5382388	93760537017528
1.0477762341976136	3895.021426	93969874935550
1.0479661050141489	3661.7575168	94009869035684
1.0479701041295415	3734.5289774	93971968258994
1.048056049996852	3873.5841088	93740666713179
1.048166478886276	3766.3902588	93859001988822
1.0482239541670215	3885.2793474	93854427860338
1.048438059506728	3685.6434756	93866771806447
1.0484471469129144	3804.6999686	94057831174272
1.0486204285049685	3974.412015	93920844767518
1.048672510964778	3780.9949162	93617826316620
1.0486918003754455	3971.2292776	93891659184413
1.048800393910425	3783.3316888	93823424433059
1.0489442539527514	3813.3391462	93872025277876
1.0490177579928313	3800.9295988	93970762422275
1.0490696506407329	3817.779659	93660159701251
1.0491186981045848	3758.1225648	93932988443702
1.0491761566794335	3684.604994	93890737681192
1.0492400623807288	3813.0418984	93861694480180
1.0492402126003193	3797.4944128	93891131375264
1.0493068079286074	3939.8427312	93727856345367
1.0494196011401071	3805.9150766	93762275882281
1.0496292898095725	3862.9934604	93883680069109
1.049633890266703	3817.9159074	93581835203409
1.049772387428622	3812.542948	93790507774846
1.0497726967343004	3813.7147354	93926524877917
1.0498055104758932	3964.6465578	93933952758768
1.0498374809090365	3890.944085	93833949177114
1.0498610073533656	3755.715883	93800952871240
1.0500381084406665	3809.5988534	93774511110589
1.0500937985619845	3895.3191946	93745794926642
1.05032775280016	3894.8151166	93757743874678
1.050431048871995	3724.400762	93713580391116
1.0504831242912278	3902.9891264	93844566158597
1.0505627234913923	3837.766116	93869425969891
1.0506182016417756	3803.331593	93866779054312
1.0506245107888974	3819.8167356	93697601517343
1.0507656670631609	3791.5781272	93842271389171
1.0507712389881991	3806.1844782	93749608151379
1.0508192869465107	3845.5763928	93746599456136
1.0509476450875894	3795.6721418	93975887804185
1.051070524657506	3670.281566	93855450482214
1.0511110661330365	3776.453137	93656742289002
1.051140864947446	3851.555077	93822013792425
1.0512050318865998	3903.5979398	93834923536316
1.051213007047946	3660.6906374	93648580238762
1.051229728472804	3716.3016326	93875584847474
1.0512336326086342	3930.936456	93790804314804
1.0512418671363621	3905.650919	93593953193340
1.05135536370799	3826.1314178	93779244539302
1.0513652664261617	3867.5597908	93997430389468
1.0513989184501955	3985.957585	93938140002314
1.0516248495854632	3867.3109422	93823846522293
1.0516547577567712	3888.4620572	93879641770343
1.0517922727257147	3967.2993902	93655534131635
1.051829289763995	3869.3059346	93703400356873
1.0519558580576822	3905.190262	93781779229819
1.052009143924416	3773.5033426	93526575226921
1.0520367364372454	3802.7013172	93785314356642
1.052104271105185	3739.4707698	93840423617340
1.0521458678223423	3851.0464004	93912003234615
1.0522111149296591	3964.3713926	93841595193672
1.0522380754630798	3826.3072098	93853614985473
1.0522778818562253	3899.6878962	93601044835159
1.0524902365482272	3788.9419272	93875023101988
1.0525156325235328	3762.658917	93763950175179
1.0526525783952274	3854.4125896	93687359679580
1.0529342084334306	3956.5295654	93708720076565
1.0530949396417362	3965.8934274	93825694428868
1.0533829673841846	3954.0526388	93827253741673
1.0534743801165505	3785.6187662	93759250849486
1.053505967489187	3850.8449764	93765096417352
1.0536293033636932	3828.6071838	93857864660673
1.053678674533909	3610.7672446	93705186393797
1.0536899694614807	3857.6293398	93793645672626
1.0537045817221875	3890.1686692	93856949004893
1.0537204035213907	3704.2560026	93629588041046
1.0539658679359385	3811.3108502	93808666329793
1.054194951866865	3838.9334366	93751007854725
1.0543271546409296	3843.5580168	93801993044573
1.0544445997239509	3936.2743986	93660372421938
1.054501189623759	3834.6829676	93870118440522
1.0545446835661751	3842.1070926	93694098543309
1.0546081043304014	3843.2347108	93836449329235
1.054709661618388	3813.8420868	93764666799430
1.0548104496005313	3748.6784396	93819182145450
1.0548144359224816	3913.226962	93707431083057
1.0549334323903483	3848.8848912	93581516138065
1.0550037948173208	3655.09321	93586947757564
1.0550876358191066	3828.043271	93624139887357
1.0551260839415564	3905.7154846	93732445927312
1.0551307920359625	3921.291415	93976037657311
1.0552176964253652	4020.5965906	93932480837667
1.0553200361952133	3798.63548	93499753095556
1.0553498149403877	3914.5905076	93746218457147
1.0554384104084988	3859.0457432	93440720579041
1.0554558998209098	3964.897716	93769521183660
1.0554691969377783	3838.2677898	93541679431653
1.0554780304653453	3871.5093608	93651615801352
1.055596213070488	3985.0464158	94016347466043
1.055688107082688	3779.9365716	93884582649197
1.0557004961793854	3904.406519	93817135327160
1.055724445754437	3883.7634344	93693046340909
1.0557566810062935	3943.6264502	93791055867381
1.0557616878113942	3814.8765046	93662201186140
1.0557755254170806	3800.5077578	93832290711687
1.0559151066960115	3840.5685074	93675184694673
1.0559272528701331	3906.5573076	93647326195796
1.0562219712972505	3928.2596512	93696941706476
1.0563649539633615	4077.4230536	93597535337068
1.0565263337701438	3762.6129666	93657664110598
1.056579455964708	3949.7991006	93552182265650
1.056692529231306	3827.9469668	93623340967813
1.056772704495978	3814.3803594	93680352840984
1.0568920250628746	3706.1758978	93651349188151
1.0569266435964588	3825.1955372	93683684993860
1.0569986289601832	3933.2829152	93643841618315
1.0571356232628788	3880.5103764	93635136795359
1.0571525266982014	3820.4921724	93751422897864
1.0572235707602768	4039.2441086	93715530023545
1.0573798835643968	3837.4678802	93766617669013
1.0574064761335658	3717.1256786	93897453165122
1.0576163177032902	3742.7839882	93654809991083
1.0576458347966569	3920.8496902	93675070756985
1.0576783449319471	3832.121413	93574511872771
1.05772392356734	3740.0357364	93712094694181
1.0577702190889102	3842.5058436	93527438662506
1.057821817930524	3859.5947932	93651787545151
1.0579232214133945	3918.8677518	93671435403682
1.0579544626217636	3890.0759476	93643381316874
1.0579975944584326	3773.6605884	93685513942905
1.0580639776988834	3935.0166686	93647107833394
1.0581075176157002	3830.3706194	93518601525645
1.0581296525545767	3886.5217314	93679049567693
1.0582163227591996	3916.8594402	93852195554490
1.0582390671456268	3700.0982578	93458669605464
1.0583324234221765	3920.1459082	93688487616591
1.0584093448034642	3854.3181548	93610728934668
1.0584367891601123	3912.5776854	93651247640189
1.058469886925376	3817.0379328	93633400923373
1.0584712689433855	3820.6310006	93625399952284
1.058519207954681	3988.0668038	93679598574557
1.0588594029132046	3837.1507442	93652798652466
1.0589052507421512	3928.2273466	93671161630457
1.058992142924699	3814.3271122	93781994890942
1.0590087902940089	3834.6664798	93686539733414
1.0592272855370362	3923.00315	93653590547550
1.0593315346840346	3919.3314788	93547801790453
1.0593346865785445	3552.366545	93367167553578
1.0593427507015325	3833.5045656	93674640784919
1.0593715692245822	3829.4161304	93705097324484
1.0594989719839472	3848.308419	93634161529229
1.0595967397768449	3848.2487504	93627724171154
1.059674365441322	3775.7707762	93657650434489
1.060102142020089	3814.4916448	93497225880891
1.0601411149955444	3853.2781532	93619594385580
1.0601812808000912	3904.245538	93763171214167
1.060200117266152	3857.9364366	93649289975591
1.0602923661678656	3810.8110456	93538395480434
1.0604671196180333	3842.460323	93501018656124
1.0606763607444365	3897.9303832	93612615866227
1.0606812583022929	3688.1810234	93274816823976
1.0608614882465537	3842.628341	93575371069955
1.0608930734986124	3798.1519458	93777994739115
1.0608966671388511	3692.954591	93583519841421
1.0609575480696922	3864.1504016	93796613636017
1.0611680712759894	3984.3828	93464972828491
1.0612517224667328	3783.950674	93587931536275
1.0613194759100022	3759.299042	93529805273103
1.0613746120956655	3758.176749	93713782550548
1.0614414705365935	3843.9384172	93568603099891
1.0614460433498114	3815.5448068	93683608637605
1.0615982005996083	3741.4025162	93699263546548
1.061671882823584	3909.3998034	93727789127265
1.0617482844942123	3894.5213088	93568315694334
1.061830401341355	3948.7123958	93595245188633
1.0620052019727253	3783.0534004	93563737870739
1.0620185424371185	3948.426174	93376683932617
1.0620864689982918	3799.924195	93621674748424
1.0621062171927755	4031.9135712	93651170056457
1.0623009411577375	3823.0183072	93800868980617
1.062340957082056	3764.134584	93526209181533
1.0623607159683432	3932.1205736	93680997597394
1.062534310566518	3816.7373242	93660937445446
1.0626253802822905	3853.6492052	93732544191961
1.0626261660102156	3892.3230592	93640205010632
1.0627887811655348	3749.5584276	93635183784830
1.0628255741005834	3962.331234	93485143463530
1.0628414197410463	3905.3670326	93650762235301
1.0628421499892613	3822.535709	93585486725501
1.062986786760812	3789.0629932	93578145134785
1.0629999063501026	3850.1444962	93470222788587
1.0630315528229242	3785.758943	93331589098123
1.0631996753710222	3784.8373616	93723344170353
1.0633066260460375	3914.389398	93460345557140
1.063324239093571	3776.31334	93607759308044
1.063495720581484	3963.6152772	93480224237073
1.063501564277484	3791.8304952	93558636723570
1.0635119526427124	3975.3922782	93497571765484
1.0635220785852528	3972.2559808	93610589148225
1.0635275729140217	3919.7184448	93635185719567
1.0637369870424758	3994.7006772	93545974801509
1.0640218016938745	3906.7691646	93627404480389
1.0640304903235545	3807.6970564	93552949975440
1.0641526695237182	3797.977155	93326279686111
1.0643445478401659	3873.0239458	93461566546795
1.0645119715306692	3723.1103232	93676212856548
1.0646939770082922	3948.7940816	93614021727478
1.0647016731638712	3823.1036936	93618728410185
1.0647620662567825	3719.7378892	93526647490957
1.0648249228653293	3928.6314436	93750963110425
1.064839399406848	3936.12167	93732820694663
1.0648753873448604	3897.113523	93616238753239
1.0650184924740334	3901.8496744	93720681369254
1.0651767804084873	3886.9460956	93628296510954
1.0652266316926369	3883.3260234	93777099619867
1.0652588141212995	3827.2082786	93509648326020
1.0652748793239728	3722.8781386	93610807792789
1.0652840051697967	3824.3063242	93514198465799
1.0654244200928438	3748.2028836	93690938183455
1.0654267565755489	3887.9596194	93490169821847
1.0654351059920506	3755.1744572	93635856481982
1.0655886639946606	3915.9667972	93410736254324
1.0656085059253853	3865.4278286	93530264928764
1.065812688284557	3921.3428402	93571803482968
1.0658930646588267	3822.375729	93556362041839
1.065911517842686	3966.2039816	93311007039619
1.0660462734628848	3812.5247482	93535897808997
1.0660983796635473	3821.784744	93276022941349
1.066148095632622	3846.982816	93402619358213
1.0661615209860134	3818.8479732	93676718773163
1.0661798633867992	3851.685603	93608932990827
1.0662066094034914	3805.6419592	93690875742250
1.0662300663655402	3906.8293996	93501780543797
1.0662430037716166	3843.7568648	93478114812707
1.0664229173306774	3844.68836	93617462376035
1.0664487716948947	3942.0895364	93444315781136
1.0664719762301458	3845.7331704	93598204976653
1.0665084188110845	3938.3112356	93356432141678
1.0669032059863568	3949.25842	93530306823979
1.066903513186117	4073.8061418	93622297517430
1.0669875956323391	3753.6307674	93605298312386
1.067211832039478	3948.1241034	93540082679246
1.0672692666383825	3935.5781142	93612288067879
1.0673688609475458	3780.3088034	93529749407636
1.067429023828221	3910.9414856	93621783408392
1.0675256686128471	3756.4447504	93413178082319
1.067570542830491	4019.759893	93526979193737
1.0678109417687662	3873.3877466	93416793195001
1.0679060533128242	3901.1040488	93532469795340
1.068026003871016	3845.2857584	93682059356133
1.0680436872363666	3970.7027012	93703095962699
1.0681081459622723	3895.4637126	93444587487864
1.0683741311053625	3942.6801674	93702920443150
1.0684203740449991	3756.8013702	93431907558791
1.0684218211359289	3817.4742682	93389305345585
1.0684314130137986	3908.7388472	93495323745093
1.0684871449234348	3742.088149	93564297142895
1.068602958173654	3938.4159894	93490129893793
1.0686797741655123	3838.5125946	93473610537248
1.0687219099886758	3805.270987	93393488752326
1.0687730401949789	3830.872765	93349933198476
1.0687974454467688	3866.5139118	93534021610469
1.068829054350913	3907.0933688	93624958379866
1.069035317606727	3775.6305208	93590277375202
1.0690382877891187	3906.7794112	93421385956725
1.0692106303563151	3788.7624532	93349931056964
1.06942769758068	3853.8584372	93517610752193
1.0694737279345174	3935.939724	93334362846128
1.069543947152912	3899.0349052	93539680817531
1.0695660607619863	3741.727762	93409830710962
1.070117055498626	3749.32689	93390482538071
1.0701224282610164	3824.4762214	93432588449112
1.0702659475756868	4016.9599248	93468072261500
1.0705230284583007	3940.1206104	93439904370422
1.0706766602116664	3878.68379	93387159277316
1.0707410501603207	3872.3833158	93287056893722
1.0708762367467697	3859.2398486	93460516493284
1.071029277205924	4015.3717448	93427562311908
1.071220946217927	3891.5370794	93156288661256
1.0712620971687183	3764.7227038	93158657370480
1.0713192845767758	3819.0232708	93570887980639
1.0714031472195276	4013.3881856	93511299349428
1.0714101854525484	3922.5092088	93337440093344
1.0715597744872114	3814.5537812	93356793126382
1.071626286208034	3872.7360544	93391572475920
1.071714422382256	3985.6774278	93423284491259
1.0717453674341837	3906.1653184	93390173798834
1.071861305390547	3932.3719556	93287697169536
1.0718697837080673	3782.8755292	93621031557542
1.071915987563308	3908.5961276	93298422974228
1.0719634560372084	3910.045656	93556471037528
1.072023152016332	3796.4640996	93443248975533
1.072094985245419	3747.4148232	93319166288579
1.072218276041827	3818.9486236	93468582985672
1.0722772898179476	3979.0101654	93423716207888
1.0724196776796482	3634.0977	93528552718237
1.0724861123602945	3969.125404	93204955462123
1.072633627605605	3664.1096524	93474433175453
1.0726396946771342	3753.3043902	93496843759599
1.0726510025860094	3727.212801	93467513077113
1.0729106449677253	3786.2457548	93432733582741
1.0729943865252147	3938.4570316	93263837722023
1.0730055785092671	3900.74313	93482160334486
1.0731497234155205	3847.0304228	93341555707260
1.0732217481396962	3832.5333582	93490182021337
1.0732422512935116	3901.8862338	93186966037529
1.0732443323994236	3796.6428172	93432952024805
1.0733079927727047	3894.6432658	93298178524080
1.0733952567840268	3790.123214	93434455670265
1.0735919411677433	3780.1419506	93394535991560
1.0738582912649473	3759.3820896	93554390368963
1.0739608134762209	3940.844923	93372901307209
1.0741229963695966	3776.7778408	93520024281226
1.0742638497919517	3756.662209	93539313091552
1.0742990096215268	3907.2681714	93148297018456
1.0743981930254678	3853.7545242	92985514125425
1.0744581831167437	3822.7858936	93312592279168
1.0746876465931652	3992.1733206	93247862396466
1.0748280801551058	3883.1774594	93511042367752
1.0748346143552892	3846.6257096	93337137252657
1.074999026828324	3926.8408586	93598830263785
1.0750844347239623	3720.1016954	93307694116547
1.0754028990933595	3844.06781	93433597196613
1.0756561497354342	3956.1065628	93233496910140
1.075751426084964	3659.9333494	93196759605991
1.0758721693378184	3901.8591894	93238699892707
1.075974540166626	3842.6041948	93343672963450
1.0760129459798364	3902.0837796	93152928059281
1.0761145939056025	3882.7450008	93559231615206
1.0762823527262375	3897.3183784	93505815057141
1.0763315865922272	3909.0626846	93475189204358
1.0763361910775209	3838.814517	93382617936724
1.0763951379406005	3987.468599	93163613843225
1.0764376294454794	3825.1941332	93314343499480
1.0766285514570386	3985.8389782	93413367671817
1.0767165813927282	3802.2211468	93106207542213
1.0768330464297728	3654.5270432	93470616335995
1.0769286617762543	4031.0518774	93453682450975
1.0770855353070772	3900.798975	93517775869050
1.077581260604676	3770.5278688	93267864130232
1.0776132857718628	4009.3672682	93345351229651
1.0777128687433704	3717.2853894	93200998954117
1.0777425652829615	3877.9313594	93241622858105
1.0777887792527383	3854.474068	93158897993203
1.0779624809876678	3846.5182912	93336973024055
1.0781011605271449	3872.6694388	93349427439019
1.0781120313637829	3771.1936864	93288694035305
1.0781940930113156	3870.6756724	93035143349588
1.0782641608663837	3825.8905888	93290653010038
1.0782713029967923	3948.1050772	93362515371390
1.0784049741161903	3850.1248462	93215188190572
1.0784669195728855	3828.6163438	93375736735277
1.078542190877016	3805.936827	93237263943258
1.0785461794632476	3828.2647114	93410739636019
1.0786577116956588	3898.6672294	93448712846084
1.0787054047662523	3912.6194522	93231409133107
1.078756047346079	3952.7717332	93292539357433
1.0788657759892986	3816.2874378	93609545574733
1.0789160310564734	3852.6523504	93103000653465
1.0789507916426946	3930.2556208	93170861202599
1.0789719963761333	3859.6629686	93336536952463
1.0789856528972717	3980.978721	93257453443259
1.0791132830252668	3780.5657514	92955224027482
1.079133867863745	3946.280147	93458331038569
1.0793570162208628	4032.0343374	93194935914936
1.079543913588298	3851.2399714	93419465790654
1.079669159102557	4028.6027438	93160978067838
1.0797376914687298	3814.2729238	93101179531687
1.0798105089393482	3889.3075288	93161470578702
1.0804147351623052	3720.3840634	93184850374273
1.0805623745906179	3888.2935386	93375572298030
1.08060028663043	3871.2207348	93144423141394
1.0806020526149882	3987.772471	93242174086376
1.0807136509056072	3846.0936794	92976060256167
1.08077695462137	3760.9490348	93385933013151
1.0809246088015487	3855.4261384	93126534944954
1.0809845133406677	3884.6155836	93139579420302
1.0810161335157022	3824.1892382	93356103239737
1.0811265161579118	3912.7037198	93066073733881
1.0812540735520109	3666.6093766	93134770325272
1.0812553582927134	3875.113476	93145412343709
1.0812752218575807	3829.9633506	93317405251636
1.0813800566534488	4014.8499262	93291190029476
1.0816951885914126	3751.1086114	93296340602899
1.0817534176822616	3841.2503884	93227621939296
1.0817610858306632	3667.0283068	93204946199236
1.0818768668278635	3745.4680292	93213411654543
1.081966110810785	3939.5684204	93000054635392
1.0820369662369045	3830.4328238	93180653602290
1.0824839304345626	3960.3125908	93052055097499
1.082511887715622	3799.7298136	93233742922462
1.082556944373405	3843.6696326	93278492914036
1.0825713276843765	3804.276888	93263739006825
1.0826175824571065	3879.0434864	93278810584274
1.0826774484512378	3935.5094338	93010164828653
1.082729999599663	3877.64638	93212899688216
1.0827515762192803	3754.8372908	93031434638468
1.0828267064030448	3811.1655334	92989080901744
1.0829065003213671	3904.829434	92989518879916
1.0829523936604453	3688.0603176	93192203359591
1.0830264978401267	3735.697128	93306932975712
1.08322820016043	4037.5146376	93263945904971
1.0832538880264633	3900.2524386	93198162847146
1.0834514263602504	3868.3802654	93297673749080
1.0835543693059426	4022.2335636	93026095623507
1.0837295990724274	3932.7627362	93271019041126
1.0838735933318784	3835.9479504	93088763768166
1.084063326930807	3808.3096276	93350638744245
1.0840812898805658	3853.3559072	93077477909843
1.0841746697827688	3768.24368	93132422105515
1.0844020550461155	3811.9117956	93107501086480
1.084413524010401	3868.6671792	93062844854923
1.0844155813094691	3912.0975324	93179095683845
1.0845425665815724	3727.2150182	92930444841274
1.0845429826420183	3916.696022	93020265025988
1.084771597745226	3929.777519	93125903572792
1.084934393096464	3836.1370298	93171194490974
1.085032559347347	3787.9018792	93047062807071
1.085183670233823	3796.9268726	93197907311361
1.0852796410844054	3798.611696	93303796564211
1.085378434197942	3883.4012282	93248179036412
1.0855679317723712	3746.6213998	93094864598945
1.0855877812234518	3822.9752576	93173462181921
1.085637012630534	3958.4516424	93052804174897
1.085792295362928	3872.197831	93071067117131
1.0860273483095075	3778.3366606	93034061240276
1.0861449308162414	3798.7733492	93217518781139
1.0861815380496933	3805.3607882	93280393243610
1.0864524715317725	3818.0428384	92970632030382
1.0865988873301895	3759.7781816	93216150278550
1.086643305617794	3945.2996092	93047609349168
1.0867252542960206	3887.648181	93275703179946
1.0867587376024492	3745.1595932	93027418649230
1.08678184069551	3930.7642216	92992603497624
1.0868746680239725	3808.4364178	93368906201772
1.087046076154374	3884.9783602	93042602395326
1.0870749249416425	3677.5094138	93147484464024
1.0870971533224318	3740.332688	93051309831008
1.0871367738837665	3933.4485866	93267294202745
1.0871773189161078	3942.2564634	93041129895454
1.087177821143688	3873.0242374	93326406916680
1.0873935919309217	3939.031325	93438584496276
1.0874153007684524	3953.344204	93035609068246
1.0875715323664146	3939.0793362	93080108339597
1.0877342712077729	3874.1838858	93111030244187
1.0877594677858196	3793.5614722	93054536375258
1.087870951715336	3752.0655474	92932095443867
1.0879473853965174	3807.1004236	93172459482802
1.087995475591749	3927.944896	93022334170808
1.0880169307886485	3861.7611192	93047782357418
1.0880473678203777	3781.1698674	93152167761766
1.0881443069751728	3828.867722	93152409235999
1.0881975387423029	3781.0595254	92938234593246
1.088525045990221	3890.3498502	92976934679640
1.0887354213277851	3769.7447488	93175152683895
1.0887665593058091	3952.1491316	93036725463331
1.0889773296322294	3796.738136	92969875055028
1.088992955529566	3785.1838568	92814604257547
1.0890879795404351	3985.7484694	92979935382528
1.0892151308808464	3706.1201022	93003914444763
1.0894776076039476	3869.5417336	92892635252474
1.089516234973603	4025.4052082	93092689068940
1.0895725006212071	3822.5955216	93083304127455
1.0895960438731809	3776.140409	93148516075293
1.0896372903691944	3698.7679204	92972473765530
1.0896818160973492	3819.826479	93005297180117
1.08979346681249	3936.1979402	93137035707317
1.0898954686737952	3880.888396	93150642863367
1.0903493375898616	3843.4907952	92812271405102
1.0903733801587672	3883.8212782	93142209666788
1.0908004691705728	3803.4579388	93012060148367
1.0908736593921056	3769.5369826	92990334113770
1.0909893942046032	3901.4541754	93242270804858
1.0910544848164725	3857.8506818	92963038798288
1.0911016473105686	3786.198873	93114629877546
1.0911090895833029	3876.2619672	92872562338612
1.09111522130543	3813.8607078	92757106033754
1.0912704239995876	3842.6405748	93170407384961
1.0918027255232057	3737.9581554	93161845730069
1.0919367069585235	3709.2569582	92781439825770
1.0919839746672642	3896.3699808	92988002699795
1.092019789520528	3891.839651	92923324353117
1.0921326532992541	3866.0602152	92916394165686
1.0921489324829312	3917.1373898	92891950891728
1.092187720158078	3788.7255896	93047423031162
1.0921955460122714	3849.861464	92892337982315
1.092299254981847	3915.6583802	93061345772207
1.0923019482795024	3878.0311954	92946503600110
1.092455100638968	3901.430918	93159018241583
1.0924882189297294	3775.8749298	92962285759041
1.092510529828849	3946.967405	93067068021465
1.0925149923092017	3830.4607778	93026985969883
1.0928815187784138	3925.8282644	92967353058324
1.0928968321212458	3878.0367378	93035121914727
1.0929792393284037	3881.8719422	93050983186998
1.093005454226559	3827.3433536	92892358620236
1.0930590094478283	3924.5213796	92844917285030
1.0931753422042514	4045.6247528	92973105093535
1.09329060853797	3970.4993022	92845915226370
1.0934585264459993	3861.9831922	93002583850053
1.0934595388807336	3850.0688414	92859856834484
1.0935759029859695	3879.0009174	93146722780685
1.0936324390289431	3835.725712	92855075228672
1.0937405438022652	3811.3645504	92975365530414
1.0937511833846334	3714.2941334	92990768844924
1.0939481487918896	3817.237108	93035745963705
1.0940869017378343	3868.7001426	93121670514478
1.0941229482784889	3803.9547722	92766621170396
1.0941564241001305	3709.6036532	92754219246521
1.0944517233752018	3853.9098154	93032326299871
1.0950090086799638	3823.964066	93006316865284
1.0950580658612423	3784.4503626	92699563850497
1.0951039013533002	3837.024395	92965328108787
1.0952689277455177	3856.4102702	92957143666096
1.0953264497864637	3963.2045928	92982626754141
1.0954390480450535	3945.9783892	92980869478326
1.0955576088263337	3627.1148538	92922080370116
1.0955953574523387	3849.1511672	93085000594238
1.0959825276922877	3911.345135	92924425581524
1.0960971560268271	3861.6158072	93106255855725
1.0961539625238494	3900.2021154	93105937872561
1.0962077976767497	3929.3137276	92873458432160
1.0963106551210702	3914.7992964	92863384619284
1.0963274993110763	3857.4153806	92880973514093
1.0963991076718231	3748.3178664	93025625966932
1.0964256966616657	3965.1336312	92769391649468
1.096608974382726	3889.351689	93035575554498
1.0967966483808564	3738.9158698	92674612073626
1.096818267360821	3867.5964414	93044834175904
1.0968220970353706	3804.985499	93065321799510
1.0968888445386318	3774.2987548	93162780135496
1.0968980881102233	3901.0841374	92957660697236
1.0969255920851864	3749.8293298	92881893690876
1.0969843524647755	3744.2577744	93110780844969
1.097208827921382	3815.681037	93089087812426
1.0973066339996649	3885.0223548	92839320809328
1.0973729658255196	3952.187366	92834692188504
1.0973936893598366	3889.966251	92842433130979
1.0974355188736094	3903.0750596	92953506508855
1.0974826045166488	4031.0530762	92960221799408
1.0974919112348012	3706.0250214	92703330284831
1.0975549627022276	3842.0821312	92802449940133
1.0975660685520583	3741.66212	92812075811957
1.0976004842575184	3816.6239254	92844132971546
1.098049901697188	3775.5381742	92983216308047
1.0980760630668782	3824.4488112	92650864249502
1.0983517924721111	3848.249379	92908911908244
1.098376807704164	3879.0137508	92658317229540
1.0984285337112034	3798.1087438	92716253245396
1.0985608853073567	3832.3406856	92824534113211
1.0986934764544567	3803.1019336	93044421819789
1.0987753000824427	3935.9201056	92689252636817
1.0990551433972202	3769.3152432	93003860066642
1.0990930098352534	3843.7839762	92956336502512
1.0992166964726438	3840.1103434	92798757475280
1.0992980480578916	3906.3816826	93045325268863
1.0993362117131713	3897.8531038	92996990541375
1.099360095860871	3970.8327146	92882108945747
1.0994226556783884	3893.3858238	92906697703998
1.0996289859869317	4009.659194	92881865878010
1.0996393505397113	3872.9786406	92782569809097
1.0997682681036138	3779.2662098	93005573879011
1.1000658279383335	3903.42422	92892217788531
1.1000718043455209	3946.3519982	92933538922044
1.1002140905439852	3755.1526692	92827965942995
1.1004798261571185	4014.262577	93007652645831
1.1005147873637573	3754.634255	92867591085340
1.1005252013109292	4057.4030944	92897591081704
1.1006831895726683	3889.1090412	92959231266689
1.1007269054370856	3703.4504732	92766421872236
1.1007936358754398	3927.1307316	92673259332036
1.1008735594976529	3868.8794276	92700706495561
1.1009354880414557	3897.9747286	92814584663269
1.1012083855142742	3841.9515304	92722485645432
1.101223418093711	3875.8266582	92777294607886
1.1014309468234085	3913.2178778	92696874720221
1.1014364572503024	3745.8413052	92687551238463
1.1014765124318184	3693.267236	92821558457642
1.1015935374665309	3826.8935606	92766077162346
1.1017168585222703	3869.015774	92952433249376
1.1022018299979244	3955.4508818	92559194520044
1.1022557411783158	3859.8102764	92641111020041
1.102345960008276	3958.7453628	92589330241140
1.1025158984560004	3841.7335966	92788896657241
1.102534204321734	3904.9442438	92866815347496
1.1025420785158626	3827.9996556	92900530062859
1.102622378779416	3882.0476948	92863896692202
1.1028447534681791	3928.1690144	92717800305646
1.1031186953284629	3884.3787286	92807888261809
1.1033625931381443	3876.0782668	92683701493907
1.1033634976232023	3813.8288704	92627429263260
1.1035608563738049	3877.3811338	92741038582204
1.1035891129230753	3731.1719128	92743657356235
1.1036488791267036	3792.2459652	92581325529579
1.1037298922683538	3842.2645536	92929622297825
1.1037310390084922	3976.1941678	92818363185917
1.1038297778054853	3723.7992082	92700363324085
1.1038521593164032	3731.4865062	92649943215212
1.1040886031334471	3746.4374648	92693375756000
1.1041813630926764	3957.2562774	92728155199503
1.1042019575786428	3882.1860352	92597374307640
1.1042888188035858	3859.1244066	92883383430268
1.1043069114652984	3845.9492534	92746221702062
1.1045985758691648	3908.1664764	92744581815311
1.1045987667575798	3879.7854722	92682980531564
1.104662271407275	3793.7775718	92708102327002
1.1046978351896108	3837.863964	92876124738801
1.1047272374230557	3798.8113702	92723663794054
1.1047732919726978	3877.1217814	92940986804253
1.1048030204216914	3956.2352192	92766457107312
1.1048319204600596	3722.4047486	92699169998355
1.1049038918681116	3788.0639358	92638449334882
1.1049342976898449	3907.0720906	92620843311677
1.1054621858266898	3985.1165134	92887968506717
1.1055833344613708	3904.0653414	92585834091256
1.1059372988661378	3795.4581904	92792755280430
1.1059871980815252	3936.9009918	92706573274786
1.1060453928398721	3681.870782	92818842695383
1.106100078663554	3842.7008204	92519637219772
1.106114063326426	4048.6254846	92899162732901
1.1061280234886324	3774.8492706	93013164660159
1.1061528234117604	3852.9754618	92584232816084
1.1062065653475337	3952.3602824	92780333780919
1.1062771968204002	3770.1930664	92641452952622
1.1063909717718343	4039.552563	92697728989362
1.1064182392358508	3924.5908626	92809279720590
1.10648318291251	3806.9360354	92506234826827
1.1065403546624637	4071.2761712	92733725517060
1.1065912626197552	3697.7505866	92506256005342
1.106869222386477	3943.2496574	92594157406281
1.1069088048468725	3781.3490384	92563011756442
1.1069765228593766	3799.573173	92709290356161
1.1073532470683392	3816.6008298	92833299910356
1.1073967086338827	3841.7702786	92561955179208
1.1074321972627534	3928.0464374	92762135454413
1.107619476670699	3761.6719628	92657056052247
1.1079544891354642	3782.316294	92480797480699
1.1079955558645418	3944.357568	92788107594052
1.1080138050534578	3805.8494194	92861650764892
1.1080472981485991	4006.2339994	92670026969646
1.1081617071704026	3860.8281462	92834783707429
1.108219925919648	3930.5126596	92707399580759
1.1082221517564474	3873.4561528	92590607076560
1.1082886142751338	3796.8898392	92720374269698
1.1083912612843339	3723.9214816	92558926809263
1.1086831996687887	3865.8774706	92877733186282
1.1087577098185843	3907.2467652	92701820486127
1.1087778817584977	3681.4782332	92744022019460
1.108978154654289	3729.436637	92724199546256
1.1089812674071409	3736.9670778	92738628374475
1.108989560020682	3894.462891	92704584647174
1.1090699863783111	4039.1500372	92669399149412
1.1091804379757155	3981.525757	92558065164158
1.109294075798945	3850.2002278	92783790069557
1.109350396980146	3796.1102232	92534681158723
1.1093575984694917	3910.3832596	92500626165192
1.1095088975422511	3871.9574562	92697539639677
1.1097252521121002	3714.072696	92333984635670
1.1098984738636308	3976.2796434	92685929422474
1.1099182473956637	3783.9738724	92994159749312
1.1099568287548405	3980.3285644	92815716846570
1.1100029286411621	3860.8422652	92579081535264
1.1100487914159505	3713.1171426	92781724041185
1.1101754211819084	4000.7793088	92434425129261
1.110293745629727	3916.89437	92533459270026
1.1103493502805064	3967.6505342	92629020688159
1.110584253129481	3875.4293478	92404073489743
1.1106442318710728	3740.3830094	92618937544768
1.1107842452660839	3816.8728446	92508216851810
1.1108143202208092	3959.5744448	92519631128335
1.1108852796261606	3849.9630438	92482572299209
1.1109183776823621	3849.543298	92644016749279
1.110923881081333	3881.0822486	92406108491039
1.1109881014251346	3995.429335	92838189220513
1.1110584022873446	3867.0386786	92778560007671
1.111068357584383	3826.72867	92604323969350
1.1111195801481162	3832.5408484	92605724255003
1.1111253624077568	3818.9475588	92558762626244
1.1112123477388869	3784.9367746	92650874787192
1.1112302709415414	3961.9891204	92668229966989
1.1118306971112415	3934.2171256	92551880736372
1.1118514872289378	4066.3737278	92463329605434
1.1119222681198278	3866.0069608	92350888311780
1.1119910249516938	3821.6571356	92693038808237
1.1120706433294294	3743.7990106	92604066594611
1.1121586158489771	3758.9772432	92525475285017
1.1123451480828364	3867.5877506	92737398422998
1.1124363828221249	3747.0896262	92539259776288
1.1124416172726206	3982.3790256	92664876608688
1.1124688831491591	3923.2398694	92547213514620
1.1125660360616658	3962.617585	92457493793150
1.1126906198585815	3900.2182726	92706900878776
1.112746752488904	3937.096932	92492124631596
1.112790596585628	3892.998639	92661884421942
1.1128711648042258	3873.5707778	92252825727484
1.1130595212720475	3863.6384942	92670428716321
1.113062495974957	3826.224441	92404772792292
1.1130765999369472	3895.843925	92557179249405
1.1132566778149646	3863.093315	92579200229104
1.1132708707177548	3910.0561618	92673247102214
1.1132740369173906	3813.506631	92507941450852
1.11329311310025	3816.668559	92428637184155
1.113363575476931	3712.5222322	92670191333481
1.1134536313478325	3808.8980884	92768172604522
1.1135309857231697	3898.231755	92457157104134
1.1137789536350642	3940.5269104	92519437650014
1.1139291907198114	3865.1467966	92644800250338
1.1141793466929486	3859.5555148	92621467392964
1.1141861864508815	3957.8237092	92533066818672
1.1142424224765044	3836.9339826	92536451222829
1.114471713784288	3746.309285	92526238058656
1.1145192891860258	3822.1710364	92912539385068
1.1146490649312386	3769.3722002	92360019001548
1.114650856430572	3836.613704	92414709233655
1.1147087983778852	3907.4299168	92425710409078
1.114992083859144	3648.574205	92487139368752
1.1151552564133014	3941.8605946	92760057804797
1.115287113869897	3766.5127374	92762166380134
1.1152871617095714	3939.0660612	92706412904191
1.1153998051047629	3735.7383462	92545057467728
1.1156424873736508	3994.1468324	92530114872083
1.1156976184192091	3829.020911	92495973856211
1.115774163412536	3888.198642	92683478780308
1.115901207307228	3757.0246426	92659662980939
1.1159872289124375	3892.8791948	92572573810593
1.116123505348012	3973.344613	92653369342628
1.1162217915559949	3920.3845498	92713233150081
1.1162816902012502	3850.1893762	92484691596823
1.1162948519006308	3879.7244324	92855346731229
1.1163065633103688	3775.1737904	92597315435939
1.1163492105074435	3818.6809336	92488193883599
1.116440307617895	3899.3155776	92573234070316
1.1165743223713622	3881.801556	92491023422986
1.11668154499348	3827.149868	92323130115243
1.1167191891520578	3796.3921898	92699323086625
1.1168097164530035	3911.99721	92736033653967
1.1169431809625343	3755.3289702	92718200836693
1.1170954053766078	3926.53218	92401292234620
1.117097754662418	3866.9901152	92468414161607
1.1175432914193053	3914.9292454	92624012991297
1.117643877517843	3913.8406198	92287768178216
1.1179340269858824	3946.3905614	92621812009077
1.1180800210330446	3747.6352418	92389831429538
1.1180893637347302	3856.0445174	92691514955572
1.1181634800581115	3839.012618	92354208370134
1.1182509855598213	3701.217786	92601084734654
1.1182686091605545	3901.6552884	92533221274765
1.1182988256653994	3850.599928	92658426853174
1.118345698780444	3837.728243	92299966411618
1.1183595094205263	3826.465871	92392694395301
1.1184768656468738	3835.7102262	92517278449124
1.1185067025901276	3787.1524032	92400281711449
1.1185772847909925	3810.3276046	92339706834992
1.1187984017495096	3833.9577402	92399382654670
1.1189273611248036	3777.2470772	92564639994138
1.118987623138182	3860.5546698	92462451962160
1.1193619265220371	3943.1258856	92519230140243
1.1194880783190866	3771.0200394	92500271823125
1.1194982000080869	3809.0795812	92197896823116
1.1196279163122382	3884.9866424	92348465579878
1.1196564367094466	3805.9494242	92560698049339
1.1196864363400252	3787.4549824	92501929114572
1.119816564054548	3920.1406966	92646395439374
1.1198565373728002	3873.2499186	92384973133948
1.1198582953547158	3848.995401	92305668021200
1.1201257166579508	3779.135022	92166054963431
1.1201811773026884	3888.6931308	92425219171595
1.1203199504513908	3614.1268616	92436490651764
1.1204293460003123	3936.8895556	92326346359012
1.1204581115122585	3823.8055054	92343540923960
1.1205044641084103	3851.1448582	92059797273524
1.1205475951917667	3773.3067104	92264630314971
1.1210233118198527	3825.6109832	92321259341524
1.1210959459858474	3989.8519756	92479686573385
1.1210995845325535	3948.9911042	92467200963601
1.121101836871618	3925.8573084	92410284707549
1.1211552104096392	3766.9140854	92326450866836
1.1212725814604252	3855.463077	92611368570482
1.1213971820052442	3815.1149678	92318174143789
1.1215734901894971	3809.7861116	92290967622160
1.1216410471216092	3768.9393618	92177029778065
1.121800518317929	3989.3040592	92598710270851
1.1218605305920757	3786.921343	92204065769702
1.1219877675944447	3887.1289336	92475561657272
1.1220361473661398	3791.5464676	92234853136326
1.1220524110524022	3923.1062346	92406098809564
1.1220878016651388	3856.5558838	92446958993921
1.1221046225549791	3861.1180018	92171557357386
1.1221766048410908	3782.3197064	92258611291502
1.1223591654084983	3873.1870634	92188857739859
1.1224226922974363	3835.0353522	92540371474412
1.1224338087344967	3653.1508382	92445085698608
1.1224634087015013	3917.2239196	92403846090581
1.1225171533920888	4005.1839888	92475569672910
1.1225231069281545	3977.0683146	91938823895404
1.1225301555389768	3872.242384	92193784172746
1.1225734237663807	3999.8280446	92403911307530
1.1226134803182015	3819.5576184	92253514314479
1.1228112736327047	3756.6309044	92383473059937
1.122835083450641	3776.4175346	92477376957080
1.123062588229751	3680.3464146	92188236641636
1.1230781885115757	4026.5588942	92284417863847
1.1231772777901514	3781.8809588	92780507840202
1.1231812653025783	3889.8437738	92403271694150
1.123410758334788	3905.1825784	92493163623417
1.1236538129915106	3815.9021082	92451215510267
1.12380531200052	3835.3796372	92366191550868
1.1238140365018945	3855.8227832	92132933193485
1.1239066505952258	3854.749005	92334944715632
1.1239117151378082	3980.3319506	92308424740637
1.1239282848241712	3842.8075754	92227334678680
1.1239771554027862	3775.4196996	92282273771682
1.1240326109564265	3920.2235282	92361174300686
1.1240393231392922	3706.7450878	92458574185237
1.1240914060579834	3773.2855216	92331364812122
1.1242407544008333	3955.3694144	92252306709008
1.1242754880753982	3889.8397124	92443422070655
1.1243058027717154	3860.9109764	92480264615627
1.1243062153504133	3900.6138168	92182497473989
1.1243378001722006	3836.8889832	92228158978021
1.1245115653174167	3867.9121132	92221843242650
1.1245407126703273	3996.0130966	92303341316431
1.124570432056081	3835.035313	92396108088949
1.1245842195318487	3863.2199198	92075341871431
1.1247216057849037	3857.6440032	92106532204472
1.124776802481105	3878.684635	92256174852550
1.1247905629196044	3821.7251476	92215514374337
1.1248963385358202	3885.542547	92365023621564
1.1249084572011443	3891.920226	92214135842595
1.1249360372390478	3872.7136556	92250969721231
1.1250918834299852	3826.6901578	92498765579898
1.1250993795156898	3972.0849694	92038833382330
1.1251023061767411	3864.375448	91957194943240
1.1251634056877822	3805.8124448	92210334656150
1.125208743108685	3818.329175	92235128587207
1.1253764849557482	3706.6043458	92364518425487
1.1253863693301815	3853.4232856	92309259053935
1.1254064842122689	3824.5598354	92229874134255
1.1254682218597536	3814.6982878	92123511563370
1.1255030881528936	3718.1979792	92119773278327
1.12552651765531	3927.2893738	92160896506199
1.1255756064218256	3758.1559416	92295243548092
1.1256399422031709	3976.5970554	91947660594583
1.1258144750321826	3794.6265874	92278283642444
1.125972469396013	3685.757408	92251743738794
1.1260582863071154	3853.490099	92403808925591
1.1260742348190471	3747.5419392	92245684905147
1.1262212277888204	3762.8101282	92417996588796
1.1263787023440377	4040.5524938	92188243596816
1.1263862709239234	3836.098812	92317515089136
1.1266497874429189	3815.7735754	92343205581758
1.1267361988666167	3690.8198706	92326202655877
1.1267421094785603	3884.4625584	92272238954548
1.126823926168261	3688.2912554	92337634322871
1.126831288000201	3759.948875	92392090290136
1.1268904391737349	3794.138656	92490492128956
1.1270043536055017	3893.0416186	92273926911433
1.1272693188361496	3915.1945756	92172137567388
1.1274206857206817	3781.1541522	92177649305846
1.1274752062797018	3925.6144326	92262304928271
1.1275932263880302	3963.4437386	92327423280172
1.1276042708861165	3765.0815206	92407220536299
1.127626612028391	3943.2068598	92502352429187
1.127667851991694	3849.1662416	92214139424329
1.12769047787085	3819.1055696	92210221783146
1.1277418112721134	3985.7434084	92277882763078
1.127806580624075	3853.9434878	92275303779206
1.1278549031236569	3857.407542	92236187764403
1.1278668639705889	3786.5231744	92250805447506
1.1278879874579408	3762.1777016	92402632267751
1.127894616032231	3852.4193056	92237640349505
1.1279124176583974	3859.6882498	92286170326006
1.1280021506030935	3710.107298	92202551179224
1.1283496523088368	3787.885377	92219796097590
1.1284362420690557	3872.777843	92524554633866
1.1285021813281944	3731.398161	92222024976676
1.1285163425244722	3717.521572	92404033961440
1.1288589034408116	3949.408365	92137594658019
1.1289506688883355	3967.7452234	91958126181742
1.1290560254827438	3725.1780868	92061086345885
1.1290697938346674	3860.4655138	92105810748484
1.1291211252142133	3737.7749978	91959347765790
1.129219696885602	3807.268083	91775894011301
1.1293584513978745	3818.1076738	92170835300981
1.129419951633919	3950.0112288	92418252662207
1.1295057739771783	3985.1113344	92266217967651
1.129643084286799	3992.7451716	92181406810500
1.1296827747993443	3829.5218108	92237737656146
1.129736967402012	3796.1972984	92232875610254
1.1300135151966169	3929.6829942	92056987655721
1.1303124695894158	3898.8021688	92187220401792
1.130409298148178	3861.6676924	92226649403005
1.1308907291735224	3963.1761228	92122431161445
1.131184140325108	3843.7741852	92264611963306
1.1312142940221457	3769.432125	92162702982243
1.1313128397419012	3916.48389	91861883407752
1.1313577791774778	4005.1200542	92471672243917
1.131441361132481	3858.4529874	92187355048167
1.1315523297375478	3842.2357316	91997039054035
1.1316210314137467	3815.5360914	92117146278821
1.1318819864810072	3924.775741	92094337093301
1.13190686059072	3747.0270656	92132533520142
1.1320335714987253	3884.792518	91980042954199
1.1322177962096938	3767.3068584	91986313194482
1.1322607020942956	3908.1092778	92177455875642
1.1323267742449303	3788.6179292	92033082720235
1.1323711038441375	3929.748357	92155572349602
1.1323802544984338	3868.5981668	92072237866598
1.1323944505573205	3802.7755122	92017813607384
1.132396185291368	3944.4235088	92127501855956
1.1324579255003089	3858.7073726	91991414131765
1.132511280210745	3746.5354272	92217136782239
1.132512705777588	3883.550876	92360146005077
1.132606968452902	3963.0934822	92229655474931
1.1327454426448893	3879.7683992	92099987353193
1.1327944409513893	3907.28639	91952449449998
1.1329102942873646	3839.7883206	92419360765636
1.1329453196853398	3839.69559	92173718885336
1.1330161818148428	3750.4960504	92290788914325
1.1330883342256954	3853.2452378	91901042940374
1.1334309792816668	3878.5406034	92277089252986
1.1336241975036825	3797.2125502	92161865579377
1.1336444108062742	3928.222883	92114398121701
1.1337405236649447	3762.7767724	91965790519541
1.1338102302551232	3965.0972712	92243539863174
1.1340006874420607	3866.362322	92101048729176
1.1340152844085651	3818.4992284	91938506017838
1.134049931899214	3825.7932064	92062007915500
1.134294630625646	3848.6286996	91958521089388
1.1343589134020813	3893.8521272	92005261695391
1.1343724686745909	3756.4848082	92170696161810
1.1345482219893106	3789.3929626	92063471318596
1.134792532436	3930.451267	91926064001695
1.134813404657656	3875.162075	92242392239865
1.1350153517327841	3910.0252624	91789125984905
1.1350970234818365	3913.537285	92130655996540
1.135120945706364	3702.9395944	92141350625282
1.1351926362649205	3871.4755224	91749491646647
1.13548945250963	3783.313508	92205934797801
1.135497766763366	3807.5140784	92022513635522
1.1355313781021312	3974.3310328	92044153049464
1.135556603459264	3877.55593	91906524307548
1.1355783886688116	3863.3861284	91780587654024
1.1356305217911835	3692.475672	91970644653968
1.1356802131602324	3918.1378172	92100843044264
1.1358471864020094	3810.187132	92131070358623
1.1358744999449906	3938.3620622	92150015585779
1.1359538499159014	3796.751092	91742958255837
1.1359879305845495	3732.617878	92094389155785
1.1360932648586273	3964.2767814	91882236563577
1.1362705375510458	3914.9896342	92016871446296
1.1363329637387745	3737.7123964	91753647052399
1.1363375998140608	3771.4715368	92069141555652
1.1364110632836912	3935.860242	92071175926333
1.1364242480505902	3827.6653098	91842197528731
1.1364689213434611	3958.2800654	91893719881319
1.1364862516744343	3908.1598976	91804623187728
1.1365452111887344	3933.2579832	91921350213282
1.1365938097975357	3918.6431444	92153572197133
1.1366714854014084	3817.4064532	91984856036840
1.136681106491644	3835.8720022	91949114550495
1.1367168103287837	3739.1919766	91947265865743
1.1367251114958106	3931.3132022	92086417412057
1.1369426152488966	3747.0260528	92130377311445
1.1370077694037914	3796.5536656	92213142994736
1.137022122609758	3819.9692012	92120421332867
1.1370247862670442	3774.3689518	91799328166128
1.1370589585513515	3842.2441576	92133906719586
1.1370931388391745	3923.1279754	91863121201730
1.1371064566084883	3915.99117	91836336349007
1.1371339417876678	3884.8870034	91747821104896
1.1371901152006898	3875.9298706	92253460309168
1.1374117458862665	3719.2440126	91727727863066
1.1374713321905423	3801.0280082	92311630642513
1.1374815093476194	3913.1179544	91938813744475
1.1375281126297172	3890.354554	91892189197779
1.1376428452543932	3734.1400422	92087723436145
1.1376747401482337	3806.0325016	92065232706035
1.1377073578643766	3760.128648	91800408036940
1.1377701290907742	3869.6095622	91938093188576
1.1378437262450716	3859.1733906	92120231502831
1.1381236821190024	3780.9955224	91936504038426
1.1382816927177133	3893.529212	92042806831329
1.1384320991418992	4022.3672834	91921883133199
1.1385751682037009	3818.9248026	92307355676980
1.1386239410093086	3927.715447	92131193580917
1.1387035469162012	3794.1269696	92066091837846
1.1387451628031116	3993.78431	91763708033895
1.1387606836331194	3806.8159202	92004096373562
1.1388370110845587	3724.498961	91896546261064
1.1388643096757254	3801.2652122	92093305484020
1.138901638133429	3728.9225416	92053210054250
1.1390239486699656	3903.1015932	91794677172669
1.1390978803262757	3767.565018	91990615344967
1.1391097171997062	3805.347271	91904758482987
1.139121273242907	3917.6843664	91815048624412
1.139194094826503	3964.6578136	91821559793651
1.1392615749701187	3914.7159164	92045490847233
1.1394067660676446	3803.432953	91714525250921
1.1394423031079288	3932.1614912	92214206350551
1.1395631218478872	3839.530902	91812079003774
1.1395814044644184	3921.850149	91688582705819
1.139608415672165	3849.2338038	92050389498637
1.139703854232457	3811.9313356	92226113161673
1.1397187875821388	3876.7631682	92228037079647
1.139811562346065	3863.191113	92034649344278
1.1398257441309387	3716.1896306	91971783784784
1.1401394476475697	3901.3541456	91840382975987
1.1402086485769227	3799.1224918	91753076336750
1.1402522080581168	3927.179188	92042478198435
1.1403269954087585	3848.1034348	91927964299971
1.1404599248526068	3880.159677	92075884354240
1.140539318338095	3786.610943	91874131024917
1.1407030257222586	3882.4246746	92060363624557
1.1407876252062916	3891.2054916	91746600379760
1.1408162602038054	3738.0853804	91842452037430
1.1408586427027319	3861.2191574	92052850896278
1.1409001678816857	3896.746946	92052825029565
1.14120744859959	3892.8622576	92158389477704
1.1412203877302298	3915.3815608	92161866399233
1.1414369167734388	3815.2349186	91862225543446
1.1414858678453643	4027.2608058	91950658301078
1.1416839466484818	3832.9821024	92075022498116
1.1417775375200392	3847.398815	91852767071068
1.1418097750232306	3840.0205332	91879672674257
1.141820416070038	3826.1508674	91992843819588
1.1419629715662352	3968.6112492	91861972184183
1.1419950085786166	3892.1369906	91948796343817
1.1420470788295836	3698.3594766	91858613260903
1.1420877695795209	3828.2059856	92041452348728
1.1421364496876114	3761.4391522	91573827053231
1.1421480292553894	3744.5568418	91652194861856
1.1422160429255288	3928.01336	91859243150245
1.142436860416989	3802.789906	91923520025348
1.1424751225015646	3812.648715	91705275230230
1.1426705542711288	3722.0065312	91722529200525
1.1427646551348027	3929.8930422	91647515348222
1.1428477611654435	3798.8681742	92153333944464
1.1430379330004157	3873.4984228	91936510370063
1.1431454825918026	3925.5201296	91977170670737
1.1434066356828607	3896.8965608	91887673426397
1.14355275201783	3946.3771222	91869367726376
1.1435760409667377	3795.5177626	92059780265818
1.143626854340238	3843.9501756	91769839495011
1.1436277592971846	3855.684592	91773389935047
1.143729435165857	3754.2055452	91700055143489
1.1437937759130736	3842.9086792	91953785347220
1.1438306742428879	3747.1069804	91867900840358
1.1438327982039267	3990.0147832	91805510820449
1.1438992046202947	3831.2335566	91621588893699
1.14401079060249	3912.3896806	91889158297090
1.1442226294057949	3806.900017	91772138244378
1.1442771137113037	3792.298666	91986893695360
1.144396041309682	3904.1082232	92065880596147
1.1445035702984645	3904.3271296	91597816324495
1.1445091567357382	3926.5567418	91639719241389
1.1445640219010302	3896.4681932	91951091505393
1.1446021968913964	3810.576323	91619947458314
1.1447381370723833	3877.9458586	91694593257364
1.1448127528961762	3709.390451	92007970302114
1.1448314631065246	3861.6011992	92059314902549
1.1448336844346638	3825.40264	91772901777517
1.1449454847960503	3824.4712312	91878197403618
1.1449939936036393	3836.0978724	91750659600646
1.1453344592102934	3942.9407206	91861289668532
1.1453403562653601	3831.949948	91853446743344
1.1454176037934618	3927.5387766	91801273466928
1.1454452754103697	3807.535843	91911960024887
1.1454797983869929	3627.4092498	91867194818995
1.1454810536631883	3912.332038	91481797699283
1.1455903911557166	3800.7075768	91899932278844
1.1458886578947158	3889.1455426	91847524605128
1.1459102338092635	3707.6537224	91770365116033
1.1459123297374982	3853.6397316	91695503278102
1.1460955995043127	3891.1218192	91825965671157
1.1463374356699123	3837.3353294	91856267939690
1.146378068503887	3913.9315106	91723053109358
1.1463938792145818	3809.2738028	92041144452432
1.1465469654782836	3770.3464262	91943717564253
1.146605397880979	3848.0283696	91937812233922
1.1466202370665344	3826.705928	91686312465286
1.1466839011741512	3794.676663	91950669280032
1.1467495376698325	3850.442037	91883446914803
1.146790378967108	3919.8045202	91852133240525
1.1468370704583162	3869.577295	91720901418298
1.147102968938118	3925.9570958	91750975389934
1.1471207009367503	3807.4157618	92114118316288
1.1471675332912936	3819.3223978	91849465131415
1.1473693982114723	3754.1639642	91646549399473
1.1475927420413807	3959.48309	91530251151808
1.1478584810035688	3867.3942286	92079323546267
1.1479770000059233	3882.7357914	91570749629858
1.1482743190907765	3917.3716236	91691573227024
1.1482880765346108	3951.8260422	91634860827727
1.1483564998706983	3938.6075498	92106506768360
1.1483698881455164	3762.3979178	91645140614340
1.1485318513404694	3927.5261706	92071219662812
1.1486612534603504	3841.3163604	91574220416918
1.1487777359762987	3678.7875582	91361372289324
1.149167964835346	3838.9746522	91634458374745
1.1492129379091203	3864.8819472	91808810286362
1.1494044756548607	3808.6280326	91543040584071
1.1494211402330572	3965.7676324	91464235276179
1.1495784589394844	3607.4251264	91540169696168
1.1496296473138392	3676.881664	91821682192977
1.1496333096641311	3770.7572386	91775342439485
1.1496939447016548	3734.2425738	91636491439286
1.1498034370210657	3825.2216524	91751007710865
1.149852467474605	3724.9251406	91596025066107
1.149930683598526	3835.52176	91745512143891
1.1501484921672689	4004.6931876	91791069316751
1.1502157726149589	3951.171967	91661725782713
1.150226204530333	3931.8453806	91918959264254
1.1504367858597129	3878.9681476	92054528739182
1.1505473291692567	3701.0631418	91554291375131
1.1505557521105994	3884.8009782	91604282162639
1.1506847185599307	3730.6767742	91254651684144
1.150811496502582	3828.8450762	91681344614852
1.1509574499367927	3894.8972068	91624855652221
1.1509987121393497	3764.4322112	91430754962092
1.1510884528506875	3832.6678252	91592215292859
1.151205236759369	3733.8285496	91420302849103
1.1512727085976295	3712.3939062	91432493167632
1.1515397468431998	3751.116512	91648401674772
1.151633110153443	3763.3598236	91575205244866
1.1522115781893898	3725.9052044	91737380335033
1.1522945960783866	3872.6029814	91830121955221
1.1523740870306862	3733.3427834	91538618400760
1.1525506125275145	3742.2124864	91781831502136
1.1526104901641725	3770.1674178	91453685001101
1.1526499420854783	3943.0564948	92024973052800
1.1527585605045692	3895.3756646	91612396504727
1.1527766961428871	3894.5908636	91662232436811
1.152872351103455	4008.0616354	91721456057917
1.1529490885492453	3805.0923378	91955993643032
1.1529616813901191	3783.8753096	91516309591289
1.1529797000175537	3894.4419018	91597504686316
1.1531141890635386	3932.0717816	91831555428858
1.1534304206193355	3836.6514254	91769273430647
1.1535824597205921	3908.9710032	91886561711809
1.1539437745909742	3913.4290792	91792319085569
1.153951594763991	4032.707301	91673170908510
1.1540816801886524	3862.8774396	91729885372432
1.154281342986664	3897.4579706	91332857105980
1.1543551983398606	3939.8814256	91647904297131
1.1543579935199797	3858.8788678	91971319538296
1.1543690643500812	3847.9009712	91435924125974
1.1545295790933678	3910.9773832	91754838847500
1.1546887259944507	3741.3727154	91868560479590
1.15474681295926	3844.379222	91912538835912
1.1547712756051398	3701.0198166	91325433357309
1.1548144334919583	4036.0382048	91517340390898
1.1549578113721934	3780.4373648	91511552634419
1.1549991847454586	3862.9954416	91740065847389
1.155520885859853	3810.5308164	91505950303506
1.1555876416435251	3872.6946284	91677473260253
1.15571686552195	3817.722264	91624870655709
1.1557274065378316	3847.6074186	91570617761508
1.1557503361153625	3914.4454822	91434656352023
1.1558090547776445	3839.4712006	91616731137276
1.15594786786495	3936.879888	91705849053752
1.1560085098575748	3902.0938996	91607692036573
1.1560127315889737	3908.6206728	91572340510141
1.1560650879092278	3754.8308624	91521174594566
1.156229408175853	3734.3769804	91695948806207
1.1563346701816033	3951.0968222	91657404888721
1.156370326664469	3922.060655	91532776496413
1.156558942925999	3748.5324254	91612679199886
1.1566090621370229	3850.8683404	91234143653814
1.1568822101696794	3750.7604212	91435053985299
1.156966479004335	3822.1812508	91254745840839
1.1572542845025593	3900.0813938	91332888111962
1.1572905302061471	3971.7191768	91533961927458
1.157336032132644	3782.3382736	91558600924038
1.1573434226725134	3885.6716696	91587036222784
1.1574764750683115	3730.7190536	91498841040949
1.157648183002879	3797.679909	91561134293104
1.1576864598052263	4011.0942254	91610987264797
1.157814876276798	3767.272181	91905770155418
1.1578325069628557	3879.2408764	91470016140159
1.1581586620682018	3969.7472674	91798595347226
1.1582572058323444	3854.440115	91593377155332
1.1582895122340262	3860.9412508	91332911758220
1.1585569181985689	3838.0350198	91449321773820
1.1587444844298271	3835.7328124	91368742113048
1.1588191874436111	3830.852349	91220562528081
1.1589231679884209	3766.8388094	91414550369074
1.1589282297973975	3921.1773136	91480845730656
1.159242103707597	3833.864955	91264281945498
1.1593057156964472	3712.6122348	91450479622154
1.1594739312110716	3825.065174	91431686394308
1.15954523166608	3837.5602072	91750589265570
1.1595828283613154	3905.963328	91303310689576
1.1596588453364678	3752.3892438	91608204953534
1.1597908644294943	3819.094058	91685831845248
1.159793517877771	3755.0621232	91593355771389
1.1601490160192487	3828.4840032	91166147985130
1.160262794578641	3766.8791268	91692304076351
1.1607302542467997	3713.9354658	91310327763948
1.1607450841169509	3926.0024702	91438518833241
1.1610771958801909	3877.6226802	91199929555930
1.1612128987306387	3791.6316758	91526780251497
1.1613781306412359	3687.0698592	91573186839725
1.1616187709840822	3899.0571102	91338311114338
1.1616291480221101	3886.5420962	91211115524720
1.1617464522856504	3628.800341	91634332613803
1.1617891314501207	3847.0649796	91398607487854
1.1618831654098356	3895.3528948	91328264541752
1.1618868107075278	3941.7342824	91416744007803
1.1619053842463736	3779.2336514	91358253964814
1.1619152313238683	3799.7671576	91405698964355
1.1619697316178779	3763.7417908	91602393949110
1.1621051478655149	3887.8263492	91499494934870
1.1621408827851678	3948.9545418	91462968845155
1.1622218251248215	3738.840869	91331373304349
1.162311601430052	3826.811751	91256220042468
1.1624116670906397	3967.183209	91713412864107
1.162504230704309	3799.9275612	91635042801783
1.16253309755536	3887.2289682	91199479198524
1.162641971961797	3826.7486374	91317001021187
1.1626609666489514	3726.8447872	91323969936573
1.1628093834389803	3889.6993034	91208176242502
1.1628389178741068	3784.8910622	91396478033352
1.1629202957476377	3878.3051914	91440515696802
1.1629238914057771	3720.4620038	91542243613764
1.1629799556352984	3702.3657032	91189413423683
1.1630505224523988	3858.4155738	91365042500804
1.1631518736654145	4000.4300182	91487794650025
1.1631544936186908	3696.9683406	91270176205780
1.1633332419436058	3979.1470594	91440026071405
1.1635271248448833	3959.7408634	91510129667942
1.1637687623018236	3858.5425492	91231249781529
1.164072488602259	3731.8696228	91375514278852
1.1641134170044811	3910.9545368	91501423933311
1.164200657906054	3903.965575	91311385731837
1.1642510708367548	3789.9132864	91387839545184
1.1642854986591968	3872.9977334	91609789547129
1.1651128289477009	3901.8314158	91337540124625
1.1651574259509203	3975.188881	91381859108474
1.1651947808023346	3922.598048	91275851934745
1.1652984833063669	3800.3323824	91384482080554
1.1656956574774422	3802.4646004	91098932076274
1.1657283828680145	3858.9070248	91368333457631
1.1658358680874599	3707.1676912	90964147657889
1.166024246831555	3822.9716794	91195963582004
1.1660748809065429	3847.220169	91382991418465
1.1660753435924671	3822.7432942	91697543449950
1.1661401195730727	3980.91628	91543995588458
1.1662605410680946	3817.9770286	91264512382409
1.1663008141001254	3919.5509876	91608157333860
1.1663572265754587	3784.2362724	91511055329895
1.166437441714168	3690.413077	90935513822455
1.166513877899359	3757.0623178	91313201226331
1.1666025085811331	3877.0091484	91515929682484
1.166653258295144	3714.2362578	91029721068573
1.1666791524334936	3924.7066308	91002815917425
1.1667021103336508	3775.591393	91128823792056
1.1670109517882272	3776.4584514	91106761746622
1.1672877631630394	3861.0467738	91163102349305
1.1673392544433183	3960.3486278	91092249102199
1.167347947843413	3700.8867482	91188028593933
1.1673983488411095	3798.8228708	91389438455301
1.1674992804189734	3863.8573222	91446942800080
1.167600093019966	3810.525694	91370777580093
1.1676728798131104	3906.4183512	91159902627204
1.1676993478034603	3852.5001548	90874930836619
1.1678600755746733	3988.0819964	91267392454779
1.167894409367544	3989.2036192	91084831792009
1.1679925129347093	3820.3246292	91284270009688
1.1680040438163766	3738.8065808	91271961201224
1.1680929549187182	3917.2470808	91507990538278
1.1683054718356458	3689.7457214	91059731620768
1.168569998094602	3834.811313	91200021896566
1.1685712765283822	3856.9201078	91300398549534
1.1687483515031685	3867.5863138	91172756971571
1.1690727159513732	3720.4729632	91007946723836
1.1691359637660417	3859.2364164	91089039421567
1.1691943074734152	3790.643094	91233899955513
1.1693144942159321	3784.4111	91093818178118
1.1695247683259349	3782.4100572	91353189258750
1.169585521347556	3767.1267586	91264545839971
1.1699556404744198	3855.0496498	90963008266680
1.1700039548191672	3894.7455286	90925565876625
1.1700424797987004	3898.76613	91162139525562
1.1701114203967458	3842.2515244	91009507916598
1.1703927292567124	3740.9632278	91319133482865
1.1704073132906745	3799.8370568	90954220677305
1.170410941537451	3971.229638	91145386402875
1.170518257390147	3985.9479144	91261887249108
1.1706972112645844	4039.3571022	91292507888584
1.1707960143493903	3908.9525502	91003039876276
1.1709307288544282	3837.565897	90853646606881
1.1709362543208377	3772.340386	90935373653679
1.1710522998774855	3796.1523946	90759699972785
1.171145101199165	3911.3073006	91287396551242
1.171258761370598	4002.3695358	91214136425098
1.1713435270194834	3862.2587166	91383123237808
1.1715377132461915	3907.3116498	91028399425022
1.1716775369207169	3769.1503426	91182825689297
1.1719089994115892	3857.2211958	90865524045126
1.1719824569492827	3802.8371466	90996693082152
1.1722539854041285	3822.8979774	91087713456492
1.1724198277502254	3801.0641744	90893087733019
1.1727311499810509	3793.7438738	90835906733688
1.1727311858155212	3852.967747	90580541152554
1.1729710171508798	3759.4255082	90875704980035
1.172993266149094	3881.7249484	91337543863498
1.173158638529754	3889.017725	90935535776829
1.1733213979236126	3800.5250438	91117318462525
1.173334640391028	3829.9793634	91019978143369
1.1733891264583858	3884.1717676	91281636483436
1.1734784840192165	3886.3443166	91284179654926
1.1736048277665512	4004.5117658	91226733111453
1.1737030153457164	3898.931456	91125166898395
1.1739389413761327	3738.1597594	90935629021998
1.1740534300455572	3831.9382332	91001340841021
1.1740849906800124	3843.6024846	91320446406484
1.1741436222965147	4140.2708	91395132616741
1.1741580287816047	3735.8229348	91270932039543
1.174185803064157	3812.2498676	91452435967889
1.1742109380352574	3887.46292	91315095857669
1.1742285504268202	4040.867257	90944632251907
1.1744325622167675	4031.437687	91048128365615
1.174501511912117	3782.2756296	91236313106729
1.1747864058270712	3824.1639226	91270153647077
1.1748935365856392	3856.7814924	90924411632358
1.1749074003515825	3855.1385028	91092471879571
1.1750769958490217	3763.2325736	91378652801651
1.1751899200794775	3904.2739154	90823230371044
1.1752557427482455	3950.2157996	91413626032093
1.1753017384817859	3925.0449704	91072036050356
1.1753902298050118	3885.8081132	91023057887716
1.1754500550735143	3865.13343	91328102301900
1.1756154184079184	3893.0081498	90874292873388
1.1757575092649988	3812.7184436	90864014433194
1.1759507233883997	4015.6097506	91115610347799
1.17595565832623	3926.0013612	90918232323582
1.1762776778312771	3897.1692908	91323532605933
1.1763166080672525	3765.1112756	90876659372992
1.1763327514850794	3748.6194532	91267445720627
1.1765997125753216	3820.8943978	91109322362841
1.1770703209399829	4038.9609662	90828605996357
1.1771630279770908	3869.2470068	91002153160259
1.177233910916816	3942.8988422	90997480534812
1.1773995906826502	3997.8072234	91309991954372
1.1774934710725824	3771.4056672	90737485661862
1.1775046471276005	3832.3013428	90679834481729
1.1775304904963235	3801.0786576	90828128121706
1.1776054446906268	3882.0540158	90946718090560
1.1776935168980045	3861.139459	91249175956230
1.1777313875080335	3864.7694594	91092632600836
1.177734485361916	3861.7687752	90560105522887
1.1779204046660103	3875.259675	91068906151174
1.1780651581743338	3829.9812142	90964752973429
1.1781605826376076	3945.3861828	91040468322009
1.1782024531691473	3708.9474368	91211570871433
1.1782763762784778	3964.047887	91246595627071
1.1783173597319498	3862.1966754	90974217485277
1.1784035044029624	3842.7629486	91054407999010
1.1784455733468917	3891.0063264	90920028789776
1.1785580493199734	3812.7606454	91010236814437
1.1786013737563246	3897.524256	91101338945621
1.1786147397339182	3802.3976514	90813134248817
1.1786366233780727	3677.6228196	90691911760499
1.1787166802528923	3965.2708582	90778176157806
1.1787871174116322	3836.6759578	91008711897623
1.1788092405069674	3941.7437466	91152199276357
1.1790201240946387	3833.5014034	90744753393367
1.179036699149815	3794.361904	91188402127430
1.1791548036728632	3888.6691288	91152883209534
1.1792564360609057	3771.1146104	90511891138115
1.1792675921471776	3898.6125772	91186319561042
1.179414890684853	3979.635667	90751243483724
1.179728140842044	3880.5143762	90923469441644
1.1798132091060871	3871.5016048	90750228280155
1.1798731226960493	3719.8496658	91119686015932
1.179928875321878	3865.627663	90841015545495
1.1799600673752166	3982.1656912	90699927926899
1.1800390549558566	3792.2097166	91463249136939
1.1800543055583592	3939.2353696	90963012357232
1.1800663691784572	3865.6441426	90828040446266
1.1801469534271254	3750.0287694	90992328684801
1.1801490136000783	3889.9083066	90847266227383
1.1801551457932709	3905.5656272	90838294383109
1.1803828648996957	3589.4568952	91112845552673
1.180600426385017	3868.35237	91185013874923
1.1808067526307011	3858.6096718	90838521529463
1.1808920123790336	3688.3988012	90916713288633
1.1810332162682586	3814.3001528	90779110758149
1.1812418934125304	3790.8529214	91022045836972
1.1812955883271967	3846.2457512	90564050365152
1.1813158492676576	3901.8766944	90828499532834
1.1814779885987141	3958.9282472	90740621668384
1.181728087387233	3757.5206272	90817953575426
1.1817684481617088	3885.8065694	90568928106579
1.181925467799371	3872.3144852	90620163491098
1.1819921389293409	3843.7301144	90769974548426
1.1820013918884222	3847.6947648	90582910377340
1.1820078916325878	3803.396897	90530055792314
1.18213056536176	3950.6058146	90507484314819
1.1821974531413575	3744.1290662	90806259640107
1.182277958563305	3765.359869	91002358073393
1.182375814066269	3769.8306686	90774444019110
1.1824559554158456	3947.6853784	90844622990343
1.182592420198494	3805.1280904	91345136139013
1.182613825764994	3792.5578952	90854094143510
1.1827252892061593	3704.335152	91173289316876
1.1827302292290145	3836.0211006	90831885991632
1.1827383939500429	3865.276044	91053505546288
1.182782986014483	3926.9867674	90655766102194
1.1830256852147194	3857.1697392	91100038811022
1.1830393861607278	3747.3626702	90774172749517
1.1831279768310594	3886.1463144	90856824011554
1.1831850996510926	4009.9034916	90674515911409
1.1832036113622726	3795.652838	90608934790619
1.1833455840738083	3883.43148	90793964779634
1.1833580706266302	3833.8425584	90858942009379
1.183527050343416	3931.8879378	90747709543993
1.183599466867543	3942.4114756	90282671366003
1.1836175712989052	4060.5544756	90694285742504
1.1836176050945157	3840.9504034	90393074167578
1.183621132669685	3791.3988698	90791450199477
1.183648143951551	3757.1757456	90914650137235
1.183692466034869	3966.0615926	90779021238256
1.1837253240311354	3950.708083	90644107127539
1.1838601878956787	3828.2583584	90811877074190
1.1838910543489536	3904.9679926	90664173331053
1.183966338957681	3906.6829972	90869626512267
1.1840568915147962	3874.978687	91015937904893
1.1842283540623668	3729.584792	90636476512683
1.1843483066879	4023.4545554	90712823848175
1.1844521261109866	3807.6944344	90614210188887
1.1844578381191404	3927.3134148	90856670184042
1.1845153540148137	4000.2204918	90446153788470
1.184765533847869	3941.8676716	90602404195235
1.1847780446669367	3725.9875934	90773849228692
1.1849195784096525	3745.1095902	90847482622989
1.1854543647649758	3795.8653876	90719889939363
1.185476630139364	3740.9779406	90730491911393
1.1855215313205654	3863.4293034	90911498857041
1.185523321100582	3836.9148148	90632053010014
1.1855474975154872	3822.275517	90620216456179
1.1855910933624605	3949.5570184	90584352048667
1.185833238675615	4050.1569822	90685288442181
1.1858545796143836	4027.4005954	90767347808731
1.1860041896456726	3791.591875	90874277684561
1.186198607011718	3608.1066698	90787726366621
1.1863040351315426	3926.4937448	90683852885790
1.186323760529778	3861.5973426	90507760832602
1.1864575072489243	3833.8779362	90762525771444
1.1865598533927555	3722.8127676	90758848341366
1.186751657576532	3688.3387274	90552579701431
1.1867886005018735	3812.5276154	90888529147426
1.186828581687668	3686.006065	90564025247986
1.1872388089082844	3785.279097	90976192872672
1.1872844367953403	3873.5934154	90527073082982
1.1873420287153091	3782.5004904	90937669956067
1.187463760643511	3789.5600794	91007861606974
1.187488420642402	3815.4631328	90692960548699
1.187593821833738	3859.6628502	90771765629858
1.1876539399254145	3723.8779546	90517752998105
1.187679908205813	3806.7002528	90421600906790
1.1877380700602145	3890.6008798	90640198471941
1.1877709827604412	3881.2999814	90595914551247
1.1877955796254704	3917.9389988	90991725263094
1.1878653731130369	3884.3324476	90941426287021
1.1879458872480866	3783.4937856	90656260347737
1.1881388564684765	3734.003573	90666813311850
1.1882123841640058	3882.7139996	90775593417820
1.1882452894592703	3877.5391476	90713230411163
1.1882778299433374	3852.24073	90932185077434
1.1884020337477	3585.2732614	90640806559229
1.188477071389106	3838.1276888	90933572367191
1.1887082659225303	3990.2544426	90404026236142
1.1887165936124249	3898.0396826	90981618367814
1.188760567142146	3797.4224632	90955736210630
1.188881566142845	3875.099973	90650235635819
1.1888869830363369	3883.0734992	90635036407385
1.1889166095917405	3894.9159276	90496639086218
1.188966229482979	3683.1853196	90401129212063
1.1891507235942274	3855.6333618	90811071677661
1.1891766376256832	3842.1822118	90692224599000
1.1892307586407227	3855.4721552	90268959724935
1.1892627713030048	3790.3641766	90780213790694
1.189467185685892	3894.8245188	90960664291869
1.189507787905689	3868.0095694	90616415992781
1.1896277895344325	3794.4451624	90993623569592
1.1898005460651402	3741.0337696	90450921823312
1.1898662961674724	3955.4186868	90684976207114
1.1899704166306866	3947.2005624	90978319008566
1.1900163538439903	3966.0036594	90756669997783
1.1903155159317516	3837.1537234	90722286691216
1.190412815747533	3807.0429714	90172350586605
1.1904445990448602	3867.4960274	90623660860535
1.1906513064731497	3803.8339664	90563087840609
1.1908399076934968	3856.4136942	90738552736798
1.1908408026981374	3778.0305242	90409419338905
1.1908801676106102	3854.9843584	90525370610213
1.1909522323614776	3911.6871322	90379301229124
1.1910119343328494	3819.504392	90731013108995
1.1910271608427276	3890.7786288	90629976615880
1.1910818930327411	3701.0646026	90501229998096
1.1911443456856745	4080.8000274	90596736577246
1.1914961811903964	3906.066649	90963474219972
1.1918018176043756	3766.2433804	90305094255721
[truncated: 48,000 more rows]
