# Supplementary material for: The evolutionary maintenance of Lévy flight foraging
Source: PLoS Comput Biol. 2022 Jan 18;18(1):e1009490. doi: 10.1371/journal.pcbi.1009490 (PMC8797186; doi:10.1371/journal.pcbi.1009490)
Supplement: S1 Data — (ZIP) [file pcbi.1009490.s005.zip › S1_Data/single_generation_data/speed_8/random_uniform/fd_eol2]

1.0002481450942158	7756.0	37886682
1.0002540616136617	7630.0	37823120
1.000331799123376	7603.0	37829720
1.000397128648875	7785.0	37853603
1.0006148009499056	7592.0	37813344
1.0006603706242032	7636.0	37819714
1.0006766008638222	7922.0	37802108
1.000702515184973	7818.0	37797304
1.0008029280650812	7472.0	37823974
1.0008195607172559	7599.0	37841288
1.0008957550018462	7647.0	37816665
1.0009826387259997	7824.0	37786836
1.0010074137703795	7342.0	37786366
1.0011419426721877	7908.0	37817690
1.0012252841393268	7625.0	37739884
1.0012319705223869	7805.0	37741625
1.00137171926128	8024.0	37822314
1.0018131291444292	7653.0	37835785
1.001923779056689	7440.0	37860671
1.0021849249392414	7538.0	37857607
1.0021893063897185	7676.0	37817183
1.0023138577977266	7493.0	37838856
1.0023280413245983	7816.0	37848577
1.0024168505008149	7873.0	37793312
1.0026007206858003	7717.0	37825085
1.0026732214470238	7846.0	37803958
1.002686284488428	7362.0	37872185
1.0027233636057296	7482.0	37764114
1.002847371657908	7685.0	37792505
1.0028829621828237	7628.0	37804360
1.0030014440665616	7721.0	37862605
1.0030687610855906	7713.0	37770612
1.0032284066463473	7519.0	37775333
1.0033539501953306	7903.0	37774928
1.0033708372226604	7886.0	37792291
1.003476537539886	7482.0	37766749
1.003511411535717	7641.0	37817752
1.0035142047387708	7458.0	37813354
1.0036161983133116	7702.0	37740590
1.0037350149757454	7908.0	37802208
1.0042321288847855	7494.0	37811955
1.0042815399805491	7419.0	37810682
1.0046776825092765	7790.0	37833730
1.0047171782107092	7564.0	37770699
1.0047672535883647	7689.0	37816719
1.004964524647728	7729.0	37787705
1.0049832603542541	7431.0	37787164
1.0051061077272918	7782.0	37795186
1.0051109249064851	7625.0	37761366
1.0053439832362512	7578.0	37764243
1.005481829133242	7514.0	37843178
1.005488423314598	7764.0	37726915
1.0056290214591188	7824.0	37765933
1.005651569268147	7696.0	37782311
1.0057138579709122	7774.0	37798622
1.0058256563680588	7755.0	37764795
1.0058363444125904	7721.0	37769541
1.005972395672026	7561.0	37795253
1.006431945965435	7264.0	37716333
1.006489835404035	7845.0	37769908
1.00650281605227	7607.0	37799171
1.006564177508232	7692.0	37839924
1.00660420114607	7504.0	37698155
1.006613794614022	7805.0	37786302
1.006627824294592	7520.0	37760982
1.00666768878691	7748.0	37820238
1.0067729669056678	7642.0	37836803
1.0067940549372023	7688.0	37846897
1.0068559397930412	7721.0	37864847
1.0069657108041548	7782.0	37758657
1.0070029355837635	7867.0	37758400
1.007157944032995	7648.0	37709997
1.0071803830861985	7529.0	37763772
1.0073492541830256	7955.0	37830623
1.0073967741928609	7755.0	37805818
1.0074423899007297	7639.0	37733886
1.0076385384742372	7766.0	37787350
1.00769425644876	7544.0	37786699
1.007704440305905	7763.0	37773231
1.0078839376766076	7480.0	37815405
1.0078931963186246	7884.0	37796256
1.0080836883923523	7687.0	37791166
1.0080914754212005	7781.0	37816388
1.0083658951026755	7868.0	37815238
1.0083987862347308	7736.0	37731089
1.0084057035799168	8021.0	37742709
1.0085664560654999	7728.0	37739018
1.0085792252667949	7804.0	37763349
1.0085929358620906	7855.0	37780326
1.0085963380928469	7719.0	37747174
1.008637651607325	7655.0	37839647
1.0090002948634715	7751.0	37784269
1.0091009073159616	7736.0	37750132
1.0091053729460333	7502.0	37760488
1.0091516339233215	7815.0	37842870
1.009265270829612	7526.0	37786739
1.0092969766260265	7769.0	37741823
1.009370353036391	7566.0	37773497
1.0094437052323832	7450.0	37828516
1.0094531283274324	7545.0	37769466
1.0094930174631536	7412.0	37690073
1.0094980165205605	7726.0	37809847
1.009544579522394	7618.0	37725855
1.0095572184038957	7774.0	37769359
1.0095834850708227	7804.0	37786382
1.0096486735587398	7559.0	37813669
1.0098045832663	7621.0	37767697
1.0099090763165923	7642.0	37758605
1.009962311718565	7584.0	37813065
1.0100229795036748	7890.0	37695656
1.0101862918559392	7902.0	37748163
1.0103706834866757	7864.0	37809096
1.0103798487802365	7637.0	37842797
1.0104152664269164	7891.0	37797212
1.0105048810385195	7614.0	37700433
1.010692619462176	7895.0	37736711
1.0108492721108018	7846.0	37694881
1.010871225314895	7829.0	37730039
1.0108962508317856	7970.0	37684817
1.0110191983714736	8051.0	37744915
1.0111458004465048	7818.0	37780015
1.011297348609014	7847.0	37749659
1.0114745051476384	7504.0	37778655
1.0118653767864774	7804.0	37705149
1.0119897854997308	7640.0	37739188
1.012018108006147	7717.0	37783894
1.0120457197833428	7527.0	37765427
1.0123500764060198	7586.0	37749634
1.0126403238449968	7653.0	37749561
1.0127041886617796	7605.0	37749449
1.012794817824437	7569.0	37777857
1.0128463120476092	7689.0	37758962
1.0128570299354869	7622.0	37732614
1.0128649304078159	7860.0	37732862
1.0130674213979614	8023.0	37729271
1.0131367195003036	7973.0	37729261
1.0132061509940449	7457.0	37739454
1.0133244845002178	7778.0	37729394
1.0134748714809714	7779.0	37766758
1.0136257556337278	7687.0	37756880
1.0137990555206513	7655.0	37764758
1.0138011466604735	7887.0	37696814
1.0138457215225611	7811.0	37727508
1.013857831951634	7837.0	37818206
1.0139007128245972	8015.0	37788751
1.013933750034968	7683.0	37796119
1.0139677904947189	7590.0	37786581
1.0139737334030254	7480.0	37697982
1.013992317759342	7559.0	37777846
1.0143728261248366	7526.0	37778223
1.0143981856147148	7775.0	37699417
1.014422129087157	7763.0	37657673
1.014432955069018	7683.0	37736664
1.0146686637162996	7547.0	37661842
1.014838219935585	7552.0	37789380
1.0148569313026008	7605.0	37696691
1.0148848775087629	7739.0	37709807
1.014991693589717	7603.0	37717008
1.0153861596769351	7691.0	37784801
1.0155818350512988	7829.0	37732383
1.0157115226412752	7949.0	37790709
1.0157210102790613	7249.0	37739516
1.0157340459447086	7826.0	37701250
1.0157528283749615	7612.0	37727208
1.0158257785306708	7734.0	37669917
1.0159877918812192	7643.0	37719748
1.0161216472436558	7789.0	37736456
1.0161434691520423	7705.0	37782643
1.0161797918222906	7567.0	37732385
1.0164203734655766	8146.0	37713536
1.0164339285561501	7750.0	37805794
1.016501428758854	7861.0	37780290
1.0166295846134037	7717.0	37778650
1.0170391940217065	7796.0	37721884
1.0170737343784948	7792.0	37701647
1.0171783758024753	7681.0	37706941
1.0172979882075286	7814.0	37700463
1.0173674455906137	7798.0	37714850
1.0176001534710402	7786.0	37688912
1.0176523983691077	7766.0	37644856
1.0176866521095054	7807.0	37727085
1.0179594962641063	7917.0	37693027
1.0180647808298895	7670.0	37747379
1.0183256279483617	7660.0	37684013
1.0184461127247038	7701.0	37723335
1.0184873326591322	7638.0	37718583
1.0185735640489193	7592.0	37716751
1.0185817444365592	7691.0	37737698
1.0187948330835692	7803.0	37708294
1.018925321175285	7882.0	37606789
1.0189815545547256	7957.0	37737882
1.0191100396207229	7652.0	37676533
1.0191123688432782	7780.0	37697025
1.0192021651361536	7791.0	37707247
1.0195016258762577	7655.0	37712445
1.0197435143927476	7624.0	37663036
1.0197791709994184	7930.0	37662047
1.019948040412738	7310.0	37701015
1.0200726043181172	7329.0	37628206
1.0201795050454543	7884.0	37726800
1.0201961718343653	7546.0	37695036
1.0204113277214677	7764.0	37699039
1.020419628774111	7566.0	37745182
1.0204233453002056	7685.0	37718366
1.0204995344364367	7577.0	37688694
1.0206009116457522	7724.0	37679540
1.020690356089306	7637.0	37682585
1.020693341999209	7719.0	37712461
1.0211043456484417	7677.0	37690105
1.0214379308927226	8026.0	37652462
1.0215650038997568	7367.0	37675424
1.0216036549170369	7893.0	37730417
1.0216110831341227	7679.0	37706049
1.0216144932280458	7632.0	37692128
1.0216297552312406	7678.0	37703673
1.0217192145516305	7932.0	37762608
1.0217451153473025	7876.0	37617479
1.0217574636015416	7497.0	37676951
1.021849212681662	7672.0	37712873
1.0219015246136678	7765.0	37721388
1.021914301096682	7748.0	37634106
1.0219393281075186	7636.0	37698946
1.0219754533191936	7570.0	37697061
1.0219995235716413	7737.0	37696287
1.0220209564308886	7895.0	37662327
1.022034026258137	7881.0	37692416
1.022056064294937	7658.0	37726463
1.0220972820284004	7718.0	37744010
1.0221306419018856	7792.0	37635599
1.0221940057587662	7871.0	37678297
1.0224268403681465	7713.0	37682225
1.022519718067668	7643.0	37692983
1.0225651001203304	7717.0	37674860
1.0226145192452116	8059.0	37644656
1.022676230385594	7717.0	37648790
1.0227383188799346	7904.0	37644636
1.022751457799245	7668.0	37658706
1.0227552141628	7568.0	37593270
1.0230151428965697	7648.0	37657574
1.0232746933391486	7425.0	37675359
1.0235188524632757	7837.0	37657914
1.023541116654512	7443.0	37587485
1.0235809438429584	7879.0	37671932
1.0238781304767597	7458.0	37629873
1.0239852208193896	7773.0	37656181
1.0240434640262952	7643.0	37691624
1.0240690376028996	7970.0	37697380
1.0241101240749098	7719.0	37620942
1.0241514130881066	7814.0	37724035
1.0242903367786722	7809.0	37675276
1.024490988394426	7810.0	37691506
1.0245730869898877	7601.0	37627820
1.0247450386277133	7649.0	37626318
1.0249036313210382	7645.0	37659442
1.0249731328501268	7619.0	37637747
1.0251366620882325	7860.0	37624250
1.0252564752562725	7629.0	37667215
1.025371274393986	7812.0	37688560
1.0254239880582985	7774.0	37663984
1.0254494345068423	7757.0	37628644
1.0254798066058504	7721.0	37680557
1.025598520762618	7848.0	37678482
1.0257793446449868	7958.0	37639060
1.0259972997847522	7753.0	37655295
1.0260152158206028	7587.0	37636523
1.0260957675182099	7694.0	37596114
1.026165088723794	7885.0	37644391
1.026268292323857	7615.0	37575791
1.0264070530051121	7911.0	37702851
1.0264318950631637	7712.0	37641464
1.0265570134976378	7883.0	37674483
1.0267180700952152	7486.0	37595926
1.0268979953200017	7818.0	37652668
1.0269437004958877	7826.0	37652392
1.0270272373308216	7698.0	37578193
1.0272178183608751	7795.0	37574556
1.0272305827156694	7692.0	37676615
1.027331441539506	7584.0	37682024
1.0274369861944783	7584.0	37679480
1.02750132362904	7746.0	37590189
1.0276350927255864	7786.0	37625154
1.0276359743488093	7798.0	37682633
1.0277450874605396	7468.0	37700286
1.027785994941289	7610.0	37684779
1.027956081500775	7669.0	37656813
1.0281766048261427	7416.0	37666587
1.0281840980429393	7720.0	37614837
1.0283126051211853	7862.0	37584482
1.0283210294219756	7784.0	37687510
1.0283575143364327	7891.0	37580904
1.0284658221107703	7561.0	37689548
1.0285726397211383	7773.0	37666167
1.0285985527487504	7670.0	37621379
1.0287572184682199	7448.0	37632325
1.0288337481831928	8021.0	37686832
1.0289228412927134	7797.0	37649700
1.0290800764572463	7837.0	37640359
1.0290871081824842	7747.0	37599186
1.0291205153855838	7714.0	37647362
1.0293367582568065	7806.0	37651480
1.0293893554316182	7874.0	37638950
1.029481888960612	7602.0	37615816
1.0298742299022379	7534.0	37640869
1.0299453485846155	7782.0	37618017
1.0299529239288194	7955.0	37609340
1.0299712960606584	7512.0	37607749
1.029974518582041	7651.0	37651823
1.0300317879878764	7727.0	37563322
1.0300704542929542	7670.0	37623699
1.0300760573043712	7540.0	37641050
1.0300975826965388	7673.0	37615317
1.0302020419872089	7654.0	37563422
1.030333548147539	7751.0	37603593
1.0304782363792715	7538.0	37553984
1.0306291649345862	7825.0	37680807
1.0306332838111685	7759.0	37674003
1.0306516377949462	7866.0	37674654
1.03066726944711	7809.0	37652857
1.0307506271860178	7474.0	37686578
1.0309383347041088	7721.0	37660453
1.0309813068848177	7779.0	37676803
1.0309972759570505	7526.0	37625534
1.0311370309845589	7495.0	37581650
1.0311580830606701	7842.0	37580061
1.0311703516253674	7590.0	37582995
1.0313601958070495	7640.0	37578513
1.031592421704144	7449.0	37553987
1.0316741912031226	8057.0	37591093
1.0317292406706366	7728.0	37659035
1.031768039632433	7762.0	37580866
1.0318421682068144	7524.0	37656223
1.032054473277855	7507.0	37671774
1.0321076623439631	7839.0	37621421
1.0321132988253572	7567.0	37690811
1.0321323936640217	7701.0	37569854
1.0321486972614298	7913.0	37613283
1.032322682987922	7768.0	37702328
1.0323259329272458	7957.0	37567175
1.0323971582794524	7739.0	37565444
1.032556506154276	7596.0	37656109
1.03264674280453	8158.0	37670443
1.0326908553285437	7516.0	37598324
1.0327650637280197	7839.0	37633183
1.0329586489604616	7799.0	37566284
1.0329779694150845	7683.0	37696137
1.0330666874056234	7982.0	37665489
1.0330802135112558	7856.0	37554007
1.0331054622622815	7517.0	37658836
1.0331094009415862	7532.0	37610485
1.0331255820486265	7993.0	37579247
1.0332843998600607	7700.0	37618394
1.0334379015941808	7743.0	37607687
1.0335052381011764	7731.0	37552615
1.0335633101542916	7562.0	37677273
1.0335906153629362	7536.0	37611621
1.0336283999115965	7639.0	37565956
1.033654698893647	7560.0	37651494
1.0336987012326495	7862.0	37641663
1.0337597584193083	7711.0	37670874
1.0338555952929904	7643.0	37638697
1.0339031830111862	7912.0	37624834
1.033937511381887	7815.0	37658585
1.0341823024414845	7535.0	37559188
1.0342320273701953	7488.0	37634141
1.034243032044764	7728.0	37664052
1.0343333945077149	7809.0	37663713
1.0343698390185354	7929.0	37612241
1.0343722213946256	7701.0	37564390
1.0345225397907156	7779.0	37603237
1.0345822660427286	7688.0	37562074
1.0348095394238734	7596.0	37643299
1.0349635834641466	7707.0	37477246
1.03504239864951	7753.0	37618017
1.0354308077195165	7692.0	37592524
1.0355142232660317	7744.0	37659541
1.0356792392327576	7437.0	37657783
1.0356913061294968	7726.0	37558484
1.0358436932232165	7642.0	37557005
1.0358550719828772	7440.0	37631902
1.0358652696007784	7760.0	37621073
1.0358735053861314	7343.0	37560840
1.0360410815739298	7925.0	37574687
1.0361251071851	7849.0	37706259
1.0364271401751144	7642.0	37527833
1.0364430111180192	7683.0	37665584
1.0366955230553372	7698.0	37628919
1.0367109359509843	7449.0	37529959
1.0367213698669622	7541.0	37599155
1.036723619169747	7961.0	37586795
1.0368426655457066	7629.0	37580930
1.0369306420280884	7639.0	37545101
1.0370648457486866	7667.0	37603169
1.0371390824630822	7664.0	37637513
1.0372980640886982	7768.0	37589136
1.0374162466140395	7656.0	37508979
1.037492493335487	7731.0	37632197
1.0376068347807768	7760.0	37629041
1.0376579485112298	7742.0	37542915
1.0377840785727437	7568.0	37668260
1.037795948405492	7509.0	37607022
1.0377978157821446	7529.0	37651737
1.0378569912962563	7697.0	37604812
1.037938925714054	7665.0	37588984
1.0380253118374303	7537.0	37589115
1.0381430550383988	7739.0	37572892
1.0383537604596518	7572.0	37549683
1.0383856984455395	7938.0	37493111
1.0383926579035279	7470.0	37649323
1.03846615667684	7606.0	37611398
1.0385269208273509	7882.0	37619954
1.0387426740030778	7831.0	37581361
1.0391303961638845	7509.0	37515046
1.0392003727241923	7743.0	37526375
1.0392402298384669	7992.0	37512871
1.0393441189632004	7625.0	37571131
1.0393667496343386	7245.0	37568601
1.0394673117224231	7867.0	37584006
1.0394948349550328	7561.0	37601046
1.0394992038917823	7554.0	37571786
1.0398913410814554	7560.0	37520062
1.0400403682294033	7655.0	37515521
1.0400753909505025	7601.0	37566460
1.040086075684398	7528.0	37677267
1.0401566774104078	7699.0	37579749
1.0401676402214206	7796.0	37594077
1.0402481851824876	7402.0	37594052
1.0402828605180856	7547.0	37586468
1.040355296782843	7498.0	37458223
1.0403584412018825	7371.0	37551019
1.040509147813772	7560.0	37587323
1.0405760349104656	7577.0	37594276
1.0408409575283621	7976.0	37555023
1.0408439453085068	7642.0	37556842
1.0410178492691593	7408.0	37540975
1.0410569172345363	7694.0	37579833
1.041186976341091	7428.0	37602262
1.0412770919828809	7694.0	37647181
1.0413548796804208	7810.0	37557299
1.04144757773382	7711.0	37577233
1.0416379735757555	7814.0	37566193
1.0416380307490276	7742.0	37631239
1.0417176935519301	7708.0	37644794
1.0419562455078135	8185.0	37576603
1.0419812705929912	7847.0	37533911
1.0423522613499985	7569.0	37562811
1.042546271977647	7921.0	37585074
1.0426199037919233	7558.0	37522467
1.0426394176425735	7419.0	37516272
1.0427569506686465	7722.0	37505721
1.0428141463951237	7769.0	37523564
1.0428747461319212	7800.0	37565230
1.0431794702706605	7517.0	37508455
1.0433138582358343	7568.0	37593793
1.0434379836465086	7887.0	37487553
1.0435163624515882	7830.0	37546246
1.043788859654303	7880.0	37536430
1.0440306911482296	7654.0	37540787
1.0441375908348431	7685.0	37543840
1.0442203313552736	7704.0	37553886
1.0444380114099052	7531.0	37522317
1.0444494558976527	7695.0	37566890
1.044704825503799	7754.0	37523159
1.0447088955003316	7691.0	37523063
1.0447195381453018	7580.0	37563090
1.0447517988272228	7769.0	37568359
1.0448512400481416	7626.0	37496158
1.044947587872578	7729.0	37588599
1.0449586853287154	7782.0	37508506
1.044984644336569	7858.0	37529226
1.0450459178126046	7791.0	37603945
1.0451087853622738	7657.0	37565239
1.045139282674131	7683.0	37523560
1.0451453564481321	7792.0	37556668
1.0451662767817278	7686.0	37579405
1.0451770379590206	7737.0	37542543
1.0452689506335415	7943.0	37560912
1.0452991628606676	7526.0	37531526
1.0453656866568153	7886.0	37557923
1.045385421521788	7748.0	37549813
1.0454412525020642	7741.0	37555588
1.0459494136987586	7721.0	37507898
1.0460577815311891	7717.0	37527412
1.0460717970687263	7838.0	37502632
1.04611215395061	7572.0	37534562
1.04627270075236	7710.0	37511525
1.0464320126890754	7906.0	37569164
1.04652919752197	7751.0	37483180
1.0465851689939991	7785.0	37563038
1.0466927309050524	7777.0	37519177
1.0469219725338588	7884.0	37519150
1.0470210194827674	7648.0	37569032
1.0471231693131684	7622.0	37538778
1.0471577607780893	7783.0	37469934
1.047159551584102	7787.0	37510900
1.0475942002468088	7792.0	37478263
1.0477762341976136	7822.0	37567464
1.0479661050141489	7413.0	37574160
1.0479701041295415	7530.0	37562943
1.048056049996852	7853.0	37465990
1.048166478886276	7485.0	37513101
1.0482239541670215	7747.0	37513823
1.048438059506728	7380.0	37518416
1.0484471469129144	7654.0	37602037
1.0486204285049685	7960.0	37541622
1.048672510964778	7659.0	37413515
1.0486918003754455	7842.0	37523707
1.048800393910425	7590.0	37500976
1.0489442539527514	7533.0	37521334
1.0490177579928313	7500.0	37562506
1.0490696506407329	7598.0	37433692
1.0491186981045848	7610.0	37549778
1.0491761566794335	7454.0	37529291
1.0492400623807288	7599.0	37519148
1.0492402126003193	7559.0	37536602
1.0493068079286074	7733.0	37462484
1.0494196011401071	7647.0	37474345
1.0496292898095725	7667.0	37525522
1.049633890266703	7762.0	37404150
1.049772387428622	7716.0	37487223
1.0497726967343004	7667.0	37550827
1.0498055104758932	7928.0	37539399
1.0498374809090365	7703.0	37505929
1.0498610073533656	7523.0	37491001
1.0500381084406665	7749.0	37486154
1.0500937985619845	7828.0	37469919
1.05032775280016	7641.0	37479585
1.050431048871995	7464.0	37460082
1.0504831242912278	7782.0	37509886
1.0505627234913923	7608.0	37517676
1.0506182016417756	7606.0	37524796
1.0506245107888974	7554.0	37452187
1.0507656670631609	7559.0	37512102
1.0507712389881991	7549.0	37477525
1.0508192869465107	7685.0	37473826
1.0509476450875894	7689.0	37561454
1.051070524657506	7332.0	37513929
1.0511110661330365	7705.0	37437810
1.051140864947446	7673.0	37500916
1.0512050318865998	7773.0	37501004
1.051213007047946	7570.0	37429907
1.051229728472804	7473.0	37519845
1.0512336326086342	7819.0	37490934
1.0512418671363621	7802.0	37408729
1.05135536370799	7677.0	37480487
1.0513652664261617	7809.0	37567515
1.0513989184501955	7907.0	37546854
1.0516248495854632	7790.0	37503199
1.0516547577567712	7768.0	37523966
1.0517922727257147	7993.0	37444321
1.051829289763995	7715.0	37459092
1.0519558580576822	7819.0	37487333
1.052009143924416	7518.0	37378672
1.0520367364372454	7584.0	37487485
1.052104271105185	7448.0	37511173
1.0521458678223423	7743.0	37535940
1.0522111149296591	7844.0	37512645
1.0522380754630798	7769.0	37515766
1.0522778818562253	7847.0	37415710
1.0524902365482272	7726.0	37525622
1.0525156325235328	7385.0	37482337
1.0526525783952274	7760.0	37447107
1.0529342084334306	8000.0	37453338
1.0530949396417362	7907.0	37504021
1.0533829673841846	7873.0	37498290
1.0534743801165505	7684.0	37475089
1.053505967489187	7752.0	37475970
1.0536293033636932	7677.0	37512800
1.053678674533909	7327.0	37452437
1.0536899694614807	7593.0	37493715
1.0537045817221875	7733.0	37516468
1.0537204035213907	7518.0	37424071
1.0539658679359385	7669.0	37500953
1.054194951866865	7663.0	37475270
1.0543271546409296	7754.0	37488672
1.0544445997239509	7944.0	37437450
1.054501189623759	7665.0	37518088
1.0545446835661751	7710.0	37448023
1.0546081043304014	7596.0	37508713
1.054709661618388	7708.0	37474302
1.0548104496005313	7486.0	37500155
1.0548144359224816	7687.0	37452733
1.0549334323903483	7674.0	37409121
1.0550037948173208	7399.0	37412923
1.0550876358191066	7646.0	37418759
1.0551260839415564	7722.0	37468594
1.0551307920359625	7710.0	37563438
1.0552176964253652	7963.0	37539677
1.0553200361952133	7625.0	37372191
1.0553498149403877	7853.0	37468514
1.0554384104084988	7745.0	37351682
1.0554558998209098	7871.0	37481248
1.0554691969377783	7660.0	37386702
1.0554780304653453	7761.0	37430811
1.055596213070488	7820.0	37577465
1.055688107082688	7523.0	37531851
1.0557004961793854	7768.0	37500774
1.055724445754437	7717.0	37456786
1.0557566810062935	7614.0	37490304
1.0557616878113942	7736.0	37439947
1.0557755254170806	7547.0	37505060
1.0559151066960115	7609.0	37444985
1.0559272528701331	7703.0	37427478
1.0562219712972505	7618.0	37459203
1.0563649539633615	8123.0	37417609
1.0565263337701438	7637.0	37436407
1.056579455964708	7928.0	37390770
1.056692529231306	7611.0	37413924
1.056772704495978	7521.0	37443555
1.0568920250628746	7388.0	37432467
1.0569266435964588	7656.0	37450918
1.0569986289601832	7723.0	37433360
1.0571356232628788	7726.0	37425690
1.0571525266982014	7545.0	37471628
1.0572235707602768	8061.0	37458132
1.0573798835643968	7666.0	37475671
1.0574064761335658	7508.0	37529408
1.0576163177032902	7521.0	37442655
1.0576458347966569	7749.0	37447503
1.0576783449319471	7690.0	37409582
1.05772392356734	7539.0	37450222
1.0577702190889102	7696.0	37382620
1.057821817930524	7574.0	37432463
1.0579232214133945	7958.0	37445879
1.0579544626217636	7748.0	37431550
1.0579975944584326	7740.0	37444027
1.0580639776988834	7808.0	37431666
1.0581075176157002	7698.0	37387270
1.0581296525545767	7782.0	37442147
1.0582163227591996	7781.0	37515642
1.0582390671456268	7479.0	37358725
1.0583324234221765	7754.0	37451919
1.0584093448034642	7653.0	37418738
1.0584367891601123	7798.0	37427586
1.058469886925376	7695.0	37425824
1.0584712689433855	7694.0	37426200
1.058519207954681	7906.0	37444794
1.0588594029132046	7656.0	37432146
1.0589052507421512	7764.0	37443762
1.058992142924699	7582.0	37486345
1.0590087902940089	7672.0	37446305
1.0592272855370362	8013.0	37435902
1.0593315346840346	7864.0	37388399
1.0593346865785445	7304.0	37322957
1.0593427507015325	7620.0	37438490
1.0593715692245822	7604.0	37455441
1.0594989719839472	7681.0	37425331
1.0595967397768449	7583.0	37420970
1.059674365441322	7707.0	37442676
1.060102142020089	7736.0	37364750
1.0601411149955444	7719.0	37423691
1.0601812808000912	7700.0	37479255
1.060200117266152	7773.0	37435421
1.0602923661678656	7689.0	37391944
1.0604671196180333	7679.0	37367856
1.0606763607444365	7779.0	37419576
1.0606812583022929	7388.0	37284310
1.0608614882465537	7692.0	37400136
1.0608930734986124	7510.0	37484872
1.0608966671388511	7328.0	37411311
1.0609575480696922	7721.0	37490244
1.0611680712759894	7938.0	37353497
1.0612517224667328	7462.0	37404899
1.0613194759100022	7690.0	37386352
1.0613746120956655	7646.0	37453304
1.0614414705365935	7736.0	37397169
1.0614460433498114	7510.0	37443708
1.0615982005996083	7526.0	37451167
1.061671882823584	7684.0	37461775
1.0617482844942123	7804.0	37401511
1.061830401341355	7766.0	37411618
1.0620052019727253	7584.0	37400458
1.0620185424371185	7691.0	37323751
1.0620864689982918	7599.0	37426805
1.0621062171927755	8025.0	37437725
1.0623009411577375	7668.0	37493315
1.062340957082056	7563.0	37383762
1.0623607159683432	7877.0	37440908
1.062534310566518	7682.0	37439070
1.0626253802822905	7523.0	37473905
1.0626261660102156	7741.0	37431430
1.0627887811655348	7541.0	37430447
1.0628255741005834	7685.0	37369917
1.0628414197410463	7812.0	37429744
1.0628421499892613	7687.0	37406224
1.062986786760812	7572.0	37403655
1.0629999063501026	7630.0	37364300
1.0630315528229242	7521.0	37301706
1.0631996753710222	7604.0	37463650
1.0633066260460375	7689.0	37353651
1.063324239093571	7578.0	37412155
1.063495720581484	7957.0	37362693
1.063501564277484	7679.0	37398028
1.0635119526427124	7927.0	37380726
1.0635220785852528	7967.0	37415288
1.0635275729140217	7828.0	37429698
1.0637369870424758	7921.0	37386789
1.0640218016938745	7652.0	37427041
1.0640304903235545	7636.0	37394363
1.0641526695237182	7571.0	37304751
1.0643445478401659	7836.0	37360585
1.0645119715306692	7394.0	37449157
1.0646939770082922	7899.0	37416037
1.0647016731638712	7702.0	37421974
1.0647620662567825	7464.0	37385759
1.0648249228653293	7805.0	37476344
1.064839399406848	7682.0	37466540
1.0648753873448604	7840.0	37421074
1.0650184924740334	7924.0	37464633
1.0651767804084873	7753.0	37420076
1.0652266316926369	7786.0	37483402
1.0652588141212995	7650.0	37375157
1.0652748793239728	7459.0	37421832
1.0652840051697967	7668.0	37380574
1.0654244200928438	7500.0	37453856
1.0654267565755489	7713.0	37366054
1.0654351059920506	7518.0	37431895
1.0655886639946606	7813.0	37339327
1.0656085059253853	7647.0	37382364
1.065812688284557	7798.0	37402161
1.0658930646588267	7673.0	37394781
1.065911517842686	7812.0	37302083
1.0660462734628848	7642.0	37386208
1.0660983796635473	7622.0	37286103
1.066148095632622	7677.0	37334036
1.0661615209860134	7625.0	37445088
1.0661798633867992	7749.0	37410199
1.0662066094034914	7562.0	37444729
1.0662300663655402	7813.0	37371048
1.0662430037716166	7640.0	37365886
1.0664229173306774	7711.0	37419953
1.0664487716948947	7816.0	37357637
1.0664719762301458	7709.0	37408403
1.0665084188110845	7673.0	37317670
1.0669032059863568	7899.0	37379295
1.066903513186117	8172.0	37417137
1.0669875956323391	7408.0	37417078
1.067211832039478	7787.0	37383513
1.0672692666383825	7759.0	37423665
1.0673688609475458	7520.0	37383945
1.067429023828221	7837.0	37414259
1.0675256686128471	7611.0	37344031
1.067570542830491	8085.0	37378102
1.0678109417687662	7610.0	37337604
1.0679060533128242	7943.0	37379277
1.068026003871016	7857.0	37440760
1.0680436872363666	7916.0	37453395
1.0681081459622723	7762.0	37350812
1.0683741311053625	7785.0	37458929
1.0684203740449991	7546.0	37346391
1.0684218211359289	7674.0	37329718
1.0684314130137986	7689.0	37373983
1.0684871449234348	7620.0	37402444
1.068602958173654	7938.0	37361512
1.0686797741655123	7657.0	37360768
1.0687219099886758	7628.0	37330883
1.0687730401949789	7574.0	37318418
1.0687974454467688	7701.0	37385522
1.068829054350913	7721.0	37416729
1.069035317606727	7604.0	37403366
1.0690382877891187	7757.0	37339917
1.0692106303563151	7604.0	37313684
1.06942769758068	7694.0	37379850
1.0694737279345174	7843.0	37308126
1.069543947152912	7785.0	37387641
1.0695660607619863	7387.0	37338085
1.070117055498626	7410.0	37333548
1.0701224282610164	7803.0	37342855
1.0702659475756868	8069.0	37358440
1.0705230284583007	7831.0	37354614
1.0706766602116664	7692.0	37330439
1.0707410501603207	7733.0	37285568
1.0708762367467697	7631.0	37355786
1.071029277205924	8002.0	37345121
1.071220946217927	7792.0	37230991
1.0712620971687183	7550.0	37237510
1.0713192845767758	7590.0	37405231
1.0714031472195276	7818.0	37375748
1.0714101854525484	7745.0	37302661
1.0715597744872114	7684.0	37315139
1.071626286208034	7751.0	37336515
1.071714422382256	7916.0	37342759
1.0717453674341837	7729.0	37327733
1.071861305390547	7852.0	37290962
1.0718697837080673	7629.0	37419817
1.071915987563308	7863.0	37293234
1.0719634560372084	7731.0	37398090
1.072023152016332	7533.0	37349460
1.072094985245419	7463.0	37297742
1.072218276041827	7606.0	37361600
1.0722772898179476	8015.0	37339548
1.0724196776796482	7503.0	37386509
1.0724861123602945	7809.0	37258995
1.072633627605605	7314.0	37359541
1.0726396946771342	7512.0	37380711
1.0726510025860094	7507.0	37360267
1.0729106449677253	7497.0	37342108
1.0729943865252147	7795.0	37279764
1.0730055785092671	7908.0	37364868
1.0731497234155205	7771.0	37312432
1.0732217481396962	7834.0	37366502
1.0732422512935116	7872.0	37238172
1.0732443323994236	7690.0	37354851
1.0733079927727047	7786.0	37292952
1.0733952567840268	7627.0	37350346
1.0735919411677433	7565.0	37330300
1.0738582912649473	7556.0	37383845
1.0739608134762209	7958.0	37322394
1.0741229963695966	7702.0	37380481
1.0742638497919517	7531.0	37385693
1.0742990096215268	7743.0	37227570
1.0743981930254678	7707.0	37167072
1.0744581831167437	7669.0	37298101
1.0746876465931652	8011.0	37272195
1.0748280801551058	7915.0	37379415
1.0748346143552892	7621.0	37306969
1.074999026828324	7878.0	37411235
1.0750844347239623	7453.0	37294915
1.0754028990933595	7667.0	37352434
1.0756561497354342	7832.0	37264076
1.075751426084964	7414.0	37252924
1.0758721693378184	7866.0	37265610
1.075974540166626	7658.0	37316122
1.0760129459798364	7753.0	37230461
1.0761145939056025	7754.0	37400817
1.0762823527262375	7646.0	37377166
1.0763315865922272	7803.0	37365801
1.0763361910775209	7764.0	37327616
1.0763951379406005	8038.0	37231275
1.0764376294454794	7622.0	37301065
1.0766285514570386	7837.0	37338763
1.0767165813927282	7601.0	37220592
1.0768330464297728	7381.0	37365275
1.0769286617762543	7991.0	37351558
1.0770855353070772	7853.0	37378397
1.077581260604676	7537.0	37282954
1.0776132857718628	7884.0	37318080
1.0777128687433704	7632.0	37248502
1.0777425652829615	7695.0	37268319
1.0777887792527383	7603.0	37238596
1.0779624809876678	7655.0	37312550
1.0781011605271449	7748.0	37316672
1.0781120313637829	7717.0	37290004
1.0781940930113156	7675.0	37192145
1.0782641608663837	7658.0	37289672
1.0782713029967923	7991.0	37321291
1.0784049741161903	7799.0	37263895
1.0784669195728855	7695.0	37324578
1.078542190877016	7692.0	37267244
1.0785461794632476	7667.0	37333649
1.0786577116956588	7686.0	37346855
1.0787054047662523	7951.0	37263062
1.078756047346079	7969.0	37285050
1.0788657759892986	7800.0	37411150
1.0789160310564734	7593.0	37216501
1.0789507916426946	7793.0	37240966
1.0789719963761333	7789.0	37306832
1.0789856528972717	7895.0	37276226
1.0791132830252668	7577.0	37154825
1.079133867863745	7989.0	37348131
1.0793570162208628	8072.0	37252451
1.079543913588298	7588.0	37342057
1.079669159102557	8094.0	37229289
1.0797376914687298	7524.0	37210340
1.0798105089393482	7762.0	37234051
1.0804147351623052	7561.0	37245518
1.0805623745906179	7778.0	37325105
1.08060028663043	7770.0	37229006
1.0806020526149882	7981.0	37271864
1.0807136509056072	7683.0	37167832
1.08077695462137	7524.0	37326249
1.0809246088015487	7798.0	37220231
1.0809845133406677	7744.0	37229105
1.0810161335157022	7715.0	37318241
1.0811265161579118	7946.0	37192861
1.0812540735520109	7500.0	37222887
1.0812553582927134	7603.0	37233083
1.0812752218575807	7539.0	37301083
1.0813800566534488	7957.0	37290081
1.0816951885914126	7524.0	37290543
1.0817534176822616	7767.0	37263341
1.0817610858306632	7454.0	37254917
1.0818768668278635	7592.0	37259141
1.081966110810785	7718.0	37168151
1.0820369662369045	7715.0	37241724
1.0824839304345626	7948.0	37190420
1.082511887715622	7602.0	37263163
1.082556944373405	7729.0	37281510
1.0825713276843765	7668.0	37274336
1.0826175824571065	7749.0	37289945
1.0826774484512378	7688.0	37179085
1.082729999599663	7587.0	37257591
1.0827515762192803	7499.0	37184902
1.0828267064030448	7668.0	37165845
1.0829065003213671	7693.0	37170417
1.0829523936604453	7480.0	37246541
1.0830264978401267	7472.0	37294128
1.08322820016043	8171.0	37268735
1.0832538880264633	7653.0	37256689
1.0834514263602504	7798.0	37291717
1.0835543693059426	7866.0	37184517
1.0837295990724274	7751.0	37285696
1.0838735933318784	7632.0	37205636
1.084063326930807	7492.0	37311247
1.0840812898805658	7731.0	37198495
1.0841746697827688	7607.0	37229233
1.0844020550461155	7504.0	37221557
1.084413524010401	7675.0	37201824
1.0844155813094691	7801.0	37239340
1.0845425665815724	7579.0	37143670
1.0845429826420183	7767.0	37188079
1.084771597745226	7885.0	37220682
1.084934393096464	7795.0	37242314
1.085032559347347	7681.0	37183187
1.085183670233823	7558.0	37246824
1.0852796410844054	7565.0	37299609
1.085378434197942	7702.0	37279025
1.0855679317723712	7656.0	37211494
1.0855877812234518	7598.0	37245971
1.085637012630534	7893.0	37187718
1.085792295362928	7740.0	37195263
1.0860273483095075	7573.0	37192032
1.0861449308162414	7667.0	37263786
1.0861815380496933	7572.0	37280250
1.0864524715317725	7687.0	37155413
1.0865988873301895	7547.0	37262084
1.086643305617794	7886.0	37195278
1.0867252542960206	7779.0	37279703
1.0867587376024492	7568.0	37190232
1.08678184069551	7844.0	37171402
1.0868746680239725	7663.0	37309438
1.087046076154374	7752.0	37183094
1.0870749249416425	7419.0	37237432
1.0870971533224318	7521.0	37193348
1.0871367738837665	7887.0	37285767
1.0871773189161078	7822.0	37188928
1.087177821143688	7763.0	37296420
1.0873935919309217	7807.0	37351479
1.0874153007684524	7814.0	37188840
1.0875715323664146	7831.0	37209468
1.0877342712077729	7765.0	37219815
1.0877594677858196	7525.0	37203476
1.087870951715336	7468.0	37149509
1.0879473853965174	7686.0	37238898
1.087995475591749	7734.0	37185856
1.0880169307886485	7673.0	37190289
1.0880473678203777	7591.0	37235793
1.0881443069751728	7611.0	37233530
1.0881975387423029	7612.0	37151863
1.088525045990221	7763.0	37163999
1.0887354213277851	7600.0	37239739
1.0887665593058091	7842.0	37191535
1.0889773296322294	7548.0	37157360
1.088992955529566	7538.0	37102618
1.0890879795404351	7947.0	37159589
1.0892151308808464	7468.0	37173701
1.0894776076039476	7685.0	37131914
1.089516234973603	8030.0	37206218
1.0895725006212071	7622.0	37213272
1.0895960438731809	7612.0	37235014
1.0896372903691944	7621.0	37156038
1.0896818160973492	7655.0	37170875
1.08979346681249	7874.0	37223289
1.0898954686737952	7638.0	37236812
1.0903493375898616	7865.0	37101684
1.0903733801587672	7717.0	37224463
1.0908004691705728	7606.0	37180335
1.0908736593921056	7584.0	37177853
1.0909893942046032	7684.0	37273688
1.0910544848164725	7780.0	37152877
1.0911016473105686	7476.0	37215687
1.0911090895833029	7575.0	37122154
1.09111522130543	7704.0	37077431
1.0912704239995876	7680.0	37240134
1.0918027255232057	7626.0	37233605
1.0919367069585235	7478.0	37090886
1.0919839746672642	7801.0	37173043
1.092019789520528	7600.0	37146244
1.0921326532992541	7712.0	37142569
1.0921489324829312	7801.0	37130206
1.092187720158078	7470.0	37196167
1.0921955460122714	7639.0	37133466
1.092299254981847	7745.0	37195022
1.0923019482795024	7765.0	37147276
1.092455100638968	7730.0	37238962
1.0924882189297294	7537.0	37153061
1.092510529828849	7868.0	37201549
1.0925149923092017	7652.0	37179315
1.0928815187784138	7984.0	37158912
1.0928968321212458	7639.0	37184977
1.0929792393284037	7723.0	37194248
1.093005454226559	7626.0	37136520
1.0930590094478283	7840.0	37111728
1.0931753422042514	7933.0	37166324
1.09329060853797	7899.0	37115288
1.0934585264459993	7735.0	37166507
1.0934595388807336	7667.0	37113746
1.0935759029859695	7840.0	37234846
1.0936324390289431	7569.0	37115791
1.0937405438022652	7642.0	37164058
1.0937511833846334	7525.0	37168264
1.0939481487918896	7627.0	37185798
1.0940869017378343	7691.0	37223795
1.0941229482784889	7669.0	37088287
1.0941564241001305	7395.0	37076030
1.0944517233752018	7708.0	37189301
1.0950090086799638	7598.0	37176562
1.0950580658612423	7612.0	37053633
1.0951039013533002	7632.0	37159947
1.0952689277455177	7631.0	37157117
1.0953264497864637	7877.0	37169229
1.0954390480450535	7946.0	37167438
1.0955576088263337	7206.0	37144720
1.0955953574523387	7716.0	37206097
1.0959825276922877	7771.0	37141105
1.0960971560268271	7843.0	37213817
1.0961539625238494	7839.0	37207241
1.0962077976767497	7839.0	37124948
1.0963106551210702	7856.0	37111517
1.0963274993110763	7706.0	37132495
1.0963991076718231	7417.0	37180902
1.0964256966616657	7892.0	37080903
1.096608974382726	7638.0	37190465
1.0967966483808564	7567.0	37040715
1.096818267360821	7611.0	37190168
1.0968220970353706	7754.0	37191103
1.0968888445386318	7616.0	37238675
1.0968980881102233	7812.0	37150566
1.0969255920851864	7671.0	37121790
1.0969843524647755	7522.0	37221047
1.097208827921382	7763.0	37212674
1.0973066339996649	7724.0	37103871
1.0973729658255196	7901.0	37112579
1.0973936893598366	7737.0	37109345
1.0974355188736094	7930.0	37147866
1.0974826045166488	7914.0	37157216
1.0974919112348012	7528.0	37058625
1.0975549627022276	7770.0	37094312
1.0975660685520583	7467.0	37093416
1.0976004842575184	7694.0	37105110
1.098049901697188	7659.0	37164528
1.0980760630668782	7708.0	37041004
1.0983517924721111	7758.0	37132024
1.098376807704164	7702.0	37032929
1.0984285337112034	7574.0	37060655
1.0985608853073567	7636.0	37100749
1.0986934764544567	7669.0	37189663
1.0987753000824427	7780.0	37053612
1.0990551433972202	7641.0	37170536
1.0990930098352534	7724.0	37158926
1.0992166964726438	7792.0	37089062
1.0992980480578916	7875.0	37184937
1.0993362117131713	7762.0	37169641
1.099360095860871	7886.0	37118245
1.0994226556783884	7782.0	37141811
1.0996289859869317	7905.0	37122282
1.0996393505397113	7616.0	37080344
1.0997682681036138	7482.0	37183433
1.1000658279383335	7818.0	37125475
1.1000718043455209	7993.0	37150299
1.1002140905439852	7540.0	37103304
1.1004798261571185	7913.0	37171910
1.1005147873637573	7531.0	37121539
1.1005252013109292	8046.0	37128179
1.1006831895726683	7768.0	37153835
1.1007269054370856	7530.0	37077169
1.1007936358754398	7781.0	37037426
1.1008735594976529	7629.0	37055424
1.1009354880414557	7738.0	37093419
1.1012083855142742	7759.0	37057316
1.101223418093711	7727.0	37075030
1.1014309468234085	7866.0	37058168
1.1014364572503024	7616.0	37042409
1.1014765124318184	7479.0	37101915
1.1015935374665309	7738.0	37078392
1.1017168585222703	7790.0	37157295
1.1022018299979244	7858.0	36992933
1.1022557411783158	7605.0	37029334
1.102345960008276	7780.0	37006916
1.1025158984560004	7609.0	37090043
1.102534204321734	7803.0	37119329
1.1025420785158626	7709.0	37133792
1.102622378779416	7845.0	37116248
1.1028447534681791	7790.0	37058850
1.1031186953284629	7853.0	37096277
1.1033625931381443	7793.0	37045484
1.1033634976232023	7610.0	37030600
1.1035608563738049	7645.0	37070842
1.1035891129230753	7569.0	37069180
1.1036488791267036	7599.0	37006753
1.1037298922683538	7591.0	37149734
1.1037310390084922	7842.0	37099479
1.1038297778054853	7484.0	37057763
1.1038521593164032	7541.0	37031873
1.1040886031334471	7547.0	37048065
1.1041813630926764	7852.0	37063025
1.1042019575786428	7788.0	37002875
1.1042888188035858	7674.0	37129599
1.1043069114652984	7643.0	37065472
1.1045985758691648	7791.0	37067722
1.1045987667575798	7723.0	37046417
1.104662271407275	7605.0	37056111
1.1046978351896108	7693.0	37127931
1.1047272374230557	7647.0	37056871
1.1047732919726978	7848.0	37143599
1.1048030204216914	7829.0	37079082
1.1048319204600596	7545.0	37054592
1.1049038918681116	7495.0	37030403
1.1049342976898449	7880.0	37021582
1.1054621858266898	8018.0	37118731
1.1055833344613708	7898.0	37011243
1.1059372988661378	7601.0	37091936
1.1059871980815252	7897.0	37057275
1.1060453928398721	7497.0	37101540
1.106100078663554	7783.0	36976131
1.106114063326426	7921.0	37127148
1.1061280234886324	7575.0	37179259
1.1061528234117604	7572.0	37009561
1.1062065653475337	7798.0	37081736
1.1062771968204002	7614.0	37031892
1.1063909717718343	8016.0	37052054
1.1064182392358508	7785.0	37094670
1.10648318291251	7556.0	36974628
1.1065403546624637	7980.0	37068195
1.1065912626197552	7496.0	36975834
1.106869222386477	7875.0	37013365
1.1069088048468725	7621.0	36993497
1.1069765228593766	7520.0	37054386
1.1073532470683392	7673.0	37098448
1.1073967086338827	7574.0	37000240
1.1074321972627534	7729.0	37075586
1.107619476670699	7541.0	37033808
1.1079544891354642	7598.0	36969504
1.1079955558645418	7861.0	37088750
1.1080138050534578	7651.0	37117261
1.1080472981485991	7775.0	37041141
1.1081617071704026	7608.0	37107256
1.108219925919648	7845.0	37060678
1.1082221517564474	7729.0	37009923
1.1082886142751338	7607.0	37063064
1.1083912612843339	7475.0	36991659
1.1086831996687887	7728.0	37120068
1.1087577098185843	7825.0	37050251
1.1087778817584977	7409.0	37071507
1.108978154654289	7462.0	37051400
1.1089812674071409	7618.0	37064510
1.108989560020682	7794.0	37055036
1.1090699863783111	7919.0	37039817
1.1091804379757155	7999.0	36988900
1.109294075798945	7719.0	37097330
1.109350396980146	7620.0	36990372
1.1093575984694917	7892.0	36977236
1.1095088975422511	7880.0	37055351
1.1097252521121002	7415.0	36908674
1.1098984738636308	7904.0	37039947
1.1099182473956637	7606.0	37168436
1.1099568287548405	7927.0	37098378
1.1100029286411621	7726.0	37003820
1.1100487914159505	7389.0	37089975
1.1101754211819084	7889.0	36937730
1.110293745629727	7842.0	36989116
1.1103493502805064	7847.0	37024325
1.110584253129481	7732.0	36935371
1.1106442318710728	7508.0	37027127
1.1107842452660839	7733.0	36978015
1.1108143202208092	7846.0	36985124
1.1108852796261606	7664.0	36962298
1.1109183776823621	7686.0	37031672
1.110923881081333	7743.0	36945039
1.1109881014251346	7902.0	37107958
1.1110584022873446	7735.0	37083448
1.111068357584383	7643.0	37017852
1.1111195801481162	7650.0	37018866
1.1111253624077568	7788.0	36990803
1.1112123477388869	7514.0	37029046
1.1112302709415414	7878.0	37042738
1.1118306971112415	7835.0	36993567
1.1118514872289378	8017.0	36958835
1.1119222681198278	7722.0	36919050
1.1119910249516938	7683.0	37048204
1.1120706433294294	7484.0	37019062
1.1121586158489771	7605.0	36977356
1.1123451480828364	7781.0	37074635
1.1124363828221249	7686.0	36984237
1.1124416172726206	7974.0	37037042
1.1124688831491591	7776.0	36986923
1.1125660360616658	7932.0	36959458
1.1126906198585815	7784.0	37050346
1.112746752488904	7735.0	36972126
1.112790596585628	7801.0	37038445
1.1128711648042258	7757.0	36873778
1.1130595212720475	7676.0	37041267
1.113062495974957	7738.0	36930491
1.1130765999369472	7852.0	37006411
1.1132566778149646	7644.0	37007440
1.1132708707177548	7818.0	37049035
1.1132740369173906	7592.0	36971586
1.11329311310025	7579.0	36942265
1.113363575476931	7502.0	37046187
1.1134536313478325	7583.0	37080971
1.1135309857231697	7863.0	36946257
1.1137789536350642	7968.0	36976572
1.1139291907198114	7652.0	37027067
1.1141793466929486	7641.0	37021847
1.1141861864508815	7774.0	36985147
1.1142424224765044	7620.0	36984501
1.114471713784288	7655.0	36985081
1.1145192891860258	7663.0	37138495
1.1146490649312386	7488.0	36916751
1.114650856430572	7654.0	36945219
1.1147087983778852	7671.0	36939985
1.114992083859144	7410.0	36963140
1.1151552564133014	7887.0	37075686
1.115287113869897	7622.0	37077018
1.1152871617095714	7896.0	37052424
1.1153998051047629	7557.0	36998134
1.1156424873736508	7857.0	36986102
1.1156976184192091	7764.0	36968709
1.115774163412536	7878.0	37042786
1.115901207307228	7671.0	37038365
1.1159872289124375	7793.0	37003752
1.116123505348012	7940.0	37037933
1.1162217915559949	7775.0	37058317
1.1162816902012502	7663.0	36969710
1.1162948519006308	7689.0	37112561
1.1163065633103688	7534.0	37013365
1.1163492105074435	7595.0	36964368
1.116440307617895	7797.0	36995741
1.1165743223713622	7757.0	36977680
1.11668154499348	7694.0	36902364
1.1167191891520578	7602.0	37054275
1.1168097164530035	7799.0	37061663
1.1169431809625343	7635.0	37062534
1.1170954053766078	7896.0	36935821
1.117097754662418	7681.0	36962381
1.1175432914193053	7664.0	37028277
1.117643877517843	7790.0	36888080
1.1179340269858824	7793.0	37029228
1.1180800210330446	7541.0	36924203
1.1180893637347302	7711.0	37044195
1.1181634800581115	7639.0	36923611
1.1182509855598213	7624.0	37012732
1.1182686091605545	7854.0	36985408
1.1182988256653994	7868.0	37035395
1.118345698780444	7818.0	36894960
1.1183595094205263	7729.0	36922217
1.1184768656468738	7633.0	36984543
1.1185067025901276	7629.0	36927009
1.1185772847909925	7611.0	36908739
1.1187984017495096	7767.0	36928866
1.1189273611248036	7672.0	36999289
1.118987623138182	7699.0	36953064
1.1193619265220371	7953.0	36978960
1.1194880783190866	7639.0	36979067
1.1194982000080869	7686.0	36856031
1.1196279163122382	7720.0	36915090
1.1196564367094466	7668.0	36994592
1.1196864363400252	7630.0	36973365
1.119816564054548	7804.0	37025659
1.1198565373728002	7684.0	36932936
1.1198582953547158	7760.0	36896837
1.1201257166579508	7662.0	36849151
1.1201811773026884	7718.0	36945166
1.1203199504513908	7410.0	36952892
1.1204293460003123	7888.0	36899372
1.1204581115122585	7618.0	36912369
1.1205044641084103	7701.0	36798991
1.1205475951917667	7665.0	36885547
1.1210233118198527	7825.0	36895200
1.1210959459858474	7787.0	36966406
1.1210995845325535	7706.0	36964745
1.121101836871618	7944.0	36940232
1.1211552104096392	7507.0	36903618
1.1212725814604252	7578.0	37017095
1.1213971820052442	7705.0	36897985
1.1215734901894971	7657.0	36881804
1.1216410471216092	7581.0	36846297
1.121800518317929	7787.0	37015932
1.1218605305920757	7650.0	36851281
1.1219877675944447	7801.0	36963632
1.1220361473661398	7717.0	36870675
1.1220524110524022	7718.0	36935132
1.1220878016651388	7614.0	36959351
1.1221046225549791	7794.0	36836976
1.1221766048410908	7560.0	36878555
1.1223591654084983	7741.0	36847140
1.1224226922974363	7647.0	36987583
1.1224338087344967	7379.0	36953935
1.1224634087015013	7817.0	36937604
1.1225171533920888	7945.0	36965387
1.1225231069281545	7894.0	36744116
1.1225301555389768	7703.0	36851675
1.1225734237663807	7774.0	36938368
1.1226134803182015	7710.0	36875762
1.1228112736327047	7637.0	36926488
1.122835083450641	7569.0	36962999
1.123062588229751	7486.0	36848965
1.1230781885115757	8034.0	36888708
1.1231772777901514	7645.0	37086205
1.1231812653025783	7741.0	36940952
1.123410758334788	7818.0	36970137
1.1236538129915106	7684.0	36950847
1.12380531200052	7738.0	36920270
1.1238140365018945	7603.0	36827066
1.1239066505952258	7761.0	36902643
1.1239117151378082	7918.0	36898724
1.1239282848241712	7685.0	36864001
1.1239771554027862	7510.0	36880453
1.1240326109564265	7709.0	36912591
1.1240393231392922	7445.0	36950491
1.1240914060579834	7637.0	36901263
1.1242407544008333	7707.0	36875564
1.1242754880753982	7817.0	36940702
1.1243058027717154	7801.0	36965751
1.1243062153504133	7772.0	36844335
1.1243378001722006	7618.0	36859602
1.1245115653174167	7781.0	36859306
1.1245407126703273	7873.0	36897020
1.124570432056081	7828.0	36930144
1.1245842195318487	7763.0	36811535
1.1247216057849037	7866.0	36808347
1.124776802481105	7833.0	36877562
1.1247905629196044	7622.0	36861985
1.1248963385358202	7637.0	36923619
1.1249084572011443	7691.0	36866367
1.1249360372390478	7703.0	36874764
1.1250918834299852	7674.0	36970952
1.1250993795156898	7957.0	36789978
1.1251023061767411	7819.0	36752276
1.1251634056877822	7627.0	36856981
1.125208743108685	7607.0	36861811
1.1253764849557482	7443.0	36918349
1.1253863693301815	7691.0	36891255
1.1254064842122689	7714.0	36872903
1.1254682218597536	7672.0	36822305
1.1255030881528936	7515.0	36823722
1.12552651765531	7824.0	36834404
1.1255756064218256	7502.0	36888549
1.1256399422031709	7708.0	36751290
1.1258144750321826	7566.0	36890186
1.125972469396013	7459.0	36867502
1.1260582863071154	7778.0	36925732
1.1260742348190471	7630.0	36868264
1.1262212277888204	7575.0	36938734
1.1263787023440377	7983.0	36835864
1.1263862709239234	7728.0	36898004
1.1266497874429189	7744.0	36903118
1.1267361988666167	7449.0	36908237
1.1267421094785603	7752.0	36873467
1.126823926168261	7561.0	36916773
1.126831288000201	7556.0	36925333
1.1268904391737349	7511.0	36965608
1.1270043536055017	7721.0	36886269
1.1272693188361496	7804.0	36833096
1.1274206857206817	7517.0	36839811
1.1274752062797018	7961.0	36873470
1.1275932263880302	7887.0	36905141
1.1276042708861165	7551.0	36942611
1.127626612028391	7838.0	36977629
1.127667851991694	7597.0	36859113
1.12769047787085	7668.0	36854311
1.1277418112721134	7864.0	36887496
1.127806580624075	7609.0	36886337
1.1278549031236569	7599.0	36869290
1.1278668639705889	7573.0	36877025
1.1278879874579408	7428.0	36941861
1.127894616032231	7779.0	36876820
1.1279124176583974	7532.0	36891494
1.1280021506030935	7506.0	36857932
1.1283496523088368	7719.0	36861154
1.1284362420690557	7858.0	36983246
1.1285021813281944	7521.0	36864136
1.1285163425244722	7367.0	36929890
1.1288589034408116	7792.0	36823909
1.1289506688883355	7806.0	36758961
1.1290560254827438	7342.0	36795661
1.1290697938346674	7717.0	36817203
1.1291211252142133	7484.0	36754511
1.129219696885602	7615.0	36681348
1.1293584513978745	7669.0	36842030
1.129419951633919	7705.0	36942383
1.1295057739771783	7842.0	36884019
1.129643084286799	7846.0	36848323
1.1296827747993443	7696.0	36875581
1.129736967402012	7735.0	36864608
1.1300135151966169	7779.0	36800910
1.1303124695894158	7852.0	36846659
1.130409298148178	7750.0	36857615
1.1308907291735224	7933.0	36819460
1.131184140325108	7727.0	36874514
1.1312142940221457	7540.0	36841943
1.1313128397419012	7914.0	36716143
1.1313577791774778	7876.0	36963171
1.131441361132481	7744.0	36842991
1.1315523297375478	7663.0	36775552
1.1316210314137467	7607.0	36818744
1.1318819864810072	7744.0	36813170
1.13190686059072	7478.0	36827231
1.1320335714987253	7762.0	36766499
1.1322177962096938	7722.0	36767741
1.1322607020942956	7715.0	36838097
1.1323267742449303	7672.0	36787937
1.1323711038441375	7838.0	36835492
1.1323802544984338	7609.0	36804130
1.1323944505573205	7532.0	36774326
1.132396185291368	7863.0	36816091
1.1324579255003089	7645.0	36763701
1.132511280210745	7418.0	36858713
1.132512705777588	7775.0	36917894
1.132606968452902	7975.0	36858896
1.1327454426448893	7840.0	36809707
1.1327944409513893	7837.0	36754992
1.1329102942873646	7830.0	36941008
1.1329453196853398	7660.0	36848440
1.1330161818148428	7488.0	36885351
1.1330883342256954	7719.0	36731749
1.1334309792816668	7870.0	36877813
1.1336241975036825	7766.0	36840400
1.1336444108062742	7831.0	36818320
1.1337405236649447	7511.0	36762134
1.1338102302551232	7831.0	36869451
1.1340006874420607	7776.0	36811452
1.1340152844085651	7669.0	36747913
1.134049931899214	7688.0	36797081
1.134294630625646	7644.0	36754158
1.1343589134020813	7744.0	36773356
1.1343724686745909	7599.0	36843940
1.1345482219893106	7597.0	36803992
1.134792532436	7862.0	36746708
1.134813404657656	7698.0	36876426
1.1350153517327841	7664.0	36687654
1.1350970234818365	7679.0	36825796
1.135120945706364	7519.0	36837692
1.1351926362649205	7705.0	36669986
1.13548945250963	7585.0	36859692
1.135497766763366	7664.0	36780326
1.1355313781021312	7775.0	36794211
1.135556603459264	7902.0	36728872
1.1355783886688116	7736.0	36677240
1.1356305217911835	7490.0	36755644
1.1356802131602324	7734.0	36812327
1.1358471864020094	7615.0	36828365
1.1358744999449906	7678.0	36835341
1.1359538499159014	7650.0	36661810
1.1359879305845495	7547.0	36817035
1.1360932648586273	7872.0	36726413
1.1362705375510458	7780.0	36777946
1.1363329637387745	7391.0	36674120
1.1363375998140608	7513.0	36807339
1.1364110632836912	7814.0	36796860
1.1364242480505902	7683.0	36713492
1.1364689213434611	7757.0	36728412
1.1364862516744343	7802.0	36698900
1.1365452111887344	7864.0	36748108
1.1365938097975357	7700.0	36839109
1.1366714854014084	7786.0	36763815
1.136681106491644	7805.0	36748235
1.1367168103287837	7502.0	36757046
1.1367251114958106	7745.0	36810659
1.1369426152488966	7490.0	36820985
1.1370077694037914	7576.0	36858511
1.137022122609758	7651.0	36831107
1.1370247862670442	7528.0	36696522
1.1370589585513515	7648.0	36822617
1.1370931388391745	7757.0	36724764
1.1371064566084883	7835.0	36712843
1.1371339417876678	7701.0	36677005
1.1371901152006898	7797.0	36876481
1.1374117458862665	7404.0	36666409
1.1374713321905423	7668.0	36895632
1.1374815093476194	7724.0	36746176
1.1375281126297172	7864.0	36729701
1.1376428452543932	7551.0	36805430
1.1376747401482337	7652.0	36795896
1.1377073578643766	7606.0	36685258
1.1377701290907742	7619.0	36746649
1.1378437262450716	7791.0	36815965
1.1381236821190024	7573.0	36743822
1.1382816927177133	7808.0	36778430
1.1384320991418992	7882.0	36742321
1.1385751682037009	7793.0	36893196
1.1386239410093086	7845.0	36815932
1.1387035469162012	7657.0	36799776
1.1387451628031116	7919.0	36679245
1.1387606836331194	7609.0	36771399
1.1388370110845587	7486.0	36729183
1.1388643096757254	7683.0	36812652
1.138901638133429	7500.0	36788975
1.1390239486699656	7763.0	36685424
1.1390978803262757	7622.0	36772968
1.1391097171997062	7576.0	36731267
1.139121273242907	7656.0	36705646
1.139194094826503	7925.0	36701718
1.1392615749701187	7779.0	36791455
1.1394067660676446	7634.0	36662591
1.1394423031079288	7736.0	36857695
1.1395631218478872	7781.0	36693825
1.1395814044644184	7795.0	36651884
1.139608415672165	7840.0	36794319
1.139703854232457	7614.0	36857959
1.1397187875821388	7711.0	36862962
1.139811562346065	7748.0	36784077
1.1398257441309387	7521.0	36764092
1.1401394476475697	7738.0	36714360
1.1402086485769227	7541.0	36683794
1.1402522080581168	7749.0	36791020
1.1403269954087585	7704.0	36742549
1.1404599248526068	7816.0	36800406
1.140539318338095	7714.0	36722231
1.1407030257222586	7656.0	36796585
1.1407876252062916	7813.0	36667014
1.1408162602038054	7469.0	36700626
1.1408586427027319	7665.0	36794127
1.1409001678816857	7911.0	36793914
1.14120744859959	7663.0	36842548
1.1412203877302298	7937.0	36837169
1.1414369167734388	7765.0	36716209
1.1414858678453643	7916.0	36751933
1.1416839466484818	7695.0	36803422
1.1417775375200392	7592.0	36713543
1.1418097750232306	7596.0	36729273
1.141820416070038	7670.0	36771692
1.1419629715662352	7890.0	36712612
1.1419950085786166	7772.0	36756864
1.1420470788295836	7486.0	36717647
1.1420877695795209	7618.0	36789298
1.1421364496876114	7619.0	36605485
1.1421480292553894	7696.0	36632433
1.1422160429255288	7969.0	36714868
1.142436860416989	7735.0	36741960
1.1424751225015646	7712.0	36658350
1.1426705542711288	7548.0	36666519
1.1427646551348027	7822.0	36631577
1.1428477611654435	7636.0	36840040
1.1430379330004157	7739.0	36751658
1.1431454825918026	7810.0	36761764
1.1434066356828607	7861.0	36731220
1.14355275201783	7777.0	36719138
1.1435760409667377	7658.0	36793756
1.143626854340238	7749.0	36675209
1.1436277592971846	7688.0	36670001
1.143729435165857	7543.0	36649635
1.1437937759130736	7641.0	36753135
1.1438306742428879	7645.0	36724913
1.1438327982039267	7917.0	36696687
1.1438992046202947	7647.0	36628415
1.14401079060249	7932.0	36724822
1.1442226294057949	7672.0	36679022
1.1442771137113037	7745.0	36764341
1.144396041309682	7861.0	36793573
1.1445035702984645	7673.0	36610531
1.1445091567357382	7820.0	36634378
1.1445640219010302	7811.0	36751348
1.1446021968913964	7552.0	36619636
1.1447381370723833	7739.0	36649486
1.1448127528961762	7441.0	36775085
1.1448314631065246	7655.0	36799351
1.1448336844346638	7606.0	36680112
1.1449454847960503	7803.0	36717747
1.1449939936036393	7675.0	36675539
1.1453344592102934	7913.0	36714255
1.1453403562653601	7536.0	36714814
1.1454176037934618	7722.0	36696537
1.1454452754103697	7557.0	36744834
1.1454797983869929	7416.0	36722785
1.1454810536631883	7842.0	36572058
1.1455903911557166	7549.0	36737959
1.1458886578947158	7788.0	36702427
1.1459102338092635	7479.0	36681850
1.1459123297374982	7730.0	36656200
1.1460955995043127	7785.0	36695846
1.1463374356699123	7533.0	36720413
1.146378068503887	7891.0	36666915
1.1463938792145818	7642.0	36789306
1.1465469654782836	7466.0	36754985
1.146605397880979	7787.0	36755731
1.1466202370665344	7784.0	36645157
1.1466839011741512	7515.0	36750174
1.1467495376698325	7773.0	36722050
1.146790378967108	7754.0	36717635
1.1468370704583162	7678.0	36661715
1.147102968938118	7948.0	36664523
1.1471207009367503	7563.0	36811423
1.1471675332912936	7680.0	36706993
1.1473693982114723	7499.0	36636105
1.1475927420413807	7939.0	36582772
1.1478584810035688	7635.0	36807442
1.1479770000059233	7780.0	36593888
1.1482743190907765	7749.0	36642101
1.1482880765346108	7834.0	36630455
1.1483564998706983	7817.0	36820647
1.1483698881455164	7609.0	36633190
1.1485318513404694	7852.0	36798844
1.1486612534603504	7663.0	36601305
1.1487777359762987	7417.0	36516525
1.149167964835346	7700.0	36616512
1.1492129379091203	7668.0	36709708
1.1494044756548607	7607.0	36591906
1.1494211402330572	7768.0	36559876
1.1495784589394844	7421.0	36584845
1.1496296473138392	7359.0	36696745
1.1496333096641311	7547.0	36686560
1.1496939447016548	7590.0	36626130
1.1498034370210657	7581.0	36671336
1.149852467474605	7489.0	36609812
1.149930683598526	7726.0	36675157
1.1501484921672689	7968.0	36688808
1.1502157726149589	7870.0	36638541
1.150226204530333	7820.0	36746149
1.1504367858597129	7786.0	36790065
1.1505473291692567	7413.0	36590444
1.1505557521105994	7820.0	36609614
1.1506847185599307	7544.0	36468909
1.150811496502582	7776.0	36644941
1.1509574499367927	7686.0	36626004
1.1509987121393497	7436.0	36546023
1.1510884528506875	7563.0	36611497
1.151205236759369	7550.0	36544166
1.1512727085976295	7505.0	36550908
1.1515397468431998	7626.0	36630060
1.151633110153443	7614.0	36599376
1.1522115781893898	7532.0	36668735
1.1522945960783866	7818.0	36711229
1.1523740870306862	7590.0	36578831
1.1525506125275145	7660.0	36680148
1.1526104901641725	7484.0	36559936
1.1526499420854783	7919.0	36775595
1.1527585605045692	7846.0	36618392
1.1527766961428871	7716.0	36641141
1.152872351103455	8019.0	36662568
1.1529490885492453	7626.0	36764024
1.1529616813901191	7625.0	36582848
1.1529797000175537	7846.0	36610364
1.1531141890635386	7936.0	36698645
1.1534304206193355	7713.0	36673964
1.1535824597205921	7758.0	36721007
1.1539437745909742	7944.0	36690192
1.153951594763991	7931.0	36642971
1.1540816801886524	7718.0	36659424
1.154281342986664	7751.0	36514287
1.1543551983398606	7752.0	36631703
1.1543579935199797	7681.0	36761038
1.1543690643500812	7709.0	36546214
1.1545295790933678	7756.0	36669275
1.1546887259944507	7574.0	36715383
1.15474681295926	7744.0	36732761
1.1547712756051398	7496.0	36500345
1.1548144334919583	7998.0	36569278
1.1549578113721934	7591.0	36581999
1.1549991847454586	7614.0	36667485
1.155520885859853	7531.0	36574832
1.1555876416435251	7962.0	36645039
1.15571686552195	7674.0	36627567
1.1557274065378316	7760.0	36596034
1.1557503361153625	7771.0	36555516
1.1558090547776445	7737.0	36615590
1.15594786786495	7835.0	36662149
1.1560085098575748	7849.0	36615280
1.1560127315889737	7843.0	36597409
1.1560650879092278	7570.0	36589457
1.156229408175853	7533.0	36652706
1.1563346701816033	7920.0	36639664
1.156370326664469	7713.0	36584697
1.156558942925999	7432.0	36619898
1.1566090621370229	7796.0	36465818
1.1568822101696794	7510.0	36547509
1.156966479004335	7803.0	36468812
1.1572542845025593	7787.0	36504196
1.1572905302061471	7950.0	36581672
1.157336032132644	7562.0	36598695
1.1573434226725134	7683.0	36601221
1.1574764750683115	7496.0	36567222
1.157648183002879	7675.0	36591179
1.1576864598052263	8046.0	36615225
1.157814876276798	7566.0	36733366
1.1578325069628557	7642.0	36562015
1.1581586620682018	7770.0	36697959
1.1582572058323444	7663.0	36610271
1.1582895122340262	7825.0	36501372
1.1585569181985689	7768.0	36553402
1.1587444844298271	7693.0	36528285
1.1588191874436111	7699.0	36462316
1.1589231679884209	7761.0	36528867
1.1589282297973975	7814.0	36556605
1.159242103707597	7546.0	36477356
1.1593057156964472	7479.0	36555548
1.1594739312110716	7601.0	36544613
1.15954523166608	7755.0	36673065
1.1595828283613154	7690.0	36488145
1.1596588453364678	7615.0	36617844
1.1597908644294943	7857.0	36641273
1.159793517877771	7674.0	36611618
1.1601490160192487	7631.0	36441159
1.160262794578641	7690.0	36647240
1.1607302542467997	7670.0	36499974
1.1607450841169509	7837.0	36550545
1.1610771958801909	7764.0	36449636
1.1612128987306387	7590.0	36578630
1.1613781306412359	7440.0	36609532
1.1616187709840822	7746.0	36512379
1.1616291480221101	7770.0	36458506
1.1617464522856504	7294.0	36626386
1.1617891314501207	7609.0	36538622
1.1618831654098356	7627.0	36501880
1.1618868107075278	7748.0	36545014
1.1619053842463736	7588.0	36516367
1.1619152313238683	7646.0	36532843
1.1619697316178779	7629.0	36618105
1.1621051478655149	7695.0	36570934
1.1621408827851678	7818.0	36565630
1.1622218251248215	7512.0	36506314
1.162311601430052	7548.0	36471359
1.1624116670906397	8045.0	36659825
1.162504230704309	7762.0	36626065
1.16253309755536	7714.0	36453783
1.162641971961797	7577.0	36499833
1.1626609666489514	7388.0	36497504
1.1628093834389803	7678.0	36460880
1.1628389178741068	7577.0	36538285
1.1629202957476377	7675.0	36555695
1.1629238914057771	7625.0	36585444
1.1629799556352984	7580.0	36452268
1.1630505224523988	7751.0	36523557
1.1631518736654145	7987.0	36565850
1.1631544936186908	7396.0	36486246
1.1633332419436058	8007.0	36550513
1.1635271248448833	7920.0	36579041
1.1637687623018236	7807.0	36470310
1.164072488602259	7450.0	36524849
1.1641134170044811	7784.0	36568062
1.164200657906054	7846.0	36495991
1.1642510708367548	7456.0	36531401
1.1642854986591968	7724.0	36614810
1.1651128289477009	7671.0	36506760
1.1651574259509203	7797.0	36525981
1.1651947808023346	7742.0	36488040
1.1652984833063669	7693.0	36536665
1.1656956574774422	7667.0	36416230
1.1657283828680145	7732.0	36525733
1.1658358680874599	7525.0	36360190
1.166024246831555	7651.0	36457869
1.1660748809065429	7648.0	36524443
1.1660753435924671	7689.0	36657675
1.1661401195730727	7918.0	36586966
1.1662605410680946	7636.0	36478079
1.1663008141001254	7841.0	36619239
1.1663572265754587	7562.0	36577936
1.166437441714168	7502.0	36347353
1.166513877899359	7545.0	36501906
1.1666025085811331	7554.0	36578402
1.166653258295144	7382.0	36382680
1.1666791524334936	7722.0	36368244
1.1667021103336508	7720.0	36424489
1.1670109517882272	7697.0	36408601
1.1672877631630394	7581.0	36446484
1.1673392544433183	7714.0	36404946
1.167347947843413	7409.0	36451535
1.1673983488411095	7566.0	36526905
1.1674992804189734	7658.0	36561849
1.167600093019966	7651.0	36525163
1.1676728798131104	7672.0	36444888
1.1676993478034603	7464.0	36321251
1.1678600755746733	7903.0	36488225
1.167894409367544	7929.0	36408797
1.1679925129347093	7747.0	36492330
1.1680040438163766	7491.0	36481275
1.1680929549187182	7748.0	36567547
1.1683054718356458	7446.0	36392998
1.168569998094602	7479.0	36452503
1.1685712765283822	7720.0	36493612
1.1687483515031685	7859.0	36445525
1.1690727159513732	7569.0	36372155
1.1691359637660417	7687.0	36415820
1.1691943074734152	7567.0	36469514
1.1693144942159321	7462.0	36410600
1.1695247683259349	7599.0	36517863
1.169585521347556	7671.0	36477031
1.1699556404744198	7758.0	36354055
1.1700039548191672	7828.0	36347575
1.1700424797987004	7847.0	36440224
1.1701114203967458	7602.0	36371640
1.1703927292567124	7712.0	36497111
1.1704073132906745	7430.0	36354956
1.170410941537451	7845.0	36433071
1.170518257390147	7809.0	36476575
1.1706972112645844	7840.0	36482723
1.1707960143493903	7753.0	36370372
1.1709307288544282	7672.0	36308508
1.1709362543208377	7526.0	36355673
1.1710522998774855	7641.0	36283361
1.171145101199165	7790.0	36489409
1.171258761370598	7969.0	36458337
1.1713435270194834	7726.0	36532222
1.1715377132461915	7728.0	36388409
1.1716775369207169	7553.0	36446647
1.1719089994115892	7594.0	36326914
1.1719824569492827	7593.0	36368087
1.1722539854041285	7595.0	36404838
1.1724198277502254	7637.0	36326341
1.1727311499810509	7520.0	36302359
1.1727311858155212	7730.0	36213089
1.1729710171508798	7601.0	36322965
1.172993266149094	7773.0	36502848
1.173158638529754	7625.0	36349465
1.1733213979236126	7525.0	36426841
1.173334640391028	7674.0	36382776
1.1733891264583858	7662.0	36490768
1.1734784840192165	7742.0	36491444
1.1736048277665512	7936.0	36462626
1.1737030153457164	7759.0	36424605
1.1739389413761327	7408.0	36346969
1.1740534300455572	7623.0	36374192
1.1740849906800124	7773.0	36498888
1.1741436222965147	8183.0	36531564
1.1741580287816047	7513.0	36478831
1.174185803064157	7770.0	36553513
1.1742109380352574	7806.0	36501878
1.1742285504268202	7978.0	36345722
1.1744325622167675	7883.0	36398109
1.174501511912117	7616.0	36468330
1.1747864058270712	7694.0	36485083
1.1748935365856392	7632.0	36352679
1.1749074003515825	7640.0	36404553
1.1750769958490217	7518.0	36520109
1.1751899200794775	7723.0	36304631
1.1752557427482455	7893.0	36538328
1.1753017384817859	7845.0	36401184
1.1753902298050118	7640.0	36376169
1.1754500550735143	7750.0	36508659
1.1756154184079184	7667.0	36325698
1.1757575092649988	7661.0	36320511
1.1759507233883997	7934.0	36412519
1.17595565832623	7903.0	36341335
1.1762776778312771	7749.0	36505442
1.1763166080672525	7558.0	36326652
1.1763327514850794	7495.0	36492381
1.1765997125753216	7668.0	36418153
1.1770703209399829	7982.0	36306729
1.1771630279770908	7645.0	36365927
1.177233910916816	7767.0	36378598
1.1773995906826502	7819.0	36500169
1.1774934710725824	7484.0	36265146
1.1775046471276005	7737.0	36246914
1.1775304904963235	7623.0	36308456
1.1776054446906268	7817.0	36352732
1.1776935168980045	7610.0	36475759
1.1777313875080335	7630.0	36405689
1.177734485361916	7602.0	36197828
1.1779204046660103	7803.0	36393509
1.1780651581743338	7711.0	36366793
1.1781605826376076	7806.0	36393978
1.1782024531691473	7560.0	36456626
1.1782763762784778	7976.0	36461102
1.1783173597319498	7732.0	36369489
1.1784035044029624	7485.0	36393096
1.1784455733468917	7649.0	36338941
1.1785580493199734	7676.0	36376719
1.1786013737563246	7761.0	36418726
1.1786147397339182	7490.0	36302197
1.1786366233780727	7462.0	36249929
1.1787166802528923	7976.0	36285492
1.1787871174116322	7758.0	36368974
1.1788092405069674	7988.0	36441023
1.1790201240946387	7733.0	36272576
1.179036699149815	7621.0	36449563
1.1791548036728632	7696.0	36434837
1.1792564360609057	7496.0	36172041
1.1792675921471776	7816.0	36446130
1.179414890684853	8045.0	36270531
1.179728140842044	7782.0	36341281
1.1798132091060871	7690.0	36279990
1.1798731226960493	7484.0	36420517
1.179928875321878	7597.0	36314043
1.1799600673752166	7769.0	36249391
1.1800390549558566	7553.0	36558977
1.1800543055583592	7841.0	36358589
1.1800663691784572	7739.0	36309511
1.1801469534271254	7536.0	36377348
1.1801490136000783	7855.0	36313495
1.1801551457932709	7798.0	36313886
1.1803828648996957	7375.0	36415216
1.180600426385017	7799.0	36451100
1.1808067526307011	7752.0	36310521
1.1808920123790336	7358.0	36341633
1.1810332162682586	7645.0	36272141
1.1812418934125304	7724.0	36376924
1.1812955883271967	7727.0	36201069
1.1813158492676576	7875.0	36300425
1.1814779885987141	7843.0	36268996
1.181728087387233	7482.0	36297237
1.1817684481617088	7769.0	36188702
1.181925467799371	7746.0	36221206
1.1819921389293409	7658.0	36279328
1.1820013918884222	7747.0	36203014
1.1820078916325878	7649.0	36181983
1.18213056536176	7877.0	36175925
1.1821974531413575	7502.0	36293068
1.182277958563305	7482.0	36367966
1.182375814066269	7568.0	36284098
1.1824559554158456	7915.0	36304064
1.182592420198494	7730.0	36506837
1.182613825764994	7673.0	36312031
1.1827252892061593	7434.0	36444505
1.1827302292290145	7677.0	36310063
1.1827383939500429	7697.0	36399078
1.182782986014483	7783.0	36237706
1.1830256852147194	7787.0	36408711
1.1830393861607278	7657.0	36278153
1.1831279768310594	7651.0	36315749
1.1831850996510926	7852.0	36240754
1.1832036113622726	7651.0	36215309
1.1833455840738083	7725.0	36295291
1.1833580706266302	7515.0	36312921
1.183527050343416	7970.0	36272665
1.183599466867543	7815.0	36089253
1.1836175712989052	7883.0	36254293
1.1836176050945157	7688.0	36131067
1.183621132669685	7487.0	36288454
1.183648143951551	7557.0	36336543
1.183692466034869	7938.0	36275312
1.1837253240311354	7851.0	36230328
1.1838601878956787	7735.0	36300604
1.1838910543489536	7857.0	36250296
1.183966338957681	7804.0	36321649
1.1840568915147962	7722.0	36379952
1.1842283540623668	7589.0	36232306
1.1843483066879	7796.0	36263809
1.1844521261109866	7598.0	36219107
1.1844578381191404	7713.0	36316217
1.1845153540148137	7887.0	36153854
1.184765533847869	7801.0	36217497
1.1847780446669367	7658.0	36280082
1.1849195784096525	7672.0	36321851
1.1854543647649758	7615.0	36258690
1.185476630139364	7412.0	36262527
1.1855215313205654	7690.0	36335672
1.185523321100582	7640.0	36219275
1.1855474975154872	7707.0	36224511
1.1855910933624605	7846.0	36206630
1.185833238675615	7924.0	36252372
1.1858545796143836	7992.0	36281860
1.1860041896456726	7511.0	36327225
1.186198607011718	7220.0	36284520
1.1863040351315426	7718.0	36253416
1.186323760529778	7662.0	36180423
1.1864575072489243	7622.0	36277085
1.1865598533927555	7509.0	36275799
1.186751657576532	7355.0	36198451
1.1867886005018735	7781.0	36322960
1.186828581687668	7501.0	36191429
1.1872388089082844	7695.0	36365212
1.1872844367953403	7649.0	36186357
1.1873420287153091	7577.0	36345020
1.187463760643511	7701.0	36380002
1.187488420642402	7710.0	36250649
1.187593821833738	7856.0	36277071
1.1876539399254145	7552.0	36180153
1.187679908205813	7624.0	36138669
1.1877380700602145	7825.0	36232001
1.1877709827604412	7727.0	36218938
1.1877955796254704	8071.0	36363451
1.1878653731130369	7632.0	36356682
1.1879458872480866	7697.0	36233561
1.1881388564684765	7584.0	36235912
1.1882123841640058	7816.0	36278355
1.1882452894592703	7732.0	36260638
1.1882778299433374	7712.0	36343487
1.1884020337477	7235.0	36230557
1.188477071389106	7625.0	36347529
1.1887082659225303	8010.0	36129085
1.1887165936124249	7758.0	36362923
1.188760567142146	7567.0	36370331
1.188881566142845	7733.0	36237605
1.1888869830363369	7689.0	36228473
1.1889166095917405	7822.0	36177200
1.188966229482979	7511.0	36132252
1.1891507235942274	7692.0	36301249
1.1891766376256832	7640.0	36248068
1.1892307586407227	7662.0	36081083
1.1892627713030048	7575.0	36281236
1.189467185685892	7632.0	36362382
1.189507787905689	7801.0	36223605
1.1896277895344325	7559.0	36376797
1.1898005460651402	7473.0	36152581
1.1898662961674724	7869.0	36256323
1.1899704166306866	7961.0	36372803
1.1900163538439903	7907.0	36280611
1.1903155159317516	7639.0	36265318
1.190412815747533	7562.0	36044116
1.1904445990448602	7651.0	36224748
1.1906513064731497	7775.0	36197680
1.1908399076934968	7734.0	36270974
1.1908408026981374	7561.0	36141465
1.1908801676106102	7813.0	36179072
1.1909522323614776	7586.0	36131995
1.1910119343328494	7611.0	36267497
1.1910271608427276	7793.0	36227715
1.1910818930327411	7463.0	36180125
1.1911443456856745	7897.0	36214797
1.1914961811903964	7730.0	36361893
1.1918018176043756	7606.0	36089968
[truncated: 48,000 more rows]
