# Supplementary material for: The evolutionary maintenance of Lévy flight foraging
Source: PLoS Comput Biol. 2022 Jan 18;18(1):e1009490. doi: 10.1371/journal.pcbi.1009490 (PMC8797186; doi:10.1371/journal.pcbi.1009490)
Supplement: S1 Data — (ZIP) [file pcbi.1009490.s005.zip › S1_Data/evolutionary_data/POP10_1000K/10_025_50_1_0000125_1_1000000_run6]

last_generation	4	0	5.081607511385819	40695997.000333644	10	extinction	extinction
size_old_pop	0	1	5.031725086756948	47867975.50053391	2
standing_var	0.25	2	4.650937507956669	10295554.499973908	2
start_exp	5.0	3	4.612501427848118	19437370.000008266	2
env_dim	1	4	4.520720819329397	0	2
move_cost	0.000125				0
lifespan	1000000
speed	1
run	6
extinction_state	1
competition	0
