# Supplementary material for: The evolutionary maintenance of Lévy flight foraging
Source: PLoS Comput Biol. 2022 Jan 18;18(1):e1009490. doi: 10.1371/journal.pcbi.1009490 (PMC8797186; doi:10.1371/journal.pcbi.1009490)
Supplement: S1 Data — (ZIP) [file pcbi.1009490.s005.zip › S1_Data/evolutionary_data/POP10_1000K/10_025_10_1_00_1_1000000_run15]

last_generation	500	0	1.0157654913018355	45892742.0	10	3.5459178298797576	29239124.0
size_old_pop	10	1	1.0472086942745837	49201982.4	10	2.163586084569998	37908757.0
standing_var	0.25	2	1.0033193502782602	44821334.5	10	2.42056649858248	41418516.0
start_exp	1.0	3	0.9572799343502323	54336167.6	10	2.6389744050936117	51048335.0
env_dim	1	4	1.0600694651288174	45557973.9	10	1.3156922680240422	54856759.0
move_cost	0.0	5	1.105099720512952	55053461.7	10	2.6857015168179608	61001052.0
lifespan	1000000	6	1.423676466087673	51062479.5	10	2.785273903866846	67300086.0
speed	1	7	1.5845478890870273	53315975.2	10	1.398249778939351	69762926.0
run	15	8	1.5995674617280422	52015178.6	10	4.048136408138692	84851422.0
extinction_state	0	9	1.6794258720251094	56374126.9	10	2.1417446830484432	86887558.0
competition	0	10	2.1233682164967576	51467593.0	10
		11	2.0365229428714806	53769032.9	10
		12	2.132458314482686	51793317.5	10
		13	1.9623072947142215	54693941.3	10
		14	2.0999190165197588	55998238.6	10
		15	2.4376320097407036	54849813.0	10
		16	2.392999536880628	54227891.7	10
		17	2.3185709131488417	52962025.8	10
		18	2.3165320584987104	59523390.9	10
		19	2.3120987676810367	54510249.3	10
		20	2.247268948096682	63141889.7	10
		21	2.4022335500229643	54894465.4	10
		22	2.2641512043408847	58232318.7	10
		23	2.2055693697871748	51023347.8	10
		24	2.125712369649457	57017359.6	10
		25	2.079386725503001	57951986.6	10
		26	2.309675991031825	55942505.6	10
		27	2.2774488869439	53099186.4	10
		28	2.4816257003135482	53659686.9	10
		29	2.315983168342844	51893020.9	10
		30	2.0408869636816442	52867498.1	10
		31	2.0421314111511384	59006628.1	10
		32	2.0572692371283163	50715664.1	10
		33	2.270674249208102	55416559.8	10
		34	2.379497378626141	58384159.4	10
		35	2.4436693609919042	58318555.7	10
		36	2.3333826663622403	56633483.4	10
		37	2.507772409614384	56098172.2	10
		38	2.252224762365461	45646988.0	10
		39	2.341193374751911	59805628.2	10
		40	2.446455193168892	59058157.3	10
		41	2.416167931580033	56670092.6	10
		42	2.360305281864587	53672437.5	10
		43	2.2222100252453383	55224249.0	10
		44	2.261011299112709	49810417.6	10
		45	2.188374289152766	55894861.4	10
		46	1.866041669730149	47925951.7	10
		47	1.9153056516117655	54762622.6	10
		48	2.091326865752413	56518789.2	10
		49	2.2421248420491073	60590202.6	10
		50	2.3378152027646815	59843767.5	10
		51	2.6314897752545496	58642120.0	10
		52	2.6130381242316814	55555765.4	10
		53	2.605183613565253	53711527.9	10
		54	2.5070102870248006	52554860.9	10
		55	2.5122530678836763	62284383.5	10
		56	2.39459072676051	57071612.2	10
		57	2.0727409028715598	58590354.1	10
		58	1.9254350379608138	62406633.2	10
		59	2.1402908942424217	63297000.5	10
		60	2.2928017872246853	62924434.3	10
		61	2.3341022282880055	55688046.2	10
		62	2.4007988368687294	59664775.0	10
		63	2.3691338717922577	66070984.9	10
		64	2.395342979555939	51659859.5	10
		65	2.179203662399966	64860695.7	10
		66	2.2665023079283872	55106761.9	10
		67	2.4598301945685943	55106789.4	10
		68	2.2350998574631866	56883337.6	10
		69	2.352125449029186	48751632.2	10
		70	2.443710419870673	55905154.6	10
		71	2.202859616766552	54876274.2	10
		72	2.238621083023822	57049593.9	10
		73	2.380603063110238	55840993.1	10
		74	2.2661544458953657	53264595.1	10
		75	1.8920027405682736	52172105.3	10
		76	1.8960068353509505	58662414.5	10
		77	1.7265732452812224	49331492.4	10
		78	1.9678817963856254	59432555.1	10
		79	2.055822385476288	55483928.3	10
		80	2.2843224288787076	59036078.7	10
		81	2.5680932644822447	52000538.8	10
		82	2.463252641667579	47581372.3	10
		83	2.3340518189613864	58806567.3	10
		84	2.2325777988826854	59511894.8	10
		85	2.2769054640722635	58518553.3	10
		86	1.8595992422095378	62068039.1	10
		87	1.9086874227452593	54610322.8	10
		88	2.430037941177261	63099799.4	10
		89	2.481165490331441	51626968.0	10
		90	2.43579464949655	50495866.0	10
		91	2.246927897643933	50370160.1	10
		92	2.0319370491194038	66326345.1	10
		93	2.4867559492766236	47499759.6	10
		94	2.1965142877304604	56496619.9	10
		95	2.1998661749605057	54556870.4	10
		96	2.3859798075015686	54447265.0	10
		97	2.324490360842185	49127280.0	10
		98	2.14855228869838	61395231.1	10
		99	2.328339375758555	51883210.6	10
		100	2.2177005283148317	58653669.2	10
		101	1.9218834591152454	48308937.4	10
		102	1.6982652650783703	48615368.3	10
		103	1.6654134627781954	58400182.4	10
		104	1.7758383495022503	51664818.9	10
		105	1.6171288539826514	58023409.7	10
		106	1.9642885125477314	53365551.0	10
		107	2.0359251924548385	51992959.8	10
		108	2.1821366650857557	50139033.0	10
		109	2.0747642803825164	57141618.2	10
		110	1.996409951655902	52411032.0	10
		111	2.033956622603889	53565623.8	10
		112	2.007705342932302	49053403.2	10
		113	2.2521571068139923	54269270.0	10
		114	2.284337608574143	49600808.1	10
		115	2.135712166276912	50624539.6	10
		116	1.9727436752200975	57393693.8	10
		117	1.9430979938107154	62696719.7	10
		118	2.1139319786982687	52431745.8	10
		119	2.4191859946404404	51941820.3	10
		120	2.220772975878075	60878593.8	10
		121	2.5696196988888236	45928053.8	10
		122	2.4445017085382044	59246603.9	10
		123	2.382589870085927	46229766.2	10
		124	2.3304842653611852	52620461.5	10
		125	2.215116564473455	52943472.3	10
		126	2.1204770214967446	54820232.6	10
		127	2.0873388028346898	48709154.7	10
		128	2.311162869091135	53593933.1	10
		129	2.296465595605139	51880873.5	10
		130	2.4230019751929857	51057912.3	10
		131	2.5630375828230583	52879644.3	10
		132	2.6414449151460313	55348047.0	10
		133	2.3593823229382975	53472435.5	10
		134	2.33861855419162	50031525.0	10
		135	2.0082092925261716	49643382.2	10
		136	2.1658687421440237	56155807.4	10
		137	2.480138038150185	61538315.1	10
		138	2.524913505758324	57800730.8	10
		139	2.6046387220983704	60557866.3	10
		140	2.4921584818293185	58171149.0	10
		141	2.459554555223792	42033103.9	10
		142	2.1899597198312675	51475087.5	10
		143	2.260911854866901	54196562.6	10
		144	2.280737105900759	56273552.8	10
		145	2.4310882760777184	58435834.7	10
		146	2.4669473657687737	59715350.3	10
		147	2.3193069400269395	53518993.9	10
		148	2.3931389384214183	57571134.2	10
		149	2.4173138399627354	53116038.2	10
		150	2.347580871948581	69458283.2	10
		151	2.336385584671232	54777212.0	10
		152	2.1353890684741055	58170993.9	10
		153	1.9639488099138247	58437517.6	10
		154	2.024501340399031	54107956.3	10
		155	2.18690952006079	57818115.2	10
		156	2.1795833391871993	53703314.0	10
		157	2.07971033341157	53166917.2	10
		158	2.1236833286683927	54663582.0	10
		159	2.109082226111864	50398483.7	10
		160	2.0550944188450946	55577666.8	10
		161	1.913394291445968	55944103.0	10
		162	1.8207288192810318	53434359.8	10
		163	1.8383600523411705	59814324.4	10
		164	1.9745367745605507	57562783.1	10
		165	1.9986116194802492	49413437.6	10
		166	2.0827857913092602	56497456.6	10
		167	2.1310661130489446	62006606.5	10
		168	2.195696518112619	58738550.5	10
		169	2.405889683638754	50470505.2	10
		170	2.3112093124152184	54523798.6	10
		171	2.1303531675873204	51611265.3	10
		172	2.1819876501638937	53178107.0	10
		173	2.249263961779466	57492847.5	10
		174	2.166571623112226	59150895.1	10
		175	2.3384381705026605	54354095.1	10
		176	2.207450623648149	57306763.7	10
		177	2.324534737256247	52409676.0	10
		178	2.213319694873855	48302251.8	10
		179	2.0578957615769786	53404992.0	10
		180	2.169991622197764	59636201.3	10
		181	2.488958209193749	58178163.6	10
		182	2.7328842062678076	56720037.3	10
		183	2.9143845574477716	37193105.1	10
		184	2.5037158597649425	61294764.8	10
		185	2.4177371054003998	57779820.7	10
		186	2.147087738848351	54129104.2	10
		187	2.1264062234184777	58721349.6	10
		188	2.276553784032871	56548707.8	10
		189	2.4632521730929064	52081253.3	10
		190	2.3673790910705774	62369572.4	10
		191	2.804650093962524	50647092.2	10
		192	2.513732284133383	46513329.8	10
		193	2.439264889275473	62262339.9	10
		194	2.4786692759142612	45531772.2	10
		195	2.124131743586119	47521504.3	10
		196	2.384040171464	51099210.1	10
		197	2.4372499248646613	53482056.5	10
		198	2.5221135952078715	48970791.0	10
		199	2.250172127631435	57344371.7	10
		200	2.5258179084715078	50426390.9	10
		201	2.0201657258462857	56210787.0	10
		202	1.9638032577798417	53929108.0	10
		203	1.6964411976141787	55116417.0	10
		204	1.628058666927295	53439176.3	10
		205	1.6361870220338575	48242348.3	10
		206	1.6216160340469024	46188604.5	10
		207	1.6435547690789716	52097912.7	10
		208	1.8056215777029785	49839911.9	10
		209	1.9872842248601372	60396539.9	10
		210	2.0447465371017195	55361465.8	10
		211	2.13648346975199	50812513.4	10
		212	1.983454345167487	52735735.5	10
		213	2.0546378846129962	51608353.7	10
		214	1.7634746508799353	54331758.3	10
		215	1.9750042594692332	55606144.7	10
		216	1.9561254187312915	49835278.3	10
		217	2.1852965495711585	56313990.1	10
		218	2.105224962673507	52993555.7	10
		219	1.9472551209683153	56722637.5	10
		220	1.9232215879280823	57161306.2	10
		221	1.9749193650356716	56569819.9	10
		222	1.903006495722087	54077952.1	10
		223	1.8649744374298294	53193637.8	10
		224	2.093725987741967	53446393.8	10
		225	2.0579561451776653	50410709.7	10
		226	2.070967591988472	50093129.0	10
		227	2.1424685997870134	48521132.1	10
		228	2.0827501734512786	54230369.4	10
		229	2.059269690155753	52082941.1	10
		230	2.1607515994335578	52676104.3	10
		231	1.7788323299569355	52881572.8	10
		232	1.7028402745174671	54701621.3	10
		233	2.011087399954844	51636635.1	10
		234	2.244595452714092	47821813.3	10
		235	2.1723614245561804	53924473.1	10
		236	1.8238192437070986	57733302.8	10
		237	1.9555021610440633	55015928.4	10
		238	2.26791971326067	71797220.0	10
		239	2.360741997445709	65070148.2	10
		240	2.715797593392864	57047165.4	10
		241	2.5846640869684636	49967043.1	10
		242	2.044185975567846	40179913.6	10
		243	1.8519957552173785	52862475.3	10
		244	1.8981987457017955	55608147.9	10
		245	1.968377350571022	52207021.7	10
		246	1.9751098390746695	51100562.1	10
		247	1.7826631922271816	47435659.5	10
		248	1.7248756559850584	58308840.0	10
		249	1.8015222218830291	54807145.3	10
		250	1.9062224034182793	53535387.8	10
		251	2.0118823997733495	55579448.9	10
		252	1.9957065907012577	55617232.3	10
		253	1.959980372294893	55970849.3	10
		254	2.1049398264506984	53980349.8	10
		255	2.163665237115798	55378210.4	10
		256	2.4519371108187724	47199202.0	10
		257	2.4966550829364658	53466397.5	10
		258	2.696018519909634	51418558.0	10
		259	2.640104132714914	63985432.0	10
		260	2.6671102883586966	48677367.0	10
		261	2.5655281141885293	61530992.2	10
		262	2.6375787562649853	58716735.8	10
		263	2.5840024726151327	48601444.7	10
		264	2.395791740154773	59047342.3	10
		265	2.664361643688667	53302145.8	10
		266	2.7345175281487055	49973032.6	10
		267	2.6894531461347775	62833098.1	10
		268	2.7923094846947394	52805219.0	10
		269	2.378170442436224	55702225.0	10
		270	2.4764128186698455	60892921.6	10
		271	2.335313793435651	50951342.4	10
		272	2.1671338715960404	62071455.9	10
		273	2.1145512206728583	66471526.2	10
		274	2.3108457901310393	64603014.6	10
		275	2.4253184032983794	53725206.1	10
		276	2.14896412664018	58071293.2	10
		277	2.1517918234202487	62584071.3	10
		278	2.1503939986660745	55963666.9	10
		279	2.487592440410871	49373822.2	10
		280	2.5227268508639322	57409134.7	10
		281	2.480898037108373	60138712.8	10
		282	2.37907758819213	45793578.3	10
		283	2.3029302871361947	56394510.8	10
		284	2.469201354710877	53116621.8	10
		285	2.3990525530133273	49989155.0	10
		286	2.3281063456852182	60214382.0	10
		287	2.4555721019685315	55341658.4	10
		288	2.5420426287019753	60373147.1	10
		289	2.668041608167479	51191211.7	10
		290	2.6215360437641406	53250497.1	10
		291	2.5982403160692895	56567158.8	10
		292	2.4516164283689994	61141696.2	10
		293	2.4458100961989393	55389335.9	10
		294	2.253600521956362	54449041.1	10
		295	2.4260818418004395	51199441.3	10
		296	2.241597596226259	56556755.6	10
		297	2.1490823458093864	56628556.4	10
		298	2.370980845632291	54818268.1	10
		299	2.675713208868461	55192820.7	10
		300	2.5843767460362743	51538558.3	10
		301	2.353420308724633	64045944.4	10
		302	2.6097917793904726	49091874.2	10
		303	2.4026106919829786	55333238.4	10
		304	2.491279511533759	54825469.6	10
		305	2.3373451128256133	62989238.4	10
		306	2.499956303800881	64775416.9	10
		307	2.7790996142852933	44596314.3	10
		308	2.44763367056194	53514637.2	10
		309	2.4003733828400664	54632522.5	10
		310	2.345206019975714	56750696.1	10
		311	2.4763719210518595	56339433.3	10
		312	2.7684199594108407	59082926.3	10
		313	2.8808148787366044	64060600.2	10
		314	2.8126784792420123	55402017.1	10
		315	2.9693992406537486	60311709.8	10
		316	3.147312024636785	39979517.2	10
		317	2.8482166708213574	57736065.8	10
		318	2.98499640014873	63303610.4	10
		319	2.9825362302935665	50949268.4	10
		320	2.3896729173057794	52728903.6	10
		321	2.4105804293960174	52856796.3	10
		322	2.320849651375005	52390278.9	10
		323	1.9352281604139594	56083753.0	10
		324	2.241311273025738	48827385.5	10
		325	2.2652869672677114	53999187.0	10
		326	2.3048677800623105	43758994.5	10
		327	2.189838344965438	66589888.3	10
		328	2.671995443512432	44776297.2	10
		329	2.581496718582592	53859633.3	10
		330	2.50558204094967	52805695.2	10
		331	2.491760932829707	51803366.5	10
		332	2.6030559584191812	46880320.0	10
		333	2.558033918905754	55319660.9	10
		334	2.597258403191593	57390271.4	10
		335	2.2352953503424517	53911383.9	10
		336	2.569267640935992	53564671.6	10
		337	2.463551954122016	50346400.8	10
		338	2.4757072722864293	48910216.7	10
		339	2.4480317441264203	55666520.3	10
		340	2.344324520750122	62291924.6	10
		341	2.52499513464733	56891513.2	10
		342	2.5417606798451042	73618348.0	10
		343	2.6783704906219747	56577993.7	10
		344	2.4007333053335937	56144351.4	10
		345	2.4300234645370584	62182381.4	10
		346	2.3946731703765627	56232772.7	10
		347	2.4359840297555997	50264956.8	10
		348	2.546152455219752	47250443.1	10
		349	2.7701308755674	63404970.8	10
		350	2.8751208397654953	57349206.7	10
		351	2.7498120919511044	49908346.6	10
		352	2.7793391929692643	54319856.0	10
		353	2.7809877585091143	64601401.7	10
		354	2.611378159489628	49658128.5	10
		355	2.5057869186076265	55609532.0	10
		356	2.0989230202764806	61362047.2	10
		357	2.088540669266873	58413006.0	10
		358	2.0632583686193096	48997219.1	10
		359	2.113571180054094	52996875.3	10
		360	2.3067347379626475	58314827.2	10
		361	2.309234218630897	54523800.3	10
		362	2.2833275837728415	49320476.4	10
		363	2.1024284715014394	55358395.8	10
		364	1.9430606740181857	64906301.1	10
		365	1.9954017478534305	51515602.6	10
		366	1.9873807764073494	50831742.0	10
		367	1.9683771588845178	58611319.3	10
		368	2.185044996549655	62578596.6	10
		369	2.169631666395717	55875927.4	10
		370	2.217121325006697	57079224.8	10
		371	2.290902942391373	53866471.9	10
		372	2.533153737582495	56209282.2	10
		373	2.6235006147844375	56908756.1	10
		374	2.5572597571467	63053258.0	10
		375	2.632092277112478	52903044.1	10
		376	2.2444361980168357	54783623.2	10
		377	2.226986957440495	55229913.5	10
		378	2.3159668819519768	56616388.2	10
		379	2.2498980818964145	51828813.3	10
		380	2.2580294497907474	55299844.1	10
		381	2.450733749203678	52488666.1	10
		382	2.5829181943603983	61745993.3	10
		383	2.8157709661235435	44065414.7	10
		384	2.4077352787862654	56877765.0	10
		385	2.506242927348517	51083511.6	10
		386	2.3888283051982553	61584117.7	10
		387	2.4885632035588277	58096915.6	10
		388	2.866232201931104	62355551.8	10
		389	2.9681990116127475	52095408.2	10
		390	2.8015618444453287	60337622.7	10
		391	2.9247874214128142	52861790.7	10
		392	2.6347985029758023	56756186.6	10
		393	2.7032095946823214	53977853.6	10
		394	2.618494960240079	48497286.2	10
		395	2.432080672701812	57986206.0	10
		396	2.4909316047646457	52089800.1	10
		397	2.5197879896045805	62547679.7	10
		398	2.6463282256172898	56718008.8	10
		399	3.016396689666024	54915121.2	10
		400	2.7644047767429307	47792839.6	10
		401	2.692825730194368	51102136.3	10
		402	2.443075572770417	54517807.5	10
		403	2.398640227533595	56062610.5	10
		404	2.18474999244735	51532742.4	10
		405	2.277826040251772	61566728.3	10
		406	2.304147021434587	53421970.9	10
		407	2.2163722432591344	63825623.6	10
		408	2.3311879872238306	56792311.3	10
		409	2.074439453034027	44703727.3	10
		410	2.008517133187621	62145082.1	10
		411	2.1992964409426707	51919905.1	10
		412	2.2823690486879142	60668124.8	10
		413	2.332172509475564	51218673.5	10
		414	2.314950950235148	46592113.0	10
		415	1.923326352085325	48998096.8	10
		416	1.4868730505191776	53644813.0	10
		417	1.7833110702085784	56886401.7	10
		418	1.8305152097205117	52760086.9	10
		419	1.9884888831888212	52093533.7	10
		420	2.0342444930494574	58985080.2	10
		421	2.100269483937957	56133115.4	10
		422	2.1153003843113347	54099513.5	10
		423	2.051805867878819	51708225.9	10
		424	2.252158302933008	59832557.8	10
		425	2.343160460669295	63968192.8	10
		426	2.4756253166560542	52030766.1	10
		427	2.180158263574624	51088657.3	10
		428	2.2045652722756133	53670108.3	10
		429	2.2693956328258698	62016648.7	10
		430	2.3781407677885467	58893871.5	10
		431	2.5344809017222176	58892774.8	10
		432	2.70188192262824	56308373.5	10
		433	2.829839868219024	52715911.0	10
		434	2.5990698003772534	59261374.9	10
		435	2.6148955153055846	60512221.7	10
		436	2.469050270774184	52668232.4	10
		437	2.3133019337803336	51307902.4	10
		438	2.5074814495929254	56387331.8	10
		439	2.4344878305924267	63448115.2	10
		440	2.661119439635944	49265713.8	10
		441	2.3181304062462336	66708644.3	10
		442	2.516319114150013	54001768.0	10
		443	2.7786834559064593	60725236.0	10
		444	2.5268016751701334	51550929.4	10
		445	2.7913584837916963	45542051.7	10
		446	2.6639975008824903	57720798.6	10
		447	2.562464144150753	56672267.5	10
		448	2.5987328962397673	64074820.9	10
		449	2.5953213545973033	39139560.1	10
		450	2.1976303766099896	44363583.8	10
		451	1.7444675047561489	48272529.8	10
		452	2.000571684870803	55853744.1	10
		453	2.1575331186837436	49289526.8	10
		454	2.364642181494139	62889480.4	10
		455	3.205349777745873	48409680.7	10
		456	3.182259210714301	64069581.2	10
		457	3.2348938011820403	55406342.2	10
		458	3.3784243234319837	52939616.3	10
		459	3.2577844069890256	60008275.1	10
		460	3.4495907686491947	66777993.2	10
		461	3.190964099155324	53584818.9	10
		462	2.8810148292111575	55943682.3	10
		463	2.883724495213263	57819051.5	10
		464	3.192557524673824	49608472.1	10
		465	3.330281585914554	51666285.4	10
		466	3.512884653319283	35655656.8	10
		467	3.433577543002387	48689792.1	10
		468	3.093427238410599	50003172.1	10
		469	3.1887021903220196	52241294.3	10
		470	3.3296148285210414	58150205.0	10
		471	3.414794315938617	34989298.4	10
		472	3.0788408054020566	49597877.4	10
		473	2.9280330053609704	67790768.6	10
		474	2.9059019411270683	53647357.5	10
		475	2.878535930847216	49508762.2	10
		476	2.787353026653549	50658131.5	10
		477	2.874406152030795	58254785.1	10
		478	2.638226018758378	52669852.9	10
		479	2.370202496051198	67232104.6	10
		480	2.5685415995513052	52691066.2	10
		481	2.628758105827822	58033578.0	10
		482	2.5275540636724623	61121600.8	10
		483	2.614900505357933	56236350.3	10
		484	2.7734410812951618	55914365.5	10
		485	2.603690438778037	55999448.9	10
		486	2.479703403723082	68201197.7	10
		487	2.60867270081743	49964880.6	10
		488	2.22281966623521	56786807.9	10
		489	2.203608642204966	46556750.4	10
		490	1.9677345653662208	48666768.7	10
		491	1.910744058885275	55405570.5	10
		492	2.0702093373271797	56595574.3	10
		493	2.1941254911099612	56995783.4	10
		494	2.1772530005130974	52964003.6	10
		495	2.645274380698244	45745577.6	10
		496	2.753951771403929	62278832.8	10
		497	2.6651353360248615	50556663.1	10
		498	2.7540700703302234	50269519.7	10
		499	2.5143843376961184	58427453.5	10
		500	2.5559498261780607		10
