# Supplementary material for: The evolutionary maintenance of Lévy flight foraging
Source: PLoS Comput Biol. 2022 Jan 18;18(1):e1009490. doi: 10.1371/journal.pcbi.1009490 (PMC8797186; doi:10.1371/journal.pcbi.1009490)
Supplement: S1 Data — (ZIP) [file pcbi.1009490.s005.zip › S1_Data/evolutionary_data/POP10_1000K/10_025_10_1_0000125_1_1000000_run14]

last_generation	1	0	0.8746741806484655	1502647.4999704738	10	extinction	extinction
size_old_pop	0	1	0.960801429668275	0	1
standing_var	0.25				0
start_exp	1.0
env_dim	1
move_cost	0.000125
lifespan	1000000
speed	1
run	14
extinction_state	1
competition	0
