# Supplementary material for: The evolutionary maintenance of Lévy flight foraging
Source: PLoS Comput Biol. 2022 Jan 18;18(1):e1009490. doi: 10.1371/journal.pcbi.1009490 (PMC8797186; doi:10.1371/journal.pcbi.1009490)
Supplement: S1 Data — (ZIP) [file pcbi.1009490.s005.zip › S1_Data/evolutionary_data/POP10_1000K/10_05_10_3_00_1_1000000_run1]

last_generation	500	0	1.0179778254050027	60694601.1	10	2.510318009924257	7180313.0
size_old_pop	9	1	1.1830208311286814	60933232.8	10	3.1907816539303653	37298249.0
standing_var	0.5	2	1.308803211666212	82244153.7	10	-0.2947160216226387	45855724.0
start_exp	1.0	3	1.7169354551355742	71872640.4	10	2.158257752813008	47127091.0
env_dim	3	4	1.7741518924049793	89873059.5	10	1.4000022343935168	58825262.0
move_cost	0.0	5	1.5722214492076865	97316800.5	10	1.2618708747957323	64147481.0
lifespan	1000000	6	1.9368205253778885	88937946.7	10	1.1879597850346009	70027016.0
speed	1	7	2.2625900768183937	90045539.77777778	10	2.3755314201259337	72405227.0
run	1	8	2.0158458860538806	86458888.6	9	2.4151474003194546	140478579.0
extinction_state	0	9	2.0095512528519235	74320405.1	10
competition	0	10	2.4481827898075363	151188910.25	10
		11	2.2875328175724685	69142412.8888889	8
		12	1.7997935002746004	69279506.33333333	9
		13	1.564113920779262	89767473.77777778	9
		14	1.8141362859251586	77859180.28571428	9
		15	1.4878809489790021	73303100.5	7
		16	1.6405786164785283	102541593.6	10
		17	2.2186325480472395	112397032.44444445	10
		18	2.124814894847991	50672064.11111111	9
		19	1.5742154215945	90365135.8	9
		20	1.5733503147317323	65123623.5	10
		21	1.9828013618956661	48515431.1	10
		22	1.4077941261263391	67727473.1	10
		23	1.526472451108307	94666144.6	10
		24	1.998374142219846	90569830.44444445	10
		25	1.496569218848919	44540401.1	9
		26	1.3626456798684403	66131079.3	10
		27	1.4573834543233926	80934862.5	10
		28	1.613101447726684	82705863.22222222	10
		29	1.3602211335846903	97851150.1	9
		30	2.069881129840934	109473086.1	10
		31	2.437342103016451	75471866.375	10
		32	2.2605234039419173	60590500.55555555	8
		33	2.2628374474144417	78341625.1	9
		34	2.3183733229996006	104910997.0	10
		35	2.1429678172095006	103934337.44444445	8
		36	2.1850149261568967	48443625.6	9
		37	1.6223049946570964	89623854.33333333	10
		38	1.6305668087559855	139893128.8	9
		39	2.246817968930746	138133363.8	10
		40	2.790630153076394	96230631.1111111	10
		41	3.008242726427415	71529657.77777778	9
		42	3.485949751589607	160838633.33333334	9
		43	2.7382650779553517	52326604.625	6
		44	2.3055988002551735	51793014.875	8
		45	1.7904682472931248	51505902.5	8
		46	1.6411518751640706	114204812.3	10
		47	2.0157004543696684	86350476.55555555	10
		48	2.2298795712492736	106178978.7	9
		49	2.039065639723261	148670665.1111111	10
		50	2.0292323975658464	66192856.11111111	9
		51	2.22131801226879	87534183.6	9
		52	2.098874184420253	62863993.333333336	10
		53	1.9947316946890048	96559448.5	9
		54	2.0734181717347746	59725909.55555555	10
		55	2.2548176386036127	76434349.625	9
		56	2.2130290622034012	76576551.55555555	8
		57	2.2041094776453165	57505891.88888889	9
		58	2.041450640644668	71477747.77777778	9
		59	2.1457182206831544	69673334.25	9
		60	2.175193986601841	77953253.6	8
		61	1.8115719510200314	69959742.9	10
		62	2.20041246257536	83682703.44444445	10
		63	1.7577034638598856	64652378.222222224	9
		64	1.5248704627541276	80414759.9	9
		65	1.650823761083212	60576754.0	10
		66	1.8928083852670234	84164485.1	10
		67	2.256032735065969	103965601.25	10
		68	2.057100944034825	31117667.85714286	8
		69	1.5549444086695698	72080655.2	7
		70	1.6423829644314334	54791484.2	10
		71	1.5773030098125695	74506996.5	10
		72	2.018719091561576	92160984.2	10
		73	1.8855188275365464	83220533.33333333	10
		74	1.924697147685388	97183849.5	9
		75	2.220534749850704	69044168.5	10
		76	2.0506879149502484	103458016.9	8
		77	2.1030591062138253	46105470.44444445	10
		78	1.9695654252706718	64425697.88888889	9
		79	1.6958197914096202	57607068.0	9
		80	1.4694259601226707	70478030.0	10
		81	2.2372661472389805	52733835.875	10
		82	1.857497992443428	88280040.8	8
		83	1.6772333395899945	58180343.9	10
		84	1.6117929678201008	85356520.6	10
		85	1.9167785914890225	64987729.55555555	10
		86	1.3495842102325004	39759899.5	9
		87	1.3768348469216078	71864355.2	10
		88	1.1389241634539773	62370435.1	10
		89	1.5828447040012166	78944719.0	10
		90	1.8674125466753235	84067865.55555555	10
		91	2.2033835828431556	89703848.9	9
		92	2.0353729561918237	77056738.1	10
		93	1.6151879236118762	81205274.8	10
		94	1.9661517269492115	67971203.7	10
		95	2.445668475666404	125478858.22222222	10
		96	2.79678810884635	109806684.75	9
		97	2.03407024230888	54936159.8	8
		98	2.076376543023323	92242488.5	10
		99	2.154141296098667	83493032.3	10
		100	2.1492891868785486	55920966.55555555	10
		101	2.0621960740326095	114549975.7	9
		102	2.212241650806309	77881518.875	10
		103	2.609936588828437	50331677.8	8
		104	2.5770632653023147	91799253.0	10
		105	3.275579817529273	107801249.16666667	10
		106	2.4693807162101415	86107201.0	6
		107	2.1135999295491645	91460862.6	8
		108	2.599634606700323	98280740.0	10
		109	2.8834993937332163	136860346.16666666	8
		110	3.2042259415801118	93114774.6	6
		111	2.562501019983639	76061811.2	5
		112	2.1766007597213575	48250182.75	10
		113	1.5919442874925678	89727060.9	8
		114	1.644343313397232	68821628.6	10
		115	1.4031928980022077	86339243.4	10
		116	1.6059771755776548	64121685.4	10
		117	1.6429507235476994	75012837.8888889	10
		118	1.7056066027381025	109842660.8	9
		119	2.140404503347093	137199419.66666666	10
		120	2.483598304172634	162292040.1111111	9
		121	2.3732682162620633	76006301.0	9
		122	2.146717680496635	82091072.0	10
		123	2.469093911018582	70222822.55555555	9
		124	2.488968484143873	115058367.55555555	9
		125	2.4239819509083373	71064046.8888889	9
		126	2.1586323215851064	71794946.8888889	9
		127	1.844545532618385	69826460.5	9
		128	1.8096000789655524	78258570.9	10
		129	2.097020079843477	78952345.0	10
		130	1.9008232287602307	102320044.5	9
		131	1.9228369912318073	100886585.44444445	10
		132	2.224182069294425	131367604.4	9
		133	2.585128201303381	78189335.125	10
		134	2.586442233257308	144639612.1111111	8
		135	3.1274355818844723	103097864.625	9
		136	3.25050273070405	51822604.4	8
		137	2.674990095549481	66538593.0	5
		138	2.222325595987784	64354561.44444445	7
		139	1.7903213614644655	75471069.6	9
		140	1.8598142495853334	50873193.4	10
		141	1.3370296513551105	72038182.0	10
		142	1.094743194273442	51157291.3	10
		143	1.2401551460741314	52425767.2	10
		144	0.963249407209989	75976159.9	10
		145	1.695015813881208	82962947.4	10
		146	1.7012482492937522	113247299.6	10
		147	2.388388860390223	85602820.4	10
		148	2.1935506258333084	81723937.66666667	10
		149	2.465550456836673	108688222.33333333	9
		150	2.608158474311699	69054541.77777778	9
		151	2.49478194015211	175771856.2857143	9
		152	2.692643938004242	109374401.1111111	7
		153	3.104114164323214	89937621.28571428	9
		154	3.2718365612622398	74546001.33333333	7
		155	2.8544286499191145	154301332.85714287	6
		156	2.724183787047906	106267179.33333333	7
		157	2.128967668320757	60679756.11111111	6
		158	1.714903662807243	45711340.375	9
		159	0.924021138889222	77978038.7	8
		160	1.7065563587648918	69133168.9	10
		161	1.8786641174607965	83718645.1	10
		162	1.994005183201218	107396979.6	10
		163	2.0796584459322767	97392301.8888889	10
		164	2.1239708376573603	49026418.5	9
		165	2.227336820492584	85482483.8	10
		166	2.324283684870264	104419902.375	10
		167	2.1520467624247557	68404031.55555555	8
		168	2.274915526335905	66338949.88888889	9
		169	2.038502742920641	123079940.22222222	9
		170	2.694354503794375	112745307.375	9
		171	2.4973828726879135	45701505.625	8
		172	2.0947619555126247	103949478.2	8
		173	2.0138302210866112	114967383.8888889	10
		174	2.1888522137398025	91533258.625	9
		175	2.1771174095668675	109681011.55555555	8
		176	2.0434791595419215	59257437.777777776	9
		177	2.2840254965769984	83864483.875	9
		178	1.9069883779110484	74289446.4	8
		179	1.9961716901013016	103974364.3	10
		180	2.1184181226566303	95408265.44444445	10
		181	2.633016093140042	59955124.44444445	9
		182	2.4009775279122865	70107680.5	9
		183	2.1308885982576293	85416914.25	10
		184	2.456786878619653	72257703.0	8
		185	2.080962571240794	103875368.7	8
		186	2.0426630964514634	90845156.22222222	10
		187	1.5781052311996437	56364508.7	9
		188	1.844907601466025	67891517.6	10
		189	1.8774456537784494	91587560.6	10
		190	2.13196099990459	111421615.2	10
		191	2.3982927317851446	181284653.1111111	10
		192	2.5299483236284006	89258322.7	9
		193	2.668319085726625	60461907.875	10
		194	2.3880801878075557	94608632.1111111	8
		195	2.642342767812038	68625568.22222222	9
		196	2.88569790500818	111552221.28571428	9
		197	2.338032499343939	81488751.1	7
		198	2.4230274024017033	70319848.5	10
		199	2.364330945000036	103611212.5	10
		200	2.898432813706658	165505985.0	10
		201	3.826615330527134	60368151.8	10
		202	2.758009505694464	45510287.625	5
		203	2.7295064831424463	119174660.66666667	8
		204	2.800235317120567	65573798.85714286	9
		205	2.245280065579041	91146146.5	7
		206	2.3488156466019334	110005514.22222222	10
		207	2.3044072638837934	67548319.44444445	9
		208	1.9920859013032886	80481676.6	9
		209	2.1015600519753423	54686293.0	10
		210	1.875051933328816	71756801.7	8
		211	1.9519807555793751	71620711.77777778	10
		212	1.6141081917018325	65854251.4	9
		213	1.7844234778022063	56007872.666666664	10
		214	1.9045229805376347	41435210.0	9
		215	2.1829273729142717	89506435.1111111	10
		216	2.9221361854140837	61424379.0	9
		217	2.0994398012739426	82443444.55555555	7
		218	1.8275079505496208	82952667.77777778	9
		219	1.3674403256460248	59438439.4	9
		220	1.3887726440462989	73713982.7	10
		221	1.9716435535945607	73060451.25	10
		222	1.8361038372803626	89789246.4	8
		223	2.2614189669649356	90677463.33333333	10
		224	2.4470197579824595	37703351.25	9
		225	1.982342614800078	125207222.9	8
		226	2.2263455966180246	83878589.5	10
		227	2.1539225103311352	58668657.5	10
		228	1.9080227267017513	66938723.5	10
		229	2.1007062587114205	70363775.42857143	10
		230	1.6421404436265388	43203905.4	7
		231	1.3680525036854487	99938589.6	10
		232	1.847845742621875	61130288.28571428	10
		233	1.5351129757677484	78212862.6	7
		234	1.803744551023237	107216594.4	10
		235	2.1224685210605454	85108702.1111111	10
		236	1.889911901778247	124637179.3	9
		237	2.2194576093939817	106319600.71428572	10
		238	1.9548208991151383	90383780.1	7
		239	1.974059767502446	87149771.9	10
		240	1.4763773247605108	74434253.8	10
		241	1.7804701138754933	51819152.0	10
		242	1.4426332003526539	92313375.7	10
		243	2.240832671820354	62088430.7	10
		244	2.654625227150571	121224902.83333333	10
		245	2.7882137442892683	87702564.83333333	6
		246	3.0328778227219138	39450092.833333336	6
		247	2.1737283462568824	89406955.22222222	6
		248	1.8166237777529406	121900324.9	9
		249	2.2199140852830404	206332161.4	10
		250	2.612772255934792	86523846.875	10
		251	2.148949371982259	38682015.0	8
		252	1.6784739015802557	68965682.4	6
		253	1.9098586220097604	66851501.88888889	10
		254	2.0139724061231776	90565152.9	9
		255	2.225965636020949	52741913.5	10
		256	2.2345644738822212	94676680.77777778	10
		257	2.56289950088943	69679648.44444445	9
		258	2.322295213643031	58886594.55555555	9
		259	1.7569201595084558	141277741.44444445	9
		260	2.0358836515297556	125704605.7	9
		261	2.137317716633006	97834371.1111111	10
		262	2.764603442877113	122977287.125	9
		263	1.8609946711258403	92987329.5	8
		264	1.9642392086157823	66673279.55555555	10
		265	2.0090534371921827	86912105.8888889	9
		266	2.2397288755723217	102215130.375	9
		267	2.701048101418241	48956258.625	8
		268	1.8134127940486917	75707089.7	8
		269	1.7452353004087182	84039393.4	10
		270	1.6564279751403177	62762410.3	10
		271	1.8865952790113858	108272770.4	10
		272	2.046116086679514	84326867.8888889	10
		273	2.0398920846486184	119781689.1111111	9
		274	2.3734373149920684	96646077.5	9
		275	1.913634115172778	92020803.8888889	8
		276	2.3572964376863013	93487323.625	9
		277	2.2245743524319677	75928581.125	8
		278	2.1543459007651906	81200998.75	8
		279	2.1463747039988164	82575776.6	8
		280	1.9140131809429008	92228675.2	10
		281	1.7776749876770133	96842160.9	10
		282	1.7430041245773704	57245478.44444445	10
		283	2.0781034997799397	67425879.6	9
		284	2.0382866784956164	76732086.5	10
		285	2.1997130486152967	94469818.0	10
		286	2.669097582118006	97493970.375	10
		287	2.793679061283112	84804819.2	8
		288	1.9109610298178688	140009852.5	5
		289	2.7330072004521098	155082871.0	10
		290	2.277630743700873	82474669.875	7
		291	1.9887668287770452	88621129.28571428	8
		292	1.7869687771564764	80559151.0	7
		293	1.8209393592318919	78052796.1111111	9
		294	1.736436962384357	93594541.0	9
		295	2.1633091473218697	110952857.77777778	10
		296	1.9237572902826359	67362222.7	9
		297	1.8505665567763174	83807210.55555555	10
		298	1.6216846782049508	61050306.8	9
		299	1.8382034772346096	85380529.0	10
		300	2.1868755897483423	80685752.44444445	10
		301	2.140510828002557	119375670.55555555	9
		302	3.137920385241278	146599131.7142857	9
		303	3.6085639187272527	27023977.666666668	7
		304	3.432271980170083	118298848.75	3
		305	3.9749357823379583	94443209.57142857	8
		306	2.9075365433546314	100711312.5	7
		307	2.9396451797406575	81422424.28571428	8
		308	3.2287586519197484	105052133.57142857	7
		309	3.463875847424871	94966515.57142857	7
		310	4.046359129850548	128284435.85714285	7
		311	4.190981552064697	118146470.14285715	7
		312	4.083530315698793	93580663.2	7
		313	3.0287104154266578	102993755.8888889	5
		314	2.375814097859892	60914863.55555555	9
		315	2.0738857010144827	65441383.88888889	9
		316	1.818125318928633	82787087.7	9
		317	1.8994545100448104	113660605.0	10
		318	1.9658304944344889	72526459.7	9
		319	1.794732269030846	61906023.7	10
		320	2.2050838056318094	143049908.55555555	10
		321	2.433253768317186	84346229.66666667	9
		322	2.372821103793954	81220035.5	9
		323	2.3374350223796	64534619.55555555	10
		324	1.7312104724550657	88869669.0	9
		325	1.3868151331045575	87354390.3	10
		326	1.7313615286729873	105081448.6	10
		327	1.8609363891621507	73120977.3	10
		328	1.8225836693904927	102438788.6	10
		329	2.1856381148894966	98100465.1111111	10
		330	2.211773191188285	86994805.2	9
		331	2.4273181388733667	90866793.66666667	10
		332	2.75637927320873	87800352.83333333	9
		333	2.32755849878112	72402762.75	6
		334	1.8941023807789914	85286515.2	8
		335	1.8910250688916264	62523293.44444445	10
		336	1.7870848938113908	61239155.5	9
		337	1.8455164886206188	53533688.8	10
		338	2.1134714973935322	80443798.9	10
		339	2.9474168947872785	132672158.75	10
		340	3.346740347734081	112733710.5	8
		341	3.9640790404691457	154041433.33333334	6
		342	3.7284046650896157	69185727.4	6
		343	4.172295197074508	19564215.5	5
		344	3.7272230457195654	82523636.0	2
		345	3.7332556530563172	36266201.428571425	4
		346	3.5693617251165355	41576961.5	7
		347	3.8452961905907657	101814968.75	4
		348	3.694217352086264	135657765.25	4
		349	3.7586930803470104	139417868.0	4
		350	4.082224533656273	184802111.33333334	4
		351	3.907029036645158	87166363.83333333	6
		352	3.3797397595280145	87067124.125	6
		353	3.296266064223777	205439723.5	8
		354	3.2360703059113023	169916854.5	8
		355	2.9623772010209137	47242893.0	6
		356	2.6492927352360462	53662834.666666664	6
		357	2.8164521104151445	83052862.66666667	9
		358	2.347952786899609	104597476.33333333	6
		359	2.3475380545881324	71983360.55555555	9
		360	2.3676335645564137	67653031.42857143	9
		361	1.923742587201246	79779860.3	7
		362	1.7197637106001469	64588452.8	10
		363	1.9237697900517936	77985082.2	10
		364	2.1383092778573913	49906427.55555555	10
		365	2.014868893858581	86746535.8	9
		366	1.8938738900801038	53629480.3	10
		367	1.8755825352812807	95497854.5	10
		368	2.6131808043124094	162908376.6	10
		369	2.803504293066159	47566890.0	10
		370	2.7211695879418256	77604502.6	6
		371	2.7694964022300588	99008535.8	10
		372	2.5394994654178316	81786784.66666667	10
		373	2.334705527546528	131767607.66666667	9
		374	2.5600751178001273	107273185.2	9
		375	2.4850482840778625	60040482.75	10
		376	1.678781918003176	90976379.0	8
		377	1.7301681119403949	82941011.0	9
		378	2.103216703192367	77243564.0	10
		379	1.6369982872826188	64454292.9	10
		380	1.5605900448104078	65498443.9	10
		381	1.5347408830912599	73993464.0	10
		382	1.2711451449375262	64125323.0	10
		383	2.0337321933680186	62709487.8	10
		384	1.9349286601633415	60548705.7	10
		385	1.954544131972061	97419790.7	10
		386	2.7353034951329276	95416657.42857143	10
		387	2.4893573397662507	87704936.25	7
		388	3.24503982739056	110240653.0	8
		389	3.548967864263117	41615514.333333336	8
		390	1.1567184153072791	85012228.3	3
		391	1.383657688563931	49731194.8	10
		392	1.0428440866581934	49495341.3	10
		393	1.1724392446206504	66010312.9	10
		394	1.535357175859215	74926750.8	10
		395	1.968170286898319	86045134.33333333	10
		396	1.822031116281283	77282797.6	9
		397	1.8342997333090925	79044571.9	10
		398	2.0472836274554953	93872185.3	10
		399	2.5239876634928167	111579373.0	10
		400	2.2808053315089536	99503873.71428572	9
		401	2.07300054338383	57072592.0	7
		402	1.6937916833512463	52064601.3	10
		403	1.6139165756877745	88054115.3	10
		404	1.9464408400709872	69236985.77777778	10
		405	1.4208044728957974	105240055.4	9
		406	2.005553189726797	87280291.1	10
		407	2.190847321548927	89977786.0	10
		408	1.9174838784263275	103440636.2	9
		409	1.8632949580310423	46079728.6	10
		410	1.7586685797085377	61356181.2	10
		411	2.0683599425003285	63270329.55555555	10
		412	1.7180075618883894	90936607.44444445	9
		413	1.6555197373586341	83843088.55555555	9
		414	1.6953289649197962	78064815.9	9
		415	2.0852166613438565	72839222.875	10
		416	2.0285373471163775	102605153.22222222	8
		417	2.1202441031013306	56502869.0	9
		418	1.8837928925520722	91770126.1	10
		419	1.8669968368146925	80274923.9	10
		420	1.9355285617713918	114360097.2	10
		421	1.8272302257629736	97250947.6	10
		422	2.0361257566529667	84889130.0	10
		423	1.9219504829155554	65191081.1	10
		424	2.1624249731948306	59463163.2	10
		425	1.8248327038384957	81696099.7	10
		426	2.314871271352112	112932419.875	10
		427	2.0598374754907125	64693361.5	8
		428	2.068411926928694	91633317.75	10
		429	1.6338272274209906	58637568.6	8
		430	1.6131149105866087	82725499.6	10
		431	1.9311903461037816	69432729.7	10
		432	2.04742137931152	102578661.22222222	10
		433	2.473441677719497	59986786.0	9
		434	1.8352481029062804	75989024.0	9
		435	1.7505757654442515	71091573.2	8
		436	1.949947144340631	88413882.4	10
		437	1.887266024746618	79679628.9	10
		438	2.0875402631965576	47428228.0	10
		439	1.624636170495019	74497392.7	10
		440	1.859094201144136	83677740.4	10
		441	2.0632374140951946	69169698.5	10
		442	1.6485546331084993	109815886.1	10
		443	1.7718968459309274	87867514.5	10
		444	1.7847203261138773	81920700.8	10
		445	1.8745999511195799	75650407.33333333	10
		446	2.116327767999075	69995898.8	9
		447	1.9716086936105897	68665201.9	10
		448	1.9281929331471457	97350376.0	10
		449	1.9269434982372995	104601547.22222222	9
		450	1.733780227202327	72997259.9	9
		451	1.6756015217716325	61568541.4	10
		452	1.543787780884444	82124037.1	10
		453	2.085925766068052	81087007.77777778	10
		454	2.104768092229411	100440434.7	9
		455	2.438182030753482	93761982.33333333	10
		456	2.406949939271286	34437389.125	9
		457	1.721605474762054	54229505.0	8
		458	1.2236541579218605	65193355.0	10
		459	1.5089013042563721	112931634.4	10
		460	2.244080106018268	72938493.2	10
		461	2.074685688298687	98125674.25	10
		462	1.7202209296360151	64155557.0	8
		463	2.0987591460769917	50775464.25	10
		464	1.757344847568919	117251372.0	8
		465	2.0793361452967067	83132883.44444445	10
		466	2.2641282241583487	61634630.0	9
		467	1.9186831287791093	59116515.55555555	8
		468	2.015465470186773	59820990.4	9
		469	1.9583773088940444	82115860.1	10
		470	2.7684593153289443	79407293.875	10
		471	2.6589549614391945	101658181.33333333	8
		472	2.478454570323008	88813065.33333333	9
		473	2.772167224242927	93445328.75	9
		474	2.5107180162121945	64241371.222222224	8
		475	2.2770941296059624	95216796.7	9
		476	2.62969874225559	98826392.71428572	10
		477	1.9757364529425043	85618112.9	7
		478	2.202299724756857	67234616.8	10
		479	1.6433823103468697	59392211.0	10
		480	1.121818856648067	66357102.5	9
		481	0.7628198187460419	60269465.3	10
		482	1.2606842181093154	55962926.9	10
		483	1.401622701679894	81734003.3	10
		484	2.4592310358800997	101845276.66666667	10
		485	2.3318256938827013	104430601.375	9
		486	1.852762699630261	102136742.5	8
		487	2.7395831478702006	119443014.83333333	10
		488	1.9622764289016827	101145184.77777778	6
		489	1.634026890516174	115243443.0	9
		490	1.6165730997942096	51687325.9	10
		491	1.7357436145264025	60394962.55555555	10
		492	1.9998552664095066	84210190.9	9
		493	1.9819668685952052	85026999.7	10
		494	2.634812028230418	41641785.75	10
		495	2.198669845139266	89543701.125	8
		496	1.8650928540528908	73310807.8	8
		497	1.6715604663579597	78258811.1	10
		498	1.8510058250260086	54741152.55555555	10
		499	1.9461423615868576	60371660.222222224	9
		500	1.812396329012002		9
