# Supplementary material for: The evolutionary maintenance of Lévy flight foraging
Source: PLoS Comput Biol. 2022 Jan 18;18(1):e1009490. doi: 10.1371/journal.pcbi.1009490 (PMC8797186; doi:10.1371/journal.pcbi.1009490)
Supplement: S1 Data — (ZIP) [file pcbi.1009490.s005.zip › S1_Data/evolutionary_data/POP10_1000K/10_05_50_3_0000125_1_1000000_run11]

last_generation	8	0	4.890309789755743	434977648.4926721	10	extinction	extinction
size_old_pop	0	1	5.34491960556481	661254516.4896071	2
standing_var	0.5	2	5.270938692064739	187375438.49923366	1
start_exp	5.0	3	4.3022783369821935	86355129.83333807	1
env_dim	3	4	4.277694625644208	75135215.49977948	3
move_cost	0.000125	5	5.129179638985313	110772136.49893628	1
lifespan	1000000	6	5.033718747029341	33519397.500149712	2
speed	1	7	5.484099514628467	115928221.74860196	2
run	11	8	5.615443053288902	0	4
extinction_state	1				0
competition	0
