# Supplementary material for: The evolutionary maintenance of Lévy flight foraging
Source: PLoS Comput Biol. 2022 Jan 18;18(1):e1009490. doi: 10.1371/journal.pcbi.1009490 (PMC8797186; doi:10.1371/journal.pcbi.1009490)
Supplement: S1 Data — (ZIP) [file pcbi.1009490.s005.zip › S1_Data/evolutionary_data/POP10_1000K/10_025_50_1_00_1_1000000_run17]

last_generation	500	0	4.926458203845355	39089523.7	10	2.031404617025303	33891762.0
size_old_pop	10	1	5.006128094358536	59523607.6	10	1.4195377046834492	36079999.0
standing_var	0.25	2	4.811249431660576	49020566.3	10	1.7901770747427455	41575249.0
start_exp	5.0	3	4.827497847425232	59281250.7	10	2.010238340905199	50722100.0
env_dim	1	4	5.077067106890227	51037043.7	10	2.572574658258345	54757428.0
move_cost	0.0	5	5.022356012526196	62870928.6	10	2.1560746186207886	55847613.0
lifespan	1000000	6	4.890103020478712	47905048.2	10	1.544552439568457	57504098.0
speed	1	7	4.9502223463036605	49480352.4	10	1.4235291684856604	60934397.0
run	17	8	4.9278351082423395	40891835.9	10	2.021758640086331	90029888.0
extinction_state	0	9	5.161838780343183	56520874.0	10	1.982501779877503	92777462.0
competition	0	10	5.011787677990595	47126655.5	10
		11	4.992779822046324	64740610.5	10
		12	5.0809498533474216	58144202.1	10
		13	5.206060165689691	55033583.9	10
		14	5.4430282781942925	43289043.2	10
		15	5.866611218902726	49297178.8	10
		16	5.928399830394996	41918077.8	10
		17	6.143580591919239	34198961.3	10
		18	6.07774211206922	48036123.9	10
		19	6.3730430254149635	56295526.7	10
		20	6.537712519664292	36935102.5	10
		21	6.5855549700642015	51886868.9	10
		22	6.427753045684566	70890074.3	10
		23	6.669756003446078	45156044.0	10
		24	6.703783288594375	45969106.0	10
		25	7.000832207395907	39087783.7	10
		26	6.955258820488187	51568881.6	10
		27	6.667945698822367	55871793.4	10
		28	6.762463343644396	50034261.3	10
		29	6.62284733514589	37399454.1	10
		30	6.735083708600406	43108985.2	10
		31	6.547674645279879	73273551.3	10
		32	6.467389329415876	58631176.0	10
		33	6.770532725325499	43742904.7	10
		34	6.397113044164033	44013702.2	10
		35	6.0239332687613665	46556008.9	10
		36	6.002499554683544	29025409.3	10
		37	5.776950877993335	33079612.2	10
		38	5.926830061325618	51382409.3	10
		39	5.794986017248448	84235378.0	10
		40	6.1744919498199	49725557.1	10
		41	6.074055403180889	52761031.0	10
		42	6.142478017469525	56546571.4	10
		43	6.105760039697997	38760129.0	10
		44	6.012784838549683	54419510.44444445	10
		45	5.964507508158013	54806332.5	9
		46	6.0131375673888225	34881482.9	10
		47	6.585138531851226	49688806.8	10
		48	6.489805041036936	45901983.2	10
		49	6.68894582812856	45783714.8	10
		50	6.41117394094371	42843446.1	10
		51	6.692909229928074	38592034.3	10
		52	7.0479776739343105	51265797.5	10
		53	7.033114842966292	45390889.1	10
		54	6.958719068486785	41565275.8	10
		55	7.2080990908105065	43637577.4	10
		56	7.251433411192332	45713118.0	10
		57	6.948095279152843	59083899.5	10
		58	7.0516747340164	45848421.7	10
		59	7.474465853835264	43230339.9	10
		60	7.465264434332295	48581901.6	10
		61	7.5790214563568155	51362126.4	10
		62	7.510432320964322	44018432.1	10
		63	7.418226243092251	55956653.9	10
		64	7.470452073949389	49016450.8	10
		65	7.312788429068261	46045428.6	10
		66	7.19735409521046	48057536.0	10
		67	7.248221638722162	57463946.8	10
		68	7.107884561334226	29218509.6	10
		69	7.146159877288033	26552535.5	10
		70	7.022766687466427	62678675.6	10
		71	6.941303692257418	33613523.9	10
		72	7.1476443998400825	46956118.4	10
		73	7.282520421465021	49291272.6	10
		74	7.20270383331498	44691424.6	10
		75	7.201547581969839	50678520.3	10
		76	7.242043328165383	62645357.2	10
		77	7.285879396574478	51073819.6	10
		78	7.42166464697271	52541785.3	10
		79	7.386075050024419	56521852.2	10
		80	7.12669376072238	53841595.8	10
		81	7.234987974065729	44624954.7	10
		82	7.207291534356497	35990055.5	10
		83	7.026989750866231	46106590.8	10
		84	7.239322283429075	41772275.3	10
		85	7.316894563857987	34528249.0	10
		86	7.311958336837096	39943549.9	10
		87	7.2711994001859095	54094611.3	10
		88	7.255975600188377	42922916.9	10
		89	7.2955427020328045	55861605.1	10
		90	7.954226652706221	50548595.9	10
		91	7.742642823163149	44354031.2	10
		92	7.700698364797978	52709926.3	10
		93	7.5815609372201775	38659002.3	10
		94	7.331911606342141	57071965.3	10
		95	7.614456482758956	44861248.4	10
		96	7.421382239450168	59902783.5	10
		97	7.665718079885534	72595907.3	10
		98	7.4293675322775	58508672.4	10
		99	7.564120575756853	43185288.8	10
		100	7.10358599907366	47778093.6	10
		101	6.935715955580697	45094071.5	10
		102	6.757015341032274	62168884.8	10
		103	6.511256558487557	36662625.3	10
		104	6.516368462387606	46261400.8	10
		105	6.361859708830001	55662658.8	10
		106	6.329632630520881	44099814.5	10
		107	6.456007302782476	67236745.1	10
		108	6.493995564968844	42440541.0	10
		109	6.4019876492555765	63615252.5	10
		110	6.158394094698173	64218898.5	10
		111	6.211133362125768	50966759.7	10
		112	6.1479615049057585	49453947.2	10
		113	6.177924971802634	32976827.7	10
		114	6.169993611328257	41572418.4	10
		115	6.455111483583363	43469794.8	10
		116	6.317104198688094	40261193.8	10
		117	6.2867864239691045	63192123.2	10
		118	6.47364327547204	51116058.7	10
		119	6.06054114127379	54401030.8	10
		120	5.995294609056694	71838927.7	10
		121	5.87675855525945	54130979.6	10
		122	6.26978957212916	70030983.4	10
		123	6.107600647141782	47775816.4	10
		124	5.657744275920405	57453870.7	10
		125	5.421858863803345	46669632.9	10
		126	5.387185161675971	44445577.7	10
		127	4.919420795243731	73818127.4	10
		128	4.869891621401402	30414323.6	10
		129	4.877600133030506	50599311.1	10
		130	4.885944346999787	59107894.8	10
		131	4.667335641130004	43911870.8	10
		132	4.401069209982714	54182162.5	10
		133	4.530363736124658	60590850.7	10
		134	4.627416798872587	48522039.6	10
		135	4.668873942457991	33402837.4	10
		136	4.489645054315783	51513578.0	10
		137	4.576411973948205	52665376.0	10
		138	4.462343792425704	38570988.1	10
		139	4.52777431995669	36610191.9	10
		140	4.425681512397095	57661028.7	10
		141	4.649456088436197	54519672.8	10
		142	4.466803678794202	55233265.4	10
		143	4.500593966955137	50164432.8	10
		144	4.600298168010814	60829628.2	10
		145	4.525689893855194	46030056.8	10
		146	4.648470218548229	56410020.7	10
		147	4.6694974795178235	53591775.5	10
		148	4.665025046484081	45947577.3	10
		149	4.567540749886009	54603874.7	10
		150	4.623012110582003	40648634.0	10
		151	4.62869139448186	45230054.6	10
		152	4.409734718338855	50906849.5	10
		153	4.300337166042873	46852611.1	10
		154	4.223266961545981	44911227.1	10
		155	4.218342616478294	54294862.1	10
		156	4.007074237950165	43527226.1	10
		157	4.091420708189917	47867608.1	10
		158	4.005766461431297	42119418.2	10
		159	3.7789715242167596	40358081.7	10
		160	3.208477837351251	63076904.1	10
		161	2.9536340661983056	64311558.5	10
		162	3.0711515854028084	53608634.3	10
		163	2.9321266484271113	46339673.6	10
		164	2.820185307659843	56510231.4	10
		165	2.802417597854872	54027503.4	10
		166	2.7861092150195894	54944074.3	10
		167	2.896213045301488	45183862.3	10
		168	2.768033571290716	58824733.6	10
		169	2.739478020191419	61924511.6	10
		170	2.699215219061041	52100667.1	10
		171	2.5362319262026856	62906802.8	10
		172	2.4750946290218776	52787720.0	10
		173	2.3846454282789766	49110959.0	10
		174	2.19189949587359	46758164.5	10
		175	2.3179139383999603	59372244.3	10
		176	2.3677587216125855	55230848.0	10
		177	2.414008125428338	61347067.2	10
		178	2.250924606559216	53039228.3	10
		179	2.2295745059515824	58823468.4	10
		180	2.2401402084982784	57618454.8	10
		181	2.403123292645052	48616185.0	10
		182	2.257090521301911	54348567.9	10
		183	2.2615646462128045	48907637.3	10
		184	2.0478062861802693	53157735.5	10
		185	2.3372020485928697	52060699.8	10
		186	2.1186310872944096	57173947.1	10
		187	2.210872877523898	51643936.1	10
		188	2.191170078501671	63795386.1	10
		189	2.1892294178367337	49371841.0	10
		190	1.9339916466737006	60539478.3	10
		191	2.038178682176512	50452794.0	10
		192	2.387882191916785	49575320.2	10
		193	2.1818832205618937	61314513.3	10
		194	1.9701926741404887	55972064.1	10
		195	1.8658774386676864	50109140.3	10
		196	1.7936531169030112	61569474.9	10
		197	2.0572784842141263	51140775.8	10
		198	2.224160766068668	52463360.0	10
		199	2.490198405119869	44457587.3	10
		200	2.4995890476648657	55469175.9	10
		201	2.7183426455583657	43572158.4	10
		202	2.6837464226871712	67136330.1	10
		203	2.766011858388845	54261425.0	10
		204	2.8486194874963555	65447937.0	10
		205	2.717181011193798	63097629.6	10
		206	2.902162347274276	41759315.0	10
		207	2.9399808583384464	47430241.8	10
		208	2.627650390518742	49451735.7	10
		209	2.690846494179494	53611103.5	10
		210	2.504002623244324	64674643.0	10
		211	2.6249784808993213	57179410.2	10
		212	2.6063541001272537	68389313.0	10
		213	2.8221637896509	65472883.7	10
		214	2.661140884422058	59806959.3	10
		215	2.9418038930351544	53409947.7	10
		216	2.6140963172252016	53910104.8	10
		217	2.802554792144209	56590418.5	10
		218	2.84788476682657	62376150.5	10
		219	2.616640957077973	52062841.7	10
		220	2.5556039028376967	48573646.3	10
		221	2.2578496042799676	60910807.9	10
		222	2.324833270928374	63128508.2	10
		223	2.4668983952048777	53373329.6	10
		224	2.3614587728423744	51438405.3	10
		225	1.9798945458189177	50593550.2	10
		226	2.0693358252761693	49308192.5	10
		227	2.010053746013448	54614920.1	10
		228	1.8752996827697892	52185183.2	10
		229	1.8591856381920735	49442007.0	10
		230	1.9259821502770542	57239885.3	10
		231	1.9287662701139574	51142271.3	10
		232	2.2463289295773574	55911630.6	10
		233	2.2879024492349354	55828525.3	10
		234	2.585805421893649	67025829.1	10
		235	2.3704971835494755	62419550.9	10
		236	2.473888048252698	56970993.3	10
		237	2.2813320462763467	57352683.4	10
		238	2.1022564624075146	52747525.0	10
		239	2.162611861621869	57264378.0	10
		240	2.363125552331179	47568415.8	10
		241	2.357705010856928	58721179.1	10
		242	2.365175509072441	61372662.3	10
		243	2.3054716479248256	54787651.0	10
		244	2.2933041358928428	51274589.0	10
		245	2.2674880093000533	56685317.1	10
		246	2.238562975351038	52723688.0	10
		247	2.1848509592510785	53267112.4	10
		248	2.371709936846531	47927743.8	10
		249	2.3070970676886935	53538959.0	10
		250	2.5330659312967447	48779369.3	10
		251	2.1132375718269962	53222912.1	10
		252	2.3680880762078287	62796771.8	10
		253	2.054435434497665	52936118.5	10
		254	2.08976274928695	60598678.1	10
		255	2.005376896550997	56733953.1	10
		256	2.0821805279710386	50287889.8	10
		257	2.029653218097426	59913518.2	10
		258	2.1694419210326785	59607438.8	10
		259	2.24348838275857	54240269.6	10
		260	2.451278023425649	57069585.1	10
		261	2.6236384689657894	56563264.9	10
		262	2.8478529611103522	51813551.2	10
		263	2.734596651541022	59082110.4	10
		264	2.7411870071960136	53717032.6	10
		265	2.834441707080342	59376181.5	10
		266	2.8443547001111966	68018288.9	10
		267	2.688254784969655	58204550.0	10
		268	2.485370751776989	48183766.7	10
		269	2.1339406702919157	59278362.4	10
		270	2.124860526534111	50814278.5	10
		271	1.8895335827636266	52071792.9	10
		272	2.2086734978076294	53225118.1	10
		273	2.208194842607196	45602101.2	10
		274	1.9283202078272226	57078476.6	10
		275	1.8688267316939524	62144360.0	10
		276	1.922732120537972	56304730.2	10
		277	2.07574162858766	59176808.9	10
		278	2.24140036179345	49517239.1	10
		279	2.0045299686522147	65229626.8	10
		280	2.150825937154788	50911026.1	10
		281	2.131055772686161	53815596.1	10
		282	2.215594234728333	57652530.6	10
		283	2.266343541878995	64202677.1	10
		284	1.9622616611572439	58703990.7	10
		285	2.0666098632089716	53861973.6	10
		286	2.087123203892408	53077258.5	10
		287	2.178527721932884	52772554.9	10
		288	2.14521744270145	56556828.2	10
		289	2.287261781590356	52653353.8	10
		290	2.304623317608619	55371229.2	10
		291	2.112055225542437	48102860.1	10
		292	2.270805154375506	58609990.1	10
		293	2.5780111614645773	57355576.0	10
		294	2.6703732023779914	59188048.1	10
		295	2.69658810574314	58232158.4	10
		296	2.5874333849723463	51350992.3	10
		297	2.1360818365090237	52594681.4	10
		298	2.068372653049771	60343184.5	10
		299	2.402930361106005	57843059.8	10
		300	2.5006583874584405	48925607.5	10
		301	2.199402293873694	49688998.8	10
		302	2.1902590804768685	58134784.8	10
		303	2.1438643353751017	56885620.3	10
		304	2.1395407506172943	57542328.8	10
		305	2.4665899507283138	54950477.5	10
		306	2.55536731247148	62450185.6	10
		307	2.6348251022869955	51637868.7	10
		308	2.419027059369807	53569272.3	10
		309	2.1722441336942566	61947715.2	10
		310	2.1241668908439784	58764717.4	10
		311	2.2038563061588423	54530455.5	10
		312	2.403214987933572	51392876.6	10
		313	2.238342779592708	55393622.5	10
		314	2.563895649519202	56227978.2	10
		315	2.510525099635861	53074288.0	10
		316	2.463076770799269	61145358.4	10
		317	2.41651629878721	54637540.0	10
		318	2.3986382871365826	54850957.1	10
		319	2.285328790483739	61238986.7	10
		320	2.597416723820711	51171552.3	10
		321	2.3216255759419204	57510805.1	10
		322	2.4993846017959274	52296569.6	10
		323	2.3297283765753893	55387535.4	10
		324	2.4212769773317193	53046327.0	10
		325	2.1662459574152892	49891196.0	10
		326	2.178828367609674	48716868.0	10
		327	2.0450973560005066	58044869.9	10
		328	2.033653489142526	49959602.6	10
		329	2.026399315784236	55547540.6	10
		330	2.102554315962405	52743333.7	10
		331	2.0760983877882184	48859188.6	10
		332	1.973460687818838	51899724.8	10
		333	1.8749005178849327	46756692.9	10
		334	2.145209223968768	59743285.3	10
		335	2.2598947783976935	61534034.4	10
		336	2.2599925048072587	58449831.3	10
		337	2.2833192090718555	52934391.4	10
		338	2.3324097061297193	59623420.5	10
		339	2.4133742264307143	47428617.2	10
		340	2.430933088350845	58354156.0	10
		341	2.478082527193776	52788604.6	10
		342	2.463934608638028	54024022.1	10
		343	2.414563996205744	51378564.5	10
		344	2.3075776731023474	52936692.5	10
		345	2.3241398303398357	55578770.8	10
		346	2.271910061566136	59296657.9	10
		347	2.1377979928500337	61166838.6	10
		348	2.120199034105128	58629789.4	10
		349	2.3768629173951497	57080458.5	10
		350	2.5903025216409508	57082158.8	10
		351	2.2206105172902264	47467049.1	10
		352	2.5505000246176626	48179951.1	10
		353	2.742752743772949	55242184.6	10
		354	2.09592246176354	56081949.2	10
		355	1.9209237206721155	56186304.7	10
		356	1.7648161735866323	57792171.7	10
		357	1.5338180303728355	57283586.6	10
		358	1.627328887792632	48938666.6	10
		359	1.7166853220652896	58755835.2	10
		360	2.055862597199007	60496611.0	10
		361	2.719489126529931	53712560.7	10
		362	2.7515277549434556	52611927.6	10
		363	2.869675946331726	57420192.4	10
		364	2.866461380413651	59292027.4	10
		365	2.944527095325924	40781465.3	10
		366	2.5749496796587734	62658415.4	10
		367	2.6806686063332004	46373325.7	10
		368	2.24623298492012	66939051.2	10
		369	2.7595031567078423	48593953.9	10
		370	2.8300811560193786	58987370.7	10
		371	2.4216503041428283	52952224.6	10
		372	2.293907306020395	49083740.5	10
		373	2.192715419525785	48060248.8	10
		374	2.214198305426099	53588915.0	10
		375	2.162208442204679	48342277.5	10
		376	2.0367181928064513	53605050.7	10
		377	2.0966145049183154	48075397.5	10
		378	1.7489895184378763	60453659.6	10
		379	1.8670834787330595	52555355.2	10
		380	1.9520869684585442	57077997.8	10
		381	2.095251288640628	52797281.6	10
		382	1.83533270002334	51469765.0	10
		383	1.9075628852235256	57931734.6	10
		384	2.031029721375826	54030920.3	10
		385	2.1853595151319656	54405193.9	10
		386	2.3192771724809456	52415400.9	10
		387	2.1018012802189174	57777919.2	10
		388	2.2076408821915146	52918951.5	10
		389	2.1966715616135426	58928212.7	10
		390	2.3593010525274627	55157401.7	10
		391	2.4003906428032975	58934913.7	10
		392	2.4002189962847837	52233562.8	10
		393	2.4160909021478716	55243635.9	10
		394	2.0501810420057986	57006263.5	10
		395	2.068731031794356	50084451.5	10
		396	1.9574576145709883	50787940.5	10
		397	2.15374230818965	58002441.6	10
		398	1.9923882775600699	56343555.6	10
		399	2.2215373257129696	50764785.4	10
		400	2.1812077725585994	49147893.2	10
		401	2.25927462225403	59988558.4	10
		402	2.214606210812463	50380000.7	10
		403	2.0275071380482657	54620630.7	10
		404	2.013435723426192	55736603.1	10
		405	2.0476438929078613	54143405.4	10
		406	1.9785441261984444	52918932.4	10
		407	2.1338779764450515	52314789.9	10
		408	2.1768007034706875	46964739.9	10
		409	2.2059458356884227	59260961.8	10
		410	2.228907975445968	61524268.4	10
		411	2.2265438962213184	59648433.2	10
		412	2.025255103500355	55851865.0	10
		413	2.079096053554681	57838116.2	10
		414	2.203418622452002	57438688.6	10
		415	2.1772277054901887	61258684.1	10
		416	2.3488057884372937	50362045.2	10
		417	2.3043713847884026	62187292.4	10
		418	2.5194137268737764	51512689.6	10
		419	2.5631141506757116	58468081.7	10
		420	2.5178068708794346	52282100.7	10
		421	2.565677872155784	55754272.3	10
		422	2.3759564559175437	46129936.0	10
		423	2.394082410775978	52065449.6	10
		424	2.8442823007532074	57116581.3	10
		425	3.292290454743823	59245618.6	10
		426	3.408781386562969	82612285.4	10
		427	3.8184346693584907	52671600.1	10
		428	3.2559712505953984	53780097.9	10
		429	2.7746881266812897	53066435.4	10
		430	2.731620291801181	58023783.9	10
		431	2.7236802302813703	49632411.1	10
		432	2.5087871286502392	54811864.0	10
		433	2.741230191207456	48831459.4	10
		434	2.287639540103518	48102477.4	10
		435	2.1877378685389823	49350817.8	10
		436	2.251315098958176	59833696.6	10
		437	2.276772501530284	55487406.2	10
		438	2.2566967309268895	51688887.9	10
		439	2.5408896993210988	55850185.1	10
		440	2.498641805909471	52011827.5	10
		441	2.435845729453063	61472629.5	10
		442	2.470403976076878	57451130.3	10
		443	2.4292952153274996	56233313.5	10
		444	2.259560432688392	55669856.1	10
		445	1.880163245854778	54165297.6	10
		446	1.8435220399163108	58826534.1	10
		447	1.8376304660099794	51488450.8	10
		448	2.113443541304837	54698208.0	10
		449	2.1468869509382627	57058638.1	10
		450	2.295766568268883	52271323.9	10
		451	2.206051170663747	54530641.9	10
		452	2.1712433480533644	52925243.6	10
		453	2.1696609690305655	50274129.7	10
		454	2.1368148142916916	55127986.7	10
		455	2.028940809738153	57304883.3	10
		456	2.10354322131385	51364341.9	10
		457	2.2200208178426	53612248.6	10
		458	2.1459701911612266	60618168.4	10
		459	2.3556002862395133	51218313.9	10
		460	2.744845057697804	61083203.8	10
		461	2.8601915089760515	42877911.0	10
		462	2.647328938335373	55382742.4	10
		463	2.7432669582072444	51309944.8	10
		464	2.437192449534596	56424386.0	10
		465	2.302616472450235	57742409.2	10
		466	2.0932998244846734	50993411.0	10
		467	2.1772155210719832	52958672.5	10
		468	2.3112660616592353	49457040.6	10
		469	2.169092916888063	48707828.1	10
		470	2.326657161102122	43051888.4	10
		471	1.9709227861027796	44399549.9	10
		472	2.0602140008493715	58494871.1	10
		473	2.0356627387854918	49086800.0	10
		474	1.950765821335559	56416733.6	10
		475	1.9563198413932306	58478997.5	10
		476	1.9858937016826146	48457996.7	10
		477	2.122833584068139	49227701.3	10
		478	2.3199231593392895	58683195.6	10
		479	2.5202302278849036	53018946.6	10
		480	2.3192572259643187	54968563.6	10
		481	2.248552582668421	60583207.4	10
		482	2.290210899233828	48127449.8	10
		483	2.2433420254856116	53320439.9	10
		484	2.172850496724595	59161735.1	10
		485	2.453125901968531	56832784.8	10
		486	2.2280729715147514	50839961.2	10
		487	2.2594360581774113	56902289.7	10
		488	2.127150087122476	53076533.9	10
		489	1.8647645907953803	49463394.6	10
		490	1.9387435228987577	61048798.3	10
		491	2.099804174922664	56365125.2	10
		492	2.162466601986048	50254192.2	10
		493	2.2507556530379844	48372940.8	10
		494	1.9665887292412336	47341776.0	10
		495	1.9090570498319135	52864160.6	10
		496	1.8297460941546764	57915943.3	10
		497	1.7172604634494384	50594541.0	10
		498	1.9304655557835702	46498266.4	10
		499	1.8952349042253782	57411999.6	10
		500	2.029644046958027		10
