# Supplementary material for: The evolutionary maintenance of Lévy flight foraging
Source: PLoS Comput Biol. 2022 Jan 18;18(1):e1009490. doi: 10.1371/journal.pcbi.1009490 (PMC8797186; doi:10.1371/journal.pcbi.1009490)
Supplement: S1 Data — (ZIP) [file pcbi.1009490.s005.zip › S1_Data/evolutionary_data/POP10_1000K/10_025_50_0_00_1_1000000_run19]

last_generation	500	0	4.943250191749455	54846218.4	10	2.1327349038223713	37162281.0
size_old_pop	10	1	5.045633358276649	45895797.9	10	2.3325778606221093	47096636.0
standing_var	0.25	2	5.030371320634395	48301592.9	10	2.5047632137309037	47995568.0
start_exp	5.0	3	5.181110918159556	50390853.7	10	2.28723195926304	51104052.0
env_dim	0	4	5.220321679117772	49344495.1	10	1.347789144032809	52741575.0
move_cost	0.0	5	4.834613786007117	43951969.4	10	2.2257473911333445	54576098.0
lifespan	1000000	6	4.689556460984759	57909079.8	10	1.3057916316473497	54737043.0
speed	1	7	4.604721256058637	44411309.2	10	1.9323057053768453	60345575.0
run	19	8	5.060723794712816	53030952.9	10	2.170347066048416	63780636.0
extinction_state	0	9	5.106502180610056	55611577.4	10	3.1439625022830313	88908852.0
competition	0	10	4.7467246679601445	59907438.4	10
		11	4.9315632644584495	45165878.3	10
		12	4.90613130415357	52594452.8	10
		13	4.775702715042721	48360109.6	10
		14	5.255545687136244	56967475.2	10
		15	5.4480807016387045	49589938.7	10
		16	5.589772520864316	51930810.2	10
		17	5.512889594911718	44230490.2	10
		18	5.409847071139017	44763673.9	10
		19	5.433665787262748	49973763.3	10
		20	5.468642367742654	45196802.1	10
		21	5.493034024077311	55718567.7	10
		22	5.3864369424815415	45654126.3	10
		23	5.0946656841202715	55893519.2	10
		24	5.107261688844209	44669642.5	10
		25	5.0857908426297245	52209398.6	10
		26	4.639018400617436	45378128.1	10
		27	4.237637982382685	58468175.6	10
		28	4.446816422196537	52972533.1	10
		29	4.219415296211199	53363932.7	10
		30	4.166881138434428	57138686.6	10
		31	4.37074044996527	57599121.6	10
		32	4.664155153592942	45598335.4	10
		33	4.984020936325153	49163237.8	10
		34	4.830912400576769	47472583.7	10
		35	4.865233047229543	53411737.5	10
		36	4.412626488524677	47878201.6	10
		37	3.8281865044047025	51106649.6	10
		38	3.8339337937045896	45567920.0	10
		39	3.8171675721360225	48761240.2	10
		40	3.572562140395507	50216225.2	10
		41	3.5261460111507916	55695796.0	10
		42	3.6479881844732134	54797979.6	10
		43	3.5500838040297737	54029343.2	10
		44	3.4051084526050275	47765282.3	10
		45	3.175555904118391	57068753.3	10
		46	3.5912544719845245	52496311.2	10
		47	3.609069870507183	55157487.1	10
		48	3.875557393315854	48626796.6	10
		49	3.4066368961031097	56136638.9	10
		50	2.8062091461266396	56741050.5	10
		51	3.0481094830071944	48025060.5	10
		52	2.0950273325661604	56011641.7	10
		53	1.6729859698411687	56466779.2	10
		54	1.5911562542361435	62920421.7	10
		55	1.9278754086313108	58385924.4	10
		56	2.0512994582050084	55095369.7	10
		57	2.306398737073424	54065197.7	10
		58	2.1214478367153538	55176111.9	10
		59	2.0466413996884003	56811370.9	10
		60	2.284432647816035	53131224.0	10
		61	2.059042321849191	60223713.9	10
		62	2.184218513559121	63931859.9	10
		63	2.2070980352083494	63164415.8	10
		64	2.2027173860214386	58075756.2	10
		65	2.123684918087208	59993502.8	10
		66	1.8677255193618945	58764842.0	10
		67	1.9778896472004384	59922427.1	10
		68	1.800273508943467	57700755.6	10
		69	2.1963208727474655	58470530.4	10
		70	2.371821654307324	56436346.5	10
		71	2.386397854213887	60653796.7	10
		72	1.9143405134790636	56974413.3	10
		73	1.8640394700774447	57959511.2	10
		74	1.9993947216587764	64054305.2	10
		75	1.995351957591959	58058515.2	10
		76	1.851396525075026	58363250.6	10
		77	1.7697957720643707	53915482.4	10
		78	1.7062482477930214	61892788.6	10
		79	1.7553550415322872	61584133.1	10
		80	1.906064347298378	60908772.7	10
		81	1.9863852469608936	61327147.3	10
		82	1.9081153800811173	61549407.4	10
		83	1.7728075638462815	60284515.9	10
		84	1.6224085111676758	58029874.8	10
		85	1.722335873330166	58238454.4	10
		86	1.6923899435091712	58959260.2	10
		87	1.5946524579605477	61003658.3	10
		88	1.6886226917394105	59356520.4	10
		89	2.0082113442740175	61773707.3	10
		90	2.091022412684724	60648142.4	10
		91	1.7940098509618974	58264785.9	10
		92	1.9870514210015695	59035743.3	10
		93	2.0345710623562154	57796208.0	10
		94	1.8783404383010869	60573979.6	10
		95	1.8056067312337685	62102425.1	10
		96	1.7881353636576605	62401831.6	10
		97	1.7306279355169494	61489480.2	10
		98	1.655348003960213	57464324.2	10
		99	1.7073339159232144	57959491.9	10
		100	1.4990640928844337	59584942.9	10
		101	1.4142788623407077	57890213.2	10
		102	1.268726505327125	57256352.4	10
		103	1.4519204454166776	57400098.6	10
		104	1.5175024874695513	56833128.9	10
		105	1.845532739397426	53392345.3	10
		106	1.938281504130428	55439502.0	10
		107	2.00663121557061	53798407.8	10
		108	1.8629055510854826	61472620.6	10
		109	1.7789474657596276	59748228.2	10
		110	1.8686820693008905	61845809.9	10
		111	1.6234549326724874	60958912.1	10
		112	1.7503922148303253	58714237.9	10
		113	1.7331695153947089	60897608.9	10
		114	2.0790673617143693	61182035.5	10
		115	1.913968299232645	56453141.4	10
		116	1.9937674547193578	55775587.2	10
		117	1.9754071174518013	60918055.1	10
		118	1.8953858778347432	58673643.9	10
		119	1.9907015463047641	59437753.9	10
		120	1.8827638597681875	58728811.4	10
		121	1.875471635394695	60602499.7	10
		122	1.8607810368454978	58685157.2	10
		123	1.8777658584867347	63155040.5	10
		124	2.149266592290213	59110451.8	10
		125	2.151113901501661	58328945.7	10
		126	2.603275961927868	58019670.3	10
		127	2.8670213211284867	55832572.8	10
		128	2.975984072606658	54317916.0	10
		129	2.9086079050068476	54374969.0	10
		130	2.643321896772702	55910854.3	10
		131	2.3582557444181913	57049565.6	10
		132	2.597387856865797	48692059.0	10
		133	2.219087724676886	55777982.9	10
		134	2.263568988139084	52504758.5	10
		135	1.8763128778163467	55133804.2	10
		136	1.599518210490669	56140003.2	10
		137	1.643959898004463	63515830.9	10
		138	1.6002675826444483	62387895.4	10
		139	1.5954484393099542	56496962.7	10
		140	1.981294911745478	58467439.7	10
		141	2.0551894969250095	62360058.6	10
		142	2.307281748980569	56758993.2	10
		143	2.1485870713882314	58357251.4	10
		144	1.9011492724365966	58544024.3	10
		145	1.832769981210219	55235379.2	10
		146	1.76606071178094	61079674.2	10
		147	1.8419932159333297	59371670.9	10
		148	1.7419091276606438	60981809.8	10
		149	1.8084466101092151	63830759.7	10
		150	1.7637815801242795	55616291.6	10
		151	1.7229741009848347	61507426.2	10
		152	1.9280721472592013	58785654.4	10
		153	1.8605001288076237	54402036.6	10
		154	1.8914815856554292	57575315.4	10
		155	1.9905330343058456	58857528.9	10
		156	1.9920320150645048	61375348.7	10
		157	2.286205299212467	61509372.8	10
		158	2.48869878140716	63496477.6	10
		159	2.3083218117828848	52794230.6	10
		160	1.6935610335558704	60912553.5	10
		161	1.5875499177943957	64881309.6	10
		162	1.8052059025052791	56950329.5	10
		163	1.7916601149121258	58567341.6	10
		164	1.7895693978180058	59343128.1	10
		165	1.6763256880823694	59914532.0	10
		166	1.6844407193053026	59531410.8	10
		167	1.5410620822694592	59077832.5	10
		168	1.6867809469119102	60679119.7	10
		169	1.7832092991508877	63120380.3	10
		170	1.7181027397455793	61859072.7	10
		171	1.714366429289381	63404900.0	10
		172	1.5826902105894074	60296682.0	10
		173	1.530451071841778	56205369.1	10
		174	1.7330228696924705	56760468.0	10
		175	1.6813849091879547	65293078.6	10
		176	1.7587773126637969	55539482.0	10
		177	1.7874098004956114	60072439.1	10
		178	1.6990747513465219	64932348.4	10
		179	1.8950749533879196	57273571.7	10
		180	2.065997636469142	58088422.8	10
		181	1.8898745129160894	56079225.9	10
		182	1.8185672611742283	53069470.9	10
		183	1.7783716612848202	55609258.0	10
		184	1.628645492842212	58818784.3	10
		185	1.603873807433807	59362293.8	10
		186	1.5277105749585769	54669912.4	10
		187	1.7435360031710332	56601730.9	10
		188	2.1244389050501957	56455798.3	10
		189	2.014369813892153	63735949.8	10
		190	2.4311774169997795	53934072.4	10
		191	2.1608386139031337	54097207.8	10
		192	1.7761737953681316	60117284.1	10
		193	1.643850881706848	53696895.6	10
		194	1.598145225568464	61269247.3	10
		195	1.4999735056367114	58717262.0	10
		196	1.6345210134714239	62945996.7	10
		197	1.4924738545449823	62117398.7	10
		198	1.590573616024995	58624622.0	10
		199	1.8799885564433456	58784737.7	10
		200	1.8093877349839111	63826373.5	10
		201	1.8590168137734335	62376697.7	10
		202	2.01184835896522	59434643.3	10
		203	1.6683654818213125	59119450.2	10
		204	1.7957942286826878	58575420.7	10
		205	1.7190781525394236	55512912.5	10
		206	1.7749817333345093	61424644.5	10
		207	1.6232425822457484	53512706.4	10
		208	1.73240407894383	53665706.8	10
		209	1.536722746545822	56514242.9	10
		210	1.5444738852353432	57436182.7	10
		211	1.6085760616241427	56833809.7	10
		212	1.7937110064542723	62287497.9	10
		213	1.773681976695844	54695539.3	10
		214	1.770331754699414	55882581.3	10
		215	1.7203171892741118	67356904.5	10
		216	1.844218932131864	60924969.7	10
		217	1.8765093634874421	61732874.0	10
		218	1.7298852586223081	55572431.2	10
		219	1.7062088447021502	65340753.7	10
		220	1.7412346554503757	58630580.3	10
		221	1.977788985656326	52934838.9	10
		222	1.975029859721626	62693363.4	10
		223	2.142850156664987	54923694.1	10
		224	1.8688254716910855	59285570.0	10
		225	1.9168472050764245	57761075.0	10
		226	1.9901864982930573	57607193.6	10
		227	2.10213839806098	58215200.5	10
		228	2.2182735612870266	56388155.6	10
		229	2.085512978437497	58434199.1	10
		230	2.070470555642307	52721479.1	10
		231	1.9510504320912467	55125147.3	10
		232	1.9842468039383458	61467678.1	10
		233	1.8729608988328503	60399604.9	10
		234	1.8857754547209864	59364645.1	10
		235	2.161847878839293	51062547.4	10
		236	2.0355247134502585	55930710.8	10
		237	2.0788665908701427	65447349.4	10
		238	2.003180748804469	59535680.3	10
		239	1.7946363472151377	53866459.8	10
		240	1.9033391617838784	54065971.3	10
		241	2.0489849032182272	53609987.5	10
		242	1.8597080523026572	53286961.6	10
		243	1.7415235238060511	58872243.6	10
		244	1.9218108808256726	60169973.7	10
		245	1.9900386490184538	58601606.5	10
		246	2.128570290113155	61637811.3	10
		247	2.2598283056723276	55265067.7	10
		248	2.050562972918607	53285724.0	10
		249	1.648752383144659	56260646.2	10
		250	1.841662219780331	60648798.1	10
		251	1.3871611754756061	62399848.7	10
		252	1.4795714077562516	58210868.7	10
		253	1.3890018813402636	59284222.0	10
		254	1.6141547025402712	55679684.7	10
		255	1.8985494661198703	57422269.4	10
		256	1.755562409188109	60682938.9	10
		257	2.0345808045522267	57808594.8	10
		258	2.26074387401181	60252571.0	10
		259	1.9897352498314498	58712491.1	10
		260	2.216037070379533	64088043.7	10
		261	2.1584949556953292	62157813.2	10
		262	2.078769493511733	60234895.0	10
		263	1.7879680249531298	62240713.4	10
		264	1.6672178930564001	58958869.1	10
		265	1.672048796511227	63714712.4	10
		266	1.7347606880331772	57415845.0	10
		267	1.5556496501012191	60431861.8	10
		268	1.657725334466401	60273501.2	10
		269	1.7683377725431897	61508396.3	10
		270	1.7950920310920022	64404705.7	10
		271	2.031935351990828	56469242.1	10
		272	2.085154144791824	58074949.3	10
		273	2.113188574812105	54388023.1	10
		274	2.1725944427781103	59894307.8	10
		275	2.1184112700399913	58624605.3	10
		276	1.8203414384522933	56905897.0	10
		277	1.4309784724095462	57642643.7	10
		278	1.648407123443155	61469249.9	10
		279	1.668948510062097	62571882.8	10
		280	1.8972286850946367	62922608.2	10
		281	2.0044124261361356	55082936.9	10
		282	2.0724116937216186	54672955.1	10
		283	1.931093192885579	59657846.5	10
		284	1.9813617897128188	62717887.2	10
		285	2.281924104158297	63031392.7	10
		286	2.1909674943309274	54989691.8	10
		287	2.17910483035018	62018679.0	10
		288	1.9864370467309662	57996463.9	10
		289	1.8969325067396003	56135876.1	10
		290	2.0419758792351606	56807575.1	10
		291	1.909593078934676	59131502.4	10
		292	1.8350889099217071	60259384.4	10
		293	1.7516327112474817	60272273.7	10
		294	1.9673716636007534	60015948.0	10
		295	2.0208690150653807	59578942.7	10
		296	1.9544227919479016	59711575.6	10
		297	2.117683842100729	57751409.7	10
		298	1.8740634573957642	59423913.4	10
		299	1.765836754805758	61498058.3	10
		300	1.9501206776697604	59685360.8	10
		301	1.9478795673924132	58008631.6	10
		302	1.9667106497743034	58043636.6	10
		303	1.9056017139607229	59419426.7	10
		304	2.175122204333168	58729871.2	10
		305	2.267993624607333	55595420.7	10
		306	2.1189590834471694	51479316.7	10
		307	2.23526664754126	56016956.2	10
		308	2.2562069263975424	51454491.8	10
		309	1.915755745337848	59779388.1	10
		310	2.569015903189494	53264799.6	10
		311	2.0133499004512787	51093773.6	10
		312	1.8411213027439175	56211399.1	10
		313	1.7497398289601502	59822422.5	10
		314	1.8632120127218599	62304469.9	10
		315	2.0404686621733967	59563075.3	10
		316	2.2190070518497054	54297379.7	10
		317	2.4782297280440537	50909991.0	10
		318	2.39115028275691	63386744.4	10
		319	2.387685140646468	59305793.2	10
		320	2.325472092255186	61441031.5	10
		321	2.423040655069088	59587030.0	10
		322	2.5943430704376285	61491810.0	10
		323	2.567228854284049	59956641.9	10
		324	2.41188438111132	56167245.0	10
		325	2.5470778282768562	57483535.8	10
		326	2.337985521609101	61630466.9	10
		327	2.3118929446158343	54604856.4	10
		328	2.2016012765067643	55716557.9	10
		329	2.203525430663989	64614751.3	10
		330	2.1541180035202028	63352983.1	10
		331	1.9782472338457147	61368729.7	10
		332	1.9346861757318052	61260454.2	10
		333	2.041139359560884	57942164.0	10
		334	1.9914258697808755	59273827.1	10
		335	1.849966429482069	62469095.0	10
		336	1.7259491888744087	59869496.4	10
		337	1.8954482308873917	58575604.8	10
		338	1.8116990001367033	63643568.4	10
		339	1.8767844499984996	62284173.9	10
		340	2.000860865900312	62060734.2	10
		341	1.7624810557654684	58358630.3	10
		342	1.8807044417313392	56488937.5	10
		343	2.042819966920222	57042938.5	10
		344	1.9205485061667755	55625352.4	10
		345	1.900800656948838	59557866.8	10
		346	1.855003773207623	64681249.3	10
		347	1.9552014499058878	60412248.2	10
		348	2.1992741143811694	55968766.4	10
		349	2.31999551085388	56960874.4	10
		350	2.050994881027055	62865060.2	10
		351	2.2971640327958314	57021062.6	10
		352	2.383585552973488	64653216.9	10
		353	2.1153004857371718	58678889.0	10
		354	1.97058926051578	57939396.5	10
		355	2.1686570185367398	59318374.2	10
		356	2.294824102861104	58982621.4	10
		357	2.6109488733416546	51365196.2	10
		358	2.365666532937575	57068926.3	10
		359	2.368426909980699	62411117.5	10
		360	2.2003679208263245	58360729.9	10
		361	2.0638496787142686	69292956.0	10
		362	2.191669304321949	54793010.3	10
		363	1.8434904215675243	62260654.4	10
		364	1.7284585856887986	60952513.8	10
		365	1.8009203017417401	55044736.9	10
		366	1.7416455994663866	59345214.5	10
		367	1.700255281351653	58770066.5	10
		368	1.6602000375187167	63052617.2	10
		369	1.649551468520325	60083056.7	10
		370	1.4862357422120067	61480834.7	10
		371	1.645643427412471	55214122.1	10
		372	1.8527141294157414	58465140.1	10
		373	1.9165776557824181	56772599.4	10
		374	2.119611214964857	60543139.0	10
		375	2.1642036965479323	54141830.4	10
		376	2.1545047470402663	58981674.2	10
		377	2.2150559090315745	54262371.3	10
		378	2.1354142691416134	57807898.1	10
		379	1.6430311531943047	57438832.4	10
		380	1.599267167288391	55796243.2	10
		381	1.5399964792457326	54573104.6	10
		382	1.4202195059011078	58376794.7	10
		383	1.9744840634546956	57528761.8	10
		384	1.8863654443974849	58251772.7	10
		385	2.165946404618907	59515111.8	10
		386	2.141158873406769	54488387.2	10
		387	1.7527828988453877	57134833.9	10
		388	1.6982600121936648	56159625.5	10
		389	1.5989870005646538	59313849.8	10
		390	1.4147688652959665	58796479.8	10
		391	1.454869530183168	56994760.5	10
		392	1.4720223692204673	59847652.7	10
		393	1.5749982083138487	54254498.1	10
		394	1.5784077064083049	56859503.8	10
		395	1.5279103845899058	56862631.2	10
		396	1.636435001968471	58751054.3	10
		397	1.2687464701697946	50272875.5	10
		398	1.6472713275716582	60879318.8	10
		399	1.7593841295197148	59664195.7	10
		400	1.830854210093704	58367161.4	10
		401	2.3005825277143197	61851437.4	10
		402	2.6994661335618666	58025943.2	10
		403	2.633782985182145	54107442.8	10
		404	2.412743682771659	59632781.7	10
		405	2.279663049067483	57005536.5	10
		406	2.180199504240498	59060384.3	10
		407	2.4907589507784174	53466205.9	10
		408	2.5033317023661863	56017443.2	10
		409	2.5273892524405537	63701612.5	10
		410	2.4957219595484985	57789906.9	10
		411	2.380064978909851	63022383.9	10
		412	2.0515924539680457	54578918.5	10
		413	1.713336141926407	55834313.2	10
		414	1.756939725294218	60438357.5	10
		415	1.8761428888364253	62276271.1	10
		416	1.8643284935270992	59249387.4	10
		417	1.9008956479660089	61550813.5	10
		418	2.135929787755138	60417449.4	10
		419	1.7955221047013883	60613295.7	10
		420	1.9552083156586377	63736391.1	10
		421	2.0959668908783677	58548686.3	10
		422	2.0650565373159244	60716892.5	10
		423	2.1715983981219864	57982946.4	10
		424	2.3915600465354903	59648616.0	10
		425	2.4954157055958444	55208802.5	10
		426	2.7979210232002116	56726338.0	10
		427	2.7154887548418385	58634957.6	10
		428	2.3784016368589307	48987353.5	10
		429	1.8097187850648673	57901799.3	10
		430	1.8008779567123803	60865641.2	10
		431	1.7346750366860697	64772541.2	10
		432	1.8869881085917766	60445692.5	10
		433	1.9630298929607157	57659379.4	10
		434	2.037355984007925	55198346.9	10
		435	1.7781743985520069	54012526.2	10
		436	1.5786530992323744	57082741.9	10
		437	1.5400287466365519	58237452.1	10
		438	1.6160766580819732	62823610.5	10
		439	1.817060045854518	63274841.9	10
		440	1.6849699461535532	55982092.9	10
		441	1.7799288767587094	61345307.7	10
		442	1.7236400952477868	54869094.2	10
		443	1.7751598376469881	64809266.4	10
		444	1.8250294698246514	62570015.9	10
		445	1.759863835498681	59988951.8	10
		446	1.889303839447057	60533539.0	10
		447	2.1009740224398987	57787028.8	10
		448	1.9641297587007802	60420582.7	10
		449	1.6804385702754565	56793264.3	10
		450	2.027827243516808	58691024.2	10
		451	2.001580253595463	57140742.3	10
		452	1.7641199133336045	65011802.4	10
		453	1.8284103815581925	58671931.1	10
		454	1.8715787382507785	57153399.6	10
		455	1.742306069159508	55439636.4	10
		456	1.7396803341857054	58329475.1	10
		457	1.9131921254585662	66842219.8	10
		458	2.042479045193663	52254224.2	10
		459	2.174252955678336	58729905.6	10
		460	2.0510080928708354	62134986.0	10
		461	1.9227370231775798	62593685.1	10
		462	1.752410245913996	56392840.0	10
		463	1.6606851414177293	62954831.4	10
		464	1.5472442903286174	58990958.2	10
		465	1.6768595622630726	59309376.4	10
		466	1.5922274460070693	59707337.4	10
		467	1.6453501237004926	54066604.1	10
		468	1.3156650556322584	61654124.2	10
		469	1.3977184779868723	53590885.9	10
		470	1.3982055608635016	58825181.2	10
		471	1.4859552922297128	56627027.5	10
		472	1.2419241741457925	58231434.1	10
		473	1.293643086877888	58778631.2	10
		474	1.4190168346766363	60796201.7	10
		475	1.6594534688044802	58317388.3	10
		476	1.7842212721789785	56009927.5	10
		477	1.6686704487969752	59689000.8	10
		478	1.8558877474401179	58612781.0	10
		479	2.0324086961114207	58486039.0	10
		480	2.173275336486207	53953637.1	10
		481	2.3537921196052163	59047059.5	10
		482	2.23969057369186	60853780.0	10
		483	2.3112039673248868	54727249.8	10
		484	2.212513506951178	58845107.8	10
		485	1.9814005668024877	55691423.6	10
		486	1.7284352551681372	57657632.1	10
		487	1.8066011334746566	58501190.8	10
		488	2.1391263349744336	55982292.2	10
		489	2.005304399550122	61270160.1	10
		490	1.9216744308613152	62921293.8	10
		491	2.102725539852109	62479253.3	10
		492	2.1648980069944774	60122522.7	10
		493	2.0501308453687312	60303975.1	10
		494	1.773973694149312	59839716.9	10
		495	1.6164292270648428	63279093.1	10
		496	1.7020055326322878	53270313.9	10
		497	1.8096242196969026	56842741.7	10
		498	1.9897481536046633	56262234.1	10
		499	2.1383251377960217	55844831.6	10
		500	2.171477393395161		10
