# Supplementary material for: The evolutionary maintenance of Lévy flight foraging
Source: PLoS Comput Biol. 2022 Jan 18;18(1):e1009490. doi: 10.1371/journal.pcbi.1009490 (PMC8797186; doi:10.1371/journal.pcbi.1009490)
Supplement: S1 Data — (ZIP) [file pcbi.1009490.s005.zip › S1_Data/evolutionary_data/POP10_1000K/10_025_10_1_00_1_1000000_run19]

last_generation	500	0	1.0724779363114965	51881858.4	10	2.3498595144226258	32449794.0
size_old_pop	10	1	1.0816120177832957	52733912.0	10	2.3200565980096544	46510856.0
standing_var	0.25	2	1.0618947763542033	54977014.6	10	2.4063231805719663	50103628.0
start_exp	1.0	3	0.6771055132781583	47708973.2	10	2.895197426647634	50796663.0
env_dim	1	4	0.5143561141950956	50039710.9	10	2.0939908360944535	54070480.0
move_cost	0.0	5	0.6086605596442157	48830035.4	10	2.8010981037441782	55968457.0
lifespan	1000000	6	0.9482203501207993	51649866.1	10	1.6151164415654367	57220137.0
speed	1	7	0.8116650172721469	49307172.7	10	2.1647895642596082	59215726.0
run	19	8	0.9242804239631166	49384770.1	10	2.2558834847325544	74624749.0
extinction_state	0	9	1.2328334893446047	50907575.0	10	2.343191217415975	78427826.0
competition	0	10	1.6135253691878426	55731419.0	10
		11	1.6127781894141002	50192167.6	10
		12	1.750388856104791	49343857.3	10
		13	1.907294750299619	58136233.8	10
		14	2.083849917295461	60628674.3	10
		15	2.157492565532343	62059199.2	10
		16	2.0243363269121	45058185.8	10
		17	2.1292217636427337	56790572.0	10
		18	2.164436675552131	46593900.8	10
		19	2.1295708273137604	60539889.2	10
		20	2.1577099308338337	50137138.2	10
		21	1.9707114210891892	49555582.8	10
		22	1.9882353956061887	54953569.5	10
		23	2.2177370261489457	47689773.3	10
		24	2.3418318405713925	53061902.5	10
		25	2.6196194283739396	61115771.3	10
		26	2.6676409365158134	58656661.2	10
		27	2.61678097335782	53139239.5	10
		28	2.7962809609647725	53404837.9	10
		29	2.6122181242486224	52187905.5	10
		30	2.5738262439481607	47960635.8	10
		31	2.4204847026633356	53233268.4	10
		32	2.426364726695727	55038109.0	10
		33	2.4036899633509976	58016936.4	10
		34	2.347585656692487	56118415.6	10
		35	2.303078242299428	68160956.9	10
		36	2.4402849936652222	53229612.9	10
		37	2.6018121914317396	48994783.9	10
		38	2.622456298199383	60228720.5	10
		39	2.4227400662793737	48030619.3	10
		40	2.478578496894247	59053158.4	10
		41	2.5936341446425444	53321529.1	10
		42	2.4458915674889803	53894333.8	10
		43	2.2580091202001924	49541793.5	10
		44	2.1979140518120586	57301190.0	10
		45	2.336048068883525	55731398.9	10
		46	2.2725189889122728	57126013.4	10
		47	2.018109555945444	55777253.9	10
		48	2.0628436141180932	46191991.5	10
		49	1.98154180229021	56932667.9	10
		50	2.332558649920784	61036817.1	10
		51	2.295906081467837	59354284.3	10
		52	2.316602457369888	61242123.9	10
		53	2.3679303890768315	52080920.7	10
		54	2.4189497275697316	60854145.3	10
		55	2.5071516263422735	55442288.8	10
		56	2.452641551141912	58468935.6	10
		57	2.6471062909038725	59009817.4	10
		58	2.962616953845349	44353208.5	10
		59	2.6753284950676046	52612784.7	10
		60	2.870547685497313	58455103.7	10
		61	2.966150556460451	55704909.5	10
		62	3.5116158340083374	42352190.4	10
		63	3.5342599561409225	58783070.0	10
		64	2.668482967497963	58392545.1	10
		65	2.7463076292554915	50842951.6	10
		66	2.7268012011841414	61880758.7	10
		67	2.8369565251008457	52231336.2	10
		68	2.636031693383536	58200801.8	10
		69	2.678074055743046	54997121.6	10
		70	2.717308832392745	56936783.4	10
		71	2.18050168368337	48170503.3	10
		72	1.8655742833991085	57048150.1	10
		73	2.2937925718806653	53214418.7	10
		74	2.401549865955441	62706513.8	10
		75	2.6069995918407747	53323340.5	10
		76	2.3404540799887994	51531532.8	10
		77	2.4715419995951957	57415944.8	10
		78	2.665471567393825	52303999.2	10
		79	2.8535401760839325	58192535.2	10
		80	2.828762616140053	51345616.0	10
		81	2.8720490524205204	53006691.5	10
		82	2.3924972688006867	50033516.3	10
		83	2.1262739856928854	57483318.7	10
		84	1.9361556761831842	54961786.6	10
		85	2.0510380309028675	53392428.3	10
		86	2.3583307491041223	54083731.6	10
		87	2.2586380707580007	59828192.6	10
		88	2.246010547293074	59215271.7	10
		89	2.0430542491950723	60398279.4	10
		90	2.1553566328109843	57158047.3	10
		91	2.381398807477635	53144447.7	10
		92	2.389763958302702	56123469.8	10
		93	2.213529427364766	51507763.5	10
		94	2.2131573746646125	57757929.2	10
		95	2.3105637819773093	57516745.0	10
		96	2.32711099529235	60290315.8	10
		97	2.3309626175828075	50212630.5	10
		98	1.9636596092961143	49899432.2	10
		99	1.8820221107363893	54612927.0	10
		100	1.9468973146529858	58161027.7	10
		101	2.3452233437686383	54378234.8	10
		102	2.28939330374715	55958396.0	10
		103	2.4617692840239385	66325940.4	10
		104	2.383964093850576	54759880.9	10
		105	2.3763186331353	53935930.3	10
		106	2.243503535551139	55610067.5	10
		107	2.221790070552713	57564083.7	10
		108	2.318783750171772	55951015.1	10
		109	2.2469691056990007	56196867.6	10
		110	1.9867205660788905	53687481.0	10
		111	1.4435357645986575	44551286.4	10
		112	1.3568933256172067	47824200.0	10
		113	1.2399581458457223	50539164.6	10
		114	1.3269971542586267	46806898.0	10
		115	1.5265558596215296	56779124.2	10
		116	1.5556744613523255	56892065.4	10
		117	1.7725690614476641	56567011.1	10
		118	2.136110466646303	56561478.9	10
		119	2.197276935062142	53623417.9	10
		120	2.599160531222439	60348195.5	10
		121	2.6966206149943206	49922049.6	10
		122	2.9188874560956535	61423207.8	10
		123	2.8686557275243243	56731650.0	10
		124	2.6799807740685133	53050009.5	10
		125	2.9036241981423863	52061122.0	10
		126	2.2978795624915866	61308403.0	10
		127	2.463587734909342	59615022.7	10
		128	2.5370032087834518	48637922.5	10
		129	2.610673606021608	41590866.1	10
		130	2.357615319268268	56357522.3	10
		131	2.0912374992787863	57035526.9	10
		132	2.055488966017143	64388261.9	10
		133	1.9414196256259242	52717976.1	10
		134	1.7576525510432242	54262289.7	10
		135	1.8638951899098957	55731609.6	10
		136	1.9602892141131918	59177544.5	10
		137	1.9435515699808494	53591569.2	10
		138	2.00372609237923	53810565.1	10
		139	2.2944354204834894	46682567.0	10
		140	2.2946297322786595	58507950.1	10
		141	2.4808253753837883	55010808.2	10
		142	2.4160249520805386	60808782.3	10
		143	2.2348240212938886	53662835.1	10
		144	2.405468839922412	61724900.8	10
		145	2.472367938768292	46335206.7	10
		146	2.1675604253842518	63295987.9	10
		147	2.178219353620769	56001138.1	10
		148	2.219206933673604	58956885.2	10
		149	2.366581314109889	54021019.0	10
		150	2.3789282124767372	61247256.1	10
		151	2.538662280647398	59185049.2	10
		152	2.54136273153556	51852456.2	10
		153	2.5793120880114726	47573092.2	10
		154	2.714117600782404	54923302.0	10
		155	2.8307057502202264	48821321.7	10
		156	2.8251692152387937	55089591.2	10
		157	2.3772331464091643	51919428.4	10
		158	2.5442899131818018	60478150.2	10
		159	2.695272977852323	61990537.9	10
		160	2.734889794646462	57998502.0	10
		161	2.5715605741028496	46679691.7	10
		162	2.3952513204918477	50350364.8	10
		163	2.276733680761855	51687814.8	10
		164	2.2774515854800175	46440173.2	10
		165	1.9902046251821184	46658769.1	10
		166	2.111879431489827	52945776.7	10
		167	2.1060890617025505	57722044.0	10
		168	2.2425970934423907	55527219.5	10
		169	2.511280272628966	52295941.5	10
		170	2.3428247916571845	52586351.8	10
		171	2.2212693448459087	55603748.3	10
		172	2.3629381092782196	54485532.5	10
		173	1.968004789626459	55218524.5	10
		174	1.9161784597928615	47127754.4	10
		175	1.9398841587141096	52004015.0	10
		176	2.115633644689741	55851661.7	10
		177	2.083731614893269	55468965.0	10
		178	2.3992028783625634	43933197.9	10
		179	2.138458991677407	55037876.3	10
		180	2.161836699652071	55818062.2	10
		181	2.297151431648354	58962178.9	10
		182	2.071212205544473	59009451.2	10
		183	2.0854893410898727	64165190.2	10
		184	2.0160971954316596	53607477.5	10
		185	1.8689297281064203	59465819.1	10
		186	1.8860006596836727	50530054.2	10
		187	1.8555086217226833	55476368.2	10
		188	1.972939732933861	58036888.8	10
		189	1.8591232996285332	54636172.1	10
		190	1.8489894183619895	50142679.1	10
		191	1.9024518949260334	54566910.9	10
		192	1.8567054117974742	48803172.6	10
		193	2.1473028648703263	53868284.9	10
		194	2.370822846242965	53226829.4	10
		195	2.1992394717528767	48246883.6	10
		196	2.249402879150904	59880240.4	10
		197	2.297716371884453	54227080.5	10
		198	2.1676844783513625	52848923.2	10
		199	2.1267961627125636	59406387.6	10
		200	1.9101610517112122	59792084.3	10
		201	2.098401382833559	47110315.0	10
		202	2.089375322634006	64673169.6	10
		203	2.3283821345689546	55951536.0	10
		204	2.453071078487055	58397628.7	10
		205	2.382608143386232	58196247.2	10
		206	2.3917645660933355	60287651.5	10
		207	2.5666849482837586	47653720.7	10
		208	1.9550692218641483	59321723.7	10
		209	2.108312447643536	49800425.3	10
		210	1.8986430935744152	51880596.1	10
		211	2.0947275177665547	53876242.7	10
		212	2.383225731709188	57790021.1	10
		213	2.213586657250535	51443340.1	10
		214	2.1848646455252583	65344640.7	10
		215	2.5619941901250307	45920384.3	10
		216	2.3749372455231668	54541211.0	10
		217	2.19528496511727	52304513.0	10
		218	2.2457778825156796	57475520.7	10
		219	2.3979958816870424	58268300.9	10
		220	2.193494898697824	58987593.7	10
		221	2.336296358415475	55743774.6	10
		222	2.30678252005608	61191345.8	10
		223	2.2759295239517345	57041188.3	10
		224	2.206294250608466	59784976.2	10
		225	2.0717239618323324	56474576.4	10
		226	2.2029923270310485	56490031.4	10
		227	2.1202533415877047	53065120.9	10
		228	2.276579430664291	52482562.7	10
		229	2.2270438588863413	53094853.2	10
		230	2.2756274749997916	57721575.3	10
		231	2.2488601700714	50535163.4	10
		232	2.3058632920452533	63309447.0	10
		233	2.434023730026095	58844882.5	10
		234	2.300670852057901	53174661.8	10
		235	2.2785016634573183	53186421.0	10
		236	2.3149139785985233	58425297.7	10
		237	2.47762412443783	58205074.2	10
		238	2.6768097103660966	47324448.6	10
		239	2.4262108268294327	48935869.2	10
		240	2.3619795090290934	50999553.9	10
		241	2.5937263485034125	52983860.0	10
		242	2.7385664210224396	63557912.0	10
		243	3.0530591416816315	62184825.8	10
		244	3.2788677442172833	43607178.7	10
		245	3.4786114870480738	48154882.3	10
		246	3.6884296409442756	57694179.2	10
		247	3.7452770770652464	39267748.9	10
		248	3.8218434661490606	59984957.2	10
		249	3.739971907935883	47145984.6	10
		250	3.5494141812186193	61913817.4	10
		251	3.4842500092688384	51393414.5	10
		252	3.340852497200469	57311318.1	10
		253	3.1781661481686307	57693721.3	10
		254	3.391341778862537	53221515.0	10
		255	3.386039953224814	45358097.8	10
		256	3.2795289175917626	43988737.8	10
		257	3.302845638278692	53269610.5	10
		258	3.124712369053609	45710344.9	10
		259	2.5838459863942718	57804045.0	10
		260	2.546035244987257	56778938.3	10
		261	2.551517767060063	48488557.8	10
		262	2.484393711801493	57443062.8	10
		263	2.463020546132119	42601469.6	10
		264	1.8227533606118094	56530338.0	10
		265	1.867823281641139	55689678.5	10
		266	2.0944724704629	54755013.6	10
		267	2.057452530553281	67738228.5	10
		268	2.198564083210443	52683432.2	10
		269	2.106047098085179	51201051.7	10
		270	2.184451954413065	55954856.4	10
		271	2.0987290481901377	60499518.8	10
		272	2.0335920053044054	52479753.6	10
		273	2.2744577452348422	51756420.6	10
		274	2.139872915372588	62195637.3	10
		275	2.1642648273888194	56325790.2	10
		276	2.5092646770674842	52049997.0	10
		277	2.640843982098289	55485002.1	10
		278	2.6685587917141644	56065577.9	10
		279	2.680479862901188	59893865.9	10
		280	2.7106243927444016	46627106.1	10
		281	2.7254717969487046	62370757.7	10
		282	2.658109598622608	51265483.3	10
		283	2.402470481534536	51222441.9	10
		284	2.157230976062457	52173545.6	10
		285	2.3527875113843475	48610747.9	10
		286	2.220836005573161	56995750.1	10
		287	2.4963125267006765	69492824.1	10
		288	2.863567354141022	50679262.3	10
		289	2.579679940456854	55034306.6	10
		290	2.569512192896874	53784253.1	10
		291	2.88933649708964	56919867.3	10
		292	2.8372016876695776	50946222.7	10
		293	2.673111240139952	63057530.1	10
		294	2.765203374471285	50818477.6	10
		295	3.2569937665897646	49047176.2	10
		296	3.140444913767721	56618310.2	10
		297	2.8268721189661257	45140284.7	10
		298	2.5761839111524245	57410665.9	10
		299	2.4831400276439135	53200628.5	10
		300	2.774508442158684	50869852.1	10
		301	2.6884361886669406	50468292.2	10
		302	2.827732665728817	50810639.4	10
		303	2.6880999191415307	58624476.7	10
		304	2.7635831343392736	62733441.4	10
		305	2.8146761052959746	62465618.9	10
		306	2.7431846710789025	58132386.2	10
		307	2.7150103701157837	48637524.6	10
		308	2.4152317710330693	53907421.3	10
		309	2.470387216456983	53135445.7	10
		310	2.247488492446417	54779624.1	10
		311	2.3561219567927942	57391568.9	10
		312	2.5781089030112043	51810277.1	10
		313	2.4405460195015563	62584919.4	10
		314	2.5505941174210145	42136033.1	10
		315	2.2840270788454156	59243890.3	10
		316	2.3053646072067617	61642026.5	10
		317	2.455137984519653	52881404.9	10
		318	2.352340295674402	52999616.6	10
		319	2.337017684248218	47910384.0	10
		320	2.323432824947833	55246401.8	10
		321	2.3184416468804554	55744070.4	10
		322	2.331718723285838	65400296.2	10
		323	2.8524226973790907	45714879.6	10
		324	2.156564939763757	55519757.5	10
		325	1.9736403075381563	49496452.4	10
		326	2.136205727687657	49579680.6	10
		327	2.1655038165025653	52304041.5	10
		328	2.046896949023144	56488288.0	10
		329	2.1695128140572235	51221858.1	10
		330	2.0838127081716764	60416154.6	10
		331	2.1249917748368796	52795471.9	10
		332	1.8421546331076755	49919536.4	10
		333	2.0029303715757254	62293036.9	10
		334	2.333232321505644	53625154.2	10
		335	2.2651682559829207	48922553.9	10
		336	2.1213279074044586	51900810.1	10
		337	2.344899955374749	62868053.8	10
		338	2.8224647773433196	52088754.7	10
		339	2.6240119948596523	57586615.0	10
		340	3.2004857549839287	55165438.9	10
		341	3.5224484938491836	47825730.1	10
		342	3.2606489630928195	58255716.5	10
		343	3.4283503358452956	36601545.3	10
		344	2.70395572377669	56295151.0	10
		345	2.8049610369166116	53069384.6	10
		346	2.7211385756813886	56699020.6	10
		347	2.651091616207698	58647819.8	10
		348	2.7097222803275725	55527486.8	10
		349	2.461611240513652	62305262.5	10
		350	2.549851432716728	51374876.2	10
		351	2.3104104113428408	51714862.2	10
		352	2.245706316368081	48364083.4	10
		353	2.1509364888686227	53231782.9	10
		354	2.2180378588657854	55445784.0	10
		355	1.9544543952324904	54088533.6	10
		356	1.8337518639256338	57596857.3	10
		357	1.9105181025258517	57008431.6	10
		358	2.0932628444067984	58540847.1	10
		359	2.0743116538002995	55430910.6	10
		360	2.1267334572566954	60288212.2	10
		361	2.072911300986225	54232991.5	10
		362	1.7982460542019088	48402986.0	10
		363	2.119695316138264	54558264.5	10
		364	2.2542287583097504	56224666.4	10
		365	2.082969436556767	53041997.7	10
		366	1.8564779030757754	52526855.1	10
		367	2.0820700091567845	48056148.5	10
		368	2.3647666754045953	47853553.4	10
		369	2.2538399762684547	53651283.7	10
		370	2.2224599925607227	55814317.3	10
		371	2.2888687830988363	53155472.9	10
		372	2.1308827935328045	55974189.8	10
		373	2.0655481550938655	49982766.6	10
		374	2.0217146127066914	54770214.0	10
		375	1.9857970251626273	51549117.8	10
		376	2.032660128497438	54182986.3	10
		377	2.2568502150501164	49629506.3	10
		378	2.213843107251858	55674060.8	10
		379	2.1617172670467455	59473232.4	10
		380	2.101134417173303	47363232.4	10
		381	1.9201485899194481	56152231.5	10
		382	2.12932776989434	51559190.6	10
		383	2.266782688655209	55650929.9	10
		384	2.1616533268670777	58058866.3	10
		385	2.3288374783884143	56591588.7	10
		386	2.478243665670144	55113270.0	10
		387	2.6198975368743094	58387579.4	10
		388	2.442315908708477	66350027.6	10
		389	2.680099844361689	53124541.9	10
		390	2.687401823354569	52098777.7	10
		391	2.7707026943587407	52718196.9	10
		392	2.6817042269928852	55396511.8	10
		393	2.6113192018837736	55713380.0	10
		394	2.5124006618722605	51291890.8	10
		395	2.4273213053366263	55153030.5	10
		396	2.6270563599420234	58619345.1	10
		397	2.3830119757385457	51215476.3	10
		398	2.1556786185090386	52220676.5	10
		399	2.1684099619831723	54634908.4	10
		400	2.246737191192639	58858592.7	10
		401	2.5516777102400634	55521117.9	10
		402	2.4423236690782173	51724467.5	10
		403	2.11548696234134	61612736.4	10
		404	2.1889259497642612	50549956.9	10
		405	2.249337409834996	59018041.5	10
		406	2.319015350717955	56680288.1	10
		407	2.1826699364596513	50762619.1	10
		408	2.154325738432834	48432051.1	10
		409	2.318782434913884	63383186.9	10
		410	2.2807546865711377	57134114.1	10
		411	2.4529613185573536	50228576.6	10
		412	2.180522317686896	54913210.1	10
		413	2.0934957113240733	55255917.1	10
		414	1.851994700363513	59718362.1	10
		415	2.017860762944337	57798311.3	10
		416	1.7296129521609527	52475310.8	10
		417	1.6825821620935137	57737325.2	10
		418	1.998604886557306	47776861.3	10
		419	2.011373800601219	52972893.4	10
		420	1.9238750058419947	53760053.8	10
		421	2.395870144477797	51608159.8	10
		422	2.30098593976595	54756993.9	10
		423	2.2086935510326513	52229838.5	10
		424	2.087867931671662	52126301.5	10
		425	2.002266217331626	59705941.3	10
		426	2.059337126525316	48337063.8	10
		427	1.7047945335652326	51221960.8	10
		428	1.8049756025004045	62144639.2	10
		429	2.1334862535027304	55285696.0	10
		430	2.222542927003607	51949297.2	10
		431	2.4262523430541334	51310926.8	10
		432	2.390831685834155	61197855.8	10
		433	2.459379298871237	55651276.1	10
		434	2.3565079648105756	72305621.2	10
		435	2.591945833708194	52102825.6	10
		436	2.4532077453549954	50899021.7	10
		437	2.5698359118709506	56987729.9	10
		438	2.5936836351190053	52921912.9	10
		439	2.160904537886432	46943203.5	10
		440	2.0780455162539506	61226002.4	10
		441	2.509715591455712	49858972.9	10
		442	2.588752457072639	61136180.1	10
		443	2.7450751645708893	48216286.8	10
		444	2.846919046616913	58361146.4	10
		445	2.622904420411108	49538613.4	10
		446	2.4826400032080476	57197489.4	10
		447	2.5687726559585218	52458964.3	10
		448	2.375512129755641	54832132.8	10
		449	2.3891679876207275	59490318.0	10
		450	2.2942555673643756	47066553.5	10
		451	2.1955481691995726	47879787.8	10
		452	2.2277122295460003	54367061.3	10
		453	2.220085164503816	55076675.3	10
		454	2.240682706095408	72570522.8	10
		455	2.5226033469593387	56073460.3	10
		456	2.293259712736042	52955747.4	10
		457	2.0940739941930326	57279387.9	10
		458	2.093935311263014	61790661.0	10
		459	2.37573216730321	49516649.8	10
		460	1.6303567714233023	52460351.8	10
		461	1.7081243414148815	51678261.2	10
		462	1.67105942099364	56799275.6	10
		463	1.70139015388301	53045150.3	10
		464	1.8858538396299358	46079559.5	10
		465	1.524659092558511	54796145.7	10
		466	1.621670462481194	49630502.5	10
		467	2.2672796479197803	44802589.6	10
		468	1.9572157980116387	54227807.0	10
		469	2.1381281470169036	55002664.7	10
		470	2.1936626887743707	60336884.2	10
		471	2.359263771633315	58009832.1	10
		472	2.3929498751473095	57725000.0	10
		473	2.4837740171993445	50015319.2	10
		474	2.5832325061060257	47173900.3	10
		475	2.5365458005728665	56518652.1	10
		476	2.5201206915586636	52153677.7	10
		477	2.6012844378946713	54794194.7	10
		478	2.528242126404474	51034599.5	10
		479	2.342112932606136	54716183.7	10
		480	2.2756300367688818	55305604.8	10
		481	2.1995799256853443	60456361.2	10
		482	2.329162274002255	54932910.8	10
		483	2.528382097694762	49236285.8	10
		484	2.4502380903275194	53768975.6	10
		485	2.2923977530872466	53663317.7	10
		486	2.5568914415289585	52342866.5	10
		487	2.6797434937164204	51009356.0	10
		488	2.6643980862669396	56178650.4	10
		489	2.7621610048753844	47529499.7	10
		490	2.2120695403684936	48087216.5	10
		491	1.8670788434265357	50876775.5	10
		492	1.8078464685349942	46470901.4	10
		493	1.7745045850685348	58232162.8	10
		494	2.230014989698735	55280359.4	10
		495	2.3417156775581534	56233962.3	10
		496	2.3895862953398384	67780701.1	10
		497	2.3864083699230716	53104834.4	10
		498	2.394202908089806	53143826.2	10
		499	2.3245506367464084	55938831.6	10
		500	2.340524505998969		10
