# Supplementary material for: The evolutionary maintenance of Lévy flight foraging
Source: PLoS Comput Biol. 2022 Jan 18;18(1):e1009490. doi: 10.1371/journal.pcbi.1009490 (PMC8797186; doi:10.1371/journal.pcbi.1009490)
Supplement: S1 Data — (ZIP) [file pcbi.1009490.s005.zip › S1_Data/evolutionary_data/POP10_1000K/10_05_50_2_00_1_1000000_run3]

last_generation	500	0	5.007112403336022	111571821.8	10	3.1234766262741767	2428358.0
size_old_pop	9	1	4.584412440702467	95370178.0	5	3.3402456656512207	8869696.0
standing_var	0.5	2	4.726829733173313	112295606.33333333	6	1.7111741069663593	89148195.0
start_exp	5.0	3	4.669604895882982	63758286.0	6	1.9961214151535267	89554378.0
env_dim	2	4	4.450827646133976	125037593.8888889	6	2.8547687534894983	96858805.0
move_cost	0.0	5	4.399377768881874	56970548.71428572	9	1.763199801627862	114262386.0
lifespan	1000000	6	3.850784299829151	43053775.625	7	2.8988641488138818	141770753.0
speed	1	7	3.5312652558012507	83783036.77777778	8	1.9718952863825177	183181561.0
run	3	8	3.7830604490101907	91525046.28571428	9	3.458338019726828	485568650.0
extinction_state	0	9	3.6018742031054907	99769252.5	7
competition	0	10	3.6569496542940945	106122890.14285715	8
		11	3.6822948941090643	114767835.42857143	7
		12	3.7368735166910625	100568743.85714285	7
		13	3.7571128558405773	45068104.428571425	7
		14	2.757090710894425	42993223.3	7
		15	2.160924626899404	42591508.4	10
		16	2.0368839204813587	57766003.5	10
		17	1.742839332231253	95763751.8	10
		18	1.8365335288909759	33950354.9	10
		19	0.7600998515887334	65968048.0	10
		20	1.738136623945333	72302731.0	10
		21	1.827469388399193	64070409.2	10
		22	2.081611193399913	65596168.4	10
		23	2.0340472987548823	76847254.8888889	10
		24	2.340757404356972	90118664.0	9
		25	3.393245585085208	93453086.85714285	10
		26	3.293048825944066	72319412.66666667	7
		27	2.3122737200201002	66709568.6	6
		28	2.315394454379498	64327655.333333336	10
		29	2.44192753755952	67133589.22222222	9
		30	2.1026059723053514	78303735.66666667	9
		31	2.4066813973753973	57487020.4	9
		32	2.457525493518622	53694909.8	10
		33	2.499302162208962	66255469.25	10
		34	1.9182506790916114	78936592.7	8
		35	1.9827957058590915	107225785.7	10
		36	2.166920292041094	72988674.66666667	10
		37	2.266575652188595	61108124.777777776	9
		38	2.6651269900368026	57977319.75	9
		39	1.9447018990838152	92653814.1	8
		40	2.239725330394525	79857407.9	10
		41	2.643628547458504	70647624.77777778	10
		42	2.56164954779599	48684719.71428572	9
		43	2.053473600691407	49902573.2	7
		44	1.8675658297536741	67223734.5	10
		45	1.9686246526924194	73040852.3	10
		46	2.051242293964548	53435363.9	10
		47	1.8519146069583656	67912433.2	10
		48	2.483593401544263	59477451.9	10
		49	2.260293777201956	62689562.9	10
		50	2.3140069420415097	58886160.9	10
		51	2.0382546646811046	61008765.6	10
		52	1.7079133599453045	67413844.3	10
		53	1.9932073399956292	69553414.1	10
		54	1.7306168015233598	78257192.3	10
		55	1.87982270680492	74344667.6	10
		56	1.6041554174431127	78184051.9	10
		57	2.0670259711062675	57331151.6	10
		58	2.187800127301719	68343506.0	10
		59	2.5224139077292156	87272000.66666667	10
		60	2.365235148888807	74466786.9	9
		61	2.8376164409802094	51370379.0	10
		62	2.3946175145493416	79796267.5	10
		63	2.2666680649576505	54486442.2	10
		64	1.8127800227003952	61897749.11111111	10
		65	1.849784485804463	61295976.4	9
		66	1.7028144741134859	56554518.1	10
		67	1.6709868769415874	46724712.3	10
		68	1.2967654923068748	52852991.8	10
		69	1.5146659697044904	72220824.4	10
		70	1.7219967236185798	65507405.9	10
		71	2.002127208411384	60730780.7	10
		72	1.6201391909537932	65419095.5	10
		73	1.922337089805837	67488663.5	10
		74	2.1608270095789073	64524956.3	10
		75	2.4070480050663567	48831225.9	10
		76	2.5225133685926546	109991039.66666667	10
		77	3.007915817168631	45677344.44444445	9
		78	2.4980949744508925	83282468.1111111	9
		79	2.303714117243344	77145470.7	9
		80	2.469596190778306	50535589.666666664	10
		81	1.9231870507915114	79368704.7	9
		82	2.089175766348794	62203154.8	10
		83	2.31449451818995	63243625.88888889	10
		84	2.3849412878288447	66480649.6	9
		85	2.697706773261165	76110901.55555555	10
		86	2.6238206187149116	56067412.44444445	9
		87	2.055581678913899	67896517.2	9
		88	2.09373692938127	91945667.5	10
		89	2.0390967302321688	71070921.3	10
		90	1.8683030915277308	89839147.4	10
		91	2.3341905328916175	64817673.3	10
		92	2.2302573195750406	59822135.4	10
		93	2.1012116159965095	88103508.6	10
		94	2.5523253659242617	72628016.4	10
		95	2.9001497961676552	92872877.44444445	10
		96	2.563860589362413	84321628.1	9
		97	3.049351085607744	49952044.11111111	10
		98	2.3860405633759756	43180045.0	9
		99	2.035161298195419	54163976.3	8
		100	2.3142054872929285	58874135.0	10
		101	1.836498282636991	83094576.2	9
		102	1.6714675473003537	57569549.7	10
		103	1.9419135508870624	62309250.7	10
		104	2.107528701227057	53677917.125	10
		105	2.152645097419635	60908529.9	8
		106	2.797313640020966	63617291.4	10
		107	3.031385714288496	110678187.5	10
		108	3.6577290333631067	94102673.66666667	8
		109	4.189438222766536	154754107.6	9
		110	4.0537399478432175	38442869.75	5
		111	3.027152877170179	68621236.77777778	4
		112	3.2611052074646016	61239396.11111111	9
		113	3.2484379733032007	96440074.0	9
		114	3.2487242794620337	47676040.25	8
		115	2.6150799139524916	83910780.66666667	4
		116	2.5364271745986784	122630018.55555555	9
		117	2.99555206899083	42579672.5	9
		118	2.507989565919681	77030490.5	10
		119	2.5142154000359893	112597417.0	10
		120	3.1578114274607154	60556726.8	10
		121	3.215534934049721	118184508.0	10
		122	3.810817170137694	48725514.375	8
		123	4.069324487971531	52728591.428571425	8
		124	3.4333295294901456	70892884.8888889	7
		125	3.5365955159495988	33057225.714285713	9
		126	2.8824986961336316	69098160.66666667	7
		127	1.879470550644762	47700075.3	9
		128	1.4354130519306376	88050014.2	10
		129	2.3761292759377883	57025941.333333336	10
		130	2.106294073799161	66500013.5	9
		131	1.7035075287200638	71388358.8	8
		132	1.934518308492002	67862805.0	10
		133	2.331993100577839	59719149.8	10
		134	2.177532506954041	61078064.11111111	10
		135	1.6221977641267806	51899500.1	9
		136	1.9185272545921759	72405939.6	10
		137	1.6245750408471356	56780678.7	10
		138	1.8373096963478441	78126759.4	10
		139	2.405952026255601	72322437.1	10
		140	2.2633545923061567	89393688.2	10
		141	2.256440026478451	115668511.4	10
		142	2.8652680983503704	86909832.28571428	10
		143	2.4201120235504607	66377885.0	7
		144	2.55383120196018	65000531.0	10
		145	2.778385541129426	75272920.875	10
		146	2.158151397149028	61086882.3	8
		147	2.599468728397624	50058484.2	10
		148	2.751438584476641	67461415.22222222	10
		149	2.3796670465819534	51137960.0	9
		150	1.5399307532816024	76855060.9	8
		151	1.6996358436946823	64438683.9	10
		152	1.3541718745055502	66111539.4	10
		153	1.2920328628506366	59036809.2	10
		154	1.4330387682277228	68600329.0	10
		155	1.3377498588065047	59627813.5	10
		156	1.5508363180502014	76851865.1	10
		157	1.646492036501408	56079602.11111111	10
		158	1.5744252865662176	64967209.2	9
		159	1.737143666044459	97110073.8	10
		160	2.2442393909535654	96482870.25	10
		161	2.1307921683122677	92762745.7	8
		162	2.0946780465231876	75634463.1	10
		163	2.113221716221161	70502666.3	10
		164	2.14183614583643	35417323.333333336	10
		165	1.6260605536712884	65020744.6	9
		166	1.860322115694606	53558582.333333336	10
		167	2.3045298039805777	38049739.44444445	9
		168	1.9447581752026284	60804730.7	9
		169	1.9465248585657904	86810053.2	10
		170	1.736790544966841	71472441.1	10
		171	1.580190384272857	62458627.9	10
		172	1.8009878098374188	49893081.25	10
		173	2.374302895992463	39895880.3	8
		174	1.9441383571045125	64752132.44444445	10
		175	2.0530186165187336	68003166.8888889	9
		176	2.05797937903847	78817644.1111111	9
		177	2.7192955866697743	66796165.125	9
		178	2.2639911179636565	85525821.4	8
		179	2.1535521787440675	74794179.6	10
		180	2.1758053444918617	45213144.0	10
		181	1.8294105465212418	63646073.7	10
		182	2.3176263568885993	73224323.77777778	10
		183	2.2088078911716877	85575340.5	9
		184	2.2789360026738787	87110507.55555555	10
		185	2.6535560401448435	59960380.1	9
		186	2.8685017144240024	103810988.875	10
		187	3.1821631804800083	61269916.0	8
		188	3.0046178111927846	44801029.666666664	10
		189	3.033683072069283	86340360.42857143	9
		190	3.113942561551118	80882551.625	7
		191	3.340831519841372	70321411.1111111	8
		192	1.9960105112974773	69507472.6	9
		193	1.889437012915772	55745608.55555555	10
		194	1.6760114527016743	64834981.2	9
		195	2.267797304313829	55389783.2	10
		196	2.008240292818887	70295729.6	10
		197	2.2851959882636317	88493225.4	10
		198	2.650469203804761	54689899.9	10
		199	2.3092565346058747	103183503.875	10
		200	2.621824622305211	130237689.8888889	8
		201	3.407042305711863	58383127.875	9
		202	2.737468043843772	60944957.7	8
		203	2.163389799347538	80759019.3	10
		204	2.3351000180377928	88524293.2	10
		205	2.2648326141436845	68775753.3	10
		206	2.206723410911833	111587644.8	10
		207	2.685563487303821	131684954.33333333	10
		208	2.9027698535650224	55965271.833333336	9
		209	2.374507338931522	80233601.5	6
		210	2.383887089478134	89413817.3	10
		211	2.243644129444995	42924676.1	10
		212	1.9189450342513248	57446013.8	10
		213	1.5029095143100095	76288464.4	10
		214	1.7649319003520063	82717953.2	10
		215	2.015865124971889	59782772.0	10
		216	2.404326032816693	76646579.8	10
		217	2.3756209413896867	78437884.6	10
		218	3.350546586443752	82252805.5	10
		219	2.6945355871647854	72071955.44444445	6
		220	2.6635005388514825	54016302.14285714	9
		221	1.6863133948720346	68812649.1	7
		222	1.5424908443540057	66186210.0	10
		223	2.3663374450986128	58884371.8	10
		224	2.347602614730236	61287275.222222224	10
		225	1.9736038357478936	72729568.8	9
		226	1.94598709618041	56761260.9	10
		227	1.5693283679251926	84429816.3	10
		228	1.8260412375874093	64362436.9	10
		229	1.7163906284440593	67946888.9	10
		230	1.4508812617417366	69993876.3	10
		231	1.2664364686937468	65129683.4	10
		232	1.713255526483519	74608819.6	10
		233	1.725997549172833	52625422.55555555	10
		234	1.8899785684355788	67608423.8	9
		235	1.8449900963297226	65404091.3	10
		236	1.5509155449066125	79157474.0	10
		237	2.075656892226215	79107419.6	10
		238	2.52893306106252	60209004.625	10
		239	2.179562451991532	59018289.0	8
		240	2.0764901468439705	93871593.4	9
		241	2.1225843765296832	56257167.1	10
		242	1.8700366508918633	66733807.222222224	10
		243	1.40577419949788	65643354.9	9
		244	1.626575960156463	76018715.0	10
		245	2.361813993230246	77877752.8	10
		246	2.305817577624495	70041814.375	10
		247	1.7579092111018688	66595362.5	8
		248	1.620219805231099	85252208.9	10
		249	2.0635971862168274	70964723.9	10
		250	1.86828454245268	74881400.8	10
		251	1.9358462101336067	69684504.66666667	10
		252	1.8478483927947766	57240317.3	9
		253	1.8223313636803566	80360291.3	10
		254	2.576798351103031	51950611.6	10
		255	2.4094218319946163	82601536.22222222	10
		256	2.226291214647767	127954233.4	9
		257	2.5365301753018583	55602689.8	10
		258	2.630793984846274	112643788.8	10
		259	2.9968764575092504	92923995.25	10
		260	2.661139715376507	61128368.4	8
		261	2.5493977163138224	57560797.0	10
		262	2.595270509040744	65951206.75	10
		263	2.5606943426274653	70702049.5	8
		264	1.9800324367308986	49193178.3	8
		265	1.9106315668273013	65434764.44444445	10
		266	2.1534499174234556	82834718.8	9
		267	2.1551783701400242	58652474.9	10
		268	2.0701449954022997	98400827.4	10
		269	1.8439632457189794	106056676.3	10
		270	1.8040654068185709	60864608.1	10
		271	1.604827681366885	67481503.33333333	10
		272	1.6593613077394476	64271416.5	9
		273	2.0471933755374074	58193161.6	10
		274	1.7863393976079043	87090364.0	10
		275	1.5158933035512452	77560947.2	10
		276	1.7327446062083347	65811084.3	10
		277	1.858484887497136	51430329.5	10
		278	1.766510442965772	55242428.5	10
		279	1.8738243549421085	70030769.5	10
		280	1.881090096901087	70332053.66666667	10
		281	2.070617552450652	83109616.5	9
		282	2.023543362368735	70876911.5	8
		283	2.087458033478989	84985946.8	10
		284	2.2301251705558554	50359375.0	10
		285	2.376873718660171	61434176.0	10
		286	2.106610016613314	59642356.9	9
		287	1.9626826734029155	113378390.55555555	10
		288	2.45986171203618	82711123.9	9
		289	2.970389705929981	58650344.0	10
		290	3.019604103590524	54568921.777777776	9
		291	2.1314399571986264	77448180.55555555	9
		292	2.2203995789108872	76714394.6	9
		293	2.29716501904036	64814822.2	10
		294	2.340030234050127	56418317.44444445	10
		295	1.864022613374558	66979595.6	9
		296	1.8313317065034482	58298203.5	10
		297	2.273207526187531	42787941.4	10
		298	1.7737930633142198	70914440.6	10
		299	1.888983449840153	72510618.4	10
		300	1.9973416564457083	58258365.55555555	10
		301	1.7087527541580667	77579835.3	9
		302	1.782924936980629	48783780.2	10
		303	2.0861110977733395	39907206.8	10
		304	1.453190672031806	59938758.9	10
		305	1.999574118755533	54550935.6	10
		306	1.908133553190655	116674526.2	10
		307	2.1044836544338286	84227218.8888889	10
		308	2.0494924282471194	68535214.4	9
		309	1.9072177873570972	58069089.6	10
		310	1.7170080337982891	64738022.6	10
		311	1.7950125157118026	61720935.0	10
		312	1.8307639251403056	64387194.2	10
		313	2.2203796347010525	75230702.33333333	10
		314	2.1842894075449237	67438563.6	9
		315	2.3882551832340324	82648672.8	10
		316	2.138331033718969	78426097.22222222	10
		317	1.7969381825084931	67287077.0	9
		318	1.6043889588034137	54921225.9	10
		319	1.6022554775687357	64373542.2	10
		320	1.802459913812513	75248650.1111111	10
		321	1.5788080844845016	71100091.9	9
		322	1.3304455979800183	59220979.7	10
		323	1.3774500647953072	69409390.6	10
		324	1.7627544411615108	61930270.666666664	10
		325	1.6992498307429993	71848972.7	9
		326	1.552369543899155	63329490.0	10
		327	1.6860550630134767	55926052.4	10
		328	1.4474085419259723	70483629.6	10
		329	1.880280932924211	67510472.6	10
		330	2.2505345519087028	49164046.333333336	10
		331	1.7327443021836118	67079267.2	9
		332	1.9973538604671766	50235964.5	10
		333	1.933913194657031	66592345.5	10
		334	2.13573589982775	71697773.44444445	10
		335	1.994356675170767	52814840.8	9
		336	1.8295127718445037	47086681.4	10
		337	2.232708675995011	72487490.4	10
		338	2.122501406550133	47073338.666666664	10
		339	1.7975451557590456	59253410.2	9
		340	1.774807147913813	69151682.9	10
		341	1.7060830326261751	70009412.9	10
		342	1.4923036296929495	67895982.5	10
		343	1.6533772417191819	52094057.0	10
		344	1.3074879435158195	58645300.6	10
		345	1.3486474645478537	63944198.0	10
		346	1.4719814339661814	54240366.9	10
		347	1.086330286695216	63198653.5	10
		348	2.0752328655692747	86547033.8	10
		349	2.2042964124237363	76334378.0	10
		350	2.113132377340127	60060067.5	10
		351	2.596288938337587	96836090.75	10
		352	1.8474714576195788	83135372.7	8
		353	2.22165020329848	57747047.9	10
		354	2.2369078145174512	84419081.9	10
		355	2.6067067347215174	68565690.6	10
		356	2.0881572902423216	85828878.6	10
		357	2.197824885563297	66990382.9	10
		358	2.2567901006184803	71800056.22222222	10
		359	2.2434194389006223	68320836.7	9
		360	2.2743780635748023	79673403.5	10
		361	2.6458256418279995	41644178.333333336	10
		362	2.574847006837239	91371296.1	9
		363	2.5570233050942885	81534430.33333333	10
		364	2.2054841164324626	54165376.3	9
		365	2.273810628453397	73638012.0	10
		366	2.0066671359747055	81663107.2	10
		367	2.2427228297189807	70505287.22222222	10
		368	1.8264429664103008	44788721.777777776	9
		369	1.1380657377961596	58786664.3	9
		370	1.4835450264979682	71596955.5	10
		371	2.2624411966697755	75476559.0	10
		372	2.434664982166214	88981809.44444445	9
		373	2.3020428689769417	78903297.9	9
		374	2.0822686132446084	59537361.4	10
		375	2.2760507834853008	81835080.0	10
		376	2.244097662927775	65997706.3	10
		377	2.0016718728595766	70251083.33333333	10
		378	1.9702602664064024	64583400.2	9
		379	1.9343198449891132	80372769.1111111	10
		380	2.228251631096427	70244770.55555555	9
		381	2.4127218294054344	60844216.8	9
		382	2.78423655422662	138563080.42857143	10
		383	3.402621622325504	68789587.7	7
		384	3.4615565722426687	80978101.5	10
		385	3.25781906450498	98775950.5	8
		386	2.2656055056876823	69928094.6	8
		387	2.5745400059999506	75389237.9	10
		388	2.1996220676101386	67123445.44444445	10
		389	2.8446964484951374	49816513.125	9
		390	2.079435243216792	40894955.44444445	8
		391	2.3993062195933854	53105555.0	9
		392	2.3206990230901052	63441873.44444445	9
		393	1.6613269956435168	61805054.666666664	9
		394	1.636139881641989	77989431.1	9
		395	1.9707709985961746	65031104.88888889	10
		396	2.2139520954837844	97265887.22222222	9
		397	2.211146292300744	69773292.1	9
		398	1.9074989751498073	91236761.8	10
		399	2.3917165712760475	90154892.7	10
		400	2.408537483571387	58888320.222222224	10
		401	2.158355804668939	59170238.125	9
		402	1.9968722254726505	65940763.8	8
		403	2.1014733780108346	53520287.3	10
		404	1.8011708547796883	58988843.9	10
		405	1.4085513204189508	70155225.3	10
		406	2.0536893528612032	64413569.1	10
		407	2.3650452624555958	74079194.66666667	10
		408	2.7858705441387395	72450391.125	9
		409	2.58834322016123	58280010.5	8
		410	2.7435023375794487	85742129.66666667	10
		411	2.7245568148316486	56555191.11111111	9
		412	2.317457340446839	44870284.6	9
		413	2.5156544299474843	89500938.5	10
		414	2.818228473295577	36239564.777777776	10
		415	1.8713982517974153	64690290.1	9
		416	1.7841255581782154	45705657.44444445	10
		417	1.429406839448783	73356142.6	9
		418	1.8653109664402223	74990734.5	10
		419	1.9435079636570585	63275529.2	10
		420	1.8213130417255072	66520263.4	10
		421	1.946401069904584	48284465.8	10
		422	1.7904324070425166	59327464.7	10
		423	2.141000364714791	70146799.7	10
		424	1.8283458894082514	73630351.0	10
		425	2.143156474639407	74546526.6	10
		426	2.116269730097472	60712477.8	10
		427	2.4930015899558526	97127288.3	10
		428	2.5250055690696964	60356485.9	10
		429	2.728731585804181	71659505.8	10
		430	2.2993562070918925	72356854.0	10
		431	2.0656186291563805	64005927.1	9
		432	2.2609154593538228	82637325.33333333	10
		433	1.55922235666189	69351079.1	9
		434	1.8066849549935124	50523570.5	10
		435	1.798531712019789	74850279.3	10
		436	2.2467332711256964	67554181.77777778	10
		437	2.1335649443673823	100631881.9	9
		438	2.819195011773858	55009089.55555555	10
		439	2.3424326297582687	112923133.5	9
		440	3.0392157685816628	33112563.25	10
		441	2.197414328591768	66435737.4	8
		442	2.479223206875652	35157671.0	10
		443	1.7780143132569612	61444357.777777776	9
		444	1.6723258397831198	59199763.777777776	9
		445	1.884936396298814	75930575.4	9
		446	2.5025544514235714	139248663.2222222	10
		447	2.8377942984589515	80881918.2	9
		448	3.529275197104263	67577942.71428572	10
		449	2.816368021871035	91216032.57142857	7
		450	3.1195771409195214	54016941.6	7
		451	2.8208018945476425	45715391.5	10
		452	2.5572922284866406	76804118.7	10
		453	2.567285840960545	71184227.66666667	10
		454	2.5553556163632796	91614519.0	9
		455	2.13775512347944	60242580.7	9
		456	2.509210188615468	74839993.5	10
		457	2.7037864327812633	69989318.83333333	10
		458	2.2102679083981807	26683194.666666668	6
		459	-0.36229415801915815	49576471.9	9
		460	-0.7235574658642466	43253204.5	10
		461	-1.0267969400567099	46904153.1	10
		462	-0.9595777468828943	52626701.9	10
		463	-0.4349398663670584	38965804.2	10
		464	-0.7112890388171397	45371088.5	10
		465	-1.0695244858967219	42805068.5	10
		466	-1.030892527642655	48541644.7	10
		467	-0.515384844470388	37594473.6	10
		468	-1.0507469290388962	65067471.8	10
		469	-0.21323487793633572	43560686.1	10
		470	0.4226602059664695	52266403.2	10
		471	1.0673241320507592	62284144.3	10
		472	1.8496250592136747	73715609.75	10
		473	1.8784217415675755	62894192.6	8
		474	1.7841482171325214	85190670.5	10
		475	1.9806976002600336	73766238.0	10
		476	1.9300888018459166	66837119.777777776	10
		477	2.00175166585744	105106436.6	9
		478	2.1086284242394706	56685933.7	10
		479	2.2578332270194013	86222629.5	10
		480	2.2160238684537203	81891832.0	10
		481	1.8274634803328997	88616671.1	8
		482	1.8563390305397978	78580959.1	10
		483	1.7529762134265927	82252863.9	10
		484	2.140652729878019	73181752.1111111	10
		485	1.970479830448527	71822228.1	9
		486	2.1354295307230173	50920406.4	10
		487	2.296348272371132	75204723.8	10
		488	2.5209045301887416	87622892.2	10
		489	3.417766430935809	51579221.3	10
		490	3.2838074189223017	81241164.16666667	10
		491	3.2908098064907834	68665394.5	6
		492	3.3567076534264	73337038.75	10
		493	2.8438519090256054	109668910.875	8
		494	2.622005298405823	67401482.33333333	8
		495	2.7985182183928434	66707929.666666664	9
		496	2.5879112027804094	69970448.0	6
		497	2.4043345974428054	69282588.22222222	10
		498	2.273759970109904	73763869.4	9
		499	2.7138580378192194	134626975.7777778	10
		500	2.7784039867750754		9
