# Supplementary material for: The evolutionary maintenance of Lévy flight foraging
Source: PLoS Comput Biol. 2022 Jan 18;18(1):e1009490. doi: 10.1371/journal.pcbi.1009490 (PMC8797186; doi:10.1371/journal.pcbi.1009490)
Supplement: S1 Data — (ZIP) [file pcbi.1009490.s005.zip › S1_Data/evolutionary_data/POP10_1000K/10_05_10_2_0000125_1_1000000_run14]

last_generation	42	0	0.5962579193842201	13257405.499826398	10	extinction	extinction
size_old_pop	0	1	1.3323977903789148	14197662.166874385	1
standing_var	0.5	2	0.908202913165978	20568162.700035345	3
start_exp	1.0	3	1.6931045190564855	33449212.167133477	5
env_dim	2	4	1.6031624724041127	22590445.30005049	6
move_cost	0.000125	5	1.6370414829641056	15491254.500143465	5
lifespan	1000000	6	1.978481785137976	40364942.500380434	4
speed	1	7	2.1632448349854343	50987957.000642	6
run	14	8	2.038392420982027	21583150.250416316	8
extinction_state	1	9	1.4662836969388853	47037527.90040528	4
competition	0	10	2.1953499815825337	43683472.000571586	5
		11	2.5500813324440648	62993536.16711045	6
		12	2.776480417649756	29874287.700405754	6
		13	1.9579371656666122	25475683.50041788	5
		14	2.17321455061684	18417846.700155385	7
		15	2.5224166766266074	49603879.35785086	5
		16	2.7689575610081323	25187486.666971978	7
		17	1.9105609620579738	16974116.75014463	6
		18	2.0472702785672254	35813245.50036799	4
		19	1.8002541616292944	30641951.167009693	6
		20	2.292338024460293	44308603.30035576	6
		21	2.3173215962058302	40690813.00048641	5
		22	2.788875698015045	88194979.24928029	4
		23	3.30062805549084	10047285.00005846	4
		24	2.4795460402147236	47971326.833530046	4
		25	2.6965497872039768	37780723.000759415	9
		26	2.7946153118037977	53407721.00060655	4
		27	2.651630920790726	42695936.50056425	2
		28	2.6665477448884545	36916816.33364557	6
		29	3.170406565055269	49130309.16707573	6
		30	3.8605694084449382	34471289.50063206	3
		31	3.743398122161112	37570624.99978284	1
		32	3.9236436389945175	96309142.00112423	4
		33	3.707145921199429	60660625.16771551	2
		34	3.3344744729155904	93083271.16677074	3
		35	4.035355417910253	52078005.29975375	3
		36	4.184325107069907	130341674.99770539	5
		37	4.773578875954343	264766304.4932888	2
		38	4.264799506577338	112535554.24925299	2
		39	4.154046940286848	199782258.66459915	4
		40	4.473027474404256	94402096.83284919	6
		41	4.6622604080356265	123785046.99865383	3
		42	5.434043837836758	0	4
					0
