# Supplementary material for: The evolutionary maintenance of Lévy flight foraging
Source: PLoS Comput Biol. 2022 Jan 18;18(1):e1009490. doi: 10.1371/journal.pcbi.1009490 (PMC8797186; doi:10.1371/journal.pcbi.1009490)
Supplement: S1 Data — (ZIP) [file pcbi.1009490.s005.zip › S1_Data/evolutionary_data/POP10_1000K/10_05_10_0_00_1_1000000_run14]

last_generation	500	0	0.8260720078452447	52626751.5	10	0.8449685043236128	39873609.0
size_old_pop	10	1	0.5826822097937749	49541120.9	10	3.989497448929551	47853513.0
standing_var	0.5	2	1.164062820695046	54447606.6	10	2.3291346150051266	52093513.0
start_exp	1.0	3	1.1723910225949818	56108028.1	10	0.6747426094781138	54180386.0
env_dim	0	4	1.160660241593386	52347923.5	10	2.4721148196846094	56029643.0
move_cost	0.0	5	2.3241067779283164	64363170.7	10	2.2837208099023747	58233991.0
lifespan	1000000	6	2.048141524026321	56381542.7	10	1.8399168035160773	58481983.0
speed	1	7	1.819809558679967	62493334.9	10	3.078408626860183	58500927.0
run	14	8	1.9799071120530531	56007051.8	10	2.2395089299723567	62341982.0
extinction_state	0	9	2.4871567138456037	56613605.6	10	2.4110839248118157	63752344.0
competition	0	10	1.9585213221456244	57113244.5	10
		11	1.6759467406550534	57218933.0	10
		12	1.5417979089314149	56551357.3	10
		13	1.6185492405130244	58325716.3	10
		14	1.775311076241762	64408279.4	10
		15	2.0496015862168195	58267843.8	10
		16	2.0223451028206254	56075879.8	10
		17	2.1522958006334814	55701528.4	10
		18	2.1052638211859875	59558015.1	10
		19	2.1658457148824235	58332979.2	10
		20	1.8809689718607676	63696322.3	10
		21	1.730843924539735	56753123.0	10
		22	1.9963514057051612	63370606.9	10
		23	2.209738681397829	58576487.8	10
		24	1.9950896138170369	58992011.2	10
		25	1.692713428499707	56467836.4	10
		26	1.4558364794238856	57234858.4	10
		27	1.4289294902845486	55409002.6	10
		28	1.7329969532983234	50691222.0	10
		29	1.7989676148507487	60041636.3	10
		30	1.777918277831087	56139877.9	10
		31	1.8237671850387844	56515611.9	10
		32	1.3981546214752072	51204582.5	10
		33	1.5081263041620883	57853528.3	10
		34	1.9334846568396298	57080632.0	10
		35	2.002020641565694	59542048.0	10
		36	2.265298633282928	59007724.6	10
		37	2.3081368959367508	51259559.1	10
		38	2.387667374836507	58755700.3	10
		39	1.8327646139065705	63074311.2	10
		40	1.8733849101194124	58175773.9	10
		41	1.4823558039985951	57641854.2	10
		42	1.6794007820637404	58235505.4	10
		43	2.2309685978777596	62863619.4	10
		44	2.048581860613333	55911833.3	10
		45	2.07711422499269	56060291.5	10
		46	1.6658738049105275	56344090.0	10
		47	1.7560589411750702	60808853.2	10
		48	2.403929439540886	67372186.3	10
		49	2.687896244092891	56104972.5	10
		50	2.469383321616344	55870385.7	10
		51	2.253504891955616	62433093.3	10
		52	1.717693725934207	59579318.7	10
		53	1.6461973163783181	58143960.6	10
		54	1.8983738422721408	55994187.4	10
		55	2.213097460440543	56473921.5	10
		56	2.030388379329635	57030744.7	10
		57	2.1569105930224355	54939227.5	10
		58	1.810515513114439	57027459.0	10
		59	2.030078966867387	56101158.4	10
		60	1.8973306074161016	63276987.7	10
		61	2.0767661025580106	51857808.4	10
		62	2.251889149991776	56912550.5	10
		63	1.9467440560491915	49757066.7	10
		64	1.8094082095218158	64390273.6	10
		65	1.8922064662104972	57338592.5	10
		66	1.9692757451801075	53445888.9	10
		67	1.8768651409817927	55462718.4	10
		68	1.8343272600247598	53824260.6	10
		69	1.6037081412002963	56778886.4	10
		70	1.9012430730650542	59319463.9	10
		71	1.7796072165174064	52725377.9	10
		72	1.5882064951864967	55532461.9	10
		73	1.2777440593476297	57667285.3	10
		74	1.3685157122731668	58182162.8	10
		75	1.609196288320442	57789910.7	10
		76	1.7369542610782784	56286755.7	10
		77	1.6688697873254164	58306525.3	10
		78	1.8254467176343625	53915080.2	10
		79	1.8996731538109763	61889229.9	10
		80	2.4497304364567634	58623661.0	10
		81	2.116029987201613	59407107.8	10
		82	1.7749649198778488	56610761.2	10
		83	1.9120068277394602	54904172.9	10
		84	1.8657167522643872	55059596.0	10
		85	1.9141211122564652	54767940.5	10
		86	1.8300813785286472	59997017.0	10
		87	1.8184824494084988	60866479.0	10
		88	2.1737056522339486	56410573.1	10
		89	2.02524617721234	62310344.0	10
		90	1.5096474655157688	56249233.1	10
		91	1.5719710325934555	57474660.9	10
		92	1.666899582771444	55799883.3	10
		93	1.6945362553080803	54843804.0	10
		94	2.6280672354319474	55843960.2	10
		95	2.5655021428886413	57210574.6	10
		96	2.3383851281836034	59630396.0	10
		97	2.139258473502309	58455012.7	10
		98	1.9343244467780014	57120589.4	10
		99	1.7888338674540596	62968340.9	10
		100	2.0950135023450924	55711269.9	10
		101	2.1982813094376015	55413742.1	10
		102	2.088027552995519	56120257.9	10
		103	1.8590933792718645	60120740.7	10
		104	2.0719483162421595	57247247.8	10
		105	1.8294452436764934	48598674.9	10
		106	2.0450684108293684	60141909.6	10
		107	2.0422795348534812	60801670.6	10
		108	1.9134757114798653	56069679.2	10
		109	1.6514484221650432	52758352.1	10
		110	1.484894205492243	57862352.1	10
		111	1.3259408666964003	53611089.2	10
		112	1.6871261943560356	55383991.6	10
		113	2.1828209376048275	56173533.4	10
		114	2.080349706000795	61958668.2	10
		115	2.361346203582287	60177464.1	10
		116	2.2576358371003415	53558061.8	10
		117	2.383489063476143	59306117.3	10
		118	2.1882181333147495	56973523.4	10
		119	2.3092065857738637	52305926.2	10
		120	2.017423550151866	58388566.0	10
		121	1.9787323635669707	65179540.1	10
		122	2.1729961324314013	53133980.0	10
		123	1.920553653630424	57548319.6	10
		124	1.8253950689366918	62169317.3	10
		125	2.1422076670025167	57626934.9	10
		126	2.3659969994858603	60413207.6	10
		127	2.357134239598529	56663801.3	10
		128	2.2530025660616384	54911411.9	10
		129	1.8198512014421233	58273702.9	10
		130	1.8749370107774017	58265671.0	10
		131	1.950903745691333	51280022.2	10
		132	1.5109216972305233	54071073.0	10
		133	1.3821336031186764	50827587.0	10
		134	1.2599817721983808	55247536.9	10
		135	1.264235690698486	56367206.5	10
		136	1.8643072711565645	56763922.0	10
		137	2.3132710944415917	54408833.8	10
		138	1.9640436341956804	59145181.6	10
		139	2.6660157027028593	54647147.6	10
		140	2.4424774326210796	54525846.9	10
		141	2.964407866195836	57798378.6	10
		142	3.6023716935965426	54232712.5	10
		143	3.954177529824946	50386543.4	10
		144	3.525913896596262	51562558.7	10
		145	3.339875718933473	56987123.6	10
		146	3.4164257417981014	47533308.7	10
		147	3.0456656102590376	59927275.6	10
		148	3.623684459581221	49392093.5	10
		149	3.5870165333119237	53592262.3	10
		150	2.8667908768867414	59297590.7	10
		151	2.1690595820405636	57042383.5	10
		152	2.171144946633865	58590055.4	10
		153	1.5979659554530554	54738193.2	10
		154	1.6857199590788017	56648187.5	10
		155	2.1236129204088328	51489870.0	10
		156	1.812311572115459	50449460.9	10
		157	1.5903108768877978	57179260.1	10
		158	1.5968862525222873	62103261.9	10
		159	1.325863777672307	51140407.5	10
		160	1.6307986498857396	60397527.9	10
		161	1.9823631096959915	58337228.4	10
		162	2.111462563205509	53548031.1	10
		163	2.0039995508962685	56467245.8	10
		164	1.7087260280824381	50015524.7	10
		165	1.7786292179585743	53697221.9	10
		166	1.8258084082567283	54361899.2	10
		167	1.8809770549093798	52001756.6	10
		168	2.3135119628553777	54537007.7	10
		169	2.0028125323887545	59600789.6	10
		170	2.528713607094528	58962134.0	10
		171	2.6857336697498857	53824299.0	10
		172	2.4896737859046185	55094871.4	10
		173	1.9424608021033862	63446400.2	10
		174	2.0354289905327376	56245705.0	10
		175	2.200497739157176	48925602.9	10
		176	2.459061888439687	59663859.1	10
		177	2.6324619713211255	49713202.0	10
		178	3.0666728964306187	47374744.4	10
		179	3.2661654662370543	56388431.3	10
		180	2.758751865029356	52099940.4	10
		181	2.8046685263183493	51143637.7	10
		182	2.5460735550526947	51274700.6	10
		183	2.6066033358853447	58603170.9	10
		184	2.216488421791479	53637730.2	10
		185	1.6072497321079748	55047665.8	10
		186	1.6911361610765265	56584393.1	10
		187	2.1150376262451163	55945929.9	10
		188	2.3498226772485613	49845801.0	10
		189	2.5152039215474526	49660842.6	10
		190	2.671682456327317	48419537.9	10
		191	2.653511646170255	51095236.5	10
		192	1.798118261636602	58194391.6	10
		193	1.9292642323618086	61310274.1	10
		194	2.4669549613914343	58184208.2	10
		195	2.0876852903446337	61133879.6	10
		196	1.9188514111175963	56288746.7	10
		197	2.055554369117011	60390726.3	10
		198	2.0111157737475103	55532805.1	10
		199	2.2300125864550644	62302645.3	10
		200	2.3539609075026227	61998934.9	10
		201	2.3064856681963226	63620999.7	10
		202	2.6663217213603074	57956424.6	10
		203	2.3575502677439117	55697474.8	10
		204	2.044008583894952	58573524.7	10
		205	2.1106976253583762	53635019.4	10
		206	2.4068329734496894	54007807.7	10
		207	2.3680618982437034	57813444.6	10
		208	2.2244807757524763	55940388.4	10
		209	2.252428316014488	58113316.9	10
		210	2.7183073931439496	56529892.0	10
		211	2.6977733076448667	54629130.3	10
		212	2.1121348424144673	53573988.9	10
		213	1.9693693363942788	52769034.5	10
		214	2.077501234177736	58813267.3	10
		215	1.5109301150810932	58164215.5	10
		216	2.1537914300272476	57360697.4	10
		217	2.4651146618409476	54677902.3	10
		218	2.148495335439944	56541512.5	10
		219	2.276909633456427	55598919.6	10
		220	2.1091822924168104	50827182.7	10
		221	2.0268453872509165	60676896.9	10
		222	1.379707106540621	53752206.6	10
		223	1.761025149013482	51378729.6	10
		224	1.4430653924769046	55207681.3	10
		225	1.5948883333384765	54466822.8	10
		226	2.1946987452719076	55056589.9	10
		227	1.8572920013864682	60948466.7	10
		228	2.0811646339885583	49347991.4	10
		229	1.5082837305694803	60684577.4	10
		230	1.4012035958129228	57209960.0	10
		231	1.782744750186221	57536850.1	10
		232	1.7855741587886758	60749907.0	10
		233	1.4533423684840836	56762756.9	10
		234	1.9153136634837409	55797627.9	10
		235	2.0598196863823137	63870905.5	10
		236	2.190945713736631	57749132.5	10
		237	1.7833378375562023	57873572.0	10
		238	1.7224301046337671	58356163.9	10
		239	1.606036225262719	56473539.9	10
		240	1.198884388377444	50430015.2	10
		241	1.5334675965041522	56957103.7	10
		242	1.688106605684979	60720290.0	10
		243	1.2677772914880125	51033312.0	10
		244	1.18107796513234	52729459.3	10
		245	1.6068923459849151	59498534.7	10
		246	1.5511858653583135	56404429.0	10
		247	1.7376261846885335	50800887.4	10
		248	2.0442397916343085	61510833.3	10
		249	2.0399048795845935	50627380.5	10
		250	1.4705889838977275	60802030.4	10
		251	1.8986835073801174	58105338.0	10
		252	1.9099803599353364	54870335.9	10
		253	1.8500202319877985	54766508.8	10
		254	2.176381560236193	53556783.4	10
		255	2.055706351966594	48552383.1	10
		256	1.4522177571636905	53667597.8	10
		257	1.4158652952755422	56257562.3	10
		258	1.0995956363025712	53353238.8	10
		259	1.0167115191041787	51859099.6	10
		260	2.433281910111206	51719378.8	10
		261	3.040949614348549	59517818.8	10
		262	2.6086198027830663	50361773.1	10
		263	1.7089865625640268	55459216.3	10
		264	2.4731779108925673	56576386.3	10
		265	2.6755033073766032	56764200.9	10
		266	2.5513909989085977	50699360.3	10
		267	2.334327101480361	59685077.8	10
		268	2.2504642056629818	55558076.8	10
		269	1.7528196281542958	54936877.0	10
		270	1.6894233491239532	55858256.8	10
		271	1.427914026503967	54069017.1	10
		272	1.5425297437118537	55717609.6	10
		273	1.58811796912032	59174556.0	10
		274	2.6257910027123246	51022671.8	10
		275	2.0891025643723404	59201696.3	10
		276	1.8311411748281685	54628690.9	10
		277	1.7649431313886033	54132384.1	10
		278	2.0213796822765855	62163979.0	10
		279	2.0195944463266646	59449673.5	10
		280	2.2216485455859427	55020737.4	10
		281	1.6292621881988918	58829850.8	10
		282	1.2990221783799196	57449879.4	10
		283	1.193455346523985	55598212.4	10
		284	1.16624178076679	51708352.3	10
		285	1.0317573365310113	51830195.8	10
		286	1.3570198588994782	60379525.8	10
		287	1.5011470333723267	58103566.1	10
		288	1.4441469517606484	54599197.5	10
		289	1.093762878292727	58365045.2	10
		290	1.8195517875181806	51054041.1	10
		291	1.7863937227945328	61465515.9	10
		292	1.9179930187526906	56733104.8	10
		293	2.3664963734620272	54188332.9	10
		294	2.633205926180431	56514018.5	10
		295	2.688574610652721	57405708.1	10
		296	2.513591994080895	54741598.9	10
		297	2.7716643166560964	58981555.0	10
		298	3.0174592143308816	58953882.9	10
		299	2.6204590301675648	56848751.4	10
		300	2.056685817265587	58715089.4	10
		301	2.151695247951913	58062569.1	10
		302	1.8936824339097378	61421786.9	10
		303	1.8223724326765791	58409232.1	10
		304	1.9782192885976726	58694788.3	10
		305	2.1410798727585494	59402612.3	10
		306	2.1695111071980295	60005143.2	10
		307	2.3763105829190754	58550238.8	10
		308	1.8032197868694542	59296501.6	10
		309	1.910371458353083	54084083.7	10
		310	1.716717765185082	57848290.5	10
		311	1.8618444182131628	57644472.8	10
		312	1.8143663960797956	54464627.6	10
		313	1.9709898015613512	56722281.2	10
		314	1.5588460233971522	61109778.2	10
		315	1.3927949538764395	52836321.8	10
		316	1.8042196848444938	59692644.6	10
		317	1.7536639057256493	61293490.1	10
		318	1.8302152773873743	60986651.8	10
		319	1.97626728988527	60601429.1	10
		320	1.919549767930831	57721498.4	10
		321	1.9271663917519253	60228229.9	10
		322	2.366534282819617	57075939.5	10
		323	1.9351747711204985	58886649.7	10
		324	1.8549947635129722	55432955.9	10
		325	1.8538896238340203	55062976.8	10
		326	1.379319356773414	58658249.1	10
		327	1.9121094774961638	52805442.4	10
		328	1.9173580421023466	56814645.9	10
		329	1.7035376688484416	57343223.2	10
		330	1.2403668284613611	55891652.9	10
		331	1.224772390071441	53156668.8	10
		332	1.857573948013184	56604555.9	10
		333	2.3490157199639645	56312337.3	10
		334	2.1229267162132013	58581065.3	10
		335	1.924872619392734	55516630.8	10
		336	1.9777051304946425	57311672.7	10
		337	1.8871745055224303	57288334.1	10
		338	2.262040729243732	55210865.4	10
		339	2.457196503335751	57459928.8	10
		340	2.0882415538975945	61395637.2	10
		341	2.1812145906566025	53011381.2	10
		342	1.9942841813260401	58071765.4	10
		343	2.351289102926173	59542310.7	10
		344	2.446076767122775	59120614.1	10
		345	2.2233911346968362	62245135.9	10
		346	2.1789522575553306	56426930.2	10
		347	2.3590501220917726	58436422.1	10
		348	2.345099223420705	59747467.8	10
		349	2.504435578376559	60811655.3	10
		350	3.280820777786751	52853362.1	10
		351	3.0569369123587657	53624847.9	10
		352	2.8234625121519095	53162086.5	10
		353	2.426044684790236	62022092.5	10
		354	3.1919414749712094	53259057.6	10
		355	3.2908752359162854	52986957.2	10
		356	3.043784729985208	54392636.0	10
		357	1.959665117124381	54564596.1	10
		358	1.5019299764725569	54745566.1	10
		359	1.8370219376337151	53309172.7	10
		360	1.7180675074720064	59088070.9	10
		361	1.9274088292315796	58314380.4	10
		362	2.0669911970781882	54813900.1	10
		363	1.9553377879292597	59597644.6	10
		364	2.1465621616961488	62070111.3	10
		365	2.4300544126385604	57228272.1	10
		366	2.18622943954547	59341612.7	10
		367	1.7494590856247658	62464425.8	10
		368	1.881619280911512	56790753.4	10
		369	2.021638678188971	50443872.4	10
		370	2.176683721421868	53971148.3	10
		371	2.108734776640719	59258675.9	10
		372	2.346694316696912	57083715.5	10
		373	2.2518476141866177	62190302.2	10
		374	2.0889518948205703	55953866.0	10
		375	2.0150170443770277	59487963.8	10
		376	2.0181947472106407	57038514.0	10
		377	1.8346548511520928	56771862.0	10
		378	1.3454142905172095	62484979.6	10
		379	1.7131438867840099	58156900.5	10
		380	1.21530693279511	55723411.3	10
		381	1.578543206948361	54762461.0	10
		382	1.7240725899266747	57923985.6	10
		383	1.506529731438178	55056580.3	10
		384	1.517496729478547	53905058.5	10
		385	1.7100054820181758	64901398.0	10
		386	1.5541604450210107	60317144.6	10
		387	1.7428032045838797	61946106.2	10
		388	2.155818506738577	65488658.3	10
		389	2.141765491748744	54579713.2	10
		390	2.0499121266568343	57784825.5	10
		391	2.1705764130412772	58346859.5	10
		392	2.0385143023629633	56617149.1	10
		393	1.7631701562038686	53804832.1	10
		394	1.357446999631113	56116640.4	10
		395	1.5407638625750504	56727319.6	10
		396	1.6748306689310657	57214039.4	10
		397	2.053216261358263	57444977.8	10
		398	1.8411247442697274	57632356.7	10
		399	1.8117528707706352	54843190.5	10
		400	1.534907428854988	59043346.1	10
		401	2.051657654211585	57007728.3	10
		402	1.9345521687639007	55436607.5	10
		403	1.9802550667910785	56169476.3	10
		404	1.6613017266748187	62051355.0	10
		405	1.873731037692917	59324954.0	10
		406	2.4413793208920884	61900143.9	10
		407	2.64029197304289	54784193.5	10
		408	2.250255824748554	52645952.0	10
		409	2.658664114346539	55389861.9	10
		410	2.4090975384798865	58120582.7	10
		411	2.1477827415502517	56335206.3	10
		412	1.8473522682440753	54878255.7	10
		413	1.862121964784686	57002419.1	10
		414	1.4056652074210303	58348313.5	10
		415	2.3780553945905933	59013719.8	10
		416	1.982760718224571	50987989.4	10
		417	1.6912386588242643	51930162.7	10
		418	1.8025532157661985	54096729.0	10
		419	1.8034236425738448	60955384.1	10
		420	1.5574063530725248	54602736.7	10
		421	1.6922525691133692	58516295.3	10
		422	1.4020263508155886	55519608.0	10
		423	1.2607608159250803	54909693.4	10
		424	1.3793957697674917	57791818.3	10
		425	1.3628094643781077	57865178.7	10
		426	1.4926021569664578	60272602.5	10
		427	1.5409754397277982	56617468.2	10
		428	1.9152438567069823	60453564.0	10
		429	2.0792731102271467	57309836.4	10
		430	1.7663240434355796	63887200.6	10
		431	1.9464931901959048	54352135.7	10
		432	2.3130282049700894	51631098.5	10
		433	1.6832753606499729	59173366.4	10
		434	2.0467906773810074	54816816.5	10
		435	1.9378883792844697	65681038.4	10
		436	1.9413177941153907	57326252.2	10
		437	2.0325850587594805	54287473.8	10
		438	1.8053033393289308	59831751.8	10
		439	2.1552146274286765	56911416.3	10
		440	1.8280521595860963	55884222.0	10
		441	2.1451395201048307	60499066.4	10
		442	2.0284196948109825	52085247.2	10
		443	1.7755632716920124	60088695.7	10
		444	1.5805694307240197	52203186.5	10
		445	1.5920246585254376	54463426.2	10
		446	1.6476340156852811	62728282.8	10
		447	2.1595962004215754	54617388.5	10
		448	2.3333751209179985	62124430.0	10
		449	2.1770581752595226	55205184.4	10
		450	1.891054498265301	53985232.8	10
		451	1.8142157759969368	54934875.1	10
		452	1.762137504927339	55572505.3	10
		453	1.992143802613871	59477708.3	10
		454	2.4111195179508855	50108081.6	10
		455	2.1637225921337846	61151318.6	10
		456	2.43314516520537	55598185.8	10
		457	2.211041945156556	55293100.8	10
		458	2.250059062164808	52018098.9	10
		459	2.3019114478011184	62299810.3	10
		460	2.1271379824118464	60342863.2	10
		461	1.875262193695347	55007781.0	10
		462	2.0995427127459956	62216561.9	10
		463	2.2718805088311367	54914060.8	10
		464	2.486710013137146	53890656.7	10
		465	2.42322212804235	54675259.2	10
		466	2.1778314472820393	54925410.4	10
		467	2.405832317453417	54596650.5	10
		468	2.508949727023922	54461116.7	10
		469	1.9082374401679825	65357688.9	10
		470	1.9220832766468525	55974799.6	10
		471	1.8308225021741387	63327577.6	10
		472	2.073687788255598	57210754.3	10
		473	2.0569390443809885	60387797.0	10
		474	1.5548255985795782	54942458.5	10
		475	1.4153869366104068	57603969.4	10
		476	1.8670143820535443	57654235.1	10
		477	2.1174384443346996	60111877.0	10
		478	2.0424104690057834	59824107.9	10
		479	2.018477599535852	55260823.1	10
		480	1.7413247923588533	62208215.7	10
		481	1.4311832427764593	56545306.8	10
		482	1.4287328282944223	55396099.4	10
		483	1.7286248955210706	56821668.2	10
		484	2.091046689529835	56580745.9	10
		485	2.1725986232186063	49951977.6	10
		486	1.9331593962336524	61268554.1	10
		487	2.069432701001676	55219499.1	10
		488	1.791193577868566	56616322.3	10
		489	1.676845442254129	60838715.0	10
		490	1.8889450851681988	52266269.1	10
		491	1.6993118816507475	54519797.2	10
		492	1.4821095216832987	56952679.8	10
		493	1.5076313602050004	57070677.4	10
		494	1.402670044006325	58098320.9	10
		495	1.5408685915458473	60373185.1	10
		496	1.558500076760228	54255685.5	10
		497	1.5884724528859782	57897947.7	10
		498	1.828516526500141	56716844.5	10
		499	2.2163097092483826	55134189.1	10
		500	2.2118373709371606		10
