# Supplementary material for: The evolutionary maintenance of Lévy flight foraging
Source: PLoS Comput Biol. 2022 Jan 18;18(1):e1009490. doi: 10.1371/journal.pcbi.1009490 (PMC8797186; doi:10.1371/journal.pcbi.1009490)
Supplement: S1 Data — (ZIP) [file pcbi.1009490.s005.zip › S1_Data/evolutionary_data/POP10_1000K/10_025_50_2_00_1_1000000_run0]

last_generation	500	0	4.871559752490535	113790209.0	10	1.416967950597297	33233185.0
size_old_pop	10	1	4.858348828879034	84397309.57142857	6	2.117229593869765	34408303.0
standing_var	0.25	2	4.966518948592501	102004106.0	7	1.8164727559511202	43745130.0
start_exp	5.0	3	4.788843176217175	36664704.28571428	5	1.1631432126998305	44584467.0
env_dim	2	4	4.503428130458724	86391676.5	7	1.566774572081078	73799542.0
move_cost	0.0	5	4.623463949598434	74423863.71428572	8	2.5960845023771117	84548812.0
lifespan	1000000	6	4.431161107658255	45735100.55555555	7	2.68236331911685	86598722.0
speed	1	7	4.614348717479953	96419092.71428572	9	2.347083491259219	93285033.0
run	0	8	4.571594249203917	70092828.5	7	2.297861083885694	127660553.0
extinction_state	0	9	4.440766638115771	201364616.14285713	8	2.393018955292957	128835053.0
competition	0	10	4.72717650459266	165983395.25	7
		11	4.491576132670612	142916634.85714287	4
		12	4.936547858246876	74152506.0	7
		13	5.203868435818103	118822398.4	4
		14	5.2073211802124515	44672108.71428572	5
		15	5.540124317811981	144519449.2	7
		16	5.665089033963261	51339127.28571428	5
		17	5.650013746483718	54662863.0	7
		18	5.38236241838966	98110307.0	6
		19	5.487598539659824	7304523.25	5
		20	5.317036671279342	84005024.14285715	4
		21	5.298832143708756	76449181.75	7
		22	4.8033176074799355	40109171.2	4
		23	4.671475187526882	67682087.83333333	5
		24	4.394596796131978	254891042.33333334	6
		25	4.637369171405206	161894898.66666666	3
		26	4.654648325389062	134755603.5	6
		27	4.893834204724926	71294448.8	4
		28	4.839320756796834	67309514.83333333	5
		29	4.728129381601574	50254551.666666664	6
		30	4.696837362294543	184437528.7142857	6
		31	4.697166759088093	49322431.833333336	7
		32	4.721809432986506	116328265.375	6
		33	4.85240121289649	121279728.375	8
		34	5.071265880920264	37225984.5	8
		35	5.154239536337716	25325459.222222224	6
		36	5.03522063868819	64378122.0	9
		37	5.134660999575133	38184820.6	8
		38	5.102166743831388	88534401.8	5
		39	5.256527512161869	109926390.28571428	5
		40	4.561209396028404	75635308.2	7
		41	4.944720691154323	76010205.83333333	5
		42	4.5231137416022635	31790389.42857143	6
		43	4.231846578398157	72306856.0	7
		44	4.224335495149741	19926370.42857143	5
		45	4.094021225387728	85172546.125	7
		46	4.440907740902313	51517233.6	8
		47	4.794509212737381	92338878.42857143	5
		48	4.880604304350922	45240131.2	7
		49	4.554594772714531	58751438.0	5
		50	4.4295567285619315	68653182.4	7
		51	4.247318873982632	120431118.16666667	5
		52	4.037271262032677	227886591.7142857	6
		53	4.217158131105991	153599105.66666666	7
		54	4.56403840165372	48003521.8	3
		55	4.606943181994966	154561344.0	5
		56	4.565895839901888	23710597.5	4
		57	4.7920347230329	11345597.75	6
		58	4.759664505990084	60743121.0	4
		59	4.439963724822662	88979852.0	8
		60	4.403392214438741	63023443.8	4
		61	4.003996801472609	101529317.0	5
		62	3.7459835166430886	35375254.75	6
		63	3.542925522157764	31081325.4	8
		64	3.627350624526548	60703132.666666664	10
		65	3.775702854255048	28270914.0	9
		66	3.089036696324664	64041450.777777776	7
		67	3.195358509137656	39412230.9	9
		68	3.0941297313478247	49951349.5	10
		69	3.3048802307831115	97874944.22222222	10
		70	3.3350342437377534	85238724.375	9
		71	3.6185599875434242	58855634.833333336	8
		72	3.341583872115892	69816382.0	6
		73	3.2038359216339303	57588778.222222224	7
		74	3.535518776907859	28999744.0	9
		75	3.5095268985974526	35897024.8	6
		76	3.387661673199421	47101522.333333336	5
		77	3.1877037405607305	80492922.44444445	9
		78	3.2979343517772244	56322503.875	9
		79	3.3859507054299085	60146594.1	8
		80	3.2441639820605497	109855090.625	10
		81	3.377738082609583	71202954.14285715	8
		82	3.2237138298275108	83444190.5	7
		83	2.7894700442997413	69485916.7	8
		84	2.8699220196552475	74320794.375	10
		85	2.681593388515446	81565983.0	8
		86	2.6120135332457313	52812707.7	9
		87	2.219111218551059	88563729.7	10
		88	2.069166896943564	59578174.777777776	10
		89	1.8919561146989614	81418178.4	9
		90	1.9949738558144419	52435596.7	10
		91	1.9265696825124863	65412759.3	10
		92	1.8711546011078788	74858632.3	10
		93	1.7399602303517212	85164140.5	10
		94	1.7817169340166443	75227656.8	10
		95	1.6456193004470208	75767324.7	10
		96	1.6722277733080755	61575008.8	10
		97	1.6381969189695067	68151599.8	10
		98	1.7048349930468798	60909631.1	10
		99	1.6676251873244088	58281362.6	10
		100	1.835896927914776	83739022.9	10
		101	2.289188134597004	78043663.2	10
		102	2.102278849683381	60024621.9	10
		103	1.941023369927036	88712658.1	10
		104	1.9624287723076193	54797110.4	10
		105	1.66958824789969	82876355.6	10
		106	1.7381686954196653	61085922.9	10
		107	1.9333044475989172	90645749.5	10
		108	1.9914469068364036	72685587.3	10
		109	2.019844147683315	68554654.0	10
		110	1.7947288514388977	64954209.3	10
		111	1.8788985631139774	77822332.5	10
		112	1.9479813531724552	59077802.3	10
		113	1.6180514005278728	75150000.1	10
		114	1.6677444833771493	79810203.9	10
		115	1.48245879104785	57719315.4	10
		116	1.6202713837035643	64793451.9	10
		117	1.6450813709670005	55614001.8	10
		118	1.6700641919204582	63018654.6	10
		119	1.3109524738505303	57673553.1	10
		120	1.5365213364950547	92812605.9	10
		121	1.9470292288355324	56921215.7	10
		122	1.855631123091399	63113932.8	10
		123	1.985897986523223	97596610.7	10
		124	2.031766578001997	93375582.6	10
		125	2.272542387396155	64735733.1	10
		126	2.281059946353353	55296124.4	10
		127	2.3567626624878195	54088424.0	10
		128	2.022241504161518	80651370.0	10
		129	2.6520287009826022	64685063.8	10
		130	2.633850644521759	91777904.7	10
		131	2.4669409128666144	110356807.75	10
		132	2.425046424180736	40061859.5	8
		133	2.4165004847142764	63162561.7	10
		134	2.3882157372026254	96234114.8	10
		135	2.304716071546506	60326921.5	10
		136	2.0772770770229547	72024413.3	10
		137	1.9706873374678078	79335521.7	10
		138	1.8787872423848817	109978300.9	10
		139	1.8486258927102135	75549820.4	10
		140	1.8324822120638433	62471090.4	10
		141	1.878388205716669	91351282.0	10
		142	2.123724746362579	61074509.4	10
		143	1.9562799976603216	53900381.5	10
		144	1.4808006077211293	66886502.0	10
		145	1.6574368185820336	66772261.4	10
		146	1.527658757278552	60184359.8	10
		147	1.4151428679675904	67674131.2	10
		148	1.7207618532232651	77983303.9	10
		149	1.6608010394828157	82073782.4	10
		150	1.7390028324500104	59062838.3	10
		151	1.8174619072178448	74632527.0	10
		152	1.9579556625116303	67920941.0	10
		153	2.2393248302847892	73098573.3	10
		154	2.4774699959162527	53300498.5	10
		155	1.7557054291426464	64441250.2	8
		156	1.6311045620738356	55030851.333333336	10
		157	1.2268487713511547	64592880.6	9
		158	1.4461217949587892	88416086.1	10
		159	1.5483715126771957	65655092.5	10
		160	1.526239808112583	58048564.5	10
		161	1.534491360388941	65044386.0	10
		162	1.6999807640075069	70262165.3	10
		163	1.7736592550769927	70378889.9	10
		164	1.844340782449859	67714069.4	10
		165	1.6843742458023663	85899498.4	10
		166	1.758774577644988	71086206.5	10
		167	1.9649745351397456	98479699.2	10
		168	2.0065766763926716	70399957.1	10
		169	2.117972996323022	67405745.2	10
		170	2.184698929184285	99467423.6	10
		171	2.229526842092907	84279606.5	10
		172	2.2476817348777174	72700472.8	10
		173	2.2343194803313584	59275434.2	10
		174	1.9411751103322445	75360838.1	10
		175	2.0682075633784622	77887186.4	10
		176	2.0285217059273557	59637813.7	10
		177	1.7472885053265312	54275055.6	10
		178	1.9050887994504708	63773994.1	10
		179	2.0894186700851245	71418636.1	10
		180	2.1086075414213687	70066101.9	10
		181	1.8169709606545308	61199420.0	10
		182	1.7536281508370795	59688809.8	10
		183	1.4222379827953173	66392080.0	10
		184	1.7524109158056305	46715539.7	10
		185	1.7709645772063727	64446388.6	10
		186	1.6875417884948711	99170748.8888889	10
		187	2.492811680634209	63231676.5	9
		188	2.5766349972164035	54549276.11111111	10
		189	2.6488846741843255	84822332.4	9
		190	2.8449383203563796	82678322.7	10
		191	2.856725075162969	84232946.7	10
		192	3.0239752829993605	61244710.6	10
		193	3.053200512467664	122119195.8888889	10
		194	2.8764205058497896	74654806.375	9
		195	2.543631333793327	84547379.9	8
		196	2.2977701178235286	83024272.9	10
		197	2.3827667417622815	74918805.5	10
		198	2.3775340081585763	70229493.2	10
		199	2.418943730053278	81826235.2	10
		200	2.686642194491209	50497932.9	10
		201	2.0691545372085063	84744911.0	10
		202	1.8823756722093656	86260728.4	10
		203	1.9164768044579972	84162929.1	10
		204	1.7602495231031288	69744644.3	10
		205	1.8238161157313844	77502166.1	10
		206	1.8125607599767843	66965421.1	10
		207	1.5896978417160228	90708497.3	10
		208	1.5781515823596022	66223591.6	10
		209	1.6706187778291888	56321841.0	10
		210	1.7849816432214531	62180527.9	10
		211	2.012309858635838	59829200.4	10
		212	1.9590896035312064	109584595.9	10
		213	2.246516639574431	80924031.7	10
		214	2.2925256008148347	62518863.5	10
		215	2.205155080777149	91272479.9	10
		216	2.320277657045081	80120447.1111111	10
		217	2.2030221056021837	70862768.8	9
		218	1.9261382899147272	86561287.4	10
		219	2.082525065678994	78228310.3	10
		220	2.153526227141648	76706147.1	10
		221	2.367533545391086	72128568.4	10
		222	2.271766991758497	78235705.2	10
		223	2.1693208973209517	77442901.2	10
		224	2.300807583497325	82178311.2	10
		225	2.126555491952426	79315671.2	10
		226	1.968225979746666	86723026.3	10
		227	1.9936253468310603	73000260.5	10
		228	2.0537231932574533	70500945.1	10
		229	2.1406353912524745	61980304.666666664	10
		230	1.926764963404675	71995831.2	9
		231	1.8215589249400588	64994321.3	10
		232	1.7747479128229096	74083948.6	10
		233	1.939411211295036	89431910.8	10
		234	2.2135560557240987	99701126.6	10
		235	2.203700572978299	97944091.9	10
		236	2.317210492924573	76908132.0	10
		237	2.2723364018935452	68532913.9	10
		238	2.341770219585418	79161670.1	10
		239	2.3175712330329215	68664023.8	10
		240	2.1358215920358825	85552592.2	10
		241	2.093838096502665	87365023.8	10
		242	2.190376078854123	54325724.7	10
		243	1.9165693468706475	71973425.3	10
		244	1.7813127377738733	67174827.6	10
		245	1.6745001295038375	77652471.1	10
		246	1.957996125267411	71337871.3	10
		247	2.0981755436186824	89405212.3	10
		248	2.0549735774046853	84493533.8	10
		249	2.1513647599173753	54311699.0	10
		250	1.7983808514115587	64789466.5	10
		251	1.8697805682843438	92335609.4	10
		252	2.003937571145978	86152789.0	10
		253	2.0162506317139677	94206264.2	10
		254	2.169477197099172	76058322.7	10
		255	2.115929132254357	87610450.8	10
		256	2.12177595830432	67803850.5	10
		257	2.3598354797360774	93292311.0	10
		258	2.3948297353186834	64303389.1	9
		259	2.1955437242129334	47894004.0	10
		260	2.2862721153617542	105514503.0	10
		261	2.2542471469581034	35801823.3	10
		262	2.225912669931868	62497993.4	10
		263	2.524935607322473	59489011.9	10
		264	2.4105840305537383	68242487.8	10
		265	2.461151972041261	72058970.0	10
		266	2.128312637609393	64305123.6	8
		267	1.9060615264209175	79573762.9	10
		268	2.394535748462361	38591157.9	10
		269	2.1395076238153465	62815695.375	10
		270	1.7225646890901154	62499918.6	8
		271	1.2266267919526466	61209183.9	10
		272	1.188131446350355	57463473.0	10
		273	1.491273115579543	71279195.1	10
		274	1.4506535254416688	77859127.7	10
		275	1.668446758844409	54901878.7	10
		276	1.964470601082906	83594219.9	10
		277	1.80972558794778	76294975.2	10
		278	1.7964556269054686	64387904.0	10
		279	1.5517308560537069	74626660.5	10
		280	1.6371733337525174	63262676.7	10
		281	1.6186070353247441	71074058.4	10
		282	1.7179229998552141	55534793.4	10
		283	1.7850770727451049	73190659.3	10
		284	1.7026299766183928	57913824.3	10
		285	1.6512967276621002	48243808.2	10
		286	1.5972797109626569	63164549.8	10
		287	1.3288526007080734	63759568.2	10
		288	1.4530526440571268	57286365.3	10
		289	1.4394307165235547	46582810.2	10
		290	1.4447019930737914	61138056.3	10
		291	1.5015161771345946	58151701.7	10
		292	1.4225635735612756	56986652.5	10
		293	1.557740532959039	59475855.6	10
		294	1.7728860975266465	101927300.5	10
		295	1.8760002352290754	70950977.0	10
		296	2.0321768252921197	73729481.7	10
		297	1.992752288083651	69809506.7	10
		298	2.067610019030759	81424172.3	10
		299	2.1181335433536335	69147012.5	10
		300	2.2695543659625756	97142442.5	10
		301	2.335630556389322	64973510.4	10
		302	2.452950730992091	65788854.9	10
		303	2.4696912445840384	61106964.3	10
		304	2.4953663066219898	63320262.55555555	10
		305	2.5213372737750483	72448151.7	9
		306	2.4544538928822046	78667222.0	10
		307	2.0378428832527833	59856537.1	10
		308	2.0638856611422978	63246704.666666664	10
		309	2.0013618049879316	59510935.4	9
		310	1.9203059819802906	77561675.9	10
		311	1.764479569075127	51321863.9	10
		312	1.7269151152224267	65084778.1	10
		313	1.5743670239583418	65937794.1	10
		314	1.6162076348391305	66064428.5	10
		315	1.6711696159024023	69578746.0	10
		316	1.6520414958310081	75367378.9	9
		317	1.9393379598305551	86221656.6	10
		318	2.0333647551767586	70377520.9	10
		319	1.9923719343841686	67919891.5	10
		320	1.8831899126829739	64757022.0	10
		321	1.8119787508361906	61882398.1	10
		322	1.461137559350161	53179702.1	10
		323	1.6973818183233231	74390506.2	10
		324	1.7806223673631076	80550972.6	10
		325	1.7180197351631559	79693470.0	10
		326	1.7586775048767194	60369161.1	10
		327	1.9257419930623416	91921598.8	10
		328	1.8957475738467182	95182967.7	10
		329	2.151387692888787	67592331.3	10
		330	1.8796213789880252	71742005.3	10
		331	2.151600253331016	60901731.7	10
		332	1.9910122732472655	69804267.3	10
		333	1.897517522027302	62985582.2	10
		334	1.819298441974815	59960975.0	10
		335	1.5890658891149614	77992451.1	10
		336	1.6254067509449108	77064228.8	10
		337	1.5680298286504972	73088673.1	10
		338	1.7705530307785242	65668656.3	10
		339	1.716463097328046	83316770.9	10
		340	1.9330043291601862	59066142.8	10
		341	1.923211967793711	79758186.5	10
		342	1.9832362511425043	75490759.1	10
		343	1.925465848588932	79610901.5	10
		344	2.0183617480081955	85456904.2	10
		345	1.856472009284905	63904961.9	10
		346	1.9524897145078466	69066478.0	10
		347	1.800173126747333	87375681.9	10
		348	1.8628688109206002	53495697.2	10
		349	1.8519017131831323	64042888.0	10
		350	1.903603002685197	75037011.6	10
		351	2.2046859220098223	68393946.2	10
		352	2.3138682811806186	50304055.0	10
		353	2.245649359188874	58405363.1	9
		354	2.119582869655973	108368091.33333333	10
		355	2.0965494233084234	61645503.4	9
		356	1.994110880616359	67564268.3	10
		357	2.2689331570673916	56592364.7	10
		358	2.0721977880291904	69984917.2	10
		359	2.017360472537707	71279717.7	10
		360	2.1653661427651394	68846060.3	10
		361	2.23696682923069	82336373.7	10
		362	2.335614097041512	82412929.0	10
		363	2.6269779222457017	97898840.3	10
		364	2.545873277374292	64012842.5	10
		365	2.48181536451524	80778952.8888889	10
		366	2.006215604829864	70703117.0	9
		367	2.1278994998763983	87177642.77777778	9
		368	1.9544576029981893	85267825.55555555	9
		369	1.9061462790265498	78900127.2	9
		370	1.8494527542546986	63219158.7	10
		371	1.9217254718231973	79766109.9	10
		372	1.9049613351712646	68504000.6	10
		373	1.9958726613207456	77651531.2	10
		374	2.0390266512087636	79083396.0	10
		375	1.9565348995921235	55854202.3	10
		376	1.820884282068078	82298611.8	10
		377	2.2254760332480865	67557173.7	10
		378	2.49956876196628	58012056.4	10
		379	2.5229006509552705	60419057.5	10
		380	2.3308289380665235	65613260.7	10
		381	2.3841782673329783	76193567.44444445	10
		382	2.5332605199163494	115472200.77777778	9
		383	2.5024747439559016	75636143.4	9
		384	2.698750528198489	49905675.8	10
		385	2.586987512949647	76376464.4	10
		386	2.6830897149324167	55428854.28571428	10
		387	2.0899147508726914	79806607.4	7
		388	2.075479352787273	71190955.7	10
		389	2.3151105178001403	64765461.0	10
		390	2.1828262402724325	108358681.8	9
		391	2.312039339091185	84173092.1	10
		392	2.4144348324010694	61959938.125	10
		393	2.1062481148439662	94670574.8	8
		394	2.352024279176195	64050625.6	10
		395	2.378977439395012	79465358.4	10
		396	2.369423830164455	87023348.0	10
		397	2.403004878416272	59616096.6	10
		398	2.267603429955987	87112832.4	10
		399	1.9890568411931107	86366078.2	10
		400	2.0707028289490577	55342762.9	10
		401	1.956616062416396	57482829.9	10
		402	2.189754713689584	66482596.2	10
		403	2.253135590650361	61477557.2	10
		404	2.1258606084027867	75378421.0	10
		405	2.2305287769918674	56541978.0	10
		406	2.308824963826026	74778403.5	9
		407	2.5072778156194984	54352516.8	10
		408	2.4898781272726644	74326403.6	10
		409	2.3236608190772197	86875356.0	10
		410	2.2282538047374034	90855471.6	9
		411	2.380241245074597	77279797.8	10
		412	2.6635703047459423	79461099.1	10
		413	2.307155350754861	59066018.8	10
		414	2.2809126319813227	82243858.6	10
		415	2.4634532723536204	74704463.6	10
		416	2.6744655240254636	66931597.0	10
		417	2.52906529947398	68973001.125	8
		418	2.0602901101530278	67400196.2	8
		419	1.9779773483154024	60295247.8	10
		420	1.982265224585112	87024019.1111111	10
		421	1.8858974254811316	82170212.9	9
		422	2.054530396808989	69230193.9	10
		423	2.1222185230381454	71913458.0	10
		424	2.140286044982003	59234013.6	10
		425	1.9265614070156076	78058556.8	10
		426	1.9731754879422652	64201224.9	10
		427	1.8545484529234568	103144825.0	10
		428	1.8325844295880924	65827611.4	10
		429	1.8239754464439364	64132005.11111111	10
		430	1.4486366775091906	58301643.9	9
		431	1.6176268839449448	58457585.2	10
		432	1.2541736383537616	67103068.9	10
		433	1.3733243830101534	57510325.5	10
		434	1.5643135608369543	76494744.2	10
		435	1.6168370139633432	73485136.0	10
		436	1.6479093209657514	68443344.5	10
		437	1.680483656982671	67736239.3	10
		438	1.6978124114334405	90677178.9	10
		439	1.824225262605268	71452492.8	10
		440	1.7645248841179886	73577822.4	10
		441	1.7153300351906786	63463226.1	10
		442	1.6489854784372304	59918157.3	10
		443	1.5540698921870075	67806928.4	10
		444	1.801870797133605	71300752.0	10
		445	2.023223279025781	82368514.8	10
		446	2.0988982502092446	77071837.1	10
		447	2.141287593236491	91809894.7	10
		448	1.9922115819400232	65832906.5	10
		449	1.7357958771116029	56720055.8	10
		450	1.7788081120293562	54308912.7	10
		451	1.9396553740892457	63340119.44444445	10
		452	1.938980426051923	56531424.5	9
		453	2.0330942912059204	51408789.0	10
		454	2.1875079760139284	49491535.9	10
		455	1.9288476327431887	116315135.3	10
		456	2.571749527466648	66878179.7	10
		457	2.5734533173455723	69203767.2	10
		458	2.435732329359949	83320214.9	10
		459	2.097904410165497	63166801.7	10
		460	2.285137700310008	62411566.8	10
		461	2.2141403137410145	57744820.8	10
		462	2.4570249730323037	55093842.0	10
		463	2.425686557094135	83899895.3	10
		464	2.028709693878128	73210952.2	10
		465	1.9094626257010585	75427604.1	10
		466	2.0226592986123726	66701380.5	10
		467	2.0634073454292623	71258427.4	10
		468	1.9314257191002195	63329894.8	10
		469	2.1667716487468374	63523680.1	10
		470	2.210061872414716	59066603.8	10
		471	1.9178925956841013	57666819.7	10
		472	1.6935765354733465	73304539.4	10
		473	1.7651841626151203	53063613.9	10
		474	1.7097633415983295	63970024.0	10
		475	1.9506847533076315	67028261.4	10
		476	1.9813951458135548	88004251.3	10
		477	2.1777446233583744	57765287.777777776	10
		478	2.0861265494100207	54946975.9	9
		479	1.9142611126114837	74479629.2	10
		480	1.968811916979887	68147413.6	10
		481	2.0773938764602446	90487456.5	10
		482	2.2745897319000568	67184919.7	10
		483	2.1315429624310602	77983649.9	10
		484	2.27197963620426	55642705.6	10
		485	1.9725709186137528	75608604.4	10
		486	1.956627880298385	60352990.4	10
		487	1.8372859766839493	68948578.9	10
		488	2.199307068824413	74961206.2	10
		489	2.2717556665079868	55267993.88888889	10
		490	2.2601493760825138	65631142.0	9
		491	2.0147501826339167	69598901.5	9
		492	1.5253519627804237	66644294.7	10
		493	1.7712888596002485	88156074.3	10
		494	1.7280668010479778	69398135.9	10
		495	1.943128148545813	48947119.8	10
		496	1.7454569229629295	76037812.3	10
		497	1.9009046278064397	86017868.4	10
		498	1.8414850561311504	88506715.7	10
		499	2.0396999437130923	75069880.0	10
		500	2.4163081664115857		10
