# Supplementary material for: The evolutionary maintenance of Lévy flight foraging
Source: PLoS Comput Biol. 2022 Jan 18;18(1):e1009490. doi: 10.1371/journal.pcbi.1009490 (PMC8797186; doi:10.1371/journal.pcbi.1009490)
Supplement: S1 Data — (ZIP) [file pcbi.1009490.s005.zip › S1_Data/evolutionary_data/POP10_1000K/10_05_50_2_00_1_1000000_run4]

last_generation	500	0	5.368540236225173	44476920.5	10	1.6077192274954808	36555037.0
size_old_pop	10	1	5.15574534113465	67322179.25	4	-0.46271475024919895	37045400.0
standing_var	0.5	2	4.262060292077397	59056509.6	4	2.914886183572117	51432987.0
start_exp	5.0	3	4.768536278167774	47723712.71428572	5	2.2464234348901457	70116585.0
env_dim	2	4	4.934167497174309	98585086.16666667	7	0.7025206015304322	74349636.0
move_cost	0.0	5	4.308583834702961	27899117.5	6	-0.1649270777801206	75192860.0
lifespan	1000000	6	3.028995164565778	52850274.625	6	0.5014269040635371	78661188.0
speed	1	7	2.7555383448750717	71109898.1111111	8	0.9660024420399294	87761350.0
run	4	8	2.5367908997456547	33237899.0	9	1.1090453765237795	100790002.0
extinction_state	0	9	2.289763632665537	56736227.0	9	2.9306024881167168	108758204.0
competition	0	10	1.9931585389988082	62562378.0	9
		11	2.093829635726716	124631859.375	10
		12	2.060867431862109	63008724.0	8
		13	2.066105679700027	53680082.2	10
		14	1.9902001044314404	66078355.7	10
		15	2.2130501561185727	106772999.1	10
		16	3.085117763206792	49868220.125	10
		17	2.8304804429630748	50301037.777777776	8
		18	2.7027682146278997	80996387.5	9
		19	1.9015841952280834	47022514.9	8
		20	1.9367218196348184	89324953.1	10
		21	1.486695368713667	67272324.9	10
		22	1.5424475434967149	62750309.1	10
		23	2.06829229128478	76000256.0	10
		24	1.9408131414812924	109439323.1	10
		25	1.9370078559455444	58133028.25	10
		26	1.6881695976465374	76197885.5	8
		27	1.9225823828743025	68934900.8	10
		28	1.649842245486503	66953958.5	10
		29	2.3196390648739444	84376048.77777778	10
		30	1.843353430065368	67323139.9	9
		31	2.590211153593293	56998677.777777776	10
		32	2.3697155619696515	82119584.22222222	9
		33	1.9674493515200946	79676452.6	9
		34	1.9322798321137966	71997595.7	10
		35	2.222735765012781	73948331.5	10
		36	2.187593448105752	65338262.8	10
		37	2.2298299498054592	56203863.333333336	10
		38	2.314431608496151	53323944.6	9
		39	2.018488568504174	89650118.7	10
		40	2.2298990321219483	74579655.4	10
		41	2.4086989472613443	90548364.77777778	10
		42	2.3334659744224386	57671175.55555555	9
		43	1.807739445820396	75863547.77777778	9
		44	1.777777461700817	85200764.8	9
		45	2.4923899922763155	104673121.0	10
		46	2.3651305027160925	85021203.44444445	7
		47	2.010543512875602	79963760.1	9
		48	1.904878474407192	86648476.1111111	10
		49	1.647464376117179	68853548.3	9
		50	1.782951575798414	53047638.9	10
		51	1.9701099419580888	55771689.1	10
		52	1.7845064113333753	47498783.5	10
		53	2.150804461695518	70189353.33333333	10
		54	2.278114065590617	99691930.4	9
		55	2.608658524361236	85175953.3	10
		56	2.780224831412377	37027519.3	10
		57	2.5255273385969224	80423431.0	10
		58	2.434872502221765	59223995.777777776	9
		59	2.21408005721132	123518764.0	9
		60	2.610764052732242	70218394.4	9
		61	2.5848235931363646	89217011.0	10
		62	2.357100432427867	76754969.2	8
		63	2.866039209065886	71414267.9	10
		64	2.734817251489819	47805823.55555555	10
		65	2.1566873146444765	48718000.5	9
		66	1.6387837147484787	69222401.9	10
		67	1.8075831491387906	69602588.9	10
		68	1.7628449412763048	62458220.7	10
		69	1.4445361268076244	61485160.6	10
		70	1.5145498947116711	65775592.1	10
		71	1.6644143049232678	86080398.6	10
		72	2.0355364367931545	59505887.8	10
		73	1.7625598579454742	78584920.4	10
		74	1.9994625959723429	68881648.6	10
		75	1.6845298934585338	65498563.1	10
		76	1.48709679261087	65927815.5	10
		77	1.6827060401790064	56064922.3	10
		78	1.3463092987371224	56506155.1	10
		79	1.2095167914231204	52621958.2	10
		80	1.5349510904513404	61402207.3	10
		81	1.4306356840975945	65268782.1	10
		82	1.3807647287052982	58556712.7	10
		83	1.664270102660637	78551538.5	10
		84	1.844508016259054	53739641.4	10
		85	1.7842656233822187	78556234.1	10
		86	2.283190360158028	62163095.4	10
		87	2.118502133482502	130322671.0	10
		88	2.3860074993731217	83376779.66666667	10
		89	2.71478231458116	70397471.77777778	9
		90	2.428792780353367	86544393.5	9
		91	2.6864676349803855	86998159.44444445	8
		92	3.1176577284146876	70034314.375	9
		93	2.7388715795948437	83446790.8888889	8
		94	2.465495510050686	51449148.625	9
		95	1.9773066082107078	70493734.1	8
		96	2.262588362722158	66144434.1	10
		97	2.3324604605726402	66234358.11111111	10
		98	2.210011440234148	86734725.77777778	9
		99	2.0924809273406604	79532537.77777778	9
		100	2.219289401400882	88118579.77777778	9
		101	2.364304146566221	61402379.5	9
		102	2.1016629840507575	64087873.11111111	10
		103	2.004405673445454	70555162.2	9
		104	1.7389864385694558	67127448.9	10
		105	1.8878651098765893	76673023.4	10
		106	1.987856975823006	70896170.55555555	10
		107	2.4514156860540273	46492678.0	9
		108	2.3000352777902537	62696578.5	10
		109	1.8810868797235476	58328642.0	10
		110	2.023400082856036	55311841.666666664	10
		111	2.211341406477782	68898708.1	9
		112	2.481635053185198	105173043.5	10
		113	2.6929931506072804	29698357.888888888	10
		114	2.7382883499459036	89872655.71428572	9
		115	2.4550728302219	49752337.2	7
		116	2.711140286189006	44750119.777777776	10
		117	2.023438135994699	73746491.7	9
		118	2.195734121456826	55988830.8	10
		119	1.9834991576646626	69697082.8	10
		120	1.945605632727784	74243197.44444445	10
		121	2.2254540955357713	70865717.55555555	9
		122	2.0362183548492316	62657901.2	9
		123	2.1113463252748206	81807056.7	10
		124	1.88837611216984	66528926.333333336	10
		125	1.8797148144336784	62876640.3	9
		126	1.9767768840365605	82061152.5	10
		127	2.509355717304621	86007779.1111111	10
		128	2.307504448839033	109373758.6	9
		129	2.221235783829577	84036520.5	10
		130	2.224275847136279	70317153.5	10
		131	1.9321631682010127	75159079.3	10
		132	2.2669087274953488	61904050.2	10
		133	2.7663437322339877	56530964.0	10
		134	2.7343314510388943	60259816.6	10
		135	2.5588203733762973	80367571.1	10
		136	3.171523192057102	75437223.33333333	10
		137	2.4543607750270686	63886668.571428575	6
		138	1.6778050323433118	64722328.8	7
		139	1.4378364665072232	76631643.6	10
		140	1.9056739162851848	69605319.1	10
		141	1.8770234849442917	74999437.6	10
		142	2.2885352899723355	41335738.9	10
		143	1.4343944403421136	69636857.6	10
		144	1.5618258177848812	60780459.0	10
		145	1.778815740686347	63828933.11111111	10
		146	1.7278088057859573	58069929.7	9
		147	1.3543743988960406	57520598.1	10
		148	1.6762363670784968	68700363.25	10
		149	1.6755231355114486	71561697.5	8
		150	1.7876082321246145	68160164.7	10
		151	1.857220039458673	53713386.5	10
		152	1.4434680449816073	75901675.7	10
		153	2.109741849691111	93896520.7	10
		154	2.5799920355113346	46338115.1	10
		155	2.2210876126557175	87214793.0	10
		156	2.0339287779921467	74366095.4	9
		157	1.9804437120129168	52695660.4	10
		158	1.8462094668557802	47818180.666666664	10
		159	1.6617685788671548	69161332.7	9
		160	1.4930678073523587	61743589.7	10
		161	1.2481554085616575	59155325.9	10
		162	1.1216027625676142	69038813.2	10
		163	1.1541205802769061	59068300.2	10
		164	1.2680388509130305	57411577.5	10
		165	1.0993735777049032	56981541.1	10
		166	1.1897727879312945	58354136.1	10
		167	1.6937726837850302	74258718.7	10
		168	2.046172179584399	59695071.3	10
		169	2.2982805308159997	62246904.44444445	10
		170	2.4318403905593464	65805251.1	9
		171	2.598461120150976	74733962.77777778	10
		172	2.3950699394484736	90386432.8	9
		173	2.8726031704210846	87303258.7	10
		174	3.0650712467587615	73724544.71428572	10
		175	2.4811390294739377	106801780.6	7
		176	2.7568622056693375	88908810.25	10
		177	2.666279737165641	81963140.7	8
		178	2.3229950060470514	59534753.55555555	10
		179	2.3696815980900205	70487347.9	9
		180	1.9943673052963706	103681596.8	10
		181	2.062550418318688	52370785.11111111	10
		182	1.7029198386646442	58875749.1	9
		183	1.7272559006379837	60753125.6	10
		184	1.7254988980015753	72094906.9	10
		185	2.1505049858369447	74256217.1	10
		186	1.815419251158237	71424343.4	10
		187	1.97039343486679	63212371.8	10
		188	2.4666903889962652	72135468.7	10
		189	2.466430775136567	71008267.2	10
		190	2.2520355174756403	84404857.9	10
		191	2.2004203172001775	91834397.33333333	10
		192	2.183711231078491	66998680.6	9
		193	2.214271647396779	67462742.5	10
		194	2.2159920486180154	61919224.5	10
		195	2.3106578266605853	95996558.1	10
		196	2.5333666047549768	58534972.1	10
		197	2.6577639784467544	71418944.0	10
		198	2.4227421100469266	79910341.8	8
		199	2.6148255019733	67308720.0	10
		200	2.218753086292391	67310463.7	9
		201	2.149453956682135	87778534.6	10
		202	2.790194534115602	63944621.666666664	10
		203	2.9047674713377933	62553718.3	9
		204	3.093471701680911	95088463.28571428	10
		205	3.2786818453839954	43448110.625	7
		206	2.1998074921648354	55083208.777777776	8
		207	2.0151632851006163	68446297.8	9
		208	1.8943326963019627	66139646.7	10
		209	1.8310260226506698	57422420.4	10
		210	1.8561757469083546	68623102.6	10
		211	2.091812094550739	68902603.6	10
		212	2.329771646345667	45145198.777777776	10
		213	2.353962734803948	48641510.6	9
		214	1.5096319322617815	84258609.1	10
		215	1.8452274137379256	81148913.2	10
		216	1.7866469776548428	73518107.0	10
		217	1.7595779950477772	73760746.4	10
		218	1.5914578172327274	66786140.7	10
		219	2.0617275432256967	67229534.7	10
		220	2.2586014969410546	80156150.5	10
		221	2.6192599078635928	96506651.7	10
		222	2.6477044423182012	78494560.22222222	10
		223	2.1491176944189077	81705848.4	9
		224	1.8138268315339672	56702132.6	10
		225	1.5930447073239231	82912214.2	10
		226	1.704900134741163	86558393.1	10
		227	2.0496676044773126	55464635.0	10
		228	1.86496126620466	78114796.9	10
		229	2.0606449667054543	56046226.8	10
		230	1.796430055848965	75338574.3	10
		231	2.0241834444093	55667974.0	10
		232	1.6913650345092148	73287261.4	9
		233	1.542364561980127	55321712.7	10
		234	1.7032950967014266	59035761.9	10
		235	1.5708414966845337	55136952.3	10
		236	0.8753286147236299	46824993.8	10
		237	1.2039854663305811	62364195.55555555	10
		238	1.3299064358190011	63427395.8	9
		239	1.8274402141105728	73132455.0	10
		240	1.8811873576602913	83398062.0	10
		241	1.6933311042942099	63738416.0	10
		242	1.4005081782802673	74396775.1	9
		243	1.7281491074546493	88036036.5	10
		244	2.2380020433553867	76687226.0	10
		245	2.1866998229803807	60430234.4	10
		246	1.9209402946919383	68161101.0	10
		247	1.6779106208391643	89382557.6	10
		248	1.9491187331986193	82668474.4	10
		249	2.42452358555119	77149276.6	10
		250	2.585318713386645	58718960.75	10
		251	2.0751936286793002	75446839.4	8
		252	2.281433750325365	79643561.0	10
		253	2.1483578199150353	89398920.2	9
		254	2.2816616456608205	134645620.0	10
		255	2.7557866681605234	57068490.0	10
		256	2.3368026319653814	53687261.4	8
		257	2.217373822275875	73653410.75	10
		258	1.8105495180712503	60557857.0	8
		259	1.9510216917637724	79972057.77777778	10
		260	1.8934908382525848	73204424.2	9
		261	1.9202699119884628	83771486.4	10
		262	2.102584487133914	72048172.44444445	10
		263	1.69269564076265	57869241.4	9
		264	1.6297165526834274	81115454.9	10
		265	1.6778320943651917	59981446.1	10
		266	1.9162361480176862	62342287.4	10
		267	2.0045196368346465	72200661.4	10
		268	1.9510665130027836	64182610.9	10
		269	1.8874258384016158	62944281.44444445	10
		270	1.3109009399273774	57433393.333333336	9
		271	1.4856736918265847	60222928.11111111	9
		272	1.713013838589589	57444566.7	9
		273	1.7842892855190573	66049301.2	10
		274	1.9233400259197793	72331984.3	10
		275	2.3651197058483437	68821133.55555555	10
		276	2.1976073014605833	112614464.1	9
		277	2.545252786199445	61509674.0	10
		278	2.8349978305021235	92255192.2	10
		279	3.305816598526159	65044106.375	10
		280	3.057511584658701	71180277.125	8
		281	3.2757383880774498	132530603.42857143	8
		282	4.113994999027604	83363767.5	7
		283	3.969360045769649	75795031.5	8
		284	4.004636623487632	140850199.0	8
		285	4.322385159285825	55346661.75	6
		286	4.599992009688464	82080503.71428572	8
		287	4.6763739345147695	58769458.0	7
		288	4.664097602381414	168752969.375	9
		289	4.788211319283578	30466231.0	8
		290	4.200508096804116	109403402.66666667	5
		291	4.336406715964188	41148465.71428572	6
		292	4.357583316675125	61864552.0	7
		293	4.5238486890458045	72447493.14285715	5
		294	4.422741991519123	78850548.0	7
		295	4.797520015350659	132155370.5	6
		296	5.21160424593128	59474950.333333336	4
		297	4.527914393088869	87035428.25	6
		298	4.330826877063548	55619340.333333336	8
		299	3.9129821979003743	48327006.375	6
		300	2.8567228902017616	45130719.2	8
		301	2.0478264298310753	127788351.25	10
		302	2.4761431305956165	51021956.666666664	8
		303	2.6136841675212366	94975619.33333333	9
		304	2.719258990638193	64640140.375	9
		305	2.2451533647874067	76210861.44444445	8
		306	2.8414575828662074	59512622.3	9
		307	2.054088700510994	75617094.9	10
		308	2.2732306129506155	70463935.8	10
		309	2.200722024156927	106768164.1	10
		310	2.622926080095284	36115979.4	10
		311	2.647087059293303	66013969.5	10
		312	2.457259411904848	69441506.44444445	8
		313	2.4103517407875015	73956070.7	9
		314	2.3220391977468573	86836848.7	10
		315	2.666930687849904	79559050.1	10
		316	2.750550110391802	85599292.0	10
		317	2.5198064159413973	78952840.7	9
		318	2.485309963701839	79642468.55555555	10
		319	2.974048047439231	36881819.5	9
		320	3.150730366515245	57470818.44444445	10
		321	2.687011701076237	48356520.125	9
		322	2.0666925116968184	47496036.88888889	8
		323	1.7814965118182688	63122256.7	9
		324	1.7659989668234846	64896780.0	10
		325	2.559835297269264	60354316.333333336	10
		326	2.3305609382873245	74325779.22222222	9
		327	2.384218129460396	56897046.0	9
		328	2.108401720630726	75928803.8	9
		329	2.436681642549194	81626586.9	10
		330	2.4487945601681886	75956804.7	10
		331	2.6603503433249136	99908586.22222222	10
		332	2.598669482815983	61466334.85714286	9
		333	1.8089121582853351	58707921.11111111	7
		334	1.9755375159996824	50483891.1	9
		335	1.6514190673246383	81631686.8	10
		336	1.9310216897530246	63938286.88888889	10
		337	1.8123816964944002	63837083.3	9
		338	2.0578793283532173	54027060.85714286	10
		339	1.6316378214053202	64712854.3	7
		340	1.4594002171738514	73876001.2	10
		341	1.144727674133649	63354166.44444445	10
		342	0.253073833348476	46723014.1	9
		343	1.0733887193022233	69980601.4	10
		344	1.2066644155543824	67358886.8	10
		345	1.1849230001352358	61863087.7	10
		346	1.7496604323038187	92537269.4	10
		347	2.773754684878966	65728220.55555555	10
		348	2.690771614535464	49795189.11111111	9
		349	1.9796071553344965	78882161.77777778	9
		350	2.0147578123166467	80312811.4	9
		351	1.9699797223303803	54417786.1	10
		352	1.8160092438330608	69695074.9	10
		353	1.91614598813135	100097139.3	10
		354	1.9014984176876517	47887733.0	10
		355	1.7979714260656194	49261903.7	10
		356	1.7826007812690094	90646131.6	10
		357	1.990658895631827	69390286.7	10
		358	1.8259886702290296	65723567.7	10
		359	1.5304200499826548	49840673.2	10
		360	1.5782098902211739	63679826.1	10
		361	1.6584945720702777	55361242.5	10
		362	1.6758257059546053	79424126.6	10
		363	1.9186815239789339	71695749.3	10
		364	2.1134670278940635	98624388.2	10
		365	2.280570362387549	87801312.33333333	10
		366	2.2149505207316578	93652423.8	9
		367	2.2210338588824197	69204462.8	10
		368	2.2166222347546642	65611172.0	10
		369	2.2330179117606117	83959838.55555555	10
		370	2.6902982044498436	71216841.22222222	9
		371	2.398353389782174	65299531.5	9
		372	2.18729772010829	82327930.4	10
		373	2.2036072114743623	66838911.4	10
		374	2.1570998037705085	73101361.75	10
		375	1.634710463574189	76767618.2	8
		376	2.0920014570960257	51405420.0	10
		377	1.5844347973515833	55939206.1	10
		378	1.5317600575468107	53688815.7	10
		379	1.704271155484448	61651184.3	10
		380	1.8221443237123005	68441102.1	10
		381	1.4937707093897812	90375762.6	10
		382	1.6249088379561045	73114725.44444445	10
		383	1.9182687418585416	58658817.3	9
		384	2.041606698762736	107289039.2	10
		385	2.563476793364553	69608427.55555555	10
		386	2.1870510775493965	59544818.7	9
		387	2.3725307359427523	64427692.3	10
		388	2.382298010866529	58500447.75	10
		389	1.8482393577263898	81707045.6	8
		390	1.6618495304646674	78521179.7	10
		391	2.0804187905071236	57388236.5	10
		392	1.844213485202858	59812450.333333336	10
		393	1.8497015707748676	90286008.0	9
		394	2.6731866317118316	61462193.88888889	10
		395	3.272200380097464	36515119.0	9
		396	3.4240458278069377	43453505.28571428	7
		397	3.2227782134718046	118041586.22222222	7
		398	3.271962852501018	84581572.75	9
		399	2.6121653520338968	125253756.7	8
		400	3.213200658161393	60590747.125	10
		401	2.5496354744432344	63359497.7	8
		402	2.3662182004147434	69579675.44444445	10
		403	2.30726437604563	75292579.66666667	9
		404	2.128340008575892	56008715.5	9
		405	1.563076588075516	79444325.6	10
		406	1.8666370036874713	66901360.11111111	10
		407	1.550790498652196	82675379.9	9
		408	2.1453343272375083	61916883.44444445	10
		409	2.0841470203862555	80437252.7	9
		410	1.9925716901030388	69992604.6	10
		411	2.233203835636638	79263358.66666667	10
		412	2.280249977239028	65894940.7	9
		413	2.4232178610755475	64044718.0	10
		414	2.6525105621971963	54763636.5	10
		415	2.8906740994246825	27031170.875	10
		416	1.8264799159468919	50684308.2	8
		417	1.6044546489846259	73688090.2	10
		418	1.453395262032271	62983738.5	10
		419	1.3983062553511412	65306094.7	10
		420	1.769903001806825	59038620.9	10
		421	1.7004392774233477	67584939.5	10
		422	2.047343021890304	74359056.9	10
		423	2.089350125297487	61115892.222222224	10
		424	2.2098329865514534	84911158.4	9
		425	2.49798452480556	117960032.0	10
		426	2.765646235398171	84051201.125	8
		427	2.730397150910315	72393376.22222222	8
		428	2.6732323821886412	66312806.11111111	9
		429	2.346244745212575	60993440.1	9
		430	2.4752745992706315	52333608.7	10
		431	2.032251079186391	69954122.5	10
		432	1.4097940406200153	63501790.9	8
		433	1.3190859332137534	70601505.9	10
		434	1.6785143132549063	63925072.7	10
		435	1.3848873665908301	52517398.2	10
		436	1.355777451549561	80552161.5	10
		437	1.7556773994242225	77803198.1	10
		438	1.843838443627466	56023525.666666664	10
		439	2.218473947352346	64397510.222222224	9
		440	1.6458282798543054	53915274.777777776	9
		441	1.6066895259028733	79408405.9	9
		442	2.2673174438466637	55228397.11111111	10
		443	1.9511010646997502	99044874.0	9
		444	2.7449505434256336	97975394.0	10
		445	3.2386490372176326	135339804.125	9
		446	3.8495290506318356	198412928.8	8
		447	3.984176960411432	99231705.33333333	5
		448	3.941875972705875	51047353.166666664	6
		449	3.9616821487663203	51006857.25	6
		450	4.614792570918447	38347001.14285714	8
		451	4.416642818380216	58661153.85714286	7
		452	4.553155106130159	69406883.75	7
		453	5.502364896601336	122527817.42857143	4
		454	6.288372567642789	99899479.75	7
		455	4.59914760068665	25996640.0	4
		456	2.4616388187386087	42672709.0	8
		457	2.09954902667009	84730775.3	8
		458	3.042429089529952	97781814.44444445	10
		459	3.1614386317880845	58574964.666666664	9
		460	2.4652159706597687	84791460.8	9
		461	2.322395920923052	83695641.8	10
		462	1.5987974011164845	49998383.4	10
		463	1.668871156777297	80582021.44444445	10
		464	1.5999867243045558	62586279.7	9
		465	1.3836233593375802	59836737.3	10
		466	1.5273493062218604	95824266.0	10
		467	1.5665316854493536	62987945.4	10
		468	1.9124294504162331	69420761.6	10
		469	2.0752220270547204	54089678.3	10
		470	1.7060869811181913	86330511.3	10
		471	1.942974527283042	80847150.3	10
		472	2.3339964710820533	74280903.0	10
		473	2.538870252840426	63575071.55555555	10
		474	1.926097350421499	73442407.66666667	9
		475	1.8071979121700132	82552660.7	9
		476	2.0467796249688655	66377426.2	10
		477	2.287550917190082	57474824.333333336	10
		478	1.7750019458114195	60716173.8	9
		479	1.6596309615693436	61137365.2	10
		480	1.8628912069476677	80470550.7	10
		481	2.1858558578339222	51928832.11111111	10
		482	1.9456858565531678	66791902.3	9
		483	2.041866489847672	77800031.9	10
		484	2.425026109124539	57365679.7	10
		485	2.1177516095320756	62269473.2	10
		486	2.1024312926762043	60726331.875	10
		487	2.0755167036909	73435549.0	8
		488	1.77318353084461	55276385.11111111	10
		489	1.89833101468369	54907011.2	9
		490	1.893107184369314	59532924.5	10
		491	1.678484130037162	49495833.8	10
		492	1.5082111930653916	46941842.6	10
		493	0.9873733945470379	68158401.3	10
		494	1.7062043517101053	88126483.4	10
		495	1.825496700025436	60268912.6	10
		496	2.295085558023623	97691165.8888889	10
		497	2.174483493488493	45869819.0	9
		498	1.5866314183487344	59454402.11111111	10
		499	1.2350984830202818	72066324.9	9
		500	0.9366138554846379		10
