# Supplementary material for: The evolutionary maintenance of Lévy flight foraging
Source: PLoS Comput Biol. 2022 Jan 18;18(1):e1009490. doi: 10.1371/journal.pcbi.1009490 (PMC8797186; doi:10.1371/journal.pcbi.1009490)
Supplement: S1 Data — (ZIP) [file pcbi.1009490.s005.zip › S1_Data/evolutionary_data/POP10_1000K/10_05_10_0_00_1_1000000_run3]

last_generation	500	0	0.9471733187454824	55812320.8	10	2.3311729536241756	39548800.0
size_old_pop	10	1	1.3741121923485635	56360613.0	10	0.6437377980284715	45913322.0
standing_var	0.5	2	1.6899005198260544	57379714.1	10	2.628877851958397	52111722.0
start_exp	1.0	3	1.5843838277005355	60620647.5	10	1.6036772494316966	52673334.0
env_dim	0	4	1.5911865055514895	59947598.6	10	2.354305654834777	57990555.0
move_cost	0.0	5	1.910660664829606	56430828.5	10	2.6124097676717697	58893538.0
lifespan	1000000	6	2.4061803837654727	56694030.5	10	3.224463103412985	61241526.0
speed	1	7	2.2970397675064858	59332957.4	10	1.7226095661537717	63221714.0
run	3	8	2.417754343621968	62675128.1	10	1.9514369902829736	70725560.0
extinction_state	0	9	2.2708036737821358	52437940.6	10	1.8742102192438397	72916981.0
competition	0	10	1.8181383296683982	59748806.9	10
		11	1.972731746163129	64779113.2	10
		12	2.073074214546343	58258434.4	10
		13	1.8949493234739525	62233308.5	10
		14	1.9585342073246506	59385669.2	10
		15	2.4657091736483006	51313260.9	10
		16	1.9350095154341556	54276453.1	10
		17	2.259265586221183	59156158.6	10
		18	2.5940752250928156	57928221.6	10
		19	2.4501279118956907	60927534.1	10
		20	2.5353956341290753	53118605.1	10
		21	2.4724992936318775	56428833.4	10
		22	1.898906860488173	50833331.3	10
		23	2.25797551429834	58761832.2	10
		24	2.4973024672008384	56002827.5	10
		25	2.847255904880997	52467455.9	10
		26	3.0061906140650403	55096827.2	10
		27	2.626334584548249	59643080.0	10
		28	2.758524790546873	67287449.1	10
		29	3.3464583860079387	52433917.0	10
		30	3.3088377134011053	53098959.1	10
		31	2.421226226049508	54589276.9	10
		32	2.3271522980347776	52099855.8	10
		33	2.228866893868128	63474140.4	10
		34	2.1196751420937376	58838596.6	10
		35	2.328957732174279	54705661.5	10
		36	2.509738277667543	63747173.8	10
		37	2.4456942495970635	51014212.7	10
		38	1.94965593252195	57545896.7	10
		39	2.449246345128162	54017086.6	10
		40	2.7839256774611814	59172398.4	10
		41	2.9249849150857794	47085346.7	10
		42	2.3839013746507374	61111782.1	10
		43	2.4949901154727963	56927414.0	10
		44	2.3581083970699406	54853577.0	10
		45	2.209778073714662	63062185.1	10
		46	2.3051130547024283	57113637.2	10
		47	2.2689692821725718	60194865.4	10
		48	2.613254601215881	55969504.9	10
		49	2.9652660033424185	44092296.2	10
		50	1.480955432486936	55450588.2	10
		51	2.2684277402142676	57231390.1	10
		52	2.5243975835571235	51656624.6	10
		53	2.4538912868475657	55162396.2	10
		54	2.317155630281625	54375137.1	10
		55	2.401911187117868	59292336.9	10
		56	2.2625698087250257	55311277.0	10
		57	2.0444538999374657	55222409.2	10
		58	1.8517283562718503	59746523.2	10
		59	1.5833509275175288	59725377.6	10
		60	1.2115945224657911	54494298.2	10
		61	1.2698678957628489	52152840.9	10
		62	2.010686906872466	58754419.3	10
		63	2.0147834998778573	58837353.1	10
		64	2.0281398156223442	61784438.8	10
		65	2.0818046417894	62406485.8	10
		66	1.8443365872388913	56504659.3	10
		67	1.7131715510931027	56904891.9	10
		68	1.9737330228982177	57175642.4	10
		69	2.0991333735981743	61796071.0	10
		70	1.939430278513122	57623365.3	10
		71	2.25347168671025	57684923.2	10
		72	2.4942680229981677	60194928.2	10
		73	2.6465288343903524	55775042.2	10
		74	2.9345459004694243	58164077.1	10
		75	2.830794800795004	58592291.6	10
		76	2.4710415661650424	51956796.9	10
		77	2.2735292246088856	59624589.1	10
		78	2.084695313171383	55211399.3	10
		79	1.7604862374936836	60060727.0	10
		80	2.160708347756551	58766173.5	10
		81	2.1602110176844525	56560895.8	10
		82	1.8767981623267278	62423326.1	10
		83	2.1278047742897663	51469208.1	10
		84	1.9649789445680308	58188013.7	10
		85	2.139736963304381	53842688.2	10
		86	2.012562086427804	56018049.5	10
		87	2.146460393769969	57080284.3	10
		88	1.1935245877603546	53865769.6	10
		89	1.2702957458335704	61256201.9	10
		90	1.6076677415784766	56589842.2	10
		91	1.6243535802630091	55321592.3	10
		92	1.674810382066352	58036515.5	10
		93	1.951750434564192	57232618.6	10
		94	1.991678467287621	55583845.5	10
		95	1.9629620079594718	54660047.9	10
		96	1.9011588708433975	58235115.1	10
		97	1.6280751338238624	56430219.7	10
		98	1.6345458818821286	56682969.0	10
		99	1.6897718346114179	54401741.7	10
		100	1.330168467321632	56612559.6	10
		101	1.8116501872536404	54266231.7	10
		102	1.7624049919698739	62037146.3	10
		103	1.8974435540235344	59488424.8	10
		104	1.788272299498799	56232007.8	10
		105	2.3712228507792474	57143195.4	10
		106	2.489195903740388	60573744.7	10
		107	2.3319564992226343	62006317.0	10
		108	2.4045194692865017	57264336.6	10
		109	2.1148481978195193	60610166.6	10
		110	2.092790807846261	59410726.7	10
		111	2.4216699316022816	57621841.8	10
		112	2.6776576048628593	47276200.2	10
		113	2.433795211731465	58614628.7	10
		114	2.1277101019250453	53721850.7	10
		115	1.487313349237526	58310831.1	10
		116	1.8061138556341554	56942840.4	10
		117	2.5006154998616354	59536946.3	10
		118	3.1180571407449746	54640509.2	10
		119	2.02351490705557	57156631.0	10
		120	1.8761679850727788	55147937.8	10
		121	1.772628851581415	50876109.3	10
		122	1.309787953585666	56725157.1	10
		123	1.70641705859834	57395299.5	10
		124	1.8631121744342476	58749846.4	10
		125	1.972833697258963	61843271.8	10
		126	1.8411475830210111	64507627.0	10
		127	1.6710316309018869	52439637.3	10
		128	1.9788909656833316	57603930.6	10
		129	1.6260077015663612	56076856.8	10
		130	1.26216742798387	53385031.3	10
		131	1.3018268342246195	58856241.7	10
		132	1.5282163481878446	58684207.6	10
		133	1.823041434467664	56356622.9	10
		134	1.4949678409799692	60376930.4	10
		135	2.0260272337241756	60601452.1	10
		136	2.1167219816307106	56438132.2	10
		137	2.553008649671404	57399889.9	10
		138	2.119720173679884	63664174.6	10
		139	2.2224363590522627	60218472.3	10
		140	2.5897588778388454	52742497.9	10
		141	2.491086454217757	55713498.8	10
		142	2.6040062046359083	53498225.2	10
		143	1.7589947687758911	56218663.2	10
		144	1.8489945891744781	60734369.9	10
		145	2.0533871202554983	55577653.9	10
		146	2.1845481559217728	62244225.9	10
		147	2.3065822279143005	59102446.5	10
		148	2.1915081519694453	58674692.2	10
		149	2.8035486277554256	54210744.2	10
		150	2.6023300901009314	53117601.4	10
		151	2.6751655158064684	60336182.2	10
		152	2.9678570640719677	50810961.0	10
		153	2.678482242372244	52489449.6	10
		154	2.3205022770546875	58130361.2	10
		155	3.088494738757858	56689912.8	10
		156	2.5983289782519132	52831806.2	10
		157	2.8814108439109787	53918061.9	10
		158	3.0527755640754233	50684438.7	10
		159	2.2976662138285184	56674140.6	10
		160	2.051538341879824	50243640.0	10
		161	1.735120138799881	59426033.1	10
		162	1.3493937433955019	57303096.2	10
		163	1.7253650744901408	53658986.5	10
		164	1.8517289637992669	61276182.6	10
		165	1.871829800935813	57526193.1	10
		166	2.0570421307230218	67551285.7	10
		167	1.9833763721547406	54720319.6	10
		168	1.9222090837134889	59003237.8	10
		169	1.8015916543738313	58285076.6	10
		170	1.9487203698051272	52575981.2	10
		171	1.520282708259192	55190139.6	10
		172	1.7252520620259808	56120332.4	10
		173	1.8841164539603472	60929174.4	10
		174	1.9727892761783916	62412459.6	10
		175	2.0941461084909614	61832198.4	10
		176	1.9314643805291518	61940223.7	10
		177	1.8890223090844647	58599062.3	10
		178	2.1027194264694313	61742498.2	10
		179	1.7858250785624836	58876263.0	10
		180	1.8762257844398076	53350754.3	10
		181	2.1247508358647194	56466459.0	10
		182	2.11199036673238	60338027.8	10
		183	1.9682228128557475	53924813.8	10
		184	1.77427470216685	55908711.1	10
		185	1.5075524057720708	60487139.0	10
		186	2.021662793252593	58203152.8	10
		187	2.445527289868296	61727168.3	10
		188	2.5918335036960527	57513871.1	10
		189	2.8674992884152672	51783818.2	10
		190	2.2009349392203688	63267898.1	10
		191	2.484504949731034	63000503.9	10
		192	2.6702450369724353	58446123.0	10
		193	2.278071656574055	54488678.1	10
		194	1.8781902742599539	56454721.0	10
		195	1.8964501809082663	60565712.1	10
		196	1.7723042175149568	53185652.6	10
		197	1.6123256940579882	52291171.9	10
		198	1.9445769363004508	60905623.8	10
		199	1.765353433547488	57082284.4	10
		200	2.0714837453870616	59761322.8	10
		201	2.347644173398634	55860312.3	10
		202	1.720174013830071	53352349.5	10
		203	1.775272716200177	62214308.3	10
		204	2.01807189394632	55730997.3	10
		205	1.8946324961195888	55353990.0	10
		206	1.788466668912228	56646733.1	10
		207	1.95449200500333	59096225.5	10
		208	1.951779694115843	59124061.0	10
		209	1.98299220591058	56619225.8	10
		210	2.3399105304421868	57037775.7	10
		211	2.354312563702617	60420792.9	10
		212	2.325592446950342	54534977.6	10
		213	2.126849145701626	53610197.2	10
		214	1.6467563234657	57636558.6	10
		215	1.8801093831755575	55134397.4	10
		216	1.8046326276511988	57472174.6	10
		217	1.7605715150237693	55681577.6	10
		218	1.7470384088844118	57970386.0	10
		219	1.6448765160487664	60165773.0	10
		220	1.9003820891856325	56569885.3	10
		221	1.7446407799133454	55509470.0	10
		222	1.8065595766760327	57649485.7	10
		223	2.1849309864958917	53711104.9	10
		224	1.9687595505110091	56866783.5	10
		225	2.666792777304299	58785774.4	10
		226	2.8427042346882088	54873679.6	10
		227	3.2815693439243945	63448970.2	10
		228	3.1516479182682513	58971616.6	10
		229	3.3856024272232412	55637203.9	10
		230	3.239594742120699	55121902.5	10
		231	2.861669906106436	50684953.5	10
		232	2.2891907547732275	56678442.8	10
		233	2.284582948944027	60895687.7	10
		234	2.1604503725461806	64387468.9	10
		235	2.1532886035892203	57165485.7	10
		236	1.7594401449276795	58075096.5	10
		237	1.7842339277584807	58501850.3	10
		238	1.943845835868356	56497249.0	10
		239	1.9497499948484234	58712930.5	10
		240	2.0079349740139008	58222576.0	10
		241	1.9334226283714262	50584800.7	10
		242	2.4536907741231855	57464804.1	10
		243	2.7864104465726665	53098468.1	10
		244	2.6745467702315104	54614440.4	10
		245	2.253390117098104	61566606.7	10
		246	1.9897323980894543	57116631.3	10
		247	2.118943164871166	50155087.5	10
		248	1.998438880460456	54986808.0	10
		249	2.2277584231227445	63942187.6	10
		250	2.447946561572305	62871753.2	10
		251	2.193372805962907	52078495.9	10
		252	2.4869699684349382	55662482.9	10
		253	2.5981741089473203	61122728.6	10
		254	2.276472673454578	65965580.6	10
		255	2.2119716389969892	52349377.5	10
		256	2.5637062474577887	53735590.7	10
		257	2.315889261152817	56686064.3	10
		258	2.158277770268113	54411061.6	10
		259	1.6937241727162309	58484409.3	10
		260	1.4643752695440333	59224530.3	10
		261	1.487167056365245	54061395.7	10
		262	1.6814895875882996	63400589.1	10
		263	2.21140503067343	52972813.4	10
		264	1.5127411816231304	58957174.2	10
		265	1.577419379007153	58004799.9	10
		266	1.8128123700864165	57340245.5	10
		267	1.7420449252348014	63712632.1	10
		268	1.998290956699432	57393791.8	10
		269	1.7883518665617513	60133753.1	10
		270	1.9715164135618288	58898266.1	10
		271	2.429817419361748	54541031.9	10
		272	2.470000198487758	59607306.0	10
		273	2.5597179789272	58106071.9	10
		274	3.038460890317628	52291695.1	10
		275	2.7917685115550404	49754312.4	10
		276	2.6094944848993546	53970946.3	10
		277	2.462969368255147	52160065.7	10
		278	2.1924592623167305	53840168.8	10
		279	2.0585846346655883	53619130.9	10
		280	2.286649210297118	55954540.1	10
		281	2.373852614068446	59635480.3	10
		282	2.556654055775121	59294245.4	10
		283	2.670524270442788	54122350.4	10
		284	3.0195809403880745	53467602.4	10
		285	2.8235715808656083	54625218.3	10
		286	2.551030136142507	58904941.0	10
		287	2.0671939345544765	55772880.0	10
		288	2.325105041199433	53006813.3	10
		289	1.7116186536767508	55717635.9	10
		290	1.8752238202493139	51613537.9	10
		291	1.9171744067842553	54370456.6	10
		292	1.6674017728054502	55668339.0	10
		293	1.7209898988861405	55903843.0	10
		294	1.7373021939118456	56852670.9	10
		295	1.2668606752299778	55440025.5	10
		296	1.4760989278738457	54946861.2	10
		297	1.8485723107338798	58611107.5	10
		298	2.1606718784444956	55640216.3	10
		299	2.4308495217760626	50205553.1	10
		300	2.102134033465899	57501971.3	10
		301	2.2129055151199353	54417336.2	10
		302	1.9559082038659188	57731408.3	10
		303	1.857331363110649	53082577.8	10
		304	1.8131062468240184	54543078.1	10
		305	1.5466059799154512	56038935.6	10
		306	1.957641134851628	57563303.1	10
		307	2.1813651743075386	56868117.0	10
		308	2.3457771488624766	56644588.2	10
		309	1.9311019635904305	54747757.7	10
		310	2.1791911708204457	56288915.2	10
		311	2.2300178021470183	53249464.3	10
		312	2.379802152714464	51914724.4	10
		313	2.2030698551985606	60231866.5	10
		314	1.8496300185516872	53560537.9	10
		315	1.5078140412779972	56154447.9	10
		316	1.7498211118384415	56519019.7	10
		317	1.9564178226483464	57950089.9	10
		318	1.9153759478112087	62132104.8	10
		319	2.1852394554827472	53945706.5	10
		320	1.945849694695326	58114580.4	10
		321	2.267704962906067	56612107.3	10
		322	2.225566972164329	55976073.6	10
		323	2.736375789643774	53582710.6	10
		324	2.3794125136845077	54227334.1	10
		325	1.8085725912000867	57385351.5	10
		326	1.5055758830576371	58465283.2	10
		327	1.4267226802479702	61394180.8	10
		328	1.4157114879514898	59898236.5	10
		329	1.6479390726642245	58147785.4	10
		330	1.4796351549028692	55609722.7	10
		331	1.3085606843888058	58430805.5	10
		332	1.8114347529101735	64764342.0	10
		333	2.0241825319913325	55658091.8	10
		334	2.0670904411228785	54124073.0	10
		335	1.583931557916173	57709957.8	10
		336	1.9880702242099186	56990565.2	10
		337	1.6333987889273778	62929114.6	10
		338	1.7847271288164008	58075263.9	10
		339	1.9887399018348284	58941258.9	10
		340	1.6580998633596533	61762607.3	10
		341	1.8257759782486638	53735348.5	10
		342	1.4440288237268757	57793409.2	10
		343	1.6190975813684054	56479879.0	10
		344	1.5010729674196903	57738517.5	10
		345	1.5123937275960133	56519541.1	10
		346	1.6491177130763155	60412355.3	10
		347	1.980105712245609	59717637.3	10
		348	1.9389017342665196	57252762.0	10
		349	2.0085632817048444	57953131.1	10
		350	1.8769867301347496	52597570.3	10
		351	1.6029099178105057	58167311.3	10
		352	2.0150129319611123	54849283.8	10
		353	1.8285160149065312	59476654.7	10
		354	2.4071356802325523	59924360.0	10
		355	2.1564837456718995	60546925.7	10
		356	2.310049645775305	54539937.5	10
		357	1.801503137996812	54346810.2	10
		358	2.07414681814027	57039264.6	10
		359	2.290209796838022	50964337.6	10
		360	1.9708620060692508	59726825.8	10
		361	1.9323318854346074	54990200.0	10
		362	2.246967624973373	60596052.2	10
		363	2.4987544544875724	58915095.3	10
		364	2.217687751344193	61987584.7	10
		365	1.8762194936667718	57661746.7	10
		366	2.016886048275712	57224316.2	10
		367	2.0608834692075293	60439612.9	10
		368	1.939570401521743	55936441.1	10
		369	1.6271268158712968	62134417.1	10
		370	1.7191415592951085	54902602.5	10
		371	2.140849964804066	55654630.0	10
		372	2.021334309163145	51553488.4	10
		373	2.505073031203543	54458120.6	10
		374	2.4108652262157495	54673304.7	10
		375	2.612857131659583	57734690.6	10
		376	2.5508711214651143	53858684.1	10
		377	2.955930514195867	49559359.7	10
		378	2.5041531083529294	60516300.1	10
		379	2.744720722610885	55727877.2	10
		380	2.1382599351676186	52998534.7	10
		381	1.7603254316447228	49531955.3	10
		382	1.766161099017935	51273580.0	10
		383	2.248280846586526	59371097.3	10
		384	2.7195357321090103	56242653.0	10
		385	2.6444905950744912	53686053.4	10
		386	2.6636409805338026	53466976.3	10
		387	2.1492460010138315	59884026.7	10
		388	1.6529423145339415	58808459.2	10
		389	1.7414461463453765	57682260.8	10
		390	1.7739334439786798	56742434.2	10
		391	1.918287422120196	55338808.3	10
		392	1.8342249948265745	60162138.0	10
		393	1.828404873049059	52368565.2	10
		394	1.8818448787503321	54392426.9	10
		395	2.853290519513407	51192103.3	10
		396	2.4836920873730586	53584620.9	10
		397	2.170355323815457	54012961.7	10
		398	1.915867759374375	54585204.4	10
		399	1.4015160616123143	54778180.6	10
		400	1.3240102156836733	56970991.6	10
		401	1.8458276682855987	58885331.2	10
		402	2.2603234575743274	63792884.6	10
		403	1.9238286920944567	57740059.4	10
		404	1.7680638318943598	54792822.3	10
		405	2.19691092223338	57845093.4	10
		406	2.323113943483528	53765451.5	10
		407	2.083046228862563	53866453.2	10
		408	2.0138228941581526	53816732.2	10
		409	1.6483982126409422	55453810.0	10
		410	1.8647670073567917	54996154.5	10
		411	1.8908775871539887	52591668.1	10
		412	2.2211723502680862	53903689.9	10
		413	1.600594569170335	52451698.1	10
		414	1.712633002676844	58748675.5	10
		415	1.6876705472906088	57322989.7	10
		416	1.4665413770723756	59086879.8	10
		417	1.9438020562561316	58333332.7	10
		418	2.607997539736827	53810199.4	10
		419	2.2576321543751314	54867546.5	10
		420	2.1553016952664437	59421265.1	10
		421	1.9196937644272445	54262292.6	10
		422	1.887364465529508	53251917.9	10
		423	1.9061778555831523	59307949.2	10
		424	1.9617580861000998	55010219.8	10
		425	2.3291613273874128	55569021.1	10
		426	1.8966148333954682	62184606.0	10
		427	2.1630203018103438	54326114.7	10
		428	1.4649968834543947	55968333.0	10
		429	2.141458516269988	53798320.5	10
		430	1.8729359130070744	63188508.6	10
		431	2.230796196187927	61221025.0	10
		432	2.2039337769741674	53341643.1	10
		433	2.112605708443626	57009012.6	10
		434	1.9944403657944236	55749816.2	10
		435	1.9904170737232285	54852129.0	10
		436	2.302739698439146	52676477.4	10
		437	2.060413752625276	59549252.7	10
		438	2.191752426618143	56405889.8	10
		439	1.8202573255686514	57252875.4	10
		440	1.76779288983805	56849874.5	10
		441	1.7586533795723998	59019217.3	10
		442	1.6438407738376104	56803796.8	10
		443	1.5908141505710192	58856665.1	10
		444	2.0343398599360727	65762192.9	10
		445	1.9150436981641412	60509729.4	10
		446	1.624971922644622	54828848.2	10
		447	1.669074464739413	56065950.4	10
		448	2.080631938885822	60143327.2	10
		449	2.1215547047830525	51074988.6	10
		450	1.4241179898564345	53899440.0	10
		451	1.892328335833838	56905226.5	10
		452	2.489946555370917	55649873.2	10
		453	1.9671026913193657	51971286.0	10
		454	1.888223223230165	53824389.7	10
		455	2.2485221471134196	56952666.5	10
		456	1.9620141318152782	60492232.7	10
		457	2.206496194611177	56711164.9	10
		458	2.0816310420012334	53651509.3	10
		459	1.9236000509681233	57448394.2	10
		460	1.5858778570435383	61144630.5	10
		461	1.932274956228829	54399644.1	10
		462	1.480985013033066	56548728.7	10
		463	1.7657182430363565	56275381.4	10
		464	1.9562356296237606	56955927.9	10
		465	2.0287997144919325	54268722.1	10
		466	1.8176051503905395	60872898.1	10
		467	1.413670341697988	58954616.1	10
		468	1.4815371441564325	59207704.3	10
		469	2.040211281729159	57354166.3	10
		470	1.598799729985099	60914391.8	10
		471	1.5748827250489965	55989724.9	10
		472	1.7565054058398566	57013719.5	10
		473	1.9028094434873526	59816235.2	10
		474	1.873392988202784	57302352.2	10
		475	1.7976994932505246	57847202.9	10
		476	1.9564902230591819	58421120.1	10
		477	2.1629840078885136	59469245.0	10
		478	1.9372530251767366	51611953.1	10
		479	2.0118320529063762	57499911.9	10
		480	2.2108648082065776	54911900.2	10
		481	2.3503771222627465	54585318.6	10
		482	2.230643763807527	60458145.0	10
		483	2.3495271434687326	58363180.4	10
		484	2.130444968019544	56329221.6	10
		485	2.1042842136832993	53851561.1	10
		486	1.9752141971968693	61337536.0	10
		487	2.487853146729137	54829795.0	10
		488	2.1900254419692335	56935500.7	10
		489	2.2264151743477836	58706293.5	10
		490	1.7679782114474687	63415361.7	10
		491	2.040818187482242	60918652.1	10
		492	2.2494732177204413	57760329.0	10
		493	2.225664063926822	57098380.7	10
		494	1.8309546894692992	57041445.0	10
		495	2.3202747996829585	56102959.0	10
		496	2.01593873186651	63407028.0	10
		497	2.2725975565834196	57429859.4	10
		498	2.1356640111218828	52966604.5	10
		499	2.094690115464286	57523705.2	10
		500	2.4720345946795574		10
