# Supplementary material for: The evolutionary maintenance of Lévy flight foraging
Source: PLoS Comput Biol. 2022 Jan 18;18(1):e1009490. doi: 10.1371/journal.pcbi.1009490 (PMC8797186; doi:10.1371/journal.pcbi.1009490)
Supplement: S1 Data — (ZIP) [file pcbi.1009490.s005.zip › S1_Data/evolutionary_data/POP10_1000K/10_025_10_3_0000125_1_1000000_run16]

last_generation	27	0	0.8542226047650046	13604629.500433935	10	extinction	extinction
size_old_pop	0	1	1.0174759746928461	16710461.900123501	1
standing_var	0.25	2	1.1725472735200317	37415991.30032654	5
start_exp	1.0	3	1.2935379359839334	46435437.70039446	5
env_dim	3	4	1.3177627952753999	20401344.166900493	5
move_cost	0.000125	5	1.4470906652777302	39714259.50050757	6
lifespan	1000000	6	1.5106629778643634	61465522.50108654	9
speed	1	7	1.4844825382148645	18796116.000619035	6
run	16	8	1.528761480051856	53181752.64365711	2
extinction_state	1	9	1.7189728034948373	82179802.33371677	7
competition	0	10	2.2143395977457354	38384488.78603012	6
		11	2.3563349415115296	49512300.70047733	7
		12	2.4440093229689097	71510630.50112846	5
		13	2.4355189904403507	55928608.333891965	4
		14	2.3629548413527486	68279513.78655759	6
		15	2.2006292028856858	56661207.50042479	7
		16	2.4896206116446025	68659165.99905273	4
		17	2.2358837803701004	70023848.5000746	6
		18	2.544777668250484	70288758.33408985	5
		19	2.6062200964076423	127837947.49826658	6
		20	3.306178186533115	152609384.49725488	4
		21	3.1638454780474308	281844906.49518657	1
		22	3.295367635321513	69704242.00044903	1
		23	3.2048570785997894	75315880.1673459	2
		24	2.973295039467147	103938554.69855052	3
		25	3.20851670021679	94144338.50000842	5
		26	3.2829426551878393	82328088.99810253	3
		27	3.4131587003549497	0	2
					0
