# Supplementary material for: The evolutionary maintenance of Lévy flight foraging
Source: PLoS Comput Biol. 2022 Jan 18;18(1):e1009490. doi: 10.1371/journal.pcbi.1009490 (PMC8797186; doi:10.1371/journal.pcbi.1009490)
Supplement: S1 Data — (ZIP) [file pcbi.1009490.s005.zip › S1_Data/evolutionary_data/POP10_1000K/10_05_10_3_0000125_1_1000000_run16]

last_generation	21	0	0.9478535444156508	50143912.25068726	10	extinction	extinction
size_old_pop	0	1	1.2293754182010066	33932914.70042314	4
standing_var	0.5	2	1.6532220135864084	51112652.00034513	5
start_exp	1.0	3	2.062777443051435	23739773.500359688	4
env_dim	3	4	2.1261094624962276	60534394.1672413	6
move_cost	0.000125	5	1.6011229594737606	42757473.50065743	3
lifespan	1000000	6	2.1502422734423723	58403846.00031666	4
speed	1	7	2.3737894744043677	63376154.499844916	8
run	16	8	2.7005879911614814	115931766.3326089	6
extinction_state	1	9	2.732886767234621	113390123.00008033	6
competition	0	10	3.5373706199510773	88471878.83231632	6
		11	3.1381722281277398	76326978.50065081	3
		12	2.9997247979586796	33333939.500464812	3
		13	2.3978144468191376	32288327.25025398	2
		14	2.7347435542983582	39812389.00059264	8
		15	2.3816913350110744	124974755.78540584	6
		16	2.7562504473972758	37860908.2504845	7
		17	2.493908268677229	67311459.5005791	4
		18	2.5990264380991626	107421528.00100899	3
		19	3.247585723554078	128466858.69712639	2
		20	3.7250852022011074	114320190.5011197	5
		21	4.46828180847272	0	2
					0
