# Supplementary material for: The evolutionary maintenance of Lévy flight foraging
Source: PLoS Comput Biol. 2022 Jan 18;18(1):e1009490. doi: 10.1371/journal.pcbi.1009490 (PMC8797186; doi:10.1371/journal.pcbi.1009490)
Supplement: S1 Data — (ZIP) [file pcbi.1009490.s005.zip › S1_Data/evolutionary_data/POP10_1000K/10_025_50_1_0000125_1_1000000_run14]

last_generation	129	0	4.944882633872212	27371630.25032879	10	extinction	extinction
size_old_pop	0	1	5.22353539425817	13350557.999987343	4
standing_var	0.25	2	5.273832337950962	39743641.00059845	2
start_exp	5.0	3	5.2896903429420075	2360777.499820384	4
env_dim	1	4	4.883425115609507	19337979.500251714	1
move_cost	0.000125	5	4.97457942822196	16295737.500353903	3
lifespan	1000000	6	5.0786694254484335	26649336.250182334	5
speed	1	7	5.3648009459229655	45987406.50062108	4
run	14	8	4.932309964715637	24771785.83384953	2
extinction_state	1	9	4.883484719908504	60825833.50091105	3
competition	0	10	5.07067489144207	29510901.750385772	1
		11	5.0295807654290625	16480850.500164336	4
		12	5.556495632637219	34842571.90042193	1
		13	5.271811114186663	8562811.900203394	5
		14	5.287377123688383	34200261.50042027	5
		15	5.42346645680919	23862662.500194684	5
		16	5.4373457902460345	23353197.833682626	2
		17	5.482144083014196	26535586.50033138	3
		18	5.077227890184898	31713771.0002673	4
		19	4.849855013693933	62148761.0004542	4
		20	4.669644982706325	35034235.50050491	2
		21	4.16725129236174	13607392.000173185	2
		22	4.2494857207237775	25549172.000611935	4
		23	4.44515872719171	79047766.00118142	2
		24	4.428068664466897	33414699.00036186	2
		25	4.376329451964261	7776796.500210979	4
		26	4.730425981273283	12055924.833374409	2
		27	4.842753056414793	30822563.750243787	3
		28	4.990502964524841	17141584.50011973	4
		29	4.724690506315171	8494235.999910334	1
		30	4.7634215533718685	31807283.500170194	2
		31	4.537422006153884	16260331.833318422	2
		32	4.4517113505411245	43589081.83400077	3
		33	4.731818987949592	25454041.50057466	6
		34	5.383343863590714	16361112.500144808	1
		35	5.512561523237428	45454815.50037789	4
		36	5.313927970805322	18754083.21433086	1
		37	5.57156459236324	43239359.50042924	7
		38	5.944182980796562	55011191.16715319	4
		39	6.444241868979555	23428060.833807334	3
		40	6.401096910765349	24507149.166618038	3
		41	5.993951552536495	21971512.833862957	3
		42	6.149068710076008	59856526.50060763	3
		43	6.301278970635945	23908999.00058732	1
		44	6.5367562079940855	24862822.833874345	2
		45	6.444403342046678	14841957.500040017	3
		46	6.695758200138516	20493716.70019431	4
		47	6.491293435638056	23365829.25013672	5
		48	6.619266224086108	15030483.500234904	4
		49	5.9653531860213205	18964108.00003413	3
		50	5.971822048125105	40263898.50039334	4
		51	5.785402336855555	26957954.100410115	3
		52	5.725464723783621	20079657.833369594	5
		53	6.028067996505557	13700276.999999642	3
		54	5.8337924043818985	2157253.4998864243	2
		55	6.239092023649931	37027793.83386482	1
		56	6.21523183899366	48451726.00075567	3
		57	6.10308341911576	56347200.83367622	2
		58	5.982677990676335	12786809.100046385	3
		59	5.709098621375936	51511390.70058527	5
		60	5.813181062676333	40148292.83371074	5
		61	5.857585496129342	22814195.8335588	3
		62	5.772719731123432	88273720.50091656	3
		63	5.413766483253417	5342613.499996219	1
		64	5.407813018407593	16999147.50002486	3
		65	5.137743914356054	45014888.000450246	3
		66	4.937393104247294	5453691.499936521	2
		67	4.749575496448541	31207725.000695534	2
		68	4.540979215191259	15618913.16676306	2
		69	4.645484936364784	17516186.833374813	3
		70	4.6562980042631485	6494075.833257754	3
		71	4.441285673442911	25664915.50039135	6
		72	3.794081331142892	37621923.50099825	2
		73	3.6549788460771118	22579766.00013262	1
		74	3.4853933197868208	43511233.00022464	2
		75	3.587878260354264	24018856.500249807	2
		76	3.5188309772821333	29520253.50057502	3
		77	3.663504809626584	10323220.499817662	2
		78	3.3689466165972446	7017209.499820772	1
		79	3.401806179261579	31696410.50045551	1
		80	3.4377442690723514	5584853.500197313	3
		81	4.030569470206336	20339516.500280377	1
		82	3.7695597559638827	17538928.83335865	1
		83	3.9347605885118626	58163988.834159024	3
		84	4.174295645695553	32521090.500464916	3
		85	4.233209706858451	84248104.500622	3
		86	4.052871418233268	49143586.50065992	2
		87	3.9066688367323072	11300153.99994421	3
		88	3.589121095622829	5352365.999943291	2
		89	3.5755355538765365	16288200.166666621	2
		90	3.3825044550082977	4878709.500009909	3
		91	3.6791392439382973	17510770.500117403	2
		92	3.5084143413694044	11480000.250077311	2
		93	3.3857941280475736	31087285.500460215	4
		94	3.4128464677324346	8997404.000036297	2
		95	3.420480632137366	26359080.500244945	4
		96	3.4281226674651157	12766185.499768259	3
		97	3.174972799249365	8662747.499866964	1
		98	3.2617143098590256	18374562.000071023	4
		99	3.006956353077032	15832188.16692586	2
		100	2.8803531887265263	7625988.49990892	3
		101	2.661986039097901	23072104.50019726	3
		102	2.93922137865493	12851559.499959817	3
		103	2.724481294826791	20615567.833588835	3
		104	2.732505924364846	20223605.166723814	3
		105	2.6713147991112147	6304159.699896024	3
		106	2.5779680182823634	15649194.833242023	5
		107	2.578144498654542	18126436.750153996	3
		108	2.659120455647044	5328961.16660396	4
		109	2.564962643592689	9772402.833370166	3
		110	2.816790623597062	5859380.4998940565	6
		111	2.3892677070125705	11053001.499885479	2
		112	2.538829447067494	9665777.999864416	3
		113	2.2057957100296397	14249401.999775592	4
		114	2.293169542910997	7393507.249945028	2
		115	2.4828561700105913	22104883.10029185	4
		116	2.7499578881533884	22156975.500109944	5
		117	2.9789568290334767	22139304.5000435	4
		118	3.199220294743296	65839308.50100819	3
		119	3.330703057808276	7973913.83325933	3
		120	3.4530018529707305	2039189.9998905172	3
		121	3.3600146784079667	25204589.500234175	2
		122	3.5927129524184087	4964249.500116133	5
		123	3.691252813366755	15719470.750164783	1
		124	3.7552250599749284	15539469.499897312	4
		125	3.7634593824868956	4151914.499889576	2
		126	4.153545554799992	11572949.166679189	1
		127	3.869085408876387	45400108.500472814	3
		128	3.9182151280870463	30227733.50041075	2
		129	4.395172258191579	0	2
					0
