# Supplementary material for: The evolutionary maintenance of Lévy flight foraging
Source: PLoS Comput Biol. 2022 Jan 18;18(1):e1009490. doi: 10.1371/journal.pcbi.1009490 (PMC8797186; doi:10.1371/journal.pcbi.1009490)
Supplement: S1 Data — (ZIP) [file pcbi.1009490.s005.zip › S1_Data/evolutionary_data/POP10_1000K/10_025_50_1_0000125_1_1000000_run7]

last_generation	17	0	4.981005459879496	23130973.833825488	10	extinction	extinction
size_old_pop	0	1	5.078657946995978	37414584.50057698	3
standing_var	0.25	2	4.9150539071543875	4217690.999938643	4
start_exp	5.0	3	4.957817650488428	29069840.500307743	4
env_dim	1	4	4.76521800388577	22056561.000090294	6
move_cost	0.000125	5	5.023184254705436	4062802.1665314212	4
lifespan	1000000	6	5.0998654457502735	13147985.500064	3
speed	1	7	5.624547473380019	20681285.50031562	2
run	7	8	5.614088418136371	25567261.000393234	4
extinction_state	1	9	5.691387665361953	44584244.50064615	4
competition	0	10	5.578365238490269	12771614.214237383	1
		11	5.293398055312622	11294479.000044765	7
		12	4.817653225536944	8860313.500058886	2
		13	4.843341208657682	30950093.500587735	1
		14	4.992317495869129	12003569.833222458	3
		15	4.493040648668795	34515308.50060571	3
		16	4.28184144808137	32996371.50074132	2
		17	3.938735848737644	0	1
					0
