# Supplementary material for: The evolutionary maintenance of Lévy flight foraging
Source: PLoS Comput Biol. 2022 Jan 18;18(1):e1009490. doi: 10.1371/journal.pcbi.1009490 (PMC8797186; doi:10.1371/journal.pcbi.1009490)
Supplement: S1 Data — (ZIP) [file pcbi.1009490.s005.zip › S1_Data/evolutionary_data/POP10_1000K/10_025_10_0_00_1_1000000_run0]

last_generation	500	0	1.0521808874249508	55643736.7	10	3.939135098079578	39223920.0
size_old_pop	10	1	0.9879517713062814	58457682.2	10	3.4720504674273593	47199176.0
standing_var	0.25	2	1.092930006354987	56154449.7	10	1.6355648607124638	53557828.0
start_exp	1.0	3	1.1628985185815386	56598122.7	10	1.8173493091799864	55206491.0
env_dim	0	4	1.400212724529076	53302993.1	10	1.6697981911706266	60364928.0
move_cost	0.0	5	1.4924602301763525	54768262.6	10	2.202774549071995	63611399.0
lifespan	1000000	6	1.5994519124280764	58993516.2	10	1.3199437046868296	64461120.0
speed	1	7	1.7338354266700222	57196603.5	10	1.9119741178065606	68868938.0
run	0	8	1.7018956198744988	58106704.6	10	2.1790075516961576	69233566.0
extinction_state	0	9	1.6084139136717177	57994275.0	10	1.7764778462429174	73029933.0
competition	0	10	1.8859708859015263	59520007.7	10
		11	1.987353181852529	55585378.6	10
		12	1.7928180877327313	56618854.9	10
		13	1.641408749884863	58459668.0	10
		14	1.7611603824862954	58547478.0	10
		15	1.7380900229669696	58784059.5	10
		16	1.9911111378074338	62581201.6	10
		17	1.985714618945007	53678354.0	10
		18	1.9160167778406962	56304684.3	10
		19	2.06654213213072	56207947.5	10
		20	1.899951457864273	61782587.8	10
		21	2.077818571941017	64876225.5	10
		22	2.166297525579499	60914632.8	10
		23	2.0844197379961265	56307296.9	10
		24	2.2712016438958487	52696950.2	10
		25	2.4473620876574596	55437864.6	10
		26	2.5177299414403276	51685800.8	10
		27	2.2518331407459327	59048162.4	10
		28	2.330062959605846	55555323.6	10
		29	2.3602018049884412	56982503.3	10
		30	2.323731588474173	57489914.3	10
		31	2.346755849626013	56294380.7	10
		32	2.460893089243	62935526.1	10
		33	2.471917576784434	53342578.8	10
		34	2.3523368725438436	58390296.3	10
		35	2.3664866231804877	55078805.1	10
		36	2.1249395194737315	59149446.2	10
		37	2.002966121030875	55033000.2	10
		38	1.6333989934851725	56202939.4	10
		39	1.7171204479779534	54995627.9	10
		40	1.6849587208425447	56834165.0	10
		41	2.018876506029608	59036240.9	10
		42	1.9644557373519185	54298476.2	10
		43	1.8715094591018437	60730033.1	10
		44	2.0099120562241497	57948764.8	10
		45	2.074385998796154	58123949.0	10
		46	2.178570075579902	56354654.4	10
		47	1.8479631349840595	59808053.8	10
		48	1.7874419266176595	64007430.7	10
		49	1.9003454490937617	60542112.8	10
		50	1.9740766460982127	57870992.9	10
		51	1.8763294696233643	60866739.4	10
		52	1.9945869419516213	56563432.1	10
		53	1.8638081964995616	58329480.0	10
		54	1.6269746329606374	61315649.3	10
		55	1.7962305176769509	59986348.4	10
		56	1.9061242912609972	61484383.7	10
		57	1.7999502863571966	51018822.2	10
		58	1.7861959904105458	54743205.5	10
		59	1.482736154162202	54661307.9	10
		60	1.8263372748200044	58398094.7	10
		61	1.9895764318707019	58729626.9	10
		62	2.263463509378745	59293900.5	10
		63	2.1340125903484197	52618735.1	10
		64	1.9638396223102532	55248034.5	10
		65	2.1804665223578663	58205526.6	10
		66	2.0871628331749124	61375023.8	10
		67	2.237849279699673	58063420.5	10
		68	2.204092652763763	56375984.6	10
		69	2.01582227775042	61432274.3	10
		70	1.9309727274011315	58208800.7	10
		71	2.168618145005893	59980320.9	10
		72	1.8724470592873257	59702526.8	10
		73	1.6457646278317495	52473472.6	10
		74	1.7631224950488846	57929715.7	10
		75	2.1058942322118663	59242333.6	10
		76	1.9725263173909693	59371902.4	10
		77	2.299293818300273	56162520.7	10
		78	2.475176171153886	62072467.8	10
		79	2.357908284056984	53012513.9	10
		80	1.9159428525299753	57960255.2	10
		81	1.8255050628236336	58275569.1	10
		82	1.8818135662260045	60593474.4	10
		83	1.8464721261006276	59281661.5	10
		84	1.8297981414643723	57488762.8	10
		85	1.8708963833985597	58798740.8	10
		86	1.6008800292478145	54685922.0	10
		87	1.6923684696247903	62462494.0	10
		88	1.6430566719379402	56201040.4	10
		89	1.485642156416286	55280267.7	10
		90	1.4133978571853212	58684454.8	10
		91	1.561816196186166	57661094.1	10
		92	1.3988151590819728	56995224.1	10
		93	1.5307232773320303	56994405.8	10
		94	1.8636190720865238	57859091.7	10
		95	1.9722549106136182	56286733.7	10
		96	1.8610238898793063	56321107.3	10
		97	1.8383132199290528	57149803.3	10
		98	1.6789312389211826	59744961.5	10
		99	1.5772822167863902	59742999.5	10
		100	1.7751726179596894	59154559.9	10
		101	2.0846161722341674	58400002.5	10
		102	2.0377325257805574	61974004.5	10
		103	2.013985422838198	52044056.8	10
		104	1.8896572091261916	59823858.7	10
		105	1.802610477886266	60648911.2	10
		106	1.6311232112845093	61158862.5	10
		107	1.417257241854757	57662229.6	10
		108	1.2301648169425694	55116867.5	10
		109	1.4060442572838443	56417625.6	10
		110	1.5499308587601295	57238037.0	10
		111	1.4690627749144334	60412568.8	10
		112	1.795688267519464	59315558.3	10
		113	1.656898742714354	61787754.8	10
		114	1.835006245971675	60890382.3	10
		115	1.9803657014877227	61968896.4	10
		116	1.891313314718861	63263619.0	10
		117	2.027455690452394	55296998.3	10
		118	1.9831590429606685	54651710.7	10
		119	2.0471677650092834	66554106.6	10
		120	1.9897959386214807	57790452.4	10
		121	1.9797328852486433	59615061.8	10
		122	1.9141314245616043	56365962.5	10
		123	1.987153091555887	58648869.0	10
		124	1.9443872755894673	61972550.4	10
		125	1.7717447067922834	58315634.5	10
		126	1.8416421737754471	56934100.7	10
		127	2.0245172196356096	59599093.2	10
		128	2.1299350153814274	60869505.1	10
		129	2.1302322514834717	58589160.0	10
		130	1.8690027826143194	61355302.7	10
		131	2.2122321532942646	60870930.5	10
		132	2.007886901963329	62787880.0	10
		133	1.928288697852998	57537246.2	10
		134	1.9743912961965673	59230008.9	10
		135	2.1351256159185388	57998876.6	10
		136	1.9287145595274928	57621798.2	10
		137	1.6637218953979205	61955767.8	10
		138	1.5791055975125494	53208295.9	10
		139	1.6121130696816421	57118959.5	10
		140	1.5738398803773475	59972763.1	10
		141	1.9428531668048592	55317948.6	10
		142	1.5440071083547746	58745717.8	10
		143	1.6500776250030689	58669449.4	10
		144	1.7056837747119353	58943779.4	10
		145	1.6303571743006215	58831099.5	10
		146	1.6665282066701574	60583396.2	10
		147	1.8167180291908707	59938968.8	10
		148	1.8751912222825038	60115402.2	10
		149	2.001715146015774	59710342.0	10
		150	2.0302457750730736	59149221.0	10
		151	2.426311412359797	59046851.8	10
		152	2.311704864688741	60352115.6	10
		153	2.260176586708994	50348640.6	10
		154	2.3905011405191634	59381972.2	10
		155	2.0220956482082855	61142719.4	10
		156	2.028395919900324	60585108.9	10
		157	2.081338391929917	64166330.1	10
		158	2.075145040915165	56141455.0	10
		159	2.1423091328347734	59091410.9	10
		160	2.2032056454765714	60654923.9	10
		161	2.266114699427308	58249007.8	10
		162	2.3174867760355418	60757262.0	10
		163	2.466929314650831	60320757.2	10
		164	2.4180656074884395	53533809.1	10
		165	2.554658229410767	55224001.5	10
		166	2.219624868848796	54273892.6	10
		167	2.057468164090212	52550294.0	10
		168	1.8908359906645398	55050803.0	10
		169	1.8372213427383783	50898384.3	10
		170	2.4119933662831974	56085460.7	10
		171	2.07336246370065	54915664.3	10
		172	2.0381352823446	57578860.8	10
		173	2.056102999202869	56273185.4	10
		174	1.928972813777189	56634789.0	10
		175	2.076630916989236	62353805.4	10
		176	1.9326056271997345	64765795.3	10
		177	1.9150876896353126	62319937.9	10
		178	1.9042746458739384	64703908.6	10
		179	1.8729479180247743	57545659.4	10
		180	1.8744666711103282	67210406.2	10
		181	2.049685804029427	59242113.4	10
		182	2.188196578898864	59251776.1	10
		183	2.1991800969827886	52612167.1	10
		184	1.9446872310795467	55779164.2	10
		185	1.8121811858895147	55463759.8	10
		186	1.8557749251259388	55650195.9	10
		187	1.719910493008141	56019673.0	10
		188	1.8294953573817168	60138759.8	10
		189	1.842565695687321	61200600.4	10
		190	1.8413155143516158	54749368.1	10
		191	1.68714510713133	57290790.6	10
		192	1.8011313427928506	59944882.7	10
		193	1.6999148826348722	57841139.8	10
		194	1.6238223669059912	55373808.6	10
		195	1.6681728211450135	58382259.4	10
		196	1.7478650985299358	57488094.9	10
		197	1.9257808539433223	58180136.6	10
		198	1.6916392106852858	58967978.4	10
		199	1.857266783894941	61675310.3	10
		200	1.866891635469504	54542230.8	10
		201	1.8258213041403664	63776861.0	10
		202	1.6461522750820865	58813100.9	10
		203	1.709290929429105	61340268.3	10
		204	1.6448284961162831	61586954.9	10
		205	1.5896919016113922	60462985.8	10
		206	1.6755371109610806	58540733.8	10
		207	1.8425790926262522	58490033.7	10
		208	1.8113649969364025	53847842.1	10
		209	1.8053911826039968	54866387.4	10
		210	1.670955771211693	60461628.4	10
		211	1.8870548965349936	55257290.0	10
		212	2.0315422836503148	60467316.0	10
		213	2.373320895138293	56369818.9	10
		214	2.2156696946283176	66012632.7	10
		215	2.3642262554800957	52809714.1	10
		216	2.070976728611413	58030818.1	10
		217	1.792262842900803	53833331.0	10
		218	1.6563009725414564	58531994.2	10
		219	1.845735273506948	59385540.3	10
		220	1.76411688631999	60147556.8	10
		221	1.7301669529256956	54539836.4	10
		222	1.7705638809334967	59682588.4	10
		223	1.5935934857987806	54156649.5	10
		224	1.6376824287363525	60494240.5	10
		225	1.5575415457749242	60558809.8	10
		226	1.5788642137815974	53709927.8	10
		227	1.5099909066707968	58439221.1	10
		228	1.6133786035228106	56837207.3	10
		229	1.723813935025803	55464086.9	10
		230	1.7551770286229544	58176407.6	10
		231	1.6961429157443644	59816969.9	10
		232	1.7555905213093073	63387524.4	10
		233	1.8682126958157277	58114357.8	10
		234	1.8315798388106832	55915935.4	10
		235	1.9785033552633553	55580245.1	10
		236	1.7443690138098003	56840590.1	10
		237	1.7756622593715155	60554489.3	10
		238	1.8676537618529168	60360254.0	10
		239	1.8480219760788104	61632214.3	10
		240	1.8031343177436028	60707702.8	10
		241	1.7221512746236995	59042742.5	10
		242	1.7236806249290892	63358439.8	10
		243	1.6891448102189326	55454192.6	10
		244	1.761669317136371	56740326.5	10
		245	1.6529260913935182	60191121.2	10
		246	1.683729200345407	53029166.4	10
		247	1.5513274507644126	57840006.0	10
		248	2.113147561364734	59972138.8	10
		249	2.042592087650399	62581439.5	10
		250	1.9587992853110698	57101376.8	10
		251	1.81125568504383	58732700.3	10
		252	2.0667599942400514	59588468.1	10
		253	2.1757609750531053	58462254.0	10
		254	2.3141255816233457	59396351.1	10
		255	2.0749815511324354	57456382.2	10
		256	1.8480374419961776	59041222.9	10
		257	1.8407443152721534	52176739.1	10
		258	1.868939309058178	57939070.7	10
		259	1.8686537255437243	57824297.8	10
		260	1.693899805385452	57252453.6	10
		261	1.862978496202171	54444275.6	10
		262	2.037828465969484	56680199.4	10
		263	2.1241378982021883	57898221.9	10
		264	2.2929551906146783	58213640.9	10
		265	2.3858127732825265	54616266.4	10
		266	2.4382744771506824	63330678.7	10
		267	2.4804156191285096	58107804.9	10
		268	2.289731528142638	56984218.0	10
		269	2.1736357363425918	54895082.9	10
		270	2.1069465848747453	53888610.0	10
		271	1.910919345736448	58161888.5	10
		272	2.207104977257215	60245520.0	10
		273	2.2219326548217695	60765120.1	10
		274	2.2332869243566504	59298385.6	10
		275	2.1993536403294014	57919226.1	10
		276	2.223010965736051	55075695.0	10
		277	2.2565315191823623	55995073.0	10
		278	1.9306631973132162	58677513.9	10
		279	2.1084108408757176	61440905.6	10
		280	2.21202976336387	58229600.2	10
		281	2.2721021488887527	61557630.2	10
		282	2.05713067984974	60662452.6	10
		283	2.03291494761099	60058126.8	10
		284	2.0449424651961166	58033456.2	10
		285	2.2418250043296917	55987797.6	10
		286	2.3649040118598603	62416961.3	10
		287	2.482198162720434	66571204.4	10
		288	2.496292078628413	52926885.3	10
		289	2.119519386523728	60101069.0	10
		290	1.7795123729051476	59440184.4	10
		291	1.704613543251161	61442554.8	10
		292	1.8050383160504915	61274889.4	10
		293	1.895969287300776	59452721.8	10
		294	1.8031357796271184	61575256.9	10
		295	2.0634499438944554	56340472.3	10
		296	1.8576963638094568	60597717.9	10
		297	1.8961044060146057	58073800.1	10
		298	1.9867671795900428	54536357.2	10
		299	1.8197695396083322	65902003.2	10
		300	1.7341579676067997	57290259.7	10
		301	1.8528974353515388	60626032.9	10
		302	1.8478102355246935	62553363.0	10
		303	1.8407429344982504	58342105.4	10
		304	2.0831591291212486	59269635.7	10
		305	1.847337784912766	56403500.4	10
		306	2.1261147306633412	58629449.0	10
		307	2.0509937009529904	62916239.3	10
		308	2.071896810569048	55628242.5	10
		309	2.063534163671229	54741285.0	10
		310	1.7513317861735094	63023507.8	10
		311	1.8316744404777054	57886810.1	10
		312	1.9232432868811777	58834923.6	10
		313	1.860248065369286	59078032.2	10
		314	1.8434801119552553	56711334.2	10
		315	1.9240325242562495	55453396.7	10
		316	1.6610114483874834	57725987.8	10
		317	1.5576829244105237	57269859.4	10
		318	1.694829580656004	58698866.9	10
		319	1.7666458640611424	57123702.7	10
		320	1.7263356599177553	61215878.4	10
		321	2.0237372297442855	59071466.3	10
		322	2.024769013292091	60287938.7	10
		323	1.9227288503549365	58178762.5	10
		324	1.993778696481995	58134256.9	10
		325	2.0166372779868116	57544685.2	10
		326	1.787065888845699	60585312.7	10
		327	1.937472628224026	60571150.3	10
		328	1.9984361352145399	60313928.0	10
		329	1.875956631555648	58869005.1	10
		330	2.399260938731107	52814865.3	10
		331	2.146854367715359	58486307.8	10
		332	1.9690029968125156	58770452.9	10
		333	2.1393813527917813	57479397.8	10
		334	2.17456561603965	58377389.2	10
		335	2.052882504970251	54958321.7	10
		336	1.9525711983374001	60460332.1	10
		337	1.9822628821222126	57146308.3	10
		338	1.9900100230813091	64667062.6	10
		339	2.2373925317096877	56152747.2	10
		340	2.222897897625683	64346169.1	10
		341	2.13983677095697	53305407.5	10
		342	1.823349254146662	58254309.2	10
		343	1.7075835099756282	56941651.5	10
		344	1.2672999347325637	53531053.9	10
		345	1.2658624170905486	51805188.4	10
		346	1.6783385254041048	54398631.0	10
		347	1.6135947879813934	56567218.4	10
		348	1.6928992478344298	54488727.0	10
		349	1.820854601770175	63875682.9	10
		350	1.9225886266058076	61297308.7	10
		351	1.9037798774181447	63109321.9	10
		352	1.8991052098776122	58877378.5	10
		353	1.6771525020235234	51257195.4	10
		354	1.5245925473181783	52456892.4	10
		355	1.8847297303926567	62115121.6	10
		356	2.25459389093052	59753955.1	10
		357	2.2422111628785504	52997511.0	10
		358	2.2808770449136655	58940563.7	10
		359	2.3839774357325028	60666191.5	10
		360	2.4761866787668985	57942537.8	10
		361	2.4171988161853784	60097953.2	10
		362	2.1889626575636596	59969016.8	10
		363	2.4183411373566868	62799104.0	10
		364	2.271532886216245	53992238.0	10
		365	2.090361191714109	55995750.9	10
		366	1.9762955011711072	59090336.3	10
		367	1.95098368260147	58729999.7	10
		368	2.0091690966108233	53688902.4	10
		369	1.8570849907685396	58484234.5	10
		370	1.7864531789647011	62150369.6	10
		371	1.9305219571898948	58209199.4	10
		372	1.762066379736624	62378628.3	10
		373	1.90799766555625	62215521.3	10
		374	2.0817732784264855	57945712.0	10
		375	1.8724801822035313	55936909.4	10
		376	1.915129547951104	61292786.3	10
		377	1.9217059014355016	56363050.8	10
		378	1.8737219281027415	56960576.7	10
		379	1.9701445578026113	56673399.1	10
		380	1.967955790395911	61043486.7	10
		381	1.9623818735483578	58667158.2	10
		382	1.9226960736446475	60622076.7	10
		383	2.2388050341005803	60167150.4	10
		384	2.087995123555392	59236800.0	10
		385	2.219481067618301	54515315.8	10
		386	2.161589290421907	62491627.5	10
		387	2.1396337421019807	58752708.9	10
		388	2.027240093586037	60855138.0	10
		389	1.7782890517605359	54929080.0	10
		390	1.6802658939317248	58533619.2	10
		391	1.9703925768648822	58302615.8	10
		392	2.025667491450055	58282965.2	10
		393	2.1262529535908787	62761550.9	10
		394	1.9675905268509901	57731471.7	10
		395	1.9723361131258426	55326966.0	10
		396	1.9011294171804387	60954367.3	10
		397	1.9367254064768527	56370873.0	10
		398	1.8344810246926488	61653085.0	10
		399	2.03987570212722	54666364.4	10
		400	2.190823711410542	57972265.3	10
		401	2.3235616519886273	61419621.0	10
		402	2.2233423560971413	57251007.6	10
		403	2.5445138717408327	57065183.7	10
		404	2.8928913080441125	58084455.6	10
		405	2.8464386658102745	56089103.5	10
		406	2.6793349455736215	56307383.0	10
		407	2.1183042899318925	55705448.9	10
		408	2.087424963274396	54054263.8	10
		409	2.1061113543022616	59129332.4	10
		410	2.193915655097967	57668546.2	10
		411	2.269575049189552	59161136.2	10
		412	2.1680985938115445	64522602.9	10
		413	1.9872149039897455	52996032.9	10
		414	1.8934192387954312	57513324.3	10
		415	1.8674301784002616	62470930.7	10
		416	1.7700264498716436	57632577.0	10
		417	1.7667182962321555	57534012.2	10
		418	1.5425817794479664	61892606.9	10
		419	1.5506706062024294	58243498.7	10
		420	1.4991755018023742	55599515.2	10
		421	1.5045549588239806	58608343.7	10
		422	1.4289022584848443	57465415.5	10
		423	1.4498954992464685	61414937.4	10
		424	1.564036307159077	57865748.4	10
		425	1.7253187303478792	62612881.9	10
		426	1.7065439634236559	56156881.6	10
		427	1.709166663677398	60098505.6	10
		428	1.7579745671997018	56925179.4	10
		429	1.72681794245208	57919618.3	10
		430	1.8040681733386603	58225291.8	10
		431	1.4809442333221816	56184858.0	10
		432	1.6045730828221039	66154249.4	10
		433	1.7465391078960568	56025481.1	10
		434	1.7413393107769728	59339003.9	10
		435	1.5400873487167481	56482965.9	10
		436	1.4586122728798068	59884016.9	10
		437	1.7890438481773565	57765483.6	10
		438	1.582199001980949	58928841.5	10
		439	1.6336114478522699	62211704.9	10
		440	1.694863362651357	57339868.6	10
		441	1.8878649568274917	58546161.3	10
		442	2.0137621998828217	52406890.4	10
		443	1.866826302074036	59057842.7	10
		444	1.8944318592391098	66142136.2	10
		445	2.0327305346115607	58567260.2	10
		446	1.9223485880882822	64955573.2	10
		447	1.8547502416642463	60456565.7	10
		448	1.7264521155408161	61549249.2	10
		449	1.6114035213560505	58575676.7	10
		450	1.250414371292892	57597156.2	10
		451	1.227315881090521	56017310.3	10
		452	1.376053440994496	59182353.8	10
		453	1.637371792035077	63187447.2	10
		454	1.9663821708514493	62526347.7	10
		455	2.2140288716708056	57635224.2	10
		456	2.1785824988786304	62813578.7	10
		457	2.2245881933240295	58223105.2	10
		458	2.173789871542712	61184560.1	10
		459	2.2414444124418917	53545044.7	10
		460	1.9666319263519068	60187930.2	10
		461	2.032890652103911	57006731.6	10
		462	1.823529244207687	61567236.3	10
		463	1.8215920040449654	58909924.1	10
		464	2.021994351081131	61541031.1	10
		465	1.8753220194713254	59844469.9	10
		466	1.85520997680073	61242332.5	10
		467	2.1569943909827645	59240667.3	10
		468	2.032958573908926	59941796.7	10
		469	2.1264450534561643	57546087.7	10
		470	2.05214233483684	55509115.8	10
		471	2.114924913479759	63107944.5	10
		472	2.301167050191093	63359828.7	10
		473	2.3021323103103155	57088561.7	10
		474	2.186218980676146	61247399.6	10
		475	2.1601837717095096	60117669.3	10
		476	2.085082222753678	60887742.0	10
		477	2.0469377188285676	59871345.3	10
		478	2.0890260960985603	61116377.1	10
		479	1.718983277368221	59375804.1	10
		480	1.67362040892613	52868540.6	10
		481	1.6048851117396548	61474138.5	10
		482	1.8600565477366957	57305186.3	10
		483	1.8759234921624874	57312692.7	10
		484	1.8769664191977617	60619957.6	10
		485	1.9141598716210528	61482516.5	10
		486	1.7163820758596302	61921769.2	10
		487	1.9700025183727352	62689414.0	10
		488	1.970812031351641	61665050.6	10
		489	1.845686272035374	56761433.1	10
		490	1.9646787163466566	55645673.5	10
		491	2.1160363878166097	54505178.4	10
		492	2.092232136386262	56362076.2	10
		493	1.8297139980928105	59350685.7	10
		494	1.9667542778690443	65381115.4	10
		495	1.8491031886849254	62186226.6	10
		496	1.9445564782480023	59640655.2	10
		497	2.076164163655671	58469817.6	10
		498	2.5227781667170053	56995482.6	10
		499	2.192407569607447	59475729.9	10
		500	1.8811544908365772		10
