# Supplementary material for: The evolutionary maintenance of Lévy flight foraging
Source: PLoS Comput Biol. 2022 Jan 18;18(1):e1009490. doi: 10.1371/journal.pcbi.1009490 (PMC8797186; doi:10.1371/journal.pcbi.1009490)
Supplement: S1 Data — (ZIP) [file pcbi.1009490.s005.zip › S1_Data/evolutionary_data/POP10_1000K/10_05_10_3_00_1_1000000_run12]

last_generation	500	0	1.0322298904260752	70406080.1	10	2.096882057829233	10367501.0
size_old_pop	10	1	1.4885015629145688	93712512.5	10	0.8411183013085178	30019675.0
standing_var	0.5	2	1.399415799044021	59922789.5	10	0.6555150467409331	44393940.0
start_exp	1.0	3	1.325359227438644	61457042.0	10	1.6828106125475815	53713393.0
env_dim	3	4	1.352065245200348	101351019.1	10	2.3959113117584967	77738917.0
move_cost	0.0	5	1.9777130826033633	70726727.1	10	1.3128716227339028	98754495.0
lifespan	1000000	6	1.4991206384927638	82116941.4	10	1.580847172763063	105202098.0
speed	1	7	2.38907868108127	91916558.5	10	2.4186778769158734	113937461.0
run	12	8	2.320582057922972	71953098.77777778	8	1.6934882632330828	159054178.0
extinction_state	0	9	2.189215456356347	125880400.77777778	9	3.2780680886647318	241072986.0
competition	0	10	2.0847904711015395	82397087.0	9
		11	1.9638145005303858	56520324.5	9
		12	1.5635990922463952	82332670.3	8
		13	1.6301178828620422	91861061.6	10
		14	2.1875919369273564	99450214.5	10
		15	2.392425911240209	74767979.77777778	10
		16	2.7075982557440126	54000312.875	9
		17	3.1783851132870105	110511821.16666667	8
		18	2.7882620717875595	78292114.1111111	6
		19	1.9391666674764998	102399975.8	9
		20	1.7505070999274495	66081251.0	10
		21	1.8361671232147199	100991626.33333333	10
		22	2.6047043250353346	116169126.0	9
		23	2.6099226772451245	56797016.25	8
		24	2.5020780978374515	66577049.666666664	8
		25	1.8689002845242544	71909737.2	9
		26	2.020326938439188	78733183.25	10
		27	2.059918587165508	73115047.9	8
		28	2.0658058918836786	59843488.4	10
		29	1.8868294170971658	77740847.9	10
		30	1.9067584910590387	60568279.4	10
		31	2.1298514653123304	97775312.77777778	10
		32	1.9196077246825705	97789140.2	9
		33	2.1937296562515245	77515709.44444445	10
		34	2.421971595582372	41585728.88888889	9
		35	1.7914091293036811	64962076.2	9
		36	1.2492679127238824	114456017.1111111	10
		37	1.0037145938694185	58983418.9	9
		38	1.2760464074296227	48037584.0	10
		39	0.8966294424945602	70407776.4	10
		40	1.3963731154748522	54278207.0	10
		41	2.0076026702727447	61363570.125	10
		42	2.060304292112469	77133907.77777778	8
		43	1.8148062346593103	105885749.77777778	9
		44	2.6173919494727587	92670476.5	9
		45	2.1245317451298487	165724833.33333334	8
		46	2.6040098639750746	106299964.375	9
		47	2.345857104500396	91700543.2	8
		48	2.464094507736228	87646242.66666667	10
		49	2.6389865247162585	112805846.0	9
		50	2.601719734697806	114335614.25	8
		51	2.262527324654632	94235036.75	8
		52	2.9765992407258612	98637412.8	8
		53	1.7384074415967636	100905902.1	5
		54	2.1582991404264096	104952688.3	10
		55	1.861797098217148	38472800.5	10
		56	1.8924682282946672	72589345.44444445	10
		57	2.2574850357363205	110416957.1111111	9
		58	2.749784433186233	50018758.0	9
		59	1.766127635621526	70470221.1	5
		60	2.259367470592789	79943763.5	10
		61	1.9394762325734487	137221034.1	10
		62	2.8244588797269534	88703627.44444445	10
		63	2.4858584342911776	96701075.5	9
		64	2.2414135149638725	115217914.8	8
		65	2.6580192195177403	88598911.8888889	10
		66	2.8018221673046266	117776156.42857143	9
		67	2.6456607720418743	97479763.25	7
		68	2.73054013120288	127703881.125	8
		69	2.4860903218112154	56929171.875	8
		70	2.0929955812882644	76755055.8	8
		71	2.0552366163052165	93521316.66666667	10
		72	2.616752874590969	53151070.11111111	9
		73	1.974826747201218	68329440.6	9
		74	2.302415404904793	62816707.6	10
		75	2.3211724475851687	65211125.4	10
		76	2.0012692866746793	48598597.4	10
		77	2.0922490808249625	108833196.375	10
		78	2.054686231437513	68029974.55555555	8
		79	1.548038353824214	66250741.0	9
		80	1.4992302743712296	65207041.6	10
		81	1.5603606453713228	87802410.9	10
		82	1.784597360017468	63764157.8	10
		83	2.039959758566	129361836.55555555	10
		84	1.9852761547262492	72797249.2	9
		85	1.965530925362615	88726550.22222222	10
		86	1.8389283527586955	99406791.4	9
		87	1.6165302656448908	52885013.0	10
		88	1.5089877308905055	60480721.3	10
		89	1.336647601801538	73758342.4	10
		90	1.3024997834732448	51572507.7	10
		91	0.9286097897633463	80502419.7	10
		92	1.4866867900432728	61168434.2	10
		93	1.417927733591521	55409664.1	10
		94	1.632558335481192	93249942.1	10
		95	1.9261109521840858	105671382.22222222	10
		96	1.9521071543028228	93097373.77777778	9
		97	2.230728256206155	92592627.66666667	9
		98	2.1621911428629943	85006075.625	9
		99	2.4698809255340266	85158411.875	8
		100	1.869147546282316	102130052.8	8
		101	2.154885334209415	68160983.1111111	10
		102	1.8149454828502414	113462893.8	9
		103	2.108736937018216	64438918.8	10
		104	2.286237513183465	71950280.5	10
		105	2.0377679969920512	96114165.2	8
		106	2.357778893696442	89022454.1111111	10
		107	2.629664563999038	96429806.75	9
		108	2.6430047822687555	98416864.25	8
		109	2.430576940173661	91032379.25	8
		110	2.4767258743692055	71251314.0	8
		111	2.6851578965080702	67034921.71428572	10
		112	1.9637835732345803	73470075.6	7
		113	1.8226053496384307	97891018.7	10
		114	2.3674901648544933	91737734.0	10
		115	2.5436645227661225	116756488.0	10
		116	2.264438794111421	64133122.5	9
		117	2.1440411039556158	62775733.2	8
		118	2.1569480284224887	105861496.3	10
		119	2.2488461317271153	86425519.75	10
		120	1.7956676942668501	37511164.4	8
		121	1.597006408634787	96315525.0	10
		122	1.6289070763159572	59824355.0	9
		123	1.605465286606681	88664088.3	10
		124	2.129631452055216	119674166.6	10
		125	2.620505971424818	31810541.42857143	10
		126	2.2202411913716427	83000487.2	7
		127	2.2491395814397324	62930370.5	10
		128	2.4592588106395548	123785403.625	10
		129	3.734952976853301	98324311.8	8
		130	3.1400660835177048	99643130.28571428	5
		131	3.028108073511783	99323920.875	7
		132	2.331092399113483	81216093.44444445	8
		133	2.3253218079638667	81001770.8888889	9
		134	2.3058607134793982	94847358.14285715	9
		135	1.4779538606803448	70578083.7	7
		136	1.196102152422768	63192673.3	10
		137	0.8185571637432394	60551480.8	10
		138	1.0869677148700558	70901922.6	10
		139	1.75146893122217	81369315.5	10
		140	1.923092628626507	64463180.2	10
		141	2.491327626615808	63810806.625	10
		142	2.6927474748600386	107781947.1	8
		143	3.2361324474021833	81117518.0	10
		144	3.058211275932198	82680451.77777778	6
		145	2.8662649904329114	56740815.28571428	9
		146	2.9003783237256657	101880463.57142857	7
		147	2.3985192642858713	118762995.2	7
		148	2.5332410784570287	93706164.55555555	10
		149	2.532104523098643	98432191.55555555	9
		150	2.2443765594161498	82941317.57142857	9
		151	1.575203858667176	66048522.9	7
		152	2.0726863862375096	86387276.0	10
		153	2.525434379842752	92759249.875	10
		154	2.5594674647573266	130050552.75	8
		155	2.8297853674130757	105306361.0	8
		156	2.9848874998919985	66815403.5	7
		157	2.3797161331317462	100584376.125	8
		158	2.5040921605678577	108135905.71428572	8
		159	2.12356361598939	70838801.0	7
		160	1.8013659658891483	50257715.222222224	8
		161	1.4336700764579728	113304684.2	9
		162	1.530291273116863	49532007.0	10
		163	1.8207653364211094	115998524.0	8
		164	1.5661529103309817	59806399.8	10
		165	1.4370498525953448	51484303.375	10
		166	1.159928262914851	77904317.0	8
		167	1.4380456031052873	88665011.4	10
		168	1.3758305666246549	82704226.3	10
		169	1.4831984576092707	90260552.6	10
		170	2.070281874936027	67353203.33333333	10
		171	1.2929142591808882	70232028.5	9
		172	2.280308840960605	70853589.625	10
		173	3.355526405925242	58641106.428571425	8
		174	2.8616243205485277	74116913.0	7
		175	2.259659055900883	80534101.77777778	7
		176	2.2763128173562066	85209941.0	9
		177	3.525495441884781	50937764.571428575	8
		178	1.377164841931695	85388590.9	7
		179	1.9959349177415124	54613839.9	10
		180	2.157919470678423	75140105.6	10
		181	1.9290977752077658	126567296.5	10
		182	2.1928171043572426	101114494.75	10
		183	2.1832838924556746	90953784.625	8
		184	1.8858519540720526	78463422.875	8
		185	2.044194284810629	85175615.33333333	8
		186	1.9991749255046298	112242602.1111111	9
		187	1.892699865233551	143688229.1	9
		188	2.3018680965213765	58674198.571428575	10
		189	2.6664490324854007	86897625.71428572	7
		190	2.5428566662413687	61796913.125	7
		191	2.3578881336587583	85420984.8888889	8
		192	2.3437049667315035	42696287.55555555	9
		193	1.8428755374457624	54599226.6	9
		194	1.9687479570996094	89397981.5	10
		195	1.6502786583412932	66336996.0	10
		196	2.103245651600818	75675782.1	10
		197	2.2028780316755308	105683814.33333333	10
		198	2.1133155861571606	113152783.125	9
		199	1.881954086109961	85269343.55555555	8
		200	1.8605803293795085	90055872.5	9
		201	1.8719053162789876	64670298.88888889	10
		202	1.7533259857900867	104635930.0	9
		203	2.6721912868695568	62409970.333333336	10
		204	2.5090903384272902	77154771.22222222	9
		205	2.246044862043591	88368098.8888889	9
		206	1.948854745308105	73993436.9	9
		207	1.9896023297965115	59204145.88888889	10
		208	1.4663528016869678	77887791.8	9
		209	1.9729232361428128	101206522.5	10
		210	2.3884919869376096	94538391.71428572	10
		211	1.9522329492895723	54891401.7	7
		212	1.8806392702887813	44532357.3	10
		213	1.9435822480945326	120420014.0	10
		214	2.6443583882120167	71797313.28571428	8
		215	2.9803867840975045	68828287.33333333	7
		216	2.4556502448823947	131856194.5	6
		217	2.507777459488387	113037117.5	8
		218	2.985618204514803	41466658.666666664	8
		219	2.508878182363696	49429004.9	6
		220	2.105178358068717	118168265.0	10
		221	1.8948391154321993	64385965.333333336	9
		222	1.1515272705242627	127778439.2	9
		223	1.3557435029910845	118589820.9	10
		224	2.501574672363115	86684786.125	10
		225	2.4385042123376777	94231706.5	8
		226	2.6361515143168903	116862695.14285715	10
		227	2.6853823621546544	167629262.8888889	7
		228	2.847447221129576	55625328.28571428	9
		229	2.553682582898284	54951052.1	7
		230	2.3336061485244057	99581130.44444445	10
		231	2.7158898092866472	53204672.71428572	9
		232	2.2611585893409947	91225739.14285715	7
		233	1.841693980430159	72424068.9	7
		234	1.8275872530664974	66973571.0	10
		235	1.5344994209554552	96642577.5	10
		236	2.0977890319939285	57328736.4	10
		237	2.040470813698989	91991690.625	10
		238	1.9917222013201372	80501128.1111111	8
		239	2.144613190404626	119594828.77777778	9
		240	2.7097818824957884	73753967.71428572	9
		241	2.0580796657324347	89719587.7	7
		242	2.371200124923848	111035092.9	10
		243	2.6312157856551126	74590168.8888889	10
		244	2.244786127376387	56951988.7	9
		245	2.026981702578697	97137217.8	10
		246	1.9132486459004574	102302823.9	10
		247	1.586025158091926	55814764.1	10
		248	1.7918808343821482	66957229.1	10
		249	1.5436731463658824	82670883.0	10
		250	2.127077554747566	60675835.8	10
		251	1.676763275853585	55634631.7	10
		252	1.4324470102728388	75050444.0	10
		253	1.7648863594084383	63306783.7	10
		254	1.0268390428080143	52565238.9	10
		255	0.7772112957313245	56204787.0	10
		256	1.2987007749197141	79797705.7	10
		257	2.2932340743237076	59961557.11111111	10
		258	2.3427251286342137	50391988.25	9
		259	1.5215524719809514	69376791.5	8
		260	1.0893308134840503	80188080.8	10
		261	1.8202475864018601	41013133.0	10
		262	1.495179089771391	79039319.7	9
		263	1.298234237782831	68960411.0	10
		264	1.3590798734402632	61064779.4	9
		265	1.6765230242140485	104165989.5	10
		266	2.194044795470432	50771097.0	10
		267	2.43356492492956	97049212.3	9
		268	2.3396675829161566	78000524.0	10
		269	1.9887959303032723	102323004.5	9
		270	1.747342818884968	84404146.2	10
		271	1.8391639368205621	80568194.9	10
		272	2.155962237911311	97027256.5	10
		273	1.787358888779788	71452511.3	10
		274	1.9616796883409353	134173145.0	10
		275	2.2691323799865764	105132751.3	10
		276	2.4696396001494647	89924332.9	10
		277	2.3243380639712434	82804121.2	10
		278	2.537133793407049	89120372.0	10
		279	2.4797549768397125	131068738.8888889	10
		280	3.4113604206134327	111883904.6	9
		281	3.447083112079099	64816670.833333336	5
		282	2.360519627419039	70044140.6	6
		283	2.7263346766203687	125970037.875	10
		284	2.6443531524664996	110974691.77777778	8
		285	2.434980146539323	61319433.875	9
		286	2.281119841537292	53403549.88888889	8
		287	1.7237705284937253	81257923.5	9
		288	1.7989442306616958	76239661.4	10
		289	2.063151355622908	44418435.222222224	10
		290	2.0826731784771972	60246971.222222224	9
		291	2.2238763133939297	78402325.77777778	9
		292	1.948581802544259	91660402.77777778	9
		293	1.967709796296834	95103416.44444445	9
		294	1.7986717860384236	124186221.55555555	9
		295	1.5075473181955616	77598084.2	9
		296	1.4741454150683486	65816051.5	10
		297	2.0405081869370827	76870021.33333333	10
		298	1.8677607084901204	100451348.3	9
		299	1.7044270455414305	59549097.1	10
		300	2.1406131354790467	117443931.22222222	10
		301	2.254161343077654	98022065.3	9
		302	2.0873543370035854	54321110.666666664	10
		303	2.1278501013697237	97306656.6	9
		304	1.7386270586420705	73434750.0	10
		305	1.6255344577460584	69580237.2	10
		306	1.9428531439095846	68758179.1	10
		307	1.5881996626639843	55208682.8	10
		308	1.5338834551665532	64587174.9	10
		309	1.6056040412586365	31512809.8	10
		310	1.784598770766309	82572421.44444445	10
		311	1.4045742791267453	58084596.0	9
		312	1.8564165215248445	78117995.8888889	9
		313	2.514523028683848	66520642.28571428	9
		314	2.0642492788629094	75312854.2	7
		315	2.6620699467331916	78916573.55555555	10
		316	2.230941605673565	111080858.5	9
		317	2.344761269129446	86681276.44444445	10
		318	2.20672084149878	69643752.66666667	9
		319	1.4280405464137462	57034596.11111111	9
		320	1.2128299309948907	79264203.3	9
		321	1.3414800752102742	47178718.0	10
		322	1.3629851067139678	61592117.3	10
		323	1.5195106007126065	62915289.7	10
		324	2.07317678735906	96471633.5	10
		325	2.1813963679555974	102556109.77777778	10
		326	2.647015707533242	90908261.33333333	9
		327	1.8183326783198588	82051017.7	6
		328	1.9497794937416242	120687443.1	10
		329	1.8747280196814635	63549389.3	10
		330	1.81870408789514	65242986.6	10
		331	2.3709169139712345	95945022.875	10
		332	2.148327822763074	73338745.1	8
		333	2.0014952454180777	104787730.6	10
		334	2.0576452566508503	86181951.6	10
		335	2.4208546779287317	68713164.3	10
		336	2.263302341245813	84004638.6	10
		337	2.2815657152467947	96338197.33333333	10
		338	2.1084117718615105	116572175.1111111	9
		339	1.8500064644115362	102493271.5	9
		340	2.0737394020620252	86184806.2	10
		341	1.866691432871999	103242251.6	10
		342	2.0551936400561877	57684917.666666664	10
		343	1.890344010478953	85650297.5	9
		344	2.0714964052816764	76491517.33333333	10
		345	1.915823715211546	104699425.5	9
		346	2.325378209518429	103277162.125	10
		347	1.7222183987685777	90224509.5	8
		348	1.687964738450497	100123430.6	10
		349	1.7396235364498167	97845713.6	10
		350	1.7584855864864004	76648707.0	10
		351	2.112555322644913	58150576.55555555	9
		352	1.702896502768326	89989850.4	9
		353	1.977910067758056	63698513.3	10
		354	2.026262634708033	86200845.9	10
		355	2.3150434676738234	78294847.1111111	10
		356	2.4790345604888344	88364807.25	9
		357	2.4129760466547445	63337583.666666664	8
		358	2.8071440440371918	79442241.25	9
		359	2.720158826360012	78993721.625	8
		360	2.3254649383510317	85694234.77777778	8
		361	2.054472082957713	76380309.9	9
		362	2.1827211576927477	76467443.0	10
		363	2.2189851516474866	105900561.55555555	10
		364	2.361532881849235	115613609.625	9
		365	2.0549645241047516	70931237.3	8
		366	1.6545893355142323	77563326.2	10
		367	1.8107002137463517	74441256.5	10
		368	1.9775096884803507	78281730.125	10
		369	2.055352149333845	100196232.6	8
		370	2.1756374378539527	75313320.0	10
		371	2.1408880387539564	87826662.8	9
		372	2.0891970632255314	62969423.5	10
		373	2.1173351208529807	104510713.66666667	10
		374	2.0298286540298918	71624947.77777778	9
		375	1.9778136564805426	99070512.0	9
		376	1.3540957244253555	86868869.7	9
		377	1.8579100781676328	75328139.66666667	10
		378	2.298910241010534	93561156.3	9
		379	2.0098322892270497	58174496.5	10
		380	1.786389307530267	106922851.6	8
		381	2.19314786304785	89669792.9	10
		382	2.0017316061621004	63600736.333333336	10
		383	2.1292390080063934	79765710.6	9
		384	2.370839829997485	45544263.3	10
		385	2.191221408229475	100951289.0	10
		386	1.812273662672221	77226413.7	10
		387	1.428654082998396	87711656.6	10
		388	1.9438308137972242	82026361.7	10
		389	2.1972389728150823	122239269.5	10
		390	2.4920255624385934	125034614.55555555	10
		391	2.2852063578342037	53248210.222222224	9
		392	2.1374528394059134	48565874.88888889	9
		393	1.9600136084942914	113783955.77777778	9
		394	1.9377464047916297	90709592.55555555	9
		395	1.751520529120595	54291767.9	9
		396	2.07786360570012	123426451.22222222	10
		397	2.0291990814515444	81468413.5	9
		398	1.730421042976348	80163978.4	10
		399	1.8862184786781153	103261149.5	10
		400	2.42557415502612	98303642.25	10
		401	2.0583333771854644	105588787.0	8
		402	1.8397971422911543	82873015.8	9
		403	1.6618377873453725	96757008.9	10
		404	2.1969094629348858	78287001.0	10
		405	1.980718344687022	86888885.7	10
		406	2.162087374664755	70727422.55555555	10
		407	2.201794011703896	82202293.0	9
		408	2.2712954429487997	58828228.1	9
		409	1.9365827223697347	79593100.6	10
		410	2.1569827492062363	82477846.77777778	10
		411	1.621216625040963	77932919.6	9
		412	1.6500123828729847	89745624.2	10
		413	2.1474859264177852	109128568.2	10
		414	2.2439800629068736	104211031.6	10
		415	2.4309984609170963	67726799.125	10
		416	2.0728612265296213	44961738.28571428	8
		417	0.9231792022590722	62484565.9	7
		418	1.1517868961528854	51829134.2	10
		419	1.5341367366804508	65972224.1	10
		420	1.234051770694372	69442830.3	10
		421	1.7588070333702763	96210190.44444445	10
		422	1.5134279470594014	66529359.7	9
		423	1.3890197614015727	70523725.5	10
		424	1.1089288168343652	59488062.6	10
		425	1.2263864247168488	52477168.8	10
		426	1.4695580785309454	68624917.6	10
		427	1.3665947247163284	75581566.8	10
		428	1.5841038050583673	110009294.5	10
		429	1.7013725335299426	67247223.3	10
		430	1.8737110073166907	103956410.6	10
		431	2.0351750842353256	62226508.9	10
		432	2.244159030868533	91114664.77777778	10
		433	2.2899139201374927	84514282.33333333	9
		434	1.8923878692826883	76454621.55555555	9
		435	2.506680409663134	88385872.44444445	9
		436	2.0812972935701604	69511716.1	9
		437	2.1207926887409263	108372272.8	10
		438	2.3734815738358543	61991771.666666664	10
		439	2.0643887357973534	68190934.7	9
		440	1.8470744504171221	77298102.6	10
		441	1.4615794475891724	67669016.0	10
		442	1.427804330796243	62952868.6	10
		443	1.8882094006292978	91812576.22222222	10
		444	1.7715422667635488	65835077.11111111	9
		445	1.6059818483917028	64218140.44444445	9
		446	1.8719318812950274	64482323.44444445	9
		447	1.391819155022043	82040376.22222222	9
		448	1.4988225715964196	88605731.9	9
		449	1.7274114247144223	80127593.0	10
		450	1.9910706615663485	94468364.33333333	10
		451	2.2361181444569525	54818523.0	9
		452	1.3809321302513626	69607239.5	8
		453	1.6657419627331815	45075353.8	10
		454	1.5036574363965716	67138884.0	10
		455	1.4059131044457334	39248472.777777776	9
		456	0.9576076793626396	70256620.7	9
		457	1.1611282268284722	87177631.66666667	10
		458	1.6285704324942791	72288723.9	9
		459	1.3980062542912834	117530160.1111111	10
		460	1.8983093815597711	66676259.0	9
		461	2.062367475022629	105714884.8	10
		462	2.412267418107937	102254405.66666667	10
		463	3.568129227994833	41054619.428571425	9
		464	3.172471269875867	79612155.33333333	7
		465	3.006824400743338	78672495.85714285	9
		466	1.9269656089107905	69889725.7	7
		467	1.502427926223055	51886332.0	10
		468	1.2685231394331553	75992388.1	10
		469	1.321503659416083	48727926.1	10
		470	1.8278475817101196	55466303.0	10
		471	1.576838965550103	52431946.0	9
		472	1.730382444024808	71028360.0	10
		473	1.5104306391995983	84423144.22222222	10
		474	1.6591075241925979	102916246.1	9
		475	1.9471162874042676	67996947.66666667	10
		476	1.5774681635145007	58237170.4	9
		477	1.7644257538493477	81380786.3	10
		478	1.665513167445141	80566353.0	10
		479	2.1741066893615044	117042064.2	10
		480	2.612798391825796	101111271.66666667	10
		481	3.1083753125677385	74655852.2	9
		482	2.3008643346535704	101258652.77777778	5
		483	2.1356712405054323	88516900.1111111	9
		484	1.9732189088354155	89075181.3	9
		485	2.2144563894917004	107318958.25	10
		486	2.3049337817845226	47131909.0	8
		487	2.0071221442190277	132445513.2	8
		488	2.248619670786531	109392985.44444445	10
		489	2.517052512113096	121263495.625	9
		490	2.1491434177398774	86228055.44444445	8
		491	2.2393493719588613	124062871.55555555	9
		492	2.5369913485847597	121027559.7	9
		493	2.987886020239962	112965573.75	10
		494	3.0426139789262594	104421520.42857143	8
		495	2.6866768966531436	118673814.4	7
		496	3.159298835390762	93926562.71428572	10
		497	3.091528134473641	41526064.666666664	7
		498	2.152646732890253	108963016.375	6
		499	1.7956190354495416	93425464.4	8
		500	1.9779567482726368		10
