# Supplementary material for: The evolutionary maintenance of Lévy flight foraging
Source: PLoS Comput Biol. 2022 Jan 18;18(1):e1009490. doi: 10.1371/journal.pcbi.1009490 (PMC8797186; doi:10.1371/journal.pcbi.1009490)
Supplement: S1 Data — (ZIP) [file pcbi.1009490.s005.zip › S1_Data/evolutionary_data/POP10_1000K/10_025_10_0_0000125_1_1000000_run3]

last_generation	63	0	1.102676168930387	4149029.9999473835	10	extinction	extinction
size_old_pop	0	1	1.3043687189641924	8975327.499999495	2
standing_var	0.25	2	1.2385078894732158	1696097.500012793	2
start_exp	1.0	3	1.4642254446127876	5998005.4998948695	2
env_dim	0	4	1.5043546503657153	2606013.999999239	4
move_cost	0.000125	5	1.5284717929275253	4770442.4999776585	2
lifespan	1000000	6	1.6602105411488235	10471223.999917109	4
speed	1	7	1.5000598385006771	6970875.499947231	4
run	3	8	1.6170460315578719	3236695.999915041	6
extinction_state	1	9	1.3693802396866994	4231530.499974094	2
competition	0	10	1.1480861353431335	4774065.999934174	1
		11	0.9229228358030573	1889318.000020971	2
		12	1.2450152703484483	5355220.166563741	2
		13	1.4302778263507672	7739747.83324841	3
		14	1.5993307614753116	5304883.499937029	3
		15	1.684533232631783	5133416.699957705	3
		16	1.7291856070704974	5759595.74991901	5
		17	1.9154641344700045	4241682.999962426	4
		18	1.8483443559868697	8434634.999857225	4
		19	2.2033361375017004	7380721.7499199845	2
		20	2.0969008711685344	3148964.999999516	4
		21	2.1794771338797303	8166874.4998739	2
		22	1.8672404333053731	8707440.749881234	3
		23	1.885407069114073	9868731.499869164	4
		24	1.7005675424573845	4501620.499941567	5
		25	1.7037658185814635	4804826.50003603	6
		26	1.8253642660353833	7558165.999915944	1
		27	2.101819022784355	5174517.499940341	4
		28	2.1787626433301535	7112323.499951124	5
		29	2.310275169270686	6739166.166600435	3
		30	2.4130892117199805	6413451.499992102	3
		31	2.1988983963230013	3950934.899971012	3
		32	2.3525591899172693	7864912.749879295	5
		33	2.3242445532159577	4902212.899943258	4
		34	2.4446784376250976	5160545.4999254085	5
		35	2.2953122906797185	8299185.166612557	2
		36	2.256211537727538	5549545.49997153	3
		37	2.2963534053352626	8631889.299863461	6
		38	2.312296938556857	7971788.833237909	5
		39	2.1492635741851314	9427461.499869028	3
		40	1.9473790541665494	7799062.499925556	3
		41	1.9233097746936578	3233240.9999590446	5
		42	2.1752840080111695	16913158.99994631	4
		43	2.298397948592535	8373144.999879911	4
		44	2.3488703042923014	6941131.749917818	2
		45	2.2984745219522837	3749819.4999842513	4
		46	1.999321477293466	4773306.666637774	3
		47	2.008664720649347	3566223.4999339925	6
		48	2.107671071914868	4240137.249936935	1
		49	2.263647977454325	6940494.249957578	4
		50	2.1007790849124577	8034203.899882441	4
		51	2.2598458344862795	7657894.249910555	5
		52	2.081188069499514	7493435.999948161	4
		53	2.036167572493415	6796446.249900928	4
		54	2.6544064597343695	7791631.700042513	4
		55	2.969126851270599	25164709.499943417	5
		56	3.640385029449552	4752947.499969744	1
		57	3.461120940715701	6619328.4999802755	1
		58	3.370372366250435	3435724.4999501365	1
		59	3.3416034771959837	4560196.999950913	1
		60	3.1994620882115887	1267369.5000113938	2
		61	3.086715453174778	6118232.9999263715	1
		62	2.86419834950674	12188546.24996546	2
		63	3.382314165143373	0	4
					0
