# Supplementary material for: The evolutionary maintenance of Lévy flight foraging
Source: PLoS Comput Biol. 2022 Jan 18;18(1):e1009490. doi: 10.1371/journal.pcbi.1009490 (PMC8797186; doi:10.1371/journal.pcbi.1009490)
Supplement: S1 Data — (ZIP) [file pcbi.1009490.s005.zip › S1_Data/evolutionary_data/POP10_1000K/10_025_50_2_0000125_1_1000000_run13]

last_generation	37	0	5.033026241568498	77450537.83342816	10	extinction	extinction
size_old_pop	0	1	4.94496044591641	321567815.49265003	3
standing_var	0.25	2	5.377742510777283	98073752.7488642	2
start_exp	5.0	3	5.5433642955741345	66492750.500825204	4
env_dim	2	4	5.391008003187016	96525405.83223493	3
move_cost	0.000125	5	5.61381255888037	49674989.00090124	3
lifespan	1000000	6	5.116997553831804	77809254.16734092	2
speed	1	7	4.911636124527197	231484517.49582747	3
run	13	8	4.994820067394068	79508718.50026284	2
extinction_state	1	9	4.960985762856998	196699617.1655601	2
competition	0	10	5.1618243020623735	180165085.83034405	3
		11	5.075118109032586	86018581.50100078	3
		12	4.976421769859707	281139929.4953268	1
		13	5.352745699127707	85176778.83384196	1
		14	5.774091752445437	141457791.00024733	3
		15	5.841098596598202	152992494.16602987	2
		16	5.97644091180637	106884119.24997085	3
		17	5.5467351337347885	105243423.74886574	4
		18	5.533590019741256	121437230.29959133	4
		19	5.549356657610258	134419216.74931246	5
		20	5.8309054849008195	43948290.00072265	4
		21	5.455652052117637	24473509.5006703	2
		22	5.59824170049748	142362225.16506687	1
		23	5.799775580799176	469941922.49730444	3
		24	5.576471455536342	225776948.24643323	1
		25	5.629834266220607	32943263.83387285	4
		26	5.738324709615763	134346504.3327295	3
		27	5.673493026837294	169623328.49884143	6
		28	5.423525843084623	130902725.09914248	3
		29	5.466222029623638	64602415.50103018	5
		30	5.466356390734302	34425314.5010112	4
		31	5.199014046114526	243068036.49970835	2
		32	5.2618063648572075	100178883.10064933	1
		33	5.285660843679989	64850691.00083698	5
		34	5.494322311031166	76981123.10059534	2
		35	5.396278461509821	65116373.69983921	5
		36	5.2487961004568175	136577077.4981153	5
		37	5.665670401662345	0	3
					0
