# Supplementary material for: The evolutionary maintenance of Lévy flight foraging
Source: PLoS Comput Biol. 2022 Jan 18;18(1):e1009490. doi: 10.1371/journal.pcbi.1009490 (PMC8797186; doi:10.1371/journal.pcbi.1009490)
Supplement: S1 Data — (ZIP) [file pcbi.1009490.s005.zip › S1_Data/evolutionary_data/POP10_1000K/10_025_10_2_00_1_1000000_run0]

last_generation	500	0	1.1238018728138996	51059880.0	10	2.614658574322696	635462.0
size_old_pop	10	1	1.057281883635072	53182317.8	10	2.4713168952379463	25665247.0
standing_var	0.25	2	1.1546827691293058	64048552.1	10	2.1306256069076097	36423922.0
start_exp	1.0	3	1.1807908466984505	67115550.9	10	1.8206503374619276	37453320.0
env_dim	2	4	1.2809309003088194	53085349.3	10	1.4204121875056306	63752894.0
move_cost	0.0	5	1.158591991485229	75707771.1	10	1.547692371814956	74905365.0
lifespan	1000000	6	1.2225341711518163	55961779.7	10	2.112022401884824	88679998.0
speed	1	7	1.0252324751373207	53852317.4	10	2.134507852538516	88883457.0
run	0	8	1.2075064758875784	59613763.7	10	2.1884707290047944	109558747.0
extinction_state	0	9	1.4351684354169933	69372894.9	10	2.007562448355818	145408066.0
competition	0	10	1.5070619073745135	56135370.0	10
		11	1.907869143358517	59955296.5	10
		12	2.0496328348696378	97459882.8	10
		13	2.0856687146389907	76504197.4	10
		14	2.3363219809902964	78920547.2	10
		15	2.3416550132902927	63468777.5	10
		16	2.586962855896717	60734936.9	10
		17	2.6260148715312583	60604717.666666664	10
		18	2.4886701734068093	98405771.5	9
		19	2.415286069211701	70986046.66666667	8
		20	2.1027943773290523	80145677.33333333	9
		21	2.460959793707557	115751138.8888889	9
		22	2.6194498495363936	61775671.5	9
		23	2.5694083641504224	78739815.77777778	10
		24	2.345470665182593	76599677.375	9
		25	1.888049217462331	74615249.3	8
		26	1.9987139855113996	66765932.1	10
		27	1.7941278053695089	104322456.4	10
		28	1.9730326551289514	69284768.6	10
		29	1.984045958268841	65231104.0	10
		30	1.9099822140253788	80645331.6	10
		31	2.0364501148488388	68281321.6	10
		32	1.8625105478298636	60677427.3	10
		33	2.0414770083249882	69181465.4	10
		34	2.159355254326401	81708768.1	10
		35	2.162256471439023	66567982.8	10
		36	2.1335952344683324	91397508.9	10
		37	2.0063731298815797	73068457.1	10
		38	1.8844106444691189	68535916.7	10
		39	2.0773854313728983	89111968.4	10
		40	2.4315647394116278	80540359.8	10
		41	2.575675323710005	68414398.0	10
		42	2.3366405114205575	69952530.0	10
		43	2.5063341029357513	72653876.77777778	10
		44	2.548343485808528	72488305.0	9
		45	2.324865336091698	57699280.5	10
		46	2.3530445982809916	59227501.0	10
		47	2.043907815012179	74477544.0	9
		48	2.282780419480857	72371929.2	10
		49	2.368277355726037	28877830.5	10
		50	1.894538883006576	86706601.55555555	8
		51	2.4701513526826586	62248710.375	9
		52	1.6481407787355136	59585190.7	8
		53	1.7847707193816025	115370239.9	10
		54	1.8544319707414139	84544981.2	10
		55	1.7691942502922342	78569161.6	10
		56	1.832075738833339	72039083.3	10
		57	2.2794369750842827	77528747.3	10
		58	2.3369810281862136	72913745.4	10
		59	2.4702330810937054	71271322.5	10
		60	2.4358659650490493	89736739.25	10
		61	2.49600272705584	38280825.9	8
		62	2.44147707896869	71278372.33333333	10
		63	2.1416645132275933	70576208.22222222	9
		64	1.8431360497415212	78818930.7	9
		65	1.8067656042645766	65903901.5	10
		66	1.7869879791952161	99719694.6	10
		67	1.7321572056009065	70348325.5	10
		68	1.7988614051009304	68434422.0	10
		69	1.7880302377385129	66524544.2	10
		70	1.812450472543457	65634204.3	10
		71	1.8908812746486459	69371465.6	10
		72	2.0186982751829547	81355933.7	10
		73	2.361833920678033	93386600.5	10
		74	2.32110333766728	93824045.7	10
		75	2.2431497828720284	78633223.5	10
		76	2.297022608998885	66533333.0	10
		77	2.098785446226204	77414881.8	10
		78	1.9071166456274962	83962811.3	10
		79	1.902638013280027	66818586.5	10
		80	1.8248966509521634	90665898.2	10
		81	1.6501747094477632	76949573.3	10
		82	1.7805043332030785	67363767.4	10
		83	1.786886707549297	77217082.7	10
		84	1.9298081548986095	63674299.1	10
		85	2.121064642775776	92966460.8	10
		86	2.392693024804508	83184160.25	10
		87	2.3842139070773327	59719382.0	8
		88	1.765560220744414	68561864.3	9
		89	2.045799402747649	65636951.6	10
		90	1.8046154412607642	83412097.0	10
		91	2.1409017914707613	79347867.6	10
		92	2.3042364429627344	77540643.9	10
		93	2.421879190023763	76355682.75	10
		94	2.0705618841213984	58556311.8	8
		95	1.9887529857587332	77527575.2	10
		96	2.151614648916298	68833884.0	10
		97	2.16873940202838	80644120.4	10
		98	2.0776345855780916	89644749.9	10
		99	2.05827753960923	56994750.8	10
		100	1.9089546155470374	81557025.4	10
		101	1.7183302226029276	58182834.7	10
		102	1.796628825153937	59924094.1	10
		103	1.9130795931447602	60757246.6	10
		104	1.7562116801832595	62549917.8	10
		105	1.991384780348439	82725188.66666667	10
		106	1.8228291564138495	91003109.8	9
		107	1.8435150300227292	62289956.9	10
		108	1.944128054642095	81380791.5	10
		109	1.9697324401808172	68370432.4	10
		110	1.771607977679689	84480629.4	10
		111	2.1638841147637025	79172908.4	10
		112	2.109091660699903	87798805.4	10
		113	2.5040767240759307	69636403.0	10
		114	2.689107861427491	63139480.1	10
		115	2.248542214287632	65928268.8	10
		116	2.1054317523546695	102548347.2	10
		117	2.207806561092304	81835991.1	10
		118	1.9620157913425793	71869328.6	10
		119	2.0735868497574392	82305346.8888889	10
		120	2.4510177350137745	51803468.0	9
		121	2.5640745606324975	65195837.222222224	10
		122	2.241026352414909	91601636.0	9
		123	2.440129205838047	103642561.8888889	10
		124	2.5664975240353867	77170969.0	9
		125	2.7033947849993725	70137488.28571428	8
		126	2.528838462548083	115547793.44444445	7
		127	2.5185562482574353	67770424.7	9
		128	2.376282800140543	71681540.0	10
		129	2.294294007168525	87169191.4	10
		130	2.1217425322539514	72923177.5	10
		131	1.9912309118316256	49554079.7	10
		132	1.7533202733781708	65474944.5	10
		133	1.8554608666936399	67830380.1	10
		134	1.7994822010662106	82096722.6	10
		135	1.9571937942529185	49902925.8	10
		136	2.0672538249495727	82678845.8	10
		137	1.9667687433429442	86896758.7	10
		138	2.11793885693525	64558690.7	10
		139	2.003180436787079	72932201.1	10
		140	2.0403732968179837	84778976.3	10
		141	2.0771614741643747	65752337.7	10
		142	1.9853709575912362	75753398.2	10
		143	1.9043388676389341	73335551.8	10
		144	1.983527020538179	60818523.3	10
		145	2.0165036149625193	83941330.5	10
		146	2.1752673217547533	86191221.22222222	10
		147	1.9770001522265717	83833496.3	9
		148	2.279730361012227	71078250.9	10
		149	2.120754101008368	72297415.7	10
		150	2.124764673796922	64449048.6	10
		151	2.232284725908459	102898522.5	10
		152	2.7807023833943325	100505997.44444445	10
		153	3.373984057637731	47422963.28571428	9
		154	2.8711147479956662	108170635.1	7
		155	3.2272685442652387	45430997.5	10
		156	2.2172230301245777	73079047.5	6
		157	2.0765750587328826	65506067.3	10
		158	1.9431993371836622	74937198.5	10
		159	2.0522588463426716	54741117.0	10
		160	2.065971203269961	72887979.1	10
		161	2.033683429992221	117470928.2	10
		162	2.2028203003278577	58391179.0	10
		163	1.9936377212708911	68707750.2	10
		164	2.1222190562673253	112073318.9	10
		165	2.2082245985587403	50299001.8	10
		166	2.026034258953227	76539663.4	10
		167	2.1102713180044046	68301621.2	10
		168	1.855896040374596	57089511.4	10
		169	2.048070817585368	73462444.2	10
		170	2.0855393349229767	72321383.2	10
		171	2.176514427048778	50063339.5	10
		172	1.9257336816402588	73301945.6	10
		173	1.9070283623819861	119118782.3	10
		174	2.0096312548362465	82785279.3	10
		175	2.1495570464807523	71167784.1	10
		176	2.1100589402449073	90011615.3	10
		177	2.187027731918782	76350703.4	10
		178	2.1807754871488503	81471127.9	10
		179	2.2370449121236105	91406701.0	10
		180	2.2688227651331205	62680057.666666664	10
		181	2.180193245175018	65153634.1	9
		182	2.290185251120309	82939635.0	10
		183	2.402717029152781	80703274.7	10
		184	2.4022974243579607	64274705.5	10
		185	2.4962641075242247	86714913.8	10
		186	2.3634019701579687	57077501.3	10
		187	2.59369709933616	60906730.0	10
		188	2.523742225008804	74923157.3	10
		189	2.7045504928096613	105352848.66666667	10
		190	2.497381911973362	94766174.9	9
		191	3.0703428311475607	41136827.0	10
		192	3.2181278950464205	66289088.5	6
		193	3.316123025989964	27769596.8	8
		194	3.1408091529106263	108699945.0	10
		195	2.7564818403723965	87771385.28571428	7
		196	2.6324119798411676	80108613.3	7
		197	2.4981177143164324	56125014.0	10
		198	2.384892610048575	76623903.4	10
		199	2.547571234183767	84500240.55555555	10
		200	2.431976558529109	78159238.33333333	9
		201	2.2695126810277273	83647677.5	9
		202	2.216141229456174	64329135.0	10
		203	2.096643077621592	98297271.4	9
		204	2.2868919442428663	92447056.3	10
		205	2.4686828368260865	62084584.222222224	10
		206	2.3207077753535583	88642358.77777778	9
		207	1.9923747285961535	89381961.3	9
		208	2.032146034206271	60315593.0	10
		209	2.0525607560177535	76776300.2	10
		210	2.157843198074756	84700185.4	10
		211	2.1171041208466583	47789742.8	10
		212	1.9238333842195114	90889631.3	10
		213	2.034967142831125	85374295.7	10
		214	2.147552426271664	79228213.9	10
		215	2.106310200177098	76167396.8888889	10
		216	1.924614676980297	98262534.6	9
		217	2.081356270079844	76046172.1	10
		218	1.9098669986723738	96594791.5	10
		219	2.2637481916371502	69662463.1	10
		220	2.3999335362023513	74760705.7	10
		221	2.3576681901980594	82433317.1	10
		222	2.2648240175769696	73985093.2	10
		223	2.3809747577744105	65721256.0	10
		224	2.573917949060053	73141074.8	10
		225	2.2757796718176344	63343078.1	10
		226	2.2295445737017037	54953740.5	10
		227	2.041228854625413	53316698.7	10
		228	1.9275423991120828	83968900.9	10
		229	1.9556881686083976	61686914.3	10
		230	1.79422196632148	103445148.3	10
		231	2.069699967211877	88843805.1	10
		232	2.0311609554265515	60932507.2	10
		233	2.054928765166103	106469867.8	10
		234	1.9602738954788284	84342911.6	10
		235	1.8438372316747962	66409208.0	10
		236	2.0524237293758523	88562137.0	10
		237	2.0718433564728924	72525513.0	9
		238	2.1032560443136763	69922220.1	10
		239	2.18464027978999	74410235.1	10
		240	2.0999575006471423	70446635.9	10
		241	1.8187324377769396	80992659.5	10
		242	1.9011118720822637	65716708.4	10
		243	1.7154252106926755	68904478.0	10
		244	1.731452164878739	71855137.1	10
		245	1.553433625168644	56794283.8	10
		246	1.7379965919206704	65716172.4	10
		247	1.6055389335592376	69454507.4	10
		248	1.7989675670565113	69191348.2	10
		249	1.889450456254798	74720749.7	10
		250	1.7950239233822933	66303598.8	10
		251	1.8466354122866906	71214545.2	10
		252	1.8418393901925085	66780880.8	10
		253	1.8797932149584966	50724427.2	10
		254	2.000141473001122	66035423.7	10
		255	1.8144580142898044	67593422.4	10
		256	2.123777459571494	78707657.3	10
		257	1.936736735940654	62841493.3	10
		258	1.9777271296244578	88396367.6	10
		259	2.2671216930541696	91735616.1	10
		260	2.5169725667093448	65436387.2	10
		261	2.335835881302933	66358457.0	10
		262	2.390191443817954	68044350.6	9
		263	2.127630771454295	96256506.8	10
		264	2.2738077189188295	59763917.5	10
		265	2.2749803883840465	79372736.0	10
		266	2.24869157441229	79551236.2	9
		267	2.1672865927853215	90661154.4	10
		268	2.1508721157715964	66107819.5	10
		269	2.076559076850123	76186406.6	10
		270	2.3134716248635625	80824530.7	10
		271	2.3059883070148364	75075252.6	10
		272	2.3637891444799037	65617657.2	10
		273	2.2774595327994165	80175710.6	10
		274	2.337762050170035	61759361.4	10
		275	2.3468016006812635	64098638.6	10
		276	2.452459515266389	60717991.5	10
		277	2.3488668480597656	73925040.2	10
		278	2.525749616837092	60211480.9	10
		279	2.4533146919702276	53353197.1	10
		280	2.496909002072208	70172660.4	10
		281	2.632555873809926	104640679.8888889	10
		282	2.673495356315539	73380473.8	9
		283	2.993746217616615	75030259.28571428	10
		284	2.7519670926400175	58521259.375	7
		285	2.431603081901762	63031155.0	8
		286	2.180406101022819	62382782.3	8
		287	1.8629764743696757	73474907.1	10
		288	2.0060952839687825	77622625.6	10
		289	2.198407426333251	71094082.7	10
		290	2.219560953010689	99026503.33333333	10
		291	2.4013555027192575	102651829.1111111	9
		292	2.4722289662915955	48390220.1	9
		293	2.3129765792770742	72296840.2	10
		294	2.396425065547125	82864566.4	10
		295	2.3947635179843934	68354205.625	10
		296	2.0637419827892827	48957978.9	8
		297	1.9874491368182494	67868846.4	10
		298	1.8126588429655879	82518491.3	10
		299	1.7744588926249059	59635022.6	10
		300	1.7976162285294244	84317765.0	10
		301	1.9941098461204447	72081132.1	10
		302	2.201965109329868	56878008.2	10
		303	2.166191493031438	65310917.3	10
		304	2.194723218599542	68462625.66666667	10
		305	1.6907977768201903	57669816.7	9
		306	1.8269381802341846	102534280.3	10
		307	1.8560207906663329	80167974.9	10
		308	1.8597765022805988	67455361.3	10
		309	1.9519413045941192	68890784.9	10
		310	1.7492975175243217	49884305.0	10
		311	1.5526484216536445	91523114.0	10
		312	1.6143917341601397	78013205.1	10
		313	2.1286551960935616	71672731.1	10
		314	2.0157899455486534	69647154.4	10
		315	1.8696457331212524	60385329.8	10
		316	2.0580065607725926	80014739.1	10
		317	2.0439480780398602	70492820.9	10
		318	1.9762480489016692	76372849.7	10
		319	2.108105575360265	78846203.5	10
		320	2.116088045521571	86199177.7	10
		321	2.2239292674086273	59811114.8	10
		322	2.1417732851576	100509581.1	10
		323	2.1128264045570937	101064596.8	10
		324	2.172624490487973	69027099.6	10
		325	2.081740812529112	61602982.5	10
		326	2.0173218879049992	77666044.0	10
		327	2.2268785831064504	49085125.5	9
		328	1.9829202690240055	117913368.9	10
		329	2.235575922826556	65009962.333333336	10
		330	2.350547743014533	76828147.9	9
		331	2.2542318965241983	82956391.22222222	10
		332	2.4656651655026636	75298101.7	9
		333	2.4562818652196885	48805866.777777776	10
		334	2.239331713230212	66902488.88888889	9
		335	2.49739763861135	85555282.7	9
		336	2.875270990098348	60488289.428571425	10
		337	3.0738075367678155	57007342.85714286	7
		338	2.8140038038984914	113210286.8	7
		339	2.9158674192679688	54949886.7	10
		340	3.100111743280549	132770952.3	10
		341	3.0845264317255294	58570315.88888889	10
		342	2.955006851095379	81039311.1111111	9
		343	2.932534467081825	82245146.0	9
		344	2.9183226995630487	79871572.375	7
		345	2.843823089541638	52564307.55555555	8
		346	2.52577097498947	35881051.5	9
		347	2.566584887497247	62770691.0	10
		348	2.5399545766525042	66541691.4	9
		349	2.7054303916643616	75750434.5	10
		350	2.5718466581424444	98137462.5	10
		351	2.458456358136747	77786676.9	8
		352	2.4072072966619547	73255295.1	10
		353	2.393183757839572	61121357.6	10
		354	2.3654523498707603	63145387.8	10
		355	2.4174345470122627	62139244.6	10
		356	2.2530805372156517	67974028.6	10
		357	2.494669650972104	71641599.1111111	10
		358	2.5660362501955287	54540701.333333336	9
		359	2.603444346839945	103747285.125	9
		360	2.7316674336125395	83027748.1	8
		361	2.784408068782151	66650272.666666664	10
		362	2.8066423161049903	79723760.75	9
		363	2.519816245162312	88212297.0	8
		364	2.6095221962114534	93388322.55555555	9
		365	2.220867157515976	77299598.1	9
		366	2.2090850173997683	63828446.3	10
		367	1.9206688750809342	70908885.6	10
		368	2.004715766679115	88684328.0	10
		369	2.2238346499026798	95422714.3	10
		370	2.195583820496155	90778425.0	10
		371	2.296393817351009	86987276.0	10
		372	2.457944546312979	75251210.7	10
		373	2.422229215757823	71121718.1	10
		374	2.302060701346789	80213880.2	10
		375	2.02557770171072	84402158.4	10
		376	2.1531280552395318	50474040.7	10
		377	2.3072654179126255	74286414.0	10
		378	2.204204273734196	68601614.8	9
		379	2.089002187395546	80455443.22222222	10
		380	2.1376078783887325	59692217.7	9
		381	2.125715733997344	98582434.8	10
		382	2.056800359875457	82492360.3	10
		383	1.9748644136532356	82235522.8	10
		384	1.9335588948596514	51136169.9	10
		385	2.088482228366746	85482331.3	10
		386	2.112402918663823	72061185.2	10
		387	1.8896234125852014	57968325.0	10
		388	1.8497848253579048	91680589.6	10
		389	1.5859827834997238	64476076.1	10
		390	1.5695199375533366	89088966.9	10
		391	1.7331741470265025	55022690.2	10
		392	1.6262829072691172	74354370.22222222	10
		393	1.5805581399853101	54553900.8	9
		394	1.6938832972477826	86732932.8	10
		395	1.9420570590443504	52240149.8	10
		396	1.7946746597627095	72390576.9	10
		397	2.0028915097740088	61156112.4	10
		398	2.127451975600978	93593484.6	10
		399	2.2779863504749995	58048859.2	10
		400	2.0851298063346526	80399911.5	10
		401	1.9934431374177617	80756165.8	10
		402	1.8400747085886988	87543075.1	10
		403	1.656140408233395	86384806.8	10
		404	1.7326497507655438	56540887.9	10
		405	1.8813742804124907	64757882.3	10
		406	1.650571290542171	62382262.8	10
		407	1.6890288475005863	71342080.1	10
		408	1.8561014488139151	76388984.4	10
		409	2.0329326142097743	91726655.8	10
		410	2.1728164413317055	88051594.6	10
		411	2.2102042832027853	60454223.7	10
		412	2.2023146963407134	98130418.3	10
		413	2.2316095305577988	68429955.4	10
		414	1.8633882512153417	69662636.7	10
		415	1.7799933022592485	87900378.2	10
		416	1.9088822578878577	63232041.5	10
		417	2.1066169269731034	65273789.9	10
		418	2.1340272261147932	59760456.0	10
		419	2.005325586182351	122217086.2	10
		420	1.867188012278324	65251337.2	10
		421	1.9447372427874587	47650007.2	10
		422	1.8398023251685405	64917553.4	10
		423	1.8690833309437003	53538374.3	10
		424	1.6761683686226085	59008160.3	10
		425	1.8459706374072362	75528914.0	10
		426	2.161684952533098	47350353.9	10
		427	2.1892582471463022	108286426.0	10
		428	2.316105144317455	59385193.9	9
		429	2.3344418036881978	61879451.2	10
		430	2.3888371800445443	108108444.2	10
		431	2.453594722084575	94278457.66666667	10
		432	2.542382771950261	84597711.9	9
		433	2.4660968546472253	52147129.125	10
		434	2.0680354655162656	98599014.4	8
		435	2.218687674141404	62539072.2	10
		436	2.0335105347124363	98962853.0	10
		437	2.3566191764115043	71436248.8888889	10
		438	2.2143522806395817	48566320.2	9
		439	1.950702469736472	88877793.8	10
		440	2.1549433932211794	72464895.4	10
		441	2.0410763513445134	60960673.5	10
		442	2.3388086970465345	60901462.9	10
		443	2.029462057084933	113439765.7	10
		444	2.286689515220636	73550404.44444445	10
		445	1.9260446218287726	67169034.0	9
		446	2.08178334249317	76637319.2	10
		447	2.1199925158602686	71468814.8	10
		448	1.8688692795490465	57117012.7	10
		449	1.7363887633230697	57665415.4	10
		450	1.6887500641064974	71931139.9	10
		451	1.618268327806198	66495404.1	10
		452	1.580494659669371	55430761.9	10
		453	1.5448931075902972	60802713.8	10
		454	1.5451186262407295	49149513.3	10
		455	1.4788922522322145	46735630.6	10
		456	1.4302176872124914	84927864.0	10
		457	1.3877947808147737	68414993.7	10
		458	1.6765694118773964	65432960.8	10
		459	1.9108134864539217	91594670.2	10
		460	1.8431060686491545	83039263.1	10
		461	1.8312988934756806	64023064.6	10
		462	1.8414989032052453	96775734.1	10
		463	1.9312759538357156	88724219.4	10
		464	2.0330501165889747	63198950.55555555	10
		465	1.9562804699809502	83380912.4	9
		466	2.4387399337369624	62817853.0	10
		467	2.5142444955724583	63489396.5	10
		468	2.36787186937534	68441916.1	10
		469	2.362322033084341	59705087.7	10
		470	2.2866751241351273	84171345.7	10
		471	2.631287521846768	60745459.777777776	10
		472	2.574256119836165	77834773.3	9
		473	2.349693371718276	74134222.7	10
		474	2.2541616618909375	67008468.7	10
		475	2.0035904901648016	55738244.2	10
		476	2.086679654279618	90369947.7	10
		477	2.4092580173399214	64631437.0	10
		478	2.3973792364275655	80117771.7	10
		479	2.4125684491812516	77602126.22222222	10
		480	2.2975825322439123	109177138.1	9
		481	2.461849577570262	53581599.1	10
		482	2.3488729395939343	55769287.0	10
		483	2.0941249305581144	74873034.8	10
		484	2.098410201857451	93109651.6	10
		485	2.0740685887361963	95129898.4	10
		486	2.5399871096602653	90651354.8	10
		487	2.502745607313031	85357780.2	10
		488	2.4116339567729503	84037669.3	10
		489	2.434931179603626	70667621.44444445	10
		490	2.1477148872576937	77629368.5	9
		491	2.243682387926397	65785617.9	10
		492	2.3637214244855214	75227013.1	10
		493	2.3382363357845195	78526765.7	10
		494	2.411399255977139	78818624.5	10
		495	2.455704005683729	74855155.0	10
		496	2.235846383354488	89685636.5	10
		497	2.3274237891046807	95615380.6	10
		498	2.2903610265990246	62480380.6	10
		499	2.044791940503472	67136647.8	10
		500	2.1818207019940887		10
