# Supplementary material for: The evolutionary maintenance of Lévy flight foraging
Source: PLoS Comput Biol. 2022 Jan 18;18(1):e1009490. doi: 10.1371/journal.pcbi.1009490 (PMC8797186; doi:10.1371/journal.pcbi.1009490)
Supplement: S1 Data — (ZIP) [file pcbi.1009490.s005.zip › S1_Data/evolutionary_data/POP10_1000K/10_05_10_3_0000125_1_1000000_run12]

last_generation	66	0	0.9115464449600653	32521526.00050184	10	extinction	extinction
size_old_pop	0	1	1.4712009302388913	27252833.055874154	4
standing_var	0.5	2	1.5529120041117206	39862977.9005403	9
start_exp	1.0	3	1.4955643814963673	71912336.83380347	5
env_dim	3	4	2.013665321477709	29644284.833779912	3
move_cost	0.000125	5	2.352220108547482	93781756.29950176	6
lifespan	1000000	6	2.2967352059531985	47732781.78638237	5
speed	1	7	1.9749430124744713	70279372.30091827	7
run	12	8	1.5844753245103604	105950410.5005999	5
extinction_state	1	9	1.6731270406770513	33715629.64276835	6
competition	0	10	2.5756168159083925	68828179.16733822	7
		11	3.0127400125965216	227822876.74824882	6
		12	4.018380831004801	83036362.70072006	4
		13	2.9009203772790886	46807667.700600564	5
		14	3.6938462252566695	55799249.00093681	5
		15	2.4856196821629544	60943899.30072051	4
		16	2.0483630387676883	64459765.25067919	5
		17	2.6340736924128416	18663394.833338704	4
		18	3.1262818874098395	60866430.250323914	3
		19	2.5446699981943866	72493431.30000198	4
		20	2.092448950886476	128029464.66458511	5
		21	2.3470773202992277	48324261.70069887	6
		22	2.7224227445702254	59531260.75083357	5
		23	2.1405197940413094	61760988.25073791	4
		24	2.753263641004698	91040326.00094655	4
		25	1.913288112101273	80377347.6428953	4
		26	2.129404236940812	98764143.6669488	7
		27	2.419683771821369	80983425.50063114	6
		28	1.9522511080832299	67422593.07213292	3
		29	1.8316914394556552	98785975.33211033	7
		30	2.9969331423834222	21973519.500329446	6
		31	2.5533017617939118	64617775.75063695	2
		32	2.385092005646144	106942186.49932376	4
		33	2.203023469387989	65044944.10081961	5
		34	1.8763027029389743	82799107.64202006	5
		35	2.1380921425644206	42446539.75063131	7
		36	1.9548585615339538	53674998.25031014	4
		37	1.3876388279374494	41758398.251056395	4
		38	1.137241846874954	29265412.8339164	4
		39	1.0430912851447525	14408038.833362231	3
		40	1.329832605022751	30701831.357524242	3
		41	1.3276310310356916	40839364.50046482	7
		42	1.6781615741987792	79657884.30080016	6
		43	1.8644004661469693	74767099.66744961	5
		44	2.0206741579129925	60596834.30059912	6
		45	2.032029533486782	118562393.87381025	5
		46	2.187514239333977	74718239.16645359	8
		47	1.9739867164279992	50121918.50051524	6
		48	2.1161802504311984	72213578.75029126	9
		49	2.692460321101915	74814996.83401927	4
		50	2.5287972041134035	18333555.166916344	3
		51	1.8165806883843936	41211470.9292848	3
		52	1.6251330227445286	63858872.332993925	7
		53	1.6607790843050847	46692516.30077982	6
		54	2.198217552410454	69829286.62548955	5
		55	2.0847291637032184	49708567.16713793	8
		56	2.0743649571838345	37876540.667067975	6
		57	2.0583845159223837	79892261.83319867	6
		58	2.1556278174496306	28876563.000371307	3
		59	1.8825939361725195	30546602.50043258	6
		60	1.198066755062198	44077819.00069003	5
		61	2.1195472104866964	67933147.33410287	4
		62	3.0123556188373017	184404117.49842152	6
		63	2.844769081635809	95935425.99932818	3
		64	3.1120679312635158	117513355.2975804	4
		65	2.8110271428664353	112897072.89880756	5
		66	3.371480097562066	0	5
					0
