# Supplementary material for: The evolutionary maintenance of Lévy flight foraging
Source: PLoS Comput Biol. 2022 Jan 18;18(1):e1009490. doi: 10.1371/journal.pcbi.1009490 (PMC8797186; doi:10.1371/journal.pcbi.1009490)
Supplement: S1 Data — (ZIP) [file pcbi.1009490.s005.zip › S1_Data/evolutionary_data/POP10_1000K/10_05_50_1_00_1_1000000_run4]

last_generation	500	0	4.898423922271686	48459802.2	10	3.417617648552451	28768636.0
size_old_pop	10	1	4.851901427012434	64637824.8	10	-0.07301975791825362	34707262.0
standing_var	0.5	2	4.980905558726496	34552062.6	10	3.123545473514965	37240077.0
start_exp	5.0	3	4.621039252905556	43125515.1	10	0.7112891555633903	41049480.0
env_dim	1	4	4.90082139494323	47866388.3	10	-0.5397907308687266	45739830.0
move_cost	0.0	5	5.230111822280998	45823234.4	10	-4.819450393899741	46199363.0
lifespan	1000000	6	5.381553475568194	51656727.6	10	-4.233196297739736	46860805.0
speed	1	7	5.4378139234146445	49066807.6	10	0.5695362732001699	49259768.0
run	4	8	4.811821915502927	55155029.8	10	-5.112990907277926	59199712.0
extinction_state	0	9	4.64037798377616	59446044.9	10	-4.972819300597631	68672934.0
competition	0	10	4.343742838664996	52104867.6	10
		11	4.0654871791700815	52935838.8	10
		12	4.117671455393465	58530341.5	10
		13	3.8554588368625486	55737372.7	10
		14	3.858271267746731	60749710.7	10
		15	3.8482341029258302	39530981.6	10
		16	3.8092664578075963	63097251.8	10
		17	4.402645986205764	48426918.4	10
		18	4.4250542525012175	60904667.5	10
		19	4.531432738321871	60685702.0	10
		20	4.813288486136934	65489721.9	10
		21	4.838342801450951	53883420.1	10
		22	5.397000149445176	49133954.6	10
		23	5.140139529545902	41444032.2	10
		24	4.910729475597468	47200165.7	10
		25	3.6988440295896923	52177778.8	10
		26	3.6971150843570086	41831117.4	10
		27	3.1310218248059813	56592993.0	10
		28	2.5179175706170094	53567774.0	10
		29	3.0383915981851866	48747279.2	10
		30	3.482983393577753	46005969.5	10
		31	1.9474465266807193	54817837.0	10
		32	1.8481128554834172	53127362.4	10
		33	2.0261189572588547	58023646.2	10
		34	2.278209096001363	44139982.4	10
		35	2.063288378369402	52775350.4	10
		36	2.4086769048682495	41108636.2	10
		37	1.213525015771243	46127602.4	10
		38	1.1516156882334392	56018034.4	10
		39	1.6909055417989465	57412200.5	10
		40	1.8898952237014526	61019734.1	10
		41	1.3270327263523238	54339400.2	10
		42	0.9868950846191819	59688835.6	10
		43	1.1707653025725013	49614134.1	10
		44	0.2813543920092719	58439052.4	10
		45	-0.14919104141428147	59158628.6	10
		46	-0.574631041157418	44170563.0	10
		47	0.5632940954406112	51045312.3	10
		48	0.4300590376321061	42837307.6	10
		49	0.03724833114150576	46322273.4	10
		50	-0.02851564912764979	48932203.3	10
		51	-0.012602505684661947	47091573.6	10
		52	-0.20431528341334276	54318697.0	10
		53	-0.14363030670117155	52454193.4	10
		54	0.01705247154432534	52050274.0	10
		55	0.15395880978839016	47978167.1	10
		56	-0.3574826275640982	51995858.3	10
		57	-0.2196053227114624	49742510.5	10
		58	-0.24281526023839817	50983972.0	10
		59	-0.023060871481730714	54287111.8	10
		60	0.9006533216251787	56017576.0	10
		61	1.7941796481456005	52605581.4	10
		62	1.9068629285837904	45869544.9	10
		63	1.926112525621867	47337959.4	10
		64	1.7934859242579215	50869310.8	10
		65	2.1010025906805083	54849444.5	10
		66	2.6181157183853485	54423745.2	10
		67	2.672233518119428	50881778.2	10
		68	2.9097069097941164	50624329.9	10
		69	3.0779550263219453	65956750.8	10
		70	2.965506138091866	55457242.0	10
		71	2.977193673167793	54393921.3	10
		72	3.430898736389545	54346471.2	10
		73	3.7105365042058667	47091782.4	10
		74	3.578121577694774	53075351.6	10
		75	3.6963643802062194	62056011.4	10
		76	4.063644658672993	40740278.4	10
		77	3.897058380607386	50250675.0	10
		78	3.668401152684568	44339106.5	10
		79	3.5302270583688973	56387394.3	10
		80	3.2184565987693636	48950780.6	10
		81	3.235546797450965	53003756.0	10
		82	3.030907496419355	49410132.1	10
		83	2.4192587250157067	39445535.8	10
		84	2.1016305534789357	51151736.9	10
		85	1.5529631744639332	56240224.4	10
		86	1.7168363247178615	45675921.2	10
		87	1.6911542365870205	55709804.5	10
		88	2.2909478833376	52079861.6	10
		89	2.509930298709147	52644572.8	10
		90	2.8181579206213834	60261930.4	10
		91	2.8966637960816586	60048255.6	10
		92	3.148980261309668	55472400.1	10
		93	3.4697598909643097	52153614.3	10
		94	2.7481444986375716	55787817.1	10
		95	2.5283147948390017	50367792.5	10
		96	2.7492092024279184	44611335.3	10
		97	2.762563211513883	53627211.4	10
		98	2.7322408964189604	51433795.4	10
		99	2.6517136881139516	45913662.2	10
		100	2.2911771362508353	52956559.9	10
		101	2.2393792206985643	50461097.3	10
		102	1.9855988345591271	52771930.9	10
		103	1.7540347176132502	52334831.1	10
		104	1.6204432000979292	43614892.1	10
		105	2.1101053144376554	52176532.9	10
		106	1.4304101557621292	55917174.5	10
		107	1.8642599980186911	47337057.1	10
		108	1.5636552496506657	53667986.2	10
		109	2.1321523638532716	49531384.9	10
		110	2.9632614564479596	42063995.5	10
		111	2.15969880753834	54135136.5	10
		112	1.088173560107466	50856718.4	10
		113	0.6556866653318305	56933546.2	10
		114	1.8396286766805159	52510521.4	10
		115	1.785782717567957	49800806.9	10
		116	1.5908676121082836	44236655.2	10
		117	0.307503787151446	54223894.3	10
		118	1.269820520342487	59031454.0	10
		119	0.9483560088844893	55860247.5	10
		120	0.7374439271988079	45921970.6	10
		121	0.4965639870236555	54921916.2	10
		122	0.7114796835889178	47383104.2	10
		123	0.7405240460469942	50790322.2	10
		124	0.7906819684235945	51185310.4	10
		125	0.9778853820025921	53798081.0	10
		126	1.657310711368826	57793063.2	10
		127	2.2976636087133206	52575000.4	10
		128	2.4926466971985635	55495739.0	10
		129	2.2727878775360466	38267759.3	10
		130	2.209093376227185	52802131.2	10
		131	1.8555392594433386	52646938.7	10
		132	2.3509760694742425	52555387.8	10
		133	1.9175123123599913	51858281.5	10
		134	2.6943157157804465	53396365.1	10
		135	2.6665047517745917	48877624.9	10
		136	2.2949732277772554	44429283.7	10
		137	2.3659042793046394	45453718.4	10
		138	2.189425044106805	51874871.0	10
		139	2.405732846772585	55570564.9	10
		140	2.618218090755664	52272208.3	10
		141	2.4042873168061742	59061201.1	10
		142	2.8200225603558917	49931259.3	10
		143	2.552431295164456	64295830.5	10
		144	2.7353305275215867	45282813.2	10
		145	2.565780139236219	54270000.7	10
		146	2.312304895378028	52768103.3	10
		147	2.0998874973676545	44802048.0	10
		148	1.9919259517664003	54931265.7	10
		149	2.119308206537192	58613424.5	10
		150	2.1303022690459055	54853735.6	10
		151	2.438172558389211	54376509.8	10
		152	2.5502550486027302	44222583.8	10
		153	2.1909358453381897	50861067.5	10
		154	2.415627995956299	49425992.7	10
		155	2.1904941643052696	51516645.5	10
		156	2.386887367528287	54734050.5	10
		157	2.325238940112174	47585692.0	10
		158	2.423316016385888	67235490.9	10
		159	2.5979440995286116	59999471.8	10
		160	2.3837244830974567	50902321.9	10
		161	2.020071018269874	54504758.1	10
		162	1.3922629221285183	48860676.4	10
		163	1.9263655150444374	49752261.0	10
		164	1.9199274895314478	50689884.7	10
		165	2.1882300729990396	57858778.7	10
		166	1.5949301653845747	49165895.3	10
		167	1.032876611587883	55006567.1	10
		168	0.8354810514454835	55820474.9	10
		169	1.5906401649080313	52811329.8	10
		170	2.0531438603318586	57138111.8	10
		171	2.114892223784269	60296383.5	10
		172	2.3105447199149003	55840645.6	10
		173	2.2890342275208218	56376301.2	10
		174	1.4190784340936093	47914070.2	10
		175	1.5382600762685879	44736084.5	10
		176	1.3838604233738416	51707454.3	10
		177	1.6793813000007372	55965720.5	10
		178	1.7167987179328061	55796879.4	10
		179	2.088042495215645	51444642.0	10
		180	2.5365598285706614	50366674.7	10
		181	2.0219631839561814	47598255.5	10
		182	1.3370425096495961	52024725.4	10
		183	1.1234228453518722	55146472.2	10
		184	1.2849089163668612	56683934.5	10
		185	2.0865550330204776	48858352.9	10
		186	1.734591659937924	54103595.4	10
		187	2.157464512949196	46346794.6	10
		188	2.175353951603538	50993430.0	10
		189	1.831459017092773	61429993.1	10
		190	2.242009932896198	60481774.4	10
		191	2.9533347124342306	60295692.8	10
		192	2.776755516257271	42059402.3	10
		193	2.4307017645504168	49572255.8	10
		194	2.254486126876613	45785844.5	10
		195	1.5401212576092498	52045215.5	10
		196	2.1284715886800996	52498452.0	10
		197	2.830740276171732	50730798.0	10
		198	2.057036074908546	58495509.9	10
		199	2.2960098517059064	51759235.5	10
		200	2.5511526006557705	39646553.3	10
		201	1.5517781797146308	48869701.0	10
		202	1.0094897192138539	54341819.8	10
		203	0.8364635103960788	54404044.0	10
		204	1.1167615535618711	53686209.3	10
		205	0.6915874024766318	50718240.5	10
		206	1.8499847813254404	55740142.3	10
		207	1.8834810501550998	51864205.8	10
		208	1.5967941255948328	49324176.4	10
		209	1.7512875809784116	54634447.7	10
		210	1.108404705467155	54799143.5	10
		211	2.4118625437190686	56016376.1	10
		212	2.0497516711156534	41732130.8	10
		213	1.396960061905461	49651205.1	10
		214	2.2032554505615796	49690826.5	10
		215	2.384039009120066	56256051.4	10
		216	2.415821393989751	49639995.0	10
		217	2.1057473858054068	48784024.1	10
		218	2.212405617485944	45811971.6	10
		219	2.0149930303864143	52734166.0	10
		220	2.6904779165490513	64768862.6	10
		221	3.1882070803922806	52165152.8	10
		222	3.3504916508487232	51064952.1	10
		223	3.3187184778528573	47822579.7	10
		224	3.132429321299812	63497484.8	10
		225	2.838375913687601	60228989.0	10
		226	2.9501975057243173	52644618.9	10
		227	2.987476787543872	54607939.4	10
		228	3.235517523476721	43409380.0	10
		229	2.807008513866333	49858354.6	10
		230	2.5459859159286133	51969948.8	10
		231	2.3248191001400036	51535050.6	10
		232	1.8671094145107017	65149535.7	10
		233	2.348688004740363	60843107.3	10
		234	2.4083029149230333	54695770.5	10
		235	2.3029541528173976	52251756.8	10
		236	2.7021456828144954	61412087.2	10
		237	3.094572837388835	49250553.8	10
		238	3.110588853553915	45273506.5	10
		239	2.883499380160469	42520419.6	10
		240	2.896913470284814	57039219.1	10
		241	3.162799693062636	50544992.9	10
		242	3.0437503911104082	56134029.0	10
		243	3.105471170992467	44307899.0	10
		244	2.6815589332297276	49558064.7	10
		245	2.5100927101702726	56274303.0	10
		246	2.4352889929170187	45447459.2	10
		247	2.2305699384379087	55465203.3	10
		248	2.295841114087668	55333836.1	10
		249	2.772918268747987	51997684.7	10
		250	2.7842393261433935	62343664.9	10
		251	2.8278098326856966	55027263.3	10
		252	2.5286513509725874	54400710.3	10
		253	2.35810097499887	63414891.6	10
		254	2.9720076623577647	64814275.9	10
		255	2.9186562372533373	57017704.7	10
		256	3.002419614560788	52356918.2	10
		257	2.652675719421546	51584305.0	10
		258	2.688327616123336	74245785.7	10
		259	2.6165999819375054	53977728.5	10
		260	2.5165531632370186	58566244.5	10
		261	2.759232552400224	53272777.7	10
		262	2.8294985229253435	56152933.8	10
		263	2.4575058063799196	60424609.8	10
		264	2.0346846414474413	55858148.3	10
		265	1.9681589076944797	53851585.5	10
		266	2.1062557591673507	51157859.5	10
		267	2.3869274975649613	54263662.4	10
		268	2.648224654025314	54366736.9	10
		269	2.193263314209772	52552086.2	10
		270	1.6579617757230962	53772346.0	10
		271	1.8279277156306786	50881822.6	10
		272	2.1460963413139025	52081594.3	10
		273	2.778162788600713	64512466.7	10
		274	3.351228343854129	57378660.1	10
		275	3.384858577696581	54885713.0	10
		276	3.139330229477079	45613359.5	10
		277	2.5024376578688146	45446744.3	10
		278	2.121535833550472	56767854.6	10
		279	2.7723035077351	58552476.8	10
		280	2.7831260680528067	53358247.7	10
		281	2.2949103396958273	55693079.0	10
		282	2.226933595926861	54567275.5	10
		283	2.8016237415644625	37171167.8	10
		284	2.3991025690795746	49218552.7	10
		285	2.0313886943487756	55520922.8	10
		286	2.006128946348468	46341009.1	10
		287	1.8995912505683379	63463008.1	10
		288	1.8595781845638626	52899222.6	10
		289	2.9736494014762576	48525514.6	10
		290	2.939705989546014	42794540.2	10
		291	2.455341711382801	47130217.5	10
		292	1.8445533536109764	49318951.0	10
		293	2.7499423288680998	53517605.5	10
		294	3.3515988399086396	42112988.1	10
		295	3.1442932812923328	57541260.5	10
		296	3.52197243527063	53713972.6	10
		297	3.111012371148318	50544399.3	10
		298	2.5652239881113705	46499274.0	10
		299	2.7721404497556166	63686924.7	10
		300	2.784312082110084	53420952.5	10
		301	2.6978005485133836	49476080.7	10
		302	2.43884367971891	47610844.9	10
		303	2.137182047906798	65046420.6	10
		304	2.453958646524147	52606457.9	10
		305	1.9766460076682677	55702855.6	10
		306	1.850257299797502	53824950.0	10
		307	2.3646395562972407	55108658.5	10
		308	2.772855348337815	41079471.3	10
		309	2.231981061006772	54219410.9	10
		310	2.296415028662227	56997009.5	10
		311	1.9840196508309575	54986107.0	10
		312	2.645534673947166	47120583.9	10
		313	2.362203934709897	47619517.3	10
		314	2.2601923632620537	48956407.6	10
		315	2.0080620098864936	48953237.5	10
		316	2.383446700864295	49840493.4	10
		317	2.3759140801786574	46636852.9	10
		318	2.0549417512824495	53800451.5	10
		319	2.191262816195065	50415810.2	10
		320	2.6267118312224813	55392179.3	10
		321	2.8869141805231004	56882837.8	10
		322	3.51914365549883	38981377.5	10
		323	2.9522775522079825	45884264.7	10
		324	2.4989499470601957	48297639.8	10
		325	2.2900565418256713	50527178.2	10
		326	2.005943829725099	50324579.1	10
		327	2.1235870865063395	47217814.5	10
		328	2.0185513050462127	58112638.5	10
		329	2.3313759918947903	52751981.4	10
		330	2.5686257304066094	53951957.6	10
		331	2.1911734545355905	59293544.4	10
		332	2.249229213054264	47860361.8	10
		333	2.045576418232252	52822019.6	10
		334	2.1009506445245223	61403153.0	10
		335	2.0297509448431605	53762892.7	10
		336	1.8963242168139973	50183049.8	10
		337	1.6169830819965014	47383789.6	10
		338	2.198960280380129	54891975.0	10
		339	2.352199672812715	55781983.6	10
		340	2.029560228531632	50045821.8	10
		341	2.075699972096219	48688570.7	10
		342	2.1085973890109395	52785362.7	10
		343	2.6364221787525257	52379908.0	10
		344	2.6187262480676265	53151519.0	10
		345	2.6553264141047377	59528906.7	10
		346	3.1234400675626386	50216221.1	10
		347	3.192195972355928	51514506.0	10
		348	3.2682970775316775	59535706.5	10
		349	3.047004692805169	55946208.4	10
		350	2.783424150463058	54729256.1	10
		351	3.0927911829674466	49552536.2	10
		352	2.9745194798548296	50811119.3	10
		353	2.210404317260619	58882068.7	10
		354	2.3585298998096427	57428321.0	10
		355	2.174564089504968	51129266.7	10
		356	2.1450635371232383	66386387.8	10
		357	2.5802995131034048	58321200.6	10
		358	3.097856020884865	64025100.3	10
		359	3.3892801821562095	49622737.9	10
		360	3.1593501962633743	46030262.8	10
		361	2.917543125920378	50245341.9	10
		362	3.069061219759662	51907053.4	10
		363	3.1374746845170605	41423134.2	10
		364	3.215079749575574	53427379.1	10
		365	3.4903488586725806	52195462.7	10
		366	3.5068884003988074	52546968.6	10
		367	3.9079028618229144	49833818.2	10
		368	3.943720738624117	48975493.4	10
		369	3.0860987989411983	52901099.6	10
		370	3.0436008723990136	50032243.9	10
		371	3.0480385636579532	57136146.7	10
		372	3.4359142859443863	54911683.8	10
		373	3.3465897059974155	45369711.4	10
		374	2.537261171559462	46232225.5	10
		375	2.570432562389699	52979751.2	10
		376	2.65772526145106	63655454.6	10
		377	2.7616741170072787	54485381.2	10
		378	1.9261574195737303	52491210.7	10
		379	1.7472811806745905	48182776.1	10
		380	1.9427234059430163	55187562.3	10
		381	2.2509925891978995	53225284.1	10
		382	2.0697796144248013	55787174.1	10
		383	2.07923101528252	50224785.4	10
		384	1.620326327389492	54534599.8	10
		385	2.11544880762132	48247761.3	10
		386	2.6999672742670904	58944174.4	10
		387	2.334226884263099	59816936.2	10
		388	2.443155579169612	51649791.0	10
		389	1.8076363093241299	52487108.0	10
		390	1.8148815926851143	47419353.5	10
		391	1.6597530122926347	51405477.6	10
		392	1.8352618006596029	39338150.6	10
		393	1.745005747724712	51327423.7	10
		394	1.7922091288570443	46033519.5	10
		395	2.0902120385355016	45027833.9	10
		396	1.8380843801812972	46140601.8	10
		397	1.8791231914582684	49362157.3	10
		398	2.1634825243736158	56995893.3	10
		399	2.159597568556113	53962522.7	10
		400	3.106070607419837	51036769.0	10
		401	2.9086438233235006	56185670.0	10
		402	2.71484215743354	55890386.3	10
		403	2.5871280552782223	54033366.7	10
		404	2.789003216740383	56197645.6	10
		405	2.4521160971242324	40776795.0	10
		406	2.396645746008125	45222839.1	10
		407	2.213385290263533	50795500.8	10
		408	1.7320153617728402	58801868.6	10
		409	2.662008044983544	37343802.3	10
		410	2.9853425007178567	45346699.6	10
		411	3.0979568535704205	44651980.3	10
		412	2.7445078211050524	55318835.5	10
		413	2.3221242507156457	57469950.8	10
		414	2.454258904847759	61215138.4	10
		415	2.4091407251313024	55924624.3	10
		416	2.451119447162609	51576972.9	10
		417	2.520384011128336	56516734.1	10
		418	2.719274179032906	40417687.0	10
		419	2.4591640619383766	46375413.4	10
		420	2.5127471658522778	40494673.2	10
		421	2.5290860093423326	68143979.7	10
		422	2.843871823175893	52786073.2	10
		423	2.532967155601339	54490120.9	10
		424	2.859790105089094	55703159.1	10
		425	2.5867162367389254	54728638.9	10
		426	2.438910113553571	46030309.2	10
		427	1.904958734721832	55449531.3	10
		428	1.6650381418767197	48315952.1	10
		429	1.8206084606225876	56537714.3	10
		430	1.8180205700481296	52331764.3	10
		431	2.1134196617418324	51017232.9	10
		432	2.5184182342588914	51829927.0	10
		433	2.8745026753258496	40306416.6	10
		434	2.8586997527546485	58791053.6	10
		435	2.5963294527447776	60796883.4	10
		436	3.4164461491616107	43906255.1	10
		437	3.275102413860379	45092365.6	10
		438	3.105210060709629	56439169.3	10
		439	3.310210919709192	40365131.9	10
		440	2.3861347157480135	44115554.5	10
		441	1.801196818090642	57758773.3	10
		442	1.9145664260359319	51796778.3	10
		443	2.7164254393024354	54612795.7	10
		444	3.0404765482828426	50700171.9	10
		445	3.147699252387575	57063512.1	10
		446	3.8709136630946324	47094619.1	10
		447	4.290772634864384	53925950.6	10
		448	3.644179263700149	48235467.3	10
		449	2.718710131805719	41011229.2	10
		450	1.6782358394801231	46511556.2	10
		451	1.865319115043406	46415688.1	10
		452	1.8570044049759684	49398520.4	10
		453	1.003273370307989	48246890.0	10
		454	1.5876835117803663	53279475.7	10
		455	1.3958321487929797	50463766.8	10
		456	1.8226778549997582	59398447.4	10
		457	1.9237396157013449	49782197.3	10
		458	1.4706768763020657	53434798.9	10
		459	1.3287900149468346	52124139.5	10
		460	1.356698684754316	48125283.3	10
		461	0.7505927970343258	64587450.5	10
		462	0.698833079848949	45807064.3	10
		463	0.38735728782854656	57609528.6	10
		464	-0.32661042599435386	63305225.2	10
		465	-0.45169975190059813	44843133.4	10
		466	-0.7739592078933807	51108976.9	10
		467	-1.342414154908785	48024722.0	10
		468	-0.7495510119691291	46598587.2	10
		469	-1.1828149323327841	43229512.1	10
		470	0.2569097864894367	50103111.9	10
		471	-0.6872176966459879	49593119.6	10
		472	-0.9056433399296754	53751947.5	10
		473	-0.6530293744538584	54352529.1	10
		474	-0.30903658091011954	56853610.5	10
		475	-1.1832688002282614	54536323.7	10
		476	0.5541997319804249	53252695.8	10
		477	0.8791039572546854	49562682.4	10
		478	0.3001272795796722	52661907.2	10
		479	0.6403990910446706	47931294.1	10
		480	-0.40782723768060974	59457536.8	10
		481	-0.419155081189383	50678083.6	10
		482	0.4309013365051146	56673957.6	10
		483	0.5372195917474281	51566039.3	10
		484	-0.3854636980681769	54673616.7	10
		485	-0.11399758951747896	53612610.2	10
		486	0.5965763361798228	52352717.6	10
		487	0.21993785590659276	50120940.5	10
		488	0.4686827654801496	60250076.6	10
		489	0.36282884500181056	57923813.5	10
		490	0.14865060748182835	53836889.5	10
		491	0.9665954664840071	52801028.9	10
		492	0.6727058023429937	53595903.2	10
		493	1.1293798528957724	46937656.1	10
		494	-0.027104348198021922	46999400.7	10
		495	-0.25376344547730423	54772575.8	10
		496	-0.11280169895157366	50613918.7	10
		497	1.5770113383532405	48058446.7	10
		498	-0.2425421023323711	41603495.2	10
		499	-1.1929278837471038	45769786.7	10
		500	-4.0036852638607705		10
