# Supplementary material for: The evolutionary maintenance of Lévy flight foraging
Source: PLoS Comput Biol. 2022 Jan 18;18(1):e1009490. doi: 10.1371/journal.pcbi.1009490 (PMC8797186; doi:10.1371/journal.pcbi.1009490)
Supplement: S1 Data — (ZIP) [file pcbi.1009490.s005.zip › S1_Data/evolutionary_data/POP10_1000K/10_025_50_0_00_1_1000000_run1]

last_generation	500	0	4.9399828611112016	51628089.2	10	2.212657827964865	39635462.0
size_old_pop	10	1	5.074209415358745	51992875.1	10	1.8189666643747102	47530801.0
standing_var	0.25	2	5.397040823189524	50529199.7	10	1.4145454557131614	52995887.0
start_exp	5.0	3	5.387980207869658	42160761.7	10	1.8092927986160032	56724932.0
env_dim	0	4	5.143361686575	54890733.8	10	1.39581350398954	58157289.0
move_cost	0.0	5	4.730409537592202	63275430.3	10	1.2496919824545971	58500590.0
lifespan	1000000	6	4.65041135776448	53793514.4	10	1.6480388397481998	62624482.0
speed	1	7	4.582486516713162	43659739.4	10	1.1972166524260064	62688061.0
run	1	8	4.584760811900827	50658106.4	10	1.495472232701188	65563211.0
extinction_state	0	9	4.614919414550156	53221918.3	10	1.827650045877312	65883980.0
competition	0	10	4.58419498146201	49104405.4	10
		11	4.768378325608003	45526123.5	10
		12	4.519129410547623	52344606.5	10
		13	4.561178108605	51975144.0	10
		14	4.413926903122848	46595420.1	10
		15	4.378012936783739	57500709.1	10
		16	4.094791140905569	36611139.6	10
		17	4.03696600068333	43482795.6	10
		18	3.6655479896459164	51966143.9	10
		19	3.692380128262093	55738012.6	10
		20	3.30527919987034	52127522.0	10
		21	3.426437932488141	60045177.2	10
		22	2.6509478266805546	52816964.3	10
		23	2.400608090597871	62380429.1	10
		24	2.603607031003045	55223326.3	10
		25	2.578627650675524	60253711.5	10
		26	2.4197582017213985	55905737.6	10
		27	2.1236643066583354	59536144.4	10
		28	1.9563529366556704	55787514.2	10
		29	2.0290291780913856	55279868.6	10
		30	2.0963715052082734	60420568.8	10
		31	2.0063647910883615	56623565.7	10
		32	1.629425209399831	66708429.6	10
		33	1.5219735219485357	55129424.2	10
		34	1.6640443237934708	57270078.7	10
		35	1.427316174749174	57609057.5	10
		36	1.486266553752657	56725428.0	10
		37	1.5696151145016046	61291662.6	10
		38	1.7262584389688278	56806119.6	10
		39	1.54959392918688	59076174.4	10
		40	1.5655819097325376	58656922.3	10
		41	1.5329650999664761	58454283.7	10
		42	1.9500265647551864	55886613.7	10
		43	1.6571598531765237	60222675.3	10
		44	1.9316539347732538	58314124.6	10
		45	1.899794030142583	58172803.3	10
		46	1.86786941572175	65094651.0	10
		47	1.8827140005254268	62761999.0	10
		48	1.8329707380921032	60565016.3	10
		49	1.8806324677541961	59439507.7	10
		50	2.012368322128089	57586447.0	10
		51	1.8034512947148638	58302126.9	10
		52	1.6092265490143205	56798379.7	10
		53	1.7469271044729116	57127970.6	10
		54	1.584870781388427	54929714.7	10
		55	1.6685281339665514	62460400.1	10
		56	1.7774454611804984	59057440.2	10
		57	1.9013454672195393	58343055.5	10
		58	1.9894203047004104	55741054.7	10
		59	2.0421062245948525	54642926.2	10
		60	1.9484108876293493	63188514.9	10
		61	1.9907926730697567	55843235.0	10
		62	1.8609715068386337	59728370.8	10
		63	2.0461898901650715	55907095.0	10
		64	2.1954533360674193	62109503.0	10
		65	2.1492711214596056	62508451.7	10
		66	2.2408731663523094	59519885.4	10
		67	2.1020717277380614	55335456.7	10
		68	1.8267937175803897	58443923.4	10
		69	1.6640099372330646	56815467.7	10
		70	2.019190236068528	59663998.9	10
		71	1.973790144299766	64650069.2	10
		72	1.7863236665776543	58902378.5	10
		73	1.7020578049932218	60805531.6	10
		74	1.7838440782305227	56329591.3	10
		75	1.9957285124739463	58784538.9	10
		76	2.147224778702288	60729414.9	10
		77	2.4282151547390614	55992140.5	10
		78	2.147048467916055	58859952.0	10
		79	1.9594150039277707	56331249.5	10
		80	2.096210279064196	66847584.9	10
		81	2.1025827655193554	57504745.1	10
		82	2.261704710684444	61615431.3	10
		83	2.3499992398281213	60265644.6	10
		84	2.2504019686818015	57613461.6	10
		85	2.496397949281453	56364084.6	10
		86	2.384099536890603	59325547.7	10
		87	2.099784431974928	56993035.6	10
		88	2.0468756191751947	60023489.2	10
		89	2.0966149181886657	55754412.0	10
		90	2.1325338870197474	56071662.9	10
		91	2.100866099512005	59046623.4	10
		92	2.5586651721060503	56838022.2	10
		93	2.4515603199583302	57333518.2	10
		94	2.407143329988089	56225387.6	10
		95	2.395177553063973	60517311.2	10
		96	2.306461401147271	57508784.8	10
		97	2.183472452757531	57346369.7	10
		98	2.2248056348321406	56659192.0	10
		99	1.9053497381850282	61534472.9	10
		100	2.3491813615786272	63868840.1	10
		101	2.380027864963146	62884397.7	10
		102	2.3535217288952115	55295052.8	10
		103	2.443429084157213	68816545.4	10
		104	2.615001141203196	55108379.8	10
		105	2.554615253168191	58079386.9	10
		106	2.512374496116959	55285925.7	10
		107	2.4156989355054357	55074462.3	10
		108	2.2040029736131936	60262777.2	10
		109	2.342296883804516	59256627.9	10
		110	2.1356001890100758	63000625.1	10
		111	2.0717250567129204	47734666.0	10
		112	1.7668248367239285	54121453.9	10
		113	1.7585401991485932	61442320.8	10
		114	1.7911334774564895	55871704.4	10
		115	1.7337328136947288	63115920.7	10
		116	1.8712701511891143	57311736.9	10
		117	1.8664186564307077	69777407.9	10
		118	1.918400253292638	61518278.9	10
		119	2.0017506941327454	61303509.6	10
		120	2.0943949940312447	58600266.7	10
		121	1.8198539366072026	57996113.1	10
		122	1.790749408958235	62950156.5	10
		123	2.024802904959631	55168882.6	10
		124	1.8128309687863013	64157642.3	10
		125	1.7035742145320838	58986600.3	10
		126	1.572600160614556	57028704.6	10
		127	1.6626208638102793	59206227.5	10
		128	1.568065576807828	57045125.0	10
		129	1.2846627812222158	55904080.2	10
		130	1.2964496204108076	59661196.6	10
		131	1.317389551626007	55433234.9	10
		132	1.3607554862587141	56238462.4	10
		133	1.4044313835545674	57623048.2	10
		134	1.4093208239451873	56479495.9	10
		135	1.1858435949177082	57412636.9	10
		136	1.4225460199505364	57128885.3	10
		137	1.477839194217364	57485259.8	10
		138	1.7282140906570855	63649937.5	10
		139	1.7767942461015473	61145200.3	10
		140	1.8517278178793606	53220780.3	10
		141	2.03490368767948	62756223.1	10
		142	1.997931904441493	59592343.7	10
		143	2.2287012677597975	60985536.1	10
		144	2.005501723610023	55957522.5	10
		145	1.9779428473600262	59952192.5	10
		146	2.213979509830071	58230975.2	10
		147	2.0486660237760455	60547760.7	10
		148	2.133961574400833	61546816.7	10
		149	2.2534658880841407	62110941.2	10
		150	2.121833658695581	55601396.0	10
		151	2.054932011852299	61925809.2	10
		152	1.7818739166363646	57359531.1	10
		153	2.118137486678819	60071578.9	10
		154	2.0664578886151643	62168916.2	10
		155	1.827443963390058	60048417.9	10
		156	2.0565293932817155	60410563.7	10
		157	1.9488417549366275	60215209.6	10
		158	1.8897635076375614	56672552.1	10
		159	1.8253959612589852	60484009.2	10
		160	1.7890470842832193	54950869.7	10
		161	1.9456031991654776	56720442.6	10
		162	1.874360928393451	55642145.9	10
		163	2.5021833040435415	49804838.3	10
		164	2.6149468788945294	60599478.8	10
		165	2.477733653160813	57559456.7	10
		166	1.9149106210719438	62677657.5	10
		167	1.8781972153636963	57822949.3	10
		168	1.9710132379152685	63127044.3	10
		169	1.9250586206605966	66552159.1	10
		170	1.9506896450669426	58659471.2	10
		171	2.171790262483094	60081192.2	10
		172	2.1647380188661325	56563384.1	10
		173	2.122559226773711	56776589.2	10
		174	1.9487178119274369	64510795.4	10
		175	1.8562610123964993	63048002.5	10
		176	1.8859929868988528	66758301.4	10
		177	1.9284062179153305	59533185.3	10
		178	1.8563819444179745	63147094.7	10
		179	1.888612263461917	58481346.7	10
		180	1.8661179723416317	58152269.8	10
		181	1.8063988545376297	58879703.9	10
		182	1.5995775607783886	61018473.5	10
		183	1.859106747219505	58008920.9	10
		184	1.6252203394210618	56648864.3	10
		185	2.067421786529969	54960641.5	10
		186	1.974227998425031	60809045.7	10
		187	1.8622843854257192	61093789.7	10
		188	1.7025160213205672	57307783.9	10
		189	1.5032449255841875	60657691.7	10
		190	1.7082968765781916	59244026.6	10
		191	1.8477278270349355	61872925.0	10
		192	1.946594710031078	64691996.0	10
		193	1.8206834728698928	60720867.7	10
		194	1.9325936087945483	56833095.7	10
		195	1.9839775107766695	58548433.7	10
		196	2.3351728888749057	62234187.2	10
		197	2.463951641882581	55382235.1	10
		198	2.4916458586268533	56845504.2	10
		199	2.3369027089054115	58359282.6	10
		200	2.27657144767006	62149324.6	10
		201	2.309244304779244	57768906.3	10
		202	1.9384419721283774	59550989.0	10
		203	2.2886379023704086	59825894.3	10
		204	2.3340619301968792	56252354.9	10
		205	2.2309058369220454	52422332.3	10
		206	2.115494770532613	62667372.6	10
		207	2.1157130464301934	57132934.2	10
		208	2.181404535652642	62788860.8	10
		209	2.0634373003526822	60804864.0	10
		210	1.88426873165319	54399481.9	10
		211	2.084214915795823	58242620.3	10
		212	2.2058377974008243	58056746.1	10
		213	2.1770097123497254	58893502.5	10
		214	1.8319269998907182	57119294.5	10
		215	1.7052016826420395	59092674.7	10
		216	1.760541389727781	59482142.7	10
		217	1.692117453329995	63497398.4	10
		218	1.7278232573898304	63728465.4	10
		219	1.7232251676774375	55756277.3	10
		220	1.9521553004582106	61482495.3	10
		221	2.0830473761577633	59135848.5	10
		222	2.0944307382017042	59934324.2	10
		223	2.0813920900529648	58536978.2	10
		224	1.85535945571733	62226606.3	10
		225	1.82482372890778	58384689.4	10
		226	1.9104120724264764	56345594.4	10
		227	1.895971905528692	58111276.8	10
		228	2.213729704274189	60170346.8	10
		229	2.2961103008169097	55903688.7	10
		230	2.484301809906948	53885352.7	10
		231	2.3832822995320577	55768508.2	10
		232	2.403640052301653	57957312.2	10
		233	2.1474824573691476	62338288.3	10
		234	1.9920646444301355	59292684.4	10
		235	2.0624045855568944	57815391.2	10
		236	1.9888244243845112	60339522.1	10
		237	1.7692982270314004	59031254.4	10
		238	1.8469814121596664	59357225.1	10
		239	1.9169115631789935	57886479.4	10
		240	2.2939869911584942	63471597.8	10
		241	2.3454362421520742	54648658.0	10
		242	2.2752334675198402	57443807.1	10
		243	1.9395730420693227	54381684.0	10
		244	1.554335412785743	60820488.5	10
		245	1.6419442839550864	62892873.3	10
		246	1.6748170152637918	58859232.2	10
		247	1.7471020063061637	62475608.1	10
		248	1.9244515987492186	62481490.2	10
		249	2.072144783617688	57908592.5	10
		250	1.925006927004302	61231695.9	10
		251	2.014558218618037	57344922.2	10
		252	2.146737364421397	60799890.0	10
		253	2.2111084474856844	53154981.6	10
		254	2.0934453351915923	53077326.5	10
		255	2.337597886501036	55469098.4	10
		256	1.9437247457242204	62937709.0	10
		257	1.8255568131502282	65929018.3	10
		258	1.8543669247500314	58962097.9	10
		259	1.9021718691222858	63907550.8	10
		260	1.8993843501027403	62367122.9	10
		261	2.06249050328882	58118479.8	10
		262	1.934763872729005	60320339.2	10
		263	2.0251558965122083	55271841.2	10
		264	2.0430086841519013	60787181.8	10
		265	2.2793098786972545	54304997.3	10
		266	2.15082803020713	57956080.4	10
		267	2.3290185002344583	51138640.2	10
		268	2.2586890626178535	59228879.0	10
		269	2.2121292592379875	60058407.3	10
		270	2.0575394727864937	57413194.8	10
		271	1.8314019695428692	60660140.6	10
		272	1.6310297883615665	55989953.8	10
		273	1.3659912121271875	58272233.3	10
		274	1.610354934773526	55028621.5	10
		275	1.6708286999130255	57468155.0	10
		276	1.8845324063034732	52897545.6	10
		277	2.1225193256964827	57206797.9	10
		278	2.1472371952222753	59617957.7	10
		279	2.124295457357505	59778902.8	10
		280	2.2597408320288603	57166146.2	10
		281	2.1827724974561993	57459953.9	10
		282	2.223329664747914	56495531.2	10
		283	2.0061336027296988	64296162.0	10
		284	2.102535721162381	57618336.3	10
		285	1.8879525992517567	51083249.3	10
		286	1.3612535529545557	60016984.6	10
		287	1.424570057309727	52011827.4	10
		288	1.6796342140865292	61771315.8	10
		289	1.6200022918500825	62184515.2	10
		290	1.5597708403950883	64005211.9	10
		291	1.7039978271554042	61081395.5	10
		292	1.691946312205446	62735899.2	10
		293	1.9137686144059285	57246754.2	10
		294	2.0340255798400024	57215389.0	10
		295	1.8884292690244588	60643002.3	10
		296	1.927755249701923	60894989.9	10
		297	1.8924944969788744	60626357.1	10
		298	1.8490528561866602	63239134.9	10
		299	1.8334064442052864	61129139.5	10
		300	1.771256900741776	65573397.5	10
		301	1.596762969609106	58050668.2	10
		302	1.6581674466843048	56963032.2	10
		303	1.6641398650090455	57014645.5	10
		304	1.6657904195642899	59277256.7	10
		305	1.8969011428204716	52675572.1	10
		306	1.895250349007883	63781207.1	10
		307	1.7697814763408997	60897346.1	10
		308	1.9606602390909322	58999777.4	10
		309	2.007707927717184	52944751.5	10
		310	1.9353996633410286	60317627.8	10
		311	1.5935246429757541	59181683.3	10
		312	1.7077807846733202	60123904.6	10
		313	1.6444247384517237	63368739.1	10
		314	1.6169484673131342	57165864.8	10
		315	1.6865292564585435	58910262.1	10
		316	1.9605609390348355	59035943.9	10
		317	1.914453626142059	60383957.8	10
		318	2.025941001381049	57189327.7	10
		319	2.134092203924055	59437964.6	10
		320	1.9667714682539557	62258601.4	10
		321	2.105240121662418	56434889.3	10
		322	2.4568910344531503	57794836.8	10
		323	2.4264849582778085	54396220.6	10
		324	2.4077913473890673	60300812.2	10
		325	2.361353842172867	60304699.2	10
		326	2.041523733900696	57954760.8	10
		327	1.9363653044939313	65207496.2	10
		328	1.7748829768982515	58964072.8	10
		329	2.004556355806705	61437330.9	10
		330	2.159161222598303	63223618.0	10
		331	2.0096895379197486	59190829.8	10
		332	2.1055586354358535	56887182.4	10
		333	1.905009769976203	54300401.5	10
		334	2.0782145941448906	59417387.6	10
		335	1.6600840504496088	63389948.0	10
		336	1.7549955896507197	57809144.0	10
		337	2.0327226373113754	60636922.2	10
		338	1.9271121029700797	58855299.1	10
		339	1.832733963392987	54234591.3	10
		340	1.8667953202589698	60675540.8	10
		341	2.029469633849164	56535385.7	10
		342	1.9280586370652144	59307859.0	10
		343	2.1932357545094967	60426087.1	10
		344	2.4689132656037005	56285722.9	10
		345	2.541187151997134	56021525.3	10
		346	2.463354272693845	63884550.4	10
		347	2.5452547683486184	48937326.0	10
		348	2.251384094326262	53712516.1	10
		349	2.2682204150832277	58892938.3	10
		350	2.458967412717462	63229357.7	10
		351	2.395996215880498	55810808.6	10
		352	2.36874058650127	59486561.1	10
		353	2.5739355266866886	59745163.9	10
		354	2.4303791863719826	54875104.2	10
		355	2.3092620588111816	55663486.7	10
		356	2.03630520637089	57414482.3	10
		357	1.8657946027171817	58904250.7	10
		358	1.979616656071535	61957575.4	10
		359	2.154852868268701	59213629.9	10
		360	2.0691213344302795	59887439.5	10
		361	1.9810431872257996	61525296.2	10
		362	1.8822591022828896	60478735.1	10
		363	1.8568465110266068	59854652.6	10
		364	1.8585412951999694	59241314.5	10
		365	1.8538569332652002	61961735.4	10
		366	1.8581347870091591	59769009.1	10
		367	2.1142634726634113	61760228.3	10
		368	2.0889599853602436	55479679.0	10
		369	2.0236265467894454	58208078.2	10
		370	1.909540098421947	57269428.1	10
		371	2.0143121016817944	65212883.4	10
		372	1.7603741106168325	56434709.7	10
		373	1.6812002616962822	60461416.9	10
		374	1.5650094901495624	54932555.0	10
		375	1.588646422579644	56642522.2	10
		376	1.5270593421254874	55372013.1	10
		377	1.7159342989841986	60667873.3	10
		378	1.563599291524493	62202436.4	10
		379	1.5444114469097163	59950811.5	10
		380	1.8877172825728663	62754654.6	10
		381	1.7863932014142416	57200814.6	10
		382	1.546342778192109	57734327.7	10
		383	1.684334381827636	57443903.2	10
		384	1.8460914196039533	62256425.3	10
		385	1.8242994934248347	54730940.3	10
		386	1.8941152732161133	54954632.9	10
		387	2.0601709059156135	56294997.7	10
		388	2.053946940795623	63538129.6	10
		389	2.210917365917674	57498121.5	10
		390	2.0073155952531474	57954515.3	10
		391	1.8102828252554155	59824514.7	10
		392	2.095826340040522	58458276.8	10
		393	1.776400452530281	62424753.3	10
		394	1.796870313161337	58263909.2	10
		395	1.8019256762814497	59653783.9	10
		396	1.788264957611617	60894301.9	10
		397	1.977726468172115	60240690.6	10
		398	1.9537753648531893	56392131.1	10
		399	1.9026403879124811	58414794.5	10
		400	1.3572676739231198	57330563.1	10
		401	1.4274515170156685	62996967.1	10
		402	1.4078312474150187	54827299.6	10
		403	1.6363312327053137	56705755.9	10
		404	1.440931695574093	55244538.3	10
		405	1.3483883235080394	57693265.4	10
		406	1.385034999668323	57526523.2	10
		407	1.4740161796712279	59375402.1	10
		408	1.6017708349183752	59285557.1	10
		409	1.6351556417971516	54662796.0	10
		410	1.860851306938509	56842632.3	10
		411	2.0752334502132874	60023757.3	10
		412	2.2245665043908973	58221232.0	10
		413	2.0816812050678837	56732705.0	10
		414	1.7534556468873348	62608696.6	10
		415	1.5917507521816692	54893031.2	10
		416	1.8842739439367997	59753896.5	10
		417	1.471664281210718	58693924.6	10
		418	1.7015089923977609	62087354.0	10
		419	2.0839747625280567	58381722.4	10
		420	1.901140641708394	61733811.4	10
		421	1.774781765543232	52389003.4	10
		422	1.748725243598696	57451193.2	10
		423	1.6424736996986038	60786843.8	10
		424	1.7567082974318846	60891915.8	10
		425	1.830377082762444	55679519.9	10
		426	1.9969586705724793	58570092.8	10
		427	1.9250154338509966	58725459.0	10
		428	2.1535546724067363	57116533.3	10
		429	2.127245536897413	54604701.9	10
		430	2.4395903114013353	61496232.7	10
		431	2.428990416909032	58940075.0	10
		432	2.3819638264280716	52494997.8	10
		433	2.3652802796300865	54888984.1	10
		434	2.2679159543035743	56109513.0	10
		435	2.2074512896604532	55340665.8	10
		436	1.5468648731152823	59833687.0	10
		437	1.5776824217470538	59866641.4	10
		438	1.5795330453325136	56345031.1	10
		439	1.6460760888533688	58167983.8	10
		440	1.9013307247611138	61256610.5	10
		441	2.287923995766893	58418351.4	10
		442	2.2959247350956824	61076899.7	10
		443	2.225397419928073	55918905.1	10
		444	2.116904981396514	55720855.0	10
		445	2.245377778581876	61103639.0	10
		446	2.0422287022950427	61596324.9	10
		447	1.9132436105133788	58976525.1	10
		448	1.8651702603003915	54212627.2	10
		449	1.9492254227461288	57503803.0	10
		450	1.6832123096800236	56139878.2	10
		451	1.7120474393519611	57581906.6	10
		452	2.0073437408453807	61678385.5	10
		453	2.060044662541963	59168444.7	10
		454	1.9672902510128687	55438630.0	10
		455	1.8994184963461582	60281032.0	10
		456	1.776279060692319	52151156.3	10
		457	1.7240451207345031	60464445.2	10
		458	1.9702659283340638	59340771.0	10
		459	1.810319607730635	56883058.9	10
		460	1.6491856683206667	58897961.3	10
		461	1.8155570380238881	62447185.6	10
		462	2.250689263204417	55908583.8	10
		463	2.178988572158935	56694323.7	10
		464	1.8761668951800523	59732501.2	10
		465	1.7034196932735344	59058856.8	10
		466	1.4531362738857199	60018189.8	10
		467	1.3953038950742722	56835840.9	10
		468	1.475110090248755	56959292.7	10
		469	1.4419219801145264	63100295.0	10
		470	1.8207755738884988	59618205.7	10
		471	1.912936358338413	56736430.3	10
		472	1.9472689206600022	59572293.1	10
		473	2.1491003655478607	59926748.0	10
		474	2.135391742068644	57975046.4	10
		475	1.9051345252928733	59024905.3	10
		476	1.8272758720629327	58398504.6	10
		477	1.8494559590179616	58734824.5	10
		478	1.6035310970831318	61790341.4	10
		479	1.7775259518680386	56219557.6	10
		480	1.887052070110867	59809324.9	10
		481	2.0028114507394057	58575731.0	10
		482	2.038870177399822	60180808.4	10
		483	1.8171216192333202	58333388.7	10
		484	1.7644544996553377	59101665.2	10
		485	1.9520648047117377	58990515.8	10
		486	1.9058979490189867	55738266.0	10
		487	1.780989144901224	57459284.9	10
		488	1.9081957570526096	58267089.2	10
		489	1.8148657191512148	55425502.9	10
		490	1.777201934038813	59751846.5	10
		491	1.775300890887932	60670069.2	10
		492	1.9713288120288577	60612029.9	10
		493	1.9163511263603261	57879407.1	10
		494	1.8486080175191273	55287716.9	10
		495	1.8941116262933153	65395859.8	10
		496	1.5975180394936195	62063524.9	10
		497	1.4856376300742313	58946548.2	10
		498	1.591348563071161	60926431.4	10
		499	1.6069346003865583	57030469.5	10
		500	1.540128187251307		10
