# Supplementary material for: The evolutionary maintenance of Lévy flight foraging
Source: PLoS Comput Biol. 2022 Jan 18;18(1):e1009490. doi: 10.1371/journal.pcbi.1009490 (PMC8797186; doi:10.1371/journal.pcbi.1009490)
Supplement: S1 Data — (ZIP) [file pcbi.1009490.s005.zip › S1_Data/evolutionary_data/POP10_1000K/10_05_10_1_0000125_1_1000000_run2]

last_generation	20	0	1.262218243597983	13172383.499899296	10	extinction	extinction
size_old_pop	0	1	1.6555407810262661	9025602.833183698	1
standing_var	0.5	2	1.748143415795496	13372519.833397888	3
start_exp	1.0	3	1.9523430111815607	29202982.500360552	3
env_dim	1	4	2.7505165896471837	21845894.250335276	3
move_cost	0.000125	5	3.549665837334955	14894331.500099298	4
lifespan	1000000	6	3.371288837414994	10120169.000058888	4
speed	1	7	3.964295146935865	11931343.999932127	2
run	2	8	4.41225510130694	11065498.500115424	2
extinction_state	1	9	5.261799119829043	14014400.250175048	2
competition	0	10	5.475732051397354	19309038.000255838	4
		11	4.82766268007253	27485888.500360526	6
		12	4.332064634318509	41206699.167100355	1
		13	4.91539785310793	18316741.166826118	6
		14	4.345358391898661	22138800.100359738	3
		15	4.917583177641	67620929.50144093	5
		16	4.435673533310662	8242292.499792838	1
		17	4.6492196859516355	12149013.833306106	1
		18	4.400484210502815	27425107.75047897	3
		19	4.488032273845418	41278198.50028657	4
		20	4.780610843209949	0	3
					0
