# Supplementary material for: The evolutionary maintenance of Lévy flight foraging
Source: PLoS Comput Biol. 2022 Jan 18;18(1):e1009490. doi: 10.1371/journal.pcbi.1009490 (PMC8797186; doi:10.1371/journal.pcbi.1009490)
Supplement: S1 Data — (ZIP) [file pcbi.1009490.s005.zip › S1_Data/evolutionary_data/POP10_1000K/10_025_10_0_0000125_1_1000000_run18]

last_generation	25	0	0.9941815517992831	2824207.500048517	10	extinction	extinction
size_old_pop	0	1	1.1837133095121866	11201053.499870146	1
standing_var	0.25	2	1.3948677444585185	3878048.8333039223	2
start_exp	1.0	3	1.5410726922694438	4409442.749960303	3
env_dim	0	4	1.7493422551468278	3347946.500021649	4
move_cost	0.000125	5	1.759461225579723	11436680.249888638	1
lifespan	1000000	6	1.761166845240369	3567472.4999441504	4
speed	1	7	2.0423778476072196	5948065.89995842	2
run	18	8	2.00790828913286	6766403.4999356605	5
extinction_state	1	9	1.945486559363792	2733651.500001058	6
competition	0	10	1.7194884666455394	1253819.5000118315	6
		11	2.0760823148048324	4458514.749903419	1
		12	1.9901774375933012	5045717.166604874	4
		13	1.8962745681400601	11820597.499881964	3
		14	1.9236284075355872	10387366.833190521	2
		15	1.900397172179833	9380503.499947088	3
		16	2.110250927458797	6788093.249945287	6
		17	2.0037725470617183	6232586.999917986	4
		18	1.8053934536292808	4853779.749928547	4
		19	2.10325078894635	4262408.166658296	4
		20	1.8279400656589826	9727986.749878118	3
		21	1.7283767296363286	5251584.999948948	4
		22	1.8247150885490222	4966137.166612592	4
		23	1.8562862401483433	5850640.642804255	3
		24	1.8757301637402577	5555807.499924269	7
		25	1.7745067105844572	0	4
					0
