# Supplementary material for: The evolutionary maintenance of Lévy flight foraging
Source: PLoS Comput Biol. 2022 Jan 18;18(1):e1009490. doi: 10.1371/journal.pcbi.1009490 (PMC8797186; doi:10.1371/journal.pcbi.1009490)
Supplement: S1 Data — (ZIP) [file pcbi.1009490.s005.zip › S1_Data/evolutionary_data/POP10_1000K/10_025_10_0_00_1_1000000_run18]

last_generation	500	0	0.8602350387626949	55628531.4	10	2.494079296164242	41528897.0
size_old_pop	10	1	0.9826806135571401	57401217.2	10	1.4449102711710844	47395689.0
standing_var	0.25	2	0.9991249277612118	50835721.9	10	1.6728819288438777	52987040.0
start_exp	1.0	3	1.271966408559343	58802648.8	10	1.853827117424519	58115064.0
env_dim	0	4	1.3439577911970177	58226090.4	10	1.8394048828727811	60725519.0
move_cost	0.0	5	1.2285600033952824	53099375.9	10	1.680673693766417	62018322.0
lifespan	1000000	6	1.3250777773261164	57679119.0	10	0.9740131153539042	64997025.0
speed	1	7	1.3245018509560231	58978134.7	10	1.6781869811194028	66418762.0
run	18	8	1.3850262504972863	56911912.6	10	2.2188969423996676	66916347.0
extinction_state	0	9	1.6603086108450111	57898139.3	10	2.080089867706462	70851676.0
competition	0	10	1.756428916884745	65525732.3	10
		11	1.7117639687556239	59643369.4	10
		12	1.5079174026208633	61088888.3	10
		13	1.6816193160612638	55175823.9	10
		14	1.7852321744559596	56855100.4	10
		15	1.922220036664245	57231056.0	10
		16	1.8503768859108145	60019675.6	10
		17	1.7854331800493004	57868287.4	10
		18	1.8777277646902886	59580988.5	10
		19	2.1723376232120803	60725843.5	10
		20	1.9857144388029149	58048380.7	10
		21	2.1739937061740062	55443427.7	10
		22	1.9199682853236049	59519797.7	10
		23	1.7823941924212492	57857201.6	10
		24	1.8393440494781743	58326114.2	10
		25	2.109539916843006	60136033.6	10
		26	2.2440531222150435	56504252.2	10
		27	2.3842852780799397	60535907.5	10
		28	2.270268366127175	61007913.3	10
		29	2.04455293392299	55845914.2	10
		30	1.914100866080976	60635010.9	10
		31	1.928802046297207	58995874.5	10
		32	2.0418240493993647	60312800.2	10
		33	1.9712619427969487	64594540.6	10
		34	2.0499386033658413	62500961.9	10
		35	2.0265850828937024	59744774.7	10
		36	2.3068154970651094	57833155.9	10
		37	2.5482096983236038	55625842.3	10
		38	2.459101062462955	61623032.2	10
		39	2.2983987509662636	62059219.2	10
		40	2.2850655617352706	55312445.0	10
		41	2.0368895281240844	54467859.7	10
		42	1.8825514120326887	54254583.3	10
		43	1.8430982424650229	61138228.2	10
		44	1.966955785560438	54224472.4	10
		45	1.6803936816715186	62306440.4	10
		46	1.597258163612916	60541809.5	10
		47	1.5589310462221093	57581303.8	10
		48	1.705237232113585	59879699.9	10
		49	1.8552347259803548	59398727.8	10
		50	1.7976931884978982	61178691.1	10
		51	2.025617341912086	60085717.6	10
		52	1.8028926571077637	59514258.9	10
		53	1.9075289308461827	58648505.4	10
		54	1.9955042236849931	58722449.1	10
		55	1.8115045610206493	60624712.0	10
		56	1.9734770229052063	58176513.8	10
		57	1.8475978009511131	60751285.9	10
		58	1.7137396491975299	57158233.8	10
		59	1.627560653242708	56516129.8	10
		60	1.7777214598409383	53787683.9	10
		61	1.9327392073586716	54699469.9	10
		62	2.163692946659491	57522110.7	10
		63	2.1237784524634518	56912797.0	10
		64	2.032385722096554	64137276.6	10
		65	1.98666840305381	60143492.1	10
		66	2.1482591295339977	52719629.3	10
		67	2.2332102987165836	57484487.3	10
		68	2.2681336400564667	56383636.4	10
		69	2.3097951575316524	61057891.4	10
		70	1.9279868004187857	57641964.0	10
		71	2.1717305633897053	60581416.3	10
		72	1.7401775126728616	58228669.1	10
		73	1.8767744233145394	59315683.3	10
		74	1.8687855447610715	54293055.5	10
		75	1.6708419811009763	55726874.2	10
		76	1.7352947158540193	60006299.2	10
		77	1.6602420605302257	58142409.5	10
		78	1.6647593164087808	57858453.6	10
		79	1.801792356169702	59048300.1	10
		80	1.7960974830779546	60062421.2	10
		81	1.9625984923117652	59082362.8	10
		82	2.0585176622033554	59092012.5	10
		83	2.22054406757512	62518699.3	10
		84	2.01743791368081	59184513.4	10
		85	1.8665179719881748	58996474.8	10
		86	1.8116008628526488	54853034.4	10
		87	1.6953114969193632	57402754.5	10
		88	1.5448282384873337	61871768.9	10
		89	1.7976751780031495	60194727.7	10
		90	1.683846510126698	59912260.1	10
		91	1.7915617583772305	60645579.4	10
		92	1.7688108803095641	56173677.0	10
		93	1.533612477510463	57735052.7	10
		94	1.77131833233963	60562758.0	10
		95	1.8913805952535365	63475797.6	10
		96	1.9528562269299354	56383455.1	10
		97	1.8697284052976268	53135199.5	10
		98	1.9428025931995918	55928898.3	10
		99	2.1271074015028857	55183463.1	10
		100	2.190575541695432	63267113.5	10
		101	1.9959872254411795	58787733.7	10
		102	1.8720898842857623	57591035.4	10
		103	1.868722366569988	57183818.5	10
		104	1.9661984844182463	58933352.0	10
		105	1.7635439122922112	55708608.3	10
		106	2.030764506601399	58218537.3	10
		107	1.9650253840201646	57919948.7	10
		108	1.8295195296692544	56442817.2	10
		109	1.842397034389591	60494107.5	10
		110	1.8417380571751167	59896750.5	10
		111	1.8984266237073875	57163223.7	10
		112	2.099190212792884	59471944.9	10
		113	2.1447308488182157	54830723.4	10
		114	1.7747358597101257	60022075.9	10
		115	1.628327470374225	55156169.0	10
		116	1.4969246629035935	58014398.3	10
		117	1.4916100108460684	56066766.8	10
		118	1.658824074183484	51476162.4	10
		119	1.6388562738173982	53734687.0	10
		120	1.4814985645537868	57988127.9	10
		121	1.271720155284908	60726078.8	10
		122	1.2635779726454976	54956720.3	10
		123	1.3769865870488045	55915708.4	10
		124	1.297737108837924	55087800.2	10
		125	1.3476943715504583	56949258.2	10
		126	1.3033313287329267	59341067.2	10
		127	1.4195726069368928	55459643.8	10
		128	1.5881583074299699	58034542.9	10
		129	1.681435817209645	62198719.8	10
		130	1.7790864325211921	59717556.0	10
		131	1.8037008133080417	53529087.6	10
		132	1.961420852118198	61128852.2	10
		133	1.834688209236147	64697430.6	10
		134	2.0471865336385093	55239594.4	10
		135	1.9895182640134537	60109893.6	10
		136	1.9575746431035044	61103658.3	10
		137	2.03047413427361	61101645.3	10
		138	2.000982093645082	60916453.0	10
		139	2.0032092387752867	53784955.2	10
		140	1.5677038821900058	58682043.3	10
		141	1.336422641426545	56459253.8	10
		142	1.5779505248804748	60001694.8	10
		143	1.6524952897287455	58242848.4	10
		144	1.747822229350985	59529356.1	10
		145	1.895015646409309	59723738.5	10
		146	2.030098506698374	56026046.6	10
		147	2.0782925401750476	56421515.8	10
		148	1.985317059746564	57433872.4	10
		149	1.8957710203909635	59555703.5	10
		150	1.999074928996245	56077669.2	10
		151	2.365232395245247	59649452.0	10
		152	2.436823611322665	60759357.3	10
		153	2.2767622473252893	59484011.6	10
		154	2.0821522628035436	58267587.5	10
		155	2.194311622072782	58682236.9	10
		156	2.0730787663177366	61176799.3	10
		157	1.7285263029293294	59822295.0	10
		158	1.7325727783018963	59432545.9	10
		159	1.7836223529666047	58499022.3	10
		160	1.9010274214065395	58508070.7	10
		161	1.9389617849341403	60094010.0	10
		162	1.8703360107428906	60221620.0	10
		163	1.7914579530408816	63618984.5	10
		164	1.79905204399951	66174202.2	10
		165	1.8076331353967472	59728183.9	10
		166	1.7393122322682886	61379302.6	10
		167	1.774454244738159	53052426.1	10
		168	1.6350561835425517	58341947.7	10
		169	1.7476516296220908	63384731.9	10
		170	1.7072479413010655	62534611.0	10
		171	1.7449874261121052	64784013.1	10
		172	2.0652318689663476	57829245.3	10
		173	2.013562105424336	58684499.6	10
		174	2.1935685436926677	58527258.8	10
		175	2.137485502156342	57966676.9	10
		176	2.0924807795029094	63254942.7	10
		177	2.109511300296631	54207740.9	10
		178	2.2198845617625382	61220964.9	10
		179	2.599384792017542	55399656.0	10
		180	2.5215578098578093	59280878.9	10
		181	2.103574228363784	59590081.4	10
		182	2.151331934924516	60222605.8	10
		183	2.193013713799311	53208191.7	10
		184	2.428186540339504	56588090.5	10
		185	2.3642068252317414	61972611.2	10
		186	2.152619751584443	59588370.1	10
		187	1.9241424474628732	59204033.1	10
		188	1.9680956830065757	57347883.6	10
		189	2.318854044264105	57193516.7	10
		190	1.5413776916203772	60197222.4	10
		191	1.559559008063926	56297937.1	10
		192	1.4477654366937287	59232454.1	10
		193	1.434445891904581	58246138.1	10
		194	1.4444223549610293	55029941.8	10
		195	1.6483276229637571	55728737.1	10
		196	1.8082383052075208	58157803.0	10
		197	1.7806687749997896	57724907.8	10
		198	1.8803498003716563	58964245.1	10
		199	1.9085632688034253	58013159.6	10
		200	1.9367263340486622	59659632.7	10
		201	1.9268911840774485	56614568.6	10
		202	1.833905130210707	62085351.7	10
		203	1.9143684126917282	56120071.6	10
		204	1.9432836511178622	59300838.3	10
		205	1.9829426832112163	56313346.3	10
		206	2.013887258898405	63669080.6	10
		207	2.0356685410691124	57246773.7	10
		208	1.8457010319514482	61475442.9	10
		209	1.943505295490334	60036958.2	10
		210	2.074712590015254	54773218.7	10
		211	1.883620306822111	58251817.9	10
		212	1.9530596445337598	60586838.9	10
		213	1.5968017894101714	54071054.9	10
		214	1.3482007118816575	57855220.9	10
		215	1.3692429362750078	59002993.6	10
		216	1.6135489693220149	58638177.9	10
		217	1.636285399477245	58878772.8	10
		218	1.7565417298885404	55127440.7	10
		219	1.9491129573843462	60310526.8	10
		220	1.8086107706289318	60986696.0	10
		221	1.6953128664877952	54243207.4	10
		222	1.5617732034344654	56004517.8	10
		223	1.4936012980605073	55128345.0	10
		224	1.6931746892356276	61892010.4	10
		225	1.7647540396948511	58957171.9	10
		226	1.8999959687561354	63417326.0	10
		227	1.631933123945203	62872491.8	10
		228	1.6948396446001914	57355504.2	10
		229	1.8784933052890398	59156222.3	10
		230	2.0941551853198703	62205738.4	10
		231	2.1015020763212453	59936335.0	10
		232	1.9363901605940768	66678109.3	10
		233	2.3105350157943336	60248883.3	10
		234	2.021883039228485	62179283.1	10
		235	1.9952279771863317	59355025.3	10
		236	2.35588452971293	56250095.3	10
		237	2.1680302012745036	58517585.2	10
		238	2.236330874691211	53648565.2	10
		239	2.195309264319694	63562431.6	10
		240	2.55854373794891	54958105.3	10
		241	2.2024452432534987	66069502.4	10
		242	2.426452818298739	58206379.1	10
		243	2.4162672879972065	56062483.2	10
		244	2.111642942688822	56351955.6	10
		245	1.888880671129797	61073529.2	10
		246	2.0406311603676457	57849102.5	10
		247	1.9107742692030374	59185196.0	10
		248	1.7834116467894785	58813553.9	10
		249	1.5864541531063057	61777989.4	10
		250	1.6929976107643843	55788976.0	10
		251	1.8837606075137945	61112162.4	10
		252	1.8694834675296224	60824799.1	10
		253	1.7131936755797388	58377492.1	10
		254	1.6867276354955607	58178991.2	10
		255	1.7601050751541791	53227633.0	10
		256	1.6475780926598997	55628113.7	10
		257	1.7439457372951062	57023791.4	10
		258	2.0653958463415565	59222911.7	10
		259	2.0963031203069535	58570073.4	10
		260	2.102868412151567	58666370.1	10
		261	2.172552270004082	58059891.1	10
		262	2.031958291289668	59634541.9	10
		263	2.1487680204573714	61513105.8	10
		264	2.1616158310714084	61575449.2	10
		265	1.9340381121561692	58240543.4	10
		266	1.7053395377760001	62985550.6	10
		267	1.672505413033091	54375806.5	10
		268	1.7073982281641116	58886667.0	10
		269	1.470398019777542	55614204.1	10
		270	1.3332802225346685	57445179.8	10
		271	1.4186636604776723	54420241.9	10
		272	1.8579238677519676	62674125.7	10
		273	1.7141267545452745	64222690.2	10
		274	1.8550725516921371	59574635.6	10
		275	2.1307469574138347	58547937.9	10
		276	2.2336934848382524	60309188.1	10
		277	2.2137256507300607	55166201.4	10
		278	2.2100241204157283	61905240.1	10
		279	2.3148023431138265	61537504.6	10
		280	2.259456693195195	56684776.8	10
		281	2.2323849417855937	61973175.3	10
		282	2.213655645961006	65345338.8	10
		283	2.235284100003808	54534421.9	10
		284	2.0801357988735507	56116130.0	10
		285	2.1125267857560788	55652865.2	10
		286	2.260043583063582	53422427.5	10
		287	2.0419804217458593	58242817.2	10
		288	2.4100629144222947	61585674.2	10
		289	2.2551346455564985	52991983.2	10
		290	2.1450663553362643	62144611.1	10
		291	2.35098675866367	56249541.2	10
		292	2.305099386619189	64288284.8	10
		293	2.3325086780770645	59896404.9	10
		294	2.3287313188614336	56592126.3	10
		295	2.1121729691684514	54301675.3	10
		296	2.2798523580737027	58328811.2	10
		297	2.434673846839747	58917022.5	10
		298	2.2355103449964817	60454557.0	10
		299	1.966883020774707	62303536.6	10
		300	1.983574787033517	58978514.0	10
		301	2.0352793897859147	61576975.8	10
		302	1.962147648914004	60221858.6	10
		303	1.9829098600261148	59890855.8	10
		304	1.7335777720319687	63806052.1	10
		305	2.116324841480827	59690230.9	10
		306	2.151488383390041	57577131.8	10
		307	2.1057859529875698	52853116.7	10
		308	2.099373556740048	63964665.2	10
		309	2.0447722232809102	62137680.6	10
		310	2.138492309334335	56352352.7	10
		311	2.2839718912403395	54067967.9	10
		312	2.3428647537657876	55723733.5	10
		313	2.137104877865618	62060013.8	10
		314	2.1227180024233787	59203813.3	10
		315	2.056275903283143	59747874.6	10
		316	1.7782702724808181	58739167.0	10
		317	1.9558332746440068	58662156.6	10
		318	1.9962217170393788	60650408.2	10
		319	1.9482488398324704	60222580.9	10
		320	1.7999747083174626	61378474.6	10
		321	1.819574534810771	59124413.0	10
		322	1.9088677615034861	56633266.0	10
		323	1.6833743087425919	57614248.2	10
		324	1.760233201643868	51362187.2	10
		325	1.6374233810499663	61014303.8	10
		326	2.097967192381274	58176242.9	10
		327	1.9914551632952648	61344507.4	10
		328	1.9553553695189905	57199772.6	10
		329	2.1877324066907144	55750430.7	10
		330	1.880008803905708	56779548.6	10
		331	2.02568380779596	59556719.2	10
		332	2.1090966484505973	54074015.0	10
		333	2.0733919981103983	58217708.4	10
		334	2.1990820427288673	60880156.1	10
		335	1.9327977189611727	53978071.7	10
		336	1.848888627980634	57584441.8	10
		337	1.849338261668755	58792956.4	10
		338	2.015040635500628	59667606.5	10
		339	1.6912137301496681	55723451.4	10
		340	1.8175534429267795	59889729.4	10
		341	1.9216947498955483	59369525.0	10
		342	2.1060264890955414	52556980.2	10
		343	1.9267301694102084	56103784.7	10
		344	1.7913172921694156	59004139.2	10
		345	1.8710144933094035	61599997.6	10
		346	1.9001702470916377	59407047.4	10
		347	1.9610392211894525	55104720.5	10
		348	1.8601287497315524	60428382.2	10
		349	1.8046421380011703	62261037.1	10
		350	1.5807631917859137	59484788.8	10
		351	1.9211543729931182	56112224.0	10
		352	1.9411501845433043	55052637.7	10
		353	1.8363576864368756	56427593.8	10
		354	1.6806057715508391	56979458.9	10
		355	1.8538580924820196	57487819.3	10
		356	1.8923791582774083	60067747.8	10
		357	1.7598904402629956	58474850.0	10
		358	1.8643343114492101	62621495.5	10
		359	2.135359987639334	58267131.3	10
		360	2.3200506530016374	62770819.9	10
		361	2.4553812976602387	54208304.4	10
		362	2.4424975558039645	60552142.9	10
		363	2.0281394737176663	62840476.6	10
		364	1.9633495039067264	58417220.8	10
		365	2.0175959041210247	53843551.7	10
		366	1.9395198369366298	65724759.4	10
		367	2.0521240866060233	62854274.8	10
		368	1.945826420258862	57208002.3	10
		369	1.9178931607287155	54533917.5	10
		370	1.9516739520537782	57121215.1	10
		371	2.003741868164525	55988986.9	10
		372	2.051551173636984	56790388.9	10
		373	1.9765483260849461	58525660.8	10
		374	2.2508344247842746	62378777.8	10
		375	2.149353145873863	57257250.9	10
		376	2.3674068271447566	61710366.8	10
		377	2.436689633231242	58481859.9	10
		378	2.2689807681081566	59231773.7	10
		379	2.1895270554776616	58654396.0	10
		380	2.1320785494159074	55150562.0	10
		381	1.7135280391161962	65260966.8	10
		382	1.6908814417350553	59363511.1	10
		383	1.7329731115427331	56768780.2	10
		384	1.7683474368088608	61822187.8	10
		385	1.9112983098123384	61960405.0	10
		386	1.5572247440251052	62533437.6	10
		387	1.6851852699280152	55911039.5	10
		388	1.9297168585088165	65217130.3	10
		389	1.897800737967445	62678450.4	10
		390	1.9356906027468619	54023531.9	10
		391	2.1615882351038134	58803906.4	10
		392	1.8902804497199082	60973890.5	10
		393	2.1646236193717363	60672878.2	10
		394	1.910887675379298	56357444.9	10
		395	1.9574531719548083	63463601.6	10
		396	1.7655935932654174	59745190.1	10
		397	1.4930857870594694	59711260.0	10
		398	1.8091594835625286	56840146.3	10
		399	1.9318508957662544	56382423.5	10
		400	2.1737670805733496	57460415.2	10
		401	2.1653308171464127	59166155.4	10
		402	2.0810742232445567	58898847.3	10
		403	1.8505626306242426	58557449.3	10
		404	1.8497245823735273	55799543.2	10
		405	1.4918473580380307	58839767.2	10
		406	1.6401309925865273	63884724.4	10
		407	1.7926240290997968	60062032.8	10
		408	1.8774327571014928	59221016.4	10
		409	1.8941601653296058	58462579.2	10
		410	2.017332700186463	62545812.3	10
		411	2.056547721579803	59403647.6	10
		412	1.9380235418882248	58844605.1	10
		413	1.815624244165615	58179036.8	10
		414	1.8656615965441605	59733941.2	10
		415	1.7330372860466603	59883273.7	10
		416	1.7147504478860327	62307689.3	10
		417	1.91330867570598	63893278.7	10
		418	1.7746159757887654	55980448.6	10
		419	1.9399230566237455	62383223.6	10
		420	1.9130962010673584	60124964.4	10
		421	2.1261830616772097	59438092.7	10
		422	2.16566914271692	59261993.9	10
		423	2.084784893739731	57928064.1	10
		424	2.066799351873418	59479628.2	10
		425	2.121229960375412	55022593.4	10
		426	1.853989684809506	58595636.7	10
		427	1.9079196139056052	69214107.8	10
		428	2.1207858067055536	52672698.6	10
		429	2.2467003468821365	61466435.9	10
		430	2.0493342949755973	58156638.9	10
		431	2.1153799699119182	56383007.6	10
		432	2.0320536378667127	62590990.5	10
		433	2.0515650780418713	60014555.0	10
		434	2.2318168662234203	52800818.2	10
		435	2.06214659978539	65737755.2	10
		436	2.1342439311676613	58669612.1	10
		437	2.100152308425951	58451137.1	10
		438	2.0991238518622817	58595938.6	10
		439	2.104141345768589	60063726.5	10
		440	2.1119812665276196	62350517.1	10
		441	2.3338154960782806	52524587.4	10
		442	2.197917277759513	58330351.2	10
		443	2.2129514815519924	61966717.9	10
		444	2.1298800324375065	58071184.9	10
		445	2.001664682917716	55924243.7	10
		446	2.124696022027371	60669529.1	10
		447	2.1878471027744113	60396847.9	10
		448	2.181382174231627	62898242.2	10
		449	1.9763030507816786	66673840.6	10
		450	2.056363524242486	59679361.7	10
		451	2.054561599932966	59908413.4	10
		452	1.9658547573704943	54163307.3	10
		453	1.7252871892535147	56869560.3	10
		454	1.9464485573455275	59885930.8	10
		455	1.9429504627713503	61573234.5	10
		456	1.783698661416119	59413985.2	10
		457	1.5191294737706071	61089130.4	10
		458	1.8175311793011013	57797781.1	10
		459	1.903527745179121	58269513.3	10
		460	1.540347796504261	59480095.7	10
		461	1.5641706346678004	59047626.3	10
		462	1.702232431139772	54894559.8	10
		463	1.9441968213400795	56973799.5	10
		464	1.8790678762144477	66944922.7	10
		465	1.94300481233193	59167689.3	10
		466	2.0022579847304165	55994931.4	10
		467	2.021585427191757	59775678.6	10
		468	2.2058210997330576	58690314.7	10
		469	2.30261250535678	60347411.1	10
		470	2.443222837262612	54595805.3	10
		471	2.5332053662795966	59338571.0	10
		472	2.2436778979019874	59747526.0	10
		473	2.305754314255796	60495929.7	10
		474	2.271742244200561	55849677.2	10
		475	2.312983993475709	59137767.7	10
		476	2.315979740537183	52407438.8	10
		477	2.329307797169902	60498954.0	10
		478	2.4221768352481368	57941847.2	10
		479	2.4479882197250626	58913915.1	10
		480	2.4419986385576222	46613879.7	10
		481	2.3541298557689463	56501116.2	10
		482	2.3028877022451555	57612103.7	10
		483	2.051346066416662	62758778.7	10
		484	1.9245624927499567	60112726.5	10
		485	1.563314100799002	61955015.5	10
		486	1.5762864963902277	56925630.1	10
		487	1.3988803955790923	57881297.3	10
		488	1.4532895862359445	59593662.0	10
		489	1.4414307552067238	55093494.1	10
		490	1.4679257914649508	57473174.7	10
		491	1.8874694638649063	57077001.2	10
		492	1.7852917530391914	68351027.6	10
		493	1.8092604057926631	56327837.1	10
		494	1.8779045047389755	68593892.9	10
		495	1.8237537250939286	63340289.2	10
		496	1.9004768351104164	60654932.5	10
		497	1.6274407409003335	57546902.9	10
		498	1.6610859174813684	55720095.2	10
		499	1.7936964096822359	59195434.1	10
		500	1.6905158645781726		10
