# Supplementary material for: The evolutionary maintenance of Lévy flight foraging
Source: PLoS Comput Biol. 2022 Jan 18;18(1):e1009490. doi: 10.1371/journal.pcbi.1009490 (PMC8797186; doi:10.1371/journal.pcbi.1009490)
Supplement: S1 Data — (ZIP) [file pcbi.1009490.s005.zip › S1_Data/evolutionary_data/POP10_1000K/10_05_10_3_0000125_1_1000000_run10]

last_generation	11	0	0.9838423116064952	22398243.00034412	10	extinction	extinction
size_old_pop	0	1	1.2710414512183044	14849246.666951545	4
standing_var	0.5	2	1.263008419617298	10489840.166702524	6
start_exp	1.0	3	1.4954262141177903	26496447.300292544	6
env_dim	3	4	1.6691611986963668	44510110.300507315	5
move_cost	0.000125	5	2.169158436074444	44867354.786415756	5
lifespan	1000000	6	2.3458839787589847	23870339.500460826	7
speed	1	7	2.107080312686692	35345851.83387331	2
run	10	8	2.077902416695293	76664627.00000085	3
extinction_state	1	9	3.0150787416361746	289553027.8311395	6
competition	0	10	4.4204612569281325	124673039.49805628	3
		11	4.706606367606367	0	1
					0
