# Supplementary material for: The evolutionary maintenance of Lévy flight foraging
Source: PLoS Comput Biol. 2022 Jan 18;18(1):e1009490. doi: 10.1371/journal.pcbi.1009490 (PMC8797186; doi:10.1371/journal.pcbi.1009490)
Supplement: S1 Data — (ZIP) [file pcbi.1009490.s005.zip › S1_Data/evolutionary_data/POP10_1000K/10_05_10_1_00_1_1000000_run19]

last_generation	500	0	0.9148391416681871	52318360.6	10	-1.5678824656746584	37247972.0
size_old_pop	10	1	1.006779839903687	45167255.1	10	0.0867094297161454	40649151.0
standing_var	0.5	2	0.9135973161424932	44233706.1	10	-0.9688257998560302	44485264.0
start_exp	1.0	3	0.8443476227029512	52349859.8	10	-1.1886105204824746	51096582.0
env_dim	1	4	1.2244536729315	57491367.6	10	0.38988457980871727	53079323.0
move_cost	0.0	5	0.7747839035218061	55330188.2	10	-2.886492041664938	58150939.0
lifespan	1000000	6	0.6653433397870587	50664567.1	10	-1.4796970610317013	59389599.0
speed	1	7	0.7938286050054824	59523515.4	10	-2.89063709696944	61057805.0
run	19	8	1.3036799730939583	47243065.4	10	-0.7967090484264883	62708292.0
extinction_state	0	9	0.35081819519835555	47746143.8	10	-3.378529962562331	67879252.0
competition	0	10	0.36714163362549207	48333009.1	10
		11	0.4644362604490414	47850735.8	10
		12	0.900315409791777	51270193.3	10
		13	1.3253409227202124	57028470.2	10
		14	1.9541166413934818	56611439.2	10
		15	1.9088385926992733	53031050.1	10
		16	1.9802231739574965	50084582.3	10
		17	2.1432270944682466	52258022.1	10
		18	2.4229233395228094	44836066.4	10
		19	1.9113327978884336	53125522.4	10
		20	1.6465782654212329	58594961.0	10
		21	1.2830616403369517	51097416.6	10
		22	1.7522941483360537	49685020.6	10
		23	1.6449868689241582	45896408.6	10
		24	1.4648975339160706	52136846.6	10
		25	1.8906881887569136	56112563.5	10
		26	1.9969051263355542	43798973.3	10
		27	1.3648373719602145	53283551.9	10
		28	1.7134398125905375	49088698.9	10
		29	1.6202489705471002	50133911.5	10
		30	2.1122555527416162	60786745.7	10
		31	2.1649100951800495	53221977.9	10
		32	2.187529617230712	44849816.0	10
		33	1.6082253785550176	60130485.9	10
		34	2.1348898468322437	53717666.6	10
		35	2.5283010026414034	50267934.1	10
		36	2.5489085946974983	49166216.9	10
		37	2.7417792411182256	62202838.3	10
		38	3.2660228794582835	53632549.5	10
		39	2.8512516129864287	51690520.4	10
		40	2.4154572501590943	55136476.9	10
		41	2.3986252015293394	57790109.0	10
		42	2.7602398522229765	54359191.4	10
		43	2.8440560440846783	58133180.9	10
		44	3.3285538138386928	41837840.6	10
		45	3.213051884285485	61159656.9	10
		46	3.415553321933178	52395689.4	10
		47	3.118769735999125	49330145.3	10
		48	2.5210329441419828	51547081.6	10
		49	2.681649386987984	48425820.1	10
		50	1.8629614469371099	55973580.6	10
		51	1.9371621393613936	53753226.8	10
		52	1.881027280589437	54355363.1	10
		53	1.8182038850289064	50256702.5	10
		54	1.803314361096565	50038371.5	10
		55	1.5750382248517856	52610491.0	10
		56	1.4878919751757445	52138564.8	10
		57	1.2537576335425853	56120709.6	10
		58	1.8525237623817739	51243168.3	10
		59	1.8055277541344232	52862199.8	10
		60	1.7542472581603903	45161972.6	10
		61	1.0163681348016316	46557304.3	10
		62	0.2191000928847767	56140494.5	10
		63	0.33761161326191336	46753490.4	10
		64	0.1772122125449236	52530127.9	10
		65	0.18620675029332182	49354259.3	10
		66	0.6931151760797258	59360695.7	10
		67	1.114240107798613	60208904.6	10
		68	1.7734888428375648	46902400.3	10
		69	1.40523619557345	48634523.0	10
		70	0.855039229420272	53549512.4	10
		71	0.25269750862368134	48883217.0	10
		72	0.29453630737917375	54616839.5	10
		73	0.8978856034746332	49235436.7	10
		74	1.0711911573532036	45075406.7	10
		75	0.638714941388981	48675891.1	10
		76	-0.520253577889451	50873254.0	10
		77	-0.4962780698523659	50845669.6	10
		78	-0.9259745666670568	46695735.5	10
		79	-0.29521288539100354	52237394.2	10
		80	1.148185286831341	44602736.4	10
		81	1.67868817226368	52563869.2	10
		82	1.1343662806312333	53974853.6	10
		83	1.1732060927312604	47511521.9	10
		84	1.4526241197661918	49720161.4	10
		85	1.4107206431395563	51909284.7	10
		86	1.9912887314212413	53340957.4	10
		87	2.348263273177194	53291554.3	10
		88	2.19044693511328	56407922.0	10
		89	2.0265461653409425	59225929.2	10
		90	2.370799194635213	71867740.8	10
		91	2.8401350420332516	55739530.9	10
		92	2.6327471743172866	56982501.0	10
		93	2.2183268074302562	57873749.3	10
		94	2.129488847225638	45904244.9	10
		95	2.2331856255655156	58963038.9	10
		96	2.4764269302900206	46355083.2	10
		97	2.3919589277082514	44651157.0	10
		98	2.5798641207209427	49214903.1	10
		99	2.505526637168894	42060497.0	10
		100	2.1413993223225196	62056126.7	10
		101	2.43767075423858	62535269.9	10
		102	2.9446730690767886	51153997.6	10
		103	2.442341288345722	50584190.6	10
		104	2.630389506032204	50664279.3	10
		105	2.661783312584078	49493139.8	10
		106	2.6479173251988573	58025478.1	10
		107	2.5178424323914728	54064958.3	10
		108	2.324825987477017	58331033.8	10
		109	2.1576122984824457	52043493.2	10
		110	2.431657896156954	50665727.0	10
		111	2.2467052842392823	46272044.7	10
		112	2.087176215742642	50439671.5	10
		113	2.0268460690947743	47814625.3	10
		114	2.5723505847198953	57275383.4	10
		115	2.5771294873140733	49179231.4	10
		116	2.8420713197694107	48705234.2	10
		117	3.202579665484204	60609677.2	10
		118	3.2862010337631524	70659107.9	10
		119	3.5076017987801222	49684023.5	10
		120	3.3402365751978413	49303914.4	10
		121	3.6071029261193908	44129191.6	10
		122	3.505134990111735	51395478.4	10
		123	3.3573264690050264	63801310.7	10
		124	3.788411501217559	51963823.3	10
		125	4.283784985373994	53418380.5	10
		126	3.902684603635258	55786938.9	10
		127	4.106330576756515	54776430.3	10
		128	4.102582606798769	47601091.3	10
		129	4.368969500890695	72734590.1	10
		130	4.611702800621731	42525246.6	10
		131	5.048774908166091	59810892.3	10
		132	5.182276667714872	35044890.4	10
		133	6.07619242089003	44303916.3	10
		134	5.282302885022448	63851207.5	10
		135	5.66654070819053	53500758.2	10
		136	5.453829319217974	42057810.6	10
		137	4.663526824894641	54651674.8	10
		138	3.9548893969996515	55643794.2	10
		139	2.54258548922508	47603620.6	10
		140	1.990145794431767	45934037.3	10
		141	0.5712578314938981	48491242.5	10
		142	0.7757402125556875	57622110.6	10
		143	1.0993466055683423	57700354.9	10
		144	1.3682005079377313	52388503.6	10
		145	1.9224932619889092	43629265.2	10
		146	2.22353507507503	56922473.2	10
		147	2.6106877880913375	48775472.0	10
		148	2.8831055423010277	47801177.6	10
		149	2.9159443653294916	48445142.5	10
		150	2.5416341273684417	50617692.2	10
		151	2.709365294422707	54755278.1	10
		152	3.1082873106000273	44814946.0	10
		153	4.158391211407933	64200805.0	10
		154	5.247364929303176	32700574.5	10
		155	4.905223032824431	58597221.9	10
		156	4.972969279520004	32448055.3	10
		157	5.214237549930303	49292010.3	10
		158	4.983276315732658	52549554.9	10
		159	5.147708905477139	66098624.8	10
		160	4.781218425914976	33771314.1	10
		161	5.144953224266393	44997252.1	10
		162	4.947613194400485	47964412.0	10
		163	4.887884437419825	45787476.6	10
		164	5.0096029998097755	52320565.2	10
		165	5.19088626521127	40087546.0	10
		166	5.319479987407071	58123035.5	10
		167	5.548947042621182	50807266.1	10
		168	6.014780714536545	46478341.777777776	10
		169	5.997831792970189	49109819.9	9
		170	6.425521520252902	34626232.1	10
		171	6.679379871630698	52784551.2	10
		172	6.655726683144236	62175826.6	10
		173	6.998531976841531	54305681.0	10
		174	6.7374993769188425	63261060.9	10
		175	6.353238146935463	47872439.8	10
		176	6.38404852132917	46272430.5	10
		177	6.380891594396278	51516555.0	10
		178	6.611724193636126	64769204.3	10
		179	6.6751855124686355	40345749.4	10
		180	6.490426391603785	49220760.5	10
		181	6.115299431582963	48315266.6	10
		182	6.4508557273199285	73568788.5	10
		183	6.592449954905488	64231456.7	10
		184	7.858750024769266	46438405.9	10
		185	7.623084110375015	49693553.9	10
		186	7.927242408461988	41186833.4	10
		187	8.95173374553884	70708615.9	10
		188	9.295949752238881	65348638.3	10
		189	8.655168968810196	50693210.9	10
		190	7.971500628095027	55700661.6	10
		191	8.578431873930167	48539577.4	10
		192	8.619355442343974	41754069.1	10
		193	8.795473190214025	57005106.0	10
		194	9.003364889076092	39819766.9	10
		195	9.489834738176125	46004122.3	10
		196	9.434372878034994	50055519.5	10
		197	9.287136307920694	54086302.7	10
		198	9.247137695568924	66421393.1	10
		199	9.679872893672337	46344520.8	10
		200	10.031140847923677	56412165.1	10
		201	9.635213974631792	48515541.5	10
		202	9.356441118081928	57443773.8	10
		203	9.772281673545514	54027016.6	10
		204	10.065235758367262	42661060.1	10
		205	9.625656950650075	46207564.8	10
		206	9.400515867777969	45636884.7	10
		207	9.407306388880412	48918234.4	10
		208	10.038007249742382	51074182.9	10
		209	9.236437890032112	49886406.9	10
		210	8.64113765958208	31606381.1	10
		211	8.175235924197112	52238277.0	10
		212	7.973176496208008	38982449.1	10
		213	8.899133866011914	52854942.4	10
		214	9.147106652135514	36244787.8	10
		215	9.97882985384789	42336938.1	10
		216	10.7523938291945	38457438.6	10
		217	10.48369110644849	58227379.0	10
		218	10.829070830649815	35477305.4	10
		219	10.087555318396722	44156037.6	10
		220	9.747777791474139	43781407.7	10
		221	9.749181691451682	39965837.6	10
		222	9.268931506603675	56630339.3	10
		223	9.693946397125586	50566263.7	10
		224	9.8398490757546	39029398.0	10
		225	9.77512247924978	46634275.2	10
		226	7.8424474159514475	58972296.4	10
		227	6.343308366047155	51268364.5	10
		228	6.361842138409584	41055631.9	10
		229	6.748939156073203	68617427.5	10
		230	7.065103299411632	57228779.3	10
		231	7.325946505645052	47164904.3	10
		232	7.640968810217745	62571241.5	10
		233	8.037123530966287	74322901.4	10
		234	7.715738201282353	54526201.9	10
		235	7.922522810495937	60488044.0	10
		236	8.531298469241564	30845514.7	10
		237	8.02726879955684	55852383.3	10
		238	8.705238104389537	48596251.0	10
		239	8.608512511236501	68262184.1	10
		240	8.335458285528498	52324008.4	10
		241	8.310126377592056	48580407.1	10
		242	9.764228494755766	47312112.0	10
		243	9.682853651104178	50230238.9	10
		244	9.704054926261751	57621767.3	10
		245	9.8312698358651	40428380.3	10
		246	9.940172816105427	34814303.0	10
		247	9.923269417506104	49281291.6	10
		248	9.941939794913521	41800929.6	10
		249	9.767861095443221	41483712.2	10
		250	10.330988799001268	71864012.8	10
		251	10.208209800044633	47276608.3	10
		252	10.006731970787254	76485979.5	10
		253	9.733245032468634	34037683.3	10
		254	9.723328284877848	47010039.0	10
		255	9.628676465555289	57185184.7	10
		256	9.554850016632509	58478851.0	10
		257	9.314157950431078	49983456.8	10
		258	9.157415475722884	37170851.8	10
		259	9.446980940824984	47663915.2	10
		260	9.571848199960263	40913244.4	10
		261	9.946267954097216	37055279.4	10
		262	9.673908385250625	47982724.0	10
		263	9.785201021979521	40456224.4	10
		264	9.786576841014895	57989236.7	10
		265	9.587742043404699	52633514.7	10
		266	9.708537669958817	39624578.4	10
		267	10.263676159163762	50370040.6	10
		268	10.172590372777892	58980723.5	10
		269	10.052759948078155	53519515.9	10
		270	9.650764969687426	38708011.9	10
		271	10.003543500973636	53979893.7	10
		272	10.103319216336203	65503680.6	10
		273	10.169682457962777	65309652.9	10
		274	10.230462593431891	57820537.4	10
		275	10.169573844112744	52211336.1	10
		276	10.162544522184923	61422798.1	10
		277	10.15834741778756	51904018.0	10
		278	10.099543350937953	65351585.1	10
		279	9.39654379895473	29812540.0	10
		280	9.540116778130198	42988273.7	10
		281	9.886569709606217	40655162.6	10
		282	10.120129966162587	46224885.6	10
		283	9.906469691664674	62747000.44444445	10
		284	10.153138583497716	62263557.9	9
		285	10.511294848059736	55874040.7	10
		286	10.205358981262863	47261759.1	10
		287	9.568772507134641	57884333.6	10
		288	9.84932755145106	39736373.7	10
		289	9.766157454585505	36520706.3	10
		290	9.55343541179794	39988104.9	10
		291	9.086146304530427	79004104.1	10
		292	9.479636309826665	56415598.3	10
		293	9.247742454758603	50109695.0	10
		294	9.027832024442114	40186069.2	10
		295	8.703957861409771	42888440.8	10
		296	8.845517590547866	48839754.6	10
		297	8.768483394789323	58771939.6	10
		298	8.278319779367985	49432831.5	10
		299	7.942736252330157	40149439.4	10
		300	8.145350581112844	41115959.4	10
		301	7.919618486194698	48486114.8	10
		302	8.696557874759572	49428517.0	10
		303	9.211521426230792	39850404.1	10
		304	9.109845471543133	55517212.1	10
		305	9.268629979719039	47407226.5	10
		306	9.408841342585571	35963362.6	10
		307	9.477946261825334	37974534.9	10
		308	9.51721689565182	52262076.6	10
		309	9.738238586968272	72351989.4	10
		310	10.469244633618732	61195881.2	10
		311	10.692641698814128	55166906.0	10
		312	10.577441972088943	44334905.9	10
		313	9.764708880352307	47879172.1	10
		314	10.388838864302626	41679434.1	10
		315	11.097408828554297	43837455.0	10
		316	11.420681110650493	42473600.8	10
		317	10.501348920073323	52338343.2	10
		318	9.789418401982626	39970121.2	10
		319	10.18718600398972	34432743.9	10
		320	9.440294101055379	39488451.9	10
		321	9.83863883862893	53789050.1	10
		322	8.579845842826797	43284524.7	10
		323	8.861655537099171	45048182.7	10
		324	9.484314970639845	48856854.9	10
		325	9.001675327701514	54743674.5	10
		326	9.893244420255991	53887643.2	10
		327	9.4397834981055	49352849.4	10
		328	9.604230869360611	46618708.3	10
		329	9.372037254235977	32858741.0	10
		330	8.642789305489515	55901006.5	10
		331	8.43683558820099	51055394.1	10
		332	8.870481666292779	38197586.8	10
		333	9.842199528985157	47426962.7	10
		334	9.6182917657982	64765092.8	10
		335	9.2142313065413	43889058.0	10
		336	9.877210579693543	74173218.0	10
		337	9.521220417814398	42222917.8	10
		338	10.116763071783199	51927791.5	10
		339	10.560990963995375	38086767.1	10
		340	11.130323050449757	36048780.5	10
		341	11.332590731471688	52092308.9	10
		342	11.275075387492635	59405867.9	10
		343	11.13570746264356	51959653.0	10
		344	11.358433185029586	58646976.0	10
		345	11.458757622549795	49478265.1	10
		346	11.674400272154877	49436667.4	10
		347	11.957282798259559	36900626.7	10
		348	11.615298246212761	48378833.8	10
		349	12.12932315837854	43850296.0	10
		350	10.436012704952756	70618855.7	10
		351	10.296056835736284	73140383.8	10
		352	10.759463620548738	40408300.0	10
		353	10.933141511743331	60667593.8	10
		354	10.415923528494034	47695222.7	10
		355	9.255416489148065	42239291.2	10
		356	8.894307497742373	52458812.4	10
		357	8.986866759920517	50848343.2	10
		358	8.69883277490797	55667379.7	10
		359	8.424331328222552	65179314.9	10
		360	7.117546250410245	72661705.7	10
		361	8.299707361735315	36530360.3	10
		362	10.243387992436002	63066512.1	10
		363	10.350681058453475	58150147.3	10
		364	9.53612792030135	63174510.4	10
		365	9.86715844022394	68775911.3	10
		366	10.326016152272471	53593636.1	10
		367	10.395208137677765	47185196.1	10
		368	10.461670526038315	51272951.5	10
		369	10.506449269782255	46583333.9	10
		370	10.652143473436505	60853055.1	10
		371	10.340327349069433	51212544.2	10
		372	10.189633364855391	52300343.7	10
		373	10.782344006978047	39867554.8	10
		374	10.920250035528529	44981852.5	10
		375	11.03649910451725	35712930.666666664	10
		376	11.748243428559205	63849160.5	9
		377	11.240395980248717	33068057.4	10
		378	11.06597768840532	56261325.2	10
		379	10.605754261656925	51919980.0	10
		380	10.866026316523993	47801137.5	10
		381	11.0065414814346	46793535.1	10
		382	11.143164366168893	55429384.5	10
		383	11.002273949617349	37243446.1	10
		384	11.02157608199674	41093758.8	10
		385	10.870421016469848	46131569.1	10
		386	10.925371317134775	55360707.8	10
		387	10.472682460520037	48162776.3	10
		388	9.587835108569871	33419616.4	10
		389	9.368570957414425	51927621.8	10
		390	8.525970315859812	46349039.9	10
		391	8.646041367573229	31389840.8	10
		392	8.723496702296655	52924660.0	10
		393	9.228352246248571	22602654.2	10
		394	9.913528094329632	36386350.6	10
		395	9.435491595328106	42352517.2	10
		396	8.386524259100222	37837373.0	10
		397	8.90922203672991	41540787.1	10
		398	8.583214883771335	31160488.4	10
		399	8.883490352125017	68685503.3	10
		400	8.903638995732901	43443391.5	10
		401	9.061747779284834	49974759.3	10
		402	9.187063422449729	70495828.6	10
		403	9.366851700498971	51547720.5	10
		404	9.637150281205784	53127819.2	10
		405	9.810692849510293	59697521.6	10
		406	9.845858427648148	44054334.6	10
		407	8.78087385650674	31556223.6	10
		408	8.975485712717894	58004400.3	10
		409	8.776465459437269	40413532.4	10
		410	9.414417957803604	58034936.8	10
		411	9.434024476356532	50102953.4	10
		412	9.873012147943498	46919595.1	10
		413	9.566990283108229	38631145.0	10
		414	9.34660039998532	39184217.3	10
		415	9.397532174130959	48256575.8	10
		416	8.907106521906922	49646813.2	10
		417	8.324169035680233	49150301.3	10
		418	8.398110218462657	43881243.8	10
		419	8.602313067953274	46896903.4	10
		420	8.926128344386175	35188216.4	10
		421	8.733792015110552	56042297.4	10
		422	9.243654429465993	52920567.9	10
		423	9.129235572703575	35695354.0	10
		424	9.612476591184615	51508161.7	10
		425	8.9654371972489	60868127.3	10
		426	9.588777307084708	50680485.0	10
		427	9.750211326506806	54558442.4	10
		428	9.623770686024402	41880548.5	10
		429	9.408640077177584	61369833.2	10
		430	8.946530462404212	40785069.4	10
		431	9.445004964872693	35296514.0	10
		432	9.868436186699238	42604702.1	10
		433	9.658016693843381	60917919.2	10
		434	9.493490841018962	73930716.5	10
		435	9.408494399284596	43771766.4	10
		436	9.34593023940891	39346918.3	10
		437	9.393548714919394	44684235.0	10
		438	10.106152130400307	41172305.6	10
		439	10.138820164900844	52699274.1	10
		440	9.400129166594795	40162471.1	10
		441	9.201853807507213	56049875.44444445	10
		442	8.875861077413955	33391526.3	9
		443	8.724701621254287	29434897.5	10
		444	8.452074002340076	52906378.0	10
		445	7.973754967527482	50102673.8	10
		446	7.856249687552169	59962707.2	10
		447	8.75016082667637	42881599.9	10
		448	8.230738980730179	52280744.9	10
		449	8.496913347654699	57801856.3	10
		450	8.187959195313445	35025669.7	10
		451	8.191772436962523	56017930.7	10
		452	7.393683470313549	48099443.9	10
		453	7.534598134868619	39067332.5	10
		454	7.087131567070837	41865330.7	10
		455	6.607078983844794	51206371.6	10
		456	7.211791481981623	46607063.0	10
		457	8.205402306470866	66510802.9	10
		458	7.588924830366629	41053248.0	10
		459	7.0625233420499	50839153.9	10
		460	7.433098571707022	58769076.4	10
		461	6.676103781029968	48600378.4	10
		462	6.348180401661931	41551471.1	10
		463	4.626387243799663	46748876.2	10
		464	4.372533772502102	79588448.0	10
		465	4.675357098842167	45995388.7	10
		466	4.546218872593749	64926828.7	10
		467	5.194734329059745	55276767.1	10
		468	7.155117574135273	60729034.0	10
		469	6.5604331304617505	37403461.4	10
		470	7.074055107806849	67278051.5	10
		471	5.924802508162665	49259052.6	10
		472	4.088280515127857	42593426.2	10
		473	2.7872618731016408	43996232.3	10
		474	2.3044904845815393	48871005.0	10
		475	2.0902196838545057	53148756.3	10
		476	2.064431048630719	56012701.3	10
		477	2.0620042205336637	52734922.9	10
		478	1.7260829013096337	40518830.2	10
		479	1.2112855447148765	49211171.6	10
		480	1.3157189297704104	50748720.6	10
		481	0.8263272705836258	45852447.0	10
		482	0.12645863270529847	52169058.3	10
		483	0.3813019007441136	47215166.6	10
		484	0.45624596368820686	58582341.7	10
		485	0.13376098109838597	54098733.8	10
		486	-0.23610163273629997	49054281.9	10
		487	-0.22102451913047033	55500885.1	10
		488	-0.05916865520227409	51426499.2	10
		489	0.22833834438679917	64336052.8	10
		490	-0.4975158609951126	60143216.4	10
		491	-0.5837502014816681	55285051.5	10
		492	-0.37821453288493884	50496384.5	10
		493	-0.6637865903721022	41084716.0	10
		494	-0.8250577691441034	54344777.1	10
		495	-1.0951455908332883	52193642.4	10
		496	-1.4493391485153835	47998759.0	10
		497	-1.1954527515142888	55799508.1	10
		498	-1.6174206222560923	48856766.0	10
		499	-1.46807899871432	53574417.9	10
		500	-2.2576546293237283		10
