# Supplementary material for: The evolutionary maintenance of Lévy flight foraging
Source: PLoS Comput Biol. 2022 Jan 18;18(1):e1009490. doi: 10.1371/journal.pcbi.1009490 (PMC8797186; doi:10.1371/journal.pcbi.1009490)
Supplement: S1 Data — (ZIP) [file pcbi.1009490.s005.zip › S1_Data/evolutionary_data/POP10_1000K/10_05_50_2_00_1_1000000_run10]

last_generation	500	0	5.041733112696102	96523931.5	10	1.3553325807259076	39147820.0
size_old_pop	9	1	5.836149890547854	70175814.66666667	6	0.8139795237393335	40638575.0
standing_var	0.5	2	4.850654266903889	43085984.25	6	2.170911203805736	66096777.0
start_exp	5.0	3	5.398238728573587	71991429.16666667	4	1.6577714068050768	71968096.0
env_dim	2	4	5.405385173595244	88743262.4	6	0.5277737893621001	76674691.0
move_cost	0.0	5	5.998949382928187	51395857.2	5	2.169119892323341	77023149.0
lifespan	1000000	6	5.879050878785028	59943536.14285714	5	2.3067592181562175	80294432.0
speed	1	7	5.4286306900533745	218700214.75	7	2.7417416100659517	221069020.0
run	10	8	5.513890707020003	20273558.9	8	3.568096157894544	388100308.0
extinction_state	0	9	6.107019727940352	109259330.0	10
competition	0	10	6.7073103629470925	45470188.333333336	4
		11	7.246276317068786	59790812.666666664	6
		12	7.471716082512897	37329512.571428575	3
		13	7.76440286966487	64586053.666666664	7
		14	7.759249770397874	18681782.0	3
		15	7.978908210839272	115168406.28571428	1
		16	7.520233428473112	117095399.0	7
		17	7.48981705847879	153145809.66666666	4
		18	6.760672248628671	89433597.5	6
		19	6.516202662456988	83128176.83333333	8
		20	6.244201690950059	74871715.66666667	6
		21	6.496546226033091	117187561.14285715	3
		22	5.941406398191522	134491096.83333334	7
		23	5.247998422212019	89505400.5	6
		24	5.066792278301174	154159089.33333334	6
		25	5.2555549216327	127038319.71428572	6
		26	5.077837788158706	101802137.6	7
		27	4.817198977421464	62759552.666666664	5
		28	4.882928251572011	89595443.57142857	6
		29	4.52798829461384	117891999.33333333	7
		30	4.791751819139827	59230911.333333336	6
		31	4.532250283029017	34169990.0	6
		32	4.4262031070354855	36638735.5	2
		33	4.809864490670749	50201698.2	2
		34	4.573443479363119	67477685.5	5
		35	4.261912783198376	119280455.85714285	2
		36	4.892452765892534	35572989.571428575	7
		37	4.9522710783872075	73760543.25	7
		38	5.324509900136336	58924691.333333336	4
		39	5.082429693140298	109732098.42857143	6
		40	4.991488710448808	198361213.75	7
		41	5.133861809814347	89492136.66666667	4
		42	4.797834772515545	92174366.375	6
		43	5.179548724150659	181460173.0	8
		44	5.5928540900797215	82114501.0	7
		45	5.8793306719991385	35063952.0	5
		46	5.614268272623137	40232397.0	5
		47	5.471571708752172	31813513.5	2
		48	5.785081563782701	116710951.83333333	4
		49	5.749922247069889	53582932.3	6
		50	5.654589743329836	112265165.33333333	10
		51	6.199849955859104	143866178.0	6
		52	4.814282824915845	161371681.2857143	3
		53	4.027219422735401	56150941.625	7
		54	4.300378048268881	152184900.16666666	8
		55	3.682174093514031	33963718.5	6
		56	3.2160572177174203	51651232.25	6
		57	3.4383669524802833	79146103.0	8
		58	2.7622857763095725	82864114.8888889	6
		59	3.3741118111758666	39765128.333333336	9
		60	1.7382335841357985	52838880.11111111	6
		61	1.7831855773554826	75802552.7	9
		62	2.3667529261671234	59626788.9	10
		63	2.4433838424117695	96111708.55555555	10
		64	2.7780471291443383	101419182.55555555	9
		65	2.895630346439126	93814763.25	9
		66	2.240333459397712	67277528.8	8
		67	2.361234129243128	80893061.4	10
		68	2.4746806575934723	48822382.4	10
		69	2.5848341263052386	115478469.7	10
		70	3.09448186570969	42244817.222222224	10
		71	3.380624793568046	58013205.8	9
		72	3.531654997935642	101488412.85714285	10
		73	3.5879667959277404	52574575.666666664	7
		74	3.600017443586286	109506986.875	9
		75	3.879979018695006	88568866.14285715	8
		76	4.350736125245202	57401419.428571425	7
		77	3.933987198204688	89690867.25	7
		78	4.389819106050759	98290905.33333333	8
		79	5.377553951017559	55392585.571428575	9
		80	3.4827742050320074	69654603.6	7
		81	2.590000412235372	66196285.55555555	10
		82	2.7330148142252	67817040.625	9
		83	1.5022531516426079	65835043.2	8
		84	1.9962867930842172	62765443.1	10
		85	2.2568425218495443	92604639.3	10
		86	2.1161380254718347	54679251.777777776	10
		87	1.897239837967747	69746043.3	9
		88	1.5430321023365998	65965103.7	10
		89	1.896195716559334	88451910.3	10
		90	2.3768818492155557	69114705.3	10
		91	2.629281816430868	77914929.0	10
		92	3.092283163452868	41487495.6	9
		93	2.7884262970088964	76149508.625	10
		94	2.5920819889636797	49406755.0	8
		95	1.713347199795238	47673982.5	10
		96	1.7404077037062742	69120586.7	10
		97	2.4181227312109717	67537712.375	10
		98	2.203513127110781	62978004.9	8
		99	1.9814095979775754	97788654.77777778	10
		100	2.8136633835148044	125726276.28571428	9
		101	2.957961062665669	71005289.55555555	7
		102	2.694966649166948	71167750.55555555	9
		103	2.712296932874198	78125702.44444445	9
		104	2.657681200438958	86324700.55555555	9
		105	2.6085984551458496	50035940.8	9
		106	2.2001560830057745	45589818.9	10
		107	2.066027539052374	64571466.8	10
		108	2.0756921400674404	113559289.6	10
		109	2.426305648787705	42454948.777777776	10
		110	1.9431733979185766	72922710.55555555	9
		111	2.3738942836707952	70332402.66666667	9
		112	2.740869930173823	93847965.33333333	9
		113	2.7994344053816542	29574166.8	9
		114	2.4569377694484396	68613007.55555555	10
		115	3.003812142605393	61230072.625	9
		116	2.8024380584257265	70900917.66666667	8
		117	3.400929622025501	84182600.8	9
		118	3.0710840709776885	69296673.77777778	5
		119	1.9288149629907838	65477087.4	9
		120	1.8824025984962838	77546677.6	10
		121	1.913725419600872	61612385.2	10
		122	1.860156904799156	78452338.2	10
		123	1.733844618764948	65203737.7	10
		124	2.2027851163948515	82430715.0	10
		125	2.6227399748233227	92397937.7	10
		126	2.6345821527495645	73944685.66666667	10
		127	2.6957086783682103	74447786.55555555	9
		128	2.562865810781593	74135170.0	9
		129	1.9485726062171527	81491121.7	9
		130	1.7812140058036365	71980620.4	10
		131	2.122313776567977	43313600.88888889	10
		132	1.9917344563867077	72772953.0	9
		133	2.2586511261590516	54199554.3	10
		134	2.5711832481392856	68662217.625	10
		135	2.2351512206253124	70525736.1	8
		136	2.176906055250723	49422454.625	10
		137	2.075081284713229	69243536.3	8
		138	1.9996515687350995	52445009.0	10
		139	1.1695535755772566	69400217.4	9
		140	1.5655743374710203	69100303.4	10
		141	1.4360841108117988	79815809.8	10
		142	2.0794478221205472	61751678.0	10
		143	2.32404065429745	64113147.6	10
		144	2.1778647570269003	90643429.0	10
		145	2.0365678619251812	60446739.1	8
		146	2.1616065582523065	56355302.3	10
		147	2.382347325529298	83449683.0	10
		148	2.5041469213604346	48078971.8	10
		149	2.5749446756514964	59757394.2	10
		150	2.8900899673972473	62084859.0	10
		151	2.9137965268084614	113849307.8888889	9
		152	3.0607305444335795	93632696.9	9
		153	2.9161343766724146	57318511.28571428	10
		154	2.4865373073233292	46679472.5	7
		155	2.0449216218667967	81444340.77777778	10
		156	2.314418672513141	86956058.75	9
		157	2.3254404580854917	91009331.0	8
		158	2.5464453544078434	65102103.2	10
		159	2.653349083670905	77409858.55555555	10
		160	2.2104276684707034	53069498.7	9
		161	2.071816808136189	68399762.2	10
		162	1.9597875940869893	78668919.6	10
		163	1.719991202008817	55922162.4	10
		164	1.4054961480533787	64719418.7	10
		165	1.9848282685402203	59205147.777777776	10
		166	1.9266963104783486	54463895.0	9
		167	1.5986507001563632	65187408.0	10
		168	1.3450023894531933	62722284.9	10
		169	1.7060530554515103	97018510.5	10
		170	1.8727400649741477	64345948.4	10
		171	1.7405313954875354	98172894.1	10
		172	1.7010298013959126	72174202.9	10
		173	1.648453433324272	67166396.7	10
		174	1.8450098197861784	50756287.5	10
		175	1.8218014933937308	52794748.0	10
		176	1.4705444229313434	60566740.0	10
		177	1.6349460197848984	81839661.4	10
		178	1.9059897575876548	61514854.3	10
		179	1.9824475322265684	65334197.7	10
		180	1.8594368542711468	57773321.5	10
		181	2.2186554690433153	69761417.75	10
		182	1.9980550804329043	77454362.22222222	8
		183	1.918846727236334	52366185.777777776	9
		184	1.821115125811779	72791475.44444445	9
		185	1.4870617054207471	55098917.0	9
		186	1.2145382309470143	57177666.0	10
		187	1.6048437450074797	81605117.3	10
		188	2.0868063269714083	49564281.0	10
		189	1.613029422721581	63031268.88888889	9
		190	1.7076881909473876	70925896.22222222	9
		191	1.940311725125468	116972265.5	9
		192	2.530997706870127	47759804.1	10
		193	2.1001198946343096	67218441.8888889	10
		194	1.7410668846409911	72170596.2	9
		195	2.222375195607772	58309643.4	10
		196	2.0951436448796072	66052544.0	10
		197	2.056324307806359	48006542.5	10
		198	1.6091498262339663	92683913.4	10
		199	1.6564407017907707	66370172.9	10
		200	2.051213463506924	40495608.0	10
		201	1.8492378364175994	83453898.0	10
		202	2.3969838077812926	55772547.222222224	10
		203	2.2780377686202495	79039104.77777778	9
		204	2.5056116510957596	48501257.44444445	9
		205	2.6839176348235494	47219118.44444445	9
		206	2.5101335933833533	64943027.375	9
		207	2.8411525217331404	85301118.2	8
		208	3.2110984452415323	51805396.71428572	10
		209	2.521033815207643	83310834.6	7
		210	3.1666402348715277	28051041.57142857	10
		211	3.104113434182915	62198554.4	7
		212	2.466098875393627	57574161.44444445	10
		213	2.1154761720992705	73050000.7	9
		214	2.796986175799598	84736834.66666667	10
		215	2.5906219691420445	53535816.11111111	9
		216	2.600833682645472	71954081.44444445	9
		217	2.9261391618511037	78121013.875	9
		218	2.877736319088027	85162418.44444445	8
		219	2.482575946239653	78312023.3	9
		220	3.055960970989232	91374471.0	10
		221	3.0357911923041323	51696939.3	10
		222	2.266267560681375	103224892.6	10
		223	1.866108066686706	52336835.11111111	10
		224	1.673758242459892	70666243.2	9
		225	1.7093382215432977	58502093.8	10
		226	1.6759581329960458	60339259.5	10
		227	1.7172101156012487	64471038.8	10
		228	1.4309397195451838	57126425.5	10
		229	1.5411367731944865	72728281.1	10
		230	1.2375087419695407	65333290.3	10
		231	1.2250094049630067	62069447.9	10
		232	1.5860088111219188	62116176.8	10
		233	2.112279512404466	60227522.55555555	10
		234	2.3920253378100917	46256822.1	9
		235	2.1898691974148963	60337651.666666664	10
		236	1.8141621581939513	64230557.5	9
		237	2.1623870279262247	106628885.55555555	10
		238	2.445064770742948	68784722.8	9
		239	2.3764943038938533	70308191.22222222	10
		240	1.9752168196118736	106538902.66666667	9
		241	2.069199034676528	87376288.1	9
		242	2.456359166109107	54267291.5	10
		243	2.407407115267228	60151570.666666664	10
		244	2.2875795041601714	60557120.8	9
		245	2.388069003044424	75752752.44444445	10
		246	2.3823073321721235	77797352.125	9
		247	2.2935529213809493	68915876.55555555	8
		248	2.1024438502719365	54060079.4	9
		249	2.03432039313095	54876477.1	10
		250	2.224501019324818	100688675.7	10
		251	2.4875625152534964	119196669.8	10
		252	2.9902899925902107	40718146.11111111	10
		253	2.7559375613698887	63959529.11111111	9
		254	2.447808772216561	98205264.8	9
		255	2.714034096708415	62009430.375	10
		256	2.1041947051335357	66797074.55555555	8
		257	1.9400336119328938	87459988.3	9
		258	2.249955918468305	76652135.3	10
		259	2.2856866603382033	57166587.8	10
		260	1.838883890883117	87491592.2	10
		261	2.108838293479091	72651247.8	10
		262	2.0310402723083163	82805717.5	10
		263	2.1949049552202444	85352449.0	10
		264	2.44502851689535	60846766.5	10
		265	2.462262186817667	72914798.0	10
		266	2.290101110111349	74291081.4	9
		267	2.5836636315337516	46135685.125	10
		268	1.739935427093949	74866115.22222222	8
		269	1.8502897278202943	77315696.5	9
		270	1.312878681848872	48163003.2	10
		271	1.0024714820987477	55412069.5	10
		272	1.4930930161812164	84693666.8	10
		273	1.2943973185629338	66067064.0	10
		274	1.368170727748955	55701159.1	10
		275	1.5011830599789664	61346292.5	10
		276	1.9469491096551192	60318312.4	10
		277	1.997549322290555	71555756.8888889	10
		278	2.443160094890524	123277469.77777778	9
		279	2.984002230128494	98371505.75	9
		280	2.2092559919523387	37199890.9	8
		281	1.6016858309080007	49190124.7	10
		282	1.20026868976196	73483861.0	10
		283	1.424057072435645	67636272.2	10
		284	1.6312350821688182	52776958.6	10
		285	1.5107051267229807	67505770.1	10
		286	1.7353255084926853	68062566.0	10
		287	2.181293087383456	62024906.0	10
		288	2.522612475212637	77107976.4	8
		289	2.726925817993715	80826811.22222222	10
		290	2.2475311230394266	145657226.8	9
		291	2.5590374493797405	80014873.22222222	10
		292	2.295682433613275	60610035.5	9
		293	2.3880496911865245	80885724.9	10
		294	2.6501465784762344	46880538.3	10
		295	1.8954456447172312	53794491.1	10
		296	1.7236342965177136	47525244.5	10
		297	1.614458736238453	58406306.2	10
		298	1.6323797233457988	70116133.1	10
		299	2.030322831906379	100677213.2	10
		300	2.6665569448392725	62335994.6	10
		301	2.3261633616021675	62977410.1	10
		302	2.3560060121634363	75460649.33333333	10
		303	2.094664681362273	76557361.3	9
		304	2.326791551042238	58089521.7	10
		305	2.449856539837074	58905496.88888889	10
		306	2.0586692172906416	86120245.125	9
		307	1.8884928595378365	57610409.8	8
		308	1.6997100397328821	49188644.3	10
		309	1.9040224640512644	67949797.22222222	10
		310	1.7681001025691732	58288648.0	9
		311	2.2502112946951924	82578630.6	9
		312	2.149484459342026	81593228.3	10
		313	2.3256049864559656	93925322.7	10
		314	2.5583174728533016	113953533.4	10
		315	2.2148635607077036	104560551.9	10
		316	2.593628387869384	40616926.333333336	10
		317	1.6491344175537108	45121021.2	9
		318	1.4369184750589432	49754765.3	10
		319	1.466865187492076	75527316.7	10
		320	1.8733358283226127	72611994.0	10
		321	2.2409597673070074	93967724.875	10
		322	2.149866382478397	79808301.55555555	8
		323	2.4156615184556864	55800118.7	9
		324	2.5697900190299627	91733029.125	10
		325	2.4098879977196086	91380064.4	8
		326	3.1618886214200086	42859644.8	10
		327	2.532712225740259	91071142.625	10
		328	1.9880086082298472	60638756.9	8
		329	2.186163851805118	52281638.4	10
		330	2.018498916037042	62683749.1	10
		331	2.045349562790731	80377005.9	10
		332	2.2255922332709934	70070873.8888889	10
		333	2.398052520960115	81351710.77777778	9
		334	2.933186051227816	68459757.0	9
		335	2.711877836438436	67785881.25	9
		336	1.9709904760010932	72267408.0	8
		337	1.663297392543086	58479597.0	10
		338	1.6612004389209651	64466026.7	10
		339	1.3433084640788258	90588713.9	10
		340	1.6367926906740968	59525956.7	10
		341	1.881129520649607	70316081.3	10
		342	2.66121698346979	69780279.0	10
		343	3.085896643250031	63738584.375	10
		344	2.4590840787183	71029938.0	8
		345	2.5013662250936575	68717825.9	8
		346	2.7322768315695796	86432928.42857143	10
		347	2.27783581873133	63253834.666666664	7
		348	1.938685539334724	102136094.3	9
		349	2.053981611276016	60165925.2	10
		350	2.112285917781431	117825390.6	10
		351	2.308444401132305	71901658.5	10
		352	2.1444191115910467	42194992.1	10
		353	1.5556175201463713	56347630.6	10
		354	1.7484316855893145	62429398.5	10
		355	1.7983347297992789	83863082.2	10
		356	1.679789513942477	73184486.6	10
		357	1.2426718451444658	64359326.4	10
		358	1.5943711643612843	61945849.3	10
		359	1.7510933271475821	56679234.88888889	10
		360	1.4874534759878004	74341520.4	9
		361	1.9125384820651448	61281144.3	10
		362	2.0526607736828586	68394502.55555555	10
		363	2.0713452886503867	61767259.666666664	9
		364	1.904484568956962	54816504.1	9
		365	1.4327721148798773	99476147.6	10
		366	1.6080759681581962	54273604.1	10
		367	1.7400522145535	78301075.5	10
		368	2.0668227273383764	65290417.7	10
		369	2.335615854245206	79417512.9	10
		370	2.291894641649717	61788304.8	10
		371	2.5037999636822597	63525658.7	10
		372	2.218474926122755	87455211.22222222	10
		373	2.302569900725577	60450519.9	9
		374	2.3942797339291193	79456362.5	10
		375	2.3342162888371987	50356065.9	10
		376	1.918668241550542	56629294.2	10
		377	1.694388608757194	60943376.1	10
		378	1.895501887084525	66857950.11111111	10
		379	1.816656699292721	60472437.5	9
		380	1.284041297710647	64662792.0	10
		381	1.5266252238571298	69713586.3	10
		382	1.7626806057215911	69095604.1	10
		383	1.8739998141233063	78072577.3	10
		384	2.1314844107110846	55167846.55555555	10
		385	1.8656632322715374	68761967.9	9
		386	1.9176692767369943	62021290.2	10
		387	1.969948277455686	74966827.0	10
		388	1.8767864506956946	95930346.4	10
		389	1.9861256008067318	58354678.6	10
		390	2.0585843254955956	60423852.88888889	10
		391	1.9695751911733226	75682421.5	9
		392	2.0500536473857283	62984264.88888889	10
		393	2.164804549738166	66601229.55555555	9
		394	1.655675742638613	59131387.5	9
		395	1.6198587558637292	74048992.5	10
		396	1.65747950328987	103535901.9	10
		397	2.055550621591466	71141367.625	10
		398	1.6521166412052373	69243030.7	8
		399	1.2517456568742107	53211087.7	10
		400	1.0203689678356653	73581065.9	10
		401	1.4197213064836052	77816269.0	10
		402	1.9365018739758966	52506812.333333336	10
		403	1.7689435666550082	73485053.6	9
		404	2.2814130216401756	58107544.7	10
		405	2.085206562793176	68683199.0	10
		406	1.6841222819239534	51098822.7	10
		407	2.063388880316789	122595618.33333333	10
		408	2.110498038717933	50295800.8	9
		409	2.370403564458696	51744981.11111111	10
		410	2.2304626775296534	102479388.6	9
		411	2.791340866314253	55564788.2	10
		412	3.0171521656416873	76158538.125	10
		413	2.632446506047901	83024487.7	8
		414	2.5596031336047096	66713929.5	10
		415	2.346229801234877	56403417.0	8
		416	2.1960287155278606	107799063.3	9
		417	2.13489430335867	68470747.5	10
		418	2.4759715586919717	74008694.1	10
		419	2.8555140268660786	63557177.571428575	10
		420	1.9341324419192378	75433053.3	7
		421	1.9457834634890498	75936743.9	10
		422	2.1295697692187248	84081106.2	10
		423	2.6431173180418357	59891970.44444445	10
		424	2.286396992677478	44319666.7	9
		425	1.6332256435675276	50362898.1	10
		426	1.6867856002224744	51225174.7	10
		427	1.4394598359142523	63124323.6	10
		428	1.9007565411605676	71165698.3	10
		429	2.19763013934206	61227420.666666664	10
		430	2.2603273203142726	50256388.0	9
		431	1.7802197416937688	66296358.4	9
		432	1.8152230038661266	93035013.8	10
		433	2.2100231051614307	67577994.7	10
		434	2.386844732538288	62534443.1	10
		435	2.3978897101781995	72021566.22222222	10
		436	2.0379767806462383	61163005.222222224	9
		437	2.0834444822144733	66140367.8	9
		438	2.3855167587355064	65896976.88888889	10
		439	2.124932712867289	69982427.0	9
		440	1.9714647178769868	71109959.4	10
		441	1.9755674962798284	63464556.0	10
		442	2.015676028205413	95492058.1	10
		443	2.4456000479265527	52893664.333333336	10
		444	2.2766852216531857	78622349.0	9
		445	2.5732878685019136	86251880.2	10
		446	2.7355385703365953	57823413.0	10
		447	2.305816445422719	90780253.4	9
		448	2.206893363690219	72239302.3	10
		449	2.4975738270566183	67285492.0	10
		450	2.6650498108901655	118889200.55555555	10
		451	2.957633004515648	71316488.22222222	9
		452	2.7401791595436693	75211519.0	9
		453	2.35184383045167	45504333.9	10
		454	2.383446473556705	87415969.1	10
		455	3.063735497755909	60758436.6	10
		456	2.694441374509325	86300863.14285715	10
		457	1.982399202300602	72517528.0	7
		458	1.9399414109597124	77373782.5	9
		459	2.4647982760853266	71402025.625	10
		460	2.346753161548291	81919541.875	8
		461	1.9753896020771826	71621072.4	8
		462	1.6814562755327778	75123026.6	10
		463	1.906289738654286	75407974.1111111	10
		464	1.9073968245549406	60002187.8	9
		465	1.6787121699263063	62766698.4	10
		466	1.7461018662155883	69801964.77777778	10
		467	1.8829112179493765	85104246.8	9
		468	2.166902289505867	68097657.9	10
		469	1.9024010213350047	89714415.0	10
		470	2.0681223830247917	62289298.5	10
		471	1.9821955714588626	84189289.9	10
		472	2.423838126704746	63170942.777777776	10
		473	2.5065195910834914	71328779.22222222	9
		474	2.701262777646501	74585987.66666667	9
		475	2.721748783708292	51927758.88888889	9
		476	2.1525329854895876	54465506.9	9
		477	2.280805575032997	66098373.5	10
		478	2.8351734207558	58229489.88888889	10
		479	3.000099283431388	44339526.75	9
		480	1.976040887068305	77404326.6	8
		481	2.6385873777938404	46513035.25	10
		482	1.905520757451495	64560626.1	8
		483	1.631316121197529	79802630.8	10
		484	2.267463212053541	56507260.8	10
		485	2.191786099268195	48916595.88888889	10
		486	1.63088664631568	44934733.9	9
		487	1.1288722879778899	53194703.9	10
		488	1.3397604176341622	73733857.6	10
		489	1.6794078555232197	61008489.222222224	10
		490	1.2388197221307782	50785780.1	9
		491	1.2666898043218595	61040242.0	10
		492	1.6244639545585127	74333433.9	10
		493	2.017169305888074	61928309.9	10
		494	2.377146774938516	47771042.2	10
		495	1.9273579968559182	78326646.0	10
		496	1.8134124970954855	50357649.3	10
		497	1.8287061161788896	61464118.4	10
		498	2.0331560606739627	71375511.4	10
		499	2.0763844345943654	117890318.66666667	10
		500	2.5874845686831094		9
