# Supplementary material for: The evolutionary maintenance of Lévy flight foraging
Source: PLoS Comput Biol. 2022 Jan 18;18(1):e1009490. doi: 10.1371/journal.pcbi.1009490 (PMC8797186; doi:10.1371/journal.pcbi.1009490)
Supplement: S1 Data — (ZIP) [file pcbi.1009490.s005.zip › S1_Data/evolutionary_data/POP10_1000K/10_05_10_1_0000125_1_1000000_run19]

last_generation	96	0	1.128041622139946	8992741.49986888	10	extinction	extinction
size_old_pop	0	1	1.5182552837710965	30019914.500332154	3
standing_var	0.5	2	2.28496211431364	5919260.099907366	1
start_exp	1.0	3	3.1633760674211002	20864624.000134937	5
env_dim	1	4	4.3080075871285635	46921755.500620745	2
move_cost	0.000125	5	4.804919337749887	33121930.250375528	4
lifespan	1000000	6	4.484991434731203	13234291.09994657	4
speed	1	7	4.714869990822802	17578148.100201808	5
run	19	8	4.220174257850878	14051368.499976221	5
extinction_state	1	9	3.7060536646997697	4730609.999992557	2
competition	0	10	4.298588751815412	33644036.25057644	2
		11	3.952857932168958	11076426.500006871	4
		12	4.362155035016483	12048608.166598322	3
		13	4.230100699103234	22827121.25022417	3
		14	4.584996634090953	52594561.50022057	4
		15	4.82247685997472	44482130.0005873	2
		16	5.247414103334714	19233782.50026447	2
		17	5.849587131534412	17244932.500022124	3
		18	6.928267774352638	40464189.500337236	1
		19	7.448358791179378	26759231.625182748	2
		20	7.417993401528219	37937795.50053948	8
		21	7.481553224860276	8488324.499956628	2
		22	7.316309045577116	70565188.50070907	1
		23	7.136153732130073	38851876.50096056	2
		24	6.570424028926295	7856586.499912299	1
		25	6.051122719487762	22587807.750210196	2
		26	6.39741374274192	20735352.500121236	4
		27	6.101988981920249	4028531.499806006	2
		28	6.115853721563591	102848608.50112198	1
		29	6.1293844022984825	11618337.833411718	1
		30	6.20023343231411	23917752.750387713	3
		31	7.308995933027529	7124786.166766896	4
		32	7.923193861925353	717059.5004466473	3
		33	8.270592759794132	16750698.000050712	1
		34	7.580453766874965	40902248.500197776	2
		35	7.267986106190837	25852486.83360139	1
		36	6.797032080108096	27803642.000234723	3
		37	7.097244309102801	22675013.50049467	4
		38	6.877029042399132	34766464.35758654	1
		39	6.6461228680178595	32433386.50049792	7
		40	6.977278381211884	43778654.16717671	7
		41	6.9549054987330505	11442200.500072796	3
		42	7.147564011495914	60105424.50092601	1
		43	6.8667433317800075	42313088.750505574	2
		44	6.372311135768003	21212136.500088934	4
		45	6.170023934364549	29023099.500489112	1
		46	6.272872975699134	34184992.750563964	6
		47	6.837008677103512	45028001.500743784	4
		48	7.4691829167872115	25272702.300338186	2
		49	6.776107424187224	38729016.75017785	5
		50	5.9504384512809	24849241.500242423	4
		51	5.226215417386343	47740354.500478834	1
		52	5.154123831892013	8565757.00018994	3
		53	5.1414127037730895	18158823.500205055	4
		54	5.424837769901842	17191422.50005502	2
		55	5.477768931365455	5333008.499900666	3
		56	5.6556856785472345	267571.4998640398	2
		57	5.919176127492509	9071779.500155186	1
		58	6.001634670808447	124441063.50114216	3
		59	6.739028964060165	10666458.16671664	1
		60	6.7530849474672126	58323349.50128936	3
		61	7.0218535519191665	20802723.100192327	1
		62	6.835235507971646	21189807.50043359	5
		63	6.604381041659413	26007093.75049914	2
		64	6.861568952896451	41718597.16732108	4
		65	6.350501928502311	2197357.4998440044	3
		66	5.850916992285722	103665438.50099437	1
		67	6.552462665438862	32121767.166995678	2
		68	7.3204337217309785	60148845.5005913	3
		69	7.532491588327227	30077276.500413854	3
		70	7.695175737169916	23074606.166918997	3
		71	7.827508273923082	30771948.000482645	6
		72	8.15661714073886	17881765.00019317	4
		73	6.512662933974124	21900966.250216685	2
		74	6.901387676771932	14214319.83342434	4
		75	7.271295731007885	14836854.50012894	3
		76	5.727722887329419	9581262.500005938	4
		77	5.2810855910380194	29971249.833899483	2
		78	4.96601050311286	46792980.500522874	3
		79	4.715846786862241	43631040.83371445	2
		80	4.949560368375758	20453947.000271086	3
		81	4.824041223452856	81099.49997209563	4
		82	4.842409725482121	29065989.833938744	1
		83	5.010172652078906	45764209.50026822	3
		84	4.887523610899289	12976812.250364926	2
		85	5.098808398639687	56461991.00094328	4
		86	5.750058837102724	8495643.374950726	2
		87	5.627226450448235	27032103.500322055	8
		88	5.777014440207815	73744701.5006544	1
		89	6.296976231205243	40855289.250528336	1
		90	5.9147621301738855	16091674.000120176	4
		91	5.797332553921743	4673751.166558954	2
		92	5.670044155813473	28666835.833688185	3
		93	5.67394678182109	40828632.75042529	3
		94	6.092250252319962	20505655.000202388	4
		95	5.483973941598618	11096533.000156207	4
		96	5.9069342776763545	0	2
					0
