# Supplementary material for: The evolutionary maintenance of Lévy flight foraging
Source: PLoS Comput Biol. 2022 Jan 18;18(1):e1009490. doi: 10.1371/journal.pcbi.1009490 (PMC8797186; doi:10.1371/journal.pcbi.1009490)
Supplement: S1 Data — (ZIP) [file pcbi.1009490.s005.zip › S1_Data/evolutionary_data/POP10_1000K/10_025_10_0_0000125_1_1000000_run14]

last_generation	13	0	0.9392466194214644	3923748.499950236	10	extinction	extinction
size_old_pop	0	1	1.1180609882789212	2827475.499990694	1
standing_var	0.25	2	1.5057190228145703	4203931.1666195365	1
start_exp	1.0	3	1.7106208689505216	5444492.9999776175	3
env_dim	0	4	1.8647661244196805	5526218.499960484	2
move_cost	0.000125	5	2.1776723584387088	11604154.75014696	2
lifespan	1000000	6	2.8766884520029183	3440321.4999112366	4
speed	1	7	2.8069644746506603	3976509.499962958	2
run	14	8	3.281827165186918	7201220.499907766	1
extinction_state	1	9	3.7288815609649584	13956734.50002022	1
competition	0	10	3.8197072120481947	1124601.9998805942	1
		11	3.792230213978084	1423651.4999347322	2
		12	3.9852487440789988	11472904.500005804	1
		13	3.8762405755422904	0	3
					0
