# Supplementary material for: The evolutionary maintenance of Lévy flight foraging
Source: PLoS Comput Biol. 2022 Jan 18;18(1):e1009490. doi: 10.1371/journal.pcbi.1009490 (PMC8797186; doi:10.1371/journal.pcbi.1009490)
Supplement: S1 Data — (ZIP) [file pcbi.1009490.s005.zip › S1_Data/evolutionary_data/POP10_1000K/10_025_50_2_00_1_1000000_run12]

last_generation	500	0	5.193818956211887	132451246.75	10	2.285853339032554	4189101.0
size_old_pop	10	1	5.000930958462837	47957746.0	8	2.9252993859179703	6581797.0
standing_var	0.25	2	4.82121184801789	68454927.0	8	2.7226137388315803	23740828.0
start_exp	5.0	3	4.757446110554758	58797391.666666664	5	1.278911019152777	75971954.0
env_dim	2	4	4.667245027086673	184942795.16666666	6	1.915315474963772	88465232.0
move_cost	0.0	5	4.545584837206653	148100787.6	6	1.8017380703020947	99160467.0
lifespan	1000000	6	4.437797772059544	175883932.14285713	5	2.0571973186919803	101807523.0
speed	1	7	4.545694624981141	72190446.5	7	1.95620179505568	102234721.0
run	12	8	4.533440706292118	128439240.57142857	6	2.8073752508998493	112253002.0
extinction_state	0	9	4.6443480019788135	21250528.555555556	7	1.9952587343897634	119361383.0
competition	0	10	4.594864467425575	82041882.25	9
		11	4.828823397511354	176374308.0	8
		12	4.9580347479061295	68376501.0	1
		13	5.249194850696568	72402350.9	5
		14	5.256088176696803	29801706.6	10
		15	5.672689822630542	234575574.33333334	5
		16	5.804643208201021	101924353.28571428	6
		17	5.801234466409702	112325290.0	7
		18	5.852396264660199	27300351.0	5
		19	5.876158120667411	82936831.42857143	4
		20	6.065220133897842	180888825.8	7
		21	5.996572384454663	116580071.77777778	5
		22	5.770177115505006	155063913.33333334	9
		23	5.48827986330571	32458126.333333332	3
		24	5.112143255909886	24373920.0	6
		25	5.213315564223295	26253865.42857143	2
		26	5.0432341715143805	34877559.5	7
		27	5.150789324307221	32543167.333333332	6
		28	5.496853887811328	92254460.75	6
		29	5.5285961971894135	187514341.0	4
		30	5.585648060735177	25711502.0	5
		31	5.150677258007379	139084103.5	1
		32	5.059856517730148	52158622.5	4
		33	5.045448909698988	141049805.25	6
		34	4.923866477380519	150547357.0	4
		35	5.248729957065145	181179347.83333334	5
		36	5.282860287610268	86976170.0	6
		37	5.322040916641218	170158580.66666666	5
		38	4.6031366880445646	53857739.0	3
		39	4.551481813536208	38302609.25	7
		40	4.47159105346646	121825518.75	4
		41	4.224060355138517	47599069.0	8
		42	4.455902246874949	101004293.42857143	7
		43	4.797690139162379	86443070.2	7
		44	3.9737671648765343	49247084.75	5
		45	4.221918350554047	86211822.83333333	8
		46	4.464991865275584	76555055.28571428	6
		47	3.7107802405341537	23613554.57142857	7
		48	3.601800629360524	76485872.83333333	7
		49	3.528718128747522	124497446.14285715	6
		50	3.754664736396844	134574693.25	7
		51	3.683487750867667	44086939.75	8
		52	3.8614808469161708	45580900.0	8
		53	4.051052488408509	63778774.222222224	7
		54	4.170186904894692	147754312.33333334	9
		55	4.231705651816646	70530260.83333333	3
		56	4.241634273066243	163184870.6	6
		57	4.3230381278692125	7944753.666666667	5
		58	4.191887795920527	99269125.0	6
		59	4.226182567902906	130992355.28571428	5
		60	4.53163278349378	51054559.875	7
		61	4.646854705946232	56257433.0	8
		62	4.2529180200718715	80128016.16666667	6
		63	3.904168013017184	124190322.5	6
		64	3.706408044722926	37532529.666666664	4
		65	3.6104990278247264	24088985.714285713	3
		66	3.3822667181505524	61933080.5	7
		67	3.1391658669040834	65692778.0	8
		68	2.8682651447349756	65220229.0	8
		69	2.6528631097096347	84965422.3	9
		70	2.6195547202317133	57648709.9	10
		71	2.2489546088743944	69767408.6	10
		72	1.9320864386170844	61715741.5	10
		73	1.9259055731101609	72437001.8	10
		74	2.103543767479454	69109143.5	10
		75	2.250780945662102	76443940.2	10
		76	2.5788222449292535	53796163.0	10
		77	2.3465375283214676	66053860.3	10
		78	2.3723790552883495	77011163.2	10
		79	2.754783226996394	48934341.11111111	10
		80	2.458604599271773	59808950.333333336	9
		81	2.551256076500587	82229491.5	9
		82	2.728457691732012	68157469.7	10
		83	2.5172130412234326	104574196.375	10
		84	2.0614534692682005	69092706.6	8
		85	1.762057901136234	63135161.9	10
		86	1.9913771283739998	91765909.4	10
		87	2.0407522331804397	75815679.22222222	10
		88	2.2823116010573883	58829021.1	9
		89	2.2670963179533468	73308180.7	10
		90	2.4183899169470173	66724567.4	10
		91	2.24460733844682	68128712.4	10
		92	2.32977584073235	51818685.7	10
		93	2.2060835883168335	64038725.9	10
		94	2.139168792960745	85362490.3	10
		95	1.7932716951847791	54116468.9	10
		96	1.851202825376113	56917756.6	10
		97	1.6922512755386165	67455296.3	10
		98	1.7981448003370215	57854368.8	10
		99	1.6527297096924076	86114831.0	10
		100	1.7692127317355095	68300668.4	10
		101	1.9793791302838855	73296910.6	10
		102	1.9488963451700982	79004661.3	10
		103	1.9919464296687153	81061294.6	10
		104	1.9873377658039448	63083765.4	10
		105	1.9867298110375162	84430310.9	10
		106	1.9878174620228766	79625787.6	10
		107	2.257004658598116	73611271.9	10
		108	2.21871390588007	70713694.1	10
		109	2.374945309459136	75450360.55555555	10
		110	2.31132582566151	69744680.9	9
		111	1.896997259932062	73704443.4	10
		112	1.9523081253802403	61763194.4	10
		113	1.8567898454193361	63277054.2	10
		114	2.00225855272673	77326352.5	10
		115	2.002947540250015	88646091.1	10
		116	1.875221564806504	77752470.7	10
		117	2.125601695994889	92639069.7	10
		118	2.2876175746251244	47921775.4	10
		119	2.046749637671044	58070508.8	10
		120	2.2937371105668047	55303947.4	10
		121	2.2106671765195167	72879548.1	10
		122	2.467909605391739	56664302.6	10
		123	2.1072652198391983	60634014.8	10
		124	2.046090482935817	82099185.8	10
		125	2.001761309940404	46905693.1	10
		126	1.6233539913615513	81031644.9	10
		127	1.7844107793195985	71074219.6	10
		128	1.730088281716304	63731070.3	10
		129	1.6648447592472713	65898604.0	10
		130	2.0213454459387092	109207528.0	10
		131	2.16161925765856	60591672.3	10
		132	2.1784131219085894	77436328.7	10
		133	2.0493628326850706	50332853.4	10
		134	2.0390210869086944	80498714.3	10
		135	1.8830936141686876	68947580.5	10
		136	1.9490217780505206	94369398.4	10
		137	1.9933798277993453	102543024.7	10
		138	1.908165522095641	60401878.9	10
		139	1.9896367624724647	65151248.4	10
		140	1.9975713340363406	57842393.1	10
		141	2.1359141590842547	62753217.6	10
		142	1.935057403761195	64342958.7	10
		143	1.6663337845666693	91964672.0	10
		144	1.7870593648294695	52972857.5	10
		145	1.7788307254070617	66442265.2	10
		146	2.127394329160713	73839015.44444445	10
		147	2.1940065857546767	82360412.8	9
		148	2.205792221339133	76964303.1	10
		149	2.33683184689231	63245175.5	10
		150	2.3083693920180646	62789898.7	10
		151	2.0470057337453644	79744719.6	10
		152	2.2106877742325954	81633302.4	10
		153	2.154670296004451	99882465.1	10
		154	2.271047792603754	81711064.6	10
		155	2.435199979230125	56461459.0	10
		156	2.4617072414373373	56264713.2	10
		157	2.513809607359083	113100439.3	10
		158	2.7250213651887263	82730134.9	10
		159	2.970277693413114	76124422.0	10
		160	2.989829148079343	41018449.75	7
		161	3.026822463931329	82882977.57142857	8
		162	3.378180586423735	69523629.5	7
		163	3.3258742719199703	43466912.833333336	8
		164	3.2068897617639314	86353814.8888889	6
		165	3.252793378256315	74953755.28571428	9
		166	2.186710231830231	77500806.8	7
		167	2.0622906922262736	71669951.4	10
		168	1.9586697772193649	78160132.6	10
		169	1.8666966264352947	57001552.9	10
		170	1.7701908781862408	55258462.0	10
		171	1.8175572816414676	78493094.8	10
		172	2.2299805043248315	70679591.22222222	10
		173	2.2230231178798685	97655036.6	9
		174	2.631119894449525	83362652.8	10
		175	2.5475386502115622	67536774.0	10
		176	2.1649572937887713	55930290.0	9
		177	1.9751223184881959	112761913.0	10
		178	2.382641616689946	56785083.8	10
		179	2.0279690146295453	77461289.8	10
		180	1.7736113303904137	81826658.4	10
		181	2.00176826802829	92491336.2	10
		182	2.3005967077769065	78795108.55555555	10
		183	2.079021534731753	64357727.8	9
		184	2.120851996889545	76392010.0	10
		185	2.089163666674317	60218338.5	10
		186	2.139793370507033	72231488.1	10
		187	2.210449735630784	61991073.7	10
		188	2.106431325709692	67037971.4	10
		189	2.1222418382816826	61940786.6	10
		190	1.8424277049818527	55819242.2	10
		191	1.9892159049043119	85655875.8	10
		192	2.0466161935621545	69928395.8	10
		193	2.131022498034686	72759767.1	10
		194	2.1244117638737334	70344317.7	10
		195	2.0858275035602403	64856463.4	10
		196	2.3264571273962247	107834799.8	10
		197	2.197962523685619	66427356.1	10
		198	2.3513514001709512	89253371.5	10
		199	2.352778161022681	80854303.0	10
		200	2.3022619456522304	66133184.5	10
		201	2.2446638355832773	86473685.5	10
		202	2.3066576147856033	74182917.9	10
		203	2.263260045634998	70582309.7	10
		204	2.17437690323074	81475777.3	10
		205	2.4090581094559598	65899767.7	10
		206	2.173187128111846	80110707.0	10
		207	2.2389389232088623	106463515.5	10
		208	2.1778706981836087	63822844.9	10
		209	2.140875905148808	54469291.8	10
		210	1.9244995561622649	66008257.2	10
		211	1.9608207284714019	64557693.9	10
		212	1.8761902799110548	55721041.4	10
		213	1.7566411283032468	99780493.5	10
		214	1.795462657267742	77301158.6	10
		215	1.7304703715882659	92271117.1	10
		216	1.8615659766176393	58055348.2	10
		217	1.8148264405553483	60325303.1	10
		218	1.800424991641743	77054997.1	10
		219	1.856989489954599	64230801.9	10
		220	1.9356789058360195	90010834.9	10
		221	1.9559086881855603	101310958.5	10
		222	2.1821101873718667	79078545.66666667	10
		223	2.13384781189586	61678008.9	9
		224	1.8743958871395356	62898061.6	10
		225	2.023654166326069	76009113.6	10
		226	2.2642915170248283	70181562.3	10
		227	2.2339336889518484	104034037.1	10
		228	2.1438596033318023	58749360.8	10
		229	1.979651960107566	53575892.2	10
		230	1.7815251238773555	66249994.9	10
		231	1.8902353330271509	73370054.4	10
		232	1.8899496389964412	58872297.8	10
		233	1.8953729397707633	81663195.7	10
		234	2.275896894375858	55738727.8	10
		235	2.2168153539430926	94430889.2	10
		236	2.6066300939689406	134679605.0	10
		237	2.4947113136967323	73629326.9	9
		238	2.38796306726765	65068673.6	10
		239	2.3977750263533304	54743035.4	10
		240	2.427275934092626	84120251.2	10
		241	2.3470454811115076	65894881.8	10
		242	2.59543594951098	73899761.1	10
		243	2.7170994427681046	83465869.66666667	10
		244	2.8655379525792624	146012272.33333334	9
		245	3.0434494644888876	71783400.0	9
		246	2.889662220578408	43082241.8	9
		247	2.4080322059166175	56060519.2	10
		248	2.529362405477499	64773993.55555555	10
		249	2.419202501195443	74693761.9	9
		250	2.224923763429409	79303376.1	10
		251	1.9778529726758893	78542465.8	10
		252	1.9020658438465408	71976877.6	10
		253	1.9146569994222606	72482338.9	10
		254	1.8405063872785437	98808498.2	10
		255	1.9244180045300063	103982231.1	10
		256	2.0609425739828704	95340681.3	10
		257	2.0667754330228187	69836492.8	10
		258	2.1313775109236803	92871622.0	10
		259	2.1486046688313793	57886003.6	10
		260	1.9114469596744956	54633418.6	10
		261	1.9015363435726147	85747392.4	10
		262	1.7345743110656344	72998108.4	10
		263	1.8911300834599636	109156682.5	10
		264	2.0421980392640697	79028042.1	10
		265	1.9830664353536682	81326843.6	10
		266	2.121879713528279	65010380.8	10
		267	2.007812465921051	94072555.4	10
		268	1.994109067711829	83356528.0	10
		269	1.8337970213474197	84410068.9	10
		270	2.1346611265204554	97549403.8	10
		271	2.09314127620121	63754033.11111111	10
		272	1.5161367311701832	58825432.9	9
		273	1.4616110086229512	67286586.4	10
		274	1.4426882001036916	70491181.1	10
		275	1.5136016686779725	43797439.1	10
		276	1.5737355770089934	73841204.4	10
		277	1.4858853735022926	68804338.9	10
		278	1.7649519050044973	58208316.4	10
		279	1.5607563119125696	69069531.8	10
		280	1.7084705651280223	95183357.8	10
		281	1.7412569962994078	73438912.1	10
		282	1.7499674614022933	95371384.2	10
		283	1.8685625563599912	94637298.3	10
		284	1.8689736797307277	67385447.6	10
		285	2.1171014135413544	92608789.0	10
		286	1.9251077480975052	92329910.9	10
		287	1.9037380341959662	70296783.6	10
		288	1.9679471385568772	71077683.0	10
		289	2.122632179923956	73452519.7	10
		290	2.0293981176403144	56684948.9	10
		291	1.9195573858366184	64106680.3	10
		292	1.7019752499416154	86899824.8	10
		293	1.9538881225149738	77283290.2	10
		294	2.027912448353013	78456738.3	10
		295	2.019747122278989	88038275.5	10
		296	1.963921502556182	64190465.9	10
		297	1.9547102778170031	79200050.7	10
		298	1.6596236363660293	66595887.1	10
		299	1.6895997835500185	69436487.1	10
		300	2.086446166678851	55530810.2	10
		301	2.05037459294977	76496659.6	10
		302	2.0235097648823515	80908009.4	10
		303	2.1591889491224867	50948790.2	10
		304	1.8263140068939951	59751201.6	10
		305	1.922983684977222	61547402.1	10
		306	1.8587112890193744	60132977.1	10
		307	1.789602991188675	85656332.7	10
		308	1.7656074414825262	76586670.4	10
		309	1.8042779878492425	76788230.0	10
		310	2.027661687509238	76195146.4	10
		311	2.183633110504404	61339918.1	10
		312	2.001769676814963	70444407.0	10
		313	1.9650773857138006	70026958.0	10
		314	2.1660250971515174	74936359.3	10
		315	2.0843820267458075	75735512.6	10
		316	2.1187749737500954	66949393.4	10
		317	2.0824460667619697	66771714.7	10
		318	2.2047661673377332	103721501.5	10
		319	2.398661068099465	89957454.6	10
		320	2.52897577432621	101398783.22222222	10
		321	2.4225992493306236	56431489.9	9
		322	2.4832917495477744	82542252.8888889	10
		323	2.4202488179705606	48307447.5	9
		324	1.9065227848731574	79900906.1	8
		325	2.122257275532773	61952037.875	10
		326	1.9448500279201308	54806753.0	8
		327	1.9546298665399475	57770292.6	10
		328	2.130916261845798	84406275.1	10
		329	2.236760736542587	56639598.666666664	10
		330	1.920419727539953	71643897.6	9
		331	2.3384604839327165	89077786.8888889	10
		332	2.30443114796972	67914765.6	9
		333	2.2827532677627844	74570153.8	10
		334	2.348098895050476	74998603.1	10
		335	2.516683249592679	72912508.75	10
		336	2.1707489492947634	105624526.4	8
		337	2.578567090685008	75076992.7	10
		338	2.4712696258952476	55490568.7	10
		339	2.4524288141604496	71957550.2	10
		340	2.5540553619878965	96611936.1	10
		341	2.4423121397294847	83118720.8	10
		342	2.3991458400013053	102707275.77777778	10
		343	2.3102686054838335	76056350.1	9
		344	2.542547272907967	155987319.44444445	10
		345	2.703709705178943	97096896.0	9
		346	2.4399993417599304	50808821.4	9
		347	2.5991296762707004	59741757.44444445	10
		348	2.4878244098254085	73680078.1	9
		349	2.2475747117222866	74412917.5	10
		350	2.185536111850692	80180167.3	10
		351	1.639087368929264	83445530.5	10
		352	1.5809295177134113	65623328.7	10
		353	1.4838035465652886	55865219.2	10
		354	1.3857788343012325	64822947.4	10
		355	1.6438395039355984	46103297.7	10
		356	1.609658020387359	71045129.8	10
		357	1.703809896878186	86241826.2	10
		358	1.5894271766429178	78690781.4	10
		359	1.5583568744440768	75778519.2	10
		360	1.601312251590922	80681435.7	10
		361	1.5311450646010543	65842660.7	10
		362	1.737997407342617	68837362.7	10
		363	2.07198646780323	58719556.3	10
		364	1.843789173233943	69380496.1	10
		365	1.6182564087275746	88721224.4	10
		366	1.7219449345351083	60461504.1	10
		367	1.7287002168440502	74414445.0	10
		368	2.039510290272857	58156826.3	10
		369	2.225362148716101	77678679.6	10
		370	2.1518804768097484	53931946.7	10
		371	2.309381837955076	53668969.7	10
		372	2.18055939719149	78305314.3	10
		373	2.180684195302348	57320884.5	10
		374	1.9632324285832037	67325210.6	10
		375	2.0994337239015914	61951100.9	10
		376	1.95198106627874	62722403.3	10
		377	1.8889710865271379	92229655.6	10
		378	2.2723358900469686	85351445.2	10
		379	2.2867120813510056	100989630.1	10
		380	2.548071809072861	72234988.6	10
		381	2.465129737610536	49805722.0	10
		382	2.1654421361814595	89855382.2	10
		383	2.1822934929508393	80785856.6	10
		384	2.2206617250339304	45881814.666666664	10
		385	1.7159126627247907	63437958.9	9
		386	1.917986149395004	60283055.6	10
		387	2.0491445284030245	54803431.0	10
		388	1.7090908455701566	59444117.6	9
		389	1.9829731285348213	72540471.4	10
		390	1.7376371174954168	72340183.5	10
		391	1.7980921573508861	86278844.6	10
		392	1.9688786932292985	81046380.1	10
		393	2.3164772325561875	74068920.0	10
		394	2.1948648921504734	72536403.2	10
		395	2.3229592880772882	74521790.6	10
		396	1.9992571827511494	66883564.5	10
		397	1.8323290009088145	60784666.4	10
		398	1.8553596514948745	60899331.7	10
		399	1.9493412743441279	87362843.7	10
		400	2.0852174202880462	91658626.7	10
		401	2.2736046586615046	57545395.0	10
		402	2.1586170437298273	63416432.5	10
		403	2.025116349537625	85613151.7	10
		404	1.816016553010935	71113627.8	10
		405	1.9753287894559932	78215931.9	10
		406	2.0176529588846486	60941147.4	10
		407	1.8328213815606347	64426163.7	10
		408	1.9761036181660103	78366626.1	10
		409	2.0081600494966465	98204248.4	10
		410	2.320380087734456	64234707.4	10
		411	2.217961500877036	59645956.3	10
		412	2.086715311444909	81457778.22222222	10
		413	1.9437663068302171	89895937.0	9
		414	2.18812818522382	66075547.9	10
		415	2.2582754298358942	68712904.9	10
		416	2.2865458729041537	86446281.22222222	10
		417	2.2559269225153784	76648204.1	9
		418	2.04525723330683	76544852.9	10
		419	2.0332457370810775	78393875.3	10
		420	1.9879132324949786	86559687.7	10
		421	2.148723343486827	65006076.6	10
		422	1.9228890755857588	83623850.4	10
		423	1.6502963032318554	65179745.2	10
		424	1.7282312256109276	55991942.7	10
		425	1.6730795276923345	86765140.2	10
		426	1.9826579711521763	78700896.3	10
		427	1.9371306647684996	71078961.7	10
		428	1.9791354993551245	107957639.4	10
		429	2.032251337098483	96936405.8	10
		430	2.0350628655644774	75505746.6	10
		431	1.947032607732241	76625506.7	10
		432	1.970556981145982	65975331.8	10
		433	1.8520374087653706	67061459.4	10
		434	1.8160864648029773	63565343.9	10
		435	2.2571523513369334	79943527.9	10
		436	2.3714768234717707	105389579.55555555	10
		437	2.4165349620015117	57185510.666666664	9
		438	2.1521837102060983	67403778.3	9
		439	1.9851902720600862	81240277.7	10
		440	2.255489935471006	59113931.1	10
		441	2.08445300031737	84968411.1	10
		442	2.0347374471310693	66680188.8	10
		443	2.003135315273343	54253893.6	10
		444	2.137715560978848	83948802.4	10
		445	1.9334607376074817	74514747.3	10
		446	1.963844296496805	59697110.1	10
		447	2.017142425664195	84285985.8	10
		448	2.1153516652722	85461963.4	10
		449	2.235238086337515	68158092.1	10
		450	2.3247191064298995	70893520.2	10
		451	2.425056992790719	56607840.4	10
		452	2.423063232937523	69317376.1	10
		453	2.4147102655420163	72458737.8888889	10
		454	2.001220143177134	48764436.1	9
		455	1.750222749809743	90844707.1	10
		456	2.058568252033326	81441586.4	10
		457	1.9551171736178214	70714381.8	10
		458	2.1150596452117916	71103637.0	10
		459	2.086114463153451	88009313.8	10
		460	2.2968375233977243	63786534.4	10
		461	2.1873009937303345	73289575.4	10
		462	2.059386450528545	77493298.0	10
		463	2.174770070909131	46475257.3	10
		464	1.928009913869392	88310584.6	10
		465	2.25498119799878	80534927.4	10
		466	2.3888251486821273	68431468.8	10
		467	2.485550449201738	44367804.1	10
		468	2.1041737621630805	104612317.2	10
		469	2.498344417642563	106240183.2	10
		470	2.608661963061599	59888103.4	10
		471	2.4897740890557514	90150982.0	10
		472	2.352582166356334	80882709.3	9
		473	2.3029786939880035	96586493.0	10
		474	2.7541716774339187	67313997.0	9
		475	2.5330423898011487	53052168.5	10
		476	2.459849220070381	64429085.4	10
		477	2.434755865022975	86755307.6	10
		478	2.54779992080019	42813908.8	10
		479	2.4918628527602107	109328276.0	10
		480	2.533962231873985	60139128.2	10
		481	2.439415899796479	63481606.0	10
		482	2.0680616319891767	81104883.1	8
		483	2.0477322897851087	66566425.9	10
		484	1.8300859585817109	71847256.9	10
		485	1.845519125569038	83291481.5	10
		486	1.9215175814548409	69034635.6	10
		487	1.9536973843777254	76516921.3	10
		488	1.9618000742094381	75835388.6	10
		489	2.404808357591997	68509500.1	10
		490	2.1489928632481696	75584153.2	10
		491	1.9371956688939913	59245886.2	10
		492	2.077467648797959	52654085.9	10
		493	1.9910405988373827	51669350.7	10
		494	1.9018829348464457	68667887.9	10
		495	1.9166936904866971	59793366.4	10
		496	1.9566813978376327	93335282.4	10
		497	2.1719974228003216	93544495.1	10
		498	2.1188197535149493	70163427.5	10
		499	2.1745764127238023	73376600.8	10
		500	2.150262441399941		10
