# Supplementary material for: The evolutionary maintenance of Lévy flight foraging
Source: PLoS Comput Biol. 2022 Jan 18;18(1):e1009490. doi: 10.1371/journal.pcbi.1009490 (PMC8797186; doi:10.1371/journal.pcbi.1009490)
Supplement: S1 Data — (ZIP) [file pcbi.1009490.s005.zip › S1_Data/evolutionary_data/POP10_1000K/10_025_10_2_00_1_1000000_run16]

last_generation	500	0	0.9130897409275015	59438177.6	10	1.8320703054542191	20159150.0
size_old_pop	10	1	0.7420408025390055	52930332.0	10	2.788419140250781	21893980.0
standing_var	0.25	2	0.7555099230615142	53204054.4	10	1.8058430067578564	28313854.0
start_exp	1.0	3	0.7454194348481563	51984311.2	10	2.207423911850221	54220442.0
env_dim	2	4	0.935091172770751	66497947.3	10	1.801974770279655	60056696.0
move_cost	0.0	5	0.81376698216076	50822682.9	10	1.7813433999224513	98615185.0
lifespan	1000000	6	0.8568492438686238	55810962.1	10	2.3764918379012197	122431003.0
speed	1	7	0.6499107561271281	73889428.6	10	1.9779722516136904	126166595.0
run	16	8	1.0876422557923229	57246037.9	10	2.2205233891321607	145004223.0
extinction_state	0	9	1.159517637063817	67177793.8	10	1.9115376731920046	285175391.0
competition	0	10	1.5013250813821295	65345130.9	10
		11	1.7971028294456513	68573494.9	10
		12	1.6420202799234935	61345018.6	10
		13	1.886332609551944	58841856.4	10
		14	1.9063068726406265	64784885.3	10
		15	1.9038497914263932	78422803.8	10
		16	1.9348512641095854	59203793.7	10
		17	1.712629201518245	58840766.1	10
		18	1.607000874792305	78629505.4	10
		19	1.6266767319871605	64391316.0	10
		20	1.6214891685013229	76378436.8	10
		21	1.662116957232728	78811383.2	10
		22	1.797021523745339	83534579.5	10
		23	1.649784607613737	62085743.3	10
		24	1.7119899266026377	94481900.8	10
		25	1.5507436215397175	59249216.4	10
		26	1.671273701173017	66959662.7	10
		27	1.627068510798037	75384387.7	10
		28	1.9555666541066408	66647414.5	10
		29	1.8508925829050997	54706861.5	10
		30	1.6464562237710783	72462212.5	10
		31	1.8567972620738336	79473249.7	10
		32	2.082939696720578	88120734.8	10
		33	2.352131060508044	58362954.3	10
		34	2.487533158874584	77720990.0	10
		35	2.4516982225341626	70232546.55555555	8
		36	2.0788195263580405	61148130.777777776	9
		37	1.8570559494656642	93719454.7	9
		38	1.8840297532390688	54173647.0	10
		39	1.8978054371938278	79288561.5	10
		40	2.145639732308232	79209182.1	10
		41	1.966247802723845	84302304.8	10
		42	2.1572980784236293	86649901.9	10
		43	2.1805270173862716	87509983.5	10
		44	2.568286347190661	89647546.22222222	10
		45	2.385968569447084	80398991.55555555	9
		46	2.0596256669866597	61445606.6	9
		47	2.001155824377723	82864851.7	10
		48	2.313755972687345	87759398.6	10
		49	2.2751416224478573	78047559.6	10
		50	2.282036353887313	78153950.0	10
		51	2.09358852204724	70734337.8	10
		52	2.2201859434138638	57230251.8	10
		53	2.257207469792591	54984881.9	10
		54	2.172043095191529	90397232.1	10
		55	2.160358249808753	91806419.66666667	10
		56	2.4422325118853236	75081823.9	9
		57	2.653891846025747	84809678.375	10
		58	2.6793362073885705	57267654.0	8
		59	2.408669499290466	57365147.0	8
		60	2.2424213652132274	45612182.2	10
		61	2.271601121847378	88743191.5	10
		62	2.288089569097284	68629065.125	10
		63	2.3685995796634693	52238710.8	8
		64	2.723797667375399	60903730.1	10
		65	2.593077283915009	105003285.2	10
		66	2.6615811739072748	75551027.42857143	10
		67	2.398684050327934	66008080.0	7
		68	2.0460297225152004	65351594.3	8
		69	2.28644520308944	98445094.55555555	10
		70	2.7931259005750584	40879465.666666664	9
		71	1.8268635694264088	70375764.8	6
		72	2.177093203779728	76927679.625	10
		73	1.8651935758448115	70578210.8	8
		74	1.8412804158207023	67678112.0	10
		75	1.8705574763152186	72656332.7	10
		76	1.8477892349728962	98168793.9	10
		77	1.9567697199992715	54048321.7	10
		78	1.5808362170305923	79752351.9	10
		79	1.515903443299507	60856983.1	10
		80	1.6494275071462141	71137640.0	10
		81	2.0052926698051126	76524398.6	10
		82	2.268486408984339	66501615.9	10
		83	2.604244976918757	84596913.4	10
		84	2.5504696719145046	116208216.77777778	10
		85	2.5510955471522196	66786075.5	9
		86	2.5309872401421805	77479595.9	10
		87	2.422939139144355	67328454.7	10
		88	2.4186478773673814	86011934.8	10
		89	2.049969302754118	92812347.0	10
		90	1.8932726116890606	68543268.9	10
		91	1.812828603225864	67815626.0	10
		92	1.8033050511902065	64095092.5	10
		93	1.8674771015763885	75202869.2	10
		94	2.224635595208283	62811189.8	10
		95	1.9327370641722037	81814281.1	10
		96	1.9228330549734067	124077568.7	10
		97	2.226688050382554	61090943.9	10
		98	1.9194874920265086	54056405.4	10
		99	1.7387166239701308	53010504.3	10
		100	1.6410902113555974	65237825.2	10
		101	1.609197920516624	56231881.0	10
		102	1.4486321360927867	55610444.0	10
		103	1.4315257883642662	62400154.4	10
		104	1.641991757056696	70308141.5	10
		105	1.8525156591226044	90501516.4	10
		106	1.7903741231969612	75234721.55555555	10
		107	1.647764414473746	100183692.8	9
		108	1.7287679935690636	59527169.1	10
		109	1.8805870729765328	89578902.0	10
		110	2.0193082605043147	81004461.3	10
		111	2.14166129327018	75861859.8	10
		112	2.0441742302265538	72922451.1	10
		113	2.0628610953240556	67069219.7	10
		114	2.1290127628087965	83914461.0	10
		115	2.4124261416037873	71803393.6	10
		116	2.368313073709379	104421515.1111111	10
		117	2.365624972831916	73559662.2	9
		118	2.310811336306806	89473148.5	10
		119	2.1678268131530998	77529669.2	10
		120	2.393169092227485	73667287.2	10
		121	2.5965510631499233	69627091.125	10
		122	2.406232093547727	76219199.1111111	8
		123	2.3115450173469085	86444875.66666667	9
		124	2.1485747476283406	56619715.8	9
		125	2.0227178412972004	90296813.3	10
		126	2.2539732907476164	84789243.3	10
		127	2.3856352631336017	73466691.4	10
		128	2.376752408901176	66703725.777777776	10
		129	2.206729276377205	60691629.0	9
		130	1.9378889687716547	70653756.2	10
		131	1.922814737867785	86121152.8	10
		132	2.0164110716913517	60766303.5	10
		133	1.927290032428098	70147197.4	10
		134	2.0648101353414696	54075652.5	10
		135	1.9570811453231307	62437970.2	10
		136	1.9144739868313205	59719844.3	10
		137	2.0082912802118273	64481193.1	10
		138	1.9564037429161132	58321022.6	10
		139	2.0267996507303367	94521011.9	10
		140	1.8186008616764948	84239120.0	10
		141	1.6970072619108685	68391241.3	10
		142	1.783495760925322	79418060.2	10
		143	1.8654703792990095	59128028.9	10
		144	1.9189460028258367	83713530.5	10
		145	1.9186113094354202	75962351.4	10
		146	2.0426373244860887	85157521.66666667	10
		147	1.7841319877379302	79001327.6	9
		148	2.060575187305259	71948002.9	10
		149	1.9855933341852299	92595016.8	10
		150	2.3167770264063114	61240792.222222224	10
		151	1.9663722089256388	68792533.6	9
		152	2.0184829759547545	85253249.0	10
		153	1.9846798352447208	64595147.666666664	10
		154	2.0735798806823666	66892632.44444445	9
		155	1.7093774845051501	56385488.6	9
		156	1.8856855411733093	103206263.0	10
		157	2.5197309538033283	92283339.1111111	10
		158	2.804173827357771	71763641.77777778	9
		159	3.0884240324846366	41960684.8	9
		160	2.505118461487796	84446105.0	10
		161	2.274404133849585	76405430.9	10
		162	2.2730211810353036	59402115.4	10
		163	2.1704404736228695	103312890.8	10
		164	2.078392554377792	85711515.7	10
		165	2.001459512179998	67803787.2	10
		166	2.1631960344274193	82370527.5	10
		167	2.1774445337417525	61852624.9	10
		168	2.332002802778832	57692425.2	10
		169	2.120284788403179	63487810.9	10
		170	2.264754299118739	71573638.0	10
		171	2.1701309531708675	75176901.22222222	10
		172	2.2110568130313757	103818862.5	9
		173	2.061838372230667	58929116.1	10
		174	1.9217588605166966	57963361.6	10
		175	1.8844640846096996	65319676.0	10
		176	1.8186781310144713	71343289.1	10
		177	1.856435174672015	64078730.8	10
		178	1.9756985311416053	79877594.5	10
		179	1.8783623203750275	73844180.3	10
		180	1.9616574069344388	38775485.2	10
		181	1.494810002850935	56459121.9	10
		182	1.6230095507037121	75115521.7	10
		183	2.0299175922444994	80999364.5	10
		184	2.040853433339847	99239042.6	10
		185	1.998711911228216	63846400.6	10
		186	2.2010095435830754	53881308.8	10
		187	2.187340110491858	70881617.8	10
		188	2.1290145265368956	49350591.666666664	10
		189	2.039095667194654	76518911.66666667	9
		190	1.5799131056057896	64764983.2	9
		191	1.475207946883358	76824465.5	10
		192	1.4852856961250447	52087503.8	10
		193	1.3892244319717055	72803570.2	10
		194	1.5302023922124726	78721652.8	10
		195	1.7168698376589624	80595486.9	10
		196	1.7606275255971866	97665773.6	10
		197	1.8950902139664378	100112039.9	10
		198	2.14613952639259	71237659.8	10
		199	2.0534462552517097	72692708.1	10
		200	1.8637669746315033	66554676.9	10
		201	2.0271970275035236	80528570.2	10
		202	1.8269707853693504	81397744.1	10
		203	1.9767458797943092	82245033.4	10
		204	2.1127545394564518	68369389.4	10
		205	2.030795157685699	75100801.5	10
		206	2.102320887101434	72241122.0	10
		207	1.9454223165264444	73702417.8	10
		208	1.9712550881367163	66716321.8	10
		209	1.6983525110338984	71669373.0	10
		210	1.6766134807691362	62281134.2	10
		211	1.6938102424637176	60610530.9	10
		212	1.5411287778080007	81928838.7	10
		213	1.5817500246519711	79273088.0	10
		214	1.6697378172576993	79405917.0	10
		215	1.6883862449990061	59020573.1	10
		216	1.4015453879335165	61531799.4	10
		217	1.629340401517825	63188452.9	10
		218	1.8134396451172776	77605311.6	10
		219	2.0917324443113747	89370372.0	10
		220	2.0910171602599417	81327795.3	10
		221	1.6450526015839078	67504964.4	10
		222	1.8358349233118454	51243056.7	10
		223	1.9600684422384653	62424593.0	10
		224	2.0361785153736363	88856632.2	10
		225	2.2838685434356885	83910701.5	10
		226	2.293850540682574	81410221.55555555	10
		227	2.7362821943601596	99113764.3	9
		228	3.0502999320671877	86843180.77777778	10
		229	2.9140291518011536	68364555.2	9
		230	2.8650183337879858	75381185.33333333	10
		231	2.649120481301363	51288880.71428572	9
		232	1.6666823727570548	86498790.7	7
		233	1.7619640495839017	67565111.7	10
		234	1.7281937339100213	63082823.6	10
		235	1.8491865036778037	68962696.5	10
		236	1.6379731269909956	77721181.2	10
		237	1.6353022626340752	62529652.7	10
		238	1.7167044316200222	88601618.6	10
		239	1.7938528974715857	71578734.5	10
		240	1.814484818765846	88945607.9	10
		241	2.045221173993247	84769892.4	10
		242	1.931762258245818	80464219.5	10
		243	1.9253116259124023	85339230.44444445	10
		244	1.9724445227184944	62298156.8	9
		245	2.090004243246023	76697845.5	10
		246	2.1565861200179386	65921163.5	10
		247	2.1184902297204475	60851161.7	10
		248	1.8798107989529615	80034038.2	10
		249	1.8978660462201855	74083825.5	10
		250	1.9049610494627551	84048410.6	10
		251	1.9422471889194757	79441179.7	10
		252	1.812493282504105	85407596.8	10
		253	1.8067128233793284	52355618.8	10
		254	1.758221706291927	72076337.7	10
		255	1.9451945875403347	77866608.1111111	10
		256	1.5240258250901797	56793242.9	9
		257	1.4657478429625415	56407779.8	10
		258	1.2730851244988646	59771025.1	10
		259	1.2158029734390114	57666086.5	10
		260	1.3112686182173097	66799637.8	10
		261	1.3797138468160983	81847962.3	10
		262	1.4860453467323054	61911152.0	10
		263	1.6891761435618224	75971702.6	10
		264	1.648539251330579	82632795.3	10
		265	1.4681595012069195	70438666.3	10
		266	1.4021308606475642	67579233.8	10
		267	1.6550944919593262	75279339.2	10
		268	1.7764548635473751	60126621.6	10
		269	1.9333790488651073	81820952.7	10
		270	1.7622740196251505	67531459.1	10
		271	1.8605997469097997	65295814.2	10
		272	1.8148322968275301	97263734.6	10
		273	1.8471136723733999	78832455.0	10
		274	1.9251678497607627	61628992.6	10
		275	1.9035541065045245	66831224.5	10
		276	1.7866387687631686	56902337.4	10
		277	1.8119509726229783	94760989.9	10
		278	1.9478008974220598	72219802.6	10
		279	1.9297605126206938	75082907.5	10
		280	1.6819387247386277	78679458.5	10
		281	1.8408910624843418	61009521.6	10
		282	1.957716202543826	86120857.3	10
		283	2.029388550231875	94884967.1	10
		284	1.961829075828525	76830080.3	10
		285	1.9992557123107324	57926999.4	10
		286	1.7101071978295124	74613115.8	10
		287	1.7845253800036864	74646089.7	10
		288	1.950657826763809	54359936.7	10
		289	1.8369583470497854	61638452.6	10
		290	1.9547318835854526	68495027.3	10
		291	1.776954874709077	78608814.3	10
		292	1.7425440713712579	73560103.4	10
		293	1.9755566769295911	66350647.2	10
		294	2.13176920393353	84650824.1	10
		295	2.426761058422586	71880040.8	10
		296	2.428818640287311	53810498.5	10
		297	2.1816337027303727	70323625.1	10
		298	2.1073872466726855	68488818.4	10
		299	2.1182786975153123	59365585.4	10
		300	1.9809294247828437	79342048.6	10
		301	2.248694953109367	81072169.1111111	10
		302	2.2512779033408474	72513129.2	9
		303	2.1559691107934125	64629176.1	10
		304	2.0236565626544207	98116740.5	10
		305	2.166071673648539	63299574.2	10
		306	2.119676342091819	73619258.6	10
		307	2.1986010922151396	59046958.7	10
		308	1.9513841605550724	51795622.4	10
		309	1.61562988523516	70583737.0	10
		310	1.5808652388789313	73462559.7	10
		311	1.6114321036344612	57282360.2	10
		312	1.4801941645298051	62418503.4	10
		313	1.5202843964127082	62798240.0	10
		314	1.6288024872170552	59935038.1	10
		315	1.7423430234207324	75633939.9	10
		316	1.9057541340792359	64143600.7	10
		317	1.7525438157325304	56472255.8	10
		318	1.873307679336126	72727068.7	10
		319	2.178974923100899	73685379.9	10
		320	2.026009775555592	101075971.7	10
		321	2.1831775105058435	97295617.8	10
		322	2.4578337982110705	50926890.6	10
		323	2.421842040896247	56337846.11111111	10
		324	2.217784732800527	81880333.7	9
		325	2.6125673376027723	46515839.875	10
		326	2.4173139220715525	111695513.0	8
		327	2.3779227103968887	82327698.0	8
		328	2.1777099974898504	70663338.1111111	9
		329	2.262506451846658	72054136.4	9
		330	1.982930540158017	89439786.8	10
		331	1.8807700087118213	70359963.2	10
		332	1.9050634844728536	76796247.0	10
		333	1.9070833408053036	72541852.2	10
		334	2.040284228754961	63644742.3	10
		335	2.319173177426582	112530260.1111111	10
		336	2.421811699063552	72696306.4	9
		337	2.412779073288359	47552817.1	10
		338	2.251091382660682	72217585.8	10
		339	2.331685942389113	57571076.2	10
		340	2.1847616983081366	66733361.9	10
		341	1.9199212308994558	58919118.7	10
		342	1.9730189229685116	69079562.9	10
		343	1.8219313424334735	67461051.4	10
		344	1.9077208103728431	81263353.0	10
		345	1.8340302598429463	66244522.6	10
		346	1.7732744263209597	72141628.9	10
		347	2.23958065615549	116162104.5	10
		348	1.9454240186676128	78874652.3	10
		349	2.0350196027172043	66727287.7	10
		350	1.9155090777170258	64804307.0	10
		351	1.9879821961251056	69247857.4	10
		352	1.9343028390788894	62701897.8	10
		353	1.8277182818161357	86207511.0	10
		354	2.1525513394376836	83740370.1	10
		355	2.124227435676485	79850719.4	10
		356	2.198719860779178	90325275.6	10
		357	2.2280151139799336	52683001.55555555	10
		358	2.182331820215047	62433725.3	9
		359	2.2314685757793518	91088934.0	10
		360	2.500552133031487	66999427.9	10
		361	2.486554235096157	69333551.44444445	10
		362	2.631137642545691	47437729.5	9
		363	2.393738925497109	42151263.7	10
		364	1.9529649108851281	67080714.8	10
		365	1.848622151210454	72455788.7	10
		366	1.8971655913119903	61823989.0	10
		367	2.0893440583795986	69791647.2	9
		368	2.2570464765531866	68920526.0	10
		369	2.3245134219161336	68067774.8	10
		370	2.2987216562981407	76898786.7	10
		371	2.1858328359927865	97475105.77777778	10
		372	2.292440796692637	62707755.2	9
		373	2.2164215505336298	76757976.1111111	10
		374	1.885476813925744	61476513.2	9
		375	1.9674183583042706	67740553.8	10
		376	1.8877341723495042	60723424.8	10
		377	1.963428895988503	72789647.9	10
		378	1.9149525576026805	70420340.6	10
		379	2.0470995738731173	69827728.875	10
		380	1.9811592910423106	59385879.9	8
		381	1.8158033997187844	68931698.4	10
		382	1.8999609277520277	65968651.2	10
		383	1.944684324188111	94392235.8	10
		384	2.014661491413072	76255953.3	10
		385	2.0758842174534693	65825915.2	10
		386	1.969123643903141	50449954.3	10
		387	2.0528559882487127	72443018.6	10
		388	2.0326316920947987	74343342.2	10
		389	1.802865819677805	73416284.5	10
		390	1.9670268493144896	72727414.1	10
		391	1.9826209109223012	74767779.2	10
		392	2.1190295392016596	85799573.2	10
		393	2.1541741617407975	79254389.7	10
		394	2.0524782634301806	79869697.7	10
		395	2.043660364588022	79626303.3	10
		396	1.955971706899169	51204445.7	10
		397	1.8227637428753198	79395764.2	10
		398	1.779530373527709	79752046.2	10
		399	2.044941944768401	74357515.0	10
		400	2.0263622422182612	57518558.8	9
		401	1.8245089462757484	56734693.6	10
		402	1.8445998100075667	58486876.2	10
		403	2.0648748366890706	68554299.3	10
		404	2.042946009819559	65595061.6	10
		405	2.080512878833617	109876256.4	10
		406	2.1565654018865414	62083383.7	10
		407	2.167830032898665	48733350.0	10
		408	1.7103320184709734	58448323.9	10
		409	1.9209123530694097	61120420.6	10
		410	2.199116735048161	67022673.8	10
		411	2.366681442723441	74533655.9	10
		412	2.362664832070255	67064104.4	10
		413	2.3696396210194974	79205511.2	10
		414	2.346081513414536	68268959.1	10
		415	2.4736071407430074	71952108.125	10
		416	2.632175896328074	122889146.6	8
		417	2.5639018095720467	76276411.6	10
		418	2.35298812692972	89088952.1111111	10
		419	2.4168103045574556	97541029.2	9
		420	2.6311047951364968	52026674.88888889	10
		421	2.353066805004795	57966486.0	9
		422	1.9427891462231872	49481970.7	9
		423	2.005529684195227	66222721.8	10
		424	1.9555377443294675	94412756.7	10
		425	2.0339340401234116	76638378.9	10
		426	1.7528443362099586	74195887.2	10
		427	1.580922610151923	76560416.0	10
		428	1.476258704122012	64252600.3	10
		429	1.5594812436208798	74359889.6	10
		430	1.45221238019286	86488420.3	10
		431	1.185632848845234	60325841.4	10
		432	1.0191492321921927	60692619.9	10
		433	1.04785347397524	51159744.9	10
		434	1.2392663447016345	55980675.8	10
		435	1.2345857962959648	56111015.2	10
		436	1.4753207624506113	58570515.9	10
		437	1.5828329512824224	67253215.4	10
		438	1.7077326820631185	66478617.3	10
		439	1.7450202641341008	62788058.7	10
		440	1.9268007732095274	55429974.3	10
		441	1.8095964635881945	68709503.4	10
		442	1.520553133277326	65225982.1	10
		443	1.6700023506588901	75408326.1	10
		444	1.9820827389303446	64282928.7	10
		445	1.5289667090502042	61504702.3	10
		446	1.1494403916137084	55426123.9	10
		447	1.4096645457063413	78502890.8	10
		448	1.7520826355184205	95502403.3	10
		449	2.11288958260129	90314107.9	10
		450	2.022950208506046	68329048.3	10
		451	1.921064181449286	91171651.9	10
		452	1.9295742893075682	85465980.7	10
		453	2.033061382538324	97476114.3	10
		454	2.0363850449538434	81026147.3	10
		455	2.1090395472109043	79085700.9	10
		456	2.11758549162542	74409740.9	10
		457	1.9887225823753205	53647107.1	10
		458	1.7917626940785052	70358898.4	10
		459	1.5329511773846456	51294843.8	10
		460	1.861290299756345	53388536.5	10
		461	1.9191390106406545	47441330.5	10
		462	1.7273977695227285	58515290.0	10
		463	1.595792633888643	56158425.5	10
		464	1.8366710733524272	87318612.2	10
		465	2.072582765245456	76211391.4	10
		466	2.155917954658847	72176686.2	10
		467	2.2324800649575165	78613824.9	10
		468	2.179383123518172	55974707.4	10
		469	2.173252158141082	66393085.6	10
		470	2.388840671917439	89337427.375	10
		471	2.1028896839453246	55995064.11111111	8
		472	1.7605072413905645	66315171.2	9
		473	1.7668542257931723	84575415.4	10
		474	1.6634041429184045	80202942.9	10
		475	1.745447046275396	68243081.2	10
		476	1.8878992855848484	55478019.6	10
		477	1.9590186428000227	72243213.8	10
		478	2.1243389132300443	67282858.6	10
		479	1.9800288411681408	64802336.0	10
		480	1.6640137007540012	77799691.3	10
		481	1.6724796032403524	73495231.3	10
		482	1.839947906314621	59527980.777777776	10
		483	1.5300941306127611	64768971.1	9
		484	1.5909033600918325	70057911.8	10
		485	1.5863224067850392	92827045.4	10
		486	1.748643612294671	70492522.2	10
		487	1.681111494162873	71111900.1	10
		488	1.5351950147115871	63620502.7	10
		489	1.6175479563603887	75179793.1	10
		490	1.7848293723964583	89846872.0	10
		491	2.190364142502415	66621827.3	10
		492	2.1553096501842193	74178496.7	10
		493	2.095280472590239	98319157.0	10
		494	1.9195648691697098	81790926.7	9
		495	2.018457718324653	89499247.6	10
		496	2.09212750167391	75513813.8	10
		497	2.110055681957851	80299750.8	10
		498	2.3122578177656754	91659278.22222222	10
		499	2.070359968635426	96203651.9	9
		500	2.2295506369768927		10
