# Supplementary material for: The evolutionary maintenance of Lévy flight foraging
Source: PLoS Comput Biol. 2022 Jan 18;18(1):e1009490. doi: 10.1371/journal.pcbi.1009490 (PMC8797186; doi:10.1371/journal.pcbi.1009490)
Supplement: S1 Data — (ZIP) [file pcbi.1009490.s005.zip › S1_Data/evolutionary_data/POP10_1000K/10_05_50_1_0000125_1_1000000_run16]

last_generation	51	0	5.029487683570879	48012957.300649054	10	extinction	extinction
size_old_pop	0	1	4.5747843015836605	67196492.50105084	5
standing_var	0.5	2	4.433627753388256	216467.49990317132	2
start_exp	5.0	3	5.366933843887709	35266427.000514545	1
env_dim	1	4	4.683107730316796	32663187.500621367	4
move_cost	0.000125	5	4.784571399244337	17740847.75027028	2
lifespan	1000000	6	5.5602644026934565	72047172.75063686	4
speed	1	7	5.611151038682896	51283969.833848596	4
run	16	8	6.0834745887474355	45301435.66712898	3
extinction_state	1	9	5.946380678315714	18703642.50042277	6
competition	0	10	5.5797113969038925	4228421.999842478	2
		11	5.593144399715929	34416905.25026639	2
		12	5.569297086000714	20268447.833657444	4
		13	6.232563091038773	19951888.900267534	3
		14	6.151000544098885	3641693.499949649	5
		15	6.139291760525212	18696304.50010275	1
		16	5.345147054460433	10485959.833666844	3
		17	5.660560535767237	7109746.999810824	3
		18	5.267225066433554	26967320.250236	2
		19	5.060105595958844	11045026.999854118	4
		20	5.27639848999487	37356394.16721833	2
		21	4.858820684691937	37791018.000232965	3
		22	4.118416987540778	18905474.750223238	4
		23	4.191808996718256	19442182.500036046	4
		24	3.5402562837653972	21009465.300208446	4
		25	3.9468727921765443	24216994.50032033	5
		26	4.132159057671052	24385907.000429627	3
		27	3.4814097090604603	27358676.500289306	2
		28	3.4262047171167445	12193928.833293326	4
		29	3.1505707092557143	20639297.00014362	3
		30	3.0413848219176267	11009523.16689753	2
		31	2.411047099472577	9159460.499912973	3
		32	2.333563921753132	4128781.8332362417	2
		33	2.772899485207003	13000497.833288277	3
		34	2.352194329731646	11618526.100011427	3
		35	2.4824931010944047	6669867.999951031	5
		36	2.3767265856045214	14404975.499894189	2
		37	2.3124938032835223	2750461.4999056812	3
		38	2.343644412652275	14202060.499921385	2
		39	2.2786370498885917	13989271.250161303	1
		40	2.7237706901667447	10783069.33331067	4
		41	2.9066470619261557	62695272.16730583	6
		42	4.03539907577134	11046012.83329738	3
		43	4.408577700642828	11380196.16683182	3
		44	4.341987957039714	21994465.00010839	3
		45	3.932737381761078	7962405.49994396	4
		46	3.09519502751955	9146096.499942008	1
		47	2.739659589343836	5256425.833247517	2
		48	2.809946611076991	15227949.500076864	3
		49	3.414146708572148	18559874.90019916	2
		50	3.8742132726049556	12754369.499797778	5
		51	3.733904106188663	0	1
					0
