# Supplementary material for: The evolutionary maintenance of Lévy flight foraging
Source: PLoS Comput Biol. 2022 Jan 18;18(1):e1009490. doi: 10.1371/journal.pcbi.1009490 (PMC8797186; doi:10.1371/journal.pcbi.1009490)
Supplement: S1 Data — (ZIP) [file pcbi.1009490.s005.zip › S1_Data/evolutionary_data/POP10_1000K/10_025_50_1_0000125_1_1000000_run11]

last_generation	2	0	5.081319460504984	41337910.92899604	10	extinction	extinction
size_old_pop	0	1	5.0607212173949225	29079727.66702095	7
standing_var	0.25	2	4.885589856267177	0	6
start_exp	5.0				0
env_dim	1
move_cost	0.000125
lifespan	1000000
speed	1
run	11
extinction_state	1
competition	0
