# Supplementary material for: The evolutionary maintenance of Lévy flight foraging
Source: PLoS Comput Biol. 2022 Jan 18;18(1):e1009490. doi: 10.1371/journal.pcbi.1009490 (PMC8797186; doi:10.1371/journal.pcbi.1009490)
Supplement: S1 Data — (ZIP) [file pcbi.1009490.s005.zip › S1_Data/evolutionary_data/POP10_1000K/10_025_50_2_00_1_1000000_run9]

last_generation	175	0	4.985359822614236	68541601.77777778	10	extinction	extinction
size_old_pop	0	1	4.8764564685526866	88541018.16666667	9
standing_var	0.25	2	4.940755988832107	57998449.428571425	6
start_exp	5.0	3	4.881043554936998	38548486.2	7
env_dim	2	4	4.981923202176268	70737843.0	5
move_cost	0.0	5	5.1649151449465	29709470.8	7
lifespan	1000000	6	5.158400612927732	130415985.25	10
speed	1	7	5.736511794938617	36844839.333333336	4
run	9	8	5.602335406930308	126185482.1111111	3
extinction_state	1	9	5.598298816652596	71054024.0	9
competition	0	10	5.356476602756141	178998626.8	6
		11	5.269493425797622	41883165.4	5
		12	5.557275293321614	31289862.666666668	5
		13	5.63564305980795	110107492.0	6
		14	5.618040298506571	64673275.25	3
		15	5.859561716000199	142976416.0	8
		16	6.117488509486346	134114839.0	6
		17	5.876211669441278	184946526.8	5
		18	5.568747321883682	104211689.125	5
		19	5.749566097293001	45720480.571428575	8
		20	5.906144048084606	27751686.5	7
		21	5.380841139056209	134955645.5	2
		22	5.4215570616825115	158106863.0	4
		23	5.546601925894962	108967878.0	6
		24	5.790646849600351	143489452.33333334	7
		25	5.9928416131602305	194292260.14285713	3
		26	5.676711477236464	147845387.0	7
		27	5.295123740276999	122684975.66666667	5
		28	5.6363272806829166	95026333.4	6
		29	5.425701472172597	100935210.25	5
		30	5.130323787764451	66554642.85714286	4
		31	5.154471930502617	96179678.4	7
		32	5.144287081687972	138418682.0	5
		33	5.330030222649276	59335202.0	7
		34	5.235786550546614	26869415.166666668	6
		35	5.5902512953775965	33306804.285714287	6
		36	5.407118054809976	78421100.0	7
		37	5.700984317994882	36596605.166666664	4
		38	5.444883368974512	65006696.28571428	6
		39	6.129487238838733	111131552.75	7
		40	6.655073857185333	138305362.0	8
		41	6.856556945111781	41824094.5	2
		42	6.478473599362678	105422956.33333333	2
		43	6.687445859671534	117147230.9	6
		44	6.798176020626052	163396329.7142857	10
		45	6.8562297300508614	34158783.5	7
		46	6.70578023017695	27111942.25	6
		47	6.912684194547934	129471657.66666667	4
		48	6.6660541281108525	99948841.0	6
		49	6.5704698481534916	48142607.71428572	7
		50	6.550782905560828	130478837.66666667	7
		51	6.637015836649527	121334689.125	3
		52	6.690888000756114	131584286.66666667	8
		53	6.694712751560223	16711099.0	3
		54	6.596258792872987	81494132.5	3
		55	7.034688110364414	121552175.75	4
		56	7.527676047572039	100051029.83333333	8
		57	7.485375989110236	224623948.4	6
		58	7.674942620046709	92654361.5	5
		59	7.985191925936793	64680559.75	4
		60	7.749586629896345	148654596.16666666	4
		61	8.448028783464228	74362165.8	6
		62	8.665024704545862	137541732.42857143	5
		63	8.645613767133911	33630860.25	7
		64	8.503355949785469	87258299.6	4
		65	8.666609383053713	136232423.6	5
		66	8.818577211218978	116047414.16666667	5
		67	8.881331090140625	72095536.5	6
		68	9.281025090348242	55442047.0	6
		69	9.389721763805005	157377810.33333334	4
		70	9.573741809286451	100508550.66666667	3
		71	9.621480433845338	83391695.33333333	6
		72	9.935903892375972	100246143.8	6
		73	10.029091254841799	90987094.75	5
		74	9.978809696159646	121234395.5	4
		75	10.467386644341506	95870946.4	4
		76	10.522317278248682	67472687.16666667	5
		77	10.436714981214644	31704625.42857143	6
		78	10.521665421146789	111802959.2	7
		79	10.136529423127882	39355932.8	5
		80	9.542253205982442	5707007.5	5
		81	9.221606870533773	60582255.875	2
		82	9.178462267971323	127708191.16666667	8
		83	9.265424354365273	120508470.28571428	6
		84	9.29511638762648	94664493.85714285	7
		85	9.081445841350419	104342307.28571428	7
		86	9.01491955118839	42351893.333333336	7
		87	8.801240712784436	49516545.571428575	6
		88	8.855813024708237	31526984.333333332	7
		89	9.01639293100369	198448382.75	3
		90	9.063993579501808	119436277.2	4
		91	8.810857091096318	108936337.42857143	5
		92	8.575729974845107	39784152.85714286	7
		93	8.43124969487889	108119769.83333333	7
		94	8.304153348760256	34068089.4	6
		95	8.25033041421919	61995295.5	5
		96	8.195515692237668	86702781.14285715	6
		97	8.41331075157451	45299136.333333336	7
		98	8.201566387762167	50721996.4	3
		99	8.190737785604204	135089692.2	5
		100	8.198481557644033	44376691.5	5
		101	8.50611036962103	53956021.428571425	2
		102	8.440474892746144	74963012.83333333	7
		103	8.072246133802542	156820124.66666666	6
		104	8.17583828525372	120171877.33333333	6
		105	8.323235961921684	171903174.83333334	6
		106	8.486181658563662	70537810.33333333	6
		107	9.152993497073648	58523309.75	3
		108	9.424512796881974	251972696.25	4
		109	9.369041559555093	33336329.0	4
		110	9.301623545397172	80682238.5	2
		111	9.326759116765158	70429309.0	6
		112	8.962996995776692	89997717.8	4
		113	8.449504048742693	101957671.0	5
		114	8.95821237501575	109367449.57142857	3
		115	9.070802394166375	29550750.333333332	7
		116	9.5120816528795	119112014.16666667	3
		117	9.451060332421545	43678616.6	6
		118	9.39791186779565	67868621.83333333	5
		119	9.099430111564523	19984023.25	6
		120	9.222301225919548	132107528.75	4
		121	9.44200807755939	101323982.5	4
		122	9.530010431006597	81496594.0	6
		123	9.521815844464264	54614657.571428575	2
		124	9.43676026218861	96337978.28571428	7
		125	9.525022710859366	203026866.25	7
		126	9.264766259675877	194734948.25	4
		127	9.643714611647832	41094050.125	4
		128	9.47884845968511	246533999.2	8
		129	9.995963820087738	79474806.66666667	5
		130	9.60696633539801	100670258.0	6
		131	10.017049292039562	31203371.75	7
		132	9.555878498781357	44567080.428571425	4
		133	10.116073002736618	50060366.0	7
		134	9.291804293298606	241883148.0	3
		135	9.203107869115012	48327442.0	3
		136	8.552642126699665	51385086.0	2
		137	8.459918480194046	65827974.0	7
		138	8.34438084247439	136416264.25	4
		139	8.245213228381676	87625246.4	4
		140	8.358360179123693	66745708.0	5
		141	8.52593880637014	84198911.5	4
		142	8.19117687074448	99005347.0	4
		143	8.411431678531859	103947177.5	4
		144	8.314831219439348	134393556.8	4
		145	8.43344306729394	54077341.0	5
		146	8.28303758241382	49657682.0	4
		147	8.370477371407063	158194675.0	6
		148	8.284624468469746	151603765.5	7
		149	8.381692221581854	84399218.8	6
		150	8.251911604300968	118132776.0	5
		151	8.035834741692684	160987828.0	4
		152	8.267715539209732	14617572.5	4
		153	8.297913787830833	70832533.0	6
		154	8.224898488651087	51308548.0	4
		155	8.68895293563518	134847332.0	7
		156	9.051436677862903	19505258.0	6
		157	9.11374890534427	29801581.42857143	3
		158	9.055283371079279	160375811.6	7
		159	9.113658900608142	50916703.0	5
		160	9.222986534736963	25446345.0	5
		161	9.538613845000516	108011427.5	1
		162	9.359351794607965	95409442.25	4
		163	9.15429915348067	64326170.6	4
		164	9.30513009555648	80441745.0	5
		165	9.290594376792956	96289912.0	5
		166	9.34228408568143	38685194.333333336	2
		167	9.612531916601537	95051636.6	6
		168	9.649468407209866	220591438.33333334	5
		169	9.640078242375306	149548441.5	3
		170	9.692547076749381	52935175.4	6
		171	9.799989455035277	89538176.85714285	5
		172	9.509410539389952	72687653.125	7
		173	9.307988635696805	79059643.83333333	8
		174	9.146830060774272	161457282.0	6
		175	9.110808554509127	0	3
					0
