# Supplementary material for: The evolutionary maintenance of Lévy flight foraging
Source: PLoS Comput Biol. 2022 Jan 18;18(1):e1009490. doi: 10.1371/journal.pcbi.1009490 (PMC8797186; doi:10.1371/journal.pcbi.1009490)
Supplement: S1 Data — (ZIP) [file pcbi.1009490.s005.zip › S1_Data/evolutionary_data/POP10_1000K/10_025_10_0_00_1_1000000_run3]

last_generation	500	0	1.0824189674093054	52419440.3	10	1.5808539443718905	44257053.0
size_old_pop	10	1	1.0425416530057439	52028475.5	10	1.8213613364524832	55100529.0
standing_var	0.25	2	1.0684878616959879	53881486.8	10	2.3778944460887277	55655880.0
start_exp	1.0	3	1.1705005116567073	54261765.8	10	2.0754844509988057	56083476.0
env_dim	0	4	1.0724009444609115	53947950.1	10	2.055392811569406	58858819.0
move_cost	0.0	5	1.3310377943086467	60222490.0	10	2.654280968930562	62884604.0
lifespan	1000000	6	1.6569684665535813	61437823.6	10	1.9658581253663263	62939142.0
speed	1	7	1.7345203473198292	61066706.2	10	2.0602789518469824	68534629.0
run	3	8	1.7346750462029257	65472853.7	10	2.2605786718458467	69029033.0
extinction_state	0	9	1.7323668789484874	59406549.6	10	1.7923952082144492	72319514.0
competition	0	10	1.8762200946572296	60802253.7	10
		11	2.0248571194128444	59134231.7	10
		12	2.1782848460513633	56477853.3	10
		13	2.147667690984128	56630910.9	10
		14	2.0736436929546174	57670141.4	10
		15	2.037856479515727	57319256.2	10
		16	2.1931251509349594	54952053.8	10
		17	1.5285171817369532	62262763.2	10
		18	1.452521840665818	58154404.0	10
		19	1.506943441663142	59558660.6	10
		20	1.713403220512155	57899651.3	10
		21	1.7003392241664024	60310088.7	10
		22	1.7456644350962491	59883672.3	10
		23	1.646250427289587	60351874.3	10
		24	1.8797026212694867	54913913.6	10
		25	1.7257471797264916	57510818.9	10
		26	1.6407897790703703	61221943.7	10
		27	1.7369636315761063	56192161.5	10
		28	2.370391977074642	56150430.6	10
		29	2.1526410338723823	62563951.1	10
		30	2.324971002928605	54366714.1	10
		31	2.136812952389136	56175767.4	10
		32	2.102953776800832	60835013.2	10
		33	1.8613059521854756	56203538.6	10
		34	1.8018124838405492	59322090.2	10
		35	1.5489789375470804	61837074.9	10
		36	1.608380676324953	61858772.7	10
		37	1.7445504508640124	63201478.4	10
		38	1.8727357724088052	59046614.7	10
		39	1.7305872153167443	56900096.5	10
		40	1.7343467348611388	59661244.5	10
		41	1.6087165110714945	52370143.6	10
		42	1.7894760935076488	57423325.7	10
		43	1.9826200729242285	61304702.2	10
		44	1.8188797077838939	60192772.7	10
		45	1.8734508741972178	56339260.5	10
		46	1.8744190072752147	59554342.0	10
		47	2.2574951746681893	58417982.1	10
		48	2.2988777114803916	56224593.6	10
		49	2.198603290068432	58768382.6	10
		50	2.0921645188812583	59261797.0	10
		51	2.0381434971088828	59871626.1	10
		52	2.041564700471101	61388781.6	10
		53	2.067593550762451	58250035.6	10
		54	2.1538469231430626	62503338.0	10
		55	2.2161362204547705	56595061.2	10
		56	2.2428225112253735	55088667.8	10
		57	2.174320842955782	57280646.6	10
		58	2.3205191553007274	58267661.9	10
		59	2.1523122029525803	55891111.8	10
		60	2.088008818450828	58585558.9	10
		61	2.024334094037551	55520588.8	10
		62	1.9122986399077533	52444209.2	10
		63	2.1127398102093715	58061920.2	10
		64	1.9264805464772774	55589705.8	10
		65	1.790457082773115	59046966.4	10
		66	1.580521069004357	57136092.3	10
		67	1.485748855224634	55492452.9	10
		68	1.5292228759747464	58808354.0	10
		69	1.5864514276967872	54107228.9	10
		70	1.434780034021454	58515436.4	10
		71	1.5302992479706445	59976895.9	10
		72	1.579461151570881	58796979.9	10
		73	2.0102186139969778	59124011.8	10
		74	1.7659416138908148	55719171.0	10
		75	1.970246785094584	57626569.9	10
		76	1.7564192352586236	57807554.8	10
		77	1.529540374226094	60867819.4	10
		78	1.5172170901487718	60421603.0	10
		79	1.5877182022253353	59628487.4	10
		80	1.62815035995551	58689749.5	10
		81	1.698898855730232	59035264.9	10
		82	1.9292319669819846	55628168.3	10
		83	1.959740382702711	58521938.1	10
		84	1.6623536663814185	58710868.5	10
		85	1.647592148270504	62043484.2	10
		86	1.701872953475998	57921709.0	10
		87	1.716388570682163	57555708.8	10
		88	1.6592470921534144	58149513.6	10
		89	1.4923167597175353	59652361.8	10
		90	1.5823097580370482	58227869.2	10
		91	1.58897322853271	59181653.9	10
		92	1.5511530606188937	56671008.0	10
		93	1.8735580584046716	57268508.9	10
		94	1.6596251560356792	61592611.0	10
		95	1.7450663523799306	58155727.6	10
		96	1.6927012221535147	58914671.2	10
		97	1.7829240468980228	63994450.9	10
		98	1.8216805013211999	59414212.5	10
		99	1.8801476604116416	64397200.2	10
		100	1.6502233161820576	59388118.8	10
		101	1.8256415433191997	59953268.3	10
		102	1.9297167970348774	54932985.4	10
		103	1.8934489649372577	57233549.9	10
		104	1.7957226738508383	59053577.1	10
		105	1.5930668104263783	56358309.7	10
		106	1.401129419864088	58493484.8	10
		107	1.824014372312434	59452723.0	10
		108	1.7867357216789763	57361055.7	10
		109	1.7966626055934125	61322644.8	10
		110	1.8559296867861002	59581104.4	10
		111	1.9267903088761436	56095676.6	10
		112	2.0390837419011376	55766938.4	10
		113	1.9424710305605657	64657742.0	10
		114	2.3869448129568682	61505653.2	10
		115	2.2848416682220476	60009113.5	10
		116	2.4100135155124613	51693027.8	10
		117	2.4882017887539023	53696743.5	10
		118	2.16293656162018	59822523.6	10
		119	2.5667443669057506	57745402.2	10
		120	2.543034284363793	51808058.7	10
		121	2.344809295678291	57862455.4	10
		122	2.071197743067088	52603378.0	10
		123	2.000746192106527	63829609.7	10
		124	2.0351598551752574	62037994.2	10
		125	2.2698288381317346	53687706.4	10
		126	2.141984355483405	59980826.9	10
		127	2.288073627098437	53582275.5	10
		128	2.410260126710128	59641701.8	10
		129	2.2598234248398414	56738742.5	10
		130	2.5276301321248478	53292467.6	10
		131	2.383142228224858	60624339.4	10
		132	2.240182505126145	57758183.7	10
		133	2.3861771152346223	49042804.5	10
		134	1.932682566556665	59922439.5	10
		135	2.036727432401726	64209498.9	10
		136	2.2333433126846716	59592009.6	10
		137	2.1593619826400188	58064759.6	10
		138	2.287428178257575	56936020.2	10
		139	1.7363291667898153	60199531.9	10
		140	1.677054356222886	57981942.8	10
		141	1.8993811410993497	53448482.0	10
		142	1.7905792273447108	61722747.7	10
		143	2.0328487692075674	64803145.8	10
		144	2.2701939033011214	55956021.1	10
		145	2.44387457364849	53582935.2	10
		146	2.160012184035618	59221978.4	10
		147	2.194399889374356	55165256.7	10
		148	2.0549832671296353	52466572.5	10
		149	2.0056074293563517	52893949.6	10
		150	2.087015880256258	55641410.9	10
		151	1.862730159937018	60240239.2	10
		152	1.9449148691103595	59595288.1	10
		153	2.1208774299830444	58388902.8	10
		154	1.8773222487881487	62089008.0	10
		155	1.704001230911631	61854481.5	10
		156	1.750870333808173	56119125.4	10
		157	1.7715358158066343	56374261.4	10
		158	1.9490193659544037	61778832.2	10
		159	2.2977405308484236	58365409.0	10
		160	2.0687902302057	60690882.8	10
		161	2.0416010921898553	63363809.3	10
		162	2.007303663472029	59205789.6	10
		163	1.9999284616116	58848693.4	10
		164	1.865188268560015	60147947.2	10
		165	1.9460304846452032	64420800.1	10
		166	1.9528731893439146	59008855.5	10
		167	2.1035029965330523	56287344.7	10
		168	2.0591065097153476	57604222.4	10
		169	2.109909728779052	61127892.7	10
		170	2.1808748592875844	55917650.4	10
		171	2.2349963121862744	62131932.8	10
		172	2.045292602521122	62096338.8	10
		173	1.8617462992407017	60291599.2	10
		174	1.9037009016997295	60952062.8	10
		175	1.7959184272032753	57538921.0	10
		176	1.7072544531657843	62318831.2	10
		177	1.6569916261637538	58068176.3	10
		178	1.7153059098235524	56664257.5	10
		179	1.873533392967706	60979313.0	10
		180	1.7965876633893063	62757684.1	10
		181	2.0973110116009797	59268957.1	10
		182	1.9549741879954994	61280583.8	10
		183	1.9961401789852498	56070770.6	10
		184	1.9213507380527772	57881266.1	10
		185	1.8354452922826012	57229034.4	10
		186	1.9067261732976821	58442289.2	10
		187	1.8749267717646205	62105050.2	10
		188	2.0568798721176784	61639089.4	10
		189	1.8067841334765042	59417508.4	10
		190	1.6408908652165994	57598863.3	10
		191	1.9307978065424873	58331752.9	10
		192	2.229601324512819	55520223.4	10
		193	1.9129317922362514	57497640.1	10
		194	2.0184929346588616	55981263.6	10
		195	2.077756532317827	59425847.7	10
		196	1.7766368443765983	58640690.0	10
		197	1.807547254832545	59466861.0	10
		198	1.86940550372197	62998315.1	10
		199	1.9206541088478999	63674158.3	10
		200	1.868174852230684	60290920.2	10
		201	1.773218077429241	56968942.7	10
		202	1.7368394179456215	62252384.9	10
		203	1.7331326075793954	61384698.1	10
		204	1.6500256712612658	59174008.4	10
		205	1.8067171012862933	63629058.2	10
		206	1.9032464945159855	62869218.1	10
		207	1.8082944620276922	60937984.7	10
		208	2.0289117472522453	57059244.0	10
		209	2.081369075142098	58092197.9	10
		210	1.86427701590701	58877599.9	10
		211	1.675631496034656	60190744.1	10
		212	1.8824970476705811	56278498.4	10
		213	1.7896264763184486	59850829.7	10
		214	1.9914694327130047	57169506.0	10
		215	2.008409018490319	57462184.6	10
		216	2.520100972992954	62802445.5	10
		217	2.7258689936901552	54221941.0	10
		218	2.8671139033105364	54794291.2	10
		219	2.696335416234824	54604071.8	10
		220	2.684941700060282	63652650.8	10
		221	2.546021038104678	53457366.8	10
		222	2.4923170048089704	55538619.8	10
		223	2.588266081020912	61228824.2	10
		224	2.583880621993137	57038883.8	10
		225	2.4681152571159113	58669703.4	10
		226	2.631368484578065	50349562.3	10
		227	2.244528036359413	63844790.7	10
		228	2.4087687313420516	56646331.5	10
		229	2.20336263154663	59002676.8	10
		230	2.0531570111749855	58174672.4	10
		231	1.7544867387158967	59313932.5	10
		232	1.8073230942673184	59536151.0	10
		233	2.126815583919395	57009912.7	10
		234	1.9184773508735191	57362803.8	10
		235	1.8754845146228216	61571646.9	10
		236	1.9756253042120964	59120248.3	10
		237	1.8584708258977116	61533104.4	10
		238	1.8371198546429497	57510119.1	10
		239	1.7539545334239453	58492680.6	10
		240	1.5791678909839657	56685254.8	10
		241	1.3786240306378859	60982289.0	10
		242	1.6025972501612977	58455790.2	10
		243	1.9372286927400002	56528325.1	10
		244	2.072169551543073	59626913.9	10
		245	1.789363691077255	54069820.3	10
		246	1.5198929040608564	53881633.5	10
		247	1.5768735585588012	60506543.9	10
		248	1.591700556983252	58699794.9	10
		249	1.8007189665915369	63834590.2	10
		250	1.5692186309381608	56352672.1	10
		251	1.7623170358280116	57037601.9	10
		252	1.9304183229352379	61968467.3	10
		253	1.9977062197092237	55870753.3	10
		254	1.80046189852097	62801092.5	10
		255	1.8408330553165577	58583901.8	10
		256	1.8020359764111586	56544473.2	10
		257	2.0429309265040656	62874173.5	10
		258	2.033645505123226	57169544.1	10
		259	2.0574251047109233	58612769.9	10
		260	2.026869894729273	57485281.1	10
		261	1.9161793887079104	56985519.7	10
		262	1.7648412969176406	54103128.3	10
		263	1.68395295563105	56955534.1	10
		264	1.5124251935763224	52743575.5	10
		265	1.5499997654630038	58676986.5	10
		266	1.558078302022357	58342777.2	10
		267	1.6392509157591657	51201819.6	10
		268	1.6754008664870217	62004110.4	10
		269	1.7928180516692134	62708396.6	10
		270	1.6859675020317315	56792312.6	10
		271	1.9100357272879762	58404011.0	10
		272	1.7703713132836636	55671349.3	10
		273	1.5866138098220055	55577240.0	10
		274	1.836886366680628	53146970.7	10
		275	1.7950352003597612	58999139.8	10
		276	1.5541304346466176	55020150.0	10
		277	1.648144231481578	57126891.3	10
		278	1.7332551076071483	57436255.6	10
		279	1.8016673084481039	59849578.3	10
		280	1.8108185380254653	62018956.2	10
		281	1.9149738964573122	63160335.5	10
		282	1.8466989823810072	61912953.1	10
		283	1.6891023455759053	60613715.4	10
		284	1.8399738928589209	60627310.6	10
		285	2.0347787989345543	59960205.5	10
		286	2.2205037115348505	62138218.3	10
		287	2.1018757001113006	60671371.2	10
		288	2.2869763855033898	52043211.9	10
		289	1.9136065307445833	56620111.0	10
		290	1.9607101893803165	52767151.9	10
		291	1.9914117180522566	57496455.8	10
		292	1.8095432135358505	59718321.8	10
		293	1.6687091858155896	59077498.7	10
		294	1.4987983907943805	60202349.3	10
		295	1.5451969122288758	53780042.1	10
		296	1.745857649744612	57144241.1	10
		297	1.876204740675258	61103999.6	10
		298	1.8666580057818911	64854306.7	10
		299	2.079241190037638	57162154.5	10
		300	2.1845291076859104	58495925.0	10
		301	1.9726447010140535	59106346.3	10
		302	1.8161909699100796	58797758.4	10
		303	1.765175406909399	55670621.4	10
		304	1.8520594573456617	62070631.2	10
		305	1.851436567681692	63599246.4	10
		306	2.0094577392869466	55317848.3	10
		307	1.9128264737863165	60508549.5	10
		308	1.9084580518768832	60957081.5	10
		309	1.91962784694853	55779164.2	10
		310	1.784507827081729	55480532.9	10
		311	1.5460893272635126	60603648.5	10
		312	1.6241198918842996	61903832.1	10
		313	1.5652205353369335	55789064.3	10
		314	1.7242190311557308	58785079.6	10
		315	1.6840174104774779	56468894.8	10
		316	1.7478047989578496	59449235.6	10
		317	1.8108242607401421	53701710.0	10
		318	1.9234455533621233	60318212.2	10
		319	2.0940840396963574	60132933.1	10
		320	2.27903104392242	59756038.8	10
		321	2.175914435759713	60688553.3	10
		322	2.2763605700660774	58324515.9	10
		323	2.3549399359662537	53892141.7	10
		324	2.355125010791403	55166663.6	10
		325	1.9617251272292442	55721297.6	10
		326	1.9979096302081625	61425705.2	10
		327	2.0423910106496184	60465399.1	10
		328	2.178825514251005	61336766.8	10
		329	2.214763739813037	62138806.4	10
		330	2.204227508370126	58413454.2	10
		331	2.0352817566810106	53287485.4	10
		332	2.030945462741379	53617584.5	10
		333	1.6836230240199772	54623820.6	10
		334	1.6313958486814553	55701513.9	10
		335	1.6406548502743288	61132406.8	10
		336	1.5302440306103073	58286598.2	10
		337	1.5348411055902635	55214602.7	10
		338	1.1424583422603145	55609486.6	10
		339	1.2055336952252307	60611698.6	10
		340	1.0425621717427453	52896944.2	10
		341	1.3649179600232073	61282841.1	10
		342	1.354369093954357	56506892.3	10
		343	1.4207275251823956	54269396.3	10
		344	1.5324097185889443	55516538.7	10
		345	1.5969460851847228	55135929.8	10
		346	1.502188173630466	57958995.4	10
		347	1.5850649169183728	55065400.2	10
		348	1.664500590211992	55079238.0	10
		349	1.9067319871839252	59403790.6	10
		350	2.016357627281671	53975405.7	10
		351	1.4077551021328711	56574431.3	10
		352	1.360569851408298	54327489.9	10
		353	1.6686876709700518	56832312.8	10
		354	1.7369672724857874	58290948.7	10
		355	1.786908360880523	66054215.7	10
		356	2.2867997155083652	63326150.2	10
		357	1.8359926728624472	55733314.5	10
		358	1.6344266914163676	55709366.9	10
		359	1.7787843428605015	56610706.4	10
		360	1.6882835604864794	67335566.9	10
		361	1.7998091682528443	61981075.3	10
		362	1.7581763961420425	60838742.0	10
		363	1.8249330572614622	61082564.1	10
		364	1.5842308765185986	58959279.6	10
		365	1.4591426135077565	53268103.8	10
		366	1.53445169205875	60892551.9	10
		367	1.8647110689751347	53235524.4	10
		368	1.7078075709906337	56510420.4	10
		369	2.1800831740000386	56674898.9	10
		370	2.2239456609447013	61488672.3	10
		371	2.169586069539409	61073063.0	10
		372	2.157994101006482	56176393.7	10
		373	2.2793459768987843	60382457.7	10
		374	2.185680685992735	61330051.1	10
		375	2.1201314221509837	56479343.3	10
		376	2.0801228780114576	62736291.8	10
		377	2.0445560625507313	65184328.7	10
		378	1.9639364513183444	60147011.7	10
		379	1.6968501115203902	66052372.7	10
		380	1.7827977902425947	60772597.9	10
		381	1.6406625766800371	58462956.8	10
		382	1.6677762357915757	55358252.4	10
		383	1.7716140844251396	55758424.3	10
		384	1.735206206121991	57582398.7	10
		385	1.5776062689075319	60897798.0	10
		386	1.5258087105831915	57563848.9	10
		387	1.564961129152729	57279984.0	10
		388	1.6789406070992512	62592148.0	10
		389	1.5349307591357213	60757824.0	10
		390	1.7175783758726066	57931952.2	10
		391	1.6719791215924353	56904067.2	10
		392	1.7629691661032716	61885308.4	10
		393	1.7784152781973865	61897813.2	10
		394	1.8697796771672834	53046855.2	10
		395	2.1192913890169445	62373257.6	10
		396	2.156840967521393	60052824.2	10
		397	2.1760181958790374	53987006.7	10
		398	2.224914098686081	59628539.7	10
		399	2.282423893224773	60310683.8	10
		400	1.9578296757183735	59507844.8	10
		401	1.7336428731207456	61082079.1	10
		402	1.8815218169049988	60691108.1	10
		403	1.7724614394868126	58627185.0	10
		404	1.9745119337765806	59710687.8	10
		405	1.969286051672119	54830437.9	10
		406	1.9518379441401295	61435826.9	10
		407	2.0454197575538675	58630892.1	10
		408	1.6523587400144506	57545195.3	10
		409	1.8326852015131379	59999250.5	10
		410	2.0275282260996725	55366954.5	10
		411	1.9637326828854331	56945041.2	10
		412	2.1348601891621657	59422442.0	10
		413	2.192210264547618	56991112.5	10
		414	1.9033881680176492	60552634.8	10
		415	2.156896753345971	56994554.0	10
		416	1.973378077264691	57983555.4	10
		417	2.0345251063717393	64979478.1	10
		418	1.9999311301122855	63598063.6	10
		419	2.072963637112269	62374501.5	10
		420	2.1622645302457233	56837995.4	10
		421	2.3708912981797683	61041761.9	10
		422	2.443289301603558	54868019.3	10
		423	2.3595117578799716	54937559.8	10
		424	2.101851322679688	58065827.2	10
		425	2.0932735709947847	58802015.6	10
		426	1.9925445634800432	65066089.1	10
		427	1.9396130883589184	58179372.8	10
		428	2.0333737197920083	57848007.3	10
		429	2.181425415516025	61260353.7	10
		430	2.2321052551403957	57823861.4	10
		431	2.276788364535352	60671598.5	10
		432	2.249146713533753	62111382.3	10
		433	2.3329728861866776	62990616.1	10
		434	2.25861957787878	61876150.2	10
		435	2.3581276555608577	55302142.1	10
		436	2.3432214740120187	60941873.1	10
		437	2.3301371120111587	58394930.8	10
		438	2.0779717944190628	58631117.3	10
		439	1.8375450956010286	57028633.4	10
		440	1.6654755831573893	62946057.4	10
		441	1.7297397572510835	56835397.7	10
		442	1.7255650301040901	54591575.7	10
		443	1.7507721130043947	61328808.7	10
		444	1.6447532186812635	59220980.8	10
		445	1.689962335694157	55798535.8	10
		446	1.633069441398017	57309973.8	10
		447	1.5794137416771654	55662943.7	10
		448	1.6253197024812422	61314623.9	10
		449	1.766922543280245	60592236.2	10
		450	1.6154849550207033	61699102.4	10
		451	1.841596920740384	53956968.1	10
		452	1.7294425710085757	61353315.5	10
		453	1.8309307905528862	64048295.3	10
		454	2.0119673837389964	55623466.7	10
		455	1.7788876660666806	57828117.0	10
		456	1.9095174324000255	59025155.2	10
		457	2.1098105140139802	64880089.4	10
		458	2.1563672643497993	61595417.6	10
		459	2.171911256465225	63089414.5	10
		460	2.1793035019223366	55893845.7	10
		461	1.7712491883477424	55259171.2	10
		462	1.533502845801093	56370929.1	10
		463	1.4546050609199903	58842460.2	10
		464	1.6058696111545658	59204515.5	10
		465	1.4833323092023143	61364537.0	10
		466	1.6230428609834782	60600666.6	10
		467	1.7379724771762561	56313529.0	10
		468	1.9944376450611867	55313227.2	10
		469	2.0289325008822106	59488938.1	10
		470	2.1824831211262135	56342193.8	10
		471	2.240114148105014	57163955.5	10
		472	2.2845818683239427	53876390.7	10
		473	2.1852939604460815	55244595.2	10
		474	2.3013835179407005	56251084.6	10
		475	2.178737343117823	57679956.7	10
		476	2.2997676883446276	61801450.6	10
		477	2.2241470917184185	61524097.0	10
		478	2.202101905013725	62737447.6	10
		479	2.3757939128080627	52310991.6	10
		480	2.1649924189224743	65798185.9	10
		481	1.9732539732968881	66061598.4	10
		482	2.0789506225385375	61643359.0	10
		483	2.0353118206209677	61321488.9	10
		484	2.0686476457152407	61053012.7	10
		485	1.998973086912845	60088426.2	10
		486	1.9555665477666264	52401901.8	10
		487	2.1555172990994302	58258989.7	10
		488	2.2932514653291483	59339761.0	10
		489	2.0564922306971063	62784730.6	10
		490	1.9994289953800242	57356472.2	10
		491	2.0106182253555827	54541653.5	10
		492	1.924962642860212	64962199.0	10
		493	1.9440159671453414	65931526.4	10
		494	2.1511200590022277	60441743.1	10
		495	1.9745366450759683	55748743.2	10
		496	2.061340077365725	59528171.8	10
		497	2.2441313565640932	59785927.7	10
		498	2.2935562280449657	58110213.9	10
		499	2.0644378915685477	60566267.9	10
		500	2.183492699707236		10
