# Supplementary material for: The evolutionary maintenance of Lévy flight foraging
Source: PLoS Comput Biol. 2022 Jan 18;18(1):e1009490. doi: 10.1371/journal.pcbi.1009490 (PMC8797186; doi:10.1371/journal.pcbi.1009490)
Supplement: S1 Data — (ZIP) [file pcbi.1009490.s005.zip › S1_Data/evolutionary_data/POP10_1000K/10_025_10_2_00_1_1000000_run17]

last_generation	500	0	0.9513704172005232	51873749.8	10	2.6354778475151224	26521741.0
size_old_pop	10	1	0.9931928106335377	51989449.4	10	2.3497915302244246	28827357.0
standing_var	0.25	2	1.0247531560806122	51854519.6	10	2.2389073763310336	34144210.0
start_exp	1.0	3	1.282869523265612	57067125.8	10	2.0448379922537727	41970981.0
env_dim	2	4	1.1595851992479707	45738124.2	10	2.165834670201579	60186178.0
move_cost	0.0	5	1.4577242512752098	70422277.7	10	2.202693748733555	88216880.0
lifespan	1000000	6	1.3183242952846437	65160882.2	10	2.5406026035003513	92055011.0
speed	1	7	1.745981703252062	74712479.1	10	2.7173429138743295	124128686.0
run	17	8	1.8262046450726732	71659999.4	10	2.1961937954516513	124832418.0
extinction_state	0	9	1.8793469934777172	79751974.3	10	2.169425360133428	129307077.0
competition	0	10	1.84308880226218	69651490.9	10
		11	1.8501113027462295	61339550.7	10
		12	1.9509911054858353	68406832.0	10
		13	1.8598240587009383	51319533.0	10
		14	1.8978559196253262	97617199.7	10
		15	2.229608863298242	87623551.0	10
		16	2.57008899166506	61174812.5	10
		17	2.4231094730989153	53638085.4	10
		18	2.052970326886445	57161562.6	10
		19	1.7584898733949383	60723768.3	10
		20	1.5139926778662094	63620487.7	10
		21	1.4774601304520758	68754947.8	10
		22	2.15581602101219	67412964.8	10
		23	2.393877051436708	81157406.8	10
		24	2.6975668002253204	80354720.8	10
		25	2.604587637031057	38752458.55555555	10
		26	2.227120106801362	68780180.3	9
		27	2.1523651848498044	48476870.3	10
		28	1.658446839581428	73415396.7	10
		29	1.4897424148225835	59878684.3	10
		30	1.747438492672393	69769280.3	10
		31	1.773710871373234	61640495.4	10
		32	1.981223285412137	85800609.1	10
		33	2.224579213063279	53122205.1	10
		34	2.664178459010873	78422927.1111111	10
		35	2.6799472301707294	49809787.6	9
		36	2.7457007025130054	82572018.9	10
		37	2.9448244854475756	119877331.4	10
		38	3.1816025865989674	57427829.666666664	10
		39	2.871614034099875	63152262.55555555	9
		40	2.915532000879133	61098123.55555555	9
		41	2.9671364897426584	100962804.42857143	9
		42	3.124423303908073	85315586.875	7
		43	3.0336334225604427	89031780.375	8
		44	3.127489073705177	71937417.14285715	8
		45	3.0105573552470695	35948530.222222224	7
		46	3.0222564539953534	64361366.1	9
		47	2.9617221478923	52057363.25	10
		48	2.74030437368602	63368951.1	8
		49	2.60034812686208	49579313.3	10
		50	2.301023719354478	110395123.66666667	10
		51	2.41559225004767	124828879.6	9
		52	2.303259444705294	90708714.2	10
		53	2.2459148839344856	80867596.66666667	10
		54	2.3383126119983393	68245385.33333333	9
		55	2.5580155182599844	85812320.5	9
		56	2.5587265435536675	98397935.2	10
		57	2.6478421716889824	76576245.9	10
		58	2.7015145845021196	74293586.1	10
		59	2.7436615000073084	66064964.9	10
		60	2.8556725763376987	39067242.7	10
		61	2.787367425170941	68305445.3	10
		62	2.7126520721386673	67602972.33333333	10
		63	2.6061263517062185	43435162.222222224	9
		64	2.382970746479365	58791933.1	9
		65	2.2964618002832555	84767799.0	10
		66	2.454016319298609	62547482.3	10
		67	2.423198270396492	53544139.333333336	10
		68	2.305860991370689	81754842.0	9
		69	2.2249471465773754	40428008.2	10
		70	2.3453078922636927	66367975.0	10
		71	2.1335379864010364	61877568.3	10
		72	2.1327702904318535	71556982.1	10
		73	1.8930902937475604	63859581.5	10
		74	1.99027884779225	73184915.4	10
		75	1.720596923039259	67928973.4	10
		76	1.7954988523438704	54796107.0	10
		77	1.8347443269607144	58121206.6	10
		78	1.7975912864680386	82727698.3	10
		79	1.9680704464626833	60168764.7	10
		80	1.8732495227629056	54658741.0	10
		81	1.636342383476535	102603386.2	10
		82	1.8065131966950254	59758825.9	10
		83	2.045137162475732	74050727.8	10
		84	1.9329008188449817	63048900.6	10
		85	1.716802243561243	63441374.3	10
		86	1.8799685574859832	79111321.6	10
		87	1.788873936881717	87995619.3	10
		88	1.7504449608130084	84080620.5	10
		89	1.8069475946807259	69717112.3	10
		90	1.9183746206968624	69207684.4	10
		91	2.0809459907078436	58632741.44444445	10
		92	2.006270395539448	67360059.5	9
		93	2.084042159988024	75115692.9	10
		94	2.35464308671064	63715854.0	10
		95	2.3391095617422826	100881244.66666667	10
		96	2.545398345069304	71854070.6	9
		97	2.3643190643349454	80657712.5	10
		98	2.220331580967472	69243590.5	10
		99	2.230332561319437	85570747.7	10
		100	2.012330984231902	64739691.0	10
		101	2.2313116767607033	79764127.1	10
		102	1.9908572914352185	98674130.22222222	10
		103	1.8892974491812482	72271580.3	9
		104	2.214695466976429	83650293.1	10
		105	2.411484368431228	71981842.44444445	10
		106	2.4374276607192815	61241144.6	9
		107	2.4017015717815804	95853211.6	10
		108	2.339958970253135	80220537.8	10
		109	2.5989139197698896	92946484.22222222	10
		110	2.433607473605858	98767967.3	9
		111	2.681845962496676	102016482.44444445	10
		112	2.485766917184601	59406968.0	9
		113	2.3859622046832323	53923987.0	9
		114	2.2390049621368266	96907685.1	10
		115	2.3944092513792232	101165745.3	10
		116	2.4356899776724026	57715564.7	10
		117	2.4002664726500944	62904537.2	10
		118	2.245247502002814	57543718.666666664	10
		119	1.7814924830623178	77569204.7	9
		120	2.01042904411127	84248636.5	10
		121	1.991758742841201	63965468.4	10
		122	2.0036222742256307	73393738.8	10
		123	2.023462430793935	77693085.7	10
		124	2.067018049353836	67661079.1	10
		125	2.1959375306583886	69727529.0	10
		126	2.1339715262518864	55730783.2	9
		127	2.079209099685722	97231778.8	10
		128	2.0723338114904792	75809345.9	10
		129	2.090316394846462	87899691.8	10
		130	2.1745250282727917	81482971.5	10
		131	2.213730759605555	56181872.2	10
		132	2.14720222953423	65171916.8	10
		133	2.119570049021145	77255269.7	10
		134	1.9481327856580866	71689469.4	10
		135	2.134654773712009	96551002.6	10
		136	2.0975411375818593	75210721.33333333	10
		137	1.8019906186596342	62641044.6	9
		138	1.8673876638887326	55633747.3	10
		139	1.82687738773636	75530740.1	10
		140	1.8657741467715088	71539728.0	10
		141	1.7506151812713817	76422553.8	10
		142	1.7858105709734091	87207940.4	10
		143	2.0998562286427416	66184491.8	10
		144	2.1764940534802415	60631675.2	10
		145	2.125908232341617	65759745.6	10
		146	1.9309624459423305	72029257.0	10
		147	1.8113821420134382	65379627.8	10
		148	1.7578139825887142	69011893.4	10
		149	1.8169167132510757	84597380.2	10
		150	1.862409132979063	75947587.1	10
		151	1.9602059638185065	69160805.4	10
		152	1.913542974514978	91012041.6	10
		153	2.2120019701561078	57153158.666666664	10
		154	1.9308639066754751	71291268.0	9
		155	1.9153429633242145	71386517.0	9
		156	2.12174847473238	71958610.1111111	10
		157	2.0143857164481487	82497869.2	9
		158	2.138035923066987	62196401.0	10
		159	1.672247353872023	74830731.7	9
		160	1.9386966979702234	70847378.44444445	10
		161	2.054402464185069	93884285.66666667	9
		162	2.3330843587913472	63027786.777777776	9
		163	2.03007161724031	75739591.2	9
		164	1.9029304440123809	64029926.2	10
		165	2.0186506116823804	78656228.7	10
		166	2.1306360424861492	69392273.5	10
		167	2.0513734366951604	66981692.5	10
		168	1.9692765152126661	63276438.5	10
		169	2.0351948633127193	73193159.3	10
		170	2.3017734635481295	86327473.1	10
		171	2.2896501458680865	50310429.6	10
		172	2.2959269888945757	73674197.4	10
		173	2.3758403955875504	62654462.2	10
		174	2.1088166401402835	75251578.6	10
		175	2.1236424754969967	74740386.625	10
		176	1.8046282672509306	82009717.3	8
		177	1.7405017186610976	81633753.5	10
		178	1.8019918978881457	66608833.0	10
		179	1.8725153935562435	67989916.0	10
		180	1.900710247679945	60466569.1	10
		181	1.8798488818406447	46403393.4	10
		182	1.6628936861184158	65631620.2	10
		183	1.313173895057441	66466458.5	10
		184	1.2559068770245705	65197068.0	10
		185	1.561294463401874	82411695.0	10
		186	1.733473258423278	57503047.3	10
		187	1.5944871448972937	87362917.3	10
		188	1.9013306345690162	71027898.8	10
		189	2.187261076011379	64669457.2	10
		190	2.063811367211687	67485224.1	10
		191	2.000403452052761	70466595.7	10
		192	2.037360219388385	72576517.2	10
		193	2.2597672074167816	79354083.2	10
		194	2.1641409275335546	65295072.1	10
		195	2.0380846192907436	91715318.4	10
		196	2.147459121769903	55844776.3	10
		197	2.1847711394393916	92762753.2	10
		198	2.477887253324642	73977489.1111111	10
		199	2.256545010903907	79370589.4	9
		200	2.2208288288731692	85260549.6	10
		201	2.7047597150443425	90397506.8888889	10
		202	2.7967334839591773	69553117.7	9
		203	3.149210841505309	73334612.33333333	10
		204	2.545432290077184	104655807.4	6
		205	2.8260914173860967	61028283.25	10
		206	2.1052860511654905	75559813.1	8
		207	2.1362552926251275	71066019.8	10
		208	2.241131977336481	61164826.2	10
		209	2.2713313864663944	74570853.1	10
		210	2.2234560966964665	64539701.4	10
		211	2.1822398725338434	76392173.3	10
		212	2.3641086292895466	79145259.7	10
		213	2.4213372192475164	68604846.4	10
		214	2.3998157243102103	76517490.0	10
		215	2.108150942238531	67999128.3	10
		216	2.1812041882110664	68980188.8	10
		217	1.8632259045460564	71040694.0	10
		218	1.9228496043478507	59649459.1	10
		219	1.9712683458940918	83007231.2	10
		220	2.200313782999498	54898759.55555555	10
		221	2.1773877411851497	74987720.2	9
		222	1.9790496466596834	70275863.7	10
		223	2.0563283379847457	85067000.6	10
		224	2.1222397296065414	76797217.5	10
		225	2.312738089712691	69609713.6	10
		226	2.202027709455255	82941223.7	10
		227	2.2091671047520385	61446448.2	10
		228	2.06698432953195	70480106.1	10
		229	1.9258375816696478	81925431.2	10
		230	2.054917902821746	88669032.2	10
		231	2.161671246299626	70528069.4	10
		232	2.0726438307828507	60365501.1	10
		233	2.0546102221440075	83748604.8	10
		234	2.25224680968632	94484749.8	10
		235	2.551769393875693	96127269.625	10
		236	2.1307722632447343	73923286.7	8
		237	2.0394518481151533	74909664.5	10
		238	2.0754592829758223	81925807.66666667	10
		239	2.1516860804061317	81084887.0	9
		240	1.9990615254980106	69116259.2	10
		241	2.015858750064525	59183595.1	10
		242	1.8911649528649126	83198532.0	10
		243	2.083370776907773	77854675.4	10
		244	2.023990801408222	101866894.2	10
		245	1.9576840721485786	87553256.9	10
		246	2.120940105957655	77416006.7	10
		247	2.1866855093562583	66532912.5	10
		248	2.116146746702184	103150608.0	10
		249	2.0414873752653095	67899139.3	10
		250	2.187103861527544	70762495.5	10
		251	2.271617524109838	78558797.6	10
		252	2.319044037367446	74141001.6	10
		253	2.4208056389168915	58430024.55555555	10
		254	2.2408968582421793	86767257.0	9
		255	1.886924957521271	79495030.0	10
		256	1.6862148049913714	60678847.8	10
		257	1.9033241128831826	92663710.1	10
		258	2.002199595304124	74051553.8888889	10
		259	2.1323629805024744	68924813.7	9
		260	2.300095202552912	66545845.4	10
		261	2.367901227803106	81592861.8	10
		262	2.089195602401575	53315112.4	10
		263	1.865980856074938	64442283.5	10
		264	1.7102863312388124	68191844.5	10
		265	2.053021683693726	83831288.2	10
		266	1.810348890405739	63481136.7	10
		267	1.7611909273999458	76177053.8	10
		268	1.8376132429512555	60992749.8	10
		269	1.8657522050193756	93069992.6	10
		270	2.0073442105883172	75904442.5	10
		271	2.2001419047366015	66557531.0	10
		272	2.2581462638727285	88200688.0	10
		273	2.0771520901018756	96196537.8	10
		274	1.9299930871022624	69803093.0	10
		275	1.9637309266545735	85857797.2	10
		276	2.261273309979015	89387606.5	10
		277	2.285899471181052	58981037.8	10
		278	2.2136227477205273	52570816.1	10
		279	2.202938312092871	61515474.0	10
		280	1.9184351373253936	64718831.2	10
		281	1.7713248273969076	80435834.4	10
		282	1.799424519006618	95836160.3	10
		283	1.7870052687471827	81415373.2	10
		284	1.5986752215890134	89070312.4	10
		285	1.7596615461977336	67430711.6	10
		286	1.8369761655628285	67904276.2	10
		287	1.9283870519982087	59676131.666666664	10
		288	1.544693939853843	54085476.4	9
		289	1.4764815611724436	61694342.8	10
		290	1.5758513503249263	59666162.6	10
		291	1.7577972435212952	61846952.1	10
		292	1.8422118376377394	75404417.8	10
		293	1.9087470395910793	71452452.6	10
		294	1.995772656070563	73380126.9	10
		295	1.9815350084187606	97183561.3	10
		296	1.8442952162546167	84263762.3	10
		297	1.764822905425302	76195416.2	10
		298	1.9552739457544335	55312229.0	10
		299	1.7170269364017734	68738749.9	9
		300	1.8495903275111334	83393841.1	10
		301	1.8611965668519705	86251796.0	10
		302	1.8865794389330923	71218480.1	10
		303	1.891190149763925	96043363.1	10
		304	1.9644939457841386	67613811.2	10
		305	1.9210743251928384	63525125.8	10
		306	1.930232114413813	67534658.3	10
		307	1.840650144255033	64241830.0	10
		308	1.9078252519330168	64560511.3	10
		309	1.8297474574911774	67425359.3	10
		310	2.0221710554874983	97191076.7	10
		311	2.2566415770761736	66460891.3	10
		312	2.1570087915817115	75540808.0	10
		313	2.15471979853675	93301986.9	10
		314	2.092797675609739	71091655.5	10
		315	2.200458386422719	85903392.6	10
		316	2.328748673856463	121718799.5	10
		317	2.495285695274025	49010945.666666664	10
		318	2.229540796647155	62335813.777777776	9
		319	1.8581391523719635	54255176.8	9
		320	1.494687749944279	61781865.1	10
		321	1.567121693252043	75844813.9	10
		322	1.7758417527352006	74124986.8	10
		323	1.9797024175783524	70418661.5	10
		324	2.000189583042521	89501926.1	10
		325	1.898089404857911	66604792.4	10
		326	1.7240399658105736	55046473.3	10
		327	1.6382867984607334	73286175.1	10
		328	1.8079496702467055	75479069.4	10
		329	1.8519828586650227	67002593.8	10
		330	1.6537937258834519	66156669.9	10
		331	1.712527039661443	66810896.6	10
		332	2.1440466428760176	58733511.9	10
		333	2.1629708948151416	48841463.7	10
		334	1.993632335281788	70565374.0	10
		335	1.8965638069811455	52019034.1	10
		336	1.7060912581036365	74127591.6	10
		337	1.7877508240475621	95031026.2	10
		338	2.199311478635779	82822520.9	10
		339	2.238945554985365	85880470.1	10
		340	2.4722751217271686	77953641.9	10
		341	2.3597408508901188	70454771.1	10
		342	2.2651633709659142	64540822.5	10
		343	2.25198355071294	77556679.5	10
		344	2.022227163198447	48845008.3	10
		345	1.889118316912246	79092313.6	10
		346	2.1802332309915387	67819467.3	10
		347	2.560254502114067	57417692.1	10
		348	2.910221507997691	74984570.1	10
		349	2.8378403875200133	56303115.4	10
		350	2.692778935948296	84310988.0	10
		351	2.693827263969212	62770645.11111111	10
		352	2.4201214802193274	59441137.5	9
		353	2.1493966985150514	81601137.3	10
		354	2.2608111384046112	64725686.5	10
		355	2.4385521957478153	61222095.2	10
		356	2.3308053552831143	83733263.4	10
		357	2.425879036039709	135529107.5	10
		358	2.4032693596272092	61652433.2	10
		359	2.0507962107028663	74583562.9	10
		360	2.037088940736788	77963113.6	10
		361	2.076803895571138	82008070.0	10
		362	2.0836434685069514	64282877.11111111	10
		363	2.051993728786418	87109411.1	9
		364	2.113795221602883	58299230.3	10
		365	2.249129296868358	69331445.8	10
		366	2.1025729608738235	105961526.2	10
		367	1.9693023387878559	67008999.3	10
		368	1.8521990748272152	58620195.5	10
		369	1.8518136733113344	69744979.9	10
		370	1.988687470810396	67562933.3	10
		371	2.073672317405826	84282209.8	10
		372	2.295815067568058	62084112.6	10
		373	2.1842527121788526	64469377.1	10
		374	1.957688324986784	65413691.5	10
		375	1.9104552731680537	65305448.8	10
		376	2.101663204540817	64700405.1	10
		377	2.2931206470156353	69586132.4	10
		378	2.304607042627236	81917470.1	10
		379	2.2822516314101327	122891166.8888889	10
		380	2.4125687116518244	67442989.0	9
		381	1.8635753114744802	91133415.8	8
		382	1.9532746217363446	62391061.0	10
		383	2.079663573777882	65458110.0	10
		384	1.8340954159665805	78074740.6	10
		385	1.6892314123599956	68508991.0	10
		386	1.7153151866698941	80315415.1	10
		387	1.7856431544001723	64802331.3	10
		388	1.971890496897413	81969949.3	10
		389	1.9770626648214882	93879868.2	10
		390	1.9405930722267375	63460954.0	10
		391	2.1568853823094507	69149529.2	10
		392	2.3344389606522515	65699762.9	10
		393	2.35269310238841	60905481.0	10
		394	2.0760807207668557	60488383.0	10
		395	1.8977135824264881	68388308.8	10
		396	1.7636524915271938	88766297.4	10
		397	2.0167514266558326	88985362.6	10
		398	2.074174648765486	70988026.1	10
		399	1.9247118537734322	100473603.5	10
		400	1.8959369876315886	108760255.5	10
		401	2.0771216000535224	78765019.6	10
		402	2.083980608734165	63042638.4	10
		403	2.042736345385712	48628141.9	10
		404	1.9734770251438363	67992622.8	10
		405	2.0432604027634067	60207422.4	10
		406	2.183075670920055	99649031.33333333	10
		407	2.323335994133706	91278422.9	9
		408	2.592699683526773	66525785.75	10
		409	2.3134843872740296	72914498.6	8
		410	2.4034807001905762	75231515.0	10
		411	2.530682486283401	76088594.5	10
		412	2.4972081875718684	50640187.1	10
		413	2.416290999745462	58213381.9	10
		414	2.738789657130019	96988120.55555555	10
		415	3.092607052635022	142385623.5	9
		416	3.7166988707442448	63262725.166666664	8
		417	3.450100203030946	81476118.44444445	6
		418	3.62214081284275	73794438.28571428	9
		419	3.785761055588064	49561004.0	7
		420	3.689308971720912	42108676.71428572	8
		421	3.7277418274503846	93086426.66666667	7
		422	4.039979654518132	57116050.666666664	9
		423	4.073260789390642	72827839.0	9
		424	3.8541277411926544	154000456.7777778	7
		425	3.487869164347523	30622975.833333332	9
		426	2.9501442451390556	64487160.0	6
		427	2.872987508245008	78925691.8888889	10
		428	2.840651504736233	84654992.1111111	9
		429	2.534609527454422	57539743.44444445	9
		430	2.1637258459790907	82124948.5	9
		431	2.1653239124751194	60384929.7	10
		432	2.056103087349643	71218838.1	10
		433	2.4033439198986257	50081641.7	10
		434	2.3938876580694037	66157271.88888889	10
		435	2.2906846878437555	65134870.4	9
		436	2.3935093323339762	98379645.33333333	10
		437	2.09350008365672	62663702.88888889	9
		438	1.7621207369208656	71364384.8	9
		439	1.6350466777182888	63165962.6	10
		440	1.6399469343179025	52813233.6	10
		441	1.4127164176291689	62700975.6	10
		442	1.6357399754372222	57597604.0	10
		443	1.4920764649321692	71684543.9	10
		444	1.418758301924644	86043474.3	10
		445	1.6594202897871781	74499548.9	10
		446	1.6579574951379712	91262850.3	10
		447	1.8471685711253703	73327729.9	10
		448	1.6691623146468408	76803670.7	10
		449	1.6924060432192036	68138337.5	10
		450	1.7390290495618885	51014003.5	10
		451	1.538415933924353	76085892.3	10
		452	1.8617383069180078	61354392.9	10
		453	2.0644137471789845	68491915.44444445	10
		454	1.7391757591976815	60215110.6	9
		455	1.5625397332962165	80497931.1	10
		456	1.6363271429200927	67543804.2	10
		457	1.7505214508744806	67293593.1	10
		458	1.753631568385174	68906890.1	10
		459	1.7843130332007395	84596983.2	10
		460	2.085356904806509	99371024.8	10
		461	2.063535571519396	62845974.1	10
		462	2.1655402825966132	77102835.1111111	10
		463	2.074447745262108	113132741.2	9
		464	2.0585401229195526	75380148.9	10
		465	2.1084282511713015	80272836.4	10
		466	1.9851862842483423	89381101.7	10
		467	1.7162107866108731	79116530.7	10
		468	1.637066562740878	75935977.9	10
		469	1.8040493124542987	58092850.4	10
		470	1.8164314426999066	67944261.7	10
		471	1.7021738499199894	63715220.6	10
		472	1.4850184892445104	82284558.5	10
		473	1.8746797793118752	78885345.5	10
		474	1.7218816618854338	75100324.9	10
		475	1.8116644609968262	58374848.4	10
		476	1.7665019120367529	65290145.8	10
		477	1.8408314697495847	63180763.7	10
		478	1.6121212755083731	74729844.1	10
		479	1.7643495115362307	69551139.4	10
		480	1.9182673700773425	99451206.6	10
		481	2.1027049103104085	77698887.5	10
		482	2.3025853876675857	71250908.4	10
		483	2.2185480605717873	65465620.9	10
		484	2.171481890968175	55362313.8	10
		485	2.119425680575739	60580460.1	10
		486	1.7686609718965898	74402979.8	10
		487	1.8025142004128338	62577211.3	10
		488	1.7596285969179069	93230221.3	10
		489	1.6066382879885985	61118089.0	10
		490	1.8331381420064914	78386901.2	10
		491	2.0566999049575676	82048193.1	10
		492	1.8230208217602613	72866793.8	10
		493	2.0058674616843684	46269388.7	10
		494	1.955990582861044	73651030.9	10
		495	2.175285384985445	74317550.6	10
		496	2.2459328996756645	96958349.5	10
		497	2.2118067570292057	86293669.3	10
		498	2.31640675945094	75930000.4	10
		499	2.3261107838219246	75019053.9	10
		500	2.3588310841996742		10
