# Supplementary material for: The evolutionary maintenance of Lévy flight foraging
Source: PLoS Comput Biol. 2022 Jan 18;18(1):e1009490. doi: 10.1371/journal.pcbi.1009490 (PMC8797186; doi:10.1371/journal.pcbi.1009490)
Supplement: S1 Data — (ZIP) [file pcbi.1009490.s005.zip › S1_Data/evolutionary_data/POP10_1000K/10_025_50_0_00_1_1000000_run9]

last_generation	500	0	5.04490998621695	52202292.3	10	2.4010285214678224	34956757.0
size_old_pop	10	1	5.01090572776331	59784617.6	10	1.4261452955890972	48996183.0
standing_var	0.25	2	5.229699168837028	53980475.4	10	1.9481185412436983	50217070.0
start_exp	5.0	3	5.388758066608778	51835480.5	10	2.447159550762276	51814368.0
env_dim	0	4	5.515742777441604	49115804.8	10	1.156811886963978	56650285.0
move_cost	0.0	5	5.331283600025699	54329555.2	10	2.0590267976176913	58702223.0
lifespan	1000000	6	5.522444455698273	53380341.8	10	3.0473481641351468	61508334.0
speed	1	7	5.728099954601085	43184190.3	10	2.2861141190194405	61923279.0
run	9	8	5.774588776389443	60831686.1	10	1.7988746832670097	66449744.0
extinction_state	0	9	5.725240303378319	52725453.7	10	2.3672308603315098	67066307.0
competition	0	10	5.636961235731493	43347428.8	10
		11	5.75778892133293	56072864.6	10
		12	5.708232600256672	43956572.6	10
		13	5.615386319166486	55434752.2	10
		14	5.409250604135115	55044034.6	10
		15	5.563479057787681	46680149.4	10
		16	5.690531541359979	49531176.0	10
		17	5.6429749493162795	55384541.8	10
		18	5.706545298631157	57484780.8	10
		19	5.902067167464791	46587744.1	10
		20	6.050493773258966	55025174.8	10
		21	5.802641703046028	51736384.9	10
		22	5.854312447059628	47363195.6	10
		23	6.142101561306541	49872268.5	10
		24	6.223125130399739	45203055.8	10
		25	6.050739753956995	42259538.1	10
		26	6.120916619484272	44756388.5	10
		27	6.215830991041873	44516795.3	10
		28	6.05074174533941	60976390.2	10
		29	6.1802587075555735	54327079.9	10
		30	6.125790069701111	42922415.5	10
		31	6.50006444859536	48246215.8	10
		32	6.407632330416282	46289147.0	10
		33	6.350424069734186	55725748.8	10
		34	6.2577221782029016	41768842.7	10
		35	6.213000195642539	52680116.3	10
		36	6.385454293386186	50180763.6	10
		37	6.317100431734674	49791885.0	10
		38	5.883724191041492	56741071.9	10
		39	5.4689837493008655	56812529.9	10
		40	5.197255544771377	52291904.2	10
		41	5.315845634836064	65729037.8	10
		42	4.8720369269691854	51060817.1	10
		43	4.868716389526114	52339960.8	10
		44	5.139783040488275	52567880.9	10
		45	5.014092303459519	51250724.9	10
		46	5.21999443784693	59989031.1	10
		47	4.6636998218957535	54374195.3	10
		48	4.599207401011586	49672520.5	10
		49	4.644670250341427	47590270.5	10
		50	4.436996342457212	64599225.4	10
		51	4.7373777880838235	52931013.6	10
		52	4.527174261841687	49344720.2	10
		53	4.2273720973271	47013122.2	10
		54	3.786092494797599	52675441.5	10
		55	3.7889004448186028	56448484.3	10
		56	3.5614582883655195	54113128.5	10
		57	3.37675204801993	57746254.9	10
		58	3.339956017366652	57958655.5	10
		59	3.0605792930142273	62960783.6	10
		60	3.3361448621467793	57962600.8	10
		61	3.397601119201424	55913043.1	10
		62	2.1739883340012716	57890131.0	10
		63	2.167726700328215	59730041.0	10
		64	2.16321360546633	62041842.7	10
		65	2.058125481750978	59566573.5	10
		66	1.9265853567954092	55557331.1	10
		67	1.8942832843140678	56040130.8	10
		68	1.6764633128566424	61323529.5	10
		69	1.8361158127269577	59263937.2	10
		70	1.7060885563148802	54759278.8	10
		71	1.5592929355603053	57229874.4	10
		72	1.8001906860477974	60456730.0	10
		73	1.8837033845961488	62796597.1	10
		74	2.1399599314021307	64018688.5	10
		75	2.3880955631802263	55223848.9	10
		76	2.27050903485343	61154540.0	10
		77	2.29783456240942	59444469.9	10
		78	2.0745327191495266	56670846.6	10
		79	1.8144337899660496	59270218.7	10
		80	1.7285405925807726	58789908.7	10
		81	1.6622079929586946	56952829.5	10
		82	1.6504428654982697	60136500.3	10
		83	1.697583785742187	53446197.3	10
		84	2.0583968059708804	61187398.9	10
		85	2.008964900322567	56875718.4	10
		86	2.1692835911759207	58218098.2	10
		87	2.254745336207122	58909377.3	10
		88	2.1487363213410484	59157925.0	10
		89	2.3389398912257753	56564034.0	10
		90	2.51945220764567	52592379.6	10
		91	2.4538997484813416	52067508.3	10
		92	2.571773595002019	55200591.8	10
		93	2.142388452911159	55910336.7	10
		94	1.9300479763156353	56666601.4	10
		95	1.9476095987218074	55845936.2	10
		96	1.838370778317784	58759514.7	10
		97	1.985007009229843	59866665.2	10
		98	1.8483454686109557	56926293.2	10
		99	1.7331135421761037	60929431.8	10
		100	1.7598629000743489	60965849.6	10
		101	1.9074648698351822	61583581.5	10
		102	1.922480868291414	60638302.2	10
		103	2.0481185685949046	57619081.9	10
		104	1.864272632508166	58567051.2	10
		105	2.02993794515528	63954604.3	10
		106	1.9770210473801906	58452071.6	10
		107	1.9898631861058491	58909028.0	10
		108	1.925341820118005	60406503.0	10
		109	2.3796370227131645	55003463.1	10
		110	2.284882530420513	53327535.5	10
		111	2.0693419237219	57585461.1	10
		112	2.00615661186196	61419092.2	10
		113	2.1584362459669064	61195790.5	10
		114	2.231154145617054	63253660.5	10
		115	1.9756970038849229	64052961.3	10
		116	1.8331742730651066	63717582.9	10
		117	1.873302717142177	62130794.6	10
		118	1.9307319208398297	61499860.8	10
		119	1.8175853824060133	60310133.4	10
		120	1.7370449682567053	57995294.6	10
		121	1.9062216596186823	60065451.7	10
		122	2.0165256035298382	57368402.1	10
		123	2.1567597141834627	58304784.3	10
		124	2.3192202768551797	61405869.3	10
		125	2.405519097968273	54433505.4	10
		126	2.2664789859154064	59496052.3	10
		127	1.8120998194698583	58183511.2	10
		128	1.8574904683585358	58576688.1	10
		129	1.8810930611649386	53721904.8	10
		130	1.492431990992606	63708278.9	10
		131	1.7405010742249254	58988052.1	10
		132	1.713731207513773	61596304.8	10
		133	1.5473424889399756	59095645.0	10
		134	1.7180573693557624	56985158.0	10
		135	1.576784669410134	56137001.8	10
		136	1.71639509388164	63025160.9	10
		137	1.6158462037159356	59977830.6	10
		138	1.9199821007827378	58292060.3	10
		139	2.1086735615186583	60293710.0	10
		140	2.2328981471193634	60161816.2	10
		141	2.1686088657955103	61850701.9	10
		142	2.2806123165510064	61017780.7	10
		143	2.194227233262912	56993819.6	10
		144	2.443182881696028	56355959.0	10
		145	2.2299554790840808	59792175.1	10
		146	2.1101949299349534	54627574.3	10
		147	1.7981585382674574	61333671.8	10
		148	1.8944859082066383	57198858.1	10
		149	2.2419745958894235	58028968.8	10
		150	2.196838177688098	58577992.5	10
		151	2.1187465497779625	59875584.2	10
		152	1.9871495412247953	57015002.5	10
		153	1.7521420156279224	57299936.3	10
		154	1.7094539866488767	62181862.8	10
		155	1.8009603838195734	60699772.2	10
		156	1.5558196723199713	57415645.2	10
		157	1.9079363958791347	61570659.2	10
		158	1.9789600634683144	57301043.8	10
		159	2.075743011660758	57173755.4	10
		160	2.2713472201302274	55917403.5	10
		161	2.3885071824352218	50254095.9	10
		162	2.20343472392931	56524329.3	10
		163	2.2732633532371698	55192786.1	10
		164	1.9885292924862235	58531526.0	10
		165	2.0161366503853917	61501683.3	10
		166	2.0476426937366066	58395612.9	10
		167	2.281656140457179	53328722.0	10
		168	2.053076582940434	50770932.3	10
		169	1.7022102376246344	56519298.3	10
		170	1.7897654134882077	55034232.4	10
		171	2.1161384780048023	58203017.4	10
		172	1.962177230535677	58084446.0	10
		173	1.9022358874197605	64223951.2	10
		174	1.915670364175306	56851129.6	10
		175	1.9068784908775622	57630811.1	10
		176	2.108860642668594	57525416.5	10
		177	1.7012581228822587	60314013.1	10
		178	1.6168681421542754	62052925.7	10
		179	1.5898754300786377	59797066.4	10
		180	1.3839154603188266	58783705.9	10
		181	1.544546192208881	59036271.5	10
		182	1.4967712744060555	57746487.2	10
		183	1.504694708626095	56998077.1	10
		184	1.7404084867673593	55101657.3	10
		185	1.5924931443276742	58238881.5	10
		186	1.5503120534280794	58629481.2	10
		187	1.5998976279762656	56812457.3	10
		188	1.5485204200293563	58175391.2	10
		189	1.6010951149762296	59242979.2	10
		190	1.8458661216569314	55755233.4	10
		191	1.8402646601289312	60019930.8	10
		192	1.8001992976266243	55917286.4	10
		193	2.043606839281255	59924103.2	10
		194	2.0834924241048043	61776484.2	10
		195	2.1779444661934657	62235343.0	10
		196	1.9617504077651202	59605120.8	10
		197	2.0157568604832727	53997768.3	10
		198	2.1674007844293244	53248001.1	10
		199	2.282578456179126	59993857.4	10
		200	2.0899989704435087	59690954.3	10
		201	1.9288979658114216	62533621.4	10
		202	1.8929568892283466	57217786.6	10
		203	1.9180195205122235	58623800.2	10
		204	2.1329023084400736	54993806.2	10
		205	2.292287012682901	60384092.8	10
		206	2.4830571196355664	53012327.3	10
		207	2.451389800272774	59305499.9	10
		208	2.4511006193195333	59992397.9	10
		209	2.311338429759493	57426012.9	10
		210	2.0927704002399077	58274505.2	10
		211	1.9568059412601273	62558607.0	10
		212	1.963371492529329	59601795.7	10
		213	2.058129581895188	63476779.1	10
		214	2.197652494395895	59763141.5	10
		215	2.212847814110492	55497122.9	10
		216	2.280967399923889	57727704.3	10
		217	2.3020900062750345	59031344.6	10
		218	2.37174652415855	58530694.6	10
		219	2.265178350762557	64612238.6	10
		220	2.050664957822131	58207478.8	10
		221	2.103669766050745	60156657.2	10
		222	1.8904141107925092	62257767.0	10
		223	2.147538858755112	56961469.0	10
		224	1.9966906545541199	60237332.3	10
		225	2.0649707652654015	57054713.1	10
		226	1.7093136591039948	57520447.5	10
		227	1.8457684156329026	55739644.8	10
		228	1.7508479274495794	60561506.8	10
		229	1.75796557430072	53439422.9	10
		230	1.8005905634527586	59942803.7	10
		231	1.6743600182461829	62445342.6	10
		232	1.7822566720947541	60408393.9	10
		233	1.736004580177162	60158507.2	10
		234	1.8001690690559127	65402938.0	10
		235	1.9980457077819662	61207841.5	10
		236	2.053086106808622	62397041.1	10
		237	2.518207824890503	53413614.9	10
		238	2.402635409783918	55214573.7	10
		239	2.2058165748533978	57972888.8	10
		240	1.8979892197083543	61961792.3	10
		241	1.8993791132376132	58478182.6	10
		242	1.9526910955413257	61593531.0	10
		243	1.7915977912587338	60906323.3	10
		244	1.668680020640626	59941446.3	10
		245	2.0314733530412745	61868552.5	10
		246	2.1176974205989065	57803393.2	10
		247	2.1650660568982603	58251606.0	10
		248	2.1576302449115694	56329372.6	10
		249	2.1809045919705525	52569073.0	10
		250	1.906796009462175	56429222.0	10
		251	2.103414683781355	65022595.3	10
		252	2.168624716465446	58718915.3	10
		253	2.2673237784137164	60597843.3	10
		254	2.0861606357302653	55494007.9	10
		255	2.228039492768673	60889004.4	10
		256	2.1899438171700707	56121694.3	10
		257	2.190860009959297	51795291.7	10
		258	2.224825983778044	58806437.6	10
		259	1.9212641324739779	61282048.8	10
		260	2.246243778103601	54977784.0	10
		261	2.080589630267336	58912715.3	10
		262	1.8586348322011026	61564276.0	10
		263	1.749359357876773	59302989.7	10
		264	1.8073279833177314	60377601.6	10
		265	2.0269854513125316	61196806.5	10
		266	1.8151867087454707	60840172.0	10
		267	1.6481978646310753	57182503.1	10
		268	1.5290150974242926	61677800.2	10
		269	1.6452886564679658	56244643.9	10
		270	1.9654200934016477	58249948.3	10
		271	1.727699542988222	64648816.1	10
		272	1.7913231376425174	59872012.0	10
		273	1.5324172139133956	54912542.6	10
		274	1.4328310211439779	59264489.8	10
		275	1.563840193358843	60953013.8	10
		276	1.9047130492197337	57083370.8	10
		277	1.8097664629023211	59077944.0	10
		278	1.8821344078310898	61862188.7	10
		279	1.9780348296929664	58590451.5	10
		280	1.8500595625603657	62916825.3	10
		281	1.8603729742473203	60650879.4	10
		282	1.8739968627458672	59611138.6	10
		283	1.8121952235785215	63459423.1	10
		284	1.9680913221624678	63062372.8	10
		285	2.0896285501290457	57913343.1	10
		286	2.087225572533515	59946319.0	10
		287	1.9961872153263502	58408941.0	10
		288	1.920983887684228	62489622.4	10
		289	1.9480715874280423	60241881.2	10
		290	2.0505829287946966	58967747.5	10
		291	2.0851899218915784	65018228.1	10
		292	1.818330621203944	62403416.4	10
		293	1.7475246975829766	53852415.7	10
		294	1.4785814843198972	55168130.9	10
		295	1.4311027569455397	57878044.4	10
		296	1.6952528418152315	59477642.4	10
		297	1.6230581272653801	53768887.5	10
		298	1.5899906805015527	55704233.8	10
		299	1.6563604597445334	59801972.5	10
		300	1.6218269399971792	61649349.4	10
		301	2.0140113545836074	56762495.2	10
		302	2.1124162952858194	59994364.2	10
		303	2.234465923095262	61541744.5	10
		304	1.8147057407901124	61787084.4	10
		305	1.6908567620106303	61287080.2	10
		306	1.6721178126953475	55332088.3	10
		307	1.462353867684683	58428345.1	10
		308	1.6328888701415933	58328011.3	10
		309	1.6661205264989967	56232646.8	10
		310	1.4946021291777214	59804569.1	10
		311	1.4310479065905877	60914025.1	10
		312	1.5065594545226124	59481979.4	10
		313	1.6635757377045455	63062007.8	10
		314	2.0513066536939077	58251508.4	10
		315	1.68058371211944	63054285.0	10
		316	1.8725035914772135	57601863.3	10
		317	1.6470223125226031	60063689.6	10
		318	1.7777085180540706	56199621.6	10
		319	1.8798588389487978	57985679.1	10
		320	1.8124371920613975	60460128.2	10
		321	1.562991730380362	59289369.1	10
		322	1.5951300603759933	55870239.4	10
		323	1.5950188423158105	57433699.6	10
		324	1.4489676049186417	54763612.8	10
		325	1.7019241525196844	58533083.5	10
		326	1.703897450547426	58955333.7	10
		327	1.559503244263918	59133128.7	10
		328	1.5829902452390159	61723045.8	10
		329	1.6189896314581476	59548565.3	10
		330	1.7603813481974633	55213496.9	10
		331	1.726964819283965	59597062.8	10
		332	2.0025025737704656	55898193.7	10
		333	2.0176126057899793	55186610.5	10
		334	1.9481704875302053	59572831.3	10
		335	1.7681321672469235	53603762.7	10
		336	1.8077630438637033	57341509.9	10
		337	1.844860971144413	56132843.0	10
		338	1.857120550078228	59856948.1	10
		339	1.8723940498491927	57549994.9	10
		340	1.9726379651758439	62479365.9	10
		341	1.94687940212266	57716453.5	10
		342	1.7690027116881921	53469106.9	10
		343	1.57831302811198	58937052.5	10
		344	1.8690413128830738	61563309.5	10
		345	1.8576972659731326	62423583.9	10
		346	1.7031837881448002	56806748.1	10
		347	1.5855723901757135	66029154.2	10
		348	1.3469134706868504	56911281.3	10
		349	1.549122395705191	56094739.1	10
		350	1.62664049492281	57426322.0	10
		351	1.7420318676236857	59426840.3	10
		352	1.5123974170194947	58264982.9	10
		353	1.6710152392159963	61983845.5	10
		354	1.6216189288306537	59332669.8	10
		355	1.6597627228264173	64813208.6	10
		356	1.6966694701638794	59039664.6	10
		357	1.62088239109247	62276714.2	10
		358	1.774545030376514	54354872.2	10
		359	2.0533330057360466	54616506.4	10
		360	2.0380695868480503	59090154.3	10
		361	1.8533376319236925	59658680.4	10
		362	1.8993954124304016	58559099.6	10
		363	1.924382553104096	65803629.4	10
		364	1.6271058572657349	59588318.1	10
		365	1.5891800766779438	59271152.6	10
		366	1.535796743247185	59756360.7	10
		367	1.5749698191630563	56580980.6	10
		368	1.6325796214414414	57704903.1	10
		369	1.8172618333444703	61229654.3	10
		370	1.7560332261888216	64855464.7	10
		371	2.0665947292595406	67091319.6	10
		372	1.9939907031217596	60219076.4	10
		373	1.8487391082126048	55039762.2	10
		374	2.0170263066721406	60493201.8	10
		375	2.249023396098677	62228074.7	10
		376	2.2164895372040467	55999638.1	10
		377	1.9734390906928545	60562850.6	10
		378	2.011725116769056	58627962.6	10
		379	2.292536654663754	55314675.7	10
		380	2.2840029828922117	59055702.6	10
		381	2.117576202484621	65789383.1	10
		382	1.9875066702088837	59488563.7	10
		383	1.9891294894360023	65447717.1	10
		384	2.0541135972953595	62968515.3	10
		385	2.027156336867848	57135937.5	10
		386	2.19017645561708	60771198.6	10
		387	2.388458424896581	57400133.5	10
		388	2.3846529866857438	55612407.1	10
		389	2.4688135267932276	58345907.5	10
		390	2.3126581858109434	56138913.9	10
		391	2.292881012228099	62551838.7	10
		392	2.156980812673971	59272607.4	10
		393	2.059301308031227	62499653.8	10
		394	2.135065010102083	61859475.2	10
		395	1.9107730342793527	61460720.0	10
		396	1.7308491757832623	59082738.6	10
		397	1.612082980262132	56215618.1	10
		398	1.6744418157848042	57522319.2	10
		399	1.6156628955584984	61096414.7	10
		400	1.71305225010261	58560648.6	10
		401	1.77815001155539	57720223.7	10
		402	1.6714586721412494	56866434.2	10
		403	1.590092225867572	61165259.6	10
		404	1.4662938072871934	62038357.2	10
		405	1.3799816172541148	59094737.0	10
		406	1.6044339558988092	57490235.2	10
		407	1.356036391854457	56838736.7	10
		408	1.3522833991304801	58183944.2	10
		409	1.4088807903456848	58204553.2	10
		410	1.611421257275748	61614922.7	10
		411	1.6979585987715489	62562959.0	10
		412	1.9299419835993956	63582773.5	10
		413	1.8511222962046454	61142426.0	10
		414	1.870034659443083	60570267.3	10
		415	1.9137257919493345	51400847.2	10
		416	1.8226897678210634	56767779.3	10
		417	1.7849176066167505	58323737.0	10
		418	1.5725447005192865	56842816.5	10
		419	1.8211713529584395	60212792.8	10
		420	2.12391762012889	60286498.3	10
		421	2.0831410533876076	60776620.3	10
		422	2.1001415771774856	60591836.2	10
		423	2.1097066483109184	58784809.8	10
		424	2.130705200509669	59366611.4	10
		425	1.992262082356406	62055068.4	10
		426	1.8287263663685607	60014218.1	10
		427	1.6658263012576213	56557716.4	10
		428	1.6815592607306908	61500139.8	10
		429	1.7393273621146677	56067812.8	10
		430	1.9506944132201696	56058733.7	10
		431	2.0925850191967226	57757360.2	10
		432	1.9718360764634997	62647342.7	10
		433	2.08257348165251	64968099.6	10
		434	2.1424911594170304	60790888.2	10
		435	2.259179087050772	57205132.3	10
		436	2.300520848090157	53720407.5	10
		437	2.314404748195005	57932978.1	10
		438	2.3067920551140886	57741499.0	10
		439	2.274183073574953	56737272.0	10
		440	2.4369769121548908	56208906.6	10
		441	2.37210289092582	55848211.0	10
		442	1.9802999569388953	58080174.2	10
		443	2.0023964841299646	56222549.0	10
		444	1.6505543039525143	65281432.2	10
		445	1.9716123503615641	60861600.6	10
		446	2.1783433969639874	58500581.1	10
		447	2.1614161412268063	57704241.2	10
		448	1.8799137395631402	61446538.7	10
		449	1.8911245572763629	55516761.5	10
		450	1.8034224630893678	58953723.8	10
		451	1.7948155356599897	61744582.1	10
		452	1.9459429450838712	58760190.8	10
		453	1.9810217095338085	58755339.5	10
		454	2.057570697438584	66888703.8	10
		455	2.162783907327028	57564530.4	10
		456	2.2132690548126623	57907449.0	10
		457	2.017337742953293	62541547.4	10
		458	2.0949008818573	59530852.3	10
		459	2.0144099207514237	58164398.5	10
		460	1.9204193283920454	57560824.9	10
		461	2.0817542432166567	57914913.9	10
		462	1.9767495875665801	66015642.9	10
		463	1.9778384389983548	60298140.1	10
		464	2.0055601688896116	55411093.7	10
		465	1.9729282744142647	59565677.5	10
		466	1.9538046625889258	61594220.8	10
		467	1.9612216905911874	60955740.5	10
		468	1.925028878187724	53606638.9	10
		469	1.525947706098121	59054843.9	10
		470	1.4918132832202522	60738489.2	10
		471	1.7109930441424333	56539914.8	10
		472	1.6573918660686444	61534179.9	10
		473	1.956200877016227	62528237.7	10
		474	2.030115451448047	61008269.9	10
		475	2.004763721181568	54405658.4	10
		476	2.278545354798949	56185692.9	10
		477	1.9428673274059036	62374001.7	10
		478	1.9064409615259303	59891836.2	10
		479	1.9807416631416956	62651069.6	10
		480	2.0183685018221498	58000865.3	10
		481	1.8498972781549714	55122792.0	10
		482	2.145726122644579	60460643.5	10
		483	1.9577175699704426	56723067.8	10
		484	2.0148366934897664	61068478.9	10
		485	2.0823972276634164	59835089.5	10
		486	2.0297972990731554	58248795.8	10
		487	2.06658766455867	57785241.9	10
		488	1.854251918852389	61236365.3	10
		489	1.952015149902244	55205578.9	10
		490	2.1353617867729615	58544237.3	10
		491	1.950707416782914	60174166.7	10
		492	1.8160516302604737	55507277.1	10
		493	1.7457596619751516	62628313.8	10
		494	1.8115879293812498	64982986.7	10
		495	1.726149044023852	60121875.8	10
		496	1.9838981989777404	60715162.8	10
		497	2.0095031766967386	60166031.9	10
		498	2.2098237957223428	57152110.2	10
		499	2.0937858420397673	55828455.0	10
		500	2.4125879468066507		10
