# Supplementary material for: The evolutionary maintenance of Lévy flight foraging
Source: PLoS Comput Biol. 2022 Jan 18;18(1):e1009490. doi: 10.1371/journal.pcbi.1009490 (PMC8797186; doi:10.1371/journal.pcbi.1009490)
Supplement: S1 Data — (ZIP) [file pcbi.1009490.s005.zip › S1_Data/evolutionary_data/POP10_1000K/10_025_10_3_0000125_1_1000000_run12]

last_generation	180	0	1.0584174145020986	38965925.16690498	10	extinction	extinction
size_old_pop	0	1	1.2870803090870355	15168521.83335255	3
standing_var	0.25	2	1.466895763197439	37137717.667250074	3
start_exp	1.0	3	1.3352256146631705	47425551.10051208	6
env_dim	3	4	1.429040623878755	26917176.25033628	5
move_cost	0.000125	5	1.5624348399135821	37022664.8337002	8
lifespan	1000000	6	1.7564863598974625	43022142.62543892	3
speed	1	7	2.0129854597923567	39659469.500102796	8
run	12	8	1.944618490433541	70824908.30092935	3
extinction_state	1	9	1.7946222679797532	27968514.875574753	5
competition	0	10	2.0237585661861526	117484264.49875058	8
		11	1.8104861118660014	56426881.21498407	4
		12	2.0115251608276785	55597873.16712106	7
		13	1.9891597730239003	62897108.833699666	6
		14	2.2826053842507963	57704580.056222446	9
		15	2.2010982953514726	43490208.333755426	9
		16	2.1771809326136253	80476931.9289879	6
		17	2.242348458477111	118196959.33295113	7
		18	2.0315736070966746	98539074.64290392	6
		19	1.9259171505285582	25595395.07160267	7
		20	1.847018860687808	20936207.10023586	7
		21	2.3512526762771824	44740877.70041786	5
		22	2.2352055066092444	103298128.2141389	5
		23	2.5660196746280897	11658764.500167437	7
		24	1.6292480636381665	24556526.785913732	3
		25	1.6472905147521282	54717115.50074653	7
		26	1.594094680079368	53309211.5011681	1
		27	1.684923867888432	46311619.70032667	2
		28	1.6900271216985523	104687428.1674114	5
		29	1.8470684187115765	54554722.875634305	6
		30	1.6099943486273323	59871388.5007292	8
		31	1.7075777452753111	85867024.37455131	8
		32	1.7950082991783152	58172166.50007918	8
		33	2.0731199292426408	58285761.167200714	7
		34	2.0251241893350893	58502842.70056039	9
		35	2.2091331084831913	69619107.83405913	5
		36	2.053312032418299	81595022.16728333	6
		37	2.119102842126334	46258117.50059235	3
		38	1.820168974688152	39385060.70067312	6
		39	1.9098351719382993	141677940.49437028	5
		40	2.3425885667722772	105488460.16784237	2
		41	2.3973212366983274	50332225.334181346	3
		42	2.0649908062614104	60181265.90063818	6
		43	1.7008030311801747	38572586.00046884	5
		44	1.7133800394341243	7698250.333286405	6
		45	1.958001598390858	117085439.699536	6
		46	2.1868876361234357	36698729.7507191	5
		47	2.273526725505605	70636075.21503754	4
		48	2.1998867258340957	46510217.50072442	7
		49	2.1760248850214863	102450258.66745736	4
		50	2.0663252332990494	50690814.000624396	6
		51	1.8236372705808293	53095357.25051169	6
		52	1.8877668629109852	83263134.27829625	4
		53	1.889019982122631	78712047.00054875	9
		54	1.8988703706101213	49811373.00044346	6
		55	2.016919052540947	52081422.00031343	8
		56	1.870978305903802	24197623.35740899	8
		57	1.960049115807798	23123314.6432068	7
		58	2.0816449537669692	80595509.10086834	7
		59	1.8929796971532524	27308400.333582982	5
		60	1.8084795017775313	23157007.0003053	6
		61	1.8528288417455165	48056656.750314556	6
		62	1.9146266481629595	35644195.16720004	8
		63	2.0962798840055745	69498731.90060395	6
		64	1.8994803358409045	81168993.83409439	5
		65	2.013807204365727	28642256.900115497	6
		66	1.7747202330498772	82141032.49997912	5
		67	2.198754242648447	44726980.611574136	8
		68	1.992412915551253	61639074.786458805	9
		69	2.0739539540148337	45432124.90049382	7
		70	1.7773718916565635	53976188.900644876	5
		71	1.597723167379555	27415738.900357086	5
		72	1.5601038542722745	45919485.50041033	5
		73	1.4974487436188189	26711762.500371177	5
		74	1.8999177195866963	23661447.50042557	7
		75	1.8305078513715507	84208701.00027485	8
		76	1.8530712084930023	41012255.50018027	8
		77	2.1400074530348236	100463030.8750329	3
		78	1.9850394741473878	59945238.50077876	8
		79	1.8592982206831015	65927687.300629176	5
		80	1.9093087616465243	24935434.833714053	5
		81	1.5819559070565659	86393184.3326598	3
		82	1.5814242255872006	60526648.09997586	6
		83	1.8412459119609252	29371425.75059502	5
		84	2.017987365980177	38931878.50057963	4
		85	2.127112256581169	42905028.50073115	5
		86	1.995357975887045	69581866.37552923	4
		87	1.976061643932058	53462976.50066969	8
		88	2.1544131123080623	88959366.24943009	4
		89	2.5316921591948147	15323201.833772853	8
		90	2.6416290256696384	82390604.50061032	3
		91	2.777611012626053	72384573.50079785	4
		92	2.83532037432789	65762662.12485724	2
		93	2.671918467799847	137229787.0980229	8
		94	2.5750136848476917	15294574.500159252	5
		95	2.241262299968199	79518420.70097399	2
		96	2.2552407820853295	87878162.49970685	5
		97	2.0146505587248433	57603037.75049056	4
		98	2.2563632637522675	46175337.75046387	8
		99	2.6255151896577464	108995896.74976684	4
		100	2.707750158238123	51286729.83412745	4
		101	2.5404974739178745	43982392.90081991	3
		102	2.395260510115606	53904465.66704088	5
		103	2.4566281940373917	55474320.10073803	6
		104	2.5829986292434	24703984.167073216	5
		105	2.4937104847921576	74250685.50081737	6
		106	2.3079621750240245	138103025.24789977	3
		107	2.4992001661706316	145270516.50092322	4
		108	2.1335773069105852	48572297.37557265	2
		109	2.004023693472738	58038547.27822646	8
		110	1.9120825364816116	37809901.33380945	9
		111	2.0779993531141385	86943850.00105567	6
		112	1.8889787683734351	66920462.667476825	6
		113	1.8162374606335874	47227183.16739106	6
		114	1.5152884675814424	57997442.214763686	6
		115	1.7825586113514553	87635624.00116377	7
		116	1.8079331965961178	58843258.25057319	4
		117	1.8994214617842324	89128979.50035301	8
		118	1.9540027177700945	72456668.83403544	9
		119	1.7814082620459133	67076904.25070579	3
		120	1.7998475752457836	38193447.75040192	8
		121	2.096627742449109	39670378.833857834	4
		122	2.046569336154344	108435813.29785249	6
		123	2.1540254101962555	48756919.00014142	5
		124	2.2537370075629384	82397609.25085874	6
		125	1.9816760901338717	44069222.500554554	4
		126	1.9247772733873731	20617398.875314485	6
		127	2.2256890961730864	125921417.74955784	8
		128	2.4270875353140364	47736537.50064462	8
		129	2.3037087457191587	60914329.83296131	5
		130	2.8215174710890794	43608962.50073643	6
		131	2.8360898661569784	119480097.74845962	4
		132	2.6448875719034177	92371915.69958757	4
		133	2.594604657996344	45678501.30015986	5
		134	2.729326397173797	110111315.30041277	5
		135	2.5463641132469093	142264610.35565424	5
		136	2.663394322966535	71898751.35688981	7
		137	2.858027643573464	97766015.16593754	7
		138	1.95954613851734	49970201.83390263	3
		139	2.064744946737433	61248579.50061535	6
		140	2.097000899484555	101417075.66719413	8
		141	1.8186374750690646	87738727.00018884	6
		142	2.089023029697691	27697371.250370786	6
		143	2.3377672195517873	46307835.25075325	4
		144	1.9860727594796734	57631259.833833456	4
		145	1.660218047524739	27003782.250223402	6
		146	1.5949671038847464	40977661.16702523	8
		147	1.4662277827216263	56823063.833699845	6
		148	1.882510427227853	27149111.375324793	3
		149	1.8542083539459522	76868588.25071341	8
		150	1.667309634362375	33861928.33363562	4
		151	1.6664379519868178	27916300.83378434	6
		152	1.6808034493285464	29874578.000372943	3
		153	1.779466816787787	94706439.69939698	4
		154	1.9675554034493294	41279067.16699352	5
		155	2.063409334261141	31573178.50037779	9
		156	1.618684956400422	40865060.64351629	4
		157	1.6881669152852787	74630620.16746524	7
		158	1.5743486580360004	85403724.66730839	6
		159	1.6579983467204555	49629559.50026393	6
		160	1.9733273324046496	56444499.2506863	5
		161	1.8784221299746253	17858905.750191506	8
		162	1.8170440404058126	34224784.5003792	4
		163	2.0872366039818857	98319615.75084536	6
		164	2.115069784507317	51495360.900581874	4
		165	2.298715963127761	97490644.21412703	5
		166	2.494251469368059	47267317.00041549	7
		167	2.5177657352158995	42842528.78633076	4
		168	2.2972872045349018	57094316.125617415	7
		169	2.159590470231591	41478127.00014947	8
		170	2.3434656150318234	105409599.83276391	8
		171	2.176791860821195	122534588.00044824	6
		172	1.9646396846573186	46602782.50057325	6
		173	1.7041348186045053	26316654.62518205	5
		174	2.1418199180742965	82643861.00022389	8
		175	2.0680379564174336	66607137.500787996	4
		176	1.9802485482191883	32396457.000402138	6
		177	2.229109852964387	85915064.78538528	6
		178	2.434500235447929	50844034.70067424	7
		179	2.2706388293896116	45777229.7504333	10
		180	2.6624709008849576	0	4
					0
