# Supplementary material for: The evolutionary maintenance of Lévy flight foraging
Source: PLoS Comput Biol. 2022 Jan 18;18(1):e1009490. doi: 10.1371/journal.pcbi.1009490 (PMC8797186; doi:10.1371/journal.pcbi.1009490)
Supplement: S1 Data — (ZIP) [file pcbi.1009490.s005.zip › S1_Data/evolutionary_data/POP10_1000K/10_025_10_3_0000125_1_1000000_run19]

last_generation	500	0	0.8750804440546311	27829576.50031802	10	2.63509843981203	3354021.4999519656
size_old_pop	4	1	1.2864419106983074	46532880.50067037	3	2.687797265841775	11268428.500606371
standing_var	0.25	2	1.4017361677716302	22747681.750120964	5	2.8447693634673175	31367787.500726655
start_exp	1.0	3	1.396159459831223	37574624.50049502	4	2.5896657336504707	248845372.49472895
env_dim	3	4	1.5742507546726912	44112542.50077881	4
move_cost	0.000125	5	1.7129069043702791	68761777.66713546	5
lifespan	1000000	6	1.8025353855172441	46991512.25049909	6
speed	1	7	2.0386051895637256	60299723.50034279	8
run	19	8	2.07563760806893	45850116.7006973	8
extinction_state	0	9	1.8941769350323807	58614321.1009507	5
competition	0	10	1.8217655561788046	34613394.62518517	5
		11	1.7224021993106553	70005502.83391151	8
		12	1.934705201322545	62772063.50052754	6
		13	2.1664857165523825	83583096.0007214	7
		14	2.3400007522370654	76888855.33272153	4
		15	2.2481480657843713	36350952.83376265	6
		16	1.637072886662829	60098720.90051979	6
		17	1.913978643660449	50544741.50062135	5
		18	1.9934748358366463	35903411.83364057	4
		19	1.6000422173664632	83531138.21415137	3
		20	1.8901187752127686	81829884.66531624	7
		21	2.4181577592343473	128465464.75096405	6
		22	2.5438890633350075	78753408.30080055	4
		23	2.588145812880517	14332202.500476733	5
		24	2.543643555780864	62770115.30053928	3
		25	2.5009138460215863	56087193.357781366	5
		26	2.1951173637963133	69235678.33413996	7
		27	2.202154431468157	59010840.833867006	6
		28	2.169364720949493	57634945.929279275	6
		29	2.264018551101571	92140343.66673656	7
		30	1.5601705721779144	47928591.750511125	6
		31	1.7051093981920544	54332839.92904625	4
		32	1.8122011090889765	70610579.50082548	7
		33	1.6468662292832477	44418909.000544816	6
		34	1.7873053918832522	36124992.90047361	4
		35	1.758455370756725	54248560.000424884	5
		36	1.7690604010557163	20491726.50030132	6
		37	1.8559942436824575	50966290.92895545	6
		38	1.8150170960200183	64050544.500848904	7
		39	1.8230063271265133	39130782.37540636	4
		40	2.084641148582855	98343612.16728751	8
		41	2.1241847988170126	59838694.75040044	9
		42	2.1273754156244253	28508410.500147413	4
		43	1.9748814022949106	26164641.167089764	6
		44	2.004433468158306	77730669.66758001	6
		45	2.307414341947017	55065102.49900309	6
		46	2.772633509034672	52138317.16767488	4
		47	2.6311934271840878	50785278.30073731	3
		48	2.607418178163307	40742302.25044319	5
		49	2.4435237083555763	41374464.1004993	4
		50	2.2542502924824075	118306026.37519462	5
		51	2.307281433366208	47016080.6116588	8
		52	2.305511338591804	75137975.21464851	9
		53	2.1638249518619257	81690495.30069825	7
		54	1.969643839914197	82896790.49929427	5
		55	2.281117095908465	27123242.50013739	6
		56	1.7519506148688286	54113787.00052467	3
		57	1.8870932245480077	92667275.10033444	8
		58	1.906897422595076	49941647.33375421	5
		59	2.050204972952018	101188753.3007314	6
		60	2.037834049026631	40109073.50051471	5
		61	2.0328663749196045	27335431.750285607	6
		62	1.934813938575416	148454341.69927242	4
		63	2.030877953511674	62708521.0006333	5
		64	2.071899827186847	49898531.90055479	4
		65	2.6954840798337862	72954706.33404776	5
		66	2.800326267941066	49281238.70088998	6
		67	2.557769487690524	98862936.89985898	5
		68	2.7040489805467183	49952958.75071386	5
		69	2.5849496457031984	55226472.07222758	4
		70	2.4805206577713665	73200495.74997127	7
		71	2.5811065438627354	56297121.25061735	4
		72	2.774172797058901	200795870.49773264	4
		73	2.7902812544251567	140806606.29899007	3
		74	3.073129590401382	134594553.50021636	5
		75	2.797357996734097	64714193.500882	2
		76	2.0987195802044027	44646604.16744671	1
		77	2.034608570519244	75510368.50057352	6
		78	2.1818321990622622	38099807.16713357	8
		79	1.7939925950681015	41700018.21487643	6
		80	1.7296465506756828	41117024.90055819	7
		81	2.2310427237442303	81771027.07190776	5
		82	2.2168686752787155	75939534.16665319	7
		83	2.573315856162288	40227399.70043198	6
		84	2.5577059607245314	80283527.50081345	5
		85	2.2079531532882166	42518957.50053302	8
		86	2.172239527607725	24539975.643212628	5
		87	1.7755428258821815	45144927.25065757	7
		88	1.7455633576590928	77475758.33406353	4
		89	1.8853429871259604	60075987.07213307	6
		90	1.8499523527355795	46876580.333896495	7
		91	1.8010856846966754	49951983.70061672	6
		92	1.9946534763543098	115929518.16658998	5
		93	2.316095177660089	39698535.750414684	3
		94	2.0640849911736185	57714956.07217728	4
		95	2.161931593485904	46886054.10070284	7
		96	2.2937069319770784	24005191.50046445	5
		97	2.34086442505445	169963253.4970883	3
		98	2.239253614962666	30959073.100488912	3
		99	2.2644426798964146	67115245.10032259	5
		100	2.268213153068291	32687204.333961148	5
		101	2.058782202736445	62264357.83327397	6
		102	2.4113087067338315	36924738.667210735	6
		103	2.3246771485104682	47522978.50055174	6
		104	2.5028744800002913	82831497.70034997	8
		105	2.830374213809963	80645898.75081855	5
		106	2.698196141533846	75557694.0010449	4
		107	2.314526682049509	121738259.8334242	2
		108	2.37160539470258	116241523.30011177	3
		109	2.4333829584034903	124080001.24912289	5
		110	2.233543792518246	43691500.928932294	4
		111	2.706145814825217	48768566.25043819	7
		112	2.432773115136773	104658857.0008429	4
		113	1.7448277133523287	88539143.09918931	2
		114	1.6395857263630838	59474400.70045712	5
		115	1.8380941965796265	83704767.12480623	5
		116	1.9777329341334753	68831751.07205114	8
		117	2.145181285876528	119405745.83242345	7
		118	2.4095047438479282	67107704.25067932	3
		119	2.1927462008270853	95228256.25075634	4
		120	2.2734503830239694	52754523.2505634	4
		121	2.04714992332205	95304937.25097983	4
		122	2.384215420656508	21649130.500735465	4
		123	1.8834817403769297	51940107.07202804	2
		124	1.8017438945168895	43257372.334006466	7
		125	1.963003439694393	71920082.35753801	6
		126	1.994585141751002	36933106.16729482	7
		127	2.03713868429952	48356580.10063256	6
		128	2.104135280717538	54549747.167302094	5
		129	1.723056266754579	41957739.500361964	6
		130	1.8010785052396634	74733822.87529026	7
		131	2.0428025610673055	46816442.50060386	8
		132	2.1512399721333946	36311729.50026989	5
		133	1.9932075973550667	40837786.87560594	4
		134	2.207970628217949	53103242.35739668	8
		135	1.989387100856776	76971845.24993265	7
		136	2.307513761134732	71552893.37541674	8
		137	2.3962804141917897	65309708.50082236	8
		138	2.4137037769097542	49358798.83374473	4
		139	1.916438987003324	47546808.64345424	6
		140	1.853719846241221	61432139.64288634	7
		141	1.8274674315674457	40850618.94490433	7
		142	1.7856085952991378	91433098.37498705	9
		143	2.0128183067218925	64091162.66734943	8
		144	2.1100293721799477	48037973.50019224	6
		145	2.073324318484	90281568.66713358	7
		146	2.3813707378614617	55456180.0995872	6
		147	2.5864018767211836	103082393.49893597	5
		148	2.6746709780222355	44573148.00079593	5
		149	2.391732319074232	25607928.300439358	2
		150	2.4922291316655234	148788205.09692103	5
		151	2.621366310372191	90559870.9999199	5
		152	2.561725741018109	92294124.69885479	8
		153	2.5721350642115235	134863623.83259356	5
		154	2.682115313835537	118277916.49830772	6
		155	2.932425317933145	74765719.99998142	3
		156	3.192129236234705	107583084.8328345	6
		157	2.7945018998921016	317153525.4980462	3
		158	3.2713249478167086	87586316.50086491	2
		159	2.8085427977606856	53031463.49980625	3
		160	2.8498396226461233	65253076.0997871	6
		161	2.8296069468295846	79095800.16702588	5
		162	2.5408220063703637	48288519.83396431	3
		163	2.294539249745323	37465138.00063758	3
		164	2.4019667953181143	88699311.83341163	6
		165	2.5625756364686807	145827578.49867973	3
		166	2.879043727929524	119669867.00103119	6
		167	2.5960460637684113	72527832.75077598	2
		168	2.50330950582826	39528812.50055392	4
		169	2.1320667652440703	85201465.78586875	3
		170	2.168204226907298	53343219.70038076	7
		171	2.1121163005714374	45662943.500441894	5
		172	2.333360359079813	123040673.70027061	7
		173	2.2507403457253075	59673418.786148906	5
		174	1.8667749939382134	47930285.83397418	7
		175	2.1273294676809567	58141704.50081688	6
		176	1.657019287184934	34691413.64346602	5
		177	1.9170128157654958	134946786.49982643	7
		178	2.2915226443431664	27176113.700442236	3
		179	1.6106322231006458	24379596.50044768	5
		180	2.0740332860826256	36790305.5003456	3
		181	1.6751087980729544	48141854.100265265	5
		182	1.8009241767148256	71876639.00064324	5
		183	1.8167508081439654	54698072.250402234	6
		184	1.8383447903886334	32861222.250433	8
		185	1.8532220137831605	46550647.37547403	8
		186	1.9916465128114367	56142005.50050611	8
		187	2.0591175657654457	76562453.21440111	7
		188	2.1629584229190466	52548995.7007509	7
		189	2.062698836831982	98190175.3008135	5
		190	2.1022322871952417	84637609.07102354	5
		191	2.002899095209421	94867168.5008153	7
		192	2.3577938751946563	32673846.833970185	4
		193	2.7784285898655505	49082937.50047286	6
		194	2.330197807184148	35852633.66699698	4
		195	2.236087424038976	80484574.50064744	6
		196	1.9462133800585488	34650330.90053059	6
		197	1.4213345267617563	59522655.12511097	5
		198	1.42906579854389	33077833.70055582	8
		199	1.7168536114120656	89025216.50074741	5
		200	1.8738634983842417	41606822.00056835	5
		201	1.7103579260158674	53456225.61174377	8
		202	1.967468501677186	81476211.35747662	9
		203	1.8977205095467249	41674732.78622388	7
		204	1.9510006671089297	64275290.64371039	7
		205	1.7849569237520426	62811341.83320227	7
		206	1.6726840176515712	66612693.75057969	9
		207	1.6646829717177738	74386826.10097657	4
		208	1.5466625416895607	94788308.50065634	5
		209	1.627152981028667	35228683.834112786	4
		210	1.6516859038459226	59934404.27838744	3
		211	1.774838744322785	41213768.83391593	9
		212	1.9469138199407472	61507853.70071548	6
		213	1.8464524920566041	46032198.500641465	5
		214	1.766263132201906	62153503.00096399	6
		215	1.8677384948666618	63677157.33399432	6
		216	1.8024545312485913	49007620.8755315	6
		217	2.124574866164562	35065159.83379831	8
		218	2.3931893642100404	61322444.10043564	3
		219	2.596125632246336	91997198.21354139	5
		220	2.663926304208083	46878234.1008275	7
		221	2.787900566637197	62830409.928855546	5
		222	2.911835294783156	94579487.00013484	7
		223	2.591911992352869	74173061.83316149	4
		224	2.6277620181644163	81601786.499538	6
		225	2.694716816430124	84324878.75038096	4
		226	2.6070856417308987	215520914.66457918	4
		227	2.8718628448653485	160502822.16639224	6
		228	2.7736026792473685	120003804.74778824	3
		229	3.1965670880806005	101858964.06917305	4
		230	3.2211580697923203	63624715.49885019	7
		231	2.9809906675157296	56491501.500630386	4
		232	3.023312004338075	27994570.500304192	3
		233	2.8599275966071622	117276470.33250374	3
		234	2.804190737822644	137406607.25073162	6
		235	2.6794196411149676	137792216.49812806	4
		236	2.885478327615163	87579395.62548469	6
		237	2.6400991975355454	162618010.83127788	8
		238	2.388091645931362	104058385.25111116	3
		239	2.2723649520433535	12619786.750198275	4
		240	2.262541696464906	77387426.50047125	4
		241	2.110021950582753	40665862.50051323	7
		242	2.044159036938158	58961387.5003074	8
		243	2.2123732867193326	61476904.50081978	8
		244	2.3955940855285456	58181422.50074595	6
		245	2.340293871373395	69504356.10061227	5
		246	2.5418004051079697	49436340.25024645	5
		247	2.2407121760482855	57573057.00072903	4
		248	2.055376500983671	38027851.62544573	4
		249	2.004011337314185	51978689.499826975	8
		250	1.775908886981749	58389241.500872694	6
		251	1.4427864495846814	33801205.16706141	3
		252	1.6680343339262749	75877934.50078256	6
		253	1.8485558393983026	69690774.00066207	9
		254	1.6078745268232049	59507889.21478403	6
		255	1.6309400772550393	30858807.83348566	7
		256	1.6068546850453511	39050701.16703175	6
		257	1.7502460213394564	38155195.1670782	6
		258	1.8409993701615406	36208147.500514954	6
		259	2.0151165063545626	51311236.83391912	5
		260	2.163914870479909	83984894.64325364	9
		261	2.2303817294514965	78615765.07132484	7
		262	2.4346893535217493	52257563.00035009	7
		263	2.368070313068828	75845875.50076227	6
		264	2.339689896050789	31543796.167326983	5
		265	2.0228456589732735	68800326.07112429	3
		266	1.789194029795949	51791772.8337496	7
		267	1.9284271659575083	74909449.07193969	6
		268	1.9056750099800053	37759545.750422016	7
		269	1.8244489994885513	47770285.35770819	8
		270	2.03078684428349	49804791.37573943	7
		271	2.015467984342722	69445079.35786264	8
		272	2.1381322025970495	74217324.33401556	7
		273	2.477439782721846	28674981.5007087	6
		274	2.637686334466087	41109300.333972216	2
		275	2.598354871425689	120606721.49784338	6
		276	2.4952311573014097	18245653.5005983	3
		277	2.2791398972827834	54186913.49985255	3
		278	2.5394829851245557	153091203.99840346	4
		279	2.2396770681027576	72466445.83426966	4
		280	2.4344233789508456	51859804.33391493	6
		281	2.1643032961572963	48425071.72275336	6
		282	2.0798057842412563	39531010.500588395	9
		283	1.9221322043550308	76128195.66656095	7
		284	2.0148188040089434	63584259.25048293	6
		285	2.0562570577918478	22733525.07177106	8
		286	1.7882060731578786	17007920.250157923	7
		287	1.8298472677598603	67628682.49876674	4
		288	2.0450294938529847	65338193.750544585	7
		289	1.9990753905479917	74754767.64273125	4
		290	1.9892428478049748	62380615.50055931	7
		291	1.830304962847783	34612244.10040162	6
		292	1.492252388917502	44959054.0007348	5
		293	1.7969329416668274	47002658.64311757	6
		294	1.8770859804529363	30827881.214694202	7
		295	1.8876964417075155	67420203.66744645	7
		296	1.7018471711692524	24362162.500360575	6
		297	1.852880811810337	42847158.61127132	5
		298	2.21703841252809	80272442.00052561	9
		299	1.9771399469047946	34616083.00053489	8
		300	1.9546948845377567	144526243.99853787	8
		301	2.3083538020804593	91887788.25018963	6
		302	2.4351706940915476	81952000.0005536	8
		303	2.1828822053950017	61930698.50052916	4
		304	2.2551111304462963	57328697.75048407	8
		305	2.2845184507991645	49468745.12576431	8
		306	2.3861723084175788	35155119.50040273	8
		307	2.2771341943312673	120557276.89836188	4
		308	2.6937287469471474	37522935.00070135	5
		309	2.775863380405318	201964135.4975376	2
		310	2.140461366056607	47603694.50047036	3
		311	2.0482582738802577	53172450.10042556	5
		312	2.038873722663104	108337153.37537636	5
		313	2.1965828839085275	46093564.900546454	8
		314	2.111513600155665	45119429.21457182	5
		315	1.9089377122434605	54924085.78643961	7
		316	1.8593665234683907	72653818.07075399	7
		317	1.985820597566183	67150988.00059718	7
		318	1.7930629967497282	62528917.10049839	4
		319	1.7352528057891512	37219468.0004055	5
		320	1.84584959351545	33928704.600252435	6
		321	2.214625458801391	66353951.16722673	10
		322	2.2213171728128733	44257354.00054328	3
		323	2.1172055224899244	122724022.83241735	6
		324	2.2157778323694357	62844893.83395821	9
		325	2.255820649966446	55798033.00003481	6
		326	2.277820578115695	182101638.66552415	6
		327	2.1708951725650554	83405273.66664961	6
		328	1.8612381685203818	40508155.30043252	6
		329	1.6275284366263194	69045762.2493375	5
		330	1.4798322118773903	38627433.000569366	4
		331	1.5132228591594294	27925708.000338744	4
		332	1.4403742007801408	33955061.10047977	4
		333	1.6910288648189424	29816135.500215765	5
		334	2.000588945886297	73132683.78642783	3
		335	1.986826918025686	37183721.35751233	7
		336	2.2632973408072874	43125587.000549465	7
		337	2.1685384736169286	126025099.50040989	6
		338	2.1159512888923215	68301256.3893574	4
		339	2.19728621421553	65376281.5006115	9
		340	2.155129078592214	36885901.50034492	5
		341	1.871454325795704	53358772.50054209	5
		342	2.28029689425773	53878436.30052471	5
		343	2.354794990325301	63156066.16666102	5
		344	2.7720235062053673	21705528.83383346	3
		345	2.5176642535919895	132025796.74965352	3
		346	2.261446248978201	81385038.25065333	4
		347	2.037014907968623	77922264.49918601	4
		348	2.1982270162202626	84532260.16647702	6
		349	2.2114362461015755	111653024.16738838	6
		350	2.2415318972674925	100285304.74916995	3
		351	1.8872849793483013	59531195.875326864	4
		352	1.88920361835766	37602759.07190559	8
		353	2.2367698441550425	35175018.1005149	7
		354	2.0107693213886044	33716758.30059307	5
		355	1.9282210841101097	26464888.166924223	5
		356	1.5683645192332532	53418325.21494371	3
		357	1.6851756445808035	40674011.000452116	7
		358	1.3553232814980984	73634207.50056566	4
		359	1.7884898741615742	30099874.357693713	4
		360	1.9562773776059832	55536910.83363366	7
		361	1.7667589110861002	55956745.50056211	6
		362	2.0587142225788746	75349782.9002123	6
		363	2.0606855610283183	41247449.25059052	5
		364	1.84762975796197	27274100.500242468	4
		365	2.0746354799007123	56579153.25041072	7
		366	1.7873724980914332	122673060.99978304	4
		367	1.7810368992273489	75028495.33403252	6
		368	1.9389104745366428	51815787.78637671	6
		369	1.7908708080324487	39352569.50036798	7
		370	1.6940774392352513	6421784.833543516	3
		371	1.6252314300795638	31935297.625428665	3
		372	1.5352680585103897	30454356.33357796	8
		373	1.5638113196314525	34448746.375405654	6
		374	1.7505681452656106	50510618.072136536	8
		375	1.7047856854415973	89719591.09999204	7
		376	1.7857251693511493	69667993.61134964	5
		377	2.021186360518295	41510678.35769282	9
		378	1.8510484421163074	82763897.21424924	7
		379	2.050767953203268	54324782.66727989	7
		380	2.257173465950006	25091298.0004313	6
		381	2.269052541072851	112934508.07006331	6
		382	2.5986597682239823	149750252.16738904	7
		383	2.4991058635588796	56615382.700807706	3
		384	2.8596334102264422	85332432.92831792	5
		385	2.663479967111453	111312625.49964476	7
		386	2.7296302894705256	46124223.75043972	7
		387	2.7337615162971067	70970977.83392797	4
		388	2.7199969727805096	81777256.83406037	3
		389	2.1932179681341717	90637718.83452578	3
		390	1.6932267641300147	51637502.78617602	3
		391	1.738685037737664	40051561.16743315	7
		392	1.4231203057803896	26875106.300188757	3
		393	2.097310782131392	19705534.50007447	5
		394	2.006952731323905	66190514.21433509	4
		395	1.8034263057045	88102406.50095125	7
		396	1.8273369085002886	100155197.83328164	2
		397	1.8625404549640827	100533959.50009075	6
		398	1.8060505505258084	62115358.214934096	8
		399	2.069950716957	36441666.50076131	7
		400	2.1665151637036493	67403365.10070904	5
		401	2.480665112483487	83739651.21523626	5
		402	2.2714336156077497	87772517.50013995	7
		403	2.3011681736140894	72437244.16680473	5
		404	2.1708841178881553	55755129.30083001	6
		405	1.7428924582253582	66317218.50092051	5
		406	1.682377649641106	58814037.87501104	3
		407	1.792705459881574	15273118.166710846	8
		408	1.7685835545859039	37371907.21475073	3
		409	1.8016151384595038	83777351.00005782	7
		410	1.8207421206483594	78722747.70084259	6
		411	2.166690131846481	53064985.00051492	5
		412	2.191168844588664	56901817.05637485	6
		413	2.1413537017943347	57809907.125445575	9
		414	2.128140689738801	51937000.90064343	8
		415	2.158583200603915	62442100.3338145	5
		416	2.143634379326854	60586200.50035986	6
		417	2.2648166977426536	119207672.50108975	8
		418	1.8374300201518086	97786148.83338173	2
		419	1.8204535100036616	58137863.25063689	6
		420	2.104981147373056	52110256.6253475	4
		421	2.30937715921267	88704076.16443865	8
		422	2.426320314992819	87328653.50064588	3
		423	2.3990869062472084	76986285.50044265	2
		424	2.515200547566483	89618394.33436008	8
		425	2.2697229977743403	71018153.16745143	6
		426	2.4789849784332434	83488470.9281509	6
		427	2.6857124621556614	96925865.33297068	7
		428	2.441676591495287	161894570.4988519	6
		429	2.638327805466479	34072198.70053721	4
		430	2.518980646338074	79120704.50006522	5
		431	2.250401288509108	35537503.33374992	5
		432	2.16794181888767	57185058.30058654	6
		433	2.6827458138594844	108368839.24860209	5
		434	2.2017892641468837	87041550.50049528	4
		435	2.110182308010619	60056978.83408198	5
		436	2.2177503944066617	36941879.50038301	6
		437	1.9414362238456397	32141705.100654833	6
		438	1.9411497105930557	87838300.2991873	5
		439	1.8554910329791412	44940850.786006995	5
		440	2.0160234746330548	74007305.10056967	7
		441	2.059764006053262	33586932.50044419	5
		442	2.0968519591197605	65259387.00068628	7
		443	1.8105670731631176	43969600.750511326	6
		444	1.748109901647463	92663518.75057057	8
		445	2.128256563478659	79689780.00066417	8
		446	2.246574893046996	112635507.21366252	8
		447	2.28298561244052	56312857.250403225	7
		448	2.163421172812133	121302440.75119	8
		449	2.1666302189482245	84085976.8334714	4
		450	1.9641526480502953	96041998.50008118	6
		451	1.9809713777208295	38962489.50066483	6
		452	1.9770151443941515	62089281.83300045	5
		453	2.0445192837268023	95796539.50063027	6
		454	1.9148617381583766	125150368.37522238	6
		455	1.858499397150099	35625316.33385898	8
		456	1.9800380468904184	28091184.928909607	6
		457	2.1301880538231566	88489430.50044595	7
		458	2.1884126164574296	110574921.07106137	8
		459	2.1628843197396526	71895840.33363621	7
		460	2.2981090805968387	86165622.78623804	6
		461	2.3869381873983895	49875218.50064997	7
		462	2.580826742548	29902747.900631923	6
		463	2.4792754605454634	149959809.92790458	5
		464	2.6788958408399934	71172734.66602989	7
		465	2.677445643477826	73463131.50066604	6
		466	2.444979642103042	84876140.75044054	8
		467	2.3171322114265425	23112237.000414982	4
		468	2.537260792260077	109769199.50004984	4
		469	2.5137621346930588	66625539.500076175	8
		470	2.8900044903938453	108420898.5010275	4
		471	3.0967432840249844	88854380.99991791	2
		472	3.164088985478648	45578184.50045574	6
		473	3.2193597874896027	105197773.2510496	4
		474	2.848971621196594	105440854.49995899	4
		475	2.8559826457057387	110566241.35605478	5
		476	3.092917200604345	25123884.25021772	7
		477	2.181031785786151	41785145.75057857	4
		478	2.438308891580801	57183713.64359324	4
		479	2.3741762671655158	55989562.30057718	7
		480	2.173291272225165	97159975.50077465	5
		481	2.055931589460252	51140935.25041704	4
		482	2.0641609400078975	38535941.07164512	4
		483	2.233296135240651	50846455.35779034	7
		484	2.353334845651225	96135669.50083761	7
		485	2.8167498602103116	69980804.30048794	6
		486	3.203525160882916	80656324.50100607	5
		487	2.1540054357612872	71906306.50037095	4
		488	2.1885939467006117	63444099.072038285	8
		489	2.218386683463549	53163888.500774264	7
		490	2.34553134688958	83376647.50028051	3
		491	2.43455186187174	119483707.83373271	8
		492	2.275817356880958	38331528.30067924	3
		493	2.3811381130439853	82644827.74997649	5
		494	2.4729189495509174	86842504.00006051	4
		495	2.5036301635180926	94815315.250677	6
		496	2.44897189021664	78951756.50067918	8
		497	2.463865540681206	100443438.99913597	3
		498	2.4417026873403564	34895167.00046624	4
		499	2.5726222352042756	73708902.49900348	6
		500	2.543508532962327		4
