# Supplementary material for: The evolutionary maintenance of Lévy flight foraging
Source: PLoS Comput Biol. 2022 Jan 18;18(1):e1009490. doi: 10.1371/journal.pcbi.1009490 (PMC8797186; doi:10.1371/journal.pcbi.1009490)
Supplement: S1 Data — (ZIP) [file pcbi.1009490.s005.zip › S1_Data/evolutionary_data/POP10_1000K/10_05_10_3_0000125_1_1000000_run0]

last_generation	226	0	0.8500618504413733	45844211.00067702	10	extinction	extinction
size_old_pop	0	1	0.8709496159021526	35583282.25019092	2
standing_var	0.5	2	0.7607811170412836	44132106.16704763	4
start_exp	1.0	3	1.8759345685935922	37367882.66706219	3
env_dim	3	4	2.084631547128705	43226490.833474286	6
move_cost	0.000125	5	2.4827016486432276	139011847.69775987	6
lifespan	1000000	6	3.268881129312085	116805191.49981976	5
speed	1	7	2.827689358689157	64728860.50055279	3
run	0	8	2.7731561318935043	52591271.50041331	4
extinction_state	1	9	1.820581432346513	48614830.00036229	4
competition	0	10	2.079703019214443	34426610.500170276	4
		11	2.5054559882048193	42871770.50069852	6
		12	2.730898234825271	84530625.89921567	4
		13	2.973578871914131	147285427.99729934	5
		14	2.9177111228720296	144230096.8317482	2
		15	3.0571558757426884	45996782.00013002	3
		16	3.1194985408835105	129205302.99883519	6
		17	2.9743807444170005	47889385.25062634	2
		18	2.652948158027862	30853754.300465077	4
		19	2.427520731836116	30718073.000460397	5
		20	1.7839667577921756	47947653.87544049	4
		21	1.7541058213678855	71711195.8340372	8
		22	2.3317400467591876	94208187.49978547	3
		23	2.6970203005345827	77323881.50057921	8
		24	2.0531237142017327	27168818.167148262	4
		25	2.5467695848070226	41220774.75072485	3
		26	2.454808343186858	46530229.50058041	4
		27	2.475880464012511	120795105.21292838	6
		28	2.7968214656412833	82790804.49980463	7
		29	2.670972063460102	64194700.25053011	7
		30	2.9234877558478147	68761127.16559988	4
		31	3.512913362445187	78433408.75066158	3
		32	3.4760473356061974	121446963.49981117	4
		33	3.2172575010535227	64391206.25106744	2
		34	3.104135894184764	105085284.99924605	4
		35	3.0515176971315325	16469385.000347791	4
		36	2.735935738702404	50737472.83407033	4
		37	2.7500605914416565	33082022.100585926	3
		38	2.818626547342942	101516084.09829384	5
		39	2.6019876407270837	105636059.09896235	5
		40	2.93220461581632	63158679.50089605	5
		41	2.3510191973624814	60223752.500657536	2
		42	2.3294014662862814	86198791.24754761	6
		43	2.900852416812218	24820135.75003746	4
		44	1.9480139507628096	181037642.49939075	4
		45	2.1507341701287817	25771488.5003382	3
		46	2.228268835333364	140238095.69817823	4
		47	2.626353469854677	37173341.50052846	5
		48	2.5348436723194627	75391557.16764928	6
		49	2.6501106714454594	75840108.5008011	3
		50	2.285219251202942	120917748.99920334	5
		51	2.4301793121726414	165206726.50110283	6
		52	2.1373572004616155	26786480.33354829	1
		53	1.9576905157441253	53074743.10068131	6
		54	1.4335003189369868	122344363.50002217	5
		55	1.324452364218621	25297760.000437446	4
		56	1.4828992207784149	43841133.000533216	4
		57	1.9795665720995879	90635472.70042196	4
		58	2.1480508466744017	64439967.750377335	5
		59	1.8662781292815183	37761310.66729449	4
		60	2.051051278947822	64103248.75076074	6
		61	1.819381248340079	33301980.667050377	4
		62	1.569067763402422	43928085.00058374	6
		63	1.41801041655016	47581272.833903074	6
		64	1.869188274124412	92181489.16753608	3
		65	2.084914792321273	93522063.83412497	6
		66	2.197634330622639	41774049.3575591	3
		67	1.9580323433985503	92035330.24957433	7
		68	1.8080277098636668	78745731.35683526	4
		69	1.8798162635065812	72401431.12543455	7
		70	1.4237513633894052	52663406.50066982	8
		71	1.9920840671461293	87726018.75060314	4
		72	2.4722241469951887	18789981.7503769	4
		73	2.205868844673044	63506458.75067429	4
		74	2.148874268017049	31039018.16701448	4
		75	2.172271205903248	71385455.83420283	3
		76	1.915763105383751	45112415.70037132	3
		77	2.0773582831166104	30863013.900498457	5
		78	2.1681115568532503	37410172.83376136	5
		79	2.574236129837539	52459140.643427685	3
		80	3.006652338751167	63566651.83397043	7
		81	2.1742866877069664	21370338.21452113	3
		82	2.293948284006478	82262869.00049585	7
		83	2.6950869086429647	57119963.500795245	4
		84	1.8999958517539042	53093481.1672771	2
		85	1.5673034830452928	45370129.5004535	6
		86	1.8866656687404784	45138374.50063783	4
		87	1.7656698277474199	21897350.66668036	5
		88	1.6454836734850666	29731484.500335693	6
		89	1.5369388966906654	85175976.90093586	3
		90	1.8157352116976901	32367038.750595707	5
		91	1.819352691660501	90901693.6672771	4
		92	2.2524368309779232	45403088.357676156	6
		93	2.1724290228802903	116814341.16606541	7
		94	2.5199155744268658	74309344.50000356	3
		95	2.237461790505862	28760371.5003932	3
		96	2.25337268561531	99102894.16726862	5
		97	2.35843113812671	55128943.66721031	6
		98	2.137108530541159	59960054.83400404	6
		99	1.899474845105749	32358025.357414838	3
		100	1.6499980622028185	29411945.250312045	7
		101	1.5650653952612865	59551415.30050836	4
		102	1.3390624771472581	27029944.25035893	5
		103	1.8345221908408789	43586088.16685525	4
		104	1.84552404723323	83054738.50027372	3
		105	1.8643030450187752	58392935.70098792	7
		106	1.655927311041816	40785039.00049501	5
		107	1.8777709701834042	43263325.214987256	6
		108	1.920893127726313	59556764.75054364	7
		109	2.2390670501430896	30141569.10038764	4
		110	1.3927036193803861	28834673.100181125	5
		111	2.3773740503195593	91474041.90072891	5
		112	2.3718537699309303	95222849.62452084	5
		113	2.219652467722802	57552024.16724173	8
		114	1.8924212121364405	29752145.0002795	6
		115	2.1410440605154606	40655860.50061999	8
		116	1.8470529821669093	34291042.0004259	6
		117	2.1127355048066105	43331886.167002946	6
		118	1.8250050743981716	42783819.833844736	6
		119	1.7049326895282166	60584315.78643576	3
		120	2.329975689099382	51068832.00034677	7
		121	2.195389516892903	74363318.00086299	4
		122	2.556554343631979	93060760.50096072	4
		123	2.282693212842356	79399222.50069039	1
		124	2.5395250458409	94276725.50138745	6
		125	2.3584256135792185	116246442.7849499	2
		126	2.6532632290696236	60756720.83420023	7
		127	2.5895159761055258	21592481.500101913	3
		128	2.187502987400646	45722958.70085357	3
		129	2.0104668795360743	19597561.500342462	5
		130	2.1041798231844053	56226429.21478804	4
		131	2.253908622880046	60221887.90062778	7
		132	1.9792482733861188	37360207.30075216	5
		133	2.185784573276899	59240790.500424564	5
		134	2.226412952180005	46487805.35773144	4
		135	2.3210222123612345	84073257.70050278	7
		136	2.444777407841868	50196539.21478151	5
		137	2.2529668324969565	70917117.00083923	7
		138	2.4793244606646025	49021532.83370031	4
		139	3.5415905198033166	108781620.25010161	3
		140	3.425264678105858	95157937.50116923	4
		141	3.5340922884316015	71257263.90061247	2
		142	3.0442428201045124	128462936.49934703	5
		143	3.3132936652812055	75709364.92813511	6
		144	3.269335880352744	81659692.50051923	7
		145	2.0652204143734507	49121381.33376532	3
		146	2.296951947822329	87963102.87542357	6
		147	1.7613777444971703	69591443.75070363	8
		148	1.788364478854651	69282077.0005624	4
		149	1.8221035338453433	72203132.72228268	4
		150	2.133615144303591	149773194.83189258	9
		151	1.8726797638006407	100713832.50091314	3
		152	1.4866543975075572	13215784.499967773	4
		153	1.6068247606988293	29732068.833854258	5
		154	2.198123510846829	43901122.50012183	3
		155	2.12436736919466	40632993.00046085	4
		156	2.388401942927345	70570926.16722679	4
		157	1.7309760891144919	14147115.000173623	3
		158	1.5327826886810718	69401782.83264247	6
		159	2.1373518812273335	31789634.833439615	3
		160	2.3301725434060048	72240606.92861466	3
		161	2.704863899695608	32396798.30020281	7
		162	2.6706874848691937	46659817.000548325	5
		163	2.9955704874871074	194840639.74613577	4
		164	3.803238245203879	187326390.49499005	4
		165	3.8129395021988253	66095895.16648114	2
		166	3.728338366126084	134740791.74948186	3
		167	3.418886366396844	118533332.24909748	4
		168	3.8185230698007757	70018349.50067264	4
		169	4.24067761274531	94327222.50132231	2
		170	3.051327464130167	112133282.83264118	1
		171	2.957859676946012	207004525.82899472	3
		172	3.310760612747554	80405659.75015315	6
		173	2.6600176426578153	229184975.49516252	4
		174	2.3589190310920967	17900427.1668938	4
		175	2.5177187263111254	62536476.300842226	3
		176	3.0456148636020575	112055567.50133795	5
		177	2.1843115057883518	69934293.83429176	1
		178	1.9796225641012217	114133427.99919087	6
		179	2.2297715976565575	61342072.70075641	2
		180	2.031581045008944	49301464.749903046	5
		181	1.628200541229187	50904879.70049974	4
		182	1.399675610158106	31532061.250328463	5
		183	1.2391724345440938	18969749.250247367	4
		184	1.3580661340573033	38172679.10045189	4
		185	1.813851914496274	54187039.167328864	5
		186	2.2158425552940804	58881842.83431732	6
		187	1.5379821409015546	29564003.50033415	3
		188	1.633310801414929	32112354.500242718	5
		189	1.4044711696904721	44912570.30050175	7
		190	1.255758573566476	43038297.70030312	5
		191	1.7469602960120483	72475491.25090158	5
		192	1.7435182054109954	64295169.6422311	4
		193	1.8610924767906298	24565969.500167828	7
		194	2.3679584017884343	73016811.00096108	4
		195	1.823982368604376	58686979.29937879	6
		196	2.328728463243432	67529053.21444291	5
		197	2.519397410511768	103999271.50078222	7
		198	2.037664349984245	69599387.50086795	1
		199	1.8660555926342226	94732178.33402246	4
		200	1.8002524012087524	70666504.83429918	6
		201	1.932267862959706	29167645.500395082	3
		202	2.0501157962799432	102393667.2987377	5
		203	2.9384683195241172	100199257.00061917	5
		204	3.0535628440216787	55407179.00077915	2
		205	2.8894831373944623	106976726.16730739	6
		206	2.1987807527765217	36003300.16722446	3
		207	1.5176841950140054	25225828.00040251	6
		208	1.6697770296839125	36067124.50066581	6
		209	1.2426262753492583	53513473.87557846	2
		210	1.6038495239105206	43674856.0004101	8
		211	2.197700474149003	80013973.33272532	6
		212	2.6051409724278245	61267844.50085713	6
		213	1.8179396822856801	66333804.21476387	4
		214	2.2633679323191402	32934678.50044912	7
		215	1.9650542815716014	70948088.83408947	4
		216	2.038344712974541	33908774.10054001	3
		217	2.054045482549797	53599164.50021989	5
		218	2.079866819216906	65334700.000670604	8
		219	2.060712141748161	70259606.00039089	6
		220	1.7842885081029114	40538718.00059994	8
		221	1.8579990765378551	79642086.9000153	6
		222	2.2609917615091666	56618933.00089416	5
		223	1.9369266624423667	24535562.500325046	4
		224	1.9262516661722278	45562085.33367678	4
		225	2.860488388157026	125853801.50071555	6
		226	3.52122603957268	0	1
					0
