# Supplementary material for: The evolutionary maintenance of Lévy flight foraging
Source: PLoS Comput Biol. 2022 Jan 18;18(1):e1009490. doi: 10.1371/journal.pcbi.1009490 (PMC8797186; doi:10.1371/journal.pcbi.1009490)
Supplement: S1 Data — (ZIP) [file pcbi.1009490.s005.zip › S1_Data/evolutionary_data/POP10_1000K/10_05_10_0_0000125_1_1000000_run4]

last_generation	26	0	1.0197379113391893	10931241.99988142	10	extinction	extinction
size_old_pop	0	1	2.087035432589517	5612090.999940807	2
standing_var	0.5	2	2.0689943793612118	2870609.249994501	4
start_exp	1.0	3	2.0191519835412364	5266816.999937057	4
env_dim	0	4	1.8718950359534308	6521790.833272378	6
move_cost	0.000125	5	2.065790457201176	8205044.499947677	3
lifespan	1000000	6	1.5928834920779589	3741841.4999386254	2
speed	1	7	1.4418670169337777	489362.00000536465	4
run	4	8	1.4551989907947172	2237696.5000043535	2
extinction_state	1	9	1.7953593899469535	4123943.6999807893	1
competition	0	10	2.063711720997362	978951.1666683037	5
		11	2.548525012948526	6884457.999913152	3
		12	2.1103166063451875	8859334.999895105	4
		13	2.177746494412362	8697496.166545695	6
		14	2.1538276563264565	8402708.899940556	3
		15	2.099787482037706	1940518.0000028089	5
		16	2.009359947003598	6281844.499928301	2
		17	2.46149673373978	1548260.4999434918	2
		18	2.7254796694820156	6438112.249941246	2
		19	3.0487239281714595	8464209.999877863	4
		20	3.078513064416381	3263504.499939723	2
		21	2.329499685626738	6522317.499937347	2
		22	2.5017764566777525	13061226.499953156	3
		23	3.239571335063418	860342.9999928958	3
		24	2.6527929424577055	4654861.499964419	2
		25	1.2815432088522893	339531.5000030591	3
		26	-0.10371645650638488	0	1
					0
