# Supplementary material for: The evolutionary maintenance of Lévy flight foraging
Source: PLoS Comput Biol. 2022 Jan 18;18(1):e1009490. doi: 10.1371/journal.pcbi.1009490 (PMC8797186; doi:10.1371/journal.pcbi.1009490)
Supplement: S1 Data — (ZIP) [file pcbi.1009490.s005.zip › S1_Data/evolutionary_data/POP10_1000K/10_025_50_2_0000125_1_1000000_run17]

last_generation	13	0	5.032612072980019	62585178.166311175	10	extinction	extinction
size_old_pop	0	1	5.473272560276686	127498364.99882205	3
standing_var	0.25	2	5.3336895520499095	18657571.500714786	2
start_exp	5.0	3	5.313715670709959	159609447.49746588	2
env_dim	2	4	5.466674248928154	87163827.50007023	4
move_cost	0.000125	5	5.643146634230369	238804723.49396583	2
lifespan	1000000	6	5.364528329714981	62327042.90046457	1
speed	1	7	5.130081890343209	78811604.09996516	5
run	17	8	5.327100744104617	78307677.50088425	5
extinction_state	1	9	5.246025283030815	24943142.50051548	3
competition	0	10	5.6795843945718065	129920881.9995356	1
		11	5.818352816784953	105898783.0010477	2
		12	6.226025238305242	76737937.99889527	2
		13	6.072584029267933	0	2
					0
