# Supplementary material for: The evolutionary maintenance of Lévy flight foraging
Source: PLoS Comput Biol. 2022 Jan 18;18(1):e1009490. doi: 10.1371/journal.pcbi.1009490 (PMC8797186; doi:10.1371/journal.pcbi.1009490)
Supplement: S1 Data — (ZIP) [file pcbi.1009490.s005.zip › S1_Data/evolutionary_data/POP10_1000K/10_025_10_3_00_1_1000000_run7]

last_generation	500	0	0.965430164427002	48445319.2	10	6.460225594018289	75581669.0
size_old_pop	5	1	0.9315039862283676	54753530.6	10	6.307815631275721	94429490.0
standing_var	0.25	2	1.161932527603486	67382701.4	10	6.190569213718324	213939309.0
start_exp	1.0	3	1.3769704205846267	46018014.3	10	6.886857201609363	244469193.0
env_dim	3	4	1.5032453855495065	58435279.3	10	6.501208338227723	589087435.0
move_cost	0.0	5	1.6525130808373008	92577064.4	10
lifespan	1000000	6	1.9082321229716226	69648822.3	10
speed	1	7	2.099875895227455	77400830.22222222	10
run	7	8	1.8924752498491137	104726270.44444445	9
extinction_state	0	9	2.1363400517957816	112180781.55555555	9
competition	0	10	2.2427949954041013	82372545.8888889	9
		11	2.282442211890892	53256875.5	9
		12	2.1482691965173393	75685426.33333333	10
		13	2.0248956632658612	65667108.666666664	9
		14	1.8667047483994121	57423289.4	9
		15	2.0641625616760777	79376697.77777778	10
		16	1.719983538214199	62545767.2	9
		17	1.7472416422922976	84846926.1	10
		18	1.922406249539995	88247654.44444445	10
		19	1.8590812540072197	60322161.2	9
		20	1.7914728989001645	72299742.7	10
		21	1.6874252938486929	113704055.9	10
		22	1.950643578424733	94191873.3	10
		23	2.031965193792804	96127599.4	10
		24	2.1613674616154053	47237628.222222224	10
		25	2.1238983737501838	115451865.2	9
		26	2.1404451218932867	67335968.6	10
		27	2.2356507342002887	88627811.55555555	10
		28	2.4536769535250835	102509882.77777778	9
		29	2.495552983781227	41926405.0	9
		30	2.3449302125197806	79074368.6	7
		31	2.2823567022623017	93203564.7	10
		32	2.2177760575324976	64596098.777777776	10
		33	1.960712361264952	62268593.9	9
		34	1.867296401815103	114035555.3	10
		35	1.8820928425256884	63033880.6	10
		36	1.921735725950235	76913707.0	10
		37	2.0221420328455086	85973823.2	10
		38	2.1161411695629853	111314939.3	10
		39	2.2949685685467287	97967785.1111111	10
		40	2.25897235619363	49796510.0	9
		41	1.9316000564277709	72111473.2	10
		42	1.9740980767063216	72700661.2	10
		43	2.100540651895809	82363670.4	10
		44	2.301851011455914	107068450.2	10
		45	2.340398869377896	88202956.6	10
		46	2.257181981054045	71883628.1111111	10
		47	2.145706762765439	116897841.1	9
		48	2.204618969674145	80248681.7	10
		49	2.3073856715806826	96428717.8888889	10
		50	2.281339921702112	92447233.55555555	9
		51	2.173793002777352	72942989.22222222	9
		52	1.8475612724591053	71657668.0	9
		53	1.6615206403498253	105096714.7	10
		54	1.6739890385553984	118103001.8	10
		55	1.8504454521364564	62651923.4	10
		56	1.795540169412482	86290988.7	10
		57	1.8326222345571583	78078616.8	10
		58	2.1686681185917207	49527112.6	10
		59	1.8013437563715649	63740334.6	10
		60	1.7300237277618211	64419184.3	10
		61	1.311801928144161	49886198.4	10
		62	1.291457639753127	75280464.3	10
		63	1.560597967327117	108669437.8	10
		64	1.8977336819344348	74222593.66666667	10
		65	1.8823306776266908	87558703.3	9
		66	2.2865465711822544	65689996.11111111	10
		67	2.1331862891280684	80736212.3	9
		68	2.2058812793979437	108692989.8888889	10
		69	2.4629511695383415	46239363.88888889	9
		70	2.5236060510323575	97854001.5	9
		71	2.7520919656722342	75777393.0	10
		72	2.640055393018264	94582548.8888889	9
		73	2.628431425212882	100588007.77777778	9
		74	2.9575337645971502	82286940.71428572	9
		75	2.952930394073287	78317830.0	7
		76	2.038769117032806	111416362.7	6
		77	1.9458250963591268	57899837.0	10
		78	1.8263447982854637	69618513.7	9
		79	1.839528817089993	89094019.1	10
		80	1.9091149537390883	74858879.5	10
		81	2.027107325518885	92691538.125	10
		82	2.0404659389141964	97977653.7	8
		83	2.066708468774351	103265137.0	10
		84	2.1778254769546352	87742135.1	10
		85	2.5191975287931476	105032755.8888889	10
		86	2.891867348606017	55502439.333333336	9
		87	2.9969802622386594	90021021.4	6
		88	2.7413900191485787	116318938.2	5
		89	2.9912171921234894	49637111.75	10
		90	2.043213819602482	79770261.9	4
		91	1.9289500960098056	77045349.1	10
		92	1.8751470226278908	71637735.3	10
		93	1.8772483721862687	99458140.6	10
		94	2.0030236678256066	102968908.0	10
		95	2.050114319269801	100691341.0	10
		96	1.8864963531701187	75871801.8	10
		97	1.8515244163287865	63987291.8	10
		98	1.8583022001060343	109373591.55555555	10
		99	1.9098246944138129	78276255.9	9
		100	1.7627561641236908	74149800.9	10
		101	1.9666952797474735	89825565.77777778	10
		102	2.0469755125711844	65530784.2	9
		103	1.8516139360476074	96114933.3	10
		104	1.797662585440143	85262489.9	10
		105	1.7535961870284218	99289909.6	10
		106	1.8848986186966799	103620537.4	10
		107	2.0108240034193083	154946044.5	10
		108	2.05432278151264	99956217.9	10
		109	2.130906599244539	115578026.0	10
		110	2.3454145295080964	82332319.66666667	10
		111	2.275721273104929	101265294.625	9
		112	1.9945204341523812	94626765.2	8
		113	1.960054722478968	60846652.5	10
		114	1.8799130390474315	86351195.8	10
		115	1.874066383279181	75075833.3	10
		116	1.785421827019698	72143488.1111111	10
		117	1.8914238906480427	112362577.5	9
		118	2.033631138028899	96863743.9	10
		119	2.1390469266632905	72958007.9	10
		120	2.1376038142855167	105318785.0	10
		121	2.274078015426357	70502716.0	10
		122	1.8461512533763418	118162598.0	10
		123	1.9444219371993268	76121377.8	10
		124	2.045202473321232	105420724.9	10
		125	2.199033975337913	95247089.625	10
		126	2.0200545509648022	74738455.9	8
		127	1.9564580003764132	76288755.0	10
		128	1.7464053436593017	62055577.6	10
		129	1.6617410166436783	100778796.6	10
		130	1.6170010957788943	84005255.8	10
		131	1.9396587864723205	77777617.6	10
		132	1.7048904836910688	77956861.6	10
		133	1.6570293075949014	113210223.9	10
		134	1.9268577866602523	96230796.3	10
		135	2.0304749343563113	92631726.3	10
		136	1.9968993188772803	75556938.4	10
		137	2.000827658670164	83775433.5	10
		138	2.092832269823244	75335085.9	10
		139	1.9291225665274752	70202716.9	10
		140	1.9115595325951305	103466760.6	10
		141	1.9594011850616657	83111836.9	10
		142	1.9581794973685533	114208741.8	10
		143	1.9319097361735955	112248437.8	10
		144	2.067062547139891	113123201.9	10
		145	2.1118225889747686	141729254.6	10
		146	2.410957838299994	99532533.7	10
		147	2.3342746115740236	82574291.1	10
		148	2.2587841008653404	41177655.2	10
		149	2.0910159339103456	102509028.3	10
		150	2.2656175910115217	112360158.22222222	10
		151	2.505016570741418	97779776.33333333	9
		152	2.3400582298865014	57978207.222222224	9
		153	2.1961124326338632	87524777.7	9
		154	2.181087279453529	77377638.5	10
		155	2.1548409006767817	84755528.22222222	10
		156	2.256985675594236	80673252.0	9
		157	2.3476946951253383	111173148.1	10
		158	2.6727052390013	114808454.3	10
		159	2.9076287293511798	117110912.0	10
		160	2.9364056857417498	82112118.83333333	9
		161	2.4529049801024794	69693234.66666667	6
		162	2.388018920091043	108957935.0	9
		163	2.4463464034289975	64991488.25	10
		164	2.247453509969035	71517711.0	8
		165	2.5714495271798046	85511632.0	10
		166	2.6468552919468356	60827612.666666664	7
		167	2.5193336048189616	109115205.55555555	9
		168	2.5174414198570867	129954785.55555555	9
		169	2.4107451243620717	133427054.3	9
		170	2.469241193058489	111392846.44444445	10
		171	2.4888119974675	145559074.42857143	9
		172	2.156053978709399	69658023.8	7
		173	2.2238100577460345	59419968.666666664	10
		174	2.153823710732367	141075815.2	9
		175	2.059018370747866	90284823.1	10
		176	2.0244974093306336	62217718.666666664	10
		177	1.9433187301503723	82212388.5	9
		178	1.797894624622651	96369933.7	10
		179	2.217066332757928	58824575.3	10
		180	2.550566460003219	110343819.22222222	10
		181	2.4750134712382055	136265984.4	9
		182	2.257867658490448	157364343.5	10
		183	2.149669955745471	85497437.6	10
		184	2.2416749123126936	84139370.6	10
		185	2.1893977181494746	97535076.1	10
		186	2.2974169993677345	99381035.3	10
		187	2.674652985156951	118152059.77777778	10
		188	2.838500146174501	51003043.571428575	9
		189	2.7592997382759883	39212897.0	7
		190	2.380419129909222	77900182.22222222	8
		191	2.3544761998985395	117735263.8888889	9
		192	2.442064403983772	64793767.1	9
		193	2.581827452262795	96585245.71428572	10
		194	2.407324763456017	72441986.4	7
		195	2.3141465599678326	129417867.3	10
		196	2.4162317354277127	79848347.77777778	10
		197	2.1956251579643893	58788155.5	9
		198	2.309419890251681	55695449.88888889	10
		199	2.4278065086503497	40107759.88888889	9
		200	1.652085538771886	73941889.0	9
		201	1.745655618594484	100936271.9	10
		202	1.885426141754733	104604348.6	10
		203	1.8725208632582553	83402093.7	10
		204	1.9160207789839254	79500818.2	10
		205	1.8361689835658264	106730209.2	10
		206	2.355727041901971	89546606.2	10
		207	2.234111497361278	61749730.5	10
		208	2.0298154888374684	50079446.333333336	8
		209	1.8842892842318577	85965813.4	9
		210	1.8792347728336392	65763293.333333336	10
		211	1.5826532788662813	93079407.0	9
		212	1.7194321357913587	91770521.5	10
		213	1.7258205901981605	94802825.5	10
		214	1.931622049263702	69437864.2	10
		215	1.8450888170514095	80330748.0	10
		216	1.5658661513143215	53072267.6	9
		217	1.6409267631921565	86964547.8	10
		218	1.7014737741679142	81534658.8	10
		219	1.6079738883829973	113179437.8	10
		220	1.9593830928696658	94369344.8	10
		221	1.9056243415199128	104863420.2	10
		222	2.1610989048221425	91498573.66666667	10
		223	1.9748530305073178	114438813.66666667	9
		224	2.186836861487026	96102149.1	9
		225	2.2084808426172926	86695922.6	10
		226	2.0070053954165643	95460869.7	10
		227	1.9724958600379778	87787466.4	10
		228	1.8159303737164385	74151023.2	10
		229	1.7694402306102581	110231643.1	10
		230	1.9399432540914954	106479673.8	10
		231	1.7827258870147387	83216493.6	10
		232	2.095432282025691	103230446.2	10
		233	2.218660799716079	63372699.0	10
		234	2.091217762569125	82637922.6	9
		235	2.0571547366958716	70973835.9	10
		236	2.123514467260011	105878016.66666667	10
		237	1.981122699657578	62308987.7	9
		238	1.9638125368021324	101948513.66666667	10
		239	2.333935419372803	107357956.44444445	9
		240	2.4260679237040197	127639492.9	9
		241	2.681505519895255	44806137.88888889	10
		242	2.3783220540393915	110580442.8888889	9
		243	2.2993980877754385	59977294.7	9
		244	2.3429127405392456	86280651.1111111	10
		245	2.4072482851978827	114655068.33333333	9
		246	2.196935752232754	158756223.8	9
		247	2.321450736145926	105018232.4	10
		248	2.255685937875957	53472526.4	10
		249	2.308822585276004	117205026.66666667	10
		250	2.4765847258125406	50608095.11111111	9
		251	2.3681365601861537	91090408.7	9
		252	2.491357639770367	103209107.44444445	10
		253	2.503022496630423	77257351.44444445	9
		254	2.413911855253883	90250175.8888889	9
		255	2.647008950534044	112155678.4	9
		256	2.990113487797831	95133210.875	10
		257	2.9562383902463267	42019100.666666664	8
		258	1.8036643913838468	72445242.4	6
		259	1.8281674103276924	80643935.2	10
		260	1.8260794449406847	104641056.1	10
		261	1.9028590835438446	78126697.1	10
		262	2.0259282448274782	97514885.6	10
		263	2.171504741742218	81207478.9	10
		264	2.181703981372874	113045478.4	10
		265	2.043944869986289	96827804.4	10
		266	1.970244598557547	88027815.7	10
		267	2.0274052908407736	81890590.4	10
		268	1.9496498213231692	86448355.7	10
		269	1.8206443544738338	114882173.33333333	10
		270	1.8869630168495326	78212050.7	9
		271	2.241971061977464	110520614.2	10
		272	2.0145973587452057	65054804.6	10
		273	2.0886705097152776	91767973.33333333	10
		274	1.845731033601177	84552004.0	9
		275	1.9861170843144962	107566753.77777778	10
		276	1.9029352622120341	66765930.25	9
		277	2.09488362051363	74988672.66666667	8
		278	2.1792643060566474	87477063.1	9
		279	2.399162215251079	76386321.44444445	10
		280	2.3065962695911084	66669344.0	9
		281	2.026729655827257	79521333.5	8
		282	1.952453574398919	82392728.4	10
		283	1.8582127667480612	77959438.0	10
		284	1.942840247303159	101207781.6	10
		285	1.9322147556002605	97706726.9	10
		286	1.8591610094149391	73333733.3	10
		287	1.8419951943173885	57565794.8	10
		288	1.9495051901965919	77078861.1	10
		289	1.969356691758551	82696240.5	10
		290	1.9167362822485927	56423249.44444445	10
		291	1.7735629296951778	59935169.2	9
		292	1.8454457273423592	71618478.6	10
		293	2.3308644681590454	98515953.1	10
		294	2.2279428342766985	118819513.33333333	10
		295	2.293803378807771	86675198.66666667	9
		296	2.1274246977284315	85031571.0	9
		297	2.0501075513023244	82697179.8	10
		298	1.927548569826509	74247445.1	10
		299	1.9511647851129563	65698295.7	10
		300	1.7810491923257217	90190602.2	10
		301	1.9184157834589393	82052785.0	10
		302	1.93988409084138	93439675.1	10
		303	2.13934617142101	75893651.66666667	10
		304	2.1002967458916566	73887779.6	9
		305	2.2036670857036498	66168251.8	10
		306	2.0128475271446105	96178153.6	10
		307	2.0193219895054124	68485758.5	10
		308	1.9203137156730807	81177142.6	10
		309	1.7544221794041763	76290274.0	10
		310	1.8079162321783637	60480976.11111111	10
		311	1.2514178447630653	48747414.3	9
		312	1.426368270981786	56047483.5	10
		313	1.4635721245559334	61225309.7	10
		314	1.4800377667845153	92712185.9	10
		315	1.5098829972240901	53090263.6	10
		316	1.4778015300025917	85929089.0	10
		317	1.4317503939644776	59846652.6	10
		318	1.4801797861801687	81357062.1	10
		319	1.5612900689895892	72034277.2	10
		320	1.872980048653759	78891660.77777778	10
		321	2.054498718523915	66224821.11111111	9
		322	2.0395633504019584	70925431.6	9
		323	2.022606174965758	82049939.0	10
		324	2.0859781167630063	59974567.5	10
		325	2.0699507129825534	72411690.6	10
		326	2.0153430276681634	88360546.9	10
		327	1.6965620284976193	77413391.5	10
		328	1.7086057010150508	94686150.5	10
		329	1.8680170859355119	75997061.0	10
		330	1.6548181831101716	94520889.4	10
		331	1.696913093680407	64834345.7	10
		332	2.0488030727116398	112914143.3	10
		333	2.0659333691740085	89002616.44444445	10
		334	2.0821043051248083	94062506.8	9
		335	2.197219351511569	82518684.2	10
		336	2.408846327215519	84283577.3	10
		337	2.2775446556250283	86238726.55555555	10
		338	2.4689122982490104	93146939.1	9
		339	2.396344419883838	92963674.1111111	10
		340	2.1924606691592285	92141368.7	9
		341	2.29422350732523	87407131.44444445	10
		342	2.1501954443991815	103517539.44444445	9
		343	1.4774428470677212	67912744.9	9
		344	1.4450042090915651	79861812.0	10
		345	1.2594711322156056	57665385.6	10
		346	1.6631535939476485	62192478.222222224	10
		347	1.4797982766256408	57967842.8	9
		348	1.4811393399894426	84166510.3	10
		349	1.4475296002472278	74338461.7	10
		350	1.5938728634892434	68446830.5	10
		351	1.6279147468069695	71852148.3	10
		352	1.6938311056193178	74206605.2	10
		353	1.913346679433245	75714776.5	10
		354	1.6223788301719455	100798346.4	10
		355	1.733860535390593	100542819.5	10
		356	1.5500242999507527	75934368.1	10
		357	1.9843319142879945	112706890.6	10
		358	1.9876680650854464	84787308.4	10
		359	2.302217347859092	82980865.6	10
		360	2.288744651490939	95975415.1	10
		361	2.226052762201119	81439082.7	10
		362	2.13105029585492	112567687.1	10
		363	2.117402598666314	95027821.1	10
		364	2.1850152318671263	110655283.5	10
		365	2.4122755893850845	98022538.0	10
		366	2.4691729516513057	130197602.33333333	8
		367	2.334658887678871	67447641.7	9
		368	2.397549586913933	78700019.55555555	10
		369	2.4220252273182807	63119214.2	9
		370	2.0425523792962363	90756044.6	10
		371	1.762999059651617	70638953.7	10
		372	1.8011269145061366	92334998.1	10
		373	1.8328793018026321	110164428.2	10
		374	1.9849006733705554	53933917.3	10
		375	1.996163629667895	110543244.9	10
		376	1.8570348989757441	65933451.333333336	10
		377	1.6586499270757606	53194789.8	9
		378	1.678406211439475	68553480.4	10
		379	1.877522417457102	63484427.2	10
		380	1.5079904302696199	89491532.5	10
		381	1.6522697683836824	82727571.6	10
		382	1.6377331237781612	90585925.1	10
		383	1.6925596620851995	102652236.0	10
		384	1.944219275799157	56260664.7	10
		385	2.02669532526774	72403061.3	10
		386	1.8475631202556975	88935625.4	10
		387	1.8209499239929243	106929671.2	10
		388	1.8047754722830014	77707498.7	10
		389	1.6518769883831539	75649284.3	10
		390	2.0133703712007316	62027122.7	10
		391	1.9726161333918744	63547233.6	10
		392	1.8806105602975927	79519318.7	10
		393	1.6202731493098745	86361721.5	10
		394	1.607585093504749	53435227.6	10
		395	1.5330234479540719	78454210.3	10
		396	1.7539012307921857	98260423.8	10
		397	1.7731576622644822	63624220.5	10
		398	1.6977283278392072	79470293.6	10
		399	2.077973231377187	76175716.4	10
		400	1.9993002146066892	69546960.8	10
		401	2.1939005112445966	75266868.6	10
		402	2.112248492563453	111643224.1	10
		403	2.0353376658372637	69395736.6	10
		404	2.0904716964377776	67585122.7	10
		405	1.9669440524426343	120152586.8	10
		406	1.8099346198374495	105101134.1	10
		407	1.747062781480281	64166396.2	10
		408	1.6024278685715498	103278251.0	10
		409	1.883833726113042	83174240.6	10
		410	1.6730978660854336	87132300.0	10
		411	1.657373043733254	101553316.3	10
		412	1.6862529650189497	71145527.1	10
		413	1.7651943744636227	81561432.3	10
		414	1.6096523961749125	95540803.9	10
		415	2.1815410331365497	100429768.55555555	10
		416	2.404986630879303	80301334.9	9
		417	2.4616497974464013	61271628.428571425	10
		418	1.9883188352287153	108584734.8	7
		419	2.7736823523911562	124779304.33333333	10
		420	3.3112887641820334	131810926.0	6
		421	2.978918111622642	150011189.42857143	6
		422	2.65139077590318	84389965.77777778	7
		423	2.7715200684713444	126902977.16666667	9
		424	1.9566013211839384	76590822.7	6
		425	2.049828672931481	108055975.3	10
		426	2.043911266243799	100653194.0	10
		427	2.1283533579629967	87621049.1	10
		428	2.355111408959009	75503194.77777778	10
		429	2.1352066069286937	55633442.9	9
		430	1.9139931551654528	120707525.6	10
		431	1.9618621193071664	83919712.2	10
		432	2.0931124499848632	89097171.6	10
		433	2.1312699115751093	92197628.6	10
		434	2.0752597073531183	72842326.0	10
		435	2.094048498917331	73681721.6	10
		436	2.04070806088949	110896169.66666667	10
		437	2.176425444261998	78356759.5	9
		438	2.3435104853977857	117964482.3	10
		439	2.1695159197172877	66318167.0	10
		440	2.1473846588567858	88318844.8888889	10
		441	1.908285787003999	76235482.7	9
		442	2.0428750394456308	108924027.8	10
		443	1.8127496202391247	68958466.4	10
		444	1.8589972140106117	97461899.0	10
		445	2.049138304432357	73585405.2	10
		446	2.0276675061104594	77149857.3	10
		447	2.0639746093117597	92996328.2	10
		448	1.8559124594778076	65799663.4	10
		449	1.7977695965772056	85175105.7	10
		450	1.9602744591600438	57379381.222222224	10
		451	1.5966370196485937	68097716.4	9
		452	1.7026072304075606	109954075.7	10
		453	1.9090468905257072	51666415.3	10
		454	1.736706179318465	100094998.3	10
		455	1.8259385693517867	90893468.3	10
		456	1.834173119984042	87268301.7	10
		457	1.7796266979077804	100492247.9	10
		458	2.0894812814572026	37905919.5	10
		459	2.1429145858169023	109408082.4	10
		460	2.234182983987439	80255988.8888889	10
		461	2.035001645931138	74360054.2	9
		462	2.0433587089017395	108583553.0	10
		463	2.12902484495095	109602405.1	10
		464	2.0846125167808367	142857939.8	10
		465	2.095075493979913	102557596.6	10
		466	1.9826390478646054	85317508.1	10
		467	2.0966853769044302	68685137.7	10
		468	2.4731759833532356	51212437.333333336	10
		469	2.9947752949381807	139710890.4	9
		470	2.868223098556879	89872699.14285715	5
		471	2.1020342819957256	103940499.8	7
		472	2.1569634401241107	168981627.7	10
		473	2.973230385497217	108418474.75	10
		474	3.4202739044970825	155193475.2857143	8
		475	3.6794491388784833	106207441.33333333	7
		476	3.706759359644289	75032309.4	3
		477	3.7910962209826153	120606300.6	5
		478	4.181540886495729	141600681.0	5
		479	4.877035584331982	261905528.5	2
		480	4.81893891802112	97815963.66666667	6
		481	4.847843778905149	143473763.6	6
		482	4.587499304067517	208453929.6	5
		483	4.862698500415585	114611226.4	5
		484	4.855096562143428	34838643.333333336	5
		485	5.374462358261374	227847118.83333334	3
		486	5.56064243021593	35714849.0	6
		487	5.799165248868853	279498286.5714286	3
		488	5.76270754606538	1766242.0	7
		489	6.373969967906923	88461937.6	1
		490	6.268206681994021	35985904.2	5
		491	6.5280684685222585	450323653.0	5
		492	6.432386778356121	182985024.66666666	2
		493	6.493641851880609	149004052.66666666	3
		494	6.439571232154227	176761258.0	3
		495	6.4649093699633395	54317285.333333336	5
		496	6.508352116739966	117149382.75	3
		497	6.724455581580138	238650343.0	8
		498	6.449708639207728	34748685.0	4
		499	6.464897682891518	243501419.2	3
		500	6.66376089838173		5
