# Supplementary material for: The evolutionary maintenance of Lévy flight foraging
Source: PLoS Comput Biol. 2022 Jan 18;18(1):e1009490. doi: 10.1371/journal.pcbi.1009490 (PMC8797186; doi:10.1371/journal.pcbi.1009490)
Supplement: S1 Data — (ZIP) [file pcbi.1009490.s005.zip › S1_Data/evolutionary_data/POP10_1000K/10_05_50_1_00_1_1000000_run7]

last_generation	500	0	5.240582020185704	49524933.7	10	-1.203457438632578	39905029.0
size_old_pop	10	1	4.963048023865567	60747710.1	10	-2.287433910324226	41515624.0
standing_var	0.5	2	5.216563503145046	32852744.1	10	-2.6201224282418143	46420361.0
start_exp	5.0	3	5.415531606298299	47150585.9	10	-2.803551385804776	50241454.0
env_dim	1	4	5.132194856748727	52922116.4	10	-3.262604264413514	50269558.0
move_cost	0.0	5	5.009303868399596	56203453.8	10	-3.2831474653136206	50569431.0
lifespan	1000000	6	5.185278703012097	55868066.6	10	-3.680366088354002	53838899.0
speed	1	7	5.115408490171569	42897217.0	10	-3.006793738078947	54314161.0
run	7	8	4.901243343526812	43174798.0	10	-1.7302916998409086	54427070.0
extinction_state	0	9	4.450155822935827	61384583.0	10	-1.5125043420597697	56695091.0
competition	0	10	4.271204908122276	56328650.1	10
		11	3.656142061144616	53457995.9	10
		12	3.6037720286834785	50826764.1	10
		13	3.145930541901282	42021338.3	10
		14	3.3173022724550743	54978588.0	10
		15	2.8216438989872854	51850091.7	10
		16	2.2320721261843386	54492649.1	10
		17	2.578795447889076	51907386.3	10
		18	2.072124914350785	52929387.9	10
		19	2.334001438828724	48956314.6	10
		20	2.781393591420554	51422574.5	10
		21	2.521024959855077	61631624.0	10
		22	2.777265718149801	47077436.1	10
		23	2.453964469924607	54123436.1	10
		24	2.647003560530885	50107623.7	10
		25	2.1922945871887145	55094480.6	10
		26	2.2565678110379723	48279489.8	10
		27	2.3851102271513778	52304720.0	10
		28	2.227474132843688	54191998.9	10
		29	1.91244980222934	56770786.5	10
		30	2.3326860335697335	60160599.8	10
		31	2.6377463850241374	54048601.4	10
		32	2.368867382566612	51004247.5	10
		33	2.2898062212356978	55031887.3	10
		34	2.7141897335282126	50579597.4	10
		35	3.097286704040369	60958331.6	10
		36	3.1580167217391693	63915011.6	10
		37	3.372729395814884	64875742.6	10
		38	3.6762726112630255	43028419.2	10
		39	3.301317901822775	54510038.5	10
		40	3.4205752370478777	56535422.5	10
		41	2.9250562658677715	40684911.2	10
		42	2.6526034684744544	57506611.2	10
		43	2.34376021750074	57577732.7	10
		44	3.153979300290709	52534141.3	10
		45	3.071090624383795	56812420.8	10
		46	2.8311078921681316	45529055.9	10
		47	2.8424603066150946	57151135.3	10
		48	3.0663823002778776	53182045.5	10
		49	2.847781369482378	51440494.6	10
		50	3.0419073478899805	63491479.3	10
		51	3.120280155723197	53179365.4	10
		52	3.157057060988055	50069625.8	10
		53	2.7463942793403446	55724896.8	10
		54	2.887305388243022	54527305.3	10
		55	3.1144264987946406	58600074.3	10
		56	3.230883127544344	47496051.1	10
		57	2.9832200510313727	65446108.9	10
		58	3.218984150069184	53970566.6	10
		59	2.9373463526893375	51314420.8	10
		60	3.2607961187355663	64282213.7	10
		61	2.7547739373367333	43168707.4	10
		62	2.3999440850936478	47810314.4	10
		63	2.6690363283736325	60557979.3	10
		64	2.76573347739635	62386203.3	10
		65	3.531542721270956	57199375.7	10
		66	3.479455943640437	64693581.3	10
		67	3.800728505098796	47170111.9	10
		68	2.9604986482712476	49159332.0	10
		69	3.12941393230182	48213218.3	10
		70	2.9728523337779675	60147918.0	10
		71	2.763487031915974	58392326.6	10
		72	2.8631022498005896	50036690.0	10
		73	2.960334877572325	50563580.1	10
		74	3.3860857973632372	55049632.2	10
		75	3.5029250312581746	54967667.3	10
		76	3.6880795405064086	48609233.4	10
		77	3.2696639365785485	60986179.8	10
		78	2.9904930036732504	56484212.2	10
		79	3.1177288683649933	61867912.2	10
		80	3.050189622239492	68919710.2	10
		81	4.426395933088364	50564315.1	10
		82	4.288987429183928	36533286.3	10
		83	3.4013109543749835	61244354.1	10
		84	3.7860766958329357	68692410.8	10
		85	3.7987609808099045	50453100.8	10
		86	3.821306304009326	49355858.4	10
		87	3.5110370611977735	63799331.6	10
		88	3.610681586269677	45293334.2	10
		89	3.4061649506080975	44528965.5	10
		90	3.0497457201004563	45490134.6	10
		91	2.4240417197989133	51079196.3	10
		92	2.5281048382806475	47612059.9	10
		93	1.419850851261513	53260855.1	10
		94	1.4630625445905197	44841950.8	10
		95	1.6095445535293886	54935346.7	10
		96	1.7362364878755223	42843283.6	10
		97	1.0135525314255385	59266857.7	10
		98	1.3061950792426213	47008912.8	10
		99	0.6702566846311743	56286834.5	10
		100	0.8775973083306023	52301329.6	10
		101	1.581149025042122	44762611.4	10
		102	2.257538087226744	59118086.5	10
		103	3.2733659235267383	52557051.2	10
		104	3.3267292369925925	58660051.2	10
		105	2.993543910051178	43370268.7	10
		106	2.7722907280738855	57483691.6	10
		107	2.8830128865811955	58765123.2	10
		108	3.1599765091431093	48707625.1	10
		109	3.076048505835312	52639343.9	10
		110	3.4837606216915398	45706382.9	10
		111	3.085274129917691	51984594.5	10
		112	4.1059485063155154	50532010.2	10
		113	3.8219638562650617	55451273.9	10
		114	3.6323658330559296	62408214.9	10
		115	3.0009447977511465	46059199.6	10
		116	2.886082953320537	59142532.3	10
		117	2.9235257688366407	51425255.0	10
		118	2.518828087126279	59982314.0	10
		119	2.481606719950625	43989634.8	10
		120	1.9672434306592652	46136839.3	10
		121	1.3642914030597568	52061112.0	10
		122	1.415040659472362	58144506.7	10
		123	1.558367251225023	56570474.2	10
		124	1.5605049974505323	56316223.1	10
		125	1.6470052941407303	58559160.4	10
		126	2.729722109141657	51827893.8	10
		127	2.219736415924995	56962792.0	10
		128	3.9046312317993093	50952292.5	10
		129	3.5685159040434393	51039790.5	10
		130	2.9373656237501753	54942918.5	10
		131	2.4001932737355856	74266670.0	10
		132	3.0703766852595664	59119463.1	10
		133	2.8919395731989903	36451478.8	10
		134	2.6209923331817606	56834802.3	10
		135	2.6445309177727667	47171122.9	10
		136	2.1584098023031344	50936478.5	10
		137	1.9300922638417102	53284960.6	10
		138	1.8874121164632527	53357800.6	10
		139	1.953568264830432	47974977.5	10
		140	1.77691847201394	56023727.3	10
		141	1.5665993635458666	53641106.5	10
		142	1.886148254101332	52881098.1	10
		143	2.4000934522948163	45230603.4	10
		144	1.6652927112881262	61128527.2	10
		145	1.4597191663965916	48063886.5	10
		146	1.6064888368314238	47861727.9	10
		147	1.8025589493430136	58923980.1	10
		148	1.9525579245879807	55005849.4	10
		149	1.462509305661533	48425541.7	10
		150	0.6597471067729127	55104040.2	10
		151	1.083656335945858	52179440.0	10
		152	1.8707863310623107	48760506.1	10
		153	2.0065681941468436	56174443.6	10
		154	2.190738390506204	54601853.7	10
		155	2.0769087451504142	46200630.4	10
		156	2.3076064463148396	54471931.9	10
		157	2.1020908883315643	50078571.7	10
		158	2.4097681175939583	63493458.6	10
		159	3.1640486922236377	51026961.7	10
		160	3.0509232694004957	50592716.7	10
		161	3.2189275154467984	37355073.8	10
		162	2.791602198943826	52376348.3	10
		163	2.9351809551179384	54406589.3	10
		164	3.0472146712276937	51829106.0	10
		165	3.2651606955819616	53730746.8	10
		166	3.464004038472799	58433088.1	10
		167	3.3428945125146456	63998954.6	10
		168	3.0787261819635257	48920302.5	10
		169	3.1780710601397484	55885187.0	10
		170	3.2423011697023454	47071484.0	10
		171	2.5344335907587863	56232836.5	10
		172	2.7671924598328976	53880131.7	10
		173	3.4218346520932754	45766241.0	10
		174	3.6480796597936305	51137075.6	10
		175	3.460745697525193	59293372.4	10
		176	3.6531671793030314	57604715.9	10
		177	3.0490453306153347	39957041.3	10
		178	2.874039917330925	58152435.8	10
		179	3.280773281125292	59817545.2	10
		180	2.828488916068166	54049424.8	10
		181	2.863972608565059	38784152.5	10
		182	2.016881787658148	57665442.7	10
		183	2.2248537243329407	47153610.2	10
		184	1.6216088764391923	53745016.0	10
		185	1.0545006607600615	53405445.4	10
		186	1.1842110632786234	50546231.6	10
		187	1.3450339472472348	54479452.7	10
		188	1.2152350981662952	56949116.2	10
		189	1.129751299542376	53009240.4	10
		190	1.3936434527563208	55989234.6	10
		191	1.7821283059674624	57638483.1	10
		192	1.6178275123235093	52673376.5	10
		193	1.2026426914086865	55357425.7	10
		194	1.3186671922440651	47987296.0	10
		195	1.2285142341293926	51263141.5	10
		196	1.117853320777822	52813579.7	10
		197	0.5046274256463046	48212921.7	10
		198	-0.0553032270636626	49555222.0	10
		199	-0.9254650453611448	55217552.4	10
		200	-0.6251502301751263	59118886.6	10
		201	0.1485744656977673	55817656.4	10
		202	1.774809003575227	46925295.8	10
		203	2.1732381582213045	49994401.6	10
		204	1.6493200411904332	44781267.1	10
		205	1.4691188860382858	51179815.9	10
		206	0.9986355595885847	54862698.8	10
		207	0.7351884178419468	59136264.5	10
		208	0.9332639818194448	51853478.8	10
		209	1.7256307153476904	48457820.7	10
		210	1.320509581933924	59175226.4	10
		211	2.5517048698334457	57926677.1	10
		212	2.6685914830533863	48457775.4	10
		213	2.4473862006560796	45307315.5	10
		214	2.2637647513017694	47909575.7	10
		215	2.303021840524491	43035971.8	10
		216	2.6533565487824724	55252895.1	10
		217	2.3035517707226356	46642114.5	10
		218	2.5112085323491957	45693967.5	10
		219	1.3665715037107808	57707556.4	10
		220	1.4225025595243064	51836835.2	10
		221	1.6085688814041632	55578456.8	10
		222	2.1391156871252712	48713159.1	10
		223	1.8793777588446665	53449090.5	10
		224	2.2603113651125946	49208346.4	10
		225	2.548856014246346	55297865.2	10
		226	2.5475622764579002	45373548.1	10
		227	2.4205531873569717	64651457.4	10
		228	2.870103188059272	64387044.2	10
		229	3.2622869933124434	47638249.6	10
		230	2.7554912259151445	57328496.9	10
		231	3.06590233015402	46305097.7	10
		232	2.589072004145189	55616874.8	10
		233	2.449113641995476	49630862.9	10
		234	2.0621531300194045	45336835.1	10
		235	2.153297781935759	54445119.7	10
		236	2.509639586308986	47600140.5	10
		237	1.8584118239529466	53132475.7	10
		238	2.1556800904966344	59212985.9	10
		239	2.076323050740531	50698280.4	10
		240	2.2226211559775058	46183435.3	10
		241	2.3554634947839674	53897156.1	10
		242	2.4514900725832307	48672439.8	10
		243	3.2620047313807334	46474605.1	10
		244	3.3925091671847496	52365166.0	10
		245	3.0828990283371467	46047485.5	10
		246	2.756309618194293	58618814.2	10
		247	2.701590783790487	58001139.0	10
		248	2.9709540205646796	49578148.9	10
		249	3.104437952106902	59745711.5	10
		250	3.5501655336062137	54752932.7	10
		251	3.532133943701144	39559434.1	10
		252	3.382531703058876	53279845.4	10
		253	3.273082456484635	38949444.9	10
		254	2.8157269078679192	55753062.1	10
		255	2.584364793871698	43713095.4	10
		256	2.0384236331633296	47280296.9	10
		257	2.020149752028953	51993247.9	10
		258	2.1984065718445978	54063559.5	10
		259	1.8787887499835771	48475661.2	10
		260	1.5532197623745565	51435174.8	10
		261	1.5606688145623429	43837086.0	10
		262	1.9262453689500387	47451045.1	10
		263	1.4448361699572527	51765133.8	10
		264	2.072687568132571	47738613.9	10
		265	1.6809738026552463	48650473.6	10
		266	1.4798485255316325	55378035.6	10
		267	1.9784795093728884	51120417.3	10
		268	2.0753799149863634	47978704.3	10
		269	2.283134703535765	44574710.8	10
		270	2.3818566818804503	62535980.9	10
		271	2.4837275137799586	64467332.1	10
		272	2.952001265185637	57447458.6	10
		273	3.0136989217910033	74191068.1	10
		274	3.406575031272213	45558196.3	10
		275	2.6913922016804173	43922549.8	10
		276	1.6477779814412248	56881727.6	10
		277	1.9586616544042443	47917768.0	10
		278	2.0618299850835404	54787825.0	10
		279	2.3298058683954244	61812958.9	10
		280	2.207484314889074	55298689.6	10
		281	2.1760584875561055	55332690.3	10
		282	2.048179036616105	51752136.4	10
		283	2.511878582779393	54592505.9	10
		284	2.4620577649760884	45253690.7	10
		285	1.9461804074662286	49277118.9	10
		286	1.8539610431026063	46635163.0	10
		287	1.3143580633522467	57334126.8	10
		288	1.3959491209290955	57855207.1	10
		289	1.8929729546977003	62476361.6	10
		290	2.402985817331314	55067499.3	10
		291	2.627887654507168	56192865.4	10
		292	2.7790732646792433	58803453.3	10
		293	3.033528995136163	59240314.7	10
		294	2.8394460931257317	51574304.4	10
		295	2.720804863738806	47210667.9	10
		296	2.2231490321459124	55928765.6	10
		297	2.4338640614815015	74343313.6	10
		298	2.815748218099756	41584381.5	10
		299	2.435195600068634	48545491.8	10
		300	2.427513991555541	54687500.5	10
		301	2.613915514959152	50734985.3	10
		302	2.382878252112279	60451525.3	10
		303	2.472697715837928	58047401.0	10
		304	2.463294310178381	61756528.8	10
		305	2.269173636574487	56638498.6	10
		306	2.662448268400765	60950538.2	10
		307	2.9254197130851622	54233860.8	10
		308	2.8810794392965695	57117038.5	10
		309	3.3045488297633505	45409711.2	10
		310	3.0719300038576307	60221237.5	10
		311	2.71966832001326	51374066.1	10
		312	2.6743102503332308	54779675.6	10
		313	2.9154905131708104	43429822.5	10
		314	1.808031744068829	54432942.4	10
		315	2.175323339197959	54731320.1	10
		316	2.4370381155884298	63710502.1	10
		317	2.3448214761909894	54874461.9	10
		318	2.0521809065407592	43283645.6	10
		319	1.4417202674537335	47319218.2	10
		320	2.05815949163363	51919867.4	10
		321	2.057113298595773	50686827.1	10
		322	1.9028631428401976	55376843.4	10
		323	2.159764384362016	51445092.1	10
		324	2.2789474499537117	52258929.5	10
		325	2.1129713800503973	44626872.2	10
		326	1.3161949512751314	49391442.8	10
		327	1.1704839284661843	53048523.6	10
		328	1.4113713021964438	51609340.3	10
		329	1.7921408315777687	57769922.0	10
		330	1.5854034721548182	50095075.1	10
		331	1.3143247488400425	53609447.7	10
		332	0.33217679022678825	55866743.1	10
		333	0.3775756806856961	55221892.6	10
		334	1.3594609836359317	51607106.6	10
		335	1.7023957957568285	52276120.5	10
		336	1.566563463694603	52926483.8	10
		337	1.2000039939563465	48309217.7	10
		338	0.9435275877479482	56721847.3	10
		339	1.9401780037926855	45279514.0	10
		340	2.5818956035838023	48007211.4	10
		341	2.250948791842093	57835219.7	10
		342	1.8534470311529656	56191975.0	10
		343	1.7658795854957188	54856565.3	10
		344	2.072358715986505	56969765.0	10
		345	2.067546640895462	53892626.9	10
		346	2.1093682432660934	50243147.2	10
		347	1.9492368787815444	48919123.4	10
		348	1.9197553454091305	52723512.0	10
		349	2.184892586001772	43671122.4	10
		350	1.4546501816063466	49429637.4	10
		351	1.56004981294203	55014261.5	10
		352	1.2332963470974942	53978170.6	10
		353	1.6715843969119966	57314812.6	10
		354	2.299795398722136	53485694.4	10
		355	2.2122917925083536	59591351.4	10
		356	2.24906048971451	44838407.0	10
		357	2.2272686183448642	50442926.7	10
		358	1.874760847306015	53522352.1	10
		359	1.9526569818896917	59902469.2	10
		360	1.6768818251302242	55151089.6	10
		361	1.9068071525038597	55196407.0	10
		362	2.5110177078813165	49622663.3	10
		363	2.214679882964287	60131177.1	10
		364	2.2246577931808895	46636173.0	10
		365	2.171282106939095	51370461.7	10
		366	2.0999750094379097	53379849.6	10
		367	2.2102368825401286	55089980.1	10
		368	2.9428622656619248	58438756.7	10
		369	3.0854629166890297	55930442.7	10
		370	3.03845110894608	57360677.0	10
		371	3.18797068281863	66317643.0	10
		372	3.250655277896841	46028130.2	10
		373	3.5384436926116805	49405797.4	10
		374	3.5852413594466492	70706719.9	10
		375	4.097689054156723	50341067.5	10
		376	4.2415954804361	36969521.4	10
		377	3.572079415917327	44534004.9	10
		378	2.778688511535063	47296201.8	10
		379	2.2586918294624576	49941648.3	10
		380	2.444819805421801	53875222.7	10
		381	2.1336238866514954	53604931.3	10
		382	2.4254014282808027	52014370.9	10
		383	2.5887335953635273	53175081.2	10
		384	2.4332929748112977	52822901.5	10
		385	2.4378910007357444	55073750.3	10
		386	2.324011174431924	48040027.9	10
		387	2.004666373869879	58915340.6	10
		388	1.877341808543689	55679908.7	10
		389	1.78804073732468	51921967.6	10
		390	1.8098037585233295	56217826.2	10
		391	1.973860907665345	49905112.6	10
		392	2.219814001767478	58967444.2	10
		393	2.371113785226359	50183085.1	10
		394	2.6111979201206266	54158293.1	10
		395	2.682011099880257	56669356.1	10
		396	2.6545587624245597	53912117.9	10
		397	2.7860303685542305	46000888.1	10
		398	2.419154940789981	53326582.6	10
		399	2.696238634649834	50210817.9	10
		400	2.5969656430062407	45196235.8	10
		401	2.7391039549388925	50152999.4	10
		402	2.9551618597241744	58119240.2	10
		403	2.9020911851840245	51842563.1	10
		404	2.9863839636721172	58903774.1	10
		405	2.7315815245383	48849024.5	10
		406	2.708361703331554	59309124.2	10
		407	2.8173839077757057	52141046.2	10
		408	2.6219750545374003	52566055.0	10
		409	2.2134269214263496	55468047.1	10
		410	2.698698427629298	52483629.7	10
		411	2.480887890894311	54686836.9	10
		412	2.7688656144644184	55199141.6	10
		413	2.8361582058162744	54816033.9	10
		414	3.059727206508961	52639099.4	10
		415	2.7370368630387234	50418414.1	10
		416	2.591867183943697	50121158.3	10
		417	2.760355245647477	53589678.5	10
		418	2.678614723064067	58068799.4	10
		419	2.6012090080676606	58380962.2	10
		420	2.533928383513966	54225760.0	10
		421	2.588575221481993	58702899.0	10
		422	2.5103512704404727	52778350.4	10
		423	3.0303371335397737	50805517.1	10
		424	2.5555059358340872	51263837.0	10
		425	2.814821068341865	57303982.9	10
		426	2.8328750621388057	49483246.1	10
		427	3.0305937748122598	57804614.2	10
		428	2.9829041586080693	59037070.0	10
		429	3.376456813353079	55469305.1	10
		430	3.2172878869075467	53518081.7	10
		431	3.461046133362577	44029725.0	10
		432	2.773091455995935	40435379.7	10
		433	2.088453516391664	51479381.3	10
		434	2.57434024751642	50974510.6	10
		435	2.1643761735674674	56374786.3	10
		436	2.5836891346878845	49115888.2	10
		437	3.3203755012753198	52412249.4	10
		438	3.104004607197399	62155144.1	10
		439	3.1905105107731244	42586489.2	10
		440	2.916302159146565	52954604.7	10
		441	2.837934889138356	61083620.7	10
		442	3.3641799679592133	57825161.7	10
		443	3.187135160300841	47370530.2	10
		444	3.0438037931047046	43676783.5	10
		445	2.619213861653368	52126108.8	10
		446	2.245533782478794	50686965.6	10
		447	2.090108841512848	53902511.6	10
		448	1.9804751111446273	53567224.7	10
		449	2.055856159682649	46086481.1	10
		450	1.98019124251307	59392503.7	10
		451	1.9352991711500842	53325359.9	10
		452	2.1842052950474393	45571101.3	10
		453	2.4760552037690293	55423311.7	10
		454	2.419466199643532	62237590.1	10
		455	2.3631961488770865	56627754.8	10
		456	2.7156541735209845	50289170.4	10
		457	2.955041503933066	51618160.5	10
		458	2.8354892013566255	48038640.4	10
		459	2.929975390036802	58846680.5	10
		460	3.1295805682355256	48349993.6	10
		461	3.5742159909239355	47664226.0	10
		462	3.1574200038131695	61050189.8	10
		463	3.427969845248074	56383722.4	10
		464	3.4983329354094947	52774565.8	10
		465	2.210447783977372	50480425.7	10
		466	1.616687126993524	54813715.5	10
		467	1.8308638938392938	53129765.5	10
		468	1.6374517783439884	50827447.7	10
		469	1.7179797870574411	51129287.8	10
		470	1.8365258188263476	40373568.1	10
		471	1.225730289628682	53809305.0	10
		472	1.4104711307844937	47154961.2	10
		473	1.2295549174850635	45872618.0	10
		474	1.0272930919254635	51177279.1	10
		475	1.8767450775857184	65110196.4	10
		476	2.054522632141934	49799837.2	10
		477	1.1044360118960919	55747506.3	10
		478	1.7051303680222738	51715760.2	10
		479	1.5048162335915642	46792362.2	10
		480	-0.1212786984173432	43826925.6	10
		481	-0.7087067551053668	51718272.3	10
		482	-0.4028960341539703	43366171.3	10
		483	-0.6402718069494517	53635893.6	10
		484	-0.9136971057999215	45118910.8	10
		485	-0.972268010476877	56457109.8	10
		486	-1.2105438054714301	48640490.0	10
		487	-1.2152781686173362	51778230.3	10
		488	-1.334231653503339	54338730.3	10
		489	-1.6385991440684848	49023883.1	10
		490	-2.496365148550373	53863147.8	10
		491	-2.013725241755373	50353870.4	10
		492	-1.712402588914165	62234898.6	10
		493	-1.7605521178716022	49056822.4	10
		494	-1.8547622477069658	56758389.5	10
		495	-1.7170260203470715	50017668.7	10
		496	-2.018204242707147	54407375.9	10
		497	-1.8900991548998143	46455685.7	10
		498	-2.1551705769877794	59786456.8	10
		499	-2.539027276106416	49819667.8	10
		500	-2.569076837515437		10
