# Supplementary material for: The evolutionary maintenance of Lévy flight foraging
Source: PLoS Comput Biol. 2022 Jan 18;18(1):e1009490. doi: 10.1371/journal.pcbi.1009490 (PMC8797186; doi:10.1371/journal.pcbi.1009490)
Supplement: S1 Data — (ZIP) [file pcbi.1009490.s005.zip › S1_Data/evolutionary_data/POP10_1000K/10_025_10_3_0000125_1_1000000_run11]

last_generation	80	0	0.9712049954949917	41508007.83379754	10	extinction	extinction
size_old_pop	0	1	1.1389531785961267	15255145.750105968	6
standing_var	0.25	2	1.2722346118492094	41963237.83367508	4
start_exp	1.0	3	1.6067776098052664	45043997.643257774	6
env_dim	3	4	2.0379013909953456	52438908.37556606	7
move_cost	0.000125	5	2.1417201096458713	55385513.92897815	8
lifespan	1000000	6	2.156546921925227	54622581.90068586	7
speed	1	7	1.9984304011127683	56367259.50047648	5
run	11	8	1.7874102106547909	97037599.50087295	5
extinction_state	1	9	1.7749819931306487	50901551.9290448	3
competition	0	10	1.7514227705073544	64087375.333863944	7
		11	2.0706791227538313	63108017.833799146	6
		12	1.7589797805910272	29586184.250213705	3
		13	1.9187446831669484	81949803.30058326	8
		14	2.0891085435317107	54112369.750955924	5
		15	1.899563364883321	33219880.35745972	4
		16	1.9543698783466947	49540542.00043319	7
		17	2.0449506174859122	68017121.50047997	8
		18	1.803180516037035	22457258.000118516	4
		19	1.373375470269967	27486179.00033366	4
		20	1.380046196782625	54638435.7507966	2
		21	1.414025987536943	43287317.10058253	4
		22	1.4483604933454512	32260779.83352792	5
		23	1.4027466157068509	24097763.700134076	6
		24	1.4556524045142107	79723285.83348756	5
		25	1.6676589674598148	45870642.66730615	3
		26	1.5204899851760305	51143062.00060305	6
		27	1.7990922304242858	68407415.33410357	4
		28	1.5423955635306354	35495259.6432006	6
		29	1.670555636030469	62537502.50065519	7
		30	1.8092742278373248	58956741.21496726	7
		31	1.9172204840611973	82442047.30039497	7
		32	1.930300675788122	18881863.900027145	5
		33	1.7495542701004965	43201444.33381327	5
		34	2.131385533200361	71061428.00034718	6
		35	2.391708420505689	76316254.1008489	4
		36	2.570595690094078	143205355.24960518	5
		37	2.291623119150734	47761470.50049553	4
		38	2.3908167868678314	13729378.16727455	6
		39	2.812537005075119	75238251.90009081	3
		40	2.727421575121921	37954627.000587076	5
		41	2.355573961437281	58964697.10055802	4
		42	2.466514241866381	46353846.90085803	5
		43	2.3995009720736595	62111247.50062315	5
		44	2.1479348100380338	98630257.49909604	7
		45	2.489197251579598	79337192.21466042	5
		46	2.5589451014307256	91437617.29892664	7
		47	2.0305041754924615	36663215.92913081	5
		48	1.9847142859574098	42446436.70035871	7
		49	2.150734170008113	53596667.87544858	5
		50	2.324728889662837	32801350.00072994	8
		51	2.1863706204691304	47602723.35778139	4
		52	1.823225804914149	66749998.30014722	7
		53	2.1046199366341427	49770030.25046397	5
		54	2.0379082818399694	28183897.300259244	4
		55	1.8236699255458912	39604083.50057185	5
		56	1.8520993133623929	39096693.21470859	7
		57	1.804024240609158	32264983.833778366	7
		58	2.1644924289271867	40488928.21488826	3
		59	2.2375661810722547	57240504.87565365	7
		60	2.2676463819957915	101635726.70007826	8
		61	2.1383414575839415	61653990.50063886	5
		62	1.798213035750305	54810207.00053779	5
		63	2.0041291843416076	129817035.24957122	8
		64	2.342865301081334	127885109.24905258	4
		65	2.4412744071030046	127442517.74714574	8
		66	3.203722746819399	37463408.50052603	4
		67	2.982753810958355	181731813.16379538	3
		68	2.67336015170258	62599016.50070016	3
		69	3.276607072504885	92583221.50083527	2
		70	2.9335560505583738	130315374.831028	1
		71	2.8125543981962275	119200052.21377492	6
		72	2.904913320769381	94206883.16702966	7
		73	3.073335328746585	72280993.50055549	3
		74	3.1289884593051895	7899955.000472402	4
		75	3.1430974502061044	167391604.50130716	2
		76	3.0018919810480487	91003959.49940445	1
		77	3.057881609380131	73590247.50068517	3
		78	3.0912250483552373	103891649.83432323	5
		79	2.97053628344438	292270737.99415296	3
		80	2.961530029053245	0	2
					0
