# Supplementary material for: The evolutionary maintenance of Lévy flight foraging
Source: PLoS Comput Biol. 2022 Jan 18;18(1):e1009490. doi: 10.1371/journal.pcbi.1009490 (PMC8797186; doi:10.1371/journal.pcbi.1009490)
Supplement: S1 Data — (ZIP) [file pcbi.1009490.s005.zip › S1_Data/evolutionary_data/POP10_1000K/10_025_10_3_0000125_1_1000000_run15]

last_generation	374	0	0.9015723361558408	42627093.000570685	10	extinction	extinction
size_old_pop	0	1	0.9686038168100245	23962742.50027165	2
standing_var	0.25	2	1.0514699669622605	13476856.833488487	5
start_exp	1.0	3	0.9516791366273927	35691984.00031558	3
env_dim	3	4	0.7632399807319441	1300227.499868989	6
move_cost	0.000125	5	1.0144442775703388	33580664.66707319	1
lifespan	1000000	6	0.915267036165632	65833419.70079038	6
speed	1	7	0.8878856408798297	26081022.16681168	5
run	15	8	1.0185899148918378	34701434.00045559	3
extinction_state	1	9	1.2473571186516437	50611962.70077831	2
competition	0	10	1.6010044820666216	39600247.1674366	5
		11	2.061363283706536	69324338.74936366	3
		12	2.210552954678355	85293472.10086332	8
		13	2.1274085401466056	57539531.61174188	5
		14	2.2572974514796442	64383738.33382822	9
		15	2.389428704056063	86136181.49850555	6
		16	2.654054323264546	51163245.90055152	6
		17	2.26078592207736	140507852.49922577	5
		18	2.633369119823669	34375539.00071953	4
		19	2.3383531745359654	62022549.90059648	4
		20	2.079201419696976	30283398.900459327	5
		21	2.2410108509533573	80947887.90079997	5
		22	2.4773856213911687	46078820.333985865	5
		23	2.6181806255685727	37143748.900383025	6
		24	2.3328675745947107	72211648.74951106	5
		25	2.4331182161046825	50219248.2504103	8
		26	2.606309697787764	34810656.50023922	4
		27	2.6274035772769	36724274.9005758	4
		28	2.6267460322444496	112246207.74834093	5
		29	2.969915086326971	102263461.6661949	4
		30	2.8996803578392485	62841614.09926391	6
		31	2.7948961535195194	102704704.50061849	5
		32	2.6581250500889064	177048279.2983017	5
		33	3.0159301939507586	41272798.16715997	5
		34	3.0865718021397313	89426801.50066532	3
		35	2.556744698109118	22012434.500651103	1
		36	2.5366598228784096	84027013.49927819	3
		37	2.4989869653866394	61675675.62551059	4
		38	2.4279624430710753	135305042.33218423	8
		39	2.434016500251311	65831439.357968345	6
		40	2.240587591343094	38082750.33393551	7
		41	1.8615095283396959	129949376.49841471	6
		42	2.166366548221606	183641062.99747607	5
		43	2.341377333901543	19694489.500196375	6
		44	1.8789239084789826	49960454.50073634	3
		45	2.135172471754175	55459184.166735835	5
		46	1.5589799460671194	42384569.500600345	3
		47	1.5244125111586544	28224876.66703732	6
		48	1.5113999121001054	21473871.333656717	6
		49	1.7966200830669454	79050330.50099297	6
		50	2.161565997230639	49561508.214831926	4
		51	2.005897427805653	86375412.87587571	7
		52	2.1117590816237004	60735749.300312065	8
		53	1.8970504478380743	33505565.50068617	5
		54	1.894660739507674	81193904.50082155	6
		55	1.8797427116158278	63025054.75053515	6
		56	1.9971106221249344	51781159.7005748	8
		57	1.9278421906547165	83625612.09921755	5
		58	1.85820563400998	41060249.70058192	5
		59	1.6421527160956864	67326877.00075996	5
		60	1.6815794061937406	84734544.69967626	6
		61	1.8536287025321339	86480122.49968675	5
		62	1.9261230221798407	115415619.62423469	4
		63	2.0096733257967165	59412215.167506404	8
		64	1.9526354348918935	86412942.5005524	3
		65	1.9433012366735891	71179794.07216068	7
		66	1.949407227551088	72812246.25070824	7
		67	2.077622630176025	61958559.83411488	4
		68	2.001824121021314	20856106.16692231	9
		69	1.8660568954472425	61524109.00075359	6
		70	1.7661091322040516	37924705.10083862	6
		71	1.6555385921699144	25539948.333563354	5
		72	1.3997556578472097	38199781.500523835	6
		73	1.1631772802092468	26253807.500287205	6
		74	1.4504038090586011	47284200.90051778	5
		75	1.777963737990533	91977263.74992888	5
		76	1.4762570441685618	41598083.10053592	4
		77	1.9992990985203722	120371444.78517345	5
		78	2.139554774933246	73585145.699871	7
		79	2.2711793867503642	65703317.75033068	5
		80	2.203387249737335	72931093.50063895	4
		81	1.7121129503208496	61135862.00052564	3
		82	1.811582914257007	60843690.00081908	8
		83	1.9046394100430981	61304549.786243305	4
		84	1.8183825569955598	58660330.7225523	7
		85	2.120955377197218	51494647.500574626	9
		86	2.202150992637061	31394106.000457946	3
		87	2.1161175563716017	79457209.24937099	4
		88	2.1784654562842483	26483070.10051065	4
		89	2.0007289394384764	102600983.099372	5
		90	2.156063959914259	40823876.833807476	5
		91	1.8331258131096047	77461987.75082105	6
		92	2.1234792570449015	110504008.49904427	4
		93	1.8305787004443104	32285191.900544293	5
		94	1.7313704245850938	20165799.00017951	5
		95	1.9293432892549092	77584574.09958474	2
		96	1.985022987238723	68022718.37574016	5
		97	1.9028497965668065	60917309.929076605	8
		98	1.8736093241790777	38512522.375358775	7
		99	1.9715341250212783	85678164.5001076	8
		100	2.0703010321773774	35934854.66698619	7
		101	2.215162893848864	77978119.21358085	6
		102	2.545641204654118	33283126.50045378	7
		103	2.6754549798900666	44329778.00025224	6
		104	2.782674037330838	137446567.165812	4
		105	2.961364328331341	89476836.50100991	6
		106	3.026655308804329	203538143.49936906	2
		107	2.7673165394088395	169849453.7489202	3
		108	2.557200498206928	109499682.90020208	4
		109	2.5078244857781833	37835095.50070714	5
		110	2.131214561799141	56264393.214921005	3
		111	2.0508728071093953	71477367.1669762	7
		112	2.2539669028796077	71507685.09992342	6
		113	2.279463879049507	78373478.6671658	5
		114	2.3237039761070997	34392587.30039712	6
		115	2.1091822443239794	116749065.16548134	5
		116	2.4403006579481508	72087223.1673439	3
		117	2.327155057469708	143136688.3319306	3
		118	2.5775197113389146	29882303.300523736	6
		119	2.3430098912628745	50071097.90060301	5
		120	2.483336009935491	15239219.500164986	10
		121	2.152695762104419	78818919.66746974	2
		122	2.0711151662539984	26620284.833664384	6
		123	1.739496626231143	77427345.49987067	6
		124	1.730712403113045	65558162.300187424	6
		125	1.9722044690406295	38358177.83374856	5
		126	1.8823816142904288	69473181.83411087	6
		127	1.7574858806228295	103148327.50096083	6
		128	1.5761476195003246	47470081.62556502	2
		129	1.465601297480772	19311029.90023126	8
		130	1.4705246363241016	43514299.37555887	5
		131	1.7079689955837711	32317600.100418456	8
		132	1.7661813154055093	39797551.00031362	5
		133	1.8217236791417863	34244724.750310756	4
		134	1.7243131107426346	31439410.50027473	8
		135	1.671409649524069	46024992.00043924	6
		136	1.9663928700617703	75541046.33393474	8
		137	2.139000302692045	59996960.2509302	6
		138	2.1487857035043367	82932534.94492139	8
		139	2.1608044813818807	73622641.07176809	9
		140	2.3209505976436575	27157208.667004634	7
		141	1.9122626968737197	22679645.500246804	6
		142	1.8721517790943558	63116014.16728297	4
		143	1.7526731873462578	40664309.50019978	6
		144	1.8956444051449477	91817515.5000649	5
		145	2.046523424293897	54310715.6254247	6
		146	2.042680112291012	37980787.071877226	8
		147	2.231931833395609	62307014.00046722	7
		148	2.0788861547411863	37841919.00040481	6
		149	1.8644298489562274	51757426.72261005	4
		150	1.933600252628499	35797963.6670902	9
		151	1.989682346475061	47422030.000028975	6
		152	1.9860273727263102	86252028.50071384	8
		153	1.8231482535483743	55072550.6254819	4
		154	1.8974622423668008	49606592.37528573	8
		155	1.5645637217226755	42862950.25067845	8
		156	1.472841085622809	27588955.100213073	4
		157	1.409290455021889	51713569.70070724	5
		158	1.2664179281600227	23156853.83347258	5
		159	1.489852044876653	40026638.83381895	3
		160	1.5094050432258883	28553573.700196095	6
		161	1.4226490216115004	23328296.50034713	5
		162	1.4812440237343902	55702462.30042163	4
		163	1.580791981093674	61081177.500840865	5
		164	1.6625139640431237	51709873.50033282	6
		165	1.8169742987533823	16041908.250150347	5
		166	1.7877714030921532	48700448.786220126	4
		167	1.89500707179799	44980014.90054621	7
		168	1.5388432916530606	63687874.21490569	5
		169	1.7689696719273846	60082882.16681606	7
		170	2.1839114633994128	87846198.38923484	6
		171	2.1866416699937266	31071820.500520647	9
		172	2.140186715306465	50717324.16721205	6
		173	2.1547615072486037	61682184.92915598	6
		174	2.091481610863524	56998861.50070852	7
		175	2.015933698474414	81430067.66707043	4
		176	2.0701139198618588	77787314.10002398	6
		177	2.22300745597799	17732153.00024588	5
		178	2.0801214113123843	52633753.50032567	2
		179	2.0782793098792727	58271113.929283775	6
		180	2.116313724594307	51356766.16742217	7
		181	2.0308902718403057	55878792.50081136	6
		182	2.0419072250208226	71304191.10061978	5
		183	2.2549931913467467	32375786.83352363	5
		184	2.409891469864744	151072226.89870232	6
		185	2.2963467566144486	149149855.9000385	5
		186	2.6442609157719383	58853462.00036815	5
		187	2.548389875759169	78577668.66762508	4
		188	2.5028714234262375	68016441.50059187	6
		189	2.541172075278607	44912820.70036823	4
		190	2.117771363137959	26353163.500244364	5
		191	2.1136377735318903	79452242.0721138	6
		192	2.2909718248268867	70274146.75037728	7
		193	2.3193333153527274	32505084.70051404	4
		194	2.0314170395733484	37951841.75051505	5
		195	2.3187301611526148	114352498.50019048	4
		196	2.2687597631138745	104459744.35657322	3
		197	2.406567850864014	15977064.000158135	7
		198	1.7987881807428991	79574121.21492836	2
		199	1.9867420722150495	79685334.50071505	7
		200	1.9635946608886798	136553620.099711	4
		201	2.480915522977573	32537855.500644665	5
		202	2.479395065687494	83597639.29973641	3
		203	2.2845204813599542	47605671.10052034	5
		204	2.4914833474062297	39884220.00065928	5
		205	2.3228181733754205	101513861.09878793	6
		206	2.781332970977547	89854504.49966529	5
		207	2.6472031182314595	40903283.83389497	5
		208	2.8831198088891687	72316572.6671399	3
		209	2.6019879902943286	38311144.50060658	6
		210	2.361219267974321	98508945.89948836	5
		211	2.359305616708874	69623213.78609385	5
		212	2.3419535676349135	128560106.99859636	7
		213	2.436336652154526	49628952.75079305	2
		214	2.4875984249962033	60237705.167375416	4
		215	2.583645390676037	91284099.69973843	3
		216	2.557123506463058	42400989.70048909	5
		217	2.617762610782961	69006967.92878386	5
		218	2.5445578523440857	72697682.35609677	7
		219	2.823008524882135	47671846.16693151	7
		220	2.908370840748225	33197166.500610754	3
		221	2.697525495533162	124797141.66653204	2
		222	2.7239408284881046	17896461.83372995	6
		223	2.4925305121713377	127731070.16690236	3
		224	2.416560825059317	49873456.90073377	3
		225	2.4980045702215916	28214769.250634447	5
		226	2.13390699818548	57288521.2147767	4
		227	2.046317261552482	67589646.1001951	7
		228	2.136605057035664	73148764.92936966	5
		229	2.2985379023749175	85512077.09997681	7
		230	2.2418834138121393	34458503.50039146	5
		231	2.229866670899364	64755948.33380228	6
		232	2.2992781605564665	77437955.3579664	6
		233	2.695618245158143	113977346.83352883	7
		234	2.3857242828593104	123070049.00079513	3
		235	2.08938609578495	41384964.50014352	2
		236	2.2005999774965335	59597173.875362	6
		237	2.0852857577618966	38307696.100190945	8
		238	1.82571663672628	33174786.83351241	5
		239	1.872830733222609	46968876.929108754	6
		240	2.1952512271492735	37571694.833768	7
		241	2.5474184136178684	65964795.16736889	6
		242	2.0146551361061125	58909574.000559025	3
		243	1.574588768165491	17615685.78580989	4
		244	1.6429867031894863	47774821.00072971	7
		245	1.583735242488373	47732810.21476073	4
		246	1.7374895125773968	45888610.50058472	7
		247	2.022530994918786	44405075.357804134	9
		248	2.1793928211002256	56331784.66737374	7
		249	2.545622723195312	91460281.49937056	6
		250	2.4595954858808757	87052830.9282287	4
		251	2.2623162147570977	31243581.000178546	7
		252	2.3203708469289053	19414493.500259545	2
		253	2.425979110429023	87237261.25085711	4
		254	2.2644244241182516	86504830.00018619	4
		255	2.2275086530377335	70170309.50049789	6
		256	2.343105226174573	98563448.50048114	6
		257	2.335407716577431	54083202.00027248	4
		258	2.4813373583907223	88080743.16742648	8
		259	2.288000179060454	70661671.3575888	6
		260	2.262185310875897	36678262.07203703	7
		261	2.094624543562841	47172472.5006051	7
		262	2.1734335477892115	44505344.1006567	2
		263	1.9020504504080613	42699588.64321705	5
		264	1.6211014002829447	115033183.9986906	7
		265	2.460750152561475	148491304.83377644	2
		266	2.4086446410061213	46103979.300806805	3
		267	2.545800060030277	50574056.33400949	5
		268	2.480331589972688	82530227.24953383	6
		269	2.0538302952833782	74069389.50054939	4
		270	2.0550596857231493	46379006.94499042	4
		271	1.8512163597945428	57544244.250332326	9
		272	2.025518585727283	52744771.500725746	4
		273	1.857999054765676	52061853.75060801	7
		274	2.013690676927978	49294493.50040015	8
		275	2.1097212261070464	55878709.700746514	7
		276	2.0012195912110684	46404916.389421634	5
		277	1.8357734616069987	68509526.10040434	9
		278	2.0021800928042692	50326852.30057246	5
		279	1.8744330741068456	61962121.700462595	5
		280	2.0565420474628673	61043852.70051204	5
		281	1.9865163520459905	43854226.00035201	5
		282	1.721502748935031	62085417.83394853	2
		283	1.5695814438715416	32199602.300578885	6
		284	1.6503584564092602	41079969.10058402	5
		285	1.8129023853008257	131064664.99901272	5
		286	2.0479109181609085	65858087.750656135	6
		287	1.9795803204904003	82525049.72288054	4
		288	2.3606171409187033	69682646.33346611	9
		289	1.9865135841560047	74740825.35710546	6
		290	2.3023754820898867	51279319.00071344	7
		291	2.4347425061127543	214909981.8286443	6
		292	2.3278320961975156	35645342.50040663	3
		293	2.6796712622105305	59677541.83401969	5
		294	2.5520695653430736	88919082.29925524	3
		295	2.358295982559742	101404381.00107238	5
		296	2.1890645080892237	60196301.30045241	4
		297	1.8155428104892692	39482990.62542188	5
		298	1.797585172352715	46619824.643526435	8
		299	1.9102469142593406	36540132.50030461	7
		300	1.8667158460282842	61944507.10045288	6
		301	1.9649412672843927	86969925.74960113	5
		302	2.148315406845591	80338668.75084001	4
		303	2.44404608531397	78928484.49954729	4
		304	2.497762723743432	101696366.35641944	5
		305	2.503892923857225	16408898.500794536	7
		306	2.730572962894241	166895459.49857193	1
		307	2.9256069780029796	110126436.4992163	4
		308	2.6440240777147035	61071090.24864857	3
		309	2.981356197970162	173382530.99929243	4
		310	2.971433034867959	130572846.24922973	2
		311	2.7666230203080726	17384126.75038454	4
		312	2.725549841284532	63004052.50072589	4
		313	2.5739597424848153	67088160.50068086	6
		314	1.9921161195511459	56633108.389471956	3
		315	1.681033214084485	37759000.5004568	9
		316	1.7826322774692325	50208954.250689596	6
		317	1.7287993871973595	46371457.500349365	8
		318	2.057983194140587	34339990.50043642	6
		319	1.8134154943710858	84659101.94437668	5
		320	1.6036166538642156	31433660.625216946	9
		321	1.8815225570682315	69407549.64335343	8
		322	2.1572644007981454	19348003.30001022	7
		323	2.063772908069417	90620027.25096282	5
		324	2.0396230238467927	64858121.611622505	8
		325	2.1257265608379208	83487654.16739309	9
		326	2.1796951889149287	36176126.500529565	6
		327	1.9709163718690115	49341035.38933285	4
		328	2.008929800540944	55479210.21481274	9
		329	2.0040810029505804	84599396.21489927	7
		330	1.9262129897784657	104641080.50053163	7
		331	1.9833924390806223	39507625.30052688	3
		332	2.2063176027418576	98174275.00071469	5
		333	2.2933509067675497	87890463.90031268	4
		334	2.2768055565522047	158727187.4986853	5
		335	2.136474179858655	87396436.35682167	7
		336	2.5645043873314792	112304757.35706516	7
		337	2.6234929875203985	60867138.500644	7
		338	2.661382391754473	57861185.90075437	4
		339	2.5074824196555996	170089523.24797466	5
		340	2.6200592337165785	87071109.07037129	4
		341	3.1146137506615528	133147193.83088921	7
		342	3.2994146429557554	66980798.90016931	3
		343	3.063067971018083	77050564.50077091	5
		344	3.2916104815271097	91787738.50076301	2
		345	3.205630961229402	71050923.50088067	6
		346	2.9501456215162625	11164250.500545464	1
		347	2.764346133742964	56569393.999779634	1
		348	3.0696193830586442	139933579.0004003	4
		349	2.883828356926721	49187933.50049679	2
		350	2.995956883021448	16815132.83391932	4
		351	2.7867118768510415	40351692.00069786	3
		352	2.667407398839088	80621637.50033079	6
		353	2.557772442533173	64236037.00063783	6
		354	2.3754775728174375	41972276.50046869	4
		355	2.420289696894657	50887001.16701729	6
		356	2.32357955773638	115222597.94397467	3
		357	2.4153011707641547	98655051.83390571	9
		358	1.9742725755711454	47728860.7505526	3
		359	2.07827676173842	48437906.611113995	8
		360	2.1479407983295116	45384937.250462726	9
		361	2.068242170309783	27772911.833390728	4
		362	2.5442023633548794	44964878.50052369	6
		363	2.1715843991012607	80110631.90073745	3
		364	2.0769755694593957	57737445.16723108	5
		365	1.851591405393623	63011382.37552894	6
		366	1.9003320636576482	42751643.30043095	8
		367	1.9375344647043957	69043655.24995084	5
		368	2.719706484680912	57811203.50072358	4
		369	3.4195786116113744	155317322.00007847	3
		370	3.6243874935020592	13457902.500520293	4
		371	3.5509974036550296	136105185.49762964	2
		372	3.9168337764581524	78486129.70072842	1
		373	4.143697374427433	229193075.9961549	5
		374	4.6882443290655615	0	2
					0
