# Supplementary material for: The evolutionary maintenance of Lévy flight foraging
Source: PLoS Comput Biol. 2022 Jan 18;18(1):e1009490. doi: 10.1371/journal.pcbi.1009490 (PMC8797186; doi:10.1371/journal.pcbi.1009490)
Supplement: S1 Data — (ZIP) [file pcbi.1009490.s005.zip › S1_Data/evolutionary_data/POP10_1000K/10_05_10_2_00_1_1000000_run13]

last_generation	500	0	0.8848357762169364	55667732.6	10	2.911099672928782	4730512.0
size_old_pop	10	1	1.1470668111556503	53766816.4	10	3.580653800907024	21123851.0
standing_var	0.5	2	1.541625166647092	74774908.4	10	2.5934278885454978	36996421.0
start_exp	1.0	3	2.0889194636488555	68927397.7	10	1.5512244543994747	41344034.0
env_dim	2	4	1.8268663034379222	61463150.8	10	0.4788614805131841	46062154.0
move_cost	0.0	5	1.8625325866549207	106603657.1	10	2.3060921253632602	47554699.0
lifespan	1000000	6	2.0815738545991236	61063310.5	10	1.4759899445994498	51074107.0
speed	1	7	2.3721826072922587	56513171.88888889	8	2.5720820440830634	63272957.0
run	13	8	1.6861576560928668	77291008.0	9	1.3328781308449442	112614789.0
extinction_state	0	9	2.0413472400470387	76292501.2	10	2.0636464842899027	116781144.0
competition	0	10	1.8155300519973785	64444038.0	10
		11	1.9385321322813032	65260107.1	10
		12	2.3094400583101935	58903404.0	10
		13	1.933715608887249	76679716.7	9
		14	1.9834734426297231	70193855.0	10
		15	1.8491508919860429	103884147.1	10
		16	2.381722274463343	53193122.6	10
		17	1.6962712734516934	85391261.2	10
		18	2.105384464542705	55363893.125	10
		19	1.897181318581834	95843441.55555555	8
		20	2.0271658360245723	45938302.2	9
		21	2.297606134310263	57884587.125	10
		22	2.289474035058581	33194574.7	8
		23	1.798367955543224	80273688.22222222	10
		24	2.655950037629965	80241167.8	9
		25	2.8603921641909684	52055476.7	10
		26	2.678462399223459	60546464.11111111	10
		27	2.2055434857965306	66146427.88888889	9
		28	2.0463692223174506	67179268.4	9
		29	2.0284130020206166	83591371.77777778	10
		30	1.9945141609073573	87955029.8	9
		31	2.260151513208334	69393758.3	10
		32	2.276921745466118	53802556.9	10
		33	2.399004234403067	52014323.4	10
		34	2.084719746200819	85491829.6	10
		35	2.32437616792169	63784120.11111111	10
		36	1.9085394264436317	92241424.3	9
		37	1.740458295561168	72655322.3	10
		38	1.4202567071993182	48017706.6	10
		39	1.6060264189267142	62732281.777777776	10
		40	1.6076422979766942	76058145.7	9
		41	1.9441003144094122	76609919.1	10
		42	2.0915506908889605	61104047.9	10
		43	1.8760757040428975	61233593.9	10
		44	1.8555903655536234	81311054.0	10
		45	2.1455224034084717	87993119.9	10
		46	2.448339372277207	98835594.8	10
		47	2.6175345507864654	76113450.1111111	10
		48	2.0734238907144134	85100471.6	9
		49	2.4565802585165155	59854394.4	10
		50	1.916925838524465	58712331.9	10
		51	1.9383853122051247	73976046.1	10
		52	2.3426956753447916	62713761.777777776	10
		53	1.764629224696852	77603414.6	9
		54	1.4781053296080482	60529584.9	10
		55	1.5607205046597221	87017249.6	10
		56	2.35359666363827	68379157.66666667	10
		57	2.4294767375288604	98682444.44444445	9
		58	2.853162179075295	140608496.0	9
		59	2.5272704787665834	62950512.777777776	9
		60	2.344729432568061	53680497.4	9
		61	2.0739583447023953	93042563.0	10
		62	2.5151076663615877	69095593.6	10
		63	2.5921167877339024	59838502.9	10
		64	2.354046250621803	47374166.6	10
		65	2.229064503683092	94302094.22222222	10
		66	1.852702722741705	73774994.9	9
		67	2.3782162161683305	62638479.2	10
		68	2.0417210987769128	82683136.0	10
		69	2.308849789510245	73888391.1	10
		70	2.356230642348643	66920829.8	10
		71	2.347518899999945	57046220.0	10
		72	1.3323839637202175	50408428.1	10
		73	1.3858514540058822	86710403.4	10
		74	1.7255251955013204	53940088.777777776	10
		75	1.7659601138348993	55159776.3	9
		76	1.950313332048881	63079694.7	10
		77	2.3335290814872933	50903880.7	10
		78	1.9088059094623488	47954631.222222224	10
		79	1.7443419530387285	62319317.4	9
		80	1.7846583175303994	84383840.9	10
		81	2.4894673050277465	56251997.2	10
		82	2.51340748226324	49675370.11111111	10
		83	2.233592000935591	80979759.7	9
		84	2.0970044185304233	92087064.1	10
		85	2.460620122179823	86841066.9	10
		86	2.4831691581222706	41018726.3	10
		87	1.9203392712235376	47934985.9	10
		88	1.8145893493280265	53327924.11111111	10
		89	1.741279351560261	60689270.3	9
		90	2.182832802721105	77924308.8	10
		91	2.152878219728362	55610345.3	10
		92	2.203302954656387	72643255.1	10
		93	2.3961662456663104	82224902.77777778	10
		94	3.225496933673438	132945649.5	9
		95	3.835202893714758	63237686.428571425	10
		96	3.0416267852873164	75813913.625	7
		97	3.098983701386701	52502862.222222224	8
		98	2.104433023557773	64336928.666666664	9
		99	2.342275000030015	57818651.55555555	9
		100	2.3112852632965355	41215818.875	9
		101	1.7125271093598429	87684656.0	8
		102	2.3105466868920552	73295212.9	9
		103	1.8853941106646335	65840317.0	10
		104	2.5462378666762246	88309940.5	10
		105	2.0095314731636598	55605504.6	8
		106	2.1044050632091422	75458429.5	10
		107	1.7353053698477106	63070838.2	8
		108	1.4959085353782988	65513642.9	10
		109	1.2764511101562903	81796460.1	10
		110	1.8141860510139451	80125473.2	10
		111	1.915779812345858	64986031.4	10
		112	1.8160308207569884	61129893.0	10
		113	1.550163732735401	83558193.2	9
		114	1.8215931484438823	60294207.4	10
		115	1.6426028375006674	59639858.8	10
		116	1.5428837401394166	75511030.2	10
		117	1.8413934575723112	57166215.55555555	10
		118	1.521682065036289	53876591.5	9
		119	1.8293440937314418	66156591.4	10
		120	1.487820394790353	54545013.7	10
		121	1.1664393096804337	59027769.2	10
		122	1.3071756695625358	48368290.9	10
		123	1.2008952272973814	65051702.6	10
		124	1.3408114138252631	49969482.9	10
		125	1.3703336159666677	61017013.5	10
		126	1.4806119327043863	71560941.4	10
		127	1.3938075871316908	61785558.4	10
		128	1.9390444628076882	64999332.2	10
		129	2.6612747731342314	23964953.222222224	10
		130	1.8757911103956424	45538500.7	9
		131	1.3828972664417412	59594987.0	10
		132	2.0425598158327687	64367916.2	10
		133	2.015269058476874	81171475.125	10
		134	1.936827231162584	54965042.8	8
		135	2.2867516780287156	48691763.2	10
		136	2.938010079146097	60740367.6	10
		137	2.1067225461559334	45164240.44444445	5
		138	1.7722296940073314	71845575.0	9
		139	1.7324647603260797	86473470.1	9
		140	2.810096781667586	44290919.333333336	10
		141	2.2163930815247106	85089700.5	9
		142	3.1938565485777834	64024126.85714286	8
		143	3.21692729238534	56218682.7	7
		144	3.4596770045101395	98866758.1111111	10
		145	3.601322964243169	130423840.57142857	9
		146	3.8539342466171496	183315524.83333334	7
		147	3.859932473512816	74578325.5	6
		148	3.537438531791998	78219556.2	6
		149	3.4280611257307343	83159458.66666667	5
		150	4.287128527572753	164218828.2	6
		151	4.337100743541604	157987361.33333334	5
		152	3.647738378281781	37188454.88888889	3
		153	2.8140438194021478	59212115.6	9
		154	2.6996126749410614	61878316.0	10
		155	1.7344589687127647	53892862.3	8
		156	2.6588718973411276	52547502.0	10
		157	2.068570189369095	49730516.7	9
		158	1.898082689756056	56121291.6	10
		159	1.867815526599781	73388537.5	10
		160	1.7328979196594823	72678337.9	10
		161	1.9917748089113558	52957879.9	10
		162	1.9668785526160781	87643448.44444445	10
		163	1.7493735395632313	81915617.2	9
		164	2.4031837518101704	71810201.2	10
		165	2.1852538969804005	129881136.0	10
		166	2.5518399788684993	86080480.66666667	9
		167	2.5797377024770114	95941837.125	9
		168	2.3007580516653863	82865294.6	8
		169	2.3892839214002577	83132872.5	10
		170	2.5068019277174627	106603617.25	10
		171	2.699877529549648	100469304.33333333	8
		172	2.182364760126913	87669425.4	9
		173	2.4535245145803843	70061983.0	10
		174	2.105216262229426	93179010.4	9
		175	2.332851083906983	51091300.5	10
		176	1.9015035455134268	71547236.4	10
		177	1.744296658642672	51735285.8	10
		178	1.8254113332764597	57200063.5	10
		179	2.161765393444534	40191566.7	10
		180	1.4990914073331454	74069311.5	10
		181	1.9794218261333199	59164699.4	10
		182	1.648600256705608	66423327.7	10
		183	2.3195509048917438	69171121.25	10
		184	2.1511199843667326	70896364.5	8
		185	2.3469820533920456	69530574.77777778	8
		186	2.2785155485430395	78706994.1	9
		187	1.9423549588304296	73687165.7	10
		188	1.8784710318099105	61606876.4	10
		189	2.2713463985335913	69675660.1	10
		190	2.7275140151197013	81341949.625	10
		191	2.637017593260066	59880901.4	8
		192	2.110661095266526	39412277.1	10
		193	2.0059463570359743	62159066.88888889	10
		194	2.580726895110443	50693150.88888889	9
		195	2.835096224300784	113752665.7	9
		196	3.087436819742359	45311219.5	10
		197	1.2938568318001225	62746557.1	6
		198	1.5121015330762992	59678889.0	10
		199	1.462155971468726	70656235.8	10
		200	1.6215086871961788	61499044.3	10
		201	1.7162162242096248	57381661.7	10
		202	1.8543661962323246	80224066.3	10
		203	1.849530858934493	58020483.4	10
		204	1.7313635346142373	71344530.8	10
		205	2.0292075593761285	71529902.6	10
		206	1.5742729445547146	67996997.4	10
		207	1.8642912871194948	55402869.3	10
		208	1.9636800760785083	68641788.77777778	10
		209	1.6756292933019417	58114304.4	9
		210	1.481374804728505	45226043.9	10
		211	1.2781760823861872	62352220.6	10
		212	0.8961271113878617	45788061.9	10
		213	1.04475725245875	68099980.0	10
		214	1.2604818816223518	60267806.6	10
		215	1.790349670362693	74019276.7	10
		216	1.7176294931970815	66213661.0	10
		217	2.0808004573590866	85710002.9	10
		218	2.069032867124875	96058878.3	10
		219	2.382239942384018	64726327.666666664	10
		220	1.896249796347251	59810499.0	9
		221	1.46064336390727	68338906.7	10
		222	1.7411265192846017	64232442.7	10
		223	1.52165282851229	66107675.9	10
		224	1.3188150414338429	71123105.3	10
		225	1.7463185992193093	57952721.3	10
		226	1.6627166507961448	69539818.4	10
		227	1.5584810070235804	65073942.4	10
		228	1.5457046128171403	62005263.5	10
		229	1.8505054002775239	66637196.7	10
		230	1.9669696320123393	45965273.55555555	10
		231	1.6747997915823045	52630397.0	9
		232	1.9915540261812048	70045137.4	10
		233	2.018948840226435	69034848.4	10
		234	2.072403007961699	74111344.8	10
		235	2.077001437285338	66854924.88888889	10
		236	2.016082204798304	52252061.8	9
		237	1.6486691833857399	46507001.3	10
		238	1.826914358346701	102194013.8888889	10
		239	2.2487079083252626	113472792.1111111	9
		240	2.5498766654032248	65542838.25	9
		241	2.406994696683552	66265661.777777776	8
		242	2.025039930677798	51914401.8	9
		243	2.0005742256351517	62866500.0	10
		244	2.121002042520048	94083723.9	10
		245	2.7539244213519587	65861598.3	10
		246	2.7753984032185057	65324365.55555555	10
		247	2.4704883036725778	56415361.1	9
		248	1.9597505790733543	45327870.0	10
		249	1.8068673713358252	83553695.5	9
		250	1.8333649141816835	73250351.0	10
		251	1.8815946646788446	79723646.0	10
		252	2.000235843320935	74906404.8888889	10
		253	1.74328021741326	53663430.7	9
		254	1.9304525677893145	58627282.5	10
		255	1.9133230028746167	83131565.8	10
		256	2.006236948393364	71943593.44444445	10
		257	1.7785477697746832	63748904.0	9
		258	1.7259340957438265	96528433.6	9
		259	2.0366137163469062	66483995.8	10
		260	2.0673841238875577	63430295.7	10
		261	1.6676863410962883	63244008.8	10
		262	1.4846764729422177	62491295.6	10
		263	1.3076355028577482	58873436.3	10
		264	1.4551647910992411	52768604.8	10
		265	1.794544962097326	55145428.9	10
		266	2.140387671172938	73148601.22222222	10
		267	2.158495364181873	60571731.0	9
		268	1.7915513332393087	70884436.55555555	10
		269	1.7242478109024468	70479606.4	9
		270	1.9209041267252485	65062624.11111111	10
		271	1.9766259852666312	68419085.1	9
		272	1.8479501783973493	64766432.44444445	10
		273	1.7812175635640848	71237023.3	9
		274	2.0475223949025794	60850674.5	10
		275	2.4679961642566304	46402359.5	10
		276	2.011860686132291	81816211.8	10
		277	1.738027403747104	60987910.9	10
		278	1.9990124718803641	75692502.5	10
		279	2.220616214886048	64944782.44444445	10
		280	2.037978506045908	84039227.7	9
		281	2.1130247897867376	73742412.3	10
		282	2.2278230282607536	77580253.7	10
		283	2.094062577155341	87132904.9	10
		284	2.226886243286726	86551713.44444445	10
		285	1.9016427937742482	73335578.4	9
		286	1.9452715051242513	76464276.4	10
		287	2.2306140431737123	55649231.9	10
		288	2.263202030224036	83101715.0	10
		289	2.041705554501379	70834027.2	9
		290	2.4241280008856556	76870338.7	10
		291	2.528376324544941	74082304.125	10
		292	2.1063665628609454	65723319.9	8
		293	2.377786938720065	49576095.7	10
		294	2.2779323955417596	68800777.1	10
		295	2.554436481532091	97164606.0	10
		296	2.5200999012425527	66979132.3	8
		297	2.6133918646364522	62718306.44444445	10
		298	2.4430713072000003	66434774.9	9
		299	2.549274437068565	91687884.5	10
		300	2.5860288801488163	55333200.777777776	10
		301	2.289558276531893	79226545.6	9
		302	2.5595466717817486	98560464.3	10
		303	3.4204146144724263	49382133.833333336	10
		304	2.5833008243106965	54831285.4	6
		305	2.090752533350607	60854314.6	10
		306	2.636673942657138	73623992.5	10
		307	2.029143288658512	112536547.1111111	8
		308	1.8739404458751554	48918363.2	9
		309	1.9006126444156475	76067652.22222222	10
		310	1.8255667380001732	56575626.4	9
		311	1.6328478148464725	64594263.8	10
		312	1.9787997899277296	105919899.5	10
		313	1.6689886731476764	78909615.3	8
		314	1.9051005304940751	67611688.8	10
		315	2.4208188482454998	76057286.2	10
		316	2.236141867372392	76655449.44444445	10
		317	2.200048916811311	71158501.1	9
		318	2.407379715109071	88427257.44444445	10
		319	2.191045567179685	80393247.22222222	9
		320	2.055990520067706	70423693.6	9
		321	2.008274322206394	64398161.9	10
		322	1.8942232286475218	98392991.8	10
		323	2.3002245138607815	49905782.9	10
		324	1.7616048893869483	84108121.8888889	10
		325	2.059261108356042	55736095.9	9
		326	2.827911232093255	55708970.571428575	10
		327	2.462722018487385	52202310.11111111	7
		328	2.2523775626222746	70374994.0	9
		329	2.2043317769327433	59230596.222222224	10
		330	2.1763570602591664	49217314.2	9
		331	1.604067059302081	56472719.0	10
		332	1.6044570310614723	56484645.9	10
		333	1.7290003083657073	84900043.3	10
		334	1.97679475386644	74773172.7	10
		335	1.7789219548695905	50330040.44444445	10
		336	1.2819145182591873	72037858.6	9
		337	1.1836547405914584	54533716.0	10
		338	1.450419188608595	72567859.3	10
		339	1.3983044394421356	47572986.1	10
		340	1.2997954531230442	61323194.4	10
		341	1.583906725703048	64982077.8	10
		342	1.4441313266974452	57257386.9	10
		343	1.770877502334157	71434707.1111111	10
		344	1.8574261993061687	69427002.1	9
		345	2.0133760227899216	95178701.7	10
		346	2.235608294376881	78278239.8	10
		347	2.2803173745831398	76559751.33333333	10
		348	2.1348369614275784	83251820.0	9
		349	1.6934614682924234	71021845.8	10
		350	1.8033001628411156	66040799.5	10
		351	2.4617247562360043	64971009.3	10
		352	2.1669222820544185	82328062.1	10
		353	2.1545486122906574	77004943.2	10
		354	2.2227229151335104	65623507.11111111	10
		355	2.0393700129174714	56220900.0	9
		356	2.492756257085526	72512574.7	10
		357	2.3509696925352666	58037158.125	10
		358	2.150274339940264	43223802.666666664	8
		359	1.4158814256858012	58202386.8	9
		360	1.2382806963322956	47014868.9	10
		361	1.5485317322684442	85308577.1111111	10
		362	1.3827893654110381	90716102.8	9
		363	2.2426105753439005	57671043.3	10
		364	2.3020418364312083	78137081.44444445	10
		365	2.6491627693616677	60111202.875	9
		366	2.3403869130960144	75787586.8	8
		367	2.1877040625415365	63619550.7	10
		368	2.3398789565545175	61011985.88888889	10
		369	2.335479842181802	92428945.9	9
		370	2.746240438125967	62332175.5	10
		371	2.963928733168981	76738491.55555555	10
		372	3.3182175390120654	71969752.85714285	9
		373	2.156572718560152	63128222.777777776	7
		374	2.01708497874318	59843968.777777776	9
		375	1.7290621788726817	78059955.4	9
		376	1.824010576836097	86904528.4	10
		377	2.298005019576224	80516433.2	10
		378	2.2103505624872843	71089610.33333333	10
		379	2.285487411967443	86520747.0	9
		380	2.4123992851878575	50800605.1	10
		381	2.783228464981883	120535969.8888889	10
		382	2.656274751471081	50157479.88888889	9
		383	2.47581287756297	89733423.1	9
		384	2.9109507391218115	70247749.5	10
		385	2.1735334592457995	68278078.1	6
		386	2.197669944985262	72561520.55555555	10
		387	1.8743470054461753	100811536.7	9
		388	1.886408525608551	76283272.7	10
		389	2.1832820275885423	58820867.222222224	10
		390	2.891772575922661	123777828.875	9
		391	3.0798929203604386	57159724.4	8
		392	1.5197233456516834	77202212.66666667	5
		393	1.5521315264237683	79928962.4	9
		394	1.8615709394074655	77619200.2	10
		395	1.666736414860549	52437922.9	10
		396	1.5961455522006307	73074283.2	10
		397	1.705065461945825	76459309.4	10
		398	1.883749139578585	50336293.55555555	10
		399	1.4844396202809613	56597957.4	9
		400	0.9239373190341433	57372574.0	10
		401	1.2513608337373845	58691643.5	10
		402	1.9654119431098198	80941447.1	10
		403	2.30760809534312	69766451.5	10
		404	2.3102775086080927	60756040.875	10
		405	2.230721845860063	74078762.0	8
		406	2.2797530685277727	62865614.0	7
		407	2.1542639006723454	50731806.666666664	10
		408	1.9269756259477933	81637276.4	9
		409	2.5771297591847633	133199887.44444445	10
		410	2.8351730907350827	46681366.5	9
		411	2.54473172624228	87721222.0	8
		412	2.515428938253904	106256003.77777778	9
		413	2.469562339690433	63357224.333333336	9
		414	1.9680499636662705	82851965.8888889	9
		415	2.1286155703181415	99683316.4	9
		416	2.1277486276307576	66314200.8	10
		417	2.2409220825584635	52595875.777777776	10
		418	1.8747042803633107	81912515.44444445	9
		419	1.8423771647547131	62114552.0	9
		420	1.8222779019596789	77067831.9	10
		421	1.830830568952247	74639351.7	10
		422	1.788701125491436	95916529.8	10
		423	1.5015013820578749	63200360.9	10
		424	1.9457277459739468	67308793.55555555	10
		425	2.204130895650585	60911375.0	9
		426	1.7815393726596127	50659980.11111111	10
		427	1.7647656563743026	71538035.1	9
		428	1.338644454626667	54037238.3	10
		429	1.7272122879188072	69326075.1	10
		430	1.9337506828407622	56819781.5	10
		431	1.4298302700271708	53084996.9	10
		432	1.3107007281914198	60613595.7	10
		433	1.5076666307839743	48507919.0	10
		434	1.5053415894673532	51196266.11111111	10
		435	1.795667661161847	73055779.8	9
		436	2.3480934161474942	56044432.0	10
		437	2.6092751394230276	95458262.8888889	10
		438	2.962588076515781	76935610.66666667	9
		439	3.2325525371685453	103576094.0	9
		440	3.2469740699418272	71241644.5	9
		441	2.432695521199759	95427000.5	6
		442	2.5516029531150313	71931647.1111111	10
		443	2.3996943854282726	49119892.5	9
		444	2.208862076553799	73927563.2	10
		445	2.496739646036483	67547418.375	10
		446	2.701299220135644	57419042.666666664	8
		447	2.8873649504422962	54816342.55555555	9
		448	2.3271350495827945	67038045.5	9
		449	3.0201955556533617	107348016.77777778	10
		450	3.0073341344875844	89463894.71428572	9
		451	3.3071543866055477	59879600.333333336	7
		452	2.3956661202987712	62265150.9	6
		453	2.1780286939066036	58248325.7	10
		454	2.0880342258722884	42682075.4	10
		455	1.5072332120932095	61411854.3	10
		456	1.5610801096161133	64566179.55555555	10
		457	1.3760418755230246	58707666.7	9
		458	1.9155781563789223	55585414.55555555	10
		459	2.278277674799292	97366002.2	9
		460	2.111819687374646	115549964.8	10
		461	2.4103040403979645	49545207.88888889	10
		462	2.114074156943743	90771597.9	9
		463	2.540226965975157	84626468.3	10
		464	3.3748484646885757	70998818.57142857	10
		465	3.6952813050544697	59061231.5	7
		466	4.074769121768207	25759691.57142857	10
		467	4.481405608447915	37629995.777777776	7
		468	4.618834849050617	79821275.71428572	9
		469	5.7011189342929685	45774530.333333336	7
		470	5.322845791305701	80355811.75	6
		471	5.2639808191423	66723470.571428575	4
		472	5.179428442569678	51332583.25	7
		473	5.081329885295313	133006614.66666667	8
		474	4.20039515028612	62050265.55555555	3
		475	4.011496622375924	88007176.66666667	9
		476	4.251558401661051	16956842.0	9
		477	4.351007721499264	43059348.833333336	6
		478	3.6160744643244755	47369987.166666664	6
		479	3.1801801633360496	76040248.66666667	6
		480	3.3187063845674785	65603956.28571428	9
		481	2.676450397708744	69031397.3	7
		482	2.730222503134584	85000086.1111111	10
		483	2.7818673230438806	81270638.25	9
		484	2.476215392307271	67490196.8888889	8
		485	1.912257397423423	64820207.5	9
		486	1.7798173538210222	64488609.2	10
		487	1.8469767782968123	57249324.8	10
		488	1.4601267667118352	76243084.2	10
		489	1.543770924084254	54298403.8	10
		490	2.0133308944065016	74957887.3	10
		491	1.968452344689532	84284346.8	10
		492	2.213003956031689	52194231.3	10
		493	2.120067676601475	65841180.777777776	10
		494	2.1358219753588497	64059710.0	9
		495	1.909146461276134	69742900.5	10
		496	1.792685033743328	76863450.2	8
		497	2.3234290583090926	67729239.22222222	10
		498	1.9121019654142035	64531334.0	9
		499	2.0865956026474586	54155466.8	10
		500	1.626517665034162		10
