# Supplementary material for: The evolutionary maintenance of Lévy flight foraging
Source: PLoS Comput Biol. 2022 Jan 18;18(1):e1009490. doi: 10.1371/journal.pcbi.1009490 (PMC8797186; doi:10.1371/journal.pcbi.1009490)
Supplement: S1 Data — (ZIP) [file pcbi.1009490.s005.zip › S1_Data/evolutionary_data/POP10_1000K/10_025_10_3_0000125_1_1000000_run9]

last_generation	500	0	0.949000365722638	22342149.500187766	10	1.5277055233125167	5581518.499872768
size_old_pop	9	1	1.2032407207029046	31884181.166975707	6	1.3977851915380899	7959391.49990954
standing_var	0.25	2	1.1913840448395938	38910337.16732641	3	1.3178013872340317	30165610.500508767
start_exp	1.0	3	1.5889176497025925	25123057.00047822	3	2.2584759605931155	37720976.50041623
env_dim	3	4	1.6856837594604428	61274282.000780135	2	1.2071005649271238	37924700.50088456
move_cost	0.000125	5	1.9714568384941	56345686.10056845	4	1.9222500984321846	63862416.50114081
lifespan	1000000	6	2.002567280870502	73089050.12575647	5	2.162739162718863	72361639.50102194
speed	1	7	1.958587972106746	62198052.250463694	8	1.5386671805609204	96026040.50111268
run	9	8	1.9401731658097277	55202342.000434935	4	1.9383967929519044	262835330.4980352
extinction_state	0	9	2.372311672495875	86601847.25044827	6
competition	0	10	2.1002262804356926	57620609.66746969	4
		11	2.4516536799774	41846654.750458546	6
		12	2.051315302218496	82714588.90085083	4
		13	2.175332666982405	38657659.33378076	5
		14	2.243467159739507	52530706.92910365	6
		15	2.207912636780456	60635564.35689248	7
		16	1.6541692913601307	37965954.30046374	7
		17	1.7141171658862042	77783845.50117373	5
		18	1.887049100449748	95387356.50103176	2
		19	1.8287801782302366	74272677.00080754	6
		20	1.756471761720454	61260693.30067553	6
		21	1.8735844934623025	43604098.92920263	5
		22	1.9729178087367827	44251193.92909634	7
		23	1.8565949704339502	45664497.35773722	7
		24	1.983394915951217	81892397.75089413	7
		25	2.3314845891116995	72353948.90087183	4
		26	2.2015706233190078	65690125.90075989	5
		27	2.439511825937015	49124148.30072819	5
		28	2.281440333937717	92024999.4996331	5
		29	2.081654892482418	112021614.99963795	5
		30	2.3159340169937566	70022645.00005843	6
		31	2.6607849207340104	27698303.50029669	6
		32	2.618278531586337	57730069.75080903	5
		33	2.491889979959468	42975981.000647254	4
		34	2.2658081210935337	9942441.500459187	4
		35	2.533142045452822	93211455.50025801	2
		36	2.5430013952799335	38119872.90057271	7
		37	2.162633487555496	48096901.25066579	5
		38	1.7763340068674789	36077815.83395482	8
		39	2.062000986867243	38636483.00039407	3
		40	2.2288066167627756	46124690.500555076	6
		41	1.9447302063337268	61479715.12519162	3
		42	2.1787840665860974	61280824.8340845	8
		43	2.237361394635228	184384948.69703868	6
		44	2.4008417511744686	71398534.3342702	5
		45	2.175827002208755	63230508.30002584	6
		46	2.5300234954271064	164625773.49836552	5
		47	2.13504770565259	75724866.07185362	2
		48	2.4179480297807094	29314951.50022021	7
		49	2.62656875376045	93449666.00091505	6
		50	2.769379398877411	43112149.500565924	2
		51	2.651334066845066	83306225.35697997	4
		52	2.7558984734119534	67304408.1007438	7
		53	2.664988900995756	93314423.89960253	5
		54	2.487216889653757	86653980.3564888	5
		55	2.4838759980168468	103581636.24964425	7
		56	2.7897358732288566	61939302.99984232	4
		57	2.8070106784533673	66047387.70048593	4
		58	2.2176416397414114	72293987.6993692	5
		59	2.19443214943558	95068912.250711	5
		60	2.1514662076258366	83783397.50088584	4
		61	2.061514199964093	60687653.055756055	5
		62	2.4951960008412772	69871704.8328531	9
		63	2.7606320239248747	93215227.92940998	3
		64	2.7144142053105305	132864391.09857568	7
		65	2.7479975495432063	216205098.16578043	5
		66	2.9648951602935956	49499797.6434214	3
		67	3.012083002820282	43893606.00058563	7
		68	2.9698807761213337	74944359.00087115	2
		69	2.838496201157562	41749847.50098335	4
		70	2.3173479926116447	37389731.75060799	2
		71	2.5871513013856773	117808244.8997638	4
		72	2.5480578959595634	43077853.33400179	5
		73	2.5138384331324617	54478785.900513865	6
		74	2.455050529853181	47139483.300090574	5
		75	2.6153606046973445	11704798.500088234	5
		76	2.3638090122546904	87014637.16753654	2
		77	2.2891790656355306	60021908.92924846	6
		78	2.277434840863536	52581652.00095701	7
		79	2.365713409861012	64030061.70084367	2
		80	2.307301120441682	128809608.499	5
		81	2.081299732250661	62299667.00061107	3
		82	1.7871362698384725	90307131.33388843	4
		83	1.8521829622071562	42747347.10046543	6
		84	1.800304907334872	16903681.100104246	5
		85	1.6666004250883417	36748062.750338376	5
		86	1.7111224860229928	39614971.00036579	8
		87	1.9169271653311342	51036124.83396173	8
		88	2.0720076758710033	49360253.25057463	6
		89	1.8968320056054853	25038365.50009729	4
		90	1.5217764003427938	40002119.66740047	5
		91	1.7670695913780843	67276549.87584946	6
		92	2.170640307920821	79204404.7863177	8
		93	2.0137958761767165	52583145.62552357	7
		94	2.2035751018743293	83524915.24992178	8
		95	2.278173559631753	42230871.5004241	8
		96	2.2633039791867073	76405782.10093172	4
		97	2.140019298030551	149176893.6996102	5
		98	1.9421644908540348	61045481.70057981	5
		99	1.9664693256750279	56881367.64354565	5
		100	2.068189219233919	29042463.10029111	7
		101	1.6412549546156878	32449033.12533161	5
		102	1.8157472788011877	60550088.30053593	8
		103	1.8619271086525373	40244561.90066845	5
		104	1.9364852842347844	52602025.50048751	5
		105	2.041083377211916	69109189.6256067	8
		106	2.0581385131848506	115359749.94428986	8
		107	2.1897530005532926	82127913.25037393	9
		108	1.8601237966284851	18560662.166979574	4
		109	2.0108860932655013	82946189.83428977	3
		110	1.9458247384571314	96256990.87521313	6
		111	1.909544365605536	47450969.749522604	8
		112	2.0286212532844523	25695926.000538994	8
		113	1.9553838129637722	28770256.750291016	4
		114	1.9385522951873937	52283426.50069072	8
		115	1.9019058202049965	75923317.05602916	4
		116	2.241410724164051	54885876.100715116	9
		117	2.290733863655322	31281683.786165636	5
		118	2.2389474519870474	99159649.50047769	7
		119	2.3970707190160616	70635867.10031801	6
		120	2.4038160502594366	49494485.30068011	5
		121	2.53074560925063	87680990.50057268	5
		122	2.3336973808472505	17145970.000205126	6
		123	2.192180682385372	66058382.61147724	2
		124	2.327588013810813	97262887.99906956	9
		125	2.6368328913712467	281106547.1609157	6
		126	2.8552693451783693	140562267.7463666	3
		127	3.1008415456395757	51138260.00073649	4
		128	2.6362529446518224	92015142.16674131	2
		129	2.9231877005462166	45438757.50131166	3
		130	2.2847020998015695	90268316.49930412	1
		131	2.1927366836485263	60604905.50067894	8
		132	2.3536393562691753	98702734.25036466	8
		133	2.2679581160951954	25869191.000420175	8
		134	1.9751359086335225	63837837.35791259	2
		135	2.0176076542296713	91388706.12552884	7
		136	2.117660002033685	99456000.78507014	8
		137	2.243045026420876	135081552.99933982	7
		138	2.198511382552347	79923000.78511862	2
		139	2.262892784943981	77793759.10037576	7
		140	2.233225062160938	87825875.75077267	5
		141	2.3085991687575427	57167967.500652365	8
		142	2.299068378913005	73461912.92923811	7
		143	2.190921391712013	57313501.00086808	7
		144	2.267478065745913	95371063.92938349	6
		145	2.308112277253316	111795082.49862991	7
		146	2.7167182402873196	50815619.000458665	4
		147	2.8290861687704405	96040586.83412327	4
		148	2.95954350173793	141434933.74845457	3
		149	3.037336566970973	86434263.83357024	4
		150	2.6635660150707183	89251774.75072263	3
		151	2.6843232515066164	95404895.00053997	8
		152	2.263274107585047	56912637.499635935	4
		153	2.701159752242108	37192931.50054368	6
		154	3.0635740494709154	53221944.50090161	3
		155	2.4834398692035458	58872419.37506515	3
		156	2.5165816886881687	88678264.25080001	8
		157	2.105083583355346	71746248.70034131	4
		158	2.243865849787378	79493113.24871045	5
		159	2.280749959934478	66091687.83386913	8
		160	2.1145736972340368	89745147.29994991	9
		161	2.308533244530878	117968143.16493267	5
		162	2.7135987137833917	84705513.99998495	3
		163	2.7881382755180226	61192040.75088418	4
		164	2.655696617619802	59420016.167340636	4
		165	2.675759902548998	55880007.70058942	3
		166	2.5692206313724086	55069793.30056814	5
		167	2.5261980247724556	78603836.50060329	5
		168	2.5377936201621805	77847624.92923166	5
		169	2.466894334550974	61522058.10056665	7
		170	2.617426445976995	76424849.75055727	5
		171	2.450466094010117	14306217.16706214	4
		172	2.349191204317091	27823383.700555068	3
		173	2.4498630229405816	79856007.00007242	5
		174	2.4724552650761047	108069672.89945225	6
		175	2.635456510703329	52238184.00059482	5
		176	2.452285962940542	17556561.700424142	6
		177	2.213603525685463	55719388.49944448	5
		178	2.3018023977639754	45860446.100540146	6
		179	2.3247391621266327	63457740.09992564	5
		180	2.5931066409002668	77614309.30070964	5
		181	2.732115858057231	108248236.16579463	5
		182	2.501576330500794	73877109.64243798	6
		183	2.7689820327784855	184962419.16493216	7
		184	3.262797972383031	171546746.49913672	3
		185	3.3843527415828563	170492735.24718598	3
		186	3.497838052843374	88638161.09843768	4
		187	3.5907875559262203	150287970.4979693	5
		188	3.751817787650583	30294572.000496868	3
		189	3.5499177649216067	21834713.000681978	4
		190	3.011517384155323	128518953.497186	2
		191	2.999230285607045	149156497.69757265	3
		192	3.099610031308218	156429915.16405293	5
		193	3.1837294262091413	61821831.16724356	6
		194	2.820849507224287	80654385.8334028	3
		195	2.9225989396047827	36502562.50038774	6
		196	2.631191644701665	65834669.071638264	4
		197	2.908088332381392	117355051.49996531	7
		198	2.669280587935579	73634988.10046902	3
		199	2.760672400787802	124346078.21326153	5
		200	3.1134962134400492	166920478.83176273	7
		201	2.7814071038474575	70869842.000632	3
		202	2.5043876706776027	79135724.3754854	4
		203	2.1640885480857905	58996612.50085107	8
		204	1.9439372997319448	46766772.33403435	3
		205	2.1059582293188583	60369405.35778723	6
		206	2.1757057439817755	74408561.50062957	7
		207	2.2886159403251725	59146099.5006652	7
		208	2.4534204425662094	134008165.50058171	7
		209	2.4905473926999377	85421535.1656578	4
		210	2.5819723857288652	41792322.700618036	6
		211	2.7864614658971627	62929223.66706539	5
		212	2.804551652295691	88681960.16766398	6
		213	2.391635532010497	62002610.5006092	6
		214	2.411161523467952	74621368.50072606	6
		215	2.248826742349358	94950833.9981985	4
		216	2.5426832959348475	64027883.30043198	4
		217	2.5840563738799	91206663.00009972	5
		218	2.8677636273337894	51873263.700633764	2
		219	2.767000609540116	55657996.83335204	5
		220	2.7148542743849804	48954375.92931505	3
		221	2.471581137952433	38542108.90060453	7
		222	2.5210366521621013	123263466.83292194	5
		223	2.7084995225505795	9648306.500280397	3
		224	2.643784832864227	70339853.10018095	3
		225	2.454491572230431	77923772.50095677	5
		226	2.062891727756978	96534340.25023998	2
		227	1.8903583441791127	70706189.35677831	4
		228	1.8455948820022983	32134487.500349097	7
		229	2.0147378801171687	112940993.62591249	7
		230	2.1203332302057847	71838886.92931059	8
		231	2.0092341659214146	53461058.6674368	7
		232	2.062514661554661	56099165.125771835	6
		233	1.874512331158766	60875754.25060581	8
		234	1.7309402926194437	116736897.25095065	4
		235	2.0068978604655046	45160427.375325814	4
		236	2.02780930638007	66383387.30063071	8
		237	2.1382960395237793	67734607.1256553	5
		238	2.1183080858358814	86818091.66714932	8
		239	2.13816182107558	36710189.750662774	6
		240	1.8797895374471723	40678382.90042044	4
		241	2.1939592690106946	54743277.64356698	5
		242	2.0912592365182676	77623108.24937525	7
		243	2.097748082375693	98143867.92858267	8
		244	2.299120035473546	44441949.50064602	7
		245	2.3094898483420545	69141178.50064324	6
		246	2.2288306372533224	44040356.90059227	5
		247	2.083579180263453	79122633.90028198	5
		248	2.162396386556804	79689414.6428396	10
		249	2.317572471259362	76860655.30088024	7
		250	1.9495383259225072	102674298.9991895	5
		251	2.1592297378651195	63613522.50069463	4
		252	2.0077982325694568	62400144.000562154	7
		253	2.1821533917483587	30924119.16719656	6
		254	2.233611268589003	42487116.83367165	6
		255	2.335874729078308	77146426.64345714	6
		256	2.401217971506135	87572872.21408892	7
		257	2.3516339074266086	38153114.1004176	7
		258	2.363931972276265	75814092.07216002	5
		259	2.563221648606798	67213705.50115718	7
		260	2.4020725368490394	86255134.70056286	3
		261	2.1877911787253335	75805208.30059056	5
		262	2.071478906185182	58521344.250659615	5
		263	1.9596613662045037	55130076.92920564	4
		264	2.0524628306259176	81864922.78638339	7
		265	2.0786772997924166	55685739.50044664	7
		266	2.253714297612569	77862828.10094553	6
		267	2.100764761339986	61492756.94483558	5
		268	2.317081864064556	75781828.00025193	9
		269	2.174562529121065	95104452.50061397	6
		270	1.9215555781624247	33381364.10022359	3
		271	1.7866701893137396	57713787.00056586	5
		272	1.5397902387413303	85662244.64348097	4
		273	1.7348149280361518	73986622.10075536	7
		274	1.5466654025584479	15547323.166878866	5
		275	1.803450207319094	48493460.49982888	6
		276	2.241444666838369	68910568.89927946	7
		277	2.4613336429119252	73101539.83316739	5
		278	2.502099435949515	12054933.500200873	6
		279	2.2031767375248412	49335069.100587144	1
		280	2.0916110158252854	46829886.64350059	5
		281	2.199294843351906	42414645.64317755	7
		282	2.148949144573173	43242072.62562072	7
		283	2.214000075882236	59822271.05619851	8
		284	2.1844594655216865	73144300.16727214	9
		285	2.2192245876304026	107612845.50028098	6
		286	2.1987103594169515	58041922.9450797	2
		287	2.2443444263100734	86335878.9984096	9
		288	2.2559983474449696	60106339.87544501	4
		289	2.424712565560842	50286938.00042806	8
		290	2.420034730315214	55616737.750069894	4
		291	2.565962998950864	45522832.50029308	4
		292	2.574280835856552	116384018.4981586	2
		293	2.600491159915112	64171187.50084116	4
		294	2.4537960113880652	71801788.500397	6
		295	2.7180940677576197	43749146.50093892	5
		296	2.3204714755303435	16883768.83371071	4
		297	2.4100394059849446	178820594.49890852	3
		298	2.3426670565363588	110041484.99982029	5
		299	2.3666300728755822	52765931.50066798	4
		300	2.1108178962888506	80108139.16690135	3
		301	2.2382478358372078	129677836.10038948	6
		302	2.2105060850184834	34847297.50003547	5
		303	2.2080247672685736	60974433.90070999	4
		304	2.067391177958623	27888861.500528287	5
		305	2.2323113650121775	128575445.92692795	6
		306	2.6085904898455547	52671884.90075571	7
		307	2.5551283537651424	64228842.167107105	5
		308	2.8331948627782984	111467280.4999415	3
		309	2.633189516165026	122652484.09976602	4
		310	2.6222209650238404	117863939.499952	5
		311	2.434693184360927	70652347.25080009	7
		312	2.311596268991999	11548046.166956643	4
		313	1.9642729747102936	25824061.10051127	3
		314	1.9159570916255242	57785845.16745448	5
		315	1.8846819997330573	58401897.50046587	6
		316	1.8471620694456221	46715453.00069451	5
		317	1.6723048853871785	43129160.83381098	8
		318	1.704876898991635	91797428.99904345	3
		319	2.1133598021865647	68839323.78604199	6
		320	1.8409199852605487	41297582.64347049	7
		321	1.6871625535116432	43917568.900542066	7
		322	1.558756328107728	39666196.21486538	5
		323	1.6317390358460968	51963458.214952655	7
		324	1.9183997365836682	48671751.64350102	7
		325	2.1662789162787446	52183309.500977315	7
		326	1.8970368666920088	80695489.0713121	3
		327	2.066380597726738	103810553.89953156	7
		328	2.0326219387446223	10892806.500006758	5
		329	1.9330392892141322	82639162.99960059	4
		330	2.2157681210210476	121012057.4992338	8
		331	2.4915516432460305	71950264.0010877	5
		332	2.323894241334302	107079977.50067632	4
		333	2.258020210707022	63954233.25099324	6
		334	2.318139235122255	92933195.49980563	4
		335	2.502174762911717	99140816.49964778	6
		336	2.493512436964111	140293003.35658956	6
		337	2.453561099412739	85444624.50071867	7
		338	2.729645919794636	30590159.833905082	4
		339	2.154795253189276	51775117.70069802	3
		340	1.9150153769258527	33432789.071931403	5
		341	1.9266612843912096	46659549.072162315	7
		342	1.8362310556969077	50569239.786225125	7
		343	1.7703781200611093	50627822.75076777	7
		344	1.8441040857626487	34825299.64341435	8
		345	1.8780217944685709	59405295.64331927	7
		346	2.1441491433025073	34936131.66721762	7
		347	1.8676463045558969	30323119.786059413	6
		348	1.7092103158977074	53164870.92917838	7
		349	1.7327066074594737	65148950.70077641	7
		350	1.7294673794038231	52277567.25068291	5
		351	1.710530105606619	62295642.25068638	8
		352	2.000602816142597	95312537.64334492	8
		353	1.9406422255882692	49931135.333804555	7
		354	2.031780426606948	74164189.6662261	6
		355	2.083281104497861	23967768.2781319	6
		356	1.9258992868876852	79004770.12592296	9
		357	2.111012073168844	39719255.33376716	8
		358	2.145155655171641	38205602.2146916	6
		359	2.225340415214709	58361381.83405701	7
		360	2.338347876991044	156632107.89792833	6
		361	2.4797397411418562	70848617.90080693	5
		362	2.3803867898504354	57329477.50061561	5
		363	2.561093925449566	79015136.16765831	4
		364	2.701237900640792	119487874.499448	3
		365	2.3919350055755224	115647862.74867174	4
		366	2.5158199019703806	77219356.25078367	4
		367	2.619898012095422	102231124.2139915	4
		368	2.7940243341646127	73423940.70059665	7
		369	2.0843332029476462	92729431.0712488	5
		370	2.1422548221774873	40501424.50057997	7
		371	2.003123560903072	54737554.75066201	5
		372	1.9590929926384448	71065712.00053889	4
		373	1.7233559142490449	53255949.00050401	6
		374	1.7590033219516599	42662269.83387351	6
		375	2.054111344681952	75010081.83384605	9
		376	2.155826635326671	53961614.75044672	6
		377	2.4034498431822464	17097048.50059237	8
		378	2.9644101006092445	7242904.000274494	1
		379	2.7304779546309352	35239533.700678475	2
		380	2.6966568106104907	99100391.99862178	5
		381	2.508619875306872	58767504.30007734	2
		382	2.4824937307420347	112497717.49898241	5
		383	2.0947252695943135	59573121.50064578	3
		384	2.127320769239664	52305141.50082213	5
		385	2.3135644043408314	104916802.99971537	5
		386	2.335013407854748	82563096.92855099	4
		387	2.311747995416227	57519719.99983621	7
		388	2.1585188154147126	33742994.16722353	6
		389	2.2978897059168584	40218339.500291236	3
		390	2.5118779934445103	112326445.6992958	6
		391	2.554675663564951	39309160.30059046	5
		392	2.1917149933799025	79624737.83410627	5
		393	1.7931264982464312	85838406.00028728	3
		394	2.0193988878986473	41812048.50044872	6
		395	1.6213098395284553	64152744.83376521	4
		396	1.731172577873656	46910141.62547027	6
		397	1.7429436628836317	46427026.000487804	8
		398	1.9361410938563945	52189742.66710129	8
		399	1.81552867546959	69759639.35770543	6
		400	1.6276415984761072	64140413.90071217	7
		401	1.6857161665717932	42839326.25048251	5
		402	1.7918368402828395	27691050.50022614	8
		403	1.8341726209224323	17208192.50016443	6
		404	1.7160897106911581	37943094.750105135	6
		405	2.0350021958802897	73619030.00043663	4
		406	1.9841194042001475	63738980.61124679	6
		407	1.9665145626320477	61280324.16738468	9
		408	1.6300725337476216	36740788.64322923	6
		409	1.5882544031242154	45570080.900399595	7
		410	1.4816402567879865	35781833.000600114	5
		411	1.3725010758095735	49069751.786327794	4
		412	1.2475180694651318	32635269.750347026	7
		413	2.364863141940531	84900766.62557837	4
		414	2.353182835150693	72314669.25046428	8
		415	2.093474592962082	73826967.25067091	4
		416	1.9764478836869988	58531973.5007657	4
		417	2.279088799690233	62422952.000876546	4
		418	2.35080854356499	51283470.929319896	6
		419	2.2950841310358663	66067429.38950649	7
		420	2.435349246462363	56944748.999994144	9
		421	2.47928091235105	46458837.2147001	4
		422	2.3053247749585237	69549545.16644825	7
		423	2.475889214299433	67749846.00063108	6
		424	2.4287562582879034	83179768.64302538	2
		425	2.319594187517697	54061705.00047235	7
		426	2.3812400835885366	40874264.50065271	4
		427	2.335124433303131	57463760.92865884	5
		428	2.374035509850845	27660136.25078758	7
		429	2.1855479046324957	99797536.35695632	4
		430	2.2965508179202514	43381539.875630826	7
		431	2.20164097183253	74161123.92800812	8
		432	2.3199776182588323	66038335.900791004	7
		433	2.2764768611454906	59744388.30041294	5
		434	2.2096418583874593	29910674.357658774	5
		435	2.083493617005243	65588927.9999991	7
		436	2.2391896178461694	98314379.00010954	8
		437	2.32792930783953	49169044.64344298	6
		438	2.288167232374679	54624336.92927331	7
		439	2.28693954726249	15663094.166855797	7
		440	2.0042194786079146	84574496.33314995	3
		441	1.9920847405330715	75173608.75075357	6
		442	1.772758708103518	60657435.16720209	4
		443	1.9430622021248787	56035874.125562556	3
		444	2.0035194152086584	62828135.00031733	8
		445	2.0313116878991795	53526712.72288998	6
		446	2.0575876052075954	75268917.83328438	9
		447	2.213536715178564	110681457.49980696	6
		448	2.4798005983109697	28063067.50066735	5
		449	2.3691013473931424	58177551.07199119	2
		450	2.384448720861385	85427092.50049312	7
		451	2.413683671333748	58585214.9005209	6
		452	2.1653463364726417	58957622.167402126	5
		453	2.041726419142125	14487104.750403956	6
		454	2.0420604177868995	20646212.30020048	4
		455	1.9873687690903814	139496701.498629	5
		456	1.950229671669031	71186754.87573677	4
		457	1.8847618422462076	76157940.75064027	8
		458	1.8713077789200383	66476779.929175064	8
		459	1.8647236270493572	113293161.7495526	7
		460	1.952852302164094	76093612.30012262	4
		461	2.212214529542605	48806858.786249936	5
		462	2.049027442330263	61776226.70061996	7
		463	1.97854113034577	93640605.78622243	5
		464	1.8471566302599283	74612780.83346437	7
		465	2.3138489966145643	55459667.50063226	6
		466	2.316636969627498	77136371.09987716	5
		467	2.3089272787772845	68346846.50072391	5
		468	2.12977694255561	25932353.900367748	6
		469	2.0706361574493295	72850427.0557744	5
		470	2.1949161537380917	51222040.750503354	9
		471	1.9189409128754569	91888559.50035009	4
		472	2.361757446632545	54831404.9006414	7
		473	2.794856962438267	57192641.333812445	5
		474	2.707872776779063	60471701.25068763	6
		475	2.720869612293685	40171950.00057325	4
		476	2.7872813393459657	70706003.35751918	4
		477	2.8038095057561585	58230289.00062223	7
		478	2.5438231113099254	53990508.300631	4
		479	2.5402130261906977	109291275.8322838	5
		480	2.086203175349305	24603131.33369094	3
		481	2.3037410293502267	53213172.167268515	6
		482	1.7608948679974497	70832530.8342342	6
		483	1.730512068236159	12796728.500076065	6
		484	1.5079688414884196	44098673.83388487	4
		485	1.4233640039202897	48301710.83414332	6
		486	1.408031377355913	52627471.643376574	3
		487	1.7699976765594923	85696339.50004716	7
		488	1.7079737392462921	71857621.07144417	8
		489	1.9020807194234095	83320036.33409216	7
		490	2.016742984109456	88708619.7856804	6
		491	2.0031430659932696	79972250.0718584	7
		492	2.0049513515293294	63943188.375359915	7
		493	1.7847268021919453	81934549.10056806	8
		494	1.7233217419816171	26169020.167084802	5
		495	1.7508208657865556	63156576.0005878	3
		496	1.7178876738932065	58326896.75077857	6
		497	1.7085493095756579	54749914.69975756	8
		498	1.8974992570867202	61419317.10064678	5
		499	1.7622078269773958	68270847.16698918	5
		500	2.1728270918836214		9
