# Supplementary material for: The evolutionary maintenance of Lévy flight foraging
Source: PLoS Comput Biol. 2022 Jan 18;18(1):e1009490. doi: 10.1371/journal.pcbi.1009490 (PMC8797186; doi:10.1371/journal.pcbi.1009490)
Supplement: S1 Data — (ZIP) [file pcbi.1009490.s005.zip › S1_Data/evolutionary_data/POP10_1000K/10_05_50_1_0000125_1_1000000_run0]

last_generation	42	0	5.312011156997082	41786577.83430025	10	extinction	extinction
size_old_pop	0	1	5.1769556098503156	14996999.500389598	3
standing_var	0.5	2	4.838219713920067	3953789.499865235	2
start_exp	5.0	3	5.556774701485004	49975602.16736603	1
env_dim	1	4	6.0032715718096545	68510888.00121354	3
move_cost	0.000125	5	6.633968314179105	22590412.166994363	2
lifespan	1000000	6	6.014860962410104	29066436.500709355	3
speed	1	7	5.052676491545886	93006284.50125036	3
run	0	8	5.662541464467944	37952226.25062014	1
extinction_state	1	9	5.384963748972913	32528884.750726342	4
competition	0	10	5.143296430761725	26136232.50041172	4
		11	5.598988512751953	32125811.66703743	2
		12	5.806103798032374	28708251.500750497	6
		13	5.474071156935173	22923937.500268046	1
		14	4.585563979801574	1816257.4998617242	3
		15	4.0753388683469725	13057860.750011498	1
		16	3.911408257084652	15725682.24989782	4
		17	4.079388296007474	12491482.833315313	4
		18	4.4813785194193425	11895391.750255598	3
		19	5.511513794217263	5272287.833275926	4
		20	6.146223163946625	9915784.833174618	3
		21	5.461040630918302	33128049.750644222	3
		22	5.991109774048533	4623275.499909251	4
		23	6.144120629954971	6276099.499854404	3
		24	4.777792949286439	62269260.500965975	1
		25	5.261526971010556	14991005.500177994	1
		26	5.322845043578016	30791491.50104516	3
		27	5.565100943940738	26089419.167189	1
		28	5.114229877528783	8362066.499915704	3
		29	5.130077240790156	34064291.500562154	1
		30	5.186946238720399	7654184.499900575	3
		31	5.393390346085507	34150743.10039574	3
		32	5.130950858335706	35774465.00059794	5
		33	5.6789173784392695	46727602.75095973	6
		34	4.9605976929147975	13812642.833616795	4
		35	4.9716782577185725	11174634.500019554	3
		36	5.701922732588798	14134584.999963466	1
		37	5.871701221753505	19200679.0001188	2
		38	6.2279030940096085	45645728.00097506	4
		39	6.373354095758145	56578495.300370954	2
		40	6.2490160256903495	43948441.300778106	5
		41	6.185373227339691	67772416.0008181	5
		42	6.482628747026938	0	2
					0
