# Supplementary material for: The evolutionary maintenance of Lévy flight foraging
Source: PLoS Comput Biol. 2022 Jan 18;18(1):e1009490. doi: 10.1371/journal.pcbi.1009490 (PMC8797186; doi:10.1371/journal.pcbi.1009490)
Supplement: S1 Data — (ZIP) [file pcbi.1009490.s005.zip › S1_Data/evolutionary_data/POP10_1000K/10_05_50_3_0000125_1_1000000_run8]

last_generation	4	0	4.895944119664288	36344194.75074295	10	extinction	extinction
size_old_pop	0	1	5.615587785878682	201773346.49437103	4
standing_var	0.5	2	5.254595628215381	390706834.24526685	1
start_exp	5.0	3	5.184562606097254	79144500.00059733	4
env_dim	3	4	5.567305033042307	0	4
move_cost	0.000125				0
lifespan	1000000
speed	1
run	8
extinction_state	1
competition	0
