# Supplementary material for: The evolutionary maintenance of Lévy flight foraging
Source: PLoS Comput Biol. 2022 Jan 18;18(1):e1009490. doi: 10.1371/journal.pcbi.1009490 (PMC8797186; doi:10.1371/journal.pcbi.1009490)
Supplement: S1 Data — (ZIP) [file pcbi.1009490.s005.zip › S1_Data/evolutionary_data/POP10_1000K/10_025_50_3_00_1_1000000_run1]

last_generation	500	0	5.012515160583086	196633171.0	10	1.4205854877247752	31849357.0
size_old_pop	10	1	5.147560929394818	26309464.333333332	3	1.436256350074034	44477808.0
standing_var	0.25	2	5.495184387030546	40805859.666666664	3	2.373192208065286	55003694.0
start_exp	5.0	3	5.471506327866392	142728816.75	3	1.5863208896758394	64351400.0
env_dim	3	4	5.326420205630516	56114916.666666664	4	1.7038396468306214	75883872.0
move_cost	0.0	5	5.437014184498379	65700218.5	3	2.261228364414149	82705472.0
lifespan	1000000	6	5.528941690860697	157031183.0	2	1.422976786107642	92137947.0
speed	1	7	5.457302278056966	120054546.33333333	4	2.1953214169958546	92988543.0
run	1	8	5.42537240154544	174402839.25	3	1.9686160426268349	116328642.0
extinction_state	0	9	5.3480954301594945	10223463.5	4	1.85422540792966	150062122.0
competition	0	10	5.12370713956976	566055112.6666666	2
		11	5.501276798966087	60405500.333333336	3
		12	6.658783929094542	134620476.5	3
		13	6.1991744882587225	220836264.0	4
		14	6.180886398509857	267911913.25	3
		15	6.182476754971767	160633793.33333334	4
		16	5.742603738917092	72398141.0	3
		17	5.5345892043995555	47671771.0	2
		18	5.728368123917603	257382347.2	3
		19	5.858235666037124	17618489.0	5
		20	5.468219443302901	229543519.6	2
		21	5.4163617421997055	131548839.75	5
		22	5.315999595410781	143611983.4	4
		23	5.066381574249055	211802741.66666666	5
		24	4.854213025529488	54901379.0	3
		25	4.668158818360452	86639035.5	5
		26	4.75553531417952	152725546.25	4
		27	4.420492946906827	111136659.75	4
		28	4.534005580743579	158177485.75	8
		29	4.389080612952691	60701918.28571428	4
		30	4.267348687917127	196993835.0	7
		31	4.103272253655796	30846849.6	4
		32	3.6866641547832666	85644419.0	5
		33	3.820734651920572	146668998.66666666	5
		34	3.647272169756775	80147251.0	3
		35	3.6674653151959857	78785667.875	7
		36	3.7323083914671535	25635286.6	8
		37	3.8855012833916027	87852295.28571428	5
		38	3.5712514518007445	174867667.83333334	7
		39	3.721718315409265	206945880.0	6
		40	3.2877170401084306	106350843.8	3
		41	3.190529846216385	95307464.0	5
		42	2.912636632254248	63420740.222222224	4
		43	2.849440990244307	94317045.5	9
		44	2.5935457209014636	78859916.7	8
		45	2.7270830718664234	90765391.77777778	10
		46	2.740500310615561	40292883.75	9
		47	2.2851196185018665	79635947.9	8
		48	2.4211262493938137	64491710.1	10
		49	2.5299561533040755	91547324.1	10
		50	2.379957217338908	101549546.55555555	10
		51	2.283443794592846	45537824.7	9
		52	2.217384514080159	78452786.9	10
		53	2.3455723446732	83937733.1111111	10
		54	1.8772311912475637	85340737.44444445	9
		55	2.0029340975972	61362026.2	9
		56	1.9896862620366007	91306939.5	10
		57	2.1278495799250883	103252052.6	10
		58	2.173657588665099	95679158.875	10
		59	2.06001904510756	65592141.7	8
		60	2.1387218874552816	92572127.2	10
		61	2.062220616658596	64355897.0	10
		62	2.0280780210074223	91101992.7	10
		63	1.941042741334965	73917433.2	10
		64	2.085438357275043	87966235.3	10
		65	2.33187480729177	100639845.7	10
		66	2.3886209993544236	65166034.9	10
		67	2.516672285378739	103750054.5	10
		68	2.45211606008358	106612107.2	8
		69	2.375029473974928	90560677.33333333	10
		70	2.4104557406629477	116239360.14285715	9
		71	2.0821267063251683	61141184.9	7
		72	1.7899372270321776	90590705.4	10
		73	1.8696592577126885	67639947.8	10
		74	1.87559058295789	60399236.1	10
		75	1.8383490181318518	103927187.0	10
		76	2.0521288210052715	103501197.9	10
		77	1.9063002190716964	112390337.1	10
		78	2.057974148481044	109701915.8	10
		79	2.1269576292880155	109963719.8	10
		80	2.068890049574718	92011888.9	10
		81	2.136517913923071	76015786.5	10
		82	2.121680805305844	96365342.0	10
		83	2.176560850000808	69657204.0	10
		84	2.0330725048050526	56214111.875	10
		85	1.516846900291951	132490632.5	8
		86	1.905806173598393	88342171.0	10
		87	1.8112649651670452	76142009.7	10
		88	2.1126677691734246	125461662.4	10
		89	2.207935403631214	90025276.7	10
		90	2.3270013235221523	137362347.375	10
		91	2.373264783030834	105666321.33333333	8
		92	2.4539089877554514	97549482.1111111	9
		93	2.4524874742805047	61991143.5	9
		94	2.423165890949855	67064609.3	10
		95	2.3402485107841877	92589873.55555555	10
		96	2.118595653494192	67454836.2	9
		97	2.1397422443379286	89165667.0	10
		98	2.198049452687937	97229721.5	9
		99	1.9840219931217002	69751781.0	8
		100	1.774038298579801	77742523.1	10
		101	1.8177974446143927	84035050.1	10
		102	1.7361351076242724	69768846.0	10
		103	1.8602624104327243	70959551.6	10
		104	1.9657610128832128	104870442.6	10
		105	2.095291819848403	103734258.9	10
		106	2.3243549492483337	79149488.0	10
		107	2.220493893870993	113123553.8	9
		108	2.103287548567747	69506335.0	10
		109	1.9990842910263442	82631926.1	10
		110	1.8633297727523417	105945112.33333333	10
		111	1.8729281240026285	102079969.6	9
		112	1.9438848273234686	100465844.7	10
		113	1.999248686782503	78342352.1	10
		114	2.063717955184122	97248060.9	10
		115	2.154737411802536	98968067.6	10
		116	2.2176873429454287	109921944.1	10
		117	2.159545278557479	70928065.8	10
		118	1.9680805432077915	120250714.5	10
		119	2.179216461379454	137878346.55555555	10
		120	2.3343229226028974	45771626.44444445	9
		121	2.3223794754919895	78329100.875	9
		122	2.1478783790400344	83407159.77777778	8
		123	2.220394144479943	73466473.2	9
		124	2.2801918169468807	104771749.66666667	10
		125	2.1136647020031805	81803453.5	9
		126	2.3827735619386	98623975.6	10
		127	2.1672964562979127	102665893.5	10
		128	2.1332722736479566	91378096.9	10
		129	1.903002635216304	64286836.0	10
		130	1.8441861528409569	62835971.3	9
		131	1.6417335895065643	88974630.5	10
		132	1.7623425903449879	120841200.3	10
		133	1.9805294591490614	94384131.9	10
		134	2.1927988339479794	73234359.1	10
		135	2.264315534072207	95328637.66666667	10
		136	2.318582494008647	150312635.0	9
		137	2.2499505503518504	166466792.75	9
		138	2.7715265626521286	89939396.1	8
		139	2.9654400128056095	76528145.0	10
		140	2.768701323849572	81683773.0	9
		141	2.4266564695149277	99333467.6	9
		142	2.2446380644903448	117661659.4	10
		143	2.074958673852007	87731545.1	10
		144	2.0159622084507727	105630770.8	10
		145	2.1167730308642634	58244977.777777776	10
		146	2.0130299292393485	70501142.8	9
		147	1.7525039935818	114418485.0	10
		148	1.6646575707707179	77835934.7	10
		149	1.8388581354100348	89927379.2	10
		150	2.097399685165469	113601339.22222222	10
		151	2.1026300808097362	135297013.2	9
		152	2.2329271729802525	87827581.375	10
		153	2.0109776991950112	60803000.5	8
		154	1.9502929713676926	116925269.55555555	10
		155	2.4046314736396472	130990598.66666667	9
		156	2.473504293760456	83041286.8	9
		157	2.3448362764012196	63405297.25	10
		158	1.9199682155488635	64862919.1	8
		159	1.8811051550822957	110937585.4	10
		160	2.1619026935992443	62389026.2	10
		161	2.216753092734843	89280392.7	10
		162	2.052215215570447	95212750.4	10
		163	2.0296168142560593	99063464.5	10
		164	2.2942138479291794	86624246.0	10
		165	2.497535960524714	76300620.14285715	10
		166	2.2203993201114782	107077790.4	7
		167	2.414078878254892	48994078.222222224	10
		168	1.9621876771631073	70817048.0	9
		169	1.863040982353993	78622093.7	10
		170	2.065965102139259	99920909.2	10
		171	1.8447965058000926	91297406.4	10
		172	1.853513832733769	78749548.7	10
		173	1.9267239103875924	87858973.5	10
		174	1.7052791161556293	98383943.0	10
		175	1.786601298228589	102220799.8	10
		176	1.9445735974298848	104893971.5	10
		177	1.9860087578190195	53762899.0	10
		178	1.6748543937536566	55993168.8	10
		179	1.719593877991769	106047945.1	10
		180	1.568413101746359	91898946.3	10
		181	1.8104800388171565	87153172.0	10
		182	1.8702862183117563	62310824.5	10
		183	1.9572704554844218	82544801.7	10
		184	2.0273218930863037	73472421.0	10
		185	1.858857179769593	80979238.4	10
		186	2.1580029572806736	65112886.0	10
		187	2.350128872626802	71578269.3	10
		188	2.0526052980531415	103758565.4	10
		189	2.2990179411747986	89067278.25	10
		190	2.2689871247388327	115613868.75	8
		191	2.046194074198315	123157118.2	8
		192	1.9787084205568846	116353959.33333333	10
		193	2.066967702581425	172240873.6	9
		194	2.3783006557420032	99492752.55555555	10
		195	2.4375627871443446	124665533.66666667	9
		196	2.487760771372087	34325977.222222224	9
		197	2.3752550984477345	87817373.0	9
		198	2.3899903665046116	81713483.77777778	9
		199	2.4395334471862546	85423721.9	9
		200	2.3864715096508453	97816691.0	10
		201	2.4443983646658944	69307611.3	10
		202	2.5592016938616515	121844848.22222222	10
		203	2.3772268541931254	96694987.5	9
		204	2.336962894091585	77353679.0	10
		205	2.0828781543690846	101076566.0	8
		206	2.0544006415560596	86243905.5	9
		207	1.9519388563671316	111405270.8	10
		208	1.8638458798275592	78175771.4	10
		209	1.7791477233438648	75188912.9	10
		210	1.7820929578286766	92702854.8	10
		211	1.822977747401247	86518191.9	10
		212	1.9357163985042127	128109200.1	10
		213	1.9262530892963554	78916455.7	10
		214	1.8310474152258176	79249766.66666667	10
		215	1.6726175818140834	57289389.2	9
		216	1.7547859837960065	73179288.6	10
		217	1.4810562982345663	79236195.8	10
		218	1.5226136946056734	79520701.3	10
		219	1.845372654787005	83359270.4	10
		220	2.413311354553646	71302903.6	10
		221	2.316464583615756	97987173.9	10
		222	2.3254998480718956	112001527.55555555	10
		223	2.253171031104848	152747863.4	9
		224	2.547753156352461	115016057.0	10
		225	2.6163838650010733	62369924.625	8
		226	2.5774964218604204	59494823.44444445	8
		227	2.2448962611757075	111770259.77777778	9
		228	2.1498782688084503	92928453.25	9
		229	2.0696809325014334	72385233.22222222	8
		230	2.079483422574792	70321842.7	9
		231	1.9570966385101944	84034799.7	10
		232	2.155230626294337	92953158.8888889	10
		233	2.0386751957272464	90693688.6	9
		234	1.991349898586991	81964206.1	10
		235	1.8644439791228624	67681902.7	10
		236	1.80857900874769	95093268.3	10
		237	1.9265963896343492	100438766.1	10
		238	1.9210310241696742	91208728.4	10
		239	1.927874185240281	85618161.0	10
		240	1.9165435193020461	102537450.44444445	10
		241	1.8444703422790725	141731370.6	9
		242	2.0026249956452298	90843148.9	10
		243	2.2313747587188266	75031776.0	10
		244	2.0392641850317372	95064802.8	10
		245	2.010981004163355	126390493.8	10
		246	1.97676763177496	74697179.9	10
		247	1.9601403321688111	62912926.7	10
		248	1.8911408394472793	88147448.1	10
		249	1.89181656660323	109601366.7	10
		250	1.8400456843347794	58441042.2	10
		251	2.0617710330436863	81045869.3	10
		252	2.086123461438734	74797126.8888889	10
		253	1.7701928414263317	100839688.0	9
		254	1.937747742428522	77879463.33333333	9
		255	2.036569612001057	85873897.7	9
		256	2.0373419398824733	102112316.9	10
		257	2.1572690753034323	82449405.8	10
		258	1.9085199727378839	113350169.5	10
		259	1.7400551692420176	107811621.8	10
		260	1.9392175955343671	89897753.1	10
		261	2.0683121969566605	105074295.0	10
		262	1.894469594144455	83758382.3	10
		263	1.9400784960035513	62458112.6	10
		264	1.9450585349453893	81171978.3	10
		265	1.7688153020992086	58376228.7	10
		266	1.7073883418669766	91387450.5	10
		267	1.829714973617549	95708686.4	10
		268	2.368076297828611	78723825.2	10
		269	2.6529436477192405	120511905.6	10
		270	2.6564138575564487	98453995.9	10
		271	2.640982480483875	64119050.5	10
		272	2.621507957002143	97265271.16666667	8
		273	2.117276731268894	109147875.8	6
		274	2.2042922587257054	102443731.6	10
		275	2.0426397568348014	83878205.3	10
		276	2.011750777538084	74510166.5	10
		277	2.008696226062495	102074225.8888889	10
		278	2.151103107648445	76372399.7	9
		279	2.1045600899704735	66601841.2	10
		280	2.0333164981996723	82366788.7	10
		281	2.0241476374660166	51728191.2	10
		282	2.071478565729545	118560473.8	10
		283	1.8537687108957197	149136980.6	10
		284	1.9950993841330882	89121715.7	10
		285	1.8889320509782244	89136354.1	10
		286	2.0571757558817985	55481264.55555555	10
		287	1.8926992812611403	75366936.6	9
		288	1.9480386822443614	113719434.0	10
		289	2.234764419536268	78997200.7	10
		290	2.433707276685424	84235413.25	10
		291	2.2997367572557637	91051597.77777778	8
		292	2.02521157925784	72845855.8	9
		293	2.0593756713840508	79547828.8	10
		294	1.8739340552590775	85342856.9	10
		295	1.8184296873295438	120472223.6	10
		296	1.9049135021534696	113645840.8	10
		297	1.8875234251734292	77507812.0	10
		298	1.89009977775392	81592662.4	10
		299	2.086049851735428	90423440.9	10
		300	2.086710953833454	103927041.1	10
		301	2.1847553706866276	82883536.8888889	10
		302	2.158889630378723	74939474.5	9
		303	2.4332864361667452	90303599.125	10
		304	2.456244036075823	58897677.55555555	8
		305	2.244099979018413	93303432.1	9
		306	2.3426990815685325	82401066.33333333	10
		307	2.2368244574985225	60378990.777777776	9
		308	1.9598618703366235	84036930.33333333	9
		309	1.7930358536275393	108380534.5	9
		310	1.9718950621792868	122025876.2	10
		311	1.9103999440675667	37722560.8	10
		312	1.9473912737607115	99996353.1	10
		313	1.8851791682378596	81046195.8	10
		314	2.09055142697208	40025624.1	10
		315	1.9226927124424644	76787352.5	10
		316	1.9253218960572434	103915175.9	10
		317	2.1388135917118225	123880823.3	10
		318	2.2816446634367136	89733992.44444445	10
		319	2.2005423189203976	92168351.66666667	9
		320	2.3637231928329117	72406328.5	9
		321	2.2700164050962472	76630976.6	10
		322	2.4088913312437246	94316900.3	10
		323	2.1958383463942437	80118011.77777778	10
		324	1.9337405281474047	74557028.4	9
		325	2.1465585000999403	91381271.8	10
		326	2.1841130979082157	88492256.2	10
		327	1.8382741141369223	68764438.1	10
		328	1.7930372294406833	73137417.0	10
		329	1.8081371231340497	92657976.0	10
		330	2.2099894817699997	135722179.375	10
		331	2.186587366496099	110785028.6	8
		332	2.276736126350533	90893155.2	10
		333	2.5392389268802256	92057743.44444445	10
		334	2.370200129037466	67162157.625	9
		335	2.2708255220085207	60053170.9	8
		336	2.1562453291226538	69985883.1	10
		337	1.798521181286724	64537958.4	10
		338	1.7678900312556027	58479092.3	10
		339	1.5770381916932468	52091128.4	10
		340	1.6066227440458305	67308806.7	10
		341	1.6471877581854635	87430546.8	10
		342	1.861810368622979	88155187.0	10
		343	2.335531500823943	168038140.7777778	10
		344	2.5508290820746957	68901079.55555555	9
		345	2.66188464917036	98340069.1	9
		346	2.688806015922324	72130364.0	10
		347	2.524838304948015	82935941.0	9
		348	2.8120197566948013	77188716.25	9
		349	2.6229187391620377	61708505.777777776	8
		350	2.4452157574567357	90396280.9	9
		351	2.2909766962187574	87658343.1	10
		352	2.228692752615442	87162963.8888889	10
		353	1.9056551296738369	64070125.7	9
		354	1.868382695943555	58193447.8	10
		355	1.7463894576252224	43769490.7	10
		356	1.5225109589248738	63372756.4	10
		357	1.5964303503149082	89006013.3	10
		358	1.6601896267368694	91340822.8	10
		359	1.7279748434377793	94363519.0	10
		360	1.6799044488937085	100629390.7	10
		361	1.6950533350594839	74815416.7	10
		362	1.990469806080642	114553044.55555555	10
		363	2.146621937249174	103233563.22222222	9
		364	2.042971140420078	60537858.9	9
		365	1.6865424146480765	76582861.2	10
		366	1.8998285870743636	88981115.4	10
		367	1.98647135815411	107205147.6	10
		368	2.3905527148732792	81091672.33333333	10
		369	2.1919555788524065	83055843.3	9
		370	2.5115670399531886	109787331.44444445	10
		371	2.5617306955170798	58226564.125	9
		372	2.4246474848522785	92120795.0	8
		373	2.361020787649116	64974511.0	10
		374	2.2581274821451407	90242698.6	9
		375	2.2923845764235216	102107323.1111111	10
		376	1.9947418954628149	107441942.8	9
		377	2.0326715240535855	114654616.1	10
		378	2.0400602088553463	93902881.0	10
		379	2.247987314923057	86169460.25	10
		380	1.8817118948978553	85701894.5	8
		381	1.8000740330966312	81363462.9	10
		382	1.9531204402184126	113058462.2	10
		383	1.9318389141089765	91101386.4	10
		384	2.47905979989019	89672507.33333333	10
		385	2.336258749337604	116027987.66666667	9
		386	2.459915577155033	133698233.4	9
		387	2.485127939027904	96657698.9	10
		388	2.368465234262681	62816188.88888889	10
		389	2.1521513502263248	98459386.66666667	9
		390	1.971446136099005	89634720.3	9
		391	2.120567038782435	73598958.0	10
		392	1.946640222298796	108837830.55555555	10
		393	2.5427327824859085	48592327.9	9
		394	2.3676324120141374	77272476.8	10
		395	2.0827669278444323	57563444.0	10
		396	2.2971907140869843	101515038.2	10
		397	2.68213308173213	86066548.125	10
		398	2.6608879573018833	129072639.3	8
		399	2.7498457612912746	43392327.666666664	10
		400	2.7984060396878827	116051405.22222222	9
		401	2.8349939045657617	81243973.25	9
		402	2.6075909608824643	46052190.25	8
		403	2.7624316589827336	40847626.125	8
		404	2.643079520964185	95323140.8888889	8
		405	2.739812794054461	56091774.222222224	9
		406	2.7947915455566625	61964613.571428575	9
		407	2.7539139718271146	113448458.42857143	7
		408	2.4714788523893008	83331591.33333333	7
		409	2.7510125593851997	96397649.28571428	9
		410	2.5916235682786266	77898801.375	7
		411	2.8573414805890174	201429005.66666666	8
		412	2.4552650532998124	96628281.5	6
		413	2.558259473977728	102307100.5	10
		414	2.3889334496421735	141954973.2222222	10
		415	2.3157110593330374	126187106.1	9
		416	2.3998128764876197	96621348.0	10
		417	2.176744975530714	95935699.0	9
		418	2.2531260143896423	87740786.9	9
		419	1.9342488401062254	63875265.8	10
		420	1.9795207617796198	79037692.5	10
		421	1.8524473629583316	143455033.6	10
		422	2.1797007048768053	72955233.44444445	10
		423	2.1154589103052244	103716697.5	9
		424	1.97678860440934	70965753.3	10
		425	1.903247301148679	71573561.55555555	10
		426	1.8783176949370233	98030628.55555555	9
		427	1.7431445449193812	69013199.6	9
		428	1.641159933663913	69486505.4	10
		429	1.696177814238887	69058071.6	10
		430	1.9329079259972075	66314779.5	10
		431	1.9917082633312604	81267118.4	10
		432	2.1560260690299504	58405445.8	10
		433	2.1258756644658883	102041720.4	10
		434	2.1451093594997372	60396367.777777776	10
		435	2.1060250089172454	86066112.5	9
		436	2.002502768032064	104714013.3	10
		437	2.0487939389838763	88397249.7	10
		438	1.9546773020576034	79877374.9	10
		439	1.9064878234496914	115838538.5	10
		440	2.006744988071372	115358475.8888889	10
		441	2.065554195001352	108182757.4	9
		442	2.143818162028069	104391767.4	10
		443	2.1867058571796347	56475026.2	10
		444	2.275324011848984	89870602.66666667	10
		445	2.3467655640076712	79662617.55555555	9
		446	2.2003789725753786	64175194.4	9
		447	1.9542915512672505	75550904.8888889	10
		448	1.8203067411361538	91263134.4	9
		449	1.8869159935344926	81890522.3	10
		450	1.91531463183892	82967328.2	10
		451	1.9054381287151425	69073672.0	10
		452	1.8361939631494173	78231375.0	10
		453	1.8437873412495924	95075710.4	10
		454	1.8264415345968739	94400373.0	10
		455	1.9133471599772123	100961310.3	10
		456	2.0135346684124578	116077206.3	10
		457	2.0309938630799973	122373265.7	10
		458	2.371557799505724	106878055.0	10
		459	2.57265353458132	69094387.8	10
		460	2.5909231087610083	153491348.9	10
		461	2.9098600924114244	63705312.375	10
		462	2.1089666734608747	63787803.5	8
		463	2.1983622258854636	87780350.33333333	10
		464	2.101007236971184	79938364.1	9
		465	2.0085235268733506	80902226.8	10
		466	1.9267695570929881	123938412.1	10
		467	2.042357157157494	66926011.666666664	10
		468	1.876111972929656	64531242.1	9
		469	2.0102211818732947	99808560.1	10
		470	2.0092464207558587	91932123.6	10
		471	1.8209942294986743	65844837.8	10
		472	1.875675885563836	111468659.66666667	10
		473	1.8920704892044893	87989056.2	9
		474	1.8435185331876571	134620841.7	10
		475	1.8747043725272792	98365778.8	10
		476	1.9994767757135634	86455402.6	10
		477	2.057000748857506	71236655.8	10
		478	2.0861103405626436	125254519.4	10
		479	2.247468639264699	60845351.88888889	10
		480	1.8863268139247034	71065747.9	9
		481	1.7131264931795382	68873959.9	10
		482	1.4711090171507089	60287961.5	10
		483	1.4307907930575017	72735031.8	10
		484	1.5851663618306655	92447478.3	10
		485	1.603247550876241	89940412.2	10
		486	1.7715716787511835	68018946.9	10
		487	1.7962547629495649	128451727.9	10
		488	2.1584534708848633	79928950.5	10
		489	2.139947911549874	82638483.4	10
		490	2.0335028848447605	105393945.66666667	10
		491	1.8873184975826665	73162791.3	9
		492	2.0303976650649926	87400009.44444445	10
		493	2.051808924309934	70273645.6	9
		494	2.0914925674222964	74514848.0	10
		495	2.1491605186855276	65652650.8	10
		496	2.1663265643525875	60448838.5	10
		497	2.0470036996341276	83083891.3	10
		498	2.04155102400522	97826572.3	10
		499	1.8222562600444696	80578885.7	10
		500	1.9388201355711636		10
