# Supplementary material for: The evolutionary maintenance of Lévy flight foraging
Source: PLoS Comput Biol. 2022 Jan 18;18(1):e1009490. doi: 10.1371/journal.pcbi.1009490 (PMC8797186; doi:10.1371/journal.pcbi.1009490)
Supplement: S1 Data — (ZIP) [file pcbi.1009490.s005.zip › S1_Data/evolutionary_data/POP10_1000K/10_025_10_0_00_1_1000000_run15]

last_generation	500	0	1.0436895137467548	50775959.5	10	1.336178489093377	44563449.0
size_old_pop	10	1	0.9730707165107226	49599925.6	10	2.559545463174577	48286912.0
standing_var	0.25	2	1.131715686000203	57688455.8	10	1.7344944024607127	48415870.0
start_exp	1.0	3	1.359987154651101	57034438.1	10	1.6475631179596506	51611668.0
env_dim	0	4	1.6033909295365887	56696809.0	10	2.424491120577759	54646017.0
move_cost	0.0	5	1.909659925090684	58714961.3	10	2.07803446579451	56667288.0
lifespan	1000000	6	1.9908390939345224	61274717.9	10	1.4973402633114379	58718233.0
speed	1	7	1.9858785253351274	62843434.0	10	2.1122980754385345	59035888.0
run	15	8	2.033174101571016	56971531.4	10	2.0606952538172973	62215189.0
extinction_state	0	9	2.0255161458461486	59069319.2	10	2.1169871734812618	68755347.0
competition	0	10	1.7726735253023975	57770648.6	10
		11	1.6923293864566464	58945334.9	10
		12	1.63549169333502	62805590.7	10
		13	1.8736048721304446	59803259.5	10
		14	1.6876836881718265	55321332.3	10
		15	1.7194948485678547	57883649.8	10
		16	2.012607270383641	59747903.2	10
		17	1.9530326714343893	58217262.8	10
		18	1.932533534806539	62069464.5	10
		19	1.9150974094811144	53864897.5	10
		20	1.9521023312624846	59433430.6	10
		21	1.8361748308416246	62665238.8	10
		22	1.7541498289122395	59307476.8	10
		23	1.8560821271873338	57149979.7	10
		24	1.8610951839759828	57895817.6	10
		25	1.791307818509767	62456685.4	10
		26	1.7850653140941084	55844940.4	10
		27	1.8891131121911033	61620845.8	10
		28	2.1151763310179206	62581004.0	10
		29	2.4636280292925585	54597610.9	10
		30	2.258083097321674	54227278.3	10
		31	2.3610710792994736	56749004.7	10
		32	1.9517946391198264	56491672.2	10
		33	2.0676661196374533	56990509.2	10
		34	2.115345659733369	63185310.8	10
		35	2.1730457008572492	61943069.2	10
		36	2.3859201553654863	52296764.7	10
		37	1.998787157284744	62681532.1	10
		38	1.9409280127992852	56376214.0	10
		39	2.0362323764604975	55554775.2	10
		40	1.8555816523582351	57040674.1	10
		41	1.9115714918405213	52325886.6	10
		42	1.6353767151861625	60908031.2	10
		43	1.5672477976368975	52912267.0	10
		44	1.7680401494410163	58097699.3	10
		45	1.776672245538207	59903584.0	10
		46	1.822660598103658	63946200.3	10
		47	1.7594414551035265	63825234.2	10
		48	1.613499136782331	58640542.0	10
		49	1.519735399478887	57173687.3	10
		50	1.855781520997542	57672302.6	10
		51	1.740375089984785	59760505.2	10
		52	1.783261262632486	60608144.3	10
		53	1.5521988543904583	60827503.9	10
		54	1.5446186139636005	54984335.8	10
		55	1.5197693420175362	64120317.9	10
		56	1.6855771252396963	58768485.0	10
		57	1.8169800080775258	59274666.1	10
		58	1.9098781798686653	60123439.5	10
		59	1.6153509270060422	60351162.3	10
		60	1.9233129147547032	57977809.5	10
		61	1.7831959184239632	55721118.0	10
		62	1.6451608044106454	53247604.2	10
		63	1.4133284044765224	60178344.2	10
		64	1.30206401486523	53310349.8	10
		65	1.7716619276327141	56720769.5	10
		66	1.745353421897411	56542452.1	10
		67	1.7350807404764002	57309083.8	10
		68	1.796008931378373	58111031.3	10
		69	1.6525753802522736	61244747.1	10
		70	1.6865018787175494	55717459.0	10
		71	1.6325036442113354	60281217.8	10
		72	1.4929899953111523	60145084.2	10
		73	1.7229559235957403	58186500.4	10
		74	1.7312355713072844	59481837.1	10
		75	1.7323429265853743	56542210.3	10
		76	1.7330268313794714	54881666.6	10
		77	1.874235578881083	57588444.4	10
		78	1.9431643434193233	60378917.9	10
		79	2.0994710908668224	57879204.4	10
		80	2.1768528747029743	57192841.7	10
		81	2.325725359884071	52292158.0	10
		82	2.4053461081242533	51458373.4	10
		83	2.13498266370095	58884320.8	10
		84	2.5665026420887687	56355295.4	10
		85	2.268573954132555	55136320.1	10
		86	2.0397593331351374	56488037.7	10
		87	2.0581260283388176	56136976.0	10
		88	2.107110213168108	53617867.5	10
		89	2.0219404909277343	64259245.5	10
		90	2.157520911802766	58852523.0	10
		91	2.0264870222570344	61536742.5	10
		92	1.9266692554808613	58349473.9	10
		93	1.8017398324381677	59075781.1	10
		94	1.7780824608740968	56664427.8	10
		95	1.9487476029029032	54675763.3	10
		96	2.2409538108594993	58670206.9	10
		97	2.2099117826984265	59383925.6	10
		98	2.1916434667722915	58630252.3	10
		99	2.288123216635074	59329868.8	10
		100	2.41825995369679	59567248.9	10
		101	2.5022524076134856	57372686.2	10
		102	2.4655943334746087	58189211.2	10
		103	2.7837063820613137	51381330.5	10
		104	2.6186454340727403	61565906.3	10
		105	2.3761347668141957	60334852.9	10
		106	2.5194803194171618	55682439.0	10
		107	1.9884951184111397	55810222.3	10
		108	1.850082007026049	59841848.8	10
		109	2.109507819265023	56920271.1	10
		110	1.8735520622936594	59982571.5	10
		111	1.9769414631549296	60959401.7	10
		112	1.8741830335431455	59501464.1	10
		113	2.003101614244592	60986220.9	10
		114	1.9282294744170099	57969101.2	10
		115	1.815206724378393	58108967.2	10
		116	1.7937849820910643	59498548.2	10
		117	1.9965504417784765	61278825.7	10
		118	1.9702685186438493	62533129.7	10
		119	1.852856819673017	62938271.1	10
		120	1.8703000326911412	62324587.5	10
		121	1.9806561726587542	59752122.4	10
		122	2.02880172438286	57562415.0	10
		123	1.855171812843134	61993498.7	10
		124	1.7981892460223972	60704263.7	10
		125	1.8775249162694199	60556205.7	10
		126	2.0728481092197226	59000543.2	10
		127	2.123105882772586	55112242.7	10
		128	1.8983084727920552	57220960.5	10
		129	1.8041198341214983	53012544.1	10
		130	2.012304877912608	59148376.2	10
		131	1.8796907745426097	56169934.3	10
		132	1.9525781199396817	58553662.6	10
		133	1.8084673568065022	59649758.9	10
		134	1.7708403907182213	56781371.9	10
		135	1.4152231451908002	55465819.0	10
		136	1.5712554999453496	56390240.7	10
		137	1.952846009400632	67043190.6	10
		138	2.090815643212919	57844254.3	10
		139	2.131686793069407	59763421.7	10
		140	2.4476911469091145	62839689.7	10
		141	2.259475462879425	56211830.2	10
		142	2.1157034735359987	63835619.6	10
		143	2.2086491724379274	58933062.1	10
		144	1.8122247043400421	61253497.1	10
		145	1.8532791700664017	57755078.9	10
		146	1.8309066899469866	56573823.4	10
		147	2.1142395475733027	56065206.7	10
		148	2.5319039893821484	63251521.7	10
		149	2.261992803177613	55121275.3	10
		150	1.9119107424755892	57693460.5	10
		151	2.1029509022208983	52692410.6	10
		152	2.0514747982086043	59703370.9	10
		153	2.124236822502121	54859083.0	10
		154	2.21073501097871	59822939.7	10
		155	2.219235834643245	58569239.9	10
		156	1.9076410914321478	61209162.6	10
		157	1.7293486326612342	52529106.2	10
		158	1.7619898973591201	57871406.1	10
		159	1.6957787465727399	60228176.1	10
		160	1.6777996400484507	55342856.8	10
		161	1.9740031252921013	58396547.7	10
		162	2.0112163509818575	59591400.9	10
		163	2.209934219966553	62349574.9	10
		164	2.154418022725951	56409963.9	10
		165	1.9166867223247812	55206104.8	10
		166	2.2401489859714814	52578388.9	10
		167	1.7956290904950758	56194724.0	10
		168	1.8487477382199795	58899635.5	10
		169	2.0790281161131565	57745356.4	10
		170	2.148327276882575	59290649.0	10
		171	2.0344486718618358	62797961.5	10
		172	2.0658254231328876	56223668.2	10
		173	1.972511874934662	59695555.1	10
		174	1.7001293072982275	54479929.5	10
		175	1.7485509697031367	53377829.7	10
		176	1.7847144698061215	58630738.9	10
		177	1.7968842964421803	55207698.8	10
		178	1.8968262998282117	58202479.1	10
		179	1.8301613406222486	54355765.2	10
		180	1.7303201351345785	60954154.8	10
		181	1.6686071861978327	66902211.0	10
		182	1.6663951213128019	58820500.5	10
		183	1.638412233115033	55840833.3	10
		184	1.5279392123137534	53141735.2	10
		185	1.6270316613419837	58787849.0	10
		186	1.5222654605308965	59735569.3	10
		187	1.590883746250237	56036587.8	10
		188	1.5148354318869084	57073967.2	10
		189	1.9007186334635366	55307546.1	10
		190	1.8641528680135273	59388039.9	10
		191	1.8631715066585752	65452103.4	10
		192	1.712666533301133	60659859.8	10
		193	1.906081675610627	61979326.5	10
		194	1.969403142700785	55984500.5	10
		195	2.0255577775140687	56461532.9	10
		196	1.9890945511713767	59080937.9	10
		197	2.0907290216029297	60655408.7	10
		198	2.160116807629334	54891201.2	10
		199	2.2382314319783214	56673490.6	10
		200	2.18372248072474	54143615.7	10
		201	2.094846983791186	59832581.9	10
		202	2.2138905349727453	59615566.7	10
		203	2.0195898502624905	59852503.0	10
		204	1.9677744540697932	60616341.3	10
		205	1.9630366250897686	58028992.6	10
		206	2.0180432877341956	63539406.1	10
		207	2.095527697523542	55813665.8	10
		208	1.8140723826761387	60878243.7	10
		209	1.9003836303484298	57872263.7	10
		210	1.872159955780805	58205261.9	10
		211	2.1027610634087823	59201993.0	10
		212	1.8596769982638552	64782918.2	10
		213	1.911966055122426	56965555.7	10
		214	1.823725776511737	63046135.1	10
		215	1.916961037826627	52020209.8	10
		216	1.6324619624907233	58329470.9	10
		217	1.8209535320800339	58179676.9	10
		218	1.7415117571934986	60575888.4	10
		219	1.9176808498094249	61861875.7	10
		220	1.8133962442514946	59598070.6	10
		221	1.7306981559961088	55895369.9	10
		222	1.8961512739352346	57044538.0	10
		223	2.0728514597350634	58754528.5	10
		224	2.14244621870614	59478597.3	10
		225	1.7967060165490554	63796696.8	10
		226	1.8105100050702938	59833067.3	10
		227	1.7683409932096512	60061532.0	10
		228	1.6466364424659279	57329759.4	10
		229	1.548845921429781	60697276.0	10
		230	1.5882273392089934	59908700.0	10
		231	1.687259940841519	54679986.2	10
		232	1.7100729169432984	57874233.9	10
		233	1.99227682164016	53535348.0	10
		234	1.9046062610101688	57563867.8	10
		235	1.8450607510338053	59557578.4	10
		236	1.8576802830392052	64420783.5	10
		237	1.7799867551841033	54328711.1	10
		238	1.6767228966126104	62227941.8	10
		239	1.483913389609218	60663338.6	10
		240	1.4639834417469113	63317813.4	10
		241	1.634850185434233	55959408.3	10
		242	1.6436441533749035	58374246.0	10
		243	1.5203635663526363	62667004.8	10
		244	1.5574918921362817	66805553.1	10
		245	1.4686721307034698	59199205.5	10
		246	1.7755863760321766	59638667.4	10
		247	1.7584904625500197	59900675.8	10
		248	1.8341295470962553	58900070.4	10
		249	1.7898653000905231	59225569.2	10
		250	1.7186492881093454	59977778.0	10
		251	1.895372920434251	62435917.3	10
		252	2.0123226411736836	58658250.6	10
		253	1.9412931351117606	58800614.1	10
		254	2.0138307463335363	61903437.8	10
		255	2.2390440817604262	62955950.4	10
		256	2.3617177308561317	52895927.7	10
		257	2.481021883100195	57656527.7	10
		258	2.5875975703385925	52248997.3	10
		259	2.599466087906987	57017238.8	10
		260	2.769127819942676	57426269.2	10
		261	3.1137169861137655	56336829.1	10
		262	2.8031418272392807	49210135.9	10
		263	2.4283835602861488	57604451.9	10
		264	2.2784896423364165	57721361.8	10
		265	2.6797788625040533	59556216.7	10
		266	2.8614376533701904	58898510.1	10
		267	3.007741530608795	55399626.0	10
		268	2.835323631056199	56530871.1	10
		269	2.729341321822945	55092304.4	10
		270	2.3399565434282414	55918942.9	10
		271	2.1319452891023998	62115228.6	10
		272	1.8015820547929677	61148496.8	10
		273	1.3918211034190588	58534936.4	10
		274	1.621884644659103	56001547.9	10
		275	1.6237324299492797	53295871.6	10
		276	1.5659662036771096	61779943.8	10
		277	1.7726668813338748	60976589.7	10
		278	1.5834211908070563	57728399.4	10
		279	1.7418370477865335	59733412.2	10
		280	1.7736949271665565	59579895.1	10
		281	1.9353416279405355	57379610.5	10
		282	1.893167444983138	60335782.4	10
		283	2.0409585240104047	58354760.7	10
		284	2.0335821277618935	54169605.1	10
		285	1.9570390117307312	60989417.2	10
		286	2.1642281413022113	60118349.6	10
		287	2.2336946199647643	64939037.4	10
		288	2.2501118271280602	63844793.7	10
		289	2.3450318300370787	56083055.7	10
		290	2.3123283703698565	52943196.1	10
		291	2.2872457083112137	66957704.6	10
		292	2.236289045401013	57434253.9	10
		293	2.2525334624453954	58931504.7	10
		294	2.3654494995610693	56092948.1	10
		295	2.0834226342747426	60130543.3	10
		296	2.0823089063371483	58553286.8	10
		297	1.910266861221184	54209166.1	10
		298	1.536969137697909	59065909.6	10
		299	1.8700212782697996	52758458.1	10
		300	1.4839446102677205	56137660.7	10
		301	1.688936758820276	56211649.3	10
		302	1.8799601677937487	54362018.4	10
		303	2.040611409515159	56139341.7	10
		304	1.673596768924678	58953580.6	10
		305	1.2915056954712483	54938528.1	10
		306	1.2916061303504867	60681861.0	10
		307	1.5218168629902107	58393750.8	10
		308	1.6264921915220416	63259148.7	10
		309	1.8906166532253892	61932922.8	10
		310	2.0710892650740473	54739548.7	10
		311	2.3136415588313013	58906976.3	10
		312	2.1806326325434937	56130600.4	10
		313	1.9325537269221225	61607781.2	10
		314	1.981841018893228	60171930.0	10
		315	2.0272678434673046	58729540.6	10
		316	1.8719566751746899	52234272.4	10
		317	1.9394197345300341	60803405.1	10
		318	2.212989805452729	61716133.7	10
		319	2.109966885409252	61833784.6	10
		320	1.9655384835153427	58411599.7	10
		321	1.9977503355661397	59827396.2	10
		322	2.151684644680726	56326592.5	10
		323	1.859153277178521	56956583.2	10
		324	1.9083765975316012	60081208.8	10
		325	1.993614959797562	56311212.1	10
		326	1.9881247127170272	61052037.2	10
		327	1.6399172594277753	65084358.0	10
		328	1.627934654980205	57957516.5	10
		329	1.5864946532255197	63096221.2	10
		330	1.6704246268496075	59085087.8	10
		331	1.5908961586502994	56489083.4	10
		332	1.6539548664223802	58039349.1	10
		333	1.6832293980668283	60894927.1	10
		334	1.527807173609604	59571010.0	10
		335	1.5502501190848703	59672157.8	10
		336	1.4764832190037036	58803400.2	10
		337	1.4423655021439177	52972173.8	10
		338	1.7808091407543867	58423756.7	10
		339	1.7504968663828742	59680448.4	10
		340	1.8558961785132548	56224053.0	10
		341	2.035255322449811	59972809.8	10
		342	1.7511215057689067	58908103.3	10
		343	1.7046043969163853	58323284.0	10
		344	1.5995230464635026	60601608.0	10
		345	1.7445875227356702	57680608.6	10
		346	1.8107229398142166	57996005.3	10
		347	1.9842269213745474	61590816.4	10
		348	2.033536960099678	58574517.9	10
		349	1.7298472525771487	67225040.7	10
		350	1.7125374919881342	54159346.2	10
		351	1.706956902373231	60829039.3	10
		352	1.8193087497097202	59761417.8	10
		353	1.7619502269404759	61652193.4	10
		354	1.9261653304124438	59656246.3	10
		355	1.8711741881042119	53078074.4	10
		356	2.0653978196760336	55528723.1	10
		357	2.0487119625429147	63958671.6	10
		358	2.1923331299429334	59690573.0	10
		359	2.3263788509442445	56884362.7	10
		360	2.2343748151511376	57715242.6	10
		361	2.1168319873549866	56403290.2	10
		362	2.1741507363781873	58426286.7	10
		363	1.8210343586276299	56778024.6	10
		364	1.8623210475806704	53073225.0	10
		365	2.2953082238752396	53705460.3	10
		366	1.9007321543678877	56591820.8	10
		367	1.989575120125624	54674246.3	10
		368	1.9363919487986685	58393033.4	10
		369	1.898591683964574	57211745.5	10
		370	2.1566033308820387	59580069.8	10
		371	1.91709755399607	61074579.2	10
		372	1.802763985177187	58659153.2	10
		373	1.8006223525784208	61295719.6	10
		374	1.8326086584593821	57412028.8	10
		375	2.0117818246664365	55984820.2	10
		376	2.1684287617098508	66456302.9	10
		377	1.9332788627744442	59847633.7	10
		378	1.8224749390887887	59444764.6	10
		379	1.9186219603334678	58386641.1	10
		380	2.062517904117334	57071501.8	10
		381	2.145149590357454	64927078.2	10
		382	2.0245067513582677	59974766.2	10
		383	2.1078298742985337	57551257.4	10
		384	2.0403998259988674	59647915.8	10
		385	2.235293543784974	57774519.3	10
		386	2.1546357283981328	53982245.3	10
		387	1.746548982715451	62278517.5	10
		388	1.7856346779088086	57108981.8	10
		389	1.8443903101819028	59756011.8	10
		390	2.3747878140737626	50375235.4	10
		391	2.3637468818495826	57640771.5	10
		392	2.5961543444943427	51964115.0	10
		393	2.6112462491976176	58476806.9	10
		394	2.6610987124547387	48813245.1	10
		395	2.710046633325716	50794639.0	10
		396	2.672593479865919	58617388.3	10
		397	2.6578519433197507	51796413.5	10
		398	2.4149852097912112	58936001.1	10
		399	2.197897135172193	62915763.9	10
		400	2.0268631272039794	56764270.4	10
		401	1.8463149546677962	62200081.8	10
		402	1.8242301353335915	59590537.9	10
		403	1.7682905838941418	65980718.0	10
		404	1.7876161582705905	59440189.1	10
		405	1.7644342399779394	61258736.3	10
		406	1.9515541916872745	57655145.9	10
		407	2.1046559163641403	47540530.4	10
		408	1.8916668437753585	57491159.9	10
		409	1.657484460498943	54901280.1	10
		410	1.7708889884296706	54017895.6	10
		411	1.7796384516080082	63277146.4	10
		412	1.7441277975495104	59774291.0	10
		413	1.9761214337426498	59911424.1	10
		414	1.7590645636327114	60396340.8	10
		415	1.7020257883805272	56833937.7	10
		416	1.784348896391022	62103486.3	10
		417	1.8596171083645732	59117307.9	10
		418	1.9678892036806068	60447275.0	10
		419	1.845975851781196	65442442.3	10
		420	1.8661016820154868	64191947.8	10
		421	1.807016280736455	59396840.0	10
		422	1.8682269379063972	58658140.4	10
		423	1.8843200980691979	62021122.2	10
		424	1.9466380670623078	58946969.2	10
		425	1.8544339612656668	63626921.7	10
		426	1.8259913351531825	63697436.4	10
		427	1.9433385112268273	61272399.4	10
		428	1.8762607104534212	60309712.8	10
		429	1.8103544559819231	55733324.1	10
		430	2.1066598638980207	64129370.6	10
		431	2.1652671829542642	54799920.1	10
		432	1.9016830850146698	60981305.7	10
		433	1.7451159445787052	60464245.9	10
		434	1.8743175053358148	60813258.0	10
		435	2.048727928073795	58728798.2	10
		436	1.8661954975208679	61270199.8	10
		437	1.4407463402997387	55994737.0	10
		438	1.4687965762102462	57400842.8	10
		439	1.5819716304761198	63274004.6	10
		440	1.777519087261854	64824896.1	10
		441	2.0185396952038315	60535396.5	10
		442	2.1603857234500756	54717815.5	10
		443	2.2420472683397485	61296738.1	10
		444	2.5913027313193213	57163754.6	10
		445	2.3386079424795243	55349518.1	10
		446	2.189010885527462	65733916.5	10
		447	2.2343330574379054	56090419.5	10
		448	2.011891137054424	56600219.9	10
		449	2.2277477154088965	62617596.1	10
		450	2.136604769786639	60466811.2	10
		451	2.0712704262786934	57490339.0	10
		452	1.929906649304326	65515938.1	10
		453	1.651189123513126	60208473.0	10
		454	1.6924261681403823	56073066.6	10
		455	1.6361309070274868	58366461.7	10
		456	2.05541244053949	57948559.8	10
		457	1.8974863442958174	57069301.4	10
		458	1.7172295113638743	61419163.8	10
		459	1.6825701421721697	59087222.5	10
		460	1.7945535864309696	60641473.5	10
		461	1.9889595997438136	57485467.4	10
		462	1.7436656418318877	57714336.8	10
		463	1.9057524613806778	60009858.3	10
		464	2.0789317490668653	57947188.5	10
		465	2.161289425799282	59588394.1	10
		466	2.006606452092806	57695891.1	10
		467	2.040980094945874	57522460.2	10
		468	2.1156352388378044	55201326.7	10
		469	2.1092997703942706	56599654.2	10
		470	2.060790912243887	62328512.4	10
		471	1.9636839698263333	56976252.2	10
		472	1.8539777867373928	58151338.9	10
		473	2.051718548581062	61156882.4	10
		474	1.7624338625971725	59463257.7	10
		475	1.9435914763878661	59726519.9	10
		476	1.975409594930478	63109148.6	10
		477	1.7424858671169055	58853021.3	10
		478	1.9563884790119854	58687091.5	10
		479	1.8760254724906347	60627189.8	10
		480	1.7870994638192097	63073641.0	10
		481	1.6903949551804227	59274655.5	10
		482	1.720614782815804	59287977.1	10
		483	1.6901195222488254	58612898.5	10
		484	1.3627314646547213	60100814.4	10
		485	1.3838229609046784	56189167.3	10
		486	1.3534157216474192	59235076.0	10
		487	1.5510328406736684	61418260.8	10
		488	1.4436539704074467	55408379.7	10
		489	1.846806348201092	60014544.1	10
		490	1.996460188901183	56368006.6	10
		491	1.9300038892146851	58231774.5	10
		492	1.785845729115384	58145394.2	10
		493	1.8457726101639114	60952352.1	10
		494	1.7933865393672952	61064352.4	10
		495	1.5564711078435074	58525926.2	10
		496	1.7246220422650977	60824787.6	10
		497	1.9606169114107068	58013323.7	10
		498	1.8986931372812095	60635976.7	10
		499	1.9567627825109117	55291586.1	10
		500	2.0053021053738167		10
