# Supplementary material for: The evolutionary maintenance of Lévy flight foraging
Source: PLoS Comput Biol. 2022 Jan 18;18(1):e1009490. doi: 10.1371/journal.pcbi.1009490 (PMC8797186; doi:10.1371/journal.pcbi.1009490)
Supplement: S1 Data — (ZIP) [file pcbi.1009490.s005.zip › S1_Data/evolutionary_data/POP10_1000K/10_05_10_2_00_1_1000000_run2]

last_generation	500	0	0.9149188303277489	50132811.0	10	2.3713307065604705	22339481.0
size_old_pop	9	1	0.6421798596250758	56274694.8	10	2.9854480920503246	27798525.0
standing_var	0.5	2	0.8550909918506413	66413442.5	10	1.0152972912473412	40853873.0
start_exp	1.0	3	1.220313283048536	60689910.3	10	1.97216407856843	53647935.0
env_dim	2	4	1.5067719672380755	55692848.8	10	2.3797103347232604	69781549.0
move_cost	0.0	5	1.9074352751643215	94374787.1	10	1.5969388388105226	87299746.0
lifespan	1000000	6	2.1604096091506335	89154317.33333333	10	1.626904616600093	98628550.0
speed	1	7	1.9573667066982168	72809956.0	9	2.2687929010154595	176117826.0
run	2	8	2.1460445980064327	91574990.1111111	10	2.140925952263681	187927240.0
extinction_state	0	9	2.2917499630160205	68808337.0	9
competition	0	10	2.461252136895733	68509012.75	10
		11	2.2149514166891926	49996491.1	8
		12	1.8307497778688895	52250527.7	10
		13	1.6292808483993433	57550331.55555555	10
		14	1.4734172912042593	64386722.8	9
		15	1.6889561692444022	87345196.6	10
		16	1.6465707129149103	89562836.0	10
		17	2.271751370957259	72219277.2	10
		18	2.090405828153995	87544219.0	10
		19	2.1473179424256728	60379327.0	10
		20	2.013660828125868	62634608.4	10
		21	1.9844240743937953	59226855.5	10
		22	1.8184984620568574	66553806.8	10
		23	2.112193852607285	73455184.1	10
		24	2.0781580814665874	76004363.625	10
		25	1.4489539120357657	56323178.7	8
		26	1.5900368922841106	54103892.666666664	10
		27	1.9133249222506776	83942190.5	9
		28	2.1322582482265227	75143122.9	10
		29	2.2046345354340757	61981580.0	10
		30	2.0863245560449863	75588621.4	10
		31	1.6593132030849982	67497755.3	10
		32	1.9800623081014443	65429191.3	10
		33	1.460391398959839	47600583.11111111	10
		34	1.2771443009385521	59702362.5	9
		35	1.1603556736711014	53177852.2	10
		36	1.1763492980759356	70542332.44444445	10
		37	1.6681248821199879	65319837.333333336	9
		38	1.3254808276223031	53203707.3	9
		39	1.765930580117362	59922963.4	10
		40	2.078725738013007	63134650.7	10
		41	2.1909377994245025	91241104.2	10
		42	2.3927158511497497	79086105.875	10
		43	2.177554100942571	52064452.5	8
		44	1.6323716327100122	66795235.0	10
		45	1.9808198366711227	93522047.4	10
		46	1.9856783923231134	66696633.2	10
		47	2.389263741263856	67649768.6	10
		48	2.390095573755951	32876754.375	10
		49	1.6339045943552855	74888295.55555555	8
		50	2.0200207793783447	70497224.22222222	9
		51	2.713726386381312	66996190.4	9
		52	1.7383846237852922	57064049.8	5
		53	1.7702461454470932	69500516.0	10
		54	1.969448030791678	67862156.7	10
		55	2.3687973114559773	47345418.0	10
		56	2.049102404260725	61758653.0	9
		57	1.912866664470095	72940216.6	9
		58	1.904402496679819	54617927.7	10
		59	2.02342291873066	75429910.1111111	10
		60	2.0008730987738046	63844596.6	9
		61	2.4058517283924594	71404301.9	10
		62	2.456172359810396	98651633.1111111	10
		63	2.300086795610479	84972884.77777778	9
		64	2.3071029454101626	59075832.9	9
		65	1.9312781307486606	81128675.0	10
		66	2.1558333409363497	69118370.5	10
		67	1.8394973546036237	66881091.8	10
		68	1.6202123868678235	56218108.5	10
		69	1.8759309706707452	90608636.3	10
		70	1.7210538562798063	67758759.0	10
		71	1.9060006767940745	58818217.0	10
		72	2.033389467485041	68188351.22222222	10
		73	1.6928036036970646	57852515.6	9
		74	1.6296294265993865	67774952.6	10
		75	1.9172260387061695	67563243.2	10
		76	2.079335687828201	68812725.0	10
		77	2.233341284660055	91771960.44444445	9
		78	2.2502346784108025	61759619.9	9
		79	2.1044705449719983	67205731.1	10
		80	2.50438501305663	45468999.25	10
		81	2.149905865767891	52036320.3	8
		82	1.6560081047936328	65299675.0	10
		83	2.1590550273553566	71108508.7	10
		84	2.1926913011774642	60062210.9	10
		85	2.257974944346663	51640722.7	10
		86	2.058361905714568	41754747.8	10
		87	1.623220093363106	61365897.333333336	10
		88	1.6607191851717147	71956902.6	9
		89	1.8466064999526428	58285961.8	10
		90	1.804203888554536	123855013.7	10
		91	2.4492768516984595	116883298.5	10
		92	2.963593727740524	68819311.375	10
		93	2.7064292857270256	98440701.1	8
		94	3.1157923162202885	48656784.85714286	10
		95	2.7323710296765187	58166442.1	7
		96	2.392943285359358	83878235.75	10
		97	2.5969217612955626	71723459.8888889	8
		98	2.1964149468801866	78707203.5	9
		99	2.1582759804930705	72081594.1111111	10
		100	1.8571911362386964	69371571.0	9
		101	2.235161075025999	75818927.6	10
		102	2.049149323635857	65952316.0	10
		103	2.0868832028623503	55152098.3	10
		104	1.5000913344689581	54665728.1	10
		105	1.369511961174974	72605038.6	10
		106	1.8868961144402974	81562920.1	10
		107	1.8165200668284065	63388653.2	10
		108	1.8070744090018063	74169583.2	10
		109	2.152935787561872	85025418.6	10
		110	2.102625473642331	77690951.1111111	10
		111	2.0406306891126254	56263977.3	9
		112	2.035653737861399	68399995.3	10
		113	2.1931454807135706	52059425.2	10
		114	2.5476178987206213	41716410.9	10
		115	2.1926173772628603	90638715.0	10
		116	2.6470445457973395	82793180.3	10
		117	2.935961723880629	48472381.3	10
		118	2.5447554997561195	71670157.8888889	10
		119	2.6984829141325726	37546552.7	9
		120	2.79904177868693	112242518.66666667	10
		121	2.932360817153733	93450910.75	9
		122	2.8704537201562763	91793249.55555555	8
		123	3.145847818784509	54657802.777777776	9
		124	2.975095948433245	104059423.42857143	9
		125	2.53786224616021	69071988.4	7
		126	2.5362480129208747	51341803.9	10
		127	2.3921246586735045	70001382.5	10
		128	2.9387455333182038	88525912.1111111	10
		129	3.2006804757650413	103647682.3	9
		130	3.7360554247917337	94697143.75	10
		131	3.6735645377544692	56771872.333333336	8
		132	2.4048115835062194	72727598.75	6
		133	1.8058720265408756	59111944.1	8
		134	1.7572170604773336	80386901.2	10
		135	1.7247473850165183	67011903.5	10
		136	1.9476146174278663	69209286.5	10
		137	2.2968835035554056	74377335.55555555	10
		138	2.252857616970039	80991904.5	9
		139	1.9869828806611598	68282063.33333333	10
		140	1.9653229913456483	79599439.5	9
		141	2.189614122860105	63263424.6	10
		142	2.2492146632434817	60146311.5	10
		143	2.131434616223941	70323888.1	10
		144	2.077375994052271	90639434.22222222	10
		145	2.3333335196709393	72196569.6	9
		146	2.30761455257812	64534632.3	10
		147	2.515269659395467	87180148.2	10
		148	3.2476663108294375	44560627.571428575	10
		149	2.92960137610235	43624457.777777776	7
		150	2.234917478806183	48761736.6	9
		151	2.0145134842929147	82034592.0	10
		152	1.986401669671969	73815438.3	10
		153	1.992219599955869	66959538.5	10
		154	2.5415146573207865	120993432.4	10
		155	2.82758209565064	35594056.0	10
		156	2.2707462396976936	72531577.0	9
		157	2.2186691126217477	103782727.9	10
		158	2.36619702626849	55305565.5	10
		159	2.4176921260539403	70930217.2	10
		160	2.555414532483528	45171124.777777776	10
		161	2.1757119170718657	57949644.9	9
		162	2.024516576141246	67541750.1	10
		163	1.8246906497234776	53466790.0	10
		164	2.008678501629949	74049498.4	10
		165	1.9992705219410951	48937131.2	10
		166	2.1020907278203436	77655737.8	10
		167	2.25294289445728	86327983.625	10
		168	1.8722500565197548	79824417.3	8
		169	2.291305600456187	73013102.1111111	10
		170	2.04169655626355	89003151.0	9
		171	2.618234945012348	127574375.8888889	10
		172	2.8878721077741347	66962934.333333336	9
		173	2.988676430830977	69132805.77777778	9
		174	2.9130054150644584	94688417.14285715	9
		175	3.1849879992985803	86497660.1111111	7
		176	4.130496151643031	33503302.666666668	9
		177	3.6111691016324023	93564441.6	6
		178	2.122363799935846	55871062.4	5
		179	1.8083315590289337	63752179.2	10
		180	2.128207018268292	68167297.5	10
		181	2.280768167434517	101132435.44444445	10
		182	2.526130981084086	116901766.3	9
		183	3.0753666687394854	76833223.875	10
		184	2.9451497071435617	61564607.71428572	8
		185	2.1401205422201093	84305247.0	7
		186	1.9566870346640706	66020733.777777776	9
		187	1.553961219909422	52447532.5	9
		188	1.5937555821753944	94770735.7	10
		189	1.9451443399853017	82103171.8	10
		190	1.7274559695929312	76863624.9	10
		191	2.052683179555957	44261783.6	10
		192	1.473372293243819	68383648.2	10
		193	1.8123208243514175	77659874.8888889	10
		194	1.6608904334289338	77647652.0	9
		195	2.0305662280435337	86919028.6	10
		196	2.580082452657737	65959280.777777776	10
		197	2.957750492597934	83688319.5	9
		198	3.126831748673015	61386927.625	6
		199	3.082401042698627	113387366.875	8
		200	3.6414096077342775	84292166.875	8
		201	4.005082396686434	55676896.5	8
		202	4.080430620516273	84869221.8888889	10
		203	3.846876161507587	69802795.0	9
		204	3.218289307511758	48762002.1	8
		205	2.027634876502794	68467909.1	10
		206	1.9833830176715268	63354446.222222224	10
		207	1.8735337933578553	97413798.7	9
		208	2.7490745398223355	59475151.0	10
		209	3.0064509015894862	66372043.0	9
		210	2.664788094028027	78167101.0	8
		211	2.4560689829764724	69264380.5	9
		212	2.128850434087224	89391445.0	10
		213	2.3398402769452895	85012885.1	10
		214	2.698493401758092	46042247.5	10
		215	2.4234173522656	102661957.75	10
		216	2.397512101722753	85682299.8888889	8
		217	2.3450709761182176	44352901.9	9
		218	2.157849894817415	82749177.66666667	10
		219	2.4154492655313446	95133434.22222222	9
		220	2.6170265995898507	52597233.6	9
		221	2.897952191292406	71024264.5	10
		222	3.328442814577813	48354036.0	10
		223	2.437654086364414	107767520.5	8
		224	2.334571258556534	99811927.33333333	8
		225	2.8767048120133367	62846476.333333336	9
		226	2.589872699393335	48022560.11111111	9
		227	2.391281748095733	59948137.11111111	9
		228	2.384888901868632	56876921.1	9
		229	2.6427691784969003	119815466.6	10
		230	2.1219549883123014	65069804.1	10
		231	1.9746355698958662	75428516.5	10
		232	1.4416758364167694	56813476.3	10
		233	1.526317674913034	50137914.9	10
		234	1.266017628548684	74883992.3	10
		235	1.8151606943349723	49880291.3	10
		236	1.5938217818982092	55072177.8	10
		237	1.6561471905931815	73917022.5	10
		238	1.9107027283246514	50745004.6	10
		239	1.525158820384123	66935776.666666664	10
		240	1.7182584116958939	79776056.1	9
		241	2.0878798224563955	62607112.7	10
		242	1.6225053807387735	61071315.4	10
		243	2.069957403598446	94965893.5	10
		244	2.861875898164439	67877571.9	10
		245	3.110150845767256	48824238.625	10
		246	2.764406952209142	43894106.0	8
		247	1.7749498786592863	65643271.1	7
		248	1.8899433378055395	79443219.2	10
		249	2.333785685698465	77089304.2	10
		250	1.94341384068832	75374411.4	10
		251	2.1736335229434056	77797848.7	10
		252	1.9184541831758242	56380054.8	10
		253	1.646163306174418	65719854.5	10
		254	1.9328697412462124	60687499.4	10
		255	2.133662134719812	70079563.6	10
		256	1.7806499228859676	60717129.333333336	10
		257	1.8186397822964948	74383353.6	9
		258	1.6283533602328262	69663431.3	10
		259	1.774507620683017	77185227.9	10
		260	2.023348489607425	68017600.8	10
		261	2.337344859844751	64844704.88888889	10
		262	1.907022364682683	70263772.22222222	9
		263	1.6820036203833353	71783743.9	9
		264	1.897678268401549	75402347.4	10
		265	2.2705366610010467	93839449.2	10
		266	2.362759584335066	86531228.0	10
		267	2.2650380529659158	64613324.9	9
		268	2.3796377090514547	74356792.7	10
		269	2.420395572360766	68370455.55555555	10
		270	2.5974593762254097	53208758.88888889	9
		271	2.6383890083080863	51939832.777777776	9
		272	2.394457553405764	62708795.6	9
		273	2.7014271346018677	74880995.8	10
		274	2.9007334375317138	64525088.0	10
		275	2.6977364353352575	82321560.66666667	9
		276	2.8486597590307965	56357731.571428575	9
		277	2.834006266223801	39176967.625	7
		278	2.4006892495350884	75867542.4	8
		279	2.791051381991748	106785185.33333333	10
		280	2.4725510980172936	66340328.5	9
		281	1.9338414444297878	66440120.2	8
		282	1.929982898535199	84713109.0	10
		283	2.461267585581301	65031712.88888889	9
		284	2.6208699949871384	71859473.2	9
		285	2.691843852609824	92744094.33333333	10
		286	2.1031497071493566	43865494.6	9
		287	1.6568132331464724	73723144.4	10
		288	1.867228221593073	98388612.4	10
		289	1.939395249659644	54651429.666666664	10
		290	1.9637074240189782	76911794.0	9
		291	1.6458232779259745	72538074.6	10
		292	1.6858792797390425	60203619.2	10
		293	1.368638826673727	63767933.3	10
		294	2.095363013092837	84840842.4	10
		295	1.9711919934998612	75509124.625	10
		296	1.8873222986323046	54019399.4	8
		297	1.8183542352979871	63887941.3	10
		298	1.505608500762691	81875539.7	10
		299	1.87247329228502	87595768.6	10
		300	1.7703768977763423	57105836.6	10
		301	1.6912139077831636	67362233.6	10
		302	1.6784836780638215	62458115.4	10
		303	1.9721274248689826	56045403.5	10
		304	2.2024345789244335	58602419.4	10
		305	2.410744462603224	72952499.4	10
		306	2.5883219460262756	56724715.3	10
		307	2.375480990585742	97170621.22222222	10
		308	2.799883433405203	76102350.55555555	9
		309	2.3314451358240222	56960481.88888889	9
		310	2.3632121715371794	92836159.1	9
		311	2.00765114203772	53485019.11111111	10
		312	1.9090794275476253	84990151.1	9
		313	2.5656027926926868	47308930.375	10
		314	2.052881220769498	92092651.77777778	8
		315	1.9655579874425542	71282131.0	9
		316	2.024333131766503	94641937.9	9
		317	2.3468394022801733	93354040.0	10
		318	2.5128403541473676	61355470.9	10
		319	2.122626290478011	68460772.9	10
		320	1.8808907405603474	51621534.55555555	10
		321	1.7691966956213272	89247657.4	9
		322	2.097028026764288	92463606.1	10
		323	2.180003298732607	95315866.7	10
		324	2.252654679834105	80189099.22222222	10
		325	2.228778297786003	52997819.55555555	9
		326	2.285985259123798	91704900.7	9
		327	2.679372975130866	67965596.8	10
		328	2.8261097515403457	73204391.9	10
		329	3.203375536946593	81316840.5	10
		330	3.339242588609616	50632865.625	8
		331	3.515661654261146	64089066.85714286	8
		332	3.2195902632164275	63051396.5	7
		333	2.842925290193129	75183372.625	6
		334	2.0161392226282184	77376561.7	8
		335	1.832049497786049	74164034.1	10
		336	2.3440592868092454	49734550.5	10
		337	2.4677875687512585	50478498.0	10
		338	2.2524378467445936	50053849.3	10
		339	1.9428603941156353	68854406.3	10
		340	2.434551372650742	71996837.33333333	10
		341	2.556944105565323	65797183.75	9
		342	1.8469638136430908	64905754.3	8
		343	2.1106558664321766	76281271.1111111	10
		344	1.4978610386917333	63046732.5	9
		345	1.6336635614518358	61102449.0	10
		346	1.68033871328985	56676991.222222224	10
		347	2.323129693549616	67786381.33333333	9
		348	1.9522801222248745	70969086.4	9
		349	1.8698759235409235	77453522.44444445	10
		350	1.8714523591419059	79300955.2	9
		351	1.5990972919133084	73661594.8888889	10
		352	1.4725614285452433	70321340.2	9
		353	1.768080778133471	78552826.4	10
		354	1.8570962081752858	53917988.9	10
		355	1.6737037456729547	73318185.9	10
		356	1.620995924614628	73498087.2	10
		357	1.7977219610461366	53939819.666666664	10
		358	1.7982311199794736	70189610.7	9
		359	2.3256739179774697	56027785.7	10
		360	1.8378141747914136	55914804.222222224	10
		361	2.17677935552553	97734749.1111111	9
		362	2.420561343091466	58770441.11111111	9
		363	1.948847324895516	62605398.0	9
		364	2.276468647949634	58587524.55555555	10
		365	1.9217908262049228	63294108.11111111	9
		366	1.5227666835447156	66202845.9	9
		367	1.4415593337847086	78227149.5	10
		368	1.7340819903179505	67264681.3	10
		369	1.6827511199343015	92000028.8	10
		370	1.693345389685741	72873139.7	10
		371	1.7674736923787997	61394343.7	10
		372	2.1631241244082133	93910108.2	10
		373	2.9156856273572602	101656237.16666667	10
		374	2.649761564427677	94178312.0	6
		375	2.8116173906743134	86462582.66666667	8
		376	2.8431510123530566	61279978.1	9
		377	3.804999026950282	63275101.25	10
		378	3.904466155820122	75267508.85714285	4
		379	3.3901691541410166	37168868.4	7
		380	2.29780618095194	97570720.6	5
		381	3.061170418772554	116102785.22222222	10
		382	3.6461667642684814	91278195.42857143	9
		383	2.3239145312761837	68508577.6	7
		384	2.1563117134620127	75162414.5	10
		385	2.2240723303861905	49572464.6	10
		386	2.0531852727230655	51711805.2	10
		387	2.082322892699214	60193950.0	10
		388	2.06880316926294	97514580.6	8
		389	2.6761573565774484	37295919.777777776	10
		390	2.188904182143985	70034854.9	9
		391	1.913163643827326	84200978.3	10
		392	2.208230666373693	76538220.1	10
		393	2.595288692820675	99582391.3	10
		394	2.489766968986248	75499227.77777778	10
		395	2.3661841346539187	136555776.7	9
		396	3.049962180713338	85218570.6	10
		397	3.18766652976645	88063308.22222222	10
		398	3.4675746927824513	120987104.85714285	9
		399	3.197135674278779	88842091.0	7
		400	3.4048593205637445	80237556.22222222	10
		401	3.6232773053451686	58613261.125	9
		402	3.0562013899315397	105749513.125	8
		403	3.5436223134192146	106573879.57142857	8
		404	3.7877312182718876	105772547.85714285	7
		405	3.7792018427148406	59456655.125	7
		406	3.046051025790319	58629409.875	8
		407	2.161683732474111	50695609.6	8
		408	1.7685575277633698	78252842.5	10
		409	1.9895641190835058	70965522.22222222	10
		410	1.9395077402134084	74398202.6	9
		411	2.101199304065374	74165536.5	10
		412	2.4666483043194667	62181073.8	10
		413	2.1352153341240387	62777377.0	10
		414	2.1306788001880563	67602363.0	9
		415	2.4679064772601302	47505687.333333336	10
		416	2.2761897449000563	82531402.77777778	9
		417	2.6037974190135538	74817940.44444445	9
		418	2.2726012378859903	62640815.0	9
		419	2.4737197268728233	99580584.1	10
		420	3.1643134363713834	103628915.3	10
		421	3.644222209892373	69167372.44444445	10
		422	3.517362044627542	62283309.333333336	9
		423	3.3179996479525906	83847952.5	9
		424	3.7552443695518307	52880602.71428572	8
		425	3.5944534381508157	117533421.33333333	7
		426	2.2910584100329103	51444725.4	6
		427	2.405440028011602	95734688.8	10
		428	2.5952712177554678	83418934.44444445	10
		429	2.233809143415955	79401533.2	9
		430	2.1944378117587755	61394907.4	10
		431	2.179585789055396	55371610.5	10
		432	1.8213134562278086	70057675.4	10
		433	1.8985090125442157	62344200.7	10
		434	1.7848853763006993	86049695.1	10
		435	2.2846785769969786	75495208.0	10
		436	2.4107305546579867	43248103.11111111	9
		437	1.6464065036737061	74606074.1	9
		438	1.9596569026485582	74666320.55555555	10
		439	1.9346950223120127	58511354.3	9
		440	1.9937635793200532	44532990.1	10
		441	1.8561519779117162	56290209.1	10
		442	1.5904200931712633	69241691.7	10
		443	1.5373953626249721	62479645.666666664	10
		444	1.6947684567506838	87856743.4	9
		445	1.7351438608187562	80261483.7	10
		446	2.1342050021822647	52456620.7	10
		447	1.814292816936207	81834978.6	10
		448	1.791668343289635	52986623.7	10
		449	2.0089625451796436	52282148.666666664	10
		450	1.7579500397681571	69511789.0	9
		451	2.085984238687751	56808553.8	10
		452	2.372388410244212	71377072.66666667	10
		453	2.083708001420512	72634664.2	9
		454	1.8768257944573705	91340162.4	10
		455	2.449438157499255	54907327.3	10
		456	2.1312892677032513	60568698.625	10
		457	1.3333569467849444	64464924.3	8
		458	1.8782846559020654	54399989.7	10
		459	1.897338715848735	104365406.0	10
		460	1.946400008219412	104934121.5	10
		461	2.0565279305982216	83450513.5	10
		462	2.410815065299114	87838160.44444445	10
		463	2.2626677783756675	99863834.8888889	9
		464	2.338579605263029	52341966.9	9
		465	1.7739231959694497	65687107.2	10
		466	2.3226203707336945	61627583.88888889	10
		467	2.4117276181344547	152796953.9	9
		468	2.6264662008235837	71023332.66666667	10
		469	2.58706202041766	88551799.77777778	9
		470	2.722658249072708	93866017.9	9
		471	2.867724115979288	69771191.55555555	10
		472	3.2412462084089917	49750295.14285714	9
		473	2.5599701412584333	39597362.7	7
		474	1.7993947552051228	55177572.0	10
		475	1.252257405807677	71444759.6	9
		476	1.0307734413428524	72539384.5	10
		477	0.9722849530906009	46927699.7	10
		478	0.8066481035954967	59069077.6	10
		479	0.9575743573641187	71432036.2	10
		480	1.033263636393391	59177255.7	10
		481	1.7411877656405026	56109048.5	10
		482	1.4304334729800472	63699396.4	10
		483	1.2481433411277754	66196635.8	10
		484	2.051145887663894	60636966.0	10
		485	2.1334749242483526	67288561.2	10
		486	1.9369342298356362	87324977.4	10
		487	2.1264655701507245	60967496.9	10
		488	1.7068721398026412	77971867.8	10
		489	1.8238765655409448	60283092.6	10
		490	1.9678833558114845	87174311.66666667	10
		491	2.219865417678587	54790998.2	9
		492	1.886785913743953	68353849.1	10
		493	1.8449108749168321	69767308.8	10
		494	1.7389048127785576	71577107.9	10
		495	1.7520170524913745	91053904.1	10
		496	2.0939143103819	96791845.5	10
		497	1.8801538747616693	61317726.8	10
		498	1.9472233273437136	92256155.8	10
		499	2.1298527719148046	84932747.22222222	10
		500	1.827130974315762		9
