# Supplementary material for: The evolutionary maintenance of Lévy flight foraging
Source: PLoS Comput Biol. 2022 Jan 18;18(1):e1009490. doi: 10.1371/journal.pcbi.1009490 (PMC8797186; doi:10.1371/journal.pcbi.1009490)
Supplement: S1 Data — (ZIP) [file pcbi.1009490.s005.zip › S1_Data/evolutionary_data/POP10_1000K/10_05_10_1_00_1_1000000_run13]

last_generation	500	0	1.0702591442762774	50053520.6	10	4.573882000685304	31392424.0
size_old_pop	10	1	1.0080744217422861	53801434.3	10	7.592673666779311	39014829.0
standing_var	0.5	2	1.080276618878348	48683029.0	10	4.457201254553534	41337426.0
start_exp	1.0	3	1.0949150520971505	55982582.4	10	4.342818919559088	42905448.0
env_dim	1	4	1.3130992030368676	47134203.9	10	3.828875072193956	45156382.0
move_cost	0.0	5	1.3988079242242186	60424398.5	10	4.867650421815003	61662151.0
lifespan	1000000	6	2.0734823564003846	39265154.1	10	6.132454901360218	61699516.0
speed	1	7	2.166226009823027	53188047.0	10	4.999075705133177	73256747.0
run	13	8	2.455423847321724	59732458.3	10	9.671365815535824	112193622.0
extinction_state	0	9	2.347094925271938	55728960.5	10	6.876959658215701	123649761.0
competition	0	10	3.2832347218430917	54670148.2	10
		11	3.110742956280372	58837146.5	10
		12	3.0158011399189695	51554590.3	10
		13	3.1809106909154794	48521690.3	10
		14	3.272192170774564	53434156.4	10
		15	3.2101885961112173	40928347.3	10
		16	2.2284902456591187	54322526.9	10
		17	2.8341967555994785	45294626.4	10
		18	1.9945764656386014	49605738.3	10
		19	1.8743914066334706	50186939.9	10
		20	2.0282069628355717	56678719.8	10
		21	1.9764544575383947	52280621.7	10
		22	2.367212325672374	55015932.8	10
		23	2.508400057669138	45822392.9	10
		24	1.7136414112312952	55957239.3	10
		25	1.6965522519794252	43995381.6	10
		26	1.2502434225044594	52333786.7	10
		27	1.2914839630224506	51738789.6	10
		28	1.32788431456581	48084411.1	10
		29	1.0631170085797161	49767412.3	10
		30	0.49724475978514154	55634716.6	10
		31	1.8003189019161092	53115177.1	10
		32	2.738725005795281	46600147.5	10
		33	2.96711345090903	43504300.4	10
		34	1.8619991900858643	54518452.6	10
		35	2.1940249084054204	52214998.4	10
		36	2.458821863859697	55261767.6	10
		37	1.8873398295491186	48138612.9	10
		38	1.468613075306671	42806193.0	10
		39	0.8902702012790984	51454905.5	10
		40	0.8839519392947149	56722881.5	10
		41	1.2106693330080958	52548750.5	10
		42	1.1241330288412863	49081205.9	10
		43	0.8577476278940095	50894552.3	10
		44	0.5691214192019639	48203749.3	10
		45	0.6981043202102792	54362270.0	10
		46	1.0012859219018604	51153598.2	10
		47	1.4368505665392035	60506082.3	10
		48	1.0678311881626033	48718221.5	10
		49	1.5621519429738056	50530917.0	10
		50	1.990193771905643	45117046.0	10
		51	1.6721513462935516	60921349.1	10
		52	1.74907616013537	51738657.4	10
		53	2.2937408152418155	46939430.9	10
		54	1.8035995618475962	52459542.0	10
		55	1.6879244113192535	52210961.0	10
		56	1.5456372283191466	50375206.5	10
		57	1.9005324377212258	50567127.1	10
		58	1.8088344715118918	52068754.7	10
		59	2.300560328733136	48387666.2	10
		60	2.213880180997038	58304646.6	10
		61	2.973432391606948	48704440.4	10
		62	2.8480109704112544	48399278.3	10
		63	2.7195240892509434	53551659.7	10
		64	2.3796275711960364	47833032.7	10
		65	2.2560251780587417	58987383.9	10
		66	2.1413017275247803	55064751.5	10
		67	2.394311711297783	60655058.8	10
		68	2.6477842475757383	48736991.0	10
		69	2.3858777259530486	62207180.5	10
		70	2.71383378173706	51104291.2	10
		71	2.920953573592602	49414714.9	10
		72	2.3970083573044008	64425859.8	10
		73	2.727626057392367	48482130.5	10
		74	2.8720439143981262	38600527.2	10
		75	2.41313182905868	51966581.8	10
		76	2.3470602175261615	52851033.0	10
		77	2.1426859257858917	60415116.5	10
		78	2.413829097770229	79081114.5	10
		79	3.2406625395454682	44641000.1	10
		80	2.51226256694813	51089987.5	10
		81	2.328413593209162	48482944.3	10
		82	2.117073389475728	51539137.6	10
		83	2.0913083733444973	53948977.3	10
		84	2.003892625787148	52918412.2	10
		85	2.300384868250026	60213954.6	10
		86	2.487333967110337	48763176.2	10
		87	2.1790934643238633	58317666.2	10
		88	1.834231663702018	49486612.0	10
		89	2.128454968837151	55277131.7	10
		90	2.3908581864752456	49094162.2	10
		91	2.6269928676661705	55183796.1	10
		92	3.331001849477142	61577500.1	10
		93	3.2716839540520417	47039437.8	10
		94	3.096158121628039	64148510.0	10
		95	3.2420341448883447	44079588.4	10
		96	2.4537234841064395	47935344.0	10
		97	1.6770255681253183	53734322.0	10
		98	1.91204714003267	52109831.2	10
		99	2.492328138518439	46193086.8	10
		100	2.7156606119618454	49568610.2	10
		101	2.4917465027740526	44160667.3	10
		102	2.560665032547584	53700907.4	10
		103	3.4306819997092632	47496097.2	10
		104	3.301180480272373	63686624.4	10
		105	3.8962224809126638	48739240.0	10
		106	3.8650752712462006	53955724.5	10
		107	3.2565522846493744	51528667.5	10
		108	2.8715355538878766	50471516.1	10
		109	2.6992314352584215	60406807.0	10
		110	3.398511690396083	52069155.5	10
		111	3.348985311320066	49766594.6	10
		112	3.6290541679953483	46661768.1	10
		113	3.958105320798873	54026152.8	10
		114	3.8907381730493023	40173372.0	10
		115	4.101988992800786	60632750.3	10
		116	3.999347927192319	50753459.0	10
		117	3.7246713767722968	45397498.8	10
		118	2.967185022043152	53738278.3	10
		119	3.840524621793368	50509317.3	10
		120	2.522353240008497	52186943.0	10
		121	2.910320443651223	58441759.7	10
		122	2.052823018135794	45587708.1	10
		123	1.93564339211705	50484579.5	10
		124	1.6319347840768714	50139623.3	10
		125	2.006320878100634	60119077.3	10
		126	2.0510546657700206	59515240.5	10
		127	2.3969564007257267	43793332.9	10
		128	2.433308088587929	51206787.8	10
		129	2.024850539149555	58044446.8	10
		130	2.3689276495345846	47315588.1	10
		131	2.5395926897294396	55115998.0	10
		132	2.6115524011859583	58587456.9	10
		133	3.1252413058472635	51576211.2	10
		134	3.3678886503011887	47814127.3	10
		135	3.1824921381739495	48433033.6	10
		136	3.5338060029855662	54386613.3	10
		137	2.858946417642535	50449240.2	10
		138	2.922967565728921	60817497.6	10
		139	3.1975475329685192	54094847.7	10
		140	3.0738591155461155	49636199.2	10
		141	2.757906545757981	47935344.6	10
		142	2.38397740821753	52586621.8	10
		143	2.903984894502389	47003341.6	10
		144	2.691421569051718	57004108.8	10
		145	2.7495159494438806	49324821.2	10
		146	2.200628264716083	57653057.5	10
		147	2.539037176880275	56675385.3	10
		148	2.682973207978514	58317712.4	10
		149	3.037301012628688	49864447.6	10
		150	2.5273698790587154	56858537.9	10
		151	3.0608932480498448	71749334.3	10
		152	3.4712407133428527	53514713.4	10
		153	3.3773354444376067	35070761.0	10
		154	2.6961087627233424	54909971.0	10
		155	2.7374868641084733	43374938.2	10
		156	2.777292662637764	50592781.4	10
		157	2.5949292611760493	56519643.5	10
		158	2.5146706212388072	59639227.1	10
		159	2.6811064152868926	62382476.2	10
		160	2.2158713517728197	47616074.7	10
		161	1.8410113920267694	53666274.5	10
		162	1.4597680437136427	49936987.7	10
		163	1.0882054963936711	53614590.9	10
		164	1.597729847010417	52026468.3	10
		165	1.6684458259591601	55884167.0	10
		166	2.252251348643616	54538379.4	10
		167	2.0902278363597437	49340331.11111111	10
		168	1.402897695671863	45249863.1	9
		169	1.9615713222328526	57212161.1	10
		170	2.04122155708298	49910638.8	10
		171	2.157975206919635	66978648.1	10
		172	2.74005912231244	51834870.8	10
		173	2.898590912442814	39438085.7	10
		174	2.3887952490418574	48743187.5	10
		175	2.2854458450407797	47877411.4	10
		176	2.1079120042267725	47261728.1	10
		177	1.9583439109183267	56836320.8	10
		178	2.0521314803905004	52803149.8	10
		179	1.7345243788283375	53891524.5	10
		180	1.7119655589549923	54920751.4	10
		181	1.7795022360994959	50461265.2	10
		182	2.172332601055481	59785500.9	10
		183	2.231246498963438	60029494.0	10
		184	3.096536326878476	46711025.4	10
		185	2.961170490472316	50776834.6	10
		186	2.650304164189474	47884630.2	10
		187	2.9183849238090906	67574770.4	10
		188	2.656225106364295	56635095.8	10
		189	3.0020609098149285	44992900.5	10
		190	2.7921675789373577	60185365.6	10
		191	2.7596293175353113	51312327.6	10
		192	2.488646265112047	46119280.2	10
		193	2.251852506412958	52921603.3	10
		194	2.0708441466886947	50502540.0	10
		195	2.152295199897952	51474205.7	10
		196	1.8413823580965645	55273802.4	10
		197	2.046366031795567	59246912.1	10
		198	2.063324398031956	45857764.6	10
		199	2.489135377178602	49851510.2	10
		200	2.2325331640587485	51568929.2	10
		201	1.9010342972808707	57334072.4	10
		202	1.7957398910321551	48939299.7	10
		203	2.3285478502283015	46038582.7	10
		204	1.912475554576434	44161575.2	10
		205	1.4163859482501417	49594480.1	10
		206	1.3198460637271014	46002479.6	10
		207	1.6609437894064396	50334876.5	10
		208	1.4894670057789274	52474201.5	10
		209	1.7381891198504416	53960579.5	10
		210	1.8526316295053107	51526397.0	10
		211	2.2868831354886594	51087541.5	10
		212	2.5566406225407303	44634502.9	10
		213	2.5798551253525615	55595149.5	10
		214	3.3080445521880577	62531768.0	10
		215	3.630452417997816	55027714.2	10
		216	4.691999976374392	54233519.8	10
		217	4.143896359387311	46369545.8	10
		218	4.513337979508867	47414142.4	10
		219	4.901969926031971	47450698.4	10
		220	4.221736744020703	46120172.4	10
		221	3.822324288168452	43209154.8	10
		222	2.206466465764027	54730297.1	10
		223	2.5944509021013262	51471362.2	10
		224	2.6265242631755115	51526953.4	10
		225	2.381336966368399	55115614.3	10
		226	2.3071668300988573	51396365.9	10
		227	2.269531696673169	48960667.1	10
		228	2.2358136756863005	50259273.0	10
		229	2.078365347418714	53929028.7	10
		230	2.664894641828112	50457825.5	10
		231	3.5969605821924757	62877082.3	10
		232	3.858754032393442	47528666.8	10
		233	4.081150775862339	51435930.0	10
		234	4.390630046537999	51153740.9	10
		235	4.5962522297080435	45781484.0	10
		236	4.5945138217328	62201548.7	10
		237	5.091476788294333	49732402.1	10
		238	5.80008013368078	45359997.0	10
		239	6.3771792449704945	36802102.9	10
		240	5.923567261379413	44311785.4	10
		241	5.49609899910115	58487890.5	10
		242	5.963790693326481	40264310.7	10
		243	5.398569324879423	39979342.9	10
		244	4.611931803899363	51167056.0	10
		245	4.409980072655705	43584579.7	10
		246	4.161070582705798	37770473.6	10
		247	4.080760626699705	54161712.0	10
		248	3.5921046355662427	63258049.6	10
		249	4.230404454752985	52655818.9	10
		250	4.736181978138976	40267008.0	10
		251	4.6153404251105	54997156.6	10
		252	4.920464353114832	43782855.2	10
		253	5.0960569542520755	40491286.9	10
		254	5.227692411943236	35704578.8	10
		255	4.757888173348663	56881421.9	10
		256	4.484304385909029	47961262.9	10
		257	4.407177373713377	42985913.6	10
		258	4.479774019877061	50532409.3	10
		259	4.48041333081912	57725182.5	10
		260	4.159916580949185	47737684.4	10
		261	3.8389421261728742	63738980.0	10
		262	3.561705672068638	40789792.1	10
		263	3.4478162988073584	56815573.3	10
		264	3.3096577970202077	56299852.3	10
		265	3.800310275421468	76078150.6	10
		266	4.06947275056328	57046445.2	10
		267	3.886919225939484	59318423.6	10
		268	4.155644204365013	49962819.5	10
		269	4.015191142115683	45429472.6	10
		270	3.899870006573957	49160832.7	10
		271	3.6401886118820634	67568571.8	10
		272	3.8400294360090124	61520652.4	10
		273	4.005704293783933	65960337.7	10
		274	3.66297416508689	55481316.6	10
		275	3.1132054150996433	42134511.6	10
		276	2.435646192724901	51637050.6	10
		277	2.267254778007186	37396106.0	10
		278	1.641946985976037	61401349.7	10
		279	2.003482683675596	60151714.9	10
		280	2.585017433651838	47804463.2	10
		281	1.5903139705615819	55471161.8	10
		282	1.459246541137409	45392012.8	10
		283	1.1828161730036095	51988744.7	10
		284	1.1748543902757609	51990758.5	10
		285	1.3674344960131013	58227076.4	10
		286	1.431429138390376	57138867.1	10
		287	1.016928563972443	53306240.6	10
		288	0.600319603397342	53282375.9	10
		289	0.9877355608910211	60598984.0	10
		290	1.9795010701270335	47538076.0	10
		291	1.4924349165363984	54185528.3	10
		292	1.4414092079012133	43992847.1	10
		293	1.1522974728178472	52671035.3	10
		294	1.4444870768184863	52979399.9	10
		295	2.1032371971218673	48298559.1	10
		296	1.3012336307465215	51463429.2	10
		297	1.141677077163331	51297817.5	10
		298	1.299210353485956	49582788.2	10
		299	1.0263626770193017	51359344.0	10
		300	1.1070780797496416	50680525.7	10
		301	1.6582102052471104	48723180.9	10
		302	1.1052140860567188	63676615.3	10
		303	1.9241932005002689	71091289.6	10
		304	2.898619334536087	46820084.0	10
		305	2.7632344569238514	61530761.1	10
		306	2.9871106644541605	49432118.8	10
		307	2.5272660012086887	55639831.3	10
		308	2.7497542029646476	62250138.7	10
		309	2.9652151773830933	67505886.9	10
		310	2.8906362496694973	37943024.6	10
		311	2.435567636696855	51886475.3	10
		312	2.319576842856547	53497429.4	10
		313	2.4228369221436474	56281692.6	10
		314	2.235148557204291	63769755.3	10
		315	2.34390434081952	48052330.8	10
		316	2.945301937814891	66935042.5	10
		317	4.177504760807033	41539681.7	10
		318	3.7631039034731524	49569682.7	10
		319	4.639738536879134	62495749.5	10
		320	4.42180967679875	54005399.7	10
		321	4.3538528369450145	72525987.6	10
		322	3.6705299696445204	50911037.5	10
		323	3.5782390393792234	65292105.6	10
		324	3.8741099272138655	54484394.1	10
		325	4.057899615797484	58772883.2	10
		326	3.991529034097822	49232708.3	10
		327	3.7576775942940657	52223882.9	10
		328	3.6743197227591864	49070780.9	10
		329	3.4369998968818	45901511.8	10
		330	3.0567980013913636	54702848.4	10
		331	3.1409868114395083	41819886.6	10
		332	2.2457840552889152	51456120.3	10
		333	2.5403646821638475	61276936.1	10
		334	3.0665694878309955	55550716.9	10
		335	2.5762913008980677	52640520.4	10
		336	2.975725527632903	46961217.6	10
		337	2.9238043074140956	60379185.4	10
		338	3.0879947366866136	48160324.2	10
		339	2.7222948635777033	41252784.3	10
		340	2.729564086857651	55793794.3	10
		341	3.4781209821326393	52519197.6	10
		342	3.9269386885525877	57285544.9	10
		343	3.5909730354802187	54240930.8	10
		344	3.6290627844050336	57263597.2	10
		345	4.166061123364399	54130733.3	10
		346	4.540696876738486	47351106.9	10
		347	4.2542678366335505	57154386.5	10
		348	4.243246483994826	57549595.6	10
		349	4.233794893324788	49231073.6	10
		350	4.645610766354539	49328705.2	10
		351	4.73754617168303	43527172.9	10
		352	4.148200404483519	58410528.6	10
		353	4.330259456353941	47110580.6	10
		354	3.216826641398607	50926242.0	10
		355	3.542443519974205	51879051.3	10
		356	2.6362103670866572	64717517.4	10
		357	2.6585509842724266	57412677.2	10
		358	2.972009030564415	55307945.7	10
		359	3.003241515519533	42044803.2	10
		360	2.6186413726456816	48813251.0	10
		361	2.4297515903643943	57396733.3	10
		362	2.5787577447116403	48525547.5	10
		363	2.6097527089528016	63641020.6	10
		364	2.6036668157511733	49282033.8	10
		365	3.213239474742828	50326574.1	10
		366	3.231072126851005	57474585.2	10
		367	3.7434372341352593	50289296.7	10
		368	2.7582869000942387	46430961.4	10
		369	2.7207940578208776	43432272.2	10
		370	1.893589685228179	52029232.3	10
		371	1.7567792364572479	51461291.8	10
		372	2.038805843518893	49020801.3	10
		373	2.3969331073927806	45147807.8	10
		374	2.611230672507782	48672685.9	10
		375	2.7172544714832036	61920390.8	10
		376	2.7752124304526378	58986969.5	10
		377	2.523367099095677	50341448.6	10
		378	2.963325001875297	44389860.3	10
		379	2.534108809561162	57152185.5	10
		380	2.4005888056415463	32958891.2	10
		381	2.0768978866248142	46071246.4	10
		382	1.773561995698774	47591153.2	10
		383	2.3314847167682027	56003294.4	10
		384	2.634037118433471	47364604.7	10
		385	2.2584966179919603	67817401.1	10
		386	2.4582445834952713	54518174.9	10
		387	2.3973403258519665	53994580.5	10
		388	2.6249498411179393	58464743.2	10
		389	2.9029178232640747	51489581.2	10
		390	2.527071846245613	55328289.5	10
		391	2.341679641332313	53260861.9	10
		392	1.9187078197500163	48899878.3	10
		393	1.716788645840238	51560271.8	10
		394	1.6740370215398268	57250616.1	10
		395	1.3929606617907622	54895850.8	10
		396	1.4788446122480805	53857426.0	10
		397	1.8273499175875696	49618405.3	10
		398	2.1100069094678644	44350601.4	10
		399	2.58079357830182	51268461.7	10
		400	2.486410851665095	62285893.4	10
		401	2.6802872210486495	62480265.3	10
		402	2.6852084842642343	55472545.5	10
		403	2.8945226436067317	50391610.6	10
		404	2.8351532332246605	49661080.7	10
		405	2.917523046441152	48543602.9	10
		406	2.870028212529495	58588491.7	10
		407	3.1763924492572424	48802054.0	10
		408	3.037216899833022	48752389.1	10
		409	2.430491925529834	73312716.6	10
		410	2.375221609099323	51641833.8	10
		411	2.4052411226669586	63796771.4	10
		412	2.469977626148999	66720392.1	10
		413	2.8024389093631825	53031997.6	10
		414	3.0552243364080427	53391551.9	10
		415	2.866790080107447	50115174.5	10
		416	2.965812745120095	49092818.8	10
		417	1.8370224617738564	50069518.7	10
		418	2.147104844311803	56468584.5	10
		419	2.4244818132388026	44584411.0	10
		420	2.4138102826502448	52338764.9	10
		421	2.4812976265162208	50808818.2	10
		422	2.196114691077683	40144004.8	10
		423	1.9801887860712575	58054369.4	10
		424	2.1627442852501177	49823607.7	10
		425	1.7565752471172444	56064557.8	10
		426	1.8413449631546506	59883742.6	10
		427	2.3149259331746186	48530189.6	10
		428	2.6192287528254203	53173901.5	10
		429	2.6095864959395243	40488248.8	10
		430	2.250989905959042	57981610.2	10
		431	2.346212461790029	55412207.4	10
		432	2.3555744291489105	53422821.8	10
		433	2.2242296104962667	48316855.6	10
		434	2.151951261971332	56548156.9	10
		435	2.24738273196217	47225983.9	10
		436	1.8192460445542715	53970550.4	10
		437	2.162228772253939	57920867.5	10
		438	2.3601677317294643	62953797.3	10
		439	2.775431666516137	49791380.6	10
		440	2.9257840435851357	66825318.2	10
		441	2.9638708196105847	56460822.4	10
		442	3.394416025425895	49219918.6	10
		443	3.036776972596729	47989750.3	10
		444	3.212012286727443	48167960.8	10
		445	2.078838184144046	50641225.8	10
		446	2.1014168143386973	52210322.2	10
		447	1.587312665876281	52908494.9	10
		448	1.7145062461669838	55145863.5	10
		449	1.860038718910559	53789814.8	10
		450	2.298659483292729	40051754.4	10
		451	1.1974141473114484	56642221.9	10
		452	1.3184891688425462	54516324.3	10
		453	0.8087540991316265	50715099.4	10
		454	-0.505117525355173	50410870.8	10
		455	-0.8053290372301829	54663257.7	10
		456	-0.9308764719553272	47655366.4	10
		457	-0.9594727387758348	51523756.8	10
		458	-0.9025148367765004	53415284.0	10
		459	0.10848471851593615	50709745.9	10
		460	-0.0020462601967116576	52973462.1	10
		461	1.182918731607322	51426447.5	10
		462	1.5834604834833896	52357464.6	10
		463	1.6026019333713897	55255396.2	10
		464	2.3936298141633587	59483241.6	10
		465	2.537304811505044	56237443.4	10
		466	2.8116972586920177	52664748.2	10
		467	2.7818324743301326	55679796.7	10
		468	3.4439198118613694	61423816.3	10
		469	3.7302549192217773	47990601.5	10
		470	3.3922824661075452	58614270.0	10
		471	3.990091733446229	54256122.8	10
		472	3.9896009291618015	49821001.7	10
		473	3.603423912528823	50012926.2	10
		474	2.979478687809359	51974358.3	10
		475	3.1285741101975906	55634474.4	10
		476	3.6840703723069153	55361380.5	10
		477	3.306918376122509	50994637.7	10
		478	3.692800723919144	47827461.1	10
		479	3.642158225264444	45537871.4	10
		480	3.096274238055472	55309401.0	10
		481	4.453095640360478	61323176.8	10
		482	5.4215425855710375	51004440.44444445	10
		483	5.12900613500911	60319541.4	9
		484	4.581923144178175	56009867.8	10
		485	4.435343422067685	51878528.6	10
		486	4.343166954316343	61746460.5	10
		487	4.087615777997127	59505343.2	10
		488	4.595081971236156	43867587.0	10
		489	4.8985330552181505	44769205.9	10
		490	4.841046316011396	47662495.8	10
		491	4.522470358335565	52990741.7	10
		492	4.933558210544481	53064101.6	10
		493	6.026988718236696	41099724.3	10
		494	5.593621153242866	55995981.2	10
		495	6.427564758001227	46400631.8	10
		496	5.095432607448467	44484635.6	10
		497	5.4349222245028725	56496076.3	10
		498	6.283702554086365	45725291.7	10
		499	5.734295741583112	63226830.6	10
		500	6.48794942005174		10
