# Supplementary material for: The evolutionary maintenance of Lévy flight foraging
Source: PLoS Comput Biol. 2022 Jan 18;18(1):e1009490. doi: 10.1371/journal.pcbi.1009490 (PMC8797186; doi:10.1371/journal.pcbi.1009490)
Supplement: S1 Data — (ZIP) [file pcbi.1009490.s005.zip › S1_Data/evolutionary_data/POP10_1000K/10_05_10_0_00_1_1000000_run18]

last_generation	500	0	0.9539211431218438	53528759.9	10	3.4278177856507615	38566272.0
size_old_pop	10	1	1.640632871736336	61734632.6	10	1.5616485189666705	44176297.0
standing_var	0.5	2	1.6066330579728896	58932534.7	10	3.3367704371055336	45019164.0
start_exp	1.0	3	1.3566783505107156	57318209.1	10	1.9531400028010597	45065620.0
env_dim	0	4	2.0500953031859286	57099496.1	10	2.9260369336202614	45904936.0
move_cost	0.0	5	2.2097409711361578	60889006.0	10	2.3158508247219713	50118467.0
lifespan	1000000	6	2.1295688348429795	54594939.7	10	3.09668154600003	52102419.0
speed	1	7	1.8543867277749437	61344533.5	10	2.18216929834369	53766759.0
run	18	8	2.5891746795591812	54517269.5	10	1.74985589779953	54402240.0
extinction_state	0	9	2.0475412216112967	57930679.5	10	2.7153492094955496	71279924.0
competition	0	10	2.2621141443667296	56615426.5	10
		11	2.4781646178051786	52204494.5	10
		12	2.145014417203172	59398829.0	10
		13	2.018787885550921	60894624.3	10
		14	2.163044124353313	58961505.9	10
		15	1.8839626490949999	55381838.4	10
		16	1.9691413710756707	58357190.8	10
		17	2.1388056057629368	55716371.7	10
		18	2.6145033219083444	55815930.5	10
		19	2.2470068696824668	49584412.1	10
		20	2.259458888376612	62431897.1	10
		21	2.728287213948769	60905868.3	10
		22	3.184732345368808	51658341.7	10
		23	2.672048624113553	56385187.8	10
		24	3.1823556334683767	57331864.7	10
		25	3.072224172395027	55749952.0	10
		26	2.444853456872731	55368700.1	10
		27	2.5659252421697496	52830337.5	10
		28	2.277448550603844	54596219.5	10
		29	2.0958586112612076	53498780.0	10
		30	1.9210725235866708	59059347.2	10
		31	2.0851495399611433	65061922.8	10
		32	2.469853193342255	53675213.5	10
		33	2.8264936376157315	53709025.7	10
		34	2.696764177915475	58801273.6	10
		35	2.584067039914447	59691202.7	10
		36	2.175907369902053	62359245.6	10
		37	2.316369453029755	62340826.9	10
		38	1.9736409038819271	50095403.5	10
		39	1.5952930027890795	55626093.5	10
		40	1.8886490205545083	57729232.5	10
		41	2.040081773993891	61366339.5	10
		42	2.0401189514649785	55457999.9	10
		43	2.151460957094834	60146183.9	10
		44	1.8183802818919612	55171244.3	10
		45	1.8634445685285517	53898394.2	10
		46	1.9841841770735023	54724369.7	10
		47	2.5491309952354486	51994703.0	10
		48	1.725125538564945	58413424.1	10
		49	1.5637687969146161	55043617.2	10
		50	1.3792057491967988	53878610.0	10
		51	1.5999875854360273	56427441.7	10
		52	1.282477473754542	56854371.5	10
		53	1.9229510661131974	60494802.5	10
		54	1.8095184442886783	61599245.8	10
		55	1.6566252363487355	52314776.8	10
		56	1.7170092965285089	57287546.1	10
		57	1.7738251947476296	56593813.5	10
		58	2.1380787276887494	58731422.4	10
		59	2.1004089467889187	60276799.7	10
		60	1.9614806189702327	55573141.6	10
		61	2.2878414199826786	55979315.9	10
		62	2.102530094046236	60752508.7	10
		63	2.6463832796479236	58024611.7	10
		64	2.402163562688641	55132293.0	10
		65	2.244417746591826	58367955.0	10
		66	1.9179436968023083	52202728.1	10
		67	1.8751306897009639	56762657.6	10
		68	2.2757583267498314	61554594.5	10
		69	2.13326059881076	57697361.2	10
		70	2.6323414416963113	56474321.5	10
		71	2.421392507936104	57523913.6	10
		72	2.452832105514941	58233534.5	10
		73	2.382815525892638	58433770.0	10
		74	2.531357141258913	52380083.2	10
		75	2.685044078618161	58151562.7	10
		76	2.7455448814034074	55639601.5	10
		77	3.2767266452448487	53206426.4	10
		78	2.3703048002015805	47670591.8	10
		79	1.5985940631091782	57148696.6	10
		80	1.432180601265789	54566922.7	10
		81	1.698357083106584	58130589.0	10
		82	2.2698558225929935	52626619.3	10
		83	2.051513001629573	58317153.9	10
		84	2.2748660785832335	57490057.3	10
		85	2.3457702506325178	53717615.4	10
		86	1.793691102136238	57224119.9	10
		87	1.9784816996784933	58031520.3	10
		88	2.0444541215743732	60715957.5	10
		89	2.3978179755163636	59549802.8	10
		90	2.4712090137451654	48400262.5	10
		91	2.411760383065063	55329693.3	10
		92	2.155332571980628	59461042.4	10
		93	2.6073820554641314	53663679.2	10
		94	1.9624422032215225	55556358.7	10
		95	1.8343392075381495	59278655.0	10
		96	2.3310844608956462	58003045.9	10
		97	2.05080939233423	54885854.7	10
		98	1.896124424920663	57667710.7	10
		99	1.8060494126870654	54730459.0	10
		100	2.1946952461295863	57017912.2	10
		101	2.5612419962223645	50498290.3	10
		102	2.2330254511458953	51279954.2	10
		103	1.987212531338549	52066685.6	10
		104	2.7071089136471285	54491516.5	10
		105	1.616134005154271	55594778.8	10
		106	2.169485721756226	55982336.2	10
		107	1.920210528117055	58890041.3	10
		108	1.9242891551556796	54918295.4	10
		109	2.561608131119568	57748564.0	10
		110	2.3078215556636463	59357454.2	10
		111	2.2919182432626384	58397303.0	10
		112	2.5823663027649446	56223945.0	10
		113	2.9392189328964506	56518957.0	10
		114	3.0245021230469726	60288684.3	10
		115	2.8177346337520572	51567430.3	10
		116	2.97857793389615	60835915.5	10
		117	2.8412814910210673	60593260.4	10
		118	2.119223224528865	55679481.1	10
		119	1.9432711394907052	57180748.5	10
		120	1.5916486035055197	61085137.0	10
		121	1.8836992925566807	57086022.0	10
		122	1.8690273514520055	55055339.5	10
		123	2.0312993882746375	56014113.4	10
		124	2.445904089903402	58111244.6	10
		125	2.405237868502674	56345767.7	10
		126	1.9040523950414798	57178876.4	10
		127	1.8904284796901922	55473114.0	10
		128	1.733958538511643	56672304.4	10
		129	1.8178105445783364	58979692.5	10
		130	1.436402111631382	55345097.0	10
		131	1.6394585405760385	52454464.4	10
		132	1.9316942488751683	58414389.8	10
		133	2.174816259262108	57752130.1	10
		134	1.8642512183562432	62233337.5	10
		135	2.1644717634193684	52018070.2	10
		136	1.8017906266406911	51287378.5	10
		137	1.6305628850486713	58737035.9	10
		138	1.7178771151745125	57118297.7	10
		139	1.8146057978156933	54224155.2	10
		140	1.268675061089902	51298848.2	10
		141	1.5341174126558115	55069527.8	10
		142	1.5367918323977285	55694893.1	10
		143	1.9473036272725341	58512428.0	10
		144	2.1738236365132595	64853091.3	10
		145	2.239302467687656	59832231.4	10
		146	2.3667045602210752	57705262.4	10
		147	2.570568152167387	52507280.4	10
		148	1.9373285209239175	53593097.8	10
		149	1.9999163862988745	55850900.8	10
		150	1.8876667043012432	54187144.6	10
		151	1.5188160604434486	51818926.7	10
		152	1.328246163291292	60681006.9	10
		153	1.4344728478677973	57006284.1	10
		154	1.9188176792782283	51266103.6	10
		155	1.642444951047563	53863828.6	10
		156	2.1294857978324293	57010640.2	10
		157	2.339586180503829	53617484.0	10
		158	3.347379846995794	52147968.8	10
		159	2.1369537962238594	57233022.6	10
		160	2.0822197544672796	57403642.0	10
		161	2.270909202492652	56438745.9	10
		162	1.9371264013095626	55957838.4	10
		163	1.355099612858999	46535692.4	10
		164	1.1661693172513528	52409388.4	10
		165	1.9469565040278773	53350641.4	10
		166	1.594350590502375	51615732.0	10
		167	1.1869173103264514	57903147.8	10
		168	1.5564649643939048	58999560.5	10
		169	1.8383292291388216	56397788.2	10
		170	1.5879699669697889	55644338.7	10
		171	2.0443772628480783	55651304.2	10
		172	2.484966567074944	50204111.2	10
		173	2.2788218508936495	53145009.6	10
		174	2.7996611769678297	55669375.8	10
		175	3.0451093356045984	53942577.1	10
		176	2.4818100119824344	58942449.0	10
		177	1.5379230368784818	52139325.2	10
		178	1.6819716276714374	60544217.4	10
		179	1.7404435993066083	56297340.4	10
		180	2.333284736297525	56524688.9	10
		181	2.4676140321571003	52191177.4	10
		182	2.475833878568653	51626008.3	10
		183	1.942792048552279	59550371.8	10
		184	1.8078595139285902	63625586.3	10
		185	1.8722795083890098	56779534.3	10
		186	2.1674309028501684	54650388.7	10
		187	2.6223620670226184	54020106.3	10
		188	2.072824878897821	61380328.5	10
		189	2.2225923548061384	57697015.5	10
		190	1.9701814444360628	54129168.4	10
		191	1.645901701543251	59085486.9	10
		192	1.4710837549996598	62363023.4	10
		193	1.319102082474598	56167798.1	10
		194	1.8392049647446371	50223441.5	10
		195	1.3125650661918293	53786075.2	10
		196	1.7134546854221653	63239940.5	10
		197	2.559964552746762	53349487.1	10
		198	2.607171270928734	56666539.5	10
		199	2.2563381997797385	59560760.7	10
		200	3.0856583623788785	53338799.2	10
		201	2.52276075649262	57233773.9	10
		202	2.0089765109912148	60911782.8	10
		203	2.178997597866842	58977520.7	10
		204	2.460607436308707	60086121.7	10
		205	2.711718013076772	54326169.7	10
		206	2.53235222021868	55306837.6	10
		207	2.232457910322054	57865731.1	10
		208	2.679923993561076	61006922.8	10
		209	2.4000128231668922	60543684.8	10
		210	2.4574207883478563	50609066.6	10
		211	1.6641989888113755	60541283.8	10
		212	1.68876416421537	57620115.0	10
		213	1.9795356329162552	56897798.4	10
		214	2.2093863653506753	53869138.4	10
		215	2.0854004585327397	54748948.9	10
		216	2.3512222854698623	57232600.3	10
		217	2.397195821469215	56452683.6	10
		218	2.2429184622520912	58312712.4	10
		219	2.2535281776219316	59180203.4	10
		220	1.870981416863468	58529855.8	10
		221	2.0391838635566684	58282121.6	10
		222	2.208657171215327	56193197.8	10
		223	1.8356194173489224	59196131.0	10
		224	1.8846833013859658	58875332.4	10
		225	1.7827508561790562	61813517.9	10
		226	1.7249160896651161	61512684.5	10
		227	1.580674570593294	58123860.6	10
		228	1.5202646401982365	55406885.0	10
		229	1.6081769137765094	63302055.1	10
		230	1.9993754809641353	53781106.9	10
		231	1.399181475016016	56744829.4	10
		232	1.6753374819434725	60541665.6	10
		233	1.8445261493195695	59057245.0	10
		234	1.6399180927280224	57812407.6	10
		235	1.4648231015243058	56948082.7	10
		236	1.8933417623459026	57722891.1	10
		237	1.6276850723186178	60958542.2	10
		238	1.5717132138986534	58204729.3	10
		239	1.754041274895312	55244897.0	10
		240	1.996214379229778	57328946.7	10
		241	2.0462898363424733	56148276.1	10
		242	2.025535222938546	58456979.8	10
		243	1.7370872312628733	55327975.7	10
		244	2.576234811353245	55174548.7	10
		245	2.5092639325609	56536547.7	10
		246	2.865312576919754	56287401.6	10
		247	2.6817345272593256	52539553.0	10
		248	2.1144018316452873	54961977.4	10
		249	2.0675624812977604	59041193.8	10
		250	2.2660203519995266	57845867.8	10
		251	1.8704207578349827	57023368.1	10
		252	1.6762309779415965	51902652.1	10
		253	1.5600859106963312	61912672.7	10
		254	1.921113344268382	61546577.5	10
		255	1.9623206329712737	57146207.8	10
		256	2.439099524538025	58643784.7	10
		257	2.883771331934452	49160654.1	10
		258	2.7034707583268203	52831552.2	10
		259	2.9258333559204734	53027580.6	10
		260	2.3549776578398407	57917530.0	10
		261	2.102434353045536	59796253.7	10
		262	2.4646642931752583	58830354.5	10
		263	2.3798163563234995	59619744.1	10
		264	2.4606819386611596	62158392.4	10
		265	2.3870200995043076	56317762.0	10
		266	2.0361467053228175	59737347.0	10
		267	2.3908986552987614	59223750.4	10
		268	2.215692612475986	63173763.0	10
		269	2.101716575203855	60351710.0	10
		270	1.8628039809648336	55828046.5	10
		271	1.5647845232279773	53915537.3	10
		272	1.9980433943579505	59072674.8	10
		273	1.8370276763263138	60059026.8	10
		274	2.181702478066349	54258863.2	10
		275	2.046629819989274	58515413.8	10
		276	2.324733498526691	59065273.9	10
		277	2.5099567717322495	57476579.6	10
		278	2.6317074479708222	54930094.8	10
		279	2.3753569828748415	55115261.6	10
		280	2.421709090325675	55008602.5	10
		281	2.549601336016304	56570741.0	10
		282	2.5149247869429856	53765610.5	10
		283	2.286794948538264	61015091.9	10
		284	2.4637827302785054	58531438.9	10
		285	2.296821148472703	59754880.2	10
		286	2.236473830930582	51496137.5	10
		287	2.1237474039761	60784794.4	10
		288	2.3881007237579626	48626293.1	10
		289	2.537314124715217	63109317.8	10
		290	2.8306758190741097	52653659.9	10
		291	2.5334357586685963	51806202.2	10
		292	3.5893234427567995	57031258.4	10
		293	4.272115045410896	46461928.1	10
		294	4.117211242511746	47655040.7	10
		295	3.9001365247640214	60117387.8	10
		296	3.291329638860516	52940648.6	10
		297	2.729377536804076	53621728.8	10
		298	3.1944956278149186	56562821.5	10
		299	2.326132943286121	60935021.0	10
		300	1.911901017514174	58109854.6	10
		301	2.1531724384831095	55188988.6	10
		302	2.4105497006236263	55393411.3	10
		303	2.358588266957657	52852703.8	10
		304	2.3741663276292875	49895700.9	10
		305	2.341457634113694	50450017.1	10
		306	2.2633199171547367	58239841.1	10
		307	2.445151443087244	55424515.5	10
		308	2.2358927894413685	59695254.5	10
		309	2.2043049989829475	57608406.6	10
		310	2.181751238511299	54202313.4	10
		311	1.359099711524363	57382882.7	10
		312	1.4783344510202407	53374293.8	10
		313	0.9695449323256857	56077946.4	10
		314	1.1650229758412496	55658014.7	10
		315	1.542547831770099	62308944.6	10
		316	1.5707954262906854	54592899.6	10
		317	1.9335191934350622	54583092.3	10
		318	1.970865082710978	52258926.5	10
		319	1.8166039747955707	56332231.5	10
		320	2.227939259391296	55077841.0	10
		321	1.5882877186244975	54105726.5	10
		322	1.578761641563423	61425230.2	10
		323	1.5557448002288727	58765792.3	10
		324	2.0778478492811114	57546668.5	10
		325	2.099436418614923	58217255.5	10
		326	2.25768938826003	60350678.1	10
		327	1.8738837510181283	58215264.7	10
		328	1.87403332977591	58220425.3	10
		329	2.010720152694734	62758644.9	10
		330	2.1550962726607517	59294145.2	10
		331	2.3776571014236785	53974699.2	10
		332	1.9537790671883541	53329748.6	10
		333	1.349402717963793	60210453.9	10
		334	1.6623100511191389	59762851.2	10
		335	1.901247512395987	54662340.1	10
		336	2.347611457780561	65010743.2	10
		337	2.5213933651886813	54005661.0	10
		338	2.3567941185107517	55353251.9	10
		339	2.205495279881736	60140692.7	10
		340	2.161116364249967	55624747.6	10
		341	2.1816658470779258	56238907.1	10
		342	1.6123495821773837	54664076.4	10
		343	1.8751357056054947	55165593.6	10
		344	1.4474353474928583	59945840.7	10
		345	1.9813004541893644	59127523.4	10
		346	1.8752596175231602	58159573.3	10
		347	2.0071985015385123	59089021.2	10
		348	1.926208446446952	57278048.8	10
		349	2.188212709201008	56820920.3	10
		350	2.2573538545356	55499005.5	10
		351	2.23896021104841	53487973.0	10
		352	1.7993592215251706	56002776.6	10
		353	1.61958457760105	61152198.7	10
		354	1.6848340825030121	54533180.5	10
		355	1.9431555202875515	59799649.4	10
		356	2.072325011793711	55249354.2	10
		357	1.867813299893373	57092913.9	10
		358	1.67728356114694	54467650.4	10
		359	2.0170942981573012	61441242.0	10
		360	1.7291771780210676	57154175.3	10
		361	1.657014226659319	54502332.8	10
		362	1.215986655628463	52352983.3	10
		363	1.4985696559193695	56718865.3	10
		364	2.3622570757296133	57066697.0	10
		365	2.1033517545123384	52931121.8	10
		366	2.7131551629562445	51093224.1	10
		367	2.208799541614203	50115273.1	10
		368	1.431462156037866	56191182.5	10
		369	1.2629918525062742	54724464.8	10
		370	1.2900284481734396	52249029.1	10
		371	0.9880261396846745	55994680.3	10
		372	1.7818857501435363	49089936.7	10
		373	1.936352180346773	51060195.6	10
		374	1.7064879407254903	59439498.1	10
		375	2.1139180263243214	52206834.7	10
		376	2.5844480648218715	54007855.5	10
		377	2.19724237614073	56468176.0	10
		378	1.7942869913553838	59509416.3	10
		379	2.315914954946672	55151118.9	10
		380	2.586192181920802	53087561.8	10
		381	2.3332844591005806	55764617.6	10
		382	2.531880845487124	61961254.7	10
		383	2.482318431922679	53856951.2	10
		384	2.0529437429804425	55040564.2	10
		385	1.9984578869154817	59184696.9	10
		386	1.8809394833295845	52975503.5	10
		387	1.6592634231046965	56162445.5	10
		388	1.8369189903905394	54378588.0	10
		389	1.772458507558401	60723132.1	10
		390	2.1113225710539933	59855632.1	10
		391	2.1757004030025042	60594681.7	10
		392	2.025456904216102	58869441.2	10
		393	1.908296556804173	58770932.0	10
		394	1.724130187903281	50936528.5	10
		395	1.3713497274870892	61574775.7	10
		396	1.5047904318622407	52705975.4	10
		397	2.0641584689882873	61358426.1	10
		398	2.0875063771940336	60997757.3	10
		399	2.07007095506793	61442034.8	10
		400	2.6307015338493125	53774409.3	10
		401	2.442892916232122	54008098.4	10
		402	3.0413683651404657	53252054.8	10
		403	2.721020592007227	60311824.3	10
		404	2.6723308574633298	53922329.0	10
		405	2.5402753106890716	46540138.6	10
		406	2.2158921044135305	42380273.8	10
		407	2.492024248527929	51031810.2	10
		408	2.525373386582955	53100126.3	10
		409	2.229212905552267	56988066.2	10
		410	2.246222951533172	60427864.3	10
		411	1.7656558279318975	63882457.7	10
		412	1.9442637058284664	62870884.0	10
		413	1.9380568987978901	59963770.8	10
		414	1.950385183402366	52771464.7	10
		415	1.90264023927448	55498022.8	10
		416	2.4744656358736825	61921800.6	10
		417	2.492189178414934	46495905.2	10
		418	2.318002149353185	55654220.1	10
		419	1.934380700743466	53580174.3	10
		420	1.759249001412376	51601083.6	10
		421	2.0887313872007613	54853838.7	10
		422	1.967046734701254	58257914.9	10
		423	2.0651808742625213	60015740.4	10
		424	2.1204241673237645	58630934.6	10
		425	2.209145846602729	52849113.7	10
		426	1.556571789654479	54750915.1	10
		427	1.4651215017558792	55699996.7	10
		428	1.7766906030446763	58463487.8	10
		429	1.452083377252986	56851770.4	10
		430	1.7090772400619763	58661032.9	10
		431	2.464603382585236	53733084.9	10
		432	2.364214535788194	56749922.1	10
		433	2.9955327980946374	63013311.3	10
		434	3.3139687760474197	52437282.0	10
		435	3.469884652997984	47195839.9	10
		436	3.372493668323495	61449858.5	10
		437	3.0495064230978035	52304944.1	10
		438	2.1442332945633775	55439131.1	10
		439	2.0407300988100716	60454938.8	10
		440	2.1849465860618933	55889557.3	10
		441	2.7074605744787603	52411518.5	10
		442	2.6883779536159653	58390260.2	10
		443	2.510157440654743	57816186.4	10
		444	2.54451518769804	55510629.5	10
		445	2.452550274690392	56753340.7	10
		446	2.061575786770518	54874399.7	10
		447	1.042192032666165	55828991.7	10
		448	1.0268484798199653	59973057.3	10
		449	1.1421361338266958	55167514.0	10
		450	1.4138031414497283	57394716.5	10
		451	1.6138076971875492	56333391.4	10
		452	1.3178236912713985	54390542.6	10
		453	1.0913287605752073	58391951.9	10
		454	1.5320061537063703	61201724.7	10
		455	1.6583366361180414	56949584.5	10
		456	1.4158111796575277	57139690.1	10
		457	1.6167657340726644	59146532.5	10
		458	1.6947897783847623	55328455.4	10
		459	1.771239201956232	56473809.2	10
		460	1.869878524127221	53343295.4	10
		461	1.50871107226242	50557156.4	10
		462	1.5266065882616178	54026645.3	10
		463	1.1075975787979344	56381381.1	10
		464	1.354453999890123	52629132.2	10
		465	1.403667586707868	57713650.4	10
		466	1.4562475013331173	59656177.0	10
		467	1.4370324880417147	59789494.6	10
		468	1.6323531787910024	56961146.7	10
		469	2.103435404484057	58573556.0	10
		470	2.0161129695669464	59746568.2	10
		471	1.6744384558307008	62014731.7	10
		472	2.1805545154170844	54892386.5	10
		473	2.419072902851949	51675987.2	10
		474	2.5769523840693127	58561270.2	10
		475	2.071083773814366	59490410.8	10
		476	2.154591517534133	52941390.4	10
		477	1.9496833557075877	57250198.2	10
		478	1.7809990982593995	51820662.8	10
		479	3.0713337187678817	46540757.4	10
		480	3.0248754134563143	53101326.7	10
		481	2.9915332631971254	53193496.5	10
		482	3.0938579381430245	48045412.6	10
		483	3.079855690419833	51574797.4	10
		484	2.900781959100226	50280110.5	10
		485	2.584735987158079	54988538.7	10
		486	2.1211128333439446	59416430.6	10
		487	1.7532150574886636	64230928.7	10
		488	1.8372834205420325	55011192.1	10
		489	1.82500620816034	52404305.2	10
		490	1.8428644838707977	52816711.5	10
		491	1.1189027436062675	63922358.9	10
		492	1.5338882403227767	53932725.0	10
		493	1.2982802322561104	53672731.2	10
		494	1.8398642965497836	54131048.5	10
		495	2.571400608346255	51462012.4	10
		496	2.575032846267706	54616171.0	10
		497	2.6909957534445885	55453435.1	10
		498	2.259094881930683	56335827.5	10
		499	2.526532045450506	50040209.8	10
		500	2.6369536052138813		10
