# Supplementary material for: The evolutionary maintenance of Lévy flight foraging
Source: PLoS Comput Biol. 2022 Jan 18;18(1):e1009490. doi: 10.1371/journal.pcbi.1009490 (PMC8797186; doi:10.1371/journal.pcbi.1009490)
Supplement: S1 Data — (ZIP) [file pcbi.1009490.s005.zip › S1_Data/evolutionary_data/POP10_1000K/10_025_10_0_00_1_1000000_run7]

last_generation	500	0	1.0150136598513477	53813372.3	10	1.9392097707408136	50534257.0
size_old_pop	10	1	1.1409980854076776	54678962.4	10	1.8764849288904064	52744164.0
standing_var	0.25	2	1.1775079045522303	55732059.3	10	1.4220105038252866	54943054.0
start_exp	1.0	3	1.3741031881531696	54693359.7	10	1.438046110752945	55993837.0
env_dim	0	4	1.522429433644346	56280396.0	10	2.2336859679136736	59329464.0
move_cost	0.0	5	1.8160030766102104	55898237.4	10	2.3868808816868237	60093449.0
lifespan	1000000	6	1.7680899037745559	58771324.6	10	2.1299624709294593	61672313.0
speed	1	7	1.8310514101656075	57752138.7	10	2.043335807128074	63479966.0
run	7	8	1.8859838434800138	60402702.7	10	1.7724046472152508	65060682.0
extinction_state	0	9	1.900679935374755	61475076.1	10	1.919098390892569	65317474.0
competition	0	10	2.025588337026787	58009805.8	10
		11	2.2430420687678634	57126098.4	10
		12	2.0938962572684767	57900865.0	10
		13	2.0567292847645025	58959657.1	10
		14	2.287220455173505	65225626.4	10
		15	2.403495445978044	53138111.9	10
		16	2.1325092800883114	63185178.9	10
		17	2.0520072964342435	60358594.3	10
		18	2.150426923821404	61366490.3	10
		19	1.8929639375546319	57614451.5	10
		20	1.7175872752212062	60068377.7	10
		21	1.5336705334316656	58525567.3	10
		22	1.3867393405752124	58416660.5	10
		23	1.1746205070243212	55249563.0	10
		24	1.149593173720565	51235862.5	10
		25	1.1360651688785262	55870558.2	10
		26	1.214693958126221	55951120.2	10
		27	1.5520335338137572	58665947.9	10
		28	1.6983364885021104	59241715.8	10
		29	1.8382076592755905	56490771.2	10
		30	1.6274094938063635	63891308.4	10
		31	1.5403263600159036	55444780.8	10
		32	1.862256690410716	50002037.1	10
		33	1.9567900211106615	65715056.2	10
		34	2.004569540042454	63020791.3	10
		35	1.9979349780087656	60589217.2	10
		36	1.8537238427860872	62183793.3	10
		37	1.9721298177822348	63285389.5	10
		38	2.175454164141521	58994738.5	10
		39	2.1926800872062446	56151543.4	10
		40	2.4116869728188295	58838914.4	10
		41	2.6558396374667135	56930478.4	10
		42	2.2683336292495797	56562513.5	10
		43	2.0866850278810563	55974940.0	10
		44	2.235350931648983	58811440.3	10
		45	2.0470213069060277	59962196.6	10
		46	1.9786333706517656	58107932.6	10
		47	2.069874655869799	60388148.8	10
		48	1.9556871625852288	56280083.8	10
		49	1.885643595583088	58121397.9	10
		50	1.7439948976630923	57767119.0	10
		51	1.8194649537708867	60125126.5	10
		52	1.7042012131909807	56190245.0	10
		53	2.1549223075642594	57193922.5	10
		54	2.096898818474324	65627973.5	10
		55	2.0106838348433564	57024885.6	10
		56	1.8440290073849153	59936395.1	10
		57	2.2118149865436534	55819035.3	10
		58	2.261874759385363	57366288.5	10
		59	2.1144013973820313	56739101.2	10
		60	2.0405634240620136	58291451.3	10
		61	1.8890861362872915	60063428.9	10
		62	1.6871561856157338	59828594.7	10
		63	1.5852145185354296	59676948.8	10
		64	1.823811839688409	64809320.1	10
		65	1.7527060110027861	59860379.5	10
		66	1.7456747893096225	55316347.5	10
		67	1.9901961993880648	62035848.6	10
		68	1.9463255078892545	56822990.1	10
		69	2.005398625297704	56267904.8	10
		70	1.7945000076198743	59199658.3	10
		71	1.5900843742192383	57520091.1	10
		72	1.6684788877506314	57446605.5	10
		73	1.698404488925339	59464190.0	10
		74	1.634271964228582	56896760.3	10
		75	1.7584011009044702	59450106.1	10
		76	1.6931466474201795	61059471.0	10
		77	2.0026462489596404	63142130.2	10
		78	2.272660770509167	54933490.5	10
		79	2.239386339044157	63497287.3	10
		80	2.1840436544528723	58472887.7	10
		81	2.372887442785745	52978047.9	10
		82	2.4589830831371997	54530318.4	10
		83	2.527714395281665	59024675.2	10
		84	2.779555363949016	51574663.1	10
		85	2.5497702699420945	51235708.4	10
		86	2.3035227523711344	60605348.3	10
		87	2.280897514417128	62566321.1	10
		88	1.9315559068109578	59416597.5	10
		89	1.8140165150099512	58771328.8	10
		90	1.991213634151375	55643582.3	10
		91	1.926353329620229	62559219.9	10
		92	2.161618166152528	56490393.7	10
		93	1.97473368466841	57609305.1	10
		94	1.9926013219138377	58203386.9	10
		95	1.8931196539720179	61787454.2	10
		96	2.087113874248278	54366458.9	10
		97	2.1911322627973187	63892204.4	10
		98	1.9781559932218609	61800034.2	10
		99	2.1763762381878267	59592649.7	10
		100	2.1016918014416417	60135283.3	10
		101	2.049271550951741	56732549.9	10
		102	2.0522454176563683	64664206.4	10
		103	1.9530398089776249	57295660.0	10
		104	1.9172371862465778	59847710.6	10
		105	1.9887258571757858	58287093.9	10
		106	1.969515008446758	61920115.3	10
		107	2.0681472390358615	58155237.0	10
		108	2.05115787622854	60784186.9	10
		109	1.9377642257073435	57819366.4	10
		110	1.9567344016582027	62990507.1	10
		111	1.73625213953953	61104478.5	10
		112	1.795745695226016	60709165.7	10
		113	1.8416670915898812	63468797.4	10
		114	1.98975697733415	61487398.6	10
		115	2.0308743039751462	51896574.8	10
		116	1.6604423683024603	61159913.9	10
		117	1.5898661310908833	60960877.0	10
		118	1.6695506600397025	62010326.1	10
		119	1.8309686226988056	61589392.7	10
		120	1.8376706041057909	61994973.8	10
		121	1.9577343361409532	58842194.3	10
		122	2.2268824095176605	53517749.8	10
		123	2.056868185070523	52082274.5	10
		124	1.6989211531453692	58428715.6	10
		125	1.881941803871617	61228511.1	10
		126	1.8435556314666244	56545564.2	10
		127	2.0439357990195983	59862741.9	10
		128	2.2373461464712507	59468176.0	10
		129	2.257236461627366	55754727.2	10
		130	1.9825969597254456	59773852.3	10
		131	2.03648830864057	58690354.4	10
		132	2.2124822209405193	59641743.0	10
		133	2.074288246376772	58650628.7	10
		134	2.133791482874143	55007808.3	10
		135	1.922480516045399	56128433.7	10
		136	1.7996650118083366	58431055.1	10
		137	1.854566975919368	56039324.1	10
		138	2.1263258460203103	59102366.4	10
		139	2.0587788458280456	56261289.7	10
		140	1.9612698306832619	64260022.3	10
		141	1.9096098407482671	58744547.3	10
		142	1.8621127953220498	54545853.8	10
		143	2.094062454578343	55622914.1	10
		144	2.1876467112858182	58695957.7	10
		145	2.1634852716921307	56164849.9	10
		146	1.8875911751513634	56893785.1	10
		147	1.7775400129972785	57789923.6	10
		148	1.2689248734568597	57422628.1	10
		149	1.4361560140529803	55105860.8	10
		150	1.5440247180267368	58328571.9	10
		151	1.6990063710279766	58602261.7	10
		152	1.7806503777447387	56503006.1	10
		153	1.3612496525364928	56030709.7	10
		154	1.3341369263871183	56939467.5	10
		155	1.228216831561079	53267333.4	10
		156	1.1717415445516093	55394167.7	10
		157	1.344780838963551	52608165.0	10
		158	1.2815573941995575	58799736.0	10
		159	1.2537575673532315	57006007.1	10
		160	1.3875090056607244	56388855.9	10
		161	1.4011783641056734	57208103.6	10
		162	1.2823865361500313	56045042.5	10
		163	1.2259505191158862	55575542.4	10
		164	1.2606215913316279	56906466.0	10
		165	1.0964347683351674	56365831.6	10
		166	1.1648588698018838	61161549.1	10
		167	1.2315166218825802	55941197.4	10
		168	1.5101370417430733	58293276.9	10
		169	1.6675516732008184	57248857.9	10
		170	1.4423872570516276	60365593.6	10
		171	1.5328799762091168	59310981.3	10
		172	1.3277758702185838	57252792.3	10
		173	1.3606485145135054	56364617.4	10
		174	1.3583621341830698	57214259.7	10
		175	1.4079526170972942	59130955.0	10
		176	1.5563969205193047	59306744.1	10
		177	1.7613940543437003	58513934.5	10
		178	1.6803837970683033	57233774.6	10
		179	1.6377748441050233	58165432.3	10
		180	1.661229410441468	56837503.7	10
		181	1.7302711257669139	59838065.7	10
		182	1.8491534891174954	57308532.3	10
		183	1.9030414744143767	56619091.7	10
		184	1.9652279094209189	57159789.2	10
		185	2.0784954133549594	59701884.4	10
		186	1.8718213687203267	63252601.4	10
		187	1.9300080920804572	61548483.9	10
		188	1.9203537556060308	58668457.3	10
		189	1.9518899159245937	61885981.8	10
		190	1.9652649173611252	56415574.6	10
		191	1.8139993793609102	59892780.5	10
		192	1.6554308275826912	58699856.8	10
		193	1.5861331397164788	56396482.9	10
		194	1.8945763293336744	58827575.1	10
		195	1.6785925964013522	60217017.0	10
		196	1.8171248430052167	57921238.2	10
		197	1.6752158314591707	60257710.9	10
		198	1.6731860946593908	59009556.0	10
		199	1.7095184388753153	58510273.1	10
		200	1.7759110660220827	57849967.9	10
		201	1.8197386141329694	53974620.5	10
		202	1.5777708057157618	58646713.7	10
		203	1.6286096436095103	58621127.6	10
		204	1.6074799254687941	65642529.7	10
		205	1.699422874971534	57678772.2	10
		206	2.085979350432369	58734517.9	10
		207	2.1343183238192553	59862812.5	10
		208	1.825514784105111	57403557.6	10
		209	1.8118710209784943	57933231.3	10
		210	1.6968959425557852	56724602.1	10
		211	1.702659349229729	64407873.9	10
		212	1.7728000528665562	60435599.2	10
		213	1.7329257478183941	62625035.3	10
		214	1.5873940950537324	51250224.3	10
		215	1.546295891137825	58872352.8	10
		216	1.7374125253454704	54517437.1	10
		217	1.7916081347682904	61379552.8	10
		218	1.837381901393067	56230257.3	10
		219	1.492319523383518	52935466.2	10
		220	1.6042442207095022	58078009.8	10
		221	1.5816952805125193	59326394.8	10
		222	1.4415495765709987	57282624.9	10
		223	1.7098849876527513	60513744.1	10
		224	1.7185247468348674	59191583.9	10
		225	2.0355219638539204	61615709.2	10
		226	1.9443421476260891	60664028.8	10
		227	1.9566687839172148	56321707.5	10
		228	1.9233383536080964	56495632.9	10
		229	1.8021089079457309	58658089.6	10
		230	1.6328806772974283	56840823.3	10
		231	1.3959597452156065	55257929.1	10
		232	1.4697682345495766	58685117.5	10
		233	1.4954319623121353	55939253.4	10
		234	1.7439022913723796	60609255.9	10
		235	2.0627585565689825	56907793.8	10
		236	2.0338164300874197	60182500.8	10
		237	1.7820881033340625	61421994.7	10
		238	1.883274734337384	54217313.7	10
		239	1.9044742463005964	57395692.1	10
		240	1.7755727419927072	56931414.1	10
		241	1.7681351659563007	57751417.1	10
		242	1.8930112988594914	57050907.5	10
		243	1.813444077614625	57949422.8	10
		244	1.771360635986016	57332346.9	10
		245	2.064145952446812	54518605.2	10
		246	2.298931496195123	56502160.2	10
		247	2.0294820081492815	55760581.1	10
		248	1.9972002399485131	57430081.3	10
		249	1.4819235681532765	56802776.9	10
		250	1.7797941572158507	60708569.5	10
		251	2.0158038767765425	59651655.2	10
		252	1.828843444931687	57456669.7	10
		253	1.762034363764735	60612495.3	10
		254	1.9640100401770115	63461261.3	10
		255	1.9123855644301908	61855072.2	10
		256	1.8858183502974235	61961493.6	10
		257	1.890142298320154	62547639.6	10
		258	2.1889672048545217	65929863.5	10
		259	2.3160735901032625	60430789.4	10
		260	2.486086300238001	51673421.2	10
		261	2.3981604653739845	56982513.3	10
		262	2.2655658379925088	57282930.0	10
		263	2.4176859805126636	57446036.9	10
		264	2.1206108605396707	62633905.6	10
		265	1.9829648309279413	64431028.9	10
		266	2.098864117599615	57123229.4	10
		267	2.1697447923414783	61358334.5	10
		268	2.1482653055447005	56163258.3	10
		269	2.4647745564088734	56090602.8	10
		270	2.5441288806381426	58242991.1	10
		271	2.4516730119219057	54361211.1	10
		272	2.558377053554337	58345362.1	10
		273	2.406336455887272	56943348.6	10
		274	2.1331445106936817	52909051.7	10
		275	1.5370331946032	56683992.4	10
		276	1.624306871749066	58235381.2	10
		277	1.4952905398731444	57533098.6	10
		278	2.2462254122077705	55945460.6	10
		279	2.110168273173232	58253976.0	10
		280	2.317505369392366	55334882.9	10
		281	2.3252568768487665	58172026.4	10
		282	2.2709602326610403	57948313.9	10
		283	2.014946005265443	55576695.2	10
		284	1.8364781186998695	55132162.2	10
		285	1.9320446999302736	58403766.4	10
		286	1.938148737487235	58138444.4	10
		287	1.974693477519438	60823158.3	10
		288	1.8843723425363965	62239379.5	10
		289	2.1106454358917484	60073081.5	10
		290	2.006324277349051	59388293.2	10
		291	1.6936559404965341	56213703.9	10
		292	1.6994304016908768	59244239.4	10
		293	1.7942216165178553	61044185.0	10
		294	1.8526921999978794	54362852.8	10
		295	1.73259649638098	59595549.0	10
		296	1.9795833908945042	60830920.6	10
		297	1.9285386492484453	59844380.9	10
		298	1.7993379841316564	64362131.4	10
		299	1.905481933565841	57277737.6	10
		300	1.7081172317173063	56747423.6	10
		301	1.6038012689713064	56037526.1	10
		302	1.5600694296616364	59774027.1	10
		303	1.5682635800516826	58448033.5	10
		304	1.4620464903435217	58529342.1	10
		305	1.5075720584827415	59334490.1	10
		306	1.8308113279865872	55437883.2	10
		307	1.6834322454198773	63530497.8	10
		308	1.8039463064009873	61084926.4	10
		309	1.8045012825361297	60163602.5	10
		310	1.9103261951319823	53690233.1	10
		311	1.715994897497812	63662627.5	10
		312	1.5685547356346203	58885640.6	10
		313	1.6934692328503753	61138267.7	10
		314	1.7939289092722994	64722592.3	10
		315	1.9216877228386733	59315222.5	10
		316	1.9869178405352628	61066691.1	10
		317	2.020754507324343	61585742.4	10
		318	2.0418308749624083	60340135.4	10
		319	1.8308304904167716	55648433.0	10
		320	1.8686651745401992	58047835.6	10
		321	1.7517707221370624	55381146.8	10
		322	1.5002348007579371	53089615.5	10
		323	1.2834244100421848	56709601.3	10
		324	1.508529394124332	59206528.8	10
		325	1.496585464056048	51858772.8	10
		326	1.325626492405719	53379530.9	10
		327	1.1891174740102046	56728098.2	10
		328	1.3539097571056578	60308978.2	10
		329	1.29618708184122	58852476.6	10
		330	1.5516917569345736	53328051.7	10
		331	1.4241655423831903	58512986.5	10
		332	1.7550926947184933	62575150.3	10
		333	1.6090088963279883	57116152.2	10
		334	1.634008980867279	57950009.6	10
		335	1.7605572810700303	55866330.4	10
		336	1.7856443394448345	64395223.0	10
		337	1.8919091209595436	56563523.8	10
		338	1.8096998659818468	57133303.5	10
		339	1.605561452113522	53009103.2	10
		340	1.8718885207075164	59502541.8	10
		341	1.9706329486907717	62471197.2	10
		342	1.7489274937273305	63401098.5	10
		343	1.8581413983015707	57990254.7	10
		344	1.8460495824496963	57422591.7	10
		345	1.7550369776882087	63144273.9	10
		346	1.9994706826529884	57051909.7	10
		347	1.9677140783182736	60160833.0	10
		348	1.930319850953881	65312562.6	10
		349	2.237601140846045	57678497.3	10
		350	2.0416173639534527	53830266.4	10
		351	1.9971447663441861	51529265.8	10
		352	1.661708039400508	63905589.5	10
		353	1.7412899174077547	60795100.4	10
		354	1.660377579243114	57010034.9	10
		355	1.5898995875496011	55332199.8	10
		356	1.5263292192633946	60218977.9	10
		357	1.853616149767528	63914423.5	10
		358	1.9483044373753615	59554680.3	10
		359	2.141817544319154	60403478.8	10
		360	2.28302642930153	63783140.7	10
		361	2.5188638235510004	60727736.3	10
		362	2.5679613735598394	60094284.9	10
		363	2.852311348829297	53758274.1	10
		364	2.5854595975243484	56706829.2	10
		365	2.683070367744011	62254747.1	10
		366	2.643489558258727	56556234.7	10
		367	2.3801383400995584	59218063.7	10
		368	2.40106437902922	62106747.5	10
		369	1.9945128841138533	60103697.3	10
		370	1.8739647701941653	60678555.7	10
		371	1.6726839262730995	62110333.2	10
		372	1.895247478799347	61156599.4	10
		373	1.6052240108979459	59071710.1	10
		374	1.6199684477853655	59283418.5	10
		375	1.5986532766662152	58892881.7	10
		376	1.6319951278909683	58385141.9	10
		377	1.5688844683804857	58045847.1	10
		378	1.3309860007019383	57381892.2	10
		379	1.4966205339855736	54517631.7	10
		380	1.3141457500250795	59147491.5	10
		381	1.8604818972344694	55178795.1	10
		382	2.323092402914033	59828483.8	10
		383	2.296297453019562	58775337.6	10
		384	2.272418571414728	55680137.3	10
		385	1.9590907348627222	58836150.1	10
		386	1.9668616433034873	62463051.5	10
		387	1.837155784311036	59071497.5	10
		388	1.8467406278133627	59669384.1	10
		389	1.767958194139465	58155320.9	10
		390	1.589993776466838	60600690.4	10
		391	1.8721576651158436	66974011.1	10
		392	1.5548128945405462	61261879.9	10
		393	1.4912242412108185	58250013.7	10
		394	1.5974107656812395	57838657.5	10
		395	1.6210374912372376	60541722.2	10
		396	1.6293951130394568	61423429.9	10
		397	1.8147899783216488	62408786.2	10
		398	1.970645044574366	58850606.6	10
		399	1.623582432841093	62639161.7	10
		400	1.5661969049559583	55714458.3	10
		401	1.5107207014676225	56642370.5	10
		402	1.6158383155478515	58436911.5	10
		403	1.75937971801253	62127406.8	10
		404	1.8429769142413104	62558304.3	10
		405	2.0488977762444573	57313953.4	10
		406	2.2033057066866695	58097306.2	10
		407	2.165157538036092	63834026.3	10
		408	2.248559268412912	54712479.3	10
		409	2.0496062803924824	61891736.5	10
		410	2.349543132791086	57640892.5	10
		411	2.1814425589789392	57453804.6	10
		412	2.057459634974371	61215166.5	10
		413	2.184056103933643	60174055.8	10
		414	2.006788216808839	54753408.7	10
		415	1.9048368184340165	57942227.3	10
		416	2.0729283513402654	60727297.8	10
		417	1.8828648112908017	58777067.4	10
		418	2.069117045808583	57737877.4	10
		419	1.993110837383626	61027552.7	10
		420	2.284346147764141	55526709.9	10
		421	2.1255701313531996	59894531.2	10
		422	2.2941378557814973	54774758.6	10
		423	2.3189128830208205	53860603.9	10
		424	2.248522229275655	59571670.2	10
		425	2.421224635301182	62789106.9	10
		426	2.4101669225867837	56113202.0	10
		427	2.2913790180595437	60195896.6	10
		428	2.2841000017708155	62487407.7	10
		429	1.899335472950624	59520540.1	10
		430	1.986682537497598	56189703.7	10
		431	2.208001946503038	56349317.2	10
		432	2.214830765842584	54756150.0	10
		433	2.3233280026411136	60890175.7	10
		434	1.877742688273793	62045437.1	10
		435	1.8899960651260581	59183586.9	10
		436	2.0431778495463284	60366185.8	10
		437	1.9589756076290399	58099498.6	10
		438	1.8850279904077278	59964535.6	10
		439	2.151588400403777	59008855.6	10
		440	2.139908858416468	52997494.3	10
		441	2.140327128942551	56819520.1	10
		442	2.2151876060670057	51958762.0	10
		443	2.10409802790311	57399970.0	10
		444	2.4396387411729616	58526391.8	10
		445	2.2180624181554314	58269609.7	10
		446	2.330031195054292	52991773.0	10
		447	2.321572222125643	55917376.8	10
		448	2.3097455170669923	57741993.3	10
		449	2.3011101226242716	60598400.5	10
		450	2.188324816506031	57361598.6	10
		451	1.8871850946795803	57406479.8	10
		452	1.8460422279766053	63402313.4	10
		453	1.7844958952858239	57600770.7	10
		454	1.7496356237717734	63378857.4	10
		455	1.8080078006408076	57517058.9	10
		456	2.007490510140344	61039273.6	10
		457	1.8005525324913827	53205639.0	10
		458	1.564256605292425	62086992.1	10
		459	1.6793428201585847	57914009.2	10
		460	1.8180457407543522	56501410.9	10
		461	1.665736616815725	53636719.2	10
		462	1.5517721015729828	61561482.4	10
		463	1.5998632818438352	61335302.4	10
		464	1.4945926958496547	59337118.1	10
		465	1.7109785949882383	60237037.3	10
		466	1.4649467288707005	58961822.2	10
		467	1.716345443303754	59906202.0	10
		468	1.4787216432277301	59653392.1	10
		469	1.3601514416231537	53745825.0	10
		470	1.7416441875529354	62074083.4	10
		471	1.6951819282923863	59747372.5	10
		472	1.875917230889679	57491977.6	10
		473	2.103958064509299	61936559.2	10
		474	1.7956991840897985	61651659.7	10
		475	1.659410608186232	58428600.1	10
		476	1.871740443994857	63510509.4	10
		477	2.117330041770311	59577859.8	10
		478	1.949367241408332	63339254.0	10
		479	1.9777454724706203	58571745.5	10
		480	1.867224591420006	57546168.7	10
		481	2.017050184782499	59625423.4	10
		482	2.141513054487505	56812251.6	10
		483	1.8992434439426333	58825042.5	10
		484	1.7372179969014319	58550097.9	10
		485	1.9138143742727867	57515715.2	10
		486	1.9352080827343674	59812426.5	10
		487	1.9701917427235949	57141313.7	10
		488	1.9355268684167446	55580790.4	10
		489	1.5673128648695982	55435311.6	10
		490	1.7031090907767705	60319190.9	10
		491	1.7398952679312043	57312974.2	10
		492	1.5217183183913106	57774241.6	10
		493	1.8362505821394273	53603000.4	10
		494	1.940719147471007	64827830.7	10
		495	1.5894970735454366	61747770.8	10
		496	1.7214173618703523	59729943.6	10
		497	1.69955231924228	58268443.6	10
		498	1.906195040310872	60648799.4	10
		499	1.9161119479975302	58916866.0	10
		500	1.9890384646023134		10
