# Supplementary material for: The evolutionary maintenance of Lévy flight foraging
Source: PLoS Comput Biol. 2022 Jan 18;18(1):e1009490. doi: 10.1371/journal.pcbi.1009490 (PMC8797186; doi:10.1371/journal.pcbi.1009490)
Supplement: S1 Data — (ZIP) [file pcbi.1009490.s005.zip › S1_Data/evolutionary_data/POP10_1000K/10_025_10_2_0000125_1_1000000_run8]

last_generation	38	0	0.8972330344484369	3635369.99989969	10	extinction	extinction
size_old_pop	0	1	1.0162842710440056	11003737.30010624	2
standing_var	0.25	2	0.876641418907399	281630.4998489744	5
start_exp	1.0	3	0.961172137663073	9996059.999921432	1
env_dim	2	4	0.9685835129263415	22161017.000310875	4
move_cost	0.000125	5	1.4586889206040188	20692482.000315756	2
lifespan	1000000	6	1.5326926531696254	21240165.500165008	4
speed	1	7	1.697043882118495	35801016.90030346	5
run	8	8	1.9604874292687975	59215525.35771172	5
extinction_state	1	9	2.201566424316799	27975390.166639432	7
competition	0	10	2.2717172734276714	55763670.66709023	3
		11	2.443997723996122	50496889.333917946	6
		12	2.2608062823751736	50722806.50061439	6
		13	2.271999271463731	26557830.100259744	5
		14	2.163911130264661	48255798.16741709	5
		15	2.800495535366297	55289918.900739335	6
		16	2.8152727610143207	32371417.750531733	5
		17	2.757772782793448	63742965.78560479	4
		18	2.793656917375776	28813818.299995698	7
		19	2.7304955810783422	82259910.70012088	5
		20	2.633511747697326	82470590.7861754	5
		21	2.689172147810686	33302221.000354588	7
		22	2.291856666356141	18855198.250262037	2
		23	2.049089022374718	56148750.500532046	4
		24	2.3034263543784927	46067956.38941913	5
		25	2.521086123497285	51131921.5006626	9
		26	2.1194173879489053	15297164.833407426	3
		27	2.6472425254224285	67537069.66752473	6
		28	2.4841566593561994	115616792.498892	6
		29	2.974558081961974	89177814.50030456	5
		30	2.7156335031510643	14941468.750347279	4
		31	2.627381715992023	24489923.900331106	4
		32	2.813416204848861	72240294.50103943	5
		33	2.7948255167744884	65889205.50076379	3
		34	2.8800974182552097	55762496.16744685	5
		35	2.7386554259132336	46193119.83383447	3
		36	2.593334127028708	58728602.50075272	6
		37	2.4821645052757977	40288221.75056872	4
		38	2.667659239120477	0	4
					0
