# Supplementary material for: The evolutionary maintenance of Lévy flight foraging
Source: PLoS Comput Biol. 2022 Jan 18;18(1):e1009490. doi: 10.1371/journal.pcbi.1009490 (PMC8797186; doi:10.1371/journal.pcbi.1009490)
Supplement: S1 Data — (ZIP) [file pcbi.1009490.s005.zip › S1_Data/evolutionary_data/POP10_1000K/10_025_50_0_00_1_1000000_run4]

last_generation	500	0	4.943343095603167	50391496.5	10	2.561806180882036	41742010.0
size_old_pop	10	1	4.998037866047964	48784001.1	10	2.206752445388123	50259863.0
standing_var	0.25	2	5.070960259805437	51407250.0	10	1.5948865485497072	52666354.0
start_exp	5.0	3	5.064412274992916	51673404.4	10	1.4095597659269339	53987259.0
env_dim	0	4	5.211230680216227	46603178.2	10	2.0818500006010687	58268088.0
move_cost	0.0	5	5.047548406301997	48512881.9	10	2.515805053146358	60192574.0
lifespan	1000000	6	4.8786240566747106	50879736.7	10	1.42878834283255	61606220.0
speed	1	7	4.628714621832531	52534009.7	10	2.4485895059899745	61798066.0
run	4	8	4.585266169192393	44214877.9	10	2.1233769962291382	62122060.0
extinction_state	0	9	4.477793958761133	39508366.5	10	1.9630891957494125	75202837.0
competition	0	10	4.761612778751646	47987987.3	10
		11	4.6863302281772174	37437679.8	10
		12	4.711641836304631	48979671.2	10
		13	4.65625658639294	51367456.9	10
		14	4.362441542881008	45203079.9	10
		15	4.302679717503036	47157284.5	10
		16	4.580018416121752	53968623.7	10
		17	4.515345078126046	47170185.9	10
		18	4.535559709814308	51157987.3	10
		19	4.250984300662306	59747105.6	10
		20	4.551837377565402	47271155.1	10
		21	5.063395932089986	48504453.0	10
		22	5.054025066636708	53367692.9	10
		23	5.019728335727896	46125159.9	10
		24	5.023899447490956	53906496.6	10
		25	4.954117703989189	51034986.1	10
		26	4.920084940493356	45608172.5	10
		27	5.1983690700095035	43493704.7	10
		28	4.964681442896909	47118092.9	10
		29	4.945153555029645	50381600.7	10
		30	4.937892760423724	42721709.4	10
		31	4.779007618152268	50798831.1	10
		32	4.775367911740917	58265812.3	10
		33	4.695358315385792	53282389.1	10
		34	4.714650828105521	45169781.1	10
		35	4.219623601856496	49358249.9	10
		36	4.141212786558638	52725403.7	10
		37	4.012312984191878	45910064.1	10
		38	3.797741179727236	52547561.4	10
		39	3.6800402915054256	45606639.0	10
		40	3.4215868170723907	61882670.1	10
		41	3.755619341440558	58537699.4	10
		42	3.490109845332713	46650012.1	10
		43	3.425716598381271	54899346.1	10
		44	3.210393896623009	51452872.6	10
		45	2.3133752385389412	57067448.9	10
		46	1.804427714790674	54144439.7	10
		47	1.7850696552099563	64155234.1	10
		48	1.8801745916980361	63480624.1	10
		49	1.75548347983444	57236896.8	10
		50	1.784050983591308	62031703.8	10
		51	1.7512782246408811	62822091.6	10
		52	1.882555942383949	57773731.4	10
		53	1.890922094467592	58312500.0	10
		54	1.862241672654557	60423951.1	10
		55	1.8623511501463004	55917679.1	10
		56	2.0231347354245313	57985351.5	10
		57	2.442640068078291	55018264.6	10
		58	2.453887032658321	59335984.5	10
		59	2.095510583972772	61752411.1	10
		60	2.043651515828128	59155215.5	10
		61	2.1361082819845416	59126384.7	10
		62	2.1183504858973303	59164198.4	10
		63	1.9457116263365672	56297998.0	10
		64	1.830526170212757	60892816.6	10
		65	1.7869264789657495	62722018.8	10
		66	1.8422168141665867	59008471.6	10
		67	1.8977701681924952	55332272.3	10
		68	1.7935489512685134	58361273.8	10
		69	1.6740659335351076	56242053.0	10
		70	1.6246125016955175	58913156.4	10
		71	1.7645325093133952	58521408.3	10
		72	1.7158877799635572	64684054.4	10
		73	1.8217734543528592	55782015.0	10
		74	1.8121134873063778	61793681.4	10
		75	2.1306876854938577	63909547.6	10
		76	2.0387726926395997	57751840.5	10
		77	1.9098798998858826	57617912.6	10
		78	1.8293241543873784	57784791.7	10
		79	1.6445588589913864	57623319.9	10
		80	1.4937386361774296	55991744.2	10
		81	1.3414021509911505	50436623.8	10
		82	1.7433651352822757	54107984.2	10
		83	1.835451974831909	59566643.5	10
		84	1.7682155239928314	60516590.9	10
		85	1.6569530430239765	57823811.6	10
		86	1.743531842763901	66045654.4	10
		87	1.8301916496390134	56523847.6	10
		88	1.9143790574717177	59486314.1	10
		89	1.9226141922209226	58921409.7	10
		90	1.6880552200094325	64573210.4	10
		91	1.6422077795104877	59442442.1	10
		92	1.6717612997449298	58798288.7	10
		93	1.653878578186685	61501206.1	10
		94	1.8284497929545924	59692920.9	10
		95	1.812859350362562	57573327.8	10
		96	1.639029880209609	60427534.7	10
		97	1.8509946158222028	63254699.0	10
		98	1.8503768553182032	63452564.2	10
		99	1.8548254975496392	61299470.5	10
		100	1.8670057704698166	55047766.3	10
		101	2.0612082881655813	59586246.1	10
		102	2.11909343169129	63392319.3	10
		103	1.9677889806802973	61551857.8	10
		104	2.0660110068996866	57004618.3	10
		105	2.1416871332754144	60312681.1	10
		106	2.1105408590261865	58967868.1	10
		107	2.2086424473126405	63253617.7	10
		108	2.117851813635692	58813386.5	10
		109	2.2359774840794375	60270243.6	10
		110	1.9024722444843163	60857864.3	10
		111	2.006104982990277	64534610.5	10
		112	1.8290310775528993	63166282.5	10
		113	1.645491239926495	58987325.1	10
		114	1.8090615869497029	57222659.0	10
		115	1.8649964269239796	60300671.7	10
		116	1.6374219804647407	55089258.5	10
		117	1.6877140890684779	63081748.6	10
		118	1.8844068474008622	62547217.9	10
		119	1.8738617304997998	67680296.5	10
		120	1.8481277467171124	52302652.2	10
		121	2.072542891790739	59026178.3	10
		122	1.9886331308199332	54968110.4	10
		123	1.9958135267864652	60119158.9	10
		124	2.2552697816260174	58142850.2	10
		125	2.002708885755003	57576029.6	10
		126	1.8405178080984914	58396152.6	10
		127	1.7360689845700137	58477036.6	10
		128	1.750684623027544	63400290.2	10
		129	1.797778745596371	56059482.6	10
		130	1.7830974749432784	56524406.1	10
		131	2.056456278202205	58648449.9	10
		132	1.9852951800989511	61327110.0	10
		133	1.9134284716812004	59574793.6	10
		134	1.91032622886054	65245746.9	10
		135	1.9894430739538524	59240005.3	10
		136	1.9530557657550311	66507481.5	10
		137	1.9551805839036702	59102681.4	10
		138	2.0298986884437786	53195740.2	10
		139	1.6632713184333359	58889376.7	10
		140	1.732518720848637	58494930.0	10
		141	1.8080745744207476	61790908.6	10
		142	1.9579267456226024	58836120.0	10
		143	1.922184247564028	60745706.3	10
		144	1.821484868388027	55508359.1	10
		145	1.7964992622042693	53149185.4	10
		146	1.5643433155722306	59958952.5	10
		147	1.7782024240770375	61783154.3	10
		148	1.9562276484397199	54143771.0	10
		149	1.8998133281643175	54194735.9	10
		150	2.1944313048074675	55642759.9	10
		151	1.7713423255670997	62814361.2	10
		152	1.858957694185087	60698491.9	10
		153	1.873524220703975	59935773.6	10
		154	1.6166956236746717	56858158.4	10
		155	1.6142116302480065	55893431.8	10
		156	1.7061811607084156	55784032.1	10
		157	1.836955491578448	61563855.6	10
		158	1.9196466298321826	55783686.7	10
		159	1.8948944288003997	55299383.2	10
		160	2.1794966356806276	55161233.9	10
		161	2.28968509822007	56681630.9	10
		162	2.1990057060702184	63812832.8	10
		163	2.422430568884594	59306074.2	10
		164	2.2305975016015496	59391298.1	10
		165	2.294629660332638	58265022.4	10
		166	2.2909379130126855	62975368.9	10
		167	2.3631552672392195	67690367.8	10
		168	2.2847611654806728	57743568.4	10
		169	2.319116913908684	59121410.9	10
		170	2.453095797307987	53696188.2	10
		171	2.2563247053810516	56451552.6	10
		172	2.0600585574927655	58707457.8	10
		173	2.076250034786713	57993449.7	10
		174	2.113132009032359	60872290.1	10
		175	2.0622308414987476	61748621.0	10
		176	2.075729046895947	66415872.3	10
		177	1.914955904014328	55721516.6	10
		178	1.86080959192956	61868674.4	10
		179	1.9141456808801365	61531149.5	10
		180	2.052551075674732	58834824.0	10
		181	2.021570394925727	60047185.1	10
		182	1.9177560690909494	60241373.7	10
		183	1.9084049235221106	61711678.8	10
		184	1.7762636053148348	68087399.6	10
		185	1.8738713026391545	59262048.1	10
		186	1.9320382751703626	59910984.3	10
		187	1.9015673544705791	59425309.1	10
		188	1.764588390903849	55559651.5	10
		189	1.7656912039454853	55272085.3	10
		190	1.755089217284138	57486689.7	10
		191	1.6815074562730292	54254835.9	10
		192	1.7923601056851086	59244439.0	10
		193	1.7918868653140732	54884086.2	10
		194	1.6555888356842305	60666240.9	10
		195	1.7815341303249088	57222922.5	10
		196	1.5102469958245008	60112200.5	10
		197	1.6278728658040045	60616352.5	10
		198	1.6366140589436324	60390879.5	10
		199	1.6312850831679797	55197706.9	10
		200	1.6842468421105892	56171726.6	10
		201	1.4781032001208763	61092601.3	10
		202	1.7121479945515166	55365977.8	10
		203	1.4370654128322644	53774702.6	10
		204	1.644053667378548	58317918.0	10
		205	1.6513023595278955	57653897.5	10
		206	1.726076251001789	57355094.9	10
		207	1.7137972507421302	58953382.1	10
		208	1.938485600724422	60101123.5	10
		209	1.8256605238031614	62298900.9	10
		210	1.7986034145596193	63294025.2	10
		211	1.6446918329006308	57658390.2	10
		212	1.7879211427760233	58025253.3	10
		213	1.9136570434464573	60420293.2	10
		214	1.7609438565443027	54956746.2	10
		215	1.815141313787698	58028488.1	10
		216	1.915720307303048	62534876.2	10
		217	2.0487247567661444	65030399.0	10
		218	2.069410043089011	66376825.5	10
		219	1.853134621165594	61345112.0	10
		220	1.650281928156965	56540054.9	10
		221	1.8319883499749559	53321520.8	10
		222	1.5211245071397343	58511815.9	10
		223	1.3341544933330116	62639712.9	10
		224	1.5718996733385775	57175371.1	10
		225	1.449252189824818	58130443.5	10
		226	1.5010489840886527	58320290.1	10
		227	1.5507612921780929	55883143.7	10
		228	1.5904035770339262	56289993.9	10
		229	1.8050362449907742	54259152.2	10
		230	1.9187170475750726	60066719.3	10
		231	1.9043429691535632	56301389.4	10
		232	1.5702108006182136	58537397.4	10
		233	1.729971626951339	61817774.1	10
		234	1.6762873943630119	57159154.4	10
		235	1.6528813355069392	60346035.0	10
		236	1.8468451217869977	58798443.0	10
		237	1.8496276450462144	59745811.2	10
		238	1.7354090767912969	56457295.1	10
		239	1.52479504249322	56301269.4	10
		240	1.6494637207814606	59743171.5	10
		241	1.5909185282127187	57303681.9	10
		242	1.4914236183173801	58959442.1	10
		243	1.499468123804513	57409782.7	10
		244	1.7469828687284714	55906041.5	10
		245	1.7918688634608746	54364218.1	10
		246	1.9916026197889252	58091944.7	10
		247	2.192429867782503	59761138.9	10
		248	2.0209683030220424	55669707.1	10
		249	1.8498736243646536	57053614.2	10
		250	1.772730853627273	60576766.2	10
		251	1.560244629515014	58621459.7	10
		252	1.3966466938587951	57962453.5	10
		253	1.5523299894357252	57965821.3	10
		254	1.9868119288379025	59121063.1	10
		255	2.232998497586889	64626873.1	10
		256	2.603883501663462	58377287.9	10
		257	2.6145681286968316	50822898.1	10
		258	2.4270863059112875	60143443.0	10
		259	2.2726255943985665	59640539.2	10
		260	2.0830901912527815	56332280.5	10
		261	1.8381596220865002	57761272.8	10
		262	1.8575635335970861	55754531.5	10
		263	1.7061682094570272	59737542.9	10
		264	1.776384051124237	59437340.8	10
		265	1.7648331550894194	55898942.3	10
		266	1.8582670059403437	60727123.8	10
		267	2.1004093761647167	59988422.3	10
		268	1.8103443757189137	61084324.1	10
		269	1.9557436866896674	59846954.9	10
		270	2.065058037726542	58184733.5	10
		271	1.9023264802694624	56132417.8	10
		272	1.9094923474811019	61394331.6	10
		273	2.3509171477311472	59635226.3	10
		274	2.514936794420957	55235051.7	10
		275	2.357835233585552	56156069.0	10
		276	2.430631301767172	58653360.0	10
		277	2.429126017309452	60922903.6	10
		278	2.5792592997978803	55630832.6	10
		279	2.096334747637955	55789841.1	10
		280	1.9605799938603283	57361070.9	10
		281	1.6353673032512321	61582345.5	10
		282	1.6195572372533946	59154469.9	10
		283	1.7891022215649492	55631697.5	10
		284	2.107990151228221	56691855.1	10
		285	2.0616853733616898	56139414.9	10
		286	1.9520953202973825	62757199.2	10
		287	2.2199163115196767	56236692.1	10
		288	2.2625104955275535	56974832.3	10
		289	2.0825520214425794	59034791.3	10
		290	2.0051051424106805	62031248.0	10
		291	2.1816439524565907	58412316.3	10
		292	2.335574675903497	58432851.9	10
		293	2.131145139351831	60392919.0	10
		294	2.1948119267017523	55361399.4	10
		295	1.8423379812972638	58215733.5	10
		296	1.6246851336980228	54345919.5	10
		297	1.644210521132798	56714445.8	10
		298	1.6674500923290978	53068134.4	10
		299	1.6055873304732486	58070562.5	10
		300	1.707115476402846	61629241.7	10
		301	1.742060238348834	57717930.5	10
		302	1.8731659180816151	59508639.1	10
		303	1.763514144462692	57766710.7	10
		304	1.5872453064280898	59306486.3	10
		305	1.8977792851254018	58624289.1	10
		306	2.0034299144649115	52752598.5	10
		307	1.8173302641496587	61223934.2	10
		308	1.898385113322543	55509392.0	10
		309	2.068806593588244	59236599.9	10
		310	1.7940678384781268	59232602.8	10
		311	2.059792634816534	57504665.0	10
		312	1.9861892535256704	62435593.8	10
		313	1.8836029972250767	57553509.0	10
		314	1.9664981713514305	64128143.6	10
		315	2.255345192808057	61447945.0	10
		316	2.139121561409518	53057601.6	10
		317	2.1656367457798273	60166940.2	10
		318	2.1196321611026074	63524083.4	10
		319	2.2827267023117486	54609163.9	10
		320	1.9656810634943578	58348156.6	10
		321	1.8743570013428106	61315315.7	10
		322	1.8416128961936227	58762117.0	10
		323	1.7830658185830959	62166925.5	10
		324	1.9266615451230122	63341968.9	10
		325	2.1936860017500424	61087166.6	10
		326	2.274993572919665	60088149.8	10
		327	2.2808050477099764	59667239.6	10
		328	2.132655539644567	57963048.9	10
		329	2.127263008786767	57585034.5	10
		330	2.1254340046794007	59425386.2	10
		331	2.0941288757621215	58933148.1	10
		332	1.9102303034897858	59911103.1	10
		333	2.121155048924009	61218888.1	10
		334	1.9377630534134755	60602160.2	10
		335	2.189651032664922	57689430.8	10
		336	1.83963751138844	59005684.0	10
		337	2.081878180507377	59302197.7	10
		338	1.869969063597098	59714724.7	10
		339	2.050027830397673	51728823.5	10
		340	2.0633672638916485	58782463.0	10
		341	2.0311546060084504	61160701.7	10
		342	2.119941167630983	59363280.5	10
		343	2.063065727096259	58919192.4	10
		344	1.861498796004242	59188378.8	10
		345	1.5818153370536965	60909880.8	10
		346	1.4763453251943492	55673876.6	10
		347	1.719052354513374	56027212.9	10
		348	1.8022932091301798	58208708.6	10
		349	1.9975723965795542	60298869.7	10
		350	1.82096093332157	65243911.4	10
		351	1.8986512786715308	58623188.7	10
		352	1.776560670619857	60611257.3	10
		353	1.8700542134046287	62542736.7	10
		354	1.7824540747756892	57295598.9	10
		355	1.7332742044653233	61322754.9	10
		356	1.450286168193519	57661201.4	10
		357	1.5923618371925818	58826083.4	10
		358	1.3761391781400856	56528069.6	10
		359	1.5138606057501907	59726125.4	10
		360	1.6989648916700293	58356177.4	10
		361	1.7068624812166253	62799644.2	10
		362	1.7535196494197247	58244932.5	10
		363	2.0453384345209393	57947022.6	10
		364	1.9760374031069698	58048990.5	10
		365	2.279827450251679	59422025.8	10
		366	2.173681523940109	56680839.4	10
		367	1.987825800180277	62202037.4	10
		368	1.7558857297357762	63677169.4	10
		369	1.9234111779981808	57933447.5	10
		370	1.9174978128297067	62088823.1	10
		371	1.8389972407312225	60164810.7	10
		372	1.7869309550724135	56727746.8	10
		373	1.7195292963214677	61701343.3	10
		374	1.7503985468620875	57214097.9	10
		375	1.929760289648355	57380185.6	10
		376	2.0749120329246913	59267084.9	10
		377	2.1295495183009745	55904366.9	10
		378	2.1720609776206854	57291033.2	10
		379	2.154653591889659	59096432.8	10
		380	2.0210180667295625	59075080.6	10
		381	2.0064319368110533	55734333.6	10
		382	2.142701613087518	62148387.7	10
		383	2.0671369086633504	65029523.8	10
		384	1.9121529042393117	59816121.2	10
		385	1.9675559920025762	60842017.3	10
		386	2.1192035929272452	60968967.3	10
		387	1.8777888265206166	58126070.7	10
		388	2.099288320692967	61653584.2	10
		389	2.0789865867716957	58143042.0	10
		390	2.059437375505188	60244380.8	10
		391	2.282112095623636	57280326.0	10
		392	2.0777845721788033	58814935.7	10
		393	2.057905532134367	60944733.0	10
		394	2.2201237375384357	57193091.6	10
		395	2.4133251627071246	56546156.0	10
		396	2.18884118111972	55576858.3	10
		397	1.8479560702520526	59819610.2	10
		398	1.9487043017399557	62519601.0	10
		399	1.9262723017086003	60550405.4	10
		400	1.9473633032940838	61771578.0	10
		401	1.8646301420456701	62227085.1	10
		402	1.8869902290484901	58377264.2	10
		403	2.039498292051225	59103222.4	10
		404	2.282897673816964	59275196.3	10
		405	2.3475654789564406	56840840.4	10
		406	2.23244023919331	66716363.0	10
		407	2.4548230999020166	56109988.1	10
		408	2.254633390172496	59531786.1	10
		409	2.1882284795444327	61870963.2	10
		410	2.0999123231305026	61908889.8	10
		411	2.145583397694028	59171957.2	10
		412	1.9156259511835407	59180079.6	10
		413	2.1437717757328	57258136.5	10
		414	1.814112916539257	57521396.4	10
		415	1.9278691977807791	58091566.5	10
		416	1.7202638019612824	58169034.6	10
		417	1.649042205158646	55328856.5	10
		418	1.841534738722661	63307885.2	10
		419	1.9630592805956517	62563105.0	10
		420	1.5324948516252461	60669091.3	10
		421	1.6735310647546549	62193393.3	10
		422	1.6926970083436466	52127954.6	10
		423	1.6520649488027441	54523453.9	10
		424	1.7894654499758036	58491461.7	10
		425	2.0159063380674107	59619417.7	10
		426	2.1997684247994322	51031515.4	10
		427	1.9029679054429807	68864255.4	10
		428	1.9436745961935649	58266505.3	10
		429	1.8655227687652705	63369371.2	10
		430	1.9037655885832847	58008645.8	10
		431	1.836545706038964	55940449.3	10
		432	1.9415101070984182	63115196.5	10
		433	2.0593348579044095	59052876.5	10
		434	1.9284439522833074	62567330.0	10
		435	1.788793931782433	58787709.7	10
		436	1.7683917194891514	63097982.8	10
		437	1.5331813623018198	62941049.9	10
		438	1.666383790091927	56936671.6	10
		439	1.524073844031141	57636239.0	10
		440	1.6769258661117923	55224014.3	10
		441	1.6517724264770308	59257921.4	10
		442	1.5435174993046719	60055023.5	10
		443	1.522898445604477	59558640.1	10
		444	1.6285785852124104	57296388.3	10
		445	1.8780862400284761	52795060.2	10
		446	2.2056641613622445	59178094.6	10
		447	2.24023148902432	56402882.9	10
		448	2.251425798629536	59147412.1	10
		449	2.0061115645375542	60262175.3	10
		450	2.04570588132498	61082338.8	10
		451	1.9112477509824692	57861478.8	10
		452	1.7551225254064817	54731820.7	10
		453	1.7018772087554879	54608790.0	10
		454	1.918360951187537	53631837.7	10
		455	1.904891543657838	60396416.9	10
		456	2.1103798752170335	52837317.7	10
		457	1.7459056043875485	56825635.9	10
		458	1.5747426018897566	60018388.8	10
		459	1.696917938171837	56656606.0	10
		460	1.6261525861893946	52311970.6	10
		461	1.7769081853197122	56538190.0	10
		462	1.7365462575241088	59652032.6	10
		463	1.8706133792216917	60970142.3	10
		464	1.9624745728119073	62542162.7	10
		465	1.684713096757094	60876569.3	10
		466	1.7417357492764673	60403935.7	10
		467	1.5577088772875904	61518765.6	10
		468	1.7748588082740615	62959080.0	10
		469	1.7182690444189515	59991535.6	10
		470	1.7660968660284648	64336245.5	10
		471	2.0839131274367206	61174234.6	10
		472	2.178919945763031	55016518.9	10
		473	1.590258934139127	59142699.9	10
		474	1.3410788886531904	58155343.4	10
		475	1.4261584935258498	59864630.6	10
		476	1.5099388244824552	61387666.0	10
		477	1.6734118348743379	60901235.6	10
		478	1.7114124442708252	59695607.9	10
		479	1.6858314312750444	58651317.1	10
		480	2.0050570931469123	61607305.5	10
		481	2.194029838056357	58426483.5	10
		482	2.23748514812441	61094854.8	10
		483	2.0532877555429527	61987146.6	10
		484	2.0653944104460566	57723305.6	10
		485	2.1767229278735085	57709049.9	10
		486	2.270251076051104	53107498.8	10
		487	2.3218471831430243	56573573.1	10
		488	2.0200914118125772	58007229.5	10
		489	1.9901076275076073	62711544.0	10
		490	2.233981697334243	59215379.7	10
		491	2.450217485953817	60789616.8	10
		492	2.336065231500131	61034623.3	10
		493	1.8893362567127585	58253860.6	10
		494	1.9968227156356533	59829289.2	10
		495	1.7790291909598017	60908770.7	10
		496	1.798323862796483	59254251.7	10
		497	1.791332509328134	56273721.0	10
		498	1.7494101004865885	56337260.0	10
		499	2.03345040352953	57784533.1	10
		500	2.2566385761728895		10
