# Supplementary material for: The evolutionary maintenance of Lévy flight foraging
Source: PLoS Comput Biol. 2022 Jan 18;18(1):e1009490. doi: 10.1371/journal.pcbi.1009490 (PMC8797186; doi:10.1371/journal.pcbi.1009490)
Supplement: S1 Data — (ZIP) [file pcbi.1009490.s005.zip › S1_Data/evolutionary_data/POP10_1000K/10_025_50_2_00_1_1000000_run2]

last_generation	500	0	4.922886520891362	119218184.5	10	2.935606762194499	4241417.0
size_old_pop	10	1	5.015281805850178	67980241.0	6	2.739015940482718	10467865.0
standing_var	0.25	2	5.054772989563128	125244476.75	4	3.144438738178175	23843932.0
start_exp	5.0	3	4.804498942243596	42951760.0	8	2.8840586888687065	26573023.0
env_dim	2	4	4.155781899087344	28087156.25	6	2.741300048931856	35339871.0
move_cost	0.0	5	4.084295894443649	144725230.75	8	2.163712986237509	47072481.0
lifespan	1000000	6	3.932433424489993	146249608.5	4	1.8739238409688177	58424682.0
speed	1	7	4.032556195896076	32508160.85714286	6	3.001187450176506	73071542.0
run	2	8	4.109450710848046	91560919.0	7	3.074717303820379	110691535.0
extinction_state	0	9	4.29414609420761	59427574.2	4	3.2893028522359655	197918619.0
competition	0	10	4.241027275277125	71788620.625	5
		11	4.094731165852606	48188964.333333336	8
		12	4.042112621081665	173978535.83333334	3
		13	4.118422439965203	31892299.57142857	6
		14	4.008571689384135	33251413.0	7
		15	3.912160480402055	144573511.0	9
		16	4.0525070708278825	35123731.28571428	3
		17	4.244367085836955	51602469.666666664	7
		18	4.264228940895518	124117846.0	3
		19	4.361666048575774	137957557.0	2
		20	4.292168460769709	81688182.42857143	6
		21	4.289023822611198	112356512.85714285	7
		22	4.266301078484481	42314373.4	7
		23	4.51581605750747	70721879.55555555	5
		24	4.561231381855029	106792916.0	9
		25	5.000082803573488	87788101.75	4
		26	4.834557285787069	157907029.4	4
		27	4.766495804979439	125896501.66666667	5
		28	4.809065588475365	60545612.6	6
		29	4.848587869601185	38790425.0	5
		30	5.056842766891437	115602944.33333333	5
		31	4.781566309984614	49346755.166666664	3
		32	4.875985097686045	12113654.333333334	6
		33	5.211362866224492	83408213.0	3
		34	5.266766391364195	119008546.5	4
		35	5.055337908104482	130014656.66666667	8
		36	5.138874975609073	58444782.28571428	6
		37	5.019721341625184	83331993.5	7
		38	5.122404911313897	56137300.0	4
		39	5.206140216163186	127245625.6	6
		40	5.118728825458834	3517788.0	5
		41	4.908908563299244	55408547.166666664	1
		42	4.827421687464524	74613716.33333333	6
		43	4.892746452384097	100870507.85714285	6
		44	4.58874127127868	40103377.833333336	7
		45	5.010380867242591	29781186.5	6
		46	5.175902696842322	118352509.33333333	6
		47	5.013978300833207	83231019.5	3
		48	4.881890109445835	138803842.7142857	6
		49	4.820539606530814	103348406.375	7
		50	4.556194831679148	65774692.5	8
		51	4.001482514584149	53040565.6	6
		52	4.302526561315958	92714696.83333333	5
		53	4.105202725325091	38511827.71428572	6
		54	3.8949589794986843	42027514.333333336	7
		55	3.622883589400942	65764538.75	6
		56	3.3566990639611007	71993273.5	8
		57	3.393714487450538	72641511.375	8
		58	3.5186761774850077	17071021.555555556	8
		59	3.208436525286158	47280841.5	9
		60	2.917028645662794	55398396.625	10
		61	3.1112955261573054	56665895.11111111	8
		62	3.18312173108895	43134434.88888889	9
		63	2.7624100079250034	77489948.5	9
		64	2.729713838792121	54016348.44444445	10
		65	2.655118063962508	103829641.1111111	9
		66	2.978627403226342	48543921.2	9
		67	2.826232909337764	78884713.0	10
		68	2.699822892034155	59564813.7	8
		69	1.8958228770361665	104984969.0	10
		70	2.087025215588574	58159386.6	10
		71	1.877122481319514	73513033.1	10
		72	1.9782303853565963	74614289.0	10
		73	2.171828571954376	63047251.3	10
		74	2.154431353861983	62495176.6	10
		75	2.1351271408440455	70695685.9	10
		76	1.9987384516520823	67979654.6	10
		77	2.12803986019858	58834372.1	10
		78	2.217376879437169	64987285.2	10
		79	1.8541336503111814	69977805.2	10
		80	1.9604192243347414	65768894.3	10
		81	1.9894144370270102	95151590.4	10
		82	1.9664021512736398	86352487.6	10
		83	2.224344737996296	57881003.7	10
		84	1.899195732475866	77219052.8	10
		85	1.8641011780786492	93407814.1	10
		86	2.0320554016522236	72576881.6	10
		87	2.2455062343161947	65190588.5	10
		88	2.1041766635247727	71369419.1	10
		89	2.0395312480239554	66631226.7	10
		90	1.9845757310135799	71119987.9	10
		91	2.251096535485387	110257251.7	10
		92	2.388249238206078	48429031.2	10
		93	2.1566676331418133	77274666.8	10
		94	2.3062546348605593	88966241.2	10
		95	2.351339225850837	108871059.2	10
		96	2.4841969702688553	84666464.7	10
		97	2.442687023578551	61228497.8	10
		98	2.303630925744517	63956449.5	10
		99	2.3016057014913427	73296635.4	10
		100	1.7392140304132524	52012659.4	10
		101	1.8898654412050426	82297965.1	10
		102	2.0039764599393566	76553218.4	10
		103	2.3387510901304442	61839132.5	10
		104	2.4274436343689256	69859402.3	10
		105	2.2316623937803377	84945154.0	10
		106	2.3843540955312688	69455822.2	9
		107	2.443328539650627	56490351.3	10
		108	2.252431702690308	58742757.4	10
		109	2.4489387361062525	88730862.0	10
		110	2.5259675621146873	70579357.0	10
		111	2.359616445995477	78934070.2	10
		112	2.1625282259636167	64453440.6	10
		113	2.21191444442824	80457373.0	10
		114	1.7595889926229067	84184911.1	9
		115	1.7724804615690313	72745447.1	10
		116	1.6995865860224044	90704205.4	10
		117	1.9383865270642269	83262106.5	10
		118	1.8102603558933208	65742241.3	10
		119	1.9736542355949254	50625800.9	10
		120	1.9340072342551224	62125385.9	10
		121	2.045904520207559	60499030.8	10
		122	1.7755097998744052	69298621.9	10
		123	1.9961698925113525	46037520.6	10
		124	1.8555989923250102	91020610.7	10
		125	1.7612292772163698	46603667.2	10
		126	1.6357726329840852	95731606.6	10
		127	1.6465514478120422	73881735.0	10
		128	1.6762924203030565	53823164.9	10
		129	1.56797851834287	64133854.3	10
		130	1.845266780422934	69726580.5	10
		131	1.9428688187904442	65352431.5	10
		132	1.8306364479573602	62200865.5	10
		133	1.8335402782545849	79437437.6	10
		134	1.9774498319981721	71585125.5	10
		135	2.201099290209079	79964954.2	10
		136	2.3645718057156206	65723634.3	10
		137	2.4792155800135833	63917867.88888889	10
		138	2.420046028383161	50753850.5	9
		139	2.1601888896428214	48624858.8	10
		140	1.8190532219230182	74162142.7	10
		141	2.0693511147625827	78877087.3	10
		142	1.9680179503973219	79057215.4	10
		143	2.0383553813821123	68454395.9	10
		144	2.0190260303635466	60477122.2	10
		145	2.166904450445312	76836406.9	10
		146	2.0688125837749753	61158684.7	10
		147	2.081975112481871	73298544.9	10
		148	2.199973224228159	69254156.9	10
		149	2.3011011505334733	85303793.5	10
		150	2.3625827979244547	82539486.2	10
		151	2.539434699303035	90114295.33333333	10
		152	2.349002113814797	75593745.8	9
		153	2.305926664234231	70930473.5	10
		154	2.3517240326049977	118861635.9	10
		155	2.30521997017773	68927934.2	10
		156	2.15806936823502	84003884.2	10
		157	2.0114655313232808	71694846.8	10
		158	2.1632015835047786	98092645.8	10
		159	2.077813291149343	95247495.0	10
		160	2.124958292589384	75457250.1	10
		161	2.1927386448982213	72988003.8	10
		162	2.1360273924775903	82841675.0	10
		163	2.062084388360455	87891341.1	10
		164	2.0734693709557446	96916934.9	10
		165	2.088145321478284	111977140.6	10
		166	2.408848460153271	87560725.0	10
		167	2.4550764756375534	84848615.7	10
		168	2.3396192136980583	68188614.0	10
		169	1.8432976864158577	89899961.5	10
		170	1.8403772301542294	73886851.9	10
		171	1.8076136318763951	66804224.7	10
		172	1.687822003413989	71552355.2	10
		173	1.8330477961384137	72599888.2	10
		174	1.7471981868295807	76235120.9	10
		175	1.6858481365644953	73406079.4	10
		176	1.7901049910302622	64692034.4	10
		177	1.732988570961761	69454779.8	10
		178	1.6418468786541864	73900921.4	10
		179	1.7738155876829953	86239655.0	10
		180	1.9430794641380131	73786638.6	10
		181	1.8025121942897697	76891983.2	10
		182	2.178239776364642	63971361.5	10
		183	1.8201289360439634	77999728.6	10
		184	2.0159870856151723	63203023.3	10
		185	1.8859030942333455	60217978.4	10
		186	1.7971559895104807	74370406.4	10
		187	2.1800779836275246	67325656.9	10
		188	2.323641235391542	74523583.6	10
		189	2.499160478706969	51562942.2	10
		190	2.2749400769817343	66467062.3	10
		191	2.234773502680154	59763621.9	10
		192	2.2093580368731023	83860053.9	10
		193	2.1302754524360834	97868686.1111111	10
		194	2.019213289487498	66271114.4	9
		195	2.3645134291775607	70312216.1	10
		196	2.3852157424756983	61210591.2	10
		197	2.255604852777572	90202467.5	10
		198	2.241292576053097	64400241.9	10
		199	2.1643426901222504	72319218.0	10
		200	2.2516338664903417	65323154.9	10
		201	2.244580982986392	61108702.2	10
		202	2.0196827164055215	75102656.3	10
		203	1.9441439604050188	81366706.0	10
		204	2.0712159022732917	53033284.2	10
		205	1.90862884858424	53669365.7	10
		206	1.8859603461634102	91944409.44444445	10
		207	1.9615644410318762	72972612.9	9
		208	2.052057762945288	96410171.4	10
		209	1.878999578750144	62736255.3	10
		210	1.7215911198677898	72278069.1	10
		211	1.8177799759288664	63732119.6	10
		212	2.0054377222049125	77985980.1	10
		213	1.7897515346843356	71046740.6	10
		214	1.8419819318867916	91744754.8	10
		215	1.9305408842984568	87056017.6	10
		216	2.252447043808379	98679496.0	10
		217	2.213749164505683	80875593.4	10
		218	2.3264474577852097	61501864.0	10
		219	2.1500293134356534	74861582.3	10
		220	2.2132209532708447	69003679.7	10
		221	2.1577060928956207	66033367.3	10
		222	1.8850846825144376	65322934.1	10
		223	1.8059137625817794	73147907.5	10
		224	1.8559688560209628	102988356.7	10
		225	2.168779483503749	81014739.0	10
		226	2.188045112401264	73167817.3	10
		227	2.085276602901959	91089296.4	10
		228	2.231419828998001	63474776.0	10
		229	2.1697075137107533	78101616.6	10
		230	2.3885702038459864	76164699.1	10
		231	2.2928774658900726	73810174.0	10
		232	2.3489017679127038	78120997.5	10
		233	2.0240279504783043	59616686.7	10
		234	1.907402927935987	66576618.8	10
		235	2.082598173569307	70153346.8	10
		236	1.901616820381043	61341657.6	10
		237	2.0636019684687317	42819486.0	10
		238	1.8708058982906894	64846569.7	10
		239	1.9070995429290498	86196884.4	10
		240	1.8847740744104549	91254801.8	10
		241	2.0992313093130703	98464414.3	10
		242	2.1792111577476025	60209934.9	10
		243	2.2189635550854283	87393487.3	10
		244	2.0576994642449917	64552723.0	10
		245	1.8194720597660925	64392721.0	10
		246	1.9926042259271335	68142251.7	10
		247	2.1693168931187725	73351268.3	10
		248	2.116881910978255	59458452.5	10
		249	2.005672295931433	95787945.2	10
		250	2.0318434837722728	87548252.9	10
		251	2.0785762125028784	85616469.3	10
		252	1.8654564603644785	61967695.3	10
		253	1.926306663135947	47199089.777777776	10
		254	1.5881016206740663	66719299.0	9
		255	1.7640629872779943	67524409.5	10
		256	1.4553770735864258	64321395.3	10
		257	1.7079786507547403	72523297.4	10
		258	1.788308386070981	60997809.9	10
		259	2.2329814514061757	94961387.4	10
		260	2.242184032903778	66582525.0	10
		261	2.0637645800031104	71328703.8	10
		262	2.041238266779115	65466071.3	10
		263	1.9255400450064861	92961581.55555555	10
		264	1.9388854647973328	93465408.5	9
		265	1.832694359432232	77289920.5	10
		266	2.0248067143033133	76713142.3	10
		267	1.9685561827002378	82144779.3	10
		268	1.875672261480815	70593641.9	10
		269	2.119318092724638	72430488.7	10
		270	1.9919536914513656	65425660.5	10
		271	1.8997215156380052	80762974.2	10
		272	1.9528794785937316	85177551.5	10
		273	2.2083949925538047	61164835.8	10
		274	2.3176976090404233	55115257.4	10
		275	2.1158621701564004	68420395.6	10
		276	2.2281817472962824	107866832.55555555	10
		277	2.4033925035996524	79361935.8	9
		278	2.2683336319873666	79946123.6	10
		279	2.342569811528081	75261107.4	10
		280	2.423127436981979	51641801.11111111	10
		281	2.0755399781440014	92064829.2	9
		282	1.9142851211294798	60915426.3	10
		283	2.03922901037311	89296904.6	10
		284	2.0323635624425602	52741505.3	10
		285	2.1067889709344834	56943615.55555555	10
		286	2.3100205174428607	82326224.1111111	9
		287	2.248949822426442	67331544.8	9
		288	2.071393369384087	71431595.1111111	10
		289	1.7650461286706576	99298233.1	9
		290	1.9216506060091656	96233623.1	10
		291	1.9310996939120204	56707017.3	10
		292	1.7819878662982263	85714999.0	10
		293	1.858587974407838	68456203.6	10
		294	2.1030839801044516	83911341.2	10
		295	2.1068960265736516	108006901.0	10
		296	2.4748303686600925	72773597.1	10
		297	2.5261314824813756	58820656.7	10
		298	2.4535114351060625	72460670.22222222	10
		299	2.378395471963875	101216855.5	9
		300	2.4898184383586877	64538447.0	10
		301	2.1829043801284835	68184619.4	10
		302	2.1928074557766233	71228278.3	10
		303	2.388957392126305	62123054.0	10
		304	2.2701875853983857	73375350.4	10
		305	2.1414717706560786	80316520.8	10
		306	2.15073072763897	71375216.7	10
		307	2.1865345179890747	52564646.2	10
		308	2.329393600401894	56171411.7	10
		309	2.441156014340764	100212232.3	10
		310	2.5129518386827514	78253428.3	10
		311	2.674749746951389	64463931.0	10
		312	2.695959954366856	91976481.44444445	10
		313	2.7857009234280428	34114445.6	9
		314	2.2425609026979214	77181908.3	10
		315	2.092463266763461	66334902.1	10
		316	1.8051245206832722	83610307.1	10
		317	2.0068811188478284	91954486.0	10
		318	2.160925366203066	68920790.3	10
		319	1.961896247636187	74278938.9	10
		320	1.8335824446061029	67825732.9	10
		321	1.9817852940103755	72265515.0	10
		322	2.0434187138572684	66246342.4	10
		323	1.7010968991920703	58822530.2	10
		324	2.069206100034145	67214080.3	10
		325	2.3037895059489304	76728184.55555555	10
		326	2.146611491313774	84239628.0	9
		327	2.1041288119083825	79357431.9	10
		328	1.8920430881151855	62061771.0	10
		329	1.7870333506141125	81607935.2	10
		330	1.7878065600302704	83976718.2	10
		331	1.8776911237110803	69960785.2	10
		332	1.7819534673420745	71113367.8	10
		333	1.9426043158343522	84762119.2	10
		334	1.9920686055417136	102369364.5	10
		335	2.5436447206568444	79996313.6	10
		336	2.498992070983661	68063881.0	10
		337	2.204282589357986	72983552.2	9
		338	2.20357897046653	69568355.3	10
		339	2.056221521941943	50419342.4	10
		340	2.0492593545383637	66136406.5	10
		341	2.005890782005123	52445722.4	10
		342	1.715096136828602	66078944.6	10
		343	1.7189602047030186	56313190.1	10
		344	2.2275549912843977	79219260.0	10
		345	2.260331307380533	96212502.4	10
		346	2.288410111981291	68763962.9	10
		347	2.569356319607309	91686688.5	10
		348	2.6220596143277906	89364421.3	10
		349	2.6681730291108954	76410420.9	10
		350	2.77561923727296	69319766.125	10
		351	2.446986085747459	66046163.777777776	8
		352	2.366566768373085	71098561.2	9
		353	1.9336243289200972	62056691.333333336	10
		354	1.8663506620680614	70415654.6	9
		355	2.014777483234497	78393897.0	10
		356	2.1036586366733547	68602808.1	10
		357	1.9115556656524526	85149413.0	10
		358	1.889790301275471	86243815.8	10
		359	1.8443084994078252	97786738.8	10
		360	1.9822399550732708	73008887.3	10
		361	1.9683734062383362	81948808.4	10
		362	1.66319557681537	64835630.9	10
		363	1.675665772291223	76350413.0	10
		364	1.8501205363772233	75819969.3	10
		365	1.9664045918473996	91004711.2	10
		366	2.0472762043065025	50859915.4	10
		367	2.141804540043803	80074880.5	10
		368	2.137339652437505	89207602.8	10
		369	2.0919838610030745	54936796.1	10
		370	1.9257578410656548	78251539.2	10
		371	2.0636055500025576	67473474.2	10
		372	1.8998044428846086	70615131.5	10
		373	1.7262127138727035	74561050.2	10
		374	2.063088447813907	55990929.222222224	10
		375	1.9065660646921174	76358399.3	9
		376	1.9203464771417107	103515967.3	10
		377	2.0300434411123254	58330871.3	10
		378	2.0298481867018037	68363708.8	10
		379	1.8138038625010566	88302770.7	10
		380	2.097801236542236	102629996.0	10
		381	2.304653501044771	91749294.44444445	10
		382	2.44734570019905	115202086.1111111	9
		383	2.442075253901094	101087590.44444445	9
		384	2.6724921549489866	54868794.0	9
		385	2.0750185432768014	81654141.6	7
		386	2.0855694725235514	70789915.2	10
		387	2.216864886050792	79020586.9	10
		388	2.302022593036754	55542964.88888889	10
		389	2.0653583759838843	77809283.9	9
		390	1.9472981159329372	95055488.6	10
		391	1.9539686597387829	78311475.4	10
		392	1.9694841502430145	75598585.4	10
		393	1.900609150068486	60587866.5	10
		394	1.916086257106493	80294639.0	10
		395	1.764982736740349	55867601.7	10
		396	1.851138869907049	100613649.3	10
		397	1.9335771331274667	68181531.2	10
		398	1.8627041838954448	82099205.7	10
		399	1.7840991407671258	76590766.9	10
		400	1.9702958959673715	67837848.4	10
		401	1.9896263786336317	67317013.0	10
		402	2.0319647246710053	47637189.6	10
		403	1.990012747205462	86296409.1	10
		404	2.2178554601338885	81993354.7	10
		405	2.5738218503756127	100075771.33333333	10
		406	2.547876336873621	81149133.44444445	9
		407	2.605137059606728	59293203.88888889	9
		408	2.2703334952091128	61669161.7	9
		409	2.2880963486463926	94001309.55555555	10
		410	2.26741908627272	73062948.8	9
		411	2.252031041223616	66393774.666666664	10
		412	2.0739120499499277	106297075.5	9
		413	2.108418954859204	75457939.4	10
		414	2.1445954932827287	55823956.1	10
		415	2.0043174141671267	57565976.3	10
		416	1.8258545928061796	55566991.4	10
		417	1.9179619338429195	47953582.3	10
		418	1.8118575800486514	77337260.9	10
		419	1.9324191779998912	83553379.2	10
		420	2.0728717623021815	79645199.8	10
		421	2.101675984582996	71867095.5	10
		422	1.9809295169593093	74469136.8	10
		423	2.0123480242063643	73838596.3	10
		424	1.8393345254160014	55183405.2	10
		425	1.675443077908832	62333264.9	10
		426	1.8204391967437963	78001517.1	10
		427	2.1804191326327884	52978364.9	10
		428	1.7948015715417611	84402045.3	10
		429	1.9514855297012688	66592998.2	10
		430	1.8738004089579614	87858815.1	10
		431	1.8053229398800081	84136860.2	10
		432	1.770914705795803	80659331.3	10
		433	1.7683475309562895	53616500.5	10
		434	1.7979350831635863	65572109.7	10
		435	1.818789496735489	71146627.4	10
		436	1.672166185751052	55039217.2	10
		437	1.7890942914594554	124421803.8	10
		438	2.245324977233375	91607779.7	10
		439	2.4512434672278673	63461739.8	10
		440	2.6720830426543967	59146097.88888889	10
		441	2.644736868972148	93347566.8888889	9
		442	3.0152184524565984	73630851.875	9
		443	2.8964765255540024	63213067.44444445	8
		444	2.8113360225438675	34550444.333333336	9
		445	2.6280508633538866	100066935.9	9
		446	2.795280140654532	76783750.5	10
		447	2.314343393499564	91921397.7	8
		448	2.195713437383096	57190409.0	10
		449	2.219727796373232	69016495.6	10
		450	2.301458407028492	67752318.4	10
		451	2.341663236827423	88692514.1	10
		452	2.2720136194956115	73633582.6	10
		453	2.2003027548757164	59679157.6	10
		454	2.4132427353351207	88131295.6	10
		455	2.4348972529760955	52978809.2	10
		456	2.1693802533494613	62175270.2	10
		457	2.085682352313948	78875871.7	10
		458	2.0236749676152614	92110833.2	10
		459	2.0921203582518033	115295581.55555555	10
		460	2.397607423640235	84776216.9	9
		461	2.77100439740346	58349382.222222224	10
		462	2.553707279726729	35294423.666666664	9
		463	2.526524931261645	58716600.666666664	9
		464	2.2912853588245623	87779133.44444445	9
		465	2.40342870441912	60882720.0	9
		466	1.871642652924034	57490098.9	9
		467	1.7613573416439778	73075665.8	10
		468	1.791625372677407	56057812.9	10
		469	1.7751825134960317	69920573.8	10
		470	2.0816837764067366	84492405.6	10
		471	2.379277623977711	60682137.8	10
		472	2.3282641482264985	44092172.6	10
		473	2.2932171183412584	69168360.5	10
		474	1.7435719593006376	63320361.0	10
		475	1.7162110237244543	64037067.9	10
		476	2.008806632911371	79098382.6	10
		477	1.749137257856951	65288427.1	10
		478	1.9086460138274859	82295498.8	10
		479	2.160917133726334	76903784.6	10
		480	2.0902583709834284	68171029.8	10
		481	2.1592397417411053	67499350.0	10
		482	1.875156146757206	67588845.1	10
		483	1.8802237370732322	63926365.0	10
		484	2.100453193187066	55306001.6	10
		485	2.2141586571112244	55280937.2	10
		486	2.362713965160507	64419161.7	10
		487	2.3811267424586733	83861249.4	10
		488	2.17541875538081	65565452.0	10
		489	1.8365537236576988	81609100.8	10
		490	1.9679212069884955	49941027.0	10
		491	1.9185141510378603	114501507.5	9
		492	2.0687602049365994	61618329.8	10
		493	1.8158023707330766	77449058.7	10
		494	1.908119209982631	61349422.0	10
		495	2.141823812991902	110818802.4	10
		496	2.6717598624663212	71731595.4	10
		497	3.0032273921135664	100515435.42857143	10
		498	2.6939587039515507	81368050.9	7
		499	2.7847264612095133	58764496.7	10
		500	2.896371189618516		10
