# Supplementary material for: The evolutionary maintenance of Lévy flight foraging
Source: PLoS Comput Biol. 2022 Jan 18;18(1):e1009490. doi: 10.1371/journal.pcbi.1009490 (PMC8797186; doi:10.1371/journal.pcbi.1009490)
Supplement: S1 Data — (ZIP) [file pcbi.1009490.s005.zip › S1_Data/evolutionary_data/POP10_1000K/10_05_50_2_0000125_1_1000000_run4]

last_generation	0	0	5.100777719700678	0	10	extinction	extinction
size_old_pop	0				0
standing_var	0.5
start_exp	5.0
env_dim	2
move_cost	0.000125
lifespan	1000000
speed	1
run	4
extinction_state	1
competition	0
