# Supplementary material for: The evolutionary maintenance of Lévy flight foraging
Source: PLoS Comput Biol. 2022 Jan 18;18(1):e1009490. doi: 10.1371/journal.pcbi.1009490 (PMC8797186; doi:10.1371/journal.pcbi.1009490)
Supplement: S1 Data — (ZIP) [file pcbi.1009490.s005.zip › S1_Data/evolutionary_data/POP10_1000K/10_025_50_2_0000125_1_1000000_run19]

last_generation	10	0	5.112476043044365	62641353.50037504	10	extinction	extinction
size_old_pop	0	1	4.93782629912444	126668554.74875855	3
standing_var	0.25	2	4.803927797161644	96682138.16621248	4
start_exp	5.0	3	4.592905206371827	178122211.16443348	3
env_dim	2	4	5.014602672986281	63817047.50093816	3
move_cost	0.000125	5	4.486391188243124	61183135.50077443	1
lifespan	1000000	6	4.4212445770606745	16806749.000650886	2
speed	1	7	4.179451095546894	75096075.50022796	4
run	19	8	4.284462103850322	181504434.4981291	4
extinction_state	1	9	4.211602273914084	266410079.4937294	3
competition	0	10	4.371762562004915	0	2
					0
