# Supplementary material for: The evolutionary maintenance of Lévy flight foraging
Source: PLoS Comput Biol. 2022 Jan 18;18(1):e1009490. doi: 10.1371/journal.pcbi.1009490 (PMC8797186; doi:10.1371/journal.pcbi.1009490)
Supplement: S1 Data — (ZIP) [file pcbi.1009490.s005.zip › S1_Data/evolutionary_data/POP10_1000K/10_05_10_3_00_1_1000000_run10]

last_generation	500	0	1.0767291656695022	66091053.6	10	4.217116410376186	18228476.0
size_old_pop	3	1	1.1828660574477816	64633613.9	10	5.2342609200658	86150949.0
standing_var	0.5	2	0.9804477207784853	62310417.8	10	4.9380435168128125	110570213.0
start_exp	1.0	3	1.0927678808866133	69307639.22222222	10
env_dim	3	4	1.3669364682209213	98133313.9	9
move_cost	0.0	5	1.666685639761645	92449318.3	10
lifespan	1000000	6	1.6363436928900712	58895578.6	10
speed	1	7	1.4791313382326694	69262627.1	10
run	10	8	1.4994522549962306	83575548.44444445	10
extinction_state	0	9	1.4760513459159286	116494967.375	9
competition	0	10	2.4625865400212783	90030225.1	8
		11	2.0786057650004643	79128917.44444445	10
		12	1.86024266721479	82075289.9	9
		13	2.5302178952765226	73983309.25	10
		14	2.1511643077937816	115188981.5	8
		15	2.2456157484029204	50675110.11111111	10
		16	1.8223320042274955	72619052.22222222	9
		17	1.871517024540702	48545624.25	9
		18	1.487089448256787	65638312.5	8
		19	1.9625922147203265	73323089.7	10
		20	1.9915653551689743	73440212.1	10
		21	2.17004492427385	47084229.7	10
		22	1.832607177268762	61939408.222222224	10
		23	1.1497893383057827	46852126.7	9
		24	1.49876144476247	98687713.44444445	10
		25	2.7914132027752343	79019169.14285715	9
		26	2.1040677687549834	73634834.6	7
		27	1.9031773260426537	111974084.2	10
		28	2.8392886004630378	66760950.25	10
		29	2.0969789773311645	88448258.9	8
		30	1.6461041576143285	95127067.6	10
		31	2.3610883219293113	60051956.777777776	10
		32	2.581424076996965	104539469.6	9
		33	2.7116386344113943	90490927.83333333	10
		34	1.9682461489457475	149910206.5	6
		35	2.7580506417231447	126688058.875	10
		36	2.833212564218799	125411328.57142857	8
		37	2.6734498138568354	97293456.8	7
		38	2.9904641489784316	104959834.57142857	10
		39	2.9312982916309696	73158465.66666667	7
		40	2.6061814354447734	91214618.5	6
		41	2.658491238026439	80903616.25	8
		42	2.0970610531776064	122956026.5	8
		43	2.3880271978570593	66068672.777777776	10
		44	1.6458463478221101	63624983.0	9
		45	1.431822530271718	80058820.6	10
		46	1.755994562703058	50032132.9	10
		47	1.4088867055566465	43399559.0	10
		48	0.9036909449417954	52332375.8	10
		49	0.8779585451616339	62013148.8	10
		50	1.1564073404298196	92698872.6	10
		51	1.2355333464342597	74910283.3	10
		52	1.6035374829876612	66133648.9	10
		53	2.0317723242869308	81370240.1	10
		54	1.8424773937217414	93284348.55555555	10
		55	1.8031921867408063	82902615.3	9
		56	1.9213989595908507	69425321.0	10
		57	1.9210514535029877	102017537.3	10
		58	2.271978997843525	109790948.8888889	10
		59	2.0873584565217325	65046514.88888889	9
		60	2.1953015886336145	71439659.6	9
		61	1.8578668598377583	57827189.333333336	10
		62	1.7016704138891448	59353439.9	9
		63	1.5867077387165875	89310578.1	10
		64	1.9742302334048358	101716996.7	10
		65	2.417924111640363	68091026.55555555	10
		66	2.449076744896952	90357236.5	9
		67	2.2064980468859643	90334032.44444445	10
		68	1.9918568090392046	87549203.3	9
		69	1.9242194479194965	89726585.7	10
		70	2.64991948885914	75125971.22222222	10
		71	2.0612681891843776	79361847.22222222	9
		72	1.7359124559588914	76514888.2	9
		73	2.3152674989207425	90669912.6	10
		74	2.8795294168197363	129194528.0	10
		75	2.795020461836556	128840690.5	8
		76	2.917188590537333	112023867.22222222	8
		77	3.0505956704929194	56754060.428571425	9
		78	2.5728073869766055	107523160.42857143	7
		79	2.3323559231793	93823171.8	7
		80	2.7666907332685087	70563215.55555555	10
		81	2.1972025490220903	108854859.5	9
		82	2.5215920141146926	65633362.0	10
		83	2.46172705120867	79814831.0	10
		84	2.611788388562794	111498963.71428572	9
		85	2.55324878577997	79085151.57142857	7
		86	2.8988080247360974	59629169.25	7
		87	2.285775133928005	64030863.666666664	4
		88	1.9483722362727718	85745071.1	9
		89	1.918303924331218	89225117.3	10
		90	2.121739459826814	142390339.33333334	10
		91	2.144098881006729	73078600.0	9
		92	2.0254618471537453	66298063.11111111	10
		93	1.8497187894981735	77896800.6	9
		94	2.063290517561144	77524729.9	10
		95	1.6744008867944082	70137395.6	10
		96	1.8059712437298245	112290406.2	10
		97	2.101631902478069	88375589.33333333	10
		98	2.1818767230150744	112256928.77777778	9
		99	2.1115409189773677	56899267.9	9
		100	2.222199557174608	75681757.125	10
		101	3.103963615659983	98036458.33333333	8
		102	3.1515666851876314	89371735.71428572	6
		103	3.5296238797023043	149402698.33333334	7
		104	3.873555330173148	123263275.0	6
		105	3.3410394687872262	86588645.14285715	3
		106	3.123348943207373	79892492.5	7
		107	2.689170702129651	72362116.77777778	6
		108	2.7645487819760244	204732557.125	9
		109	2.8802156600228086	84710643.5	8
		110	2.0104581250476126	44311265.0	6
		111	2.0203554379797497	130777223.2	9
		112	2.2153515323694477	79584051.22222222	10
		113	2.2938951856141676	103708183.14285715	9
		114	1.9841174026185275	105189005.7	7
		115	1.9662294493617747	164706427.2	10
		116	2.728819067821871	43414379.25	10
		117	2.3080557569437885	95676558.0	8
		118	1.971475538828945	54850675.11111111	8
		119	1.4315004940180083	57146785.7	9
		120	1.3055930809956446	80592133.8	10
		121	1.46082352158397	87255191.6	10
		122	1.856384244106875	74872119.8888889	10
		123	1.7320100786321866	65909670.5	9
		124	2.5252552981055945	121655720.14285715	10
		125	2.3716165472500323	108299859.25	7
		126	2.3700098223943225	122885518.75	8
		127	2.4534191926856432	76955745.875	8
		128	2.6595087017258114	63663419.1	8
		129	3.0586552308263877	94226561.16666667	10
		130	2.5609844342197716	75620872.71428572	6
		131	1.695354763195266	79077888.1	7
		132	1.4663031308639793	92902186.7	10
		133	2.0308045228369327	86056673.8	10
		134	2.6425555178977542	47040558.777777776	10
		135	2.1334784441142496	106966534.22222222	9
		136	2.287680962846019	78549300.25	9
		137	1.5463631153650679	62974898.6	8
		138	1.9891810156632288	60252841.2	10
		139	2.712539608062726	80662866.8888889	10
		140	2.140282020333557	106558298.4	9
		141	2.5366283774004654	80337843.0	10
		142	1.8955240031319078	61393126.125	6
		143	1.7766503404451064	100326375.3	8
		144	2.3370150119761215	104102950.66666667	10
		145	3.004359843381045	66010164.333333336	9
		146	1.8593126523072534	67255041.8888889	6
		147	0.9055553445428164	62417135.4	9
		148	1.1724099986104641	75472489.3	10
		149	1.3651066378801102	50879219.3	10
		150	1.3094865007368035	63619790.11111111	10
		151	1.0784199358501203	61309065.2	9
		152	1.86841533543247	60419970.125	10
		153	1.5838913464756046	62341040.0	8
		154	1.7655333175147079	77930145.9	10
		155	1.786844724915225	93880495.3	10
		156	2.0948369841334658	113494406.77777778	10
		157	2.8941697342716823	43955912.6	9
		158	2.2248772057211696	83007741.0	5
		159	2.00564887918914	57082203.625	9
		160	1.531667220574953	66395549.333333336	8
		161	1.4427870616862055	63914543.625	9
		162	0.8369120500306717	53695778.8	8
		163	1.3646405321775064	54143325.6	10
		164	1.8264047605859475	86543899.5	10
		165	1.668047448061311	50120483.0	10
		166	1.8145029395630932	75572671.3	10
		167	1.9310934262553805	59194530.4	10
		168	1.9332496157930463	108449641.44444445	10
		169	2.355542406413748	66183457.625	9
		170	2.3098801512613383	69396010.66666667	8
		171	2.2053390415265506	68894445.55555555	9
		172	1.7862326544299165	78901213.44444445	9
		173	1.6275093580279676	58263245.4	9
		174	1.7938221828010383	113677901.22222222	10
		175	2.161300375397703	40815560.88888889	9
		176	1.6720239394696743	86637794.7	9
		177	1.780620838147439	96738967.6	10
		178	1.9863436402245938	88462183.2	10
		179	2.4970486417068836	96290208.42857143	10
		180	2.508650086600895	116961255.625	7
		181	2.471945495502799	35491386.0	8
		182	1.8707550162751616	77359246.3	8
		183	1.8862744854888862	90831964.7	10
		184	2.1136160493704805	89094746.8888889	10
		185	1.8938036418440578	74030822.55555555	9
		186	1.9930426652052389	91088304.44444445	9
		187	2.381262328216949	105350238.5	9
		188	2.687789587742714	70415077.71428572	10
		189	2.3747230018571353	64370203.1	7
		190	2.364660595335412	85210857.6	10
		191	2.485665204818004	69492692.85714285	10
		192	1.8238263662824572	62066891.0	7
		193	1.307939423971274	57696490.0	9
		194	1.326324818100612	66410311.0	10
		195	1.490966457654719	71426677.0	10
		196	1.6102020942356858	79792003.6	9
		197	2.025737629569635	96036465.7	10
		198	2.2098581592641757	107880800.2	10
		199	1.7998404571565125	85606656.8	10
		200	1.5757913166855804	89596933.1111111	10
		201	1.829234353316992	82624741.1111111	9
		202	2.328501603377805	132046020.5	9
		203	2.7070188098166676	166987417.0	8
		204	2.9165867791089175	75325038.9	7
		205	3.037266505625663	78872268.66666667	10
		206	2.984138027501729	95924022.875	6
		207	3.503125001569395	91531918.33333333	8
		208	1.8142823390545757	115193753.9	3
		209	1.5246909858437625	67066136.8	10
		210	1.5642178007718983	76719639.4	10
		211	2.398344544233099	85344564.1	10
		212	2.6785501371259146	85329064.375	10
		213	2.2286023003871724	112269194.75	8
		214	2.554257864660316	77091762.66666667	8
		215	2.5094831409568434	100349998.0	9
		216	2.067240665633068	94138505.1111111	8
		217	1.8428507823122384	59944094.11111111	9
		218	1.6356293425271509	67254566.3	9
		219	1.8431464942528084	69581583.5	10
		220	1.6307025090559022	76901204.77777778	10
		221	2.1850948862860013	41312950.5	9
		222	1.99920440999195	79450896.3	10
		223	1.6370480470287805	94486481.77777778	10
		224	1.5348661514445547	97188569.9	9
		225	1.7446180248504344	69198067.7	10
		226	1.84700937756497	95169607.8	10
		227	2.04999628106036	68177460.5	10
		228	1.5024235856541688	82343254.1	8
		229	2.2018160718735804	117075020.4	10
		230	3.003860304221081	37519539.833333336	10
		231	2.8847033507558937	91501115.0	6
		232	2.88298761395057	109973204.2	7
		233	2.5632603544660375	91855799.375	10
		234	2.139079284578686	114362954.66666667	8
		235	2.6693316446341373	44857809.428571425	9
		236	2.7457879796484574	87197622.44444445	7
		237	2.821728401365392	70236561.0	9
		238	2.877138970550838	87351463.125	8
		239	2.265966074880912	113234252.3	8
		240	2.463432715870418	63100680.3	10
		241	2.622705486109031	134281160.25	10
		242	3.057600685078701	140416315.0	8
		243	3.0624983706925755	85449910.22222222	7
		244	3.410562554262996	46239116.375	9
		245	3.6156851659093534	103504596.66666667	8
		246	3.1839394874927267	69053259.77777778	6
		247	2.6412275153654274	63168674.1	9
		248	2.481763374329149	66481656.777777776	10
		249	2.1573814962090205	60226815.8	9
		250	2.0510331969619577	65819149.0	10
		251	1.449768508148554	112295494.4	9
		252	1.906984199263422	75528963.3	10
		253	1.9937260128419907	94369812.7	10
		254	2.3442676521011956	84193636.2	10
		255	2.435549063070696	93022879.9	10
		256	2.3231775229510623	120436526.5	10
		257	2.1431345805269544	62009904.666666664	8
		258	2.046497421801826	81316941.6	9
		259	2.404489724930193	122369643.375	10
		260	2.0348627229250282	109603762.44444445	8
		261	2.0570557721751404	70586023.1111111	9
		262	2.080029468423153	71762181.75	9
		263	2.624727970328255	51499424.0	8
		264	2.2358289355003174	73589904.9	8
		265	2.4129028874527885	88031133.8888889	10
		266	2.4098586977020675	71170529.33333333	9
		267	2.2248649362597908	62644454.55555555	9
		268	2.0508496997813923	123721955.55555555	9
		269	2.427893819167992	140879447.44444445	9
		270	2.7654168744715575	100022260.33333333	9
		271	3.7557190931440125	117003965.0	9
		272	2.176121068562415	81291262.55555555	3
		273	2.377988091085108	58695663.625	9
		274	1.548559948630373	58317684.6	8
		275	1.875526615426733	63165089.666666664	10
		276	1.5104585628490974	108766718.9	9
		277	1.8226336473454043	72290368.55555555	10
		278	1.8040772029653265	79113260.66666667	9
		279	1.775152415484465	68495375.8	9
		280	1.9366243284572093	94199188.5	10
		281	2.027687747423436	87380058.5	10
		282	2.16541693705061	75966638.4	10
		283	2.0236784727457513	89530155.44444445	10
		284	1.772345948336549	77722253.8	9
		285	1.8522915429776774	77870096.8	10
		286	2.014403397718982	66055723.777777776	10
		287	1.9553008627649238	82906515.2	9
		288	1.7838005913872717	85851427.0	10
		289	2.1156003054843135	80566083.33333333	10
		290	1.963231616611082	97856546.4	9
		291	2.5880610849655223	59817728.625	10
		292	2.5610286200114944	90862860.57142857	8
		293	2.245461222695839	90727268.8	7
		294	2.2559249286997494	59339161.777777776	10
		295	1.7999700428698482	77823786.7	9
		296	1.990161021459573	80408079.4	10
		297	2.026407341377255	67010856.666666664	10
		298	1.948075590700767	68120130.0	9
		299	2.294451237384081	68011104.77777778	9
		300	2.6076844219365025	77261260.25	9
		301	2.637332065840243	107987795.83333333	8
		302	2.135912245200439	97645267.22222222	6
		303	2.117341000388872	60533019.0	9
		304	2.1534558283613396	70278419.2	10
		305	2.247671585614659	85948760.4	10
		306	2.2342752707550457	92548131.0	10
		307	2.0164022362592258	69464320.1	9
		308	1.8570732243602528	69649727.3	10
		309	1.8108183349473375	82474970.8	10
		310	2.2540760498059615	96690437.0	10
		311	2.4041420253481443	78252758.375	8
		312	2.099102893765641	59287136.4	8
		313	1.92034633362011	63127185.0	10
		314	1.7605047034745855	79729262.3	10
		315	2.070477068792801	148148533.8888889	10
		316	2.2659893839252567	113674112.0	9
		317	1.6371134413984252	90151230.2	8
		318	1.8938899215782214	101477038.5	10
		319	2.157334222582084	81790384.22222222	10
		320	2.236609873074433	72927479.8888889	9
		321	1.8178365093911921	74848878.33333333	9
		322	2.1051723490625123	63183408.44444445	9
		323	1.9431351594477841	60519203.3	9
		324	2.0292671584671185	50846906.2	10
		325	2.1656209575290033	75226835.66666667	10
		326	2.1486877220468794	61953926.4	9
		327	1.6588892198078233	92002240.8888889	10
		328	1.703952208398843	38404671.1	9
		329	1.6859583363171307	68614474.6	10
		330	2.447595850298841	113462228.44444445	10
		331	2.416790275801801	71373257.44444445	9
		332	1.9103707471833882	87134380.0	9
		333	1.5623849347971464	97756665.2	9
		334	1.9662417666184382	70874442.8	10
		335	2.067878099934666	78499715.0	10
		336	2.0196686561337978	56798622.7	9
		337	1.3494055105561924	90198119.625	10
		338	1.4167157722572667	58192495.6	8
		339	1.468182284150711	86624621.1	10
		340	1.6668895408269233	57343255.2	10
		341	1.8510621289660842	107342083.3	10
		342	1.8979885789385726	51698963.8	10
		343	2.1365055415498473	51713607.0	10
		344	2.062373329076214	80787313.77777778	10
		345	2.1080718974948125	51652188.2	9
		346	1.9854722477416833	61555067.875	10
		347	1.9470913731191566	104457954.4	8
		348	2.300471209600059	88815315.3	10
		349	2.344116055287659	104601061.0	10
		350	2.109833985966538	72521833.75	7
		351	2.1004902798597325	81216772.0	8
		352	1.755775022263725	82749605.6	10
		353	2.2482039272823635	58392694.625	10
		354	1.885218072944285	115741761.8	8
		355	1.9281218649776695	45616992.8	10
		356	2.251111601995901	46129114.875	10
		357	1.5765712822172602	95265060.5	8
		358	1.716573859027715	92311708.7	10
		359	2.0378867846894946	83858315.1	10
		360	2.5132926240053477	127071624.66666667	10
		361	2.3569923784111237	80057375.55555555	9
		362	1.862856358473783	87794543.1	9
		363	1.8021743514802004	72429236.3	10
		364	1.7806537125282271	60236593.5	10
		365	1.6059588713310802	79956069.0	8
		366	1.655972257881885	75253027.4	10
		367	1.7558796792944928	90174682.2	10
		368	1.9126489086514717	95658611.1	10
		369	2.019069083676061	142809385.7	10
		370	2.3149225498836694	52431637.666666664	10
		371	1.9918239855560038	94729153.55555555	9
		372	2.3022411885781797	107753629.625	9
		373	1.7504930995703691	128625059.8	8
		374	1.6964266717629353	60136654.0	10
		375	2.172547577372067	73570196.5	10
		376	2.1914554562144963	95712021.8888889	10
		377	2.1165778076591413	82479762.4	9
		378	2.551999897471622	65525092.55555555	10
		379	2.102968373338134	90428560.6	9
		380	2.6496605701343943	49289182.428571425	10
		381	1.9571136379696494	93440171.55555555	7
		382	1.8404226604525413	86201472.5	9
		383	2.798321592647093	45627785.666666664	10
		384	2.453803655319132	113267471.22222222	6
		385	3.157047715070219	256974181.66666666	9
		386	3.1305202390793765	59547019.5	6
		387	2.65555581665875	70236508.28571428	8
		388	1.9603604725021477	76938270.0	7
		389	1.836191140061704	115961110.2	9
		390	1.6973209729549823	95718156.77777778	10
		391	1.4196643206765382	57292259.2	9
		392	1.2161638420031706	65034261.9	10
		393	1.3052617032205138	69538571.1	10
		394	1.6937152602688088	65342209.7	10
		395	1.796682314634649	45684592.11111111	10
		396	1.5397168781198631	69390353.33333333	9
		397	1.6458350295235131	81965782.8	9
		398	2.5787779547763376	59749683.6	10
		399	2.686320128360543	84956527.66666667	10
		400	2.8743044707279184	122521045.42857143	9
		401	2.732091209919037	83436311.71428572	7
		402	2.9001357866633617	83771402.66666667	7
		403	2.6446644562095907	57392984.25	9
		404	2.546808032562276	78976625.6	8
		405	2.53990779368252	87498610.0	10
		406	2.6335626314374943	89152501.44444445	9
		407	3.2976939786991437	54244632.0	9
		408	1.707192824415177	88831862.8888889	5
		409	1.3742202321531405	70772861.5	9
		410	1.23313311767649	63871673.9	10
		411	1.4212526086256594	104738775.7	10
		412	2.1160528064142405	119675034.0	10
		413	2.400053509074587	85047905.66666667	10
		414	2.8418763156674793	50524090.333333336	9
		415	2.0764070229956504	91120643.0	6
		416	2.007509858829878	46474854.88888889	10
		417	1.8811999441704679	107784921.77777778	9
		418	1.8591326964593544	76546736.4	9
		419	2.0346041288837187	48102815.5	10
		420	1.7481727154921667	79036559.6	10
		421	2.1606164611343983	68104430.5	10
		422	2.454846165208571	141368366.44444445	10
		423	2.314948428258358	63936541.85714286	9
		424	2.166186889738376	105663597.875	7
		425	2.3612793623269326	79911535.0	8
		426	2.50035823018858	133988561.125	9
		427	2.0090484996911178	112533920.77777778	8
		428	2.4628957450153015	87182575.125	9
		429	2.2609453588431934	96853211.2	8
		430	2.036088378188217	75570989.2	10
		431	1.8992013685572293	69981428.1	10
		432	1.8065762801080871	32670364.625	10
		433	1.6380500146026793	114303567.4	8
		434	1.685512952409497	92742236.8	10
		435	1.9245747495798562	121794396.7	10
		436	1.9200223332349817	88385425.8	10
		437	2.0286661744276544	45638751.3	10
		438	1.7099500618771064	70840475.0	10
		439	1.9782027032004545	133550668.8	9
		440	1.8295076675848425	90124996.1	10
		441	2.3564761401828678	78226559.0	10
		442	2.1434675647847707	77220755.44444445	9
		443	2.2514240200916973	102343235.55555555	9
		444	2.4207155749077076	61685086.0	9
		445	2.1611033075912287	107129682.55555555	9
		446	2.2244752813686732	62190426.333333336	9
		447	2.1578598171180845	56351480.55555555	9
		448	2.1163438848916605	77007973.4	9
		449	2.2950269522012037	132904309.66666667	10
		450	2.699162430068024	65200740.7	9
		451	2.467672010919414	95453261.44444445	10
		452	2.2360538243035153	90985165.3	9
		453	2.4682021268774865	90385903.0	10
		454	2.72815156112513	63746513.777777776	10
		455	2.4087546867188765	65568672.44444445	9
		456	2.4934487668820084	76470378.625	9
		457	2.6716089783354304	84983611.875	8
		458	2.6896931224545435	64566789.5	8
		459	3.492900809356837	137171576.0	8
		460	2.8754997813398737	67022466.375	5
		461	3.338046833935838	58957744.833333336	8
		462	3.243132103474705	279834769.0	6
		463	4.728790494889639	87995482.4	4
		464	5.129865016737192	58392022.0	5
		465	4.682448077321528	82564044.66666667	4
		466	5.688978534331737	77523502.33333333	3
		467	6.166170726146972	219583241.0	3
		468	5.575071895801049	25157307.85714286	4
		469	5.641854084618307	91132878.0	7
		470	5.394763464398129	100771840.0	2
		471	5.334379393123606	86054438.75	2
		472	5.109716552590435	53060501.6	4
		473	5.362787997040633	42700911.333333336	5
		474	5.651132676149174	136042257.0	3
		475	5.763585695936702	83971393.0	4
		476	5.281404968473264	233507850.75	6
		477	5.177085893965144	89669062.25	4
		478	5.033159387311494	141295212.25	4
		479	4.963633084136586	73691408.75	4
		480	4.769798661761394	122816112.16666667	4
		481	4.84968293575969	131364056.6	6
		482	4.475521082896594	125120625.8	5
		483	4.330025342046605	133780763.42857143	5
		484	4.438327611722978	59498468.0	7
		485	4.540178222763422	132630937.33333333	2
		486	4.4703035456058435	330071745.3333333	3
		487	5.232799533070933	65519471.8	3
		488	5.107694576985683	7341988.666666667	5
		489	5.21647731738618	100597781.5	3
		490	4.848960368429124	46604427.85714286	4
		491	4.911016271579554	67950281.0	7
		492	4.817599945807942	84369843.25	2
		493	4.690310180216944	8773827.5	4
		494	4.323991502221829	96240483.5	2
		495	5.056487110233308	23243476.6	2
		496	5.086175908444862	119860432.0	5
		497	4.921280218081839	317688237.0	6
		498	5.896024627893619	34804583.0	2
		499	5.180650143032645	71649879.33333333	4
		500	5.089212227259663		3
