# Supplementary material for: The evolutionary maintenance of Lévy flight foraging
Source: PLoS Comput Biol. 2022 Jan 18;18(1):e1009490. doi: 10.1371/journal.pcbi.1009490 (PMC8797186; doi:10.1371/journal.pcbi.1009490)
Supplement: S1 Data — (ZIP) [file pcbi.1009490.s005.zip › S1_Data/evolutionary_data/POP10_1000K/10_025_10_0_00_1_1000000_run12]

last_generation	500	0	0.9954329485482145	53946785.6	10	2.0662159690701576	52354245.0
size_old_pop	10	1	1.0128727782108486	51518653.2	10	1.6754917164702636	55921492.0
standing_var	0.25	2	1.0695122349325206	56046532.0	10	1.6662606255760897	56828837.0
start_exp	1.0	3	1.2340069125167237	55829756.6	10	1.4352474132064081	57060280.0
env_dim	0	4	1.665306910906335	52995374.3	10	1.9499291767442049	59949095.0
move_cost	0.0	5	1.8298815786082319	56332821.4	10	2.9440800459996885	61731079.0
lifespan	1000000	6	1.6287074568375561	58424981.4	10	2.174347024397925	62677550.0
speed	1	7	1.6870895104432506	59212422.1	10	2.245265116536732	63087434.0
run	12	8	1.8577777800630795	62794616.8	10	2.704278188436935	64906572.0
extinction_state	0	9	1.651701852755794	62489228.2	10	2.2243460945722533	65973412.0
competition	0	10	1.7903726568077567	62503787.2	10
		11	1.8033990167882752	59799357.2	10
		12	1.9457570652850005	58585199.1	10
		13	2.0000711889325626	63060349.1	10
		14	1.8325934381624474	59448427.4	10
		15	1.9088156649299706	56557372.4	10
		16	1.8121699307507808	57994130.2	10
		17	1.8853832165686861	62553601.7	10
		18	1.8770156962784732	59063054.8	10
		19	1.9776449110885301	54742439.7	10
		20	2.1204549825774914	53605582.3	10
		21	2.082979208631807	64423404.1	10
		22	1.9167220676102215	64287972.8	10
		23	1.7501423633697197	61236554.6	10
		24	1.987166709215747	58216177.5	10
		25	1.9108991045712234	63347293.4	10
		26	1.6329810019102275	56277064.2	10
		27	1.6960558253948061	63074371.2	10
		28	1.6771019073286564	63705093.8	10
		29	1.9013214775821325	57464802.4	10
		30	1.9512658763728257	56422620.4	10
		31	1.7847529959095745	56247911.7	10
		32	1.8203799262948617	61405834.2	10
		33	1.92786818439478	59161934.1	10
		34	1.8098227545257974	62370770.4	10
		35	2.0478229864717146	57339017.3	10
		36	1.8585929883597967	58310400.7	10
		37	1.912772288949445	62635867.7	10
		38	1.6554176166884012	57294268.1	10
		39	1.840731615155119	62885075.5	10
		40	1.7732172615094464	58412971.9	10
		41	1.9240126719431447	56355393.7	10
		42	1.74856418610528	58420224.5	10
		43	2.00796529801613	59202245.5	10
		44	1.9688462412382273	59104217.7	10
		45	2.285603441449483	57133629.3	10
		46	2.2262173165312715	63120466.7	10
		47	2.3469659463634	55764846.6	10
		48	2.1559771025612093	57685065.8	10
		49	1.9876003430662377	63961860.2	10
		50	2.0693080469351806	62665654.6	10
		51	2.5325425387949627	52945821.8	10
		52	2.5668856181607795	60027872.6	10
		53	2.558021675846412	59871972.5	10
		54	2.34194443130591	57968992.8	10
		55	2.3639876999818314	55370322.1	10
		56	2.3482962497532016	58127826.3	10
		57	2.3448326524373444	54427994.8	10
		58	2.355756893000983	57957272.0	10
		59	2.3553310634150857	57718174.0	10
		60	2.223182915360342	52794921.2	10
		61	2.5702944608858953	59019521.9	10
		62	2.3934589666359876	54107225.6	10
		63	2.2685696577263794	56691689.4	10
		64	2.4843536438198357	52635432.7	10
		65	2.366229760563109	56450586.4	10
		66	2.0499912858350764	54186732.9	10
		67	1.6243097408518221	62785346.2	10
		68	1.8456732812460195	60614577.2	10
		69	1.7639596016819747	57869775.9	10
		70	1.785580705790876	58567185.6	10
		71	2.4109104397518832	59416387.2	10
		72	2.260137571812887	59427376.8	10
		73	2.434349642807316	49813153.1	10
		74	1.8065711236968436	59471140.6	10
		75	1.6455811593532794	61269957.0	10
		76	1.78532398539495	56033012.2	10
		77	2.0146525662914856	62049304.7	10
		78	2.051139666075881	60475316.0	10
		79	1.946038668664393	56468946.1	10
		80	2.225286720348693	59433521.9	10
		81	2.0230407167986275	64733552.1	10
		82	2.0415222787373546	53154683.0	10
		83	1.8399804113361717	54634569.9	10
		84	1.9401310381086365	62674625.6	10
		85	2.079670313567042	62079444.6	10
		86	2.1253073925775077	59259637.9	10
		87	2.2156310288524472	56934391.2	10
		88	2.1918850029774823	61115438.5	10
		89	2.1309569813722318	58442685.7	10
		90	1.8564715249822363	60201685.9	10
		91	2.6050274693264	56432236.9	10
		92	2.5239936384888892	58615244.2	10
		93	2.691872897478414	51281660.8	10
		94	1.8815291016856293	59204384.6	10
		95	1.9802862035711293	63261744.7	10
		96	1.911119609808842	60809154.9	10
		97	1.7349915427136462	62159987.5	10
		98	1.8900321795468085	61756280.3	10
		99	1.7896351092870824	57766595.9	10
		100	1.7381228952470085	59014521.4	10
		101	1.7825178609194132	57683433.9	10
		102	1.5859663824714878	56460381.1	10
		103	1.4912585975346027	62030083.9	10
		104	1.9280155464850997	61231603.3	10
		105	1.8798852020424057	57716727.3	10
		106	1.899290978383661	61338502.4	10
		107	1.822183116285902	58370479.1	10
		108	1.793233387060782	64388516.2	10
		109	1.7784553641954695	60238275.8	10
		110	1.9439177886287133	55249172.8	10
		111	1.7183732406084729	64569453.9	10
		112	1.7264657590082984	59779531.3	10
		113	1.521788412109993	56660026.5	10
		114	1.7060580520410284	62601539.2	10
		115	1.7712991216204284	54690910.5	10
		116	1.7687301118496843	61153713.0	10
		117	1.9172016988297365	64760367.6	10
		118	1.835701384150418	62545423.7	10
		119	1.9571676698149005	58399016.0	10
		120	1.9993785597519065	60678548.9	10
		121	2.015198691838501	61617544.6	10
		122	2.038031649345117	58303243.6	10
		123	1.9181771396326215	60035315.1	10
		124	1.8977028633242738	55469772.5	10
		125	1.9561436963205285	59128935.4	10
		126	1.9454734140888643	60020434.4	10
		127	2.0896362655954768	60021231.8	10
		128	1.9873210216868356	59065915.6	10
		129	2.0090288691597142	57902918.4	10
		130	2.0910598779551632	58671947.0	10
		131	2.0037844456424283	58461961.6	10
		132	1.9639522755891488	61481147.5	10
		133	1.955554294183564	58507973.7	10
		134	1.7849786889016266	62823460.3	10
		135	1.7398106809147194	56750615.8	10
		136	1.837680883704261	57585628.1	10
		137	1.788360139014665	60028876.0	10
		138	1.724028240962408	58944095.8	10
		139	2.1044076003021894	58873271.4	10
		140	1.9373701141975677	53810236.1	10
		141	1.6419591631508592	62746980.2	10
		142	1.830223354329442	55635209.0	10
		143	1.899244568385565	57653843.3	10
		144	1.9224172686956666	57128974.6	10
		145	1.9565555921749038	58427750.6	10
		146	1.9653305409125479	65502001.5	10
		147	1.9683861840949621	65695283.5	10
		148	1.9632482483950446	62916618.2	10
		149	2.013971060903665	56568656.7	10
		150	2.1150805797162353	58838589.4	10
		151	2.0801207846431367	64081249.2	10
		152	1.8942205930716587	62331623.9	10
		153	2.107594996684446	61293028.8	10
		154	2.122464443127766	62474149.6	10
		155	2.0019920896885464	60534769.9	10
		156	1.673221215970687	59426865.1	10
		157	1.8431863975312006	57843880.0	10
		158	1.8881264144136165	61015888.1	10
		159	1.8230280315188239	60192875.9	10
		160	1.8181179438140957	56287416.1	10
		161	1.7518489805708655	54507757.9	10
		162	1.903843696215533	59519157.0	10
		163	1.8372786048774017	52249066.9	10
		164	2.053994503872679	57427944.6	10
		165	1.9833613660528868	61178616.2	10
		166	2.009311424766045	59954902.7	10
		167	2.079989180936494	54041678.9	10
		168	1.8608073061061368	59764151.8	10
		169	1.9930059696032885	59940703.3	10
		170	2.044184055252606	62185486.3	10
		171	1.9228117629072758	59856135.7	10
		172	1.7062354306008658	57857659.0	10
		173	1.8382865682244016	59342937.9	10
		174	1.974266658815458	61602802.3	10
		175	2.192239873582341	59447779.2	10
		176	2.071097605790407	59687656.4	10
		177	2.0762008060781496	63343847.3	10
		178	2.2194519693017014	56488566.0	10
		179	1.9906830543018217	59035646.6	10
		180	1.7973176890783957	59128220.3	10
		181	1.477897503077215	54712582.0	10
		182	1.5713309377574425	61636511.7	10
		183	1.6588600139084506	58092853.9	10
		184	1.8203432201432133	56945113.3	10
		185	1.9555325569396806	57224986.4	10
		186	2.137167540703023	56869038.1	10
		187	2.1778739785517054	59849956.4	10
		188	2.162014430834809	59577110.9	10
		189	2.1552124638064454	59346998.0	10
		190	1.9956922708837297	59209897.6	10
		191	2.1577585944464817	56843078.7	10
		192	2.185147912113914	57721041.3	10
		193	2.2218159587718747	56822904.3	10
		194	2.0733036772534708	61871876.2	10
		195	2.0445812722621284	56896323.3	10
		196	1.9992098814535353	62425775.1	10
		197	1.9473050049327234	53859960.7	10
		198	2.011643401247845	56709825.0	10
		199	1.7142204331607744	55619149.0	10
		200	1.7429768089811024	61961028.2	10
		201	1.7358810872836248	58659231.9	10
		202	2.0475174011827404	54154291.2	10
		203	2.087700896157659	59884330.3	10
		204	2.0576003222126604	62235716.3	10
		205	1.7657170779724258	57804307.0	10
		206	1.87051570648932	59558428.7	10
		207	1.7665547547129588	59429882.3	10
		208	1.807194466290937	57946374.1	10
		209	2.0800654587289666	60835140.2	10
		210	1.974612259142796	56016828.7	10
		211	1.7746023350804827	60486270.4	10
		212	1.6553512403347088	56051357.7	10
		213	1.6608960122402312	59766489.2	10
		214	1.78051235570097	61051895.1	10
		215	2.113549881331403	63358709.5	10
		216	2.0771560470290575	57096193.2	10
		217	2.207496149772379	56854715.2	10
		218	2.2001844288344863	55239782.1	10
		219	2.0716048243328427	59479679.9	10
		220	1.8704621577588711	63957445.0	10
		221	1.995856126047548	61730358.2	10
		222	2.054818853383862	57472646.1	10
		223	1.977466099087092	59432283.2	10
		224	1.860776388336582	63014215.3	10
		225	1.8972295621566773	63558011.3	10
		226	1.8611157293574956	56067024.7	10
		227	1.7499433310251162	60879387.4	10
		228	1.7923133491379428	57944619.6	10
		229	1.7696155669650715	58146254.9	10
		230	1.955685836505586	57986114.8	10
		231	2.048195540128043	60732730.3	10
		232	2.1272429125435375	57939809.2	10
		233	2.4033122473553754	58533141.9	10
		234	2.3253010408262194	58067726.6	10
		235	2.078623832936338	59568877.7	10
		236	2.0023811255711657	54279492.3	10
		237	1.7131173063224936	57351650.4	10
		238	2.0133149886951753	59245548.9	10
		239	1.8943630732720957	61907942.1	10
		240	1.7522740495917906	60964948.0	10
		241	1.8874450964903189	60857696.2	10
		242	2.1486164219246247	54970656.0	10
		243	1.9381042589976438	57778334.5	10
		244	1.834616844246801	53168554.5	10
		245	1.9278548870299392	62762709.1	10
		246	1.9284261299513752	61151432.5	10
		247	1.650083462776589	60770387.2	10
		248	1.622313675924549	59506237.9	10
		249	1.6218368670520946	59071576.0	10
		250	1.6507944766585367	59518273.2	10
		251	1.7746567039113248	54769271.1	10
		252	1.6897770013125406	59348568.5	10
		253	1.5327150156080145	60264691.5	10
		254	1.490804983116218	54692162.5	10
		255	1.432219661577365	57893920.6	10
		256	1.570377456895823	54282914.1	10
		257	1.7830418289472447	63402303.4	10
		258	1.9617914471927957	61668831.3	10
		259	1.8913991621288997	61466473.1	10
		260	1.539316719828211	61226160.1	10
		261	1.6957858254357494	57081989.5	10
		262	1.6586007716879927	57924059.1	10
		263	1.5771053543490905	57032785.6	10
		264	1.8242943056687437	56136732.4	10
		265	1.6331550094679472	57905180.1	10
		266	1.711720547922749	58789571.7	10
		267	1.6293463482580357	57808580.0	10
		268	1.8194645853163531	56410497.3	10
		269	2.131059630805012	56312226.7	10
		270	2.0941170202484445	57297614.0	10
		271	2.350726377232681	58205798.3	10
		272	2.4565270177288747	62001597.3	10
		273	2.622860200639191	59024397.3	10
		274	2.6248017568866886	59080379.7	10
		275	2.5364100952529554	53032554.7	10
		276	2.461835896712624	55956429.2	10
		277	2.3040617869088127	61115177.5	10
		278	2.232169740511476	55037991.0	10
		279	2.206578936574661	59866734.9	10
		280	2.2486936430517104	58231675.6	10
		281	2.0503958978055308	61432594.4	10
		282	1.9362487953183414	60823763.6	10
		283	1.9047080471678748	60312632.7	10
		284	1.8483464185917842	60458824.8	10
		285	1.6886624438135116	62304482.8	10
		286	1.8292286868484235	58490944.3	10
		287	1.7103051269241232	59516588.1	10
		288	1.715415078463081	59423902.8	10
		289	2.017122357085877	59231786.9	10
		290	2.0341806669137625	55232487.8	10
		291	2.0009493154037257	59250724.9	10
		292	2.124701830398252	55184498.6	10
		293	2.0705777953250744	60344806.7	10
		294	1.9649590240486319	60128180.6	10
		295	1.9120854364958526	56720449.8	10
		296	1.8481456780417518	56062050.7	10
		297	1.933017634490841	58399841.6	10
		298	1.9530158707418805	58915662.1	10
		299	2.2206568020772663	61419114.4	10
		300	2.3141582572554213	61802698.8	10
		301	2.443748463769742	58460061.6	10
		302	2.6347099632326962	59240113.3	10
		303	2.382716825545903	58786878.6	10
		304	2.3055037583871387	59142318.1	10
		305	2.1347291846316025	59545608.7	10
		306	2.1842599482843603	55890318.2	10
		307	2.1302865395268613	59953371.2	10
		308	1.981756281416677	57883791.1	10
		309	2.1471381399795684	56983022.8	10
		310	1.985815766163751	63369875.0	10
		311	1.9756402987773722	57523606.5	10
		312	2.111936173800083	62951405.1	10
		313	2.310970944835314	62322185.7	10
		314	2.164108882848184	56680797.6	10
		315	2.239067529840178	61388190.5	10
		316	2.084763196886705	59283915.4	10
		317	2.158564533499535	52291270.8	10
		318	2.0897071433370686	59569852.7	10
		319	2.1059341740646316	57347581.7	10
		320	1.9715549188788994	64223262.3	10
		321	2.1612546824154366	52134526.3	10
		322	2.138495856974103	58791297.4	10
		323	2.146381296876835	59183758.4	10
		324	2.2779378565668735	64876089.0	10
		325	2.1904282836777904	60143553.6	10
		326	2.3086929227944633	57369088.8	10
		327	2.3132497277833943	54387196.2	10
		328	2.202674943806948	61008462.8	10
		329	2.043683674056897	59473043.9	10
		330	1.8120005882220753	51398127.8	10
		331	1.96835598155656	59933831.2	10
		332	2.1632633593633375	54190472.3	10
		333	2.193544260907127	53660784.3	10
		334	2.034710899381549	56274755.8	10
		335	1.8500447378391036	63840486.5	10
		336	1.9934123635629941	61464496.4	10
		337	2.0521938999766594	58476759.7	10
		338	2.103998580711907	61334924.4	10
		339	1.9009720954003548	62518577.3	10
		340	1.9242708668305315	57683412.1	10
		341	1.7586988619166575	58333449.7	10
		342	1.77302195490695	60640617.7	10
		343	1.718646404080113	64503020.9	10
		344	1.7841023285139397	56368399.6	10
		345	1.9691139751130904	59035557.4	10
		346	2.2618810355247474	62478780.6	10
		347	1.9965855698574742	56383902.3	10
		348	2.132961183393962	47422489.8	10
		349	1.8061885945193246	57633358.7	10
		350	1.3361196801654032	59149712.2	10
		351	1.634079724767814	53688869.5	10
		352	2.0111921513038924	62519271.1	10
		353	2.1373196220752146	62572624.9	10
		354	2.1431350585717093	54657748.1	10
		355	2.1993022091173633	57698098.8	10
		356	2.0977162585828797	55744614.6	10
		357	2.054692167313217	53539634.4	10
		358	1.9489883076986807	59866206.1	10
		359	1.8671176105635954	65546475.6	10
		360	2.041882543233263	56266275.8	10
		361	2.131760440803027	59795857.3	10
		362	2.033561224650218	56505463.6	10
		363	1.7244326237264644	55565537.6	10
		364	1.8572460318404171	60119231.2	10
		365	1.8839829356199302	60334813.7	10
		366	2.057326222130309	55446245.6	10
		367	1.9580719407484182	60376386.2	10
		368	1.9184642666498042	54409713.6	10
		369	1.6423150558411936	58120772.8	10
		370	1.877252925526329	55525756.8	10
		371	1.6909789227774297	60437154.6	10
		372	1.691824098484006	58426146.4	10
		373	1.4858977142384195	57504911.6	10
		374	1.4880252515792978	55821192.2	10
		375	1.54750998902178	60296720.1	10
		376	1.46847727515113	61240135.9	10
		377	1.564878301045659	56527039.2	10
		378	1.4154860616996092	60648264.5	10
		379	1.2873011056656793	57160346.7	10
		380	1.3997816847995248	63730216.5	10
		381	1.6005176789794464	54082620.0	10
		382	1.3146916529845167	59520559.8	10
		383	1.5262808476759724	58103626.1	10
		384	1.7471290871991503	55143235.5	10
		385	1.7817668298944103	56069587.5	10
		386	1.8788438156139808	58379628.8	10
		387	1.871372939756051	58256013.4	10
		388	1.8500170749867877	59397294.3	10
		389	1.8856469965448253	58262231.3	10
		390	1.6784945212627254	57634275.3	10
		391	1.500024866291151	60492541.2	10
		392	1.5992421627027036	57180159.0	10
		393	1.8191834916656782	54534654.8	10
		394	2.0613149736550564	61583700.5	10
		395	1.9700720770830453	56919876.7	10
		396	1.9911266133970593	60325101.4	10
		397	2.123599395487879	57228755.1	10
		398	2.128871438494284	61312859.7	10
		399	2.0393992914282597	55013506.1	10
		400	2.0673310198077366	67806467.5	10
		401	1.92373602252967	57142936.6	10
		402	2.0489613501891024	57427421.8	10
		403	2.045802340108058	60309249.6	10
		404	1.8425687136353743	61476621.7	10
		405	1.9863138437618892	57433592.9	10
		406	2.1455835769504783	62739346.2	10
		407	2.4522282949661216	53020282.4	10
		408	2.0819729212847076	58464888.2	10
		409	2.297574062548862	49418683.1	10
		410	1.8794956758538075	57762950.3	10
		411	1.6658862322726296	55924921.7	10
		412	1.8513302120336186	61109315.1	10
		413	1.5973001754720673	56836493.7	10
		414	1.7415428736033227	60628813.2	10
		415	1.6563885713184228	55442031.8	10
		416	1.4362381729249085	54586379.0	10
		417	1.6146035149994087	56854049.5	10
		418	1.6793300309159522	58812798.2	10
		419	2.0213371597955025	58869744.0	10
		420	1.9498866609109247	60403535.0	10
		421	1.9268419701047492	62372140.7	10
		422	2.239538070388329	60152410.0	10
		423	2.220497612798897	56991265.4	10
		424	2.188037711629744	60207010.8	10
		425	2.255347554894805	60372411.3	10
		426	2.2574988271772005	56720340.3	10
		427	2.087431426839197	59853375.2	10
		428	2.0410822276087845	59920285.1	10
		429	2.0811950147809744	54084471.0	10
		430	2.0057567345818974	61311758.6	10
		431	1.8719297869169496	63555055.2	10
		432	2.11044308632283	55910079.5	10
		433	2.2362022511785278	60362192.1	10
		434	2.1003307326614538	57112134.6	10
		435	2.204895328181965	62418553.2	10
		436	2.3383985964470813	55807145.0	10
		437	2.120167099470943	57845579.6	10
		438	2.2518610704570876	58139414.8	10
		439	2.0465218271905723	59879773.4	10
		440	1.7879909682923691	55295290.2	10
		441	1.7711392808968203	61874277.1	10
		442	1.799387631346955	63502957.7	10
		443	1.6485264142533844	60744618.5	10
		444	2.0646308820304675	59615249.3	10
		445	1.867160777755997	59751624.1	10
		446	2.1418756207352474	57022809.4	10
		447	2.343738743627743	53738471.4	10
		448	2.289817319670262	57538019.5	10
		449	2.1385847725772495	54968761.8	10
		450	2.3379184773052915	59688416.4	10
		451	2.1660118406406976	57982268.4	10
		452	1.989905449832385	55194810.3	10
		453	2.2096481417106952	56119103.0	10
		454	2.342927231256518	55135080.8	10
		455	2.418593342691136	61552292.8	10
		456	2.3471535011426496	57514122.2	10
		457	2.4281797888062835	55227816.7	10
		458	2.4438882625496965	56915814.0	10
		459	2.5007178754205626	64042887.5	10
		460	2.348129537212071	57008011.8	10
		461	2.0690740426030785	60483294.4	10
		462	2.0610596745941256	59962502.1	10
		463	1.885840047697948	59042067.4	10
		464	1.558625071364507	52549657.0	10
		465	1.9971712234313663	63653880.7	10
		466	2.0709616644277045	54406725.1	10
		467	1.772831850446412	55697698.0	10
		468	2.0080182767373183	61365600.6	10
		469	2.133027525989359	59413463.6	10
		470	2.276787658828032	62988778.6	10
		471	2.229775764463013	57840103.5	10
		472	2.2335588437826095	64841650.5	10
		473	2.3832262480369386	56872511.1	10
		474	2.0358650652727084	62015048.9	10
		475	1.8044168670283045	62707931.8	10
		476	1.9908885117902606	55609331.5	10
		477	1.9082272185212399	57589077.4	10
		478	1.8122780819957	59775099.7	10
		479	1.6971866459143765	62546938.9	10
		480	1.7281943251203717	61300873.7	10
		481	2.0541466805349837	62108605.1	10
		482	2.173818840672178	59000147.0	10
		483	1.752194261640907	56454993.9	10
		484	1.5315287147986993	56832310.7	10
		485	1.31705748244428	56617614.1	10
		486	1.4494236530874611	59459707.0	10
		487	1.7394289313303954	58392711.1	10
		488	1.821948704506712	57748524.1	10
		489	1.8137137140914628	59571816.5	10
		490	1.8477653794961988	63296366.4	10
		491	1.8099149356558275	59605971.9	10
		492	1.9687339539572313	61167313.2	10
		493	2.11406661306773	59679293.7	10
		494	2.069258523013363	63234650.4	10
		495	2.088344448916411	59386052.3	10
		496	2.2173934667144293	57884164.3	10
		497	2.2905686381074175	56667902.6	10
		498	2.0090175917000708	57513124.0	10
		499	2.1085461371010656	60048999.6	10
		500	2.485897439001443		10
