# Supplementary material for: The evolutionary maintenance of Lévy flight foraging
Source: PLoS Comput Biol. 2022 Jan 18;18(1):e1009490. doi: 10.1371/journal.pcbi.1009490 (PMC8797186; doi:10.1371/journal.pcbi.1009490)
Supplement: S1 Data — (ZIP) [file pcbi.1009490.s005.zip › S1_Data/evolutionary_data/POP10_1000K/10_05_10_0_0000125_1_1000000_run6]

last_generation	7	0	1.1141474152864628	5082934.499923036	10	extinction	extinction
size_old_pop	0	1	1.6360086397346163	4934332.499959473	1
standing_var	0.5	2	1.915635310918642	5923477.499948025	4
start_exp	1.0	3	1.9405111774361479	1814196.5000026473	3
env_dim	0	4	2.954707100767275	11509207.499867182	1
move_cost	0.000125	5	2.4233568211902594	5015291.249922942	1
lifespan	1000000	6	2.2819537653979722	7957972.499950153	4
speed	1	7	2.1627639360223117	0	3
run	6				0
extinction_state	1
competition	0
