# Supplementary material for: The evolutionary maintenance of Lévy flight foraging
Source: PLoS Comput Biol. 2022 Jan 18;18(1):e1009490. doi: 10.1371/journal.pcbi.1009490 (PMC8797186; doi:10.1371/journal.pcbi.1009490)
Supplement: S1 Data — (ZIP) [file pcbi.1009490.s005.zip › S1_Data/evolutionary_data/POP10_1000K/10_05_10_2_0000125_1_1000000_run10]

last_generation	18	0	0.9565776314528692	25512624.900437284	10	extinction	extinction
size_old_pop	0	1	1.2807486863683004	3206778.4999123043	5
standing_var	0.5	2	0.9739878915406823	6122175.499842079	1
start_exp	1.0	3	0.956502890948595	12777211.500241213	1
env_dim	2	4	1.4314564156436576	24407773.250255976	2
move_cost	0.000125	5	1.7340752106941584	15837537.500115367	4
lifespan	1000000	6	1.6876588541556583	28677888.250164416	4
speed	1	7	1.5396770831887445	27912798.833721798	8
run	10	8	1.3371815829687292	20216029.750193324	3
extinction_state	1	9	1.6709804473035916	40892812.1672422	4
competition	0	10	1.7164787825316679	32248251.500450168	9
		11	1.5162064200122762	13028609.000008032	7
		12	1.693458979080863	17402911.33330916	2
		13	2.0737876294606576	23691868.50032331	6
		14	2.1190218877469524	20958673.000364948	2
		15	2.9007294370463987	76961198.75044987	8
		16	2.8905309909254755	12393024.000215502	8
		17	3.329387129472874	34101222.50068536	2
		18	3.356056319465792	0	2
					0
