# Supplementary material for: The evolutionary maintenance of Lévy flight foraging
Source: PLoS Comput Biol. 2022 Jan 18;18(1):e1009490. doi: 10.1371/journal.pcbi.1009490 (PMC8797186; doi:10.1371/journal.pcbi.1009490)
Supplement: S1 Data — (ZIP) [file pcbi.1009490.s005.zip › S1_Data/evolutionary_data/POP10_1000K/10_05_50_1_00_1_1000000_run15]

last_generation	500	0	5.137627093281759	52017397.4	10	-1.6411973466454883	43878682.0
size_old_pop	10	1	4.933799664406234	45136905.3	10	-2.804094915600023	46173877.0
standing_var	0.5	2	4.57132595585648	36325284.1	10	-2.7439549975013526	48032904.0
start_exp	5.0	3	4.1530297787064985	54976906.6	10	-3.840634793653932	49978782.0
env_dim	1	4	3.636110859037308	35315002.7	10	-10.428145788323615	60107698.0
move_cost	0.0	5	2.819563279195877	65103241.6	10	-9.98117312223266	62857386.0
lifespan	1000000	6	2.635046371511979	50638041.7	10	-2.3626702182170205	62930428.0
speed	1	7	2.1024847966315567	49954586.3	10	-1.4178175490983642	63064375.0
run	15	8	1.739096527516552	52931726.1	10	-9.976699474343295	68501359.0
extinction_state	0	9	1.8778983034057943	53215022.1	10	-1.8999962300101139	79981834.0
competition	0	10	2.3392776805027617	45128132.1	10
		11	2.274277239641062	49896395.2	10
		12	2.1394729932110215	46776944.1	10
		13	1.7824347750069613	59215353.8	10
		14	2.12307382433833	56478297.4	10
		15	2.3724596406946175	55393543.4	10
		16	2.5057933258276375	64554569.3	10
		17	2.8336488373521447	45810266.7	10
		18	2.721121783569206	53916295.2	10
		19	2.7099577728691635	63242160.3	10
		20	2.8220177447970154	50958386.5	10
		21	2.097317688736942	55605601.2	10
		22	2.321539882631158	52625083.3	10
		23	1.7364153867603715	50052930.6	10
		24	1.5748816002349084	62884654.2	10
		25	1.7954993866055624	50757528.3	10
		26	1.6819086211466838	50308031.2	10
		27	2.1062562066590247	57057926.9	10
		28	2.1674367858812937	63489867.5	10
		29	3.0420847194176903	56708217.5	10
		30	2.7243762576957318	50995478.3	10
		31	2.855495259288926	60353471.0	10
		32	2.94365055543749	36812302.1	10
		33	1.7421078056247936	50894847.6	10
		34	2.2318276420924352	45847702.4	10
		35	2.0053371574621313	46488111.2	10
		36	2.1897545961954563	52787232.0	10
		37	1.843315059617364	48148148.6	10
		38	1.5474791281000546	54718528.7	10
		39	1.3848304123603583	54608740.5	10
		40	1.4799093563844958	51401511.5	10
		41	2.1757050718501025	58198094.4	10
		42	2.117964733096509	50038334.5	10
		43	1.8738939081695172	41849320.7	10
		44	0.5152813871839774	51946065.3	10
		45	0.4980151349403572	51052056.8	10
		46	0.291597522348667	51012817.0	10
		47	0.4289202943534553	70771604.9	10
		48	1.1476154607842832	51442556.3	10
		49	1.3817618226312143	47882763.3	10
		50	0.690914127138743	50493053.3	10
		51	1.1947945045606125	54186693.8	10
		52	0.9339373180857395	53241676.0	10
		53	1.2673173294232463	56102123.4	10
		54	1.7073238819927181	52234349.8	10
		55	0.043968732593860096	61372717.4	10
		56	-0.5922703436598671	45196979.5	10
		57	-0.8427683229305956	56407361.2	10
		58	-0.6030527158884572	53485579.6	10
		59	-1.2482743052306695	54683950.6	10
		60	-0.8593585099331845	57230559.5	10
		61	0.12420575665630804	43555142.4	10
		62	-0.6795491468376409	45240094.2	10
		63	-0.37915908068895116	52322378.9	10
		64	-0.6152689990537161	49995075.8	10
		65	-1.2529824054022247	50351875.5	10
		66	-2.2466638023536345	49081945.3	10
		67	-3.586691565352696	60181901.3	10
		68	-3.9311806428218175	51302904.4	10
		69	-3.980283890024263	48700767.9	10
		70	-3.8015073791306135	55839521.9	10
		71	-5.160287815054675	55283849.0	10
		72	-5.0369380826017265	51177688.4	10
		73	-5.200980171667918	49119278.0	10
		74	-5.254078510870328	50246485.5	10
		75	-5.926893235563357	49497748.8	10
		76	-5.715949169476498	46587396.6	10
		77	-5.154074749210371	55481945.6	10
		78	-5.305272187304394	51835059.3	10
		79	-4.5260811087081905	54638071.5	10
		80	-4.510143748924548	54804067.8	10
		81	-3.974592322963015	49116823.2	10
		82	-4.386673776274346	52845489.3	10
		83	-4.608135612361805	47034174.6	10
		84	-4.436466001398308	49511281.2	10
		85	-4.756993188776493	43091321.2	10
		86	-5.0848227272677455	57879491.2	10
		87	-5.3813393163694965	47453477.8	10
		88	-5.073415511202974	45787605.9	10
		89	-5.024303642341922	45373017.0	10
		90	-4.932777378947605	50908040.9	10
		91	-4.360404605172031	59030703.8	10
		92	-4.6315130092265395	47967549.7	10
		93	-4.733784773752721	51317290.1	10
		94	-4.368419396720073	50995211.3	10
		95	-4.524794046900621	55276737.9	10
		96	-4.17639491036494	57076614.5	10
		97	-4.195196532002963	51059832.8	10
		98	-4.731416630880066	49799620.6	10
		99	-4.73227311341101	40672861.8	10
		100	-5.023596564716015	47383707.1	10
		101	-5.457249258108976	52373599.8	10
		102	-5.5522218571780915	55345765.8	10
		103	-5.302921292816516	54335220.2	10
		104	-5.634550995141698	44395102.9	10
		105	-5.547567955673598	50144071.0	10
		106	-5.60180410505614	50546268.8	10
		107	-6.026505208957856	57450876.4	10
		108	-5.911677512766507	49710998.8	10
		109	-5.948199346561334	45457003.2	10
		110	-5.470383121577166	50370101.5	10
		111	-5.701559598192814	58149921.1	10
		112	-6.917504702598521	55007545.2	10
		113	-7.587884059979371	49235593.5	10
		114	-7.100019564841804	52311006.1	10
		115	-7.513414369264805	51404665.7	10
		116	-6.972842133669703	44831588.9	10
		117	-7.486649821024221	48588785.1	10
		118	-6.684312875369099	55724394.0	10
		119	-6.675516513344934	52913178.5	10
		120	-6.952759312240737	51518482.8	10
		121	-5.577834074291404	48606757.8	10
		122	-5.258621820066191	50342032.3	10
		123	-6.341292458516415	51407220.0	10
		124	-7.170580084335517	59220676.2	10
		125	-7.504621997119988	46365411.4	10
		126	-7.193079504578776	44000570.6	10
		127	-7.135473875744397	54075814.6	10
		128	-6.262482516978847	54693421.4	10
		129	-6.175914262808051	49848157.3	10
		130	-4.761214824425131	47532191.8	10
		131	-5.071945076586673	50533259.3	10
		132	-5.838426827218646	54245813.9	10
		133	-4.642306188500294	53759081.0	10
		134	-4.289325438112504	43728316.2	10
		135	-4.52873209810376	54489472.7	10
		136	-4.383214094596168	53431098.6	10
		137	-4.753985898992545	56738496.9	10
		138	-4.747597452808313	50475373.8	10
		139	-4.282819647989709	53137309.6	10
		140	-4.7359139820573635	48109352.4	10
		141	-5.485975892808636	53237873.6	10
		142	-5.484124053305188	48841784.9	10
		143	-4.775915797812103	59562537.0	10
		144	-4.409545717683086	53840905.0	10
		145	-3.639909287014421	49657491.4	10
		146	-3.493363642302904	51237324.5	10
		147	-3.3406706348764557	55247210.1	10
		148	-4.181692571265174	54535552.5	10
		149	-4.4670209180440565	55115046.1	10
		150	-4.631332339292438	48219537.8	10
		151	-4.659831976541012	52717556.2	10
		152	-4.341002770804268	45582646.5	10
		153	-4.34965242252297	52297450.0	10
		154	-4.166959732999112	52760754.3	10
		155	-4.420066832082494	51690957.5	10
		156	-5.145526565642589	49460761.0	10
		157	-4.900072945449216	57474582.8	10
		158	-4.896810434929399	52625572.2	10
		159	-4.455382295176964	53781902.2	10
		160	-4.886717770723526	47688836.2	10
		161	-5.039623712901599	55242923.0	10
		162	-4.86281672346899	44245274.5	10
		163	-5.3875878189302835	49204995.7	10
		164	-5.246551822061148	57894080.3	10
		165	-5.502924814422397	54541332.2	10
		166	-5.723824650175913	45483163.7	10
		167	-5.736785435023968	47113626.6	10
		168	-5.38373412688497	56983921.3	10
		169	-5.396978484460836	49359473.9	10
		170	-5.537721216360877	49827746.1	10
		171	-5.739062181788594	46848061.2	10
		172	-5.969455581152364	45353783.0	10
		173	-5.90281245349322	48485028.3	10
		174	-6.518279902454307	48530739.5	10
		175	-6.463949607007019	52305596.4	10
		176	-6.6234716306943	49267350.2	10
		177	-6.926867148569171	54868390.6	10
		178	-7.230305954936982	48597161.7	10
		179	-7.765168588712139	52876324.9	10
		180	-7.4628852231225284	56602979.2	10
		181	-7.97361170375361	51810986.9	10
		182	-7.676265554562813	57556876.4	10
		183	-8.600515643414754	50660399.4	10
		184	-7.87372373780409	51174740.1	10
		185	-8.305859449526329	61364799.2	10
		186	-8.667709228317655	54723675.5	10
		187	-8.835427717186816	56094889.6	10
		188	-9.440303453608337	52064515.8	10
		189	-9.388212653797384	60616255.1	10
		190	-9.97390954519905	50780396.8	10
		191	-9.448985151113888	49918159.6	10
		192	-9.540874678072335	55343316.7	10
		193	-9.783808603732492	53367620.1	10
		194	-9.581517899390633	54543547.1	10
		195	-9.765316915989091	54496287.4	10
		196	-9.661364971504366	49044525.4	10
		197	-9.73729066392406	50718951.4	10
		198	-9.951999176134965	49698190.9	10
		199	-9.939988573326799	51556520.8	10
		200	-10.378500113299548	52892681.8	10
		201	-10.68308248951443	46022898.0	10
		202	-10.567904604253359	49106417.8	10
		203	-10.48992535810602	53805858.5	10
		204	-10.213236367485761	53745573.8	10
		205	-9.37738216500489	51118435.3	10
		206	-8.823664462724949	50885378.2	10
		207	-8.137220249553796	52140165.9	10
		208	-7.493398045866281	51104638.6	10
		209	-8.288366194422576	53289028.0	10
		210	-8.458818940698297	48242536.8	10
		211	-8.49099318834828	47431100.2	10
		212	-9.385211430704041	58396119.1	10
		213	-9.013629430438117	49627281.6	10
		214	-9.4484469001678	50181052.1	10
		215	-9.279304413028836	49577149.0	10
		216	-9.547370584750047	52147285.3	10
		217	-9.114530610865142	52699637.0	10
		218	-9.26093163707296	53264990.8	10
		219	-9.167640432832403	55177518.2	10
		220	-8.839656473099224	49133691.1	10
		221	-8.756478735357192	43109842.6	10
		222	-8.504166232637406	47399957.8	10
		223	-7.405048989229227	53444458.7	10
		224	-7.610059878252289	50100843.0	10
		225	-7.741834395463259	54890352.0	10
		226	-8.048327744749985	46798077.7	10
		227	-8.80896433538617	50585989.4	10
		228	-8.519639902859982	41856502.7	10
		229	-8.005519793561074	53638519.1	10
		230	-7.8915815652824435	53178861.7	10
		231	-7.631146188370293	55131875.7	10
		232	-7.631060376781969	55272868.9	10
		233	-7.352860693762588	57094065.1	10
		234	-7.4648866319249665	53255556.6	10
		235	-7.61352242659399	59526821.2	10
		236	-8.25493083886023	58448743.7	10
		237	-7.65891732731595	53572886.3	10
		238	-8.199251425032541	50560898.2	10
		239	-8.53466660529374	50019722.4	10
		240	-8.41820954189213	56235581.3	10
		241	-8.985544609981206	53653739.7	10
		242	-9.103457314319572	56219132.0	10
		243	-9.388309789740553	46749438.5	10
		244	-8.808004529171944	57347999.5	10
		245	-9.105517599068982	48965411.3	10
		246	-8.832562912140848	48775377.2	10
		247	-8.593861883521221	53102702.7	10
		248	-8.792967598467978	48631573.4	10
		249	-8.594894465617196	53665835.8	10
		250	-7.8296983345852595	51423217.8	10
		251	-7.645608341226795	54694186.4	10
		252	-7.290792529567414	55445999.0	10
		253	-6.680637305860785	54396354.1	10
		254	-6.241691199465192	47637589.9	10
		255	-6.484128998229591	57726423.1	10
		256	-7.257373943384783	54976154.3	10
		257	-7.473201709929363	57250989.9	10
		258	-8.26671006951901	54211139.7	10
		259	-8.72860502054439	50778214.6	10
		260	-8.97988669910305	59439520.5	10
		261	-8.745648337124102	45578392.7	10
		262	-8.578214497832022	50508406.7	10
		263	-8.749800351650908	46850620.1	10
		264	-9.688034466408785	57115864.2	10
		265	-9.520139267017338	49494430.2	10
		266	-9.670248656920624	46313117.6	10
		267	-9.85553427755659	58244268.7	10
		268	-9.685784852803755	65055516.1	10
		269	-10.113564572022778	47281406.3	10
		270	-10.130415657533964	47201820.4	10
		271	-9.990227579203292	49405884.4	10
		272	-10.157167218747862	54129450.8	10
		273	-10.143643327948064	56146851.2	10
		274	-10.488984030819248	56152240.3	10
		275	-10.622728527238596	50904096.2	10
		276	-10.494828744566608	62778442.9	10
		277	-10.309996869359612	44611265.0	10
		278	-10.484844197686868	58355822.3	10
		279	-9.789408963364924	58334338.4	10
		280	-9.58050682642433	52327459.9	10
		281	-9.603304461319327	55070388.7	10
		282	-9.541966277576492	48001248.6	10
		283	-9.178458910847706	59311666.2	10
		284	-9.169874272340722	53180383.1	10
		285	-8.454770050865054	56383632.1	10
		286	-8.472036780347638	50999275.0	10
		287	-8.827809857122407	53478721.3	10
		288	-9.142069452558847	52447417.7	10
		289	-8.409216231997	47669937.3	10
		290	-8.720277621270897	52278996.6	10
		291	-8.904117113666429	52190731.5	10
		292	-9.192424759839525	51360341.0	10
		293	-9.197928517080001	44966261.5	10
		294	-8.691529357019885	59873930.8	10
		295	-8.572397793895648	59961446.5	10
		296	-9.221245807496127	45397693.6	10
		297	-9.428291204212275	44301736.9	10
		298	-9.494486397452514	41206125.4	10
		299	-9.14118011491507	51316553.7	10
		300	-9.102709520636292	49717774.4	10
		301	-9.42080832973166	53055246.8	10
		302	-9.259484054760257	62082700.7	10
		303	-9.729517012061887	48438946.9	10
		304	-9.724279470144378	52130045.3	10
		305	-9.83855299538022	52568062.3	10
		306	-9.835605627480875	61233848.1	10
		307	-9.706668577955927	49915359.3	10
		308	-9.015773759064817	54043477.1	10
		309	-9.046232881250573	49884214.3	10
		310	-9.06645577828127	54242391.0	10
		311	-9.281315045470036	54904766.3	10
		312	-9.255898934829654	56361619.8	10
		313	-8.79265357808324	52794715.9	10
		314	-8.022600550218055	46332968.2	10
		315	-8.256413926408976	59422587.0	10
		316	-8.701834705974182	56091433.5	10
		317	-9.204531017609861	57359477.8	10
		318	-8.916489329729934	51105876.5	10
		319	-9.150990766405272	47922511.8	10
		320	-9.469300584552935	56017469.1	10
		321	-9.16993511251533	52521513.1	10
		322	-8.565877987646195	49669334.0	10
		323	-8.513126879350823	53307166.5	10
		324	-8.453349433216584	49834010.0	10
		325	-8.274075235081952	60414106.4	10
		326	-8.512589719335717	53530582.9	10
		327	-7.934314217116426	51438231.7	10
		328	-8.253739297340061	54351604.2	10
		329	-8.609145829840807	56379942.3	10
		330	-9.259890903706033	45927102.6	10
		331	-8.978117448176205	54923404.1	10
		332	-8.370315998165983	50416645.3	10
		333	-8.552738739337078	56626436.1	10
		334	-8.653746805382546	53902245.6	10
		335	-8.389522928830491	50364179.8	10
		336	-8.245795038296773	51505008.2	10
		337	-7.950376732210657	50382563.1	10
		338	-8.31387014009921	57057798.9	10
		339	-9.119156595738499	47426792.1	10
		340	-9.012628888718721	46212486.9	10
		341	-8.856491993960123	48144485.1	10
		342	-9.475316531501495	50452191.2	10
		343	-9.893364258108297	47296181.6	10
		344	-9.605647178848889	55208447.1	10
		345	-10.305843275925824	50341091.5	10
		346	-9.59394622182	57956655.1	10
		347	-9.725861570387421	49268208.1	10
		348	-9.240536888987897	51087049.8	10
		349	-9.247957323125068	54159783.1	10
		350	-7.378417986085871	54627593.1	10
		351	-7.811615302390953	47184330.4	10
		352	-7.639872606031242	53144546.3	10
		353	-7.671152181342609	50834554.2	10
		354	-6.9881981352385125	50532313.3	10
		355	-7.198463186726675	54014048.0	10
		356	-7.27005017154718	55746418.5	10
		357	-7.182409435608972	50100816.7	10
		358	-8.203545386101139	51946462.0	10
		359	-7.088077270930411	46862402.7	10
		360	-7.560715296642156	54993792.8	10
		361	-7.2483726238014485	55003655.9	10
		362	-6.905761534540888	45910027.8	10
		363	-7.071979013141683	50397133.5	10
		364	-7.279182725890057	55044673.0	10
		365	-7.685878654785384	41828113.6	10
		366	-7.749919298030079	49353324.9	10
		367	-8.238982523246827	46033264.9	10
		368	-8.248916809107369	46829045.4	10
		369	-8.497246128498285	51366115.2	10
		370	-8.408819965131352	49946087.7	10
		371	-8.230855653498725	59814392.7	10
		372	-9.381398789132716	48998687.1	10
		373	-9.053471105831381	54538062.8	10
		374	-9.203566706911918	57309923.3	10
		375	-9.055633681355307	58490399.4	10
		376	-8.585675928701082	49338247.2	10
		377	-8.283153752287138	52240008.0	10
		378	-7.496033930176014	54682979.5	10
		379	-7.500851818684476	47901061.9	10
		380	-7.442879472430216	57174844.0	10
		381	-6.664223437144402	57537255.3	10
		382	-6.313962290735214	53317057.8	10
		383	-5.952866094585642	49578219.5	10
		384	-5.203567549265861	52307995.8	10
		385	-5.211671468005297	53261850.0	10
		386	-4.879405355424543	56498390.1	10
		387	-4.3680263830175	49744883.1	10
		388	-4.770741590125988	49338384.1	10
		389	-3.9207749817109994	51774107.1	10
		390	-4.308851780338395	47813897.1	10
		391	-4.9161334944409365	45891398.4	10
		392	-4.658991726319879	56280199.7	10
		393	-4.021214795138783	45216327.8	10
		394	-4.045983321472696	50288422.1	10
		395	-3.993165325725009	48810277.5	10
		396	-3.344993276287178	46980192.7	10
		397	-3.114792716106572	61721137.4	10
		398	-2.698673374487206	59026648.6	10
		399	-2.782845654113812	51928735.1	10
		400	-2.7517138712391094	52007127.7	10
		401	-3.006615455188318	44690294.1	10
		402	-2.8013708996370337	57495076.8	10
		403	-2.9817829305808052	44912317.0	10
		404	-3.083973235044309	45223323.2	10
		405	-3.391612797621682	55049390.3	10
		406	-3.3644606643808537	48565381.9	10
		407	-3.2497569957746295	52098931.2	10
		408	-3.577722946960717	48916310.4	10
		409	-4.153159860612452	49512438.2	10
		410	-4.480243050492076	53061307.5	10
		411	-4.366096722689617	45571673.0	10
		412	-4.317795249658316	53454961.6	10
		413	-4.494691312233239	49993502.4	10
		414	-4.339110537711491	51101227.0	10
		415	-4.5566296376391655	51561595.2	10
		416	-4.9859775801546915	53940001.0	10
		417	-5.194577016285043	54660981.4	10
		418	-5.7561446264637395	57311593.3	10
		419	-6.204538611778101	55144554.7	10
		420	-5.968584899625409	45456311.9	10
		421	-6.506675430571173	51496173.4	10
		422	-5.700544757677713	56941548.7	10
		423	-6.572294974903977	52857088.8	10
		424	-6.680675415796418	42855895.8	10
		425	-7.0820528204887925	48224736.4	10
		426	-7.817412756316104	49242587.5	10
		427	-7.55784217658981	52155364.3	10
		428	-6.513400494520466	56387953.4	10
		429	-7.279435838683386	49779365.6	10
		430	-6.2716584437967065	47002406.3	10
		431	-5.038503973932668	45632835.7	10
		432	-4.452349971736447	52441193.4	10
		433	-4.358446215523409	48373670.7	10
		434	-5.284261226933368	50306636.7	10
		435	-5.349563364681197	52143748.1	10
		436	-6.091946419364705	53936050.6	10
		437	-5.770191873265011	51148430.6	10
		438	-6.217670995235401	55752301.9	10
		439	-6.724615197379717	50782111.2	10
		440	-6.4197072233902315	57415903.0	10
		441	-6.918680749647423	54037367.1	10
		442	-7.140491362969682	46036693.0	10
		443	-7.443096350720576	41516883.9	10
		444	-6.325984497963956	51939949.7	10
		445	-5.896131120550917	53116845.4	10
		446	-5.8519628529796375	57737820.8	10
		447	-6.247786982825717	53652471.2	10
		448	-6.623153315247497	54362598.8	10
		449	-7.022816903576573	54325821.8	10
		450	-6.645227143766992	58270497.2	10
		451	-6.17916111694906	47743883.6	10
		452	-5.898806186769785	52828045.5	10
		453	-5.80135699005574	53793768.4	10
		454	-5.915114362084755	50416282.0	10
		455	-5.954542129096326	47641379.8	10
		456	-5.71929293343167	50642165.2	10
		457	-5.171964375998778	52583987.4	10
		458	-5.628705276817537	51512767.3	10
		459	-5.687237805991268	54257682.3	10
		460	-5.020902829849286	53927585.5	10
		461	-5.402047538738306	51809660.7	10
		462	-5.490007109291148	49199105.2	10
		463	-5.011398001316033	48074622.3	10
		464	-5.14276275143959	51829874.2	10
		465	-5.443319128669808	51263414.3	10
		466	-6.949810658658812	47975416.2	10
		467	-8.20490508964756	60117005.2	10
		468	-8.487415209528624	53300591.6	10
		469	-6.891652995449161	56570088.6	10
		470	-8.134923673083442	53809918.4	10
		471	-7.986910678296762	56164095.0	10
		472	-6.79815799146369	53200971.9	10
		473	-7.658064122820795	46240431.5	10
		474	-6.163518430364723	53493284.2	10
		475	-5.340667177977969	48253199.2	10
		476	-6.519997713503888	58561927.1	10
		477	-5.9984377897866645	57541436.6	10
		478	-5.701504636149492	53306148.1	10
		479	-4.85498447163056	52046466.6	10
		480	-4.288100563578775	55467594.6	10
		481	-5.264088865417799	51465893.5	10
		482	-6.215951193314308	48954668.8	10
		483	-6.20484876651795	51516986.6	10
		484	-5.4536185735936735	53982717.5	10
		485	-5.966341650965185	49961537.5	10
		486	-6.144895064303169	51208755.7	10
		487	-8.693631180685975	57751507.7	10
		488	-8.498909729737484	63357394.4	10
		489	-8.298947461276162	53486319.2	10
		490	-8.39227930583005	57836322.5	10
		491	-8.599718569803816	55990487.5	10
		492	-7.606440258066167	58332650.2	10
		493	-7.4923980237985575	46340815.7	10
		494	-7.596682812347304	57590552.6	10
		495	-6.105250560840298	53363051.1	10
		496	-5.467739887821045	54117535.9	10
		497	-5.855335140016011	49091281.2	10
		498	-6.178985246832381	46953539.4	10
		499	-4.709638443562587	58550732.5	10
		500	-5.5914306331536165		10
