# Supplementary material for: The evolutionary maintenance of Lévy flight foraging
Source: PLoS Comput Biol. 2022 Jan 18;18(1):e1009490. doi: 10.1371/journal.pcbi.1009490 (PMC8797186; doi:10.1371/journal.pcbi.1009490)
Supplement: S1 Data — (ZIP) [file pcbi.1009490.s005.zip › S1_Data/evolutionary_data/POP10_1000K/10_05_50_1_00_1_1000000_run19]

last_generation	500	0	4.9775299106126605	50636034.9	10	-29.590680537030245	41513430.0
size_old_pop	10	1	5.0899996315981015	62377066.6	10	-31.262309392382736	48403845.0
standing_var	0.5	2	4.865044797568894	56136371.7	10	-28.115217226526987	52641517.0
start_exp	5.0	3	4.533692130054572	51049363.5	10	-31.102732343367922	57669583.0
env_dim	1	4	4.191191795054538	55590782.9	10	-31.179164545669895	63677210.0
move_cost	0.0	5	4.250720285612189	57664884.7	10	-29.858251568049383	64890233.0
lifespan	1000000	6	4.224970695803368	59800739.7	10	-27.906775062550363	65506994.0
speed	1	7	4.051641156202505	43454741.8	10	-31.434499412930872	69031765.0
run	19	8	4.017948703176673	54944813.8	10	-29.40254138790486	69504541.0
extinction_state	0	9	4.225257186838694	65800288.4	10	-29.507695610700157	69631209.0
competition	0	10	4.654563794872983	68562482.5	10
		11	4.522391397161073	48424205.7	10
		12	3.9105301964639922	59009189.8	10
		13	3.8638694087912038	49917915.3	10
		14	3.453849166259532	51910184.0	10
		15	3.39052112460264	70718711.7	10
		16	3.437664421276753	56255891.6	10
		17	3.4411735563153485	48590071.2	10
		18	3.2499731876583446	52605266.1	10
		19	3.0183226248165527	58981221.2	10
		20	3.4519343834395806	50185478.2	10
		21	3.374615346917392	49170663.4	10
		22	2.9972830231642726	46064475.4	10
		23	3.260003565844337	54984245.0	10
		24	3.4341198213566875	38863374.8	10
		25	3.154738888147078	65701508.6	10
		26	3.337849006971065	54240374.4	10
		27	3.1460206195884073	42052266.1	10
		28	2.7332355298973665	50333363.2	10
		29	2.92387933178498	45528348.4	10
		30	3.352845085149948	40275651.4	10
		31	2.2809343219060962	49644294.3	10
		32	2.874304330784585	55453435.5	10
		33	4.061287614494184	41693232.8	10
		34	3.397281873940268	43339039.6	10
		35	2.855263218610669	65591771.6	10
		36	3.0939609303347244	53886745.8	10
		37	2.5286652433491703	50766957.1	10
		38	2.0511257229453195	51552810.6	10
		39	2.6203382488029954	50964251.8	10
		40	2.3427987342644414	52914228.9	10
		41	2.300463206138665	46717226.8	10
		42	2.724078592761932	66898017.8	10
		43	3.2972507337517554	68227503.8	10
		44	2.769507469454661	54123598.8	10
		45	2.940637256716668	50868554.9	10
		46	2.3067232627702317	59059878.3	10
		47	2.8789839392541627	62673835.2	10
		48	3.0528687120445954	54215406.3	10
		49	3.2506111824868165	58833123.2	10
		50	3.078609720842198	51476859.2	10
		51	2.8577741146740614	62647525.4	10
		52	3.119989842671794	40889273.0	10
		53	2.3798985733142133	60202134.7	10
		54	2.5420002363925693	41783723.7	10
		55	2.671646353089193	55768977.4	10
		56	2.2858602098880367	53725590.1	10
		57	2.580167244521556	58358753.9	10
		58	2.779276934089031	52622573.5	10
		59	2.7320663892297086	57187840.8	10
		60	2.5705735597133135	51940990.3	10
		61	2.1687436486974607	51811498.0	10
		62	2.603938535295872	56780239.0	10
		63	2.7533280683520225	50914088.1	10
		64	2.903080561392477	68996611.3	10
		65	2.92989249294257	54514917.5	10
		66	3.1493640046964075	37614318.6	10
		67	2.6098477127978223	47612995.4	10
		68	3.0471842616131064	74478056.3	10
		69	4.018437942181639	44951802.8	10
		70	3.6241900641290323	49185414.8	10
		71	3.2664714889565287	46750466.6	10
		72	2.8270249383807142	60934753.2	10
		73	4.577357207633332	35549298.7	10
		74	3.592260400161039	64331270.8	10
		75	4.738967163432912	48752305.2	10
		76	4.031717973155727	40352863.6	10
		77	2.5747582420308377	43590392.4	10
		78	1.297525482886583	50392993.8	10
		79	1.6114247894369058	53843911.8	10
		80	1.9364252368927417	51495636.0	10
		81	2.2027028194393967	48633121.8	10
		82	1.7144652429780507	51328167.4	10
		83	2.0022459507009396	54430255.2	10
		84	2.3315104234648656	65070998.5	10
		85	2.902913102734364	55731503.6	10
		86	2.7486138852399042	53844245.8	10
		87	2.4442557710482413	57018072.1	10
		88	2.349480130856649	59496222.3	10
		89	2.798717837356265	33910499.5	10
		90	1.3432232734847696	59486898.9	10
		91	1.9223297224269653	45847025.3	10
		92	1.3583670162505603	53386264.7	10
		93	1.9335484475864562	58990886.0	10
		94	2.0130290071048997	49407183.6	10
		95	1.8674340976010595	46844159.9	10
		96	0.07710109556140413	54063825.6	10
		97	0.07650676183922067	49681732.3	10
		98	-0.4042490694988928	50442578.3	10
		99	-0.25959212460268566	50398652.7	10
		100	-0.5411807275971869	48015766.9	10
		101	-0.1308214805268998	54883201.1	10
		102	-0.9231464161456794	61948872.7	10
		103	-0.7900650226610199	45681955.7	10
		104	-1.1455175236284818	52559924.6	10
		105	-1.2755852819894224	51544307.5	10
		106	-1.6138612489720887	49449326.6	10
		107	-1.8985682108272013	52364572.9	10
		108	-1.9478467005921338	52157382.1	10
		109	-1.931130179226741	44162118.2	10
		110	-2.4465248512057816	52697284.4	10
		111	-2.61107352604855	47688583.8	10
		112	-2.2402091152390953	49563644.2	10
		113	-2.421941627273683	44136084.5	10
		114	-2.7110245623847713	51415566.4	10
		115	-3.5683469553167955	44571873.7	10
		116	-3.4393150830579735	47103597.8	10
		117	-3.676491304326631	60135037.8	10
		118	-4.895162913896604	44041914.2	10
		119	-4.92927091268348	49765864.7	10
		120	-5.045417944759139	57361794.7	10
		121	-5.475312287077356	56684461.1	10
		122	-5.639277977404744	55151045.7	10
		123	-5.92025247464669	51383082.8	10
		124	-5.647694315558269	50458575.2	10
		125	-5.402380954960598	56372296.0	10
		126	-4.972155398016788	55608698.3	10
		127	-5.057398074865314	51720353.3	10
		128	-5.577353226261977	45866353.0	10
		129	-5.485056781435912	52954652.4	10
		130	-5.538021065561099	48300796.8	10
		131	-5.762975092046129	54152381.9	10
		132	-6.271501451464041	48102493.3	10
		133	-6.84149580505774	47470735.0	10
		134	-7.034387334143131	44497821.9	10
		135	-6.89663366941596	53927151.5	10
		136	-7.251209405370188	48118850.6	10
		137	-6.74398508044993	49183791.0	10
		138	-6.690256134311068	56393565.7	10
		139	-6.404119712269571	51603930.0	10
		140	-5.944298342612635	57475938.4	10
		141	-5.896651441813729	59753536.1	10
		142	-6.2588033122696185	45827027.1	10
		143	-6.761686539210582	59829647.7	10
		144	-6.4645880973175025	58619669.6	10
		145	-6.417898976525878	49677100.3	10
		146	-6.582187111135428	52778640.1	10
		147	-6.515063044000414	56148732.7	10
		148	-6.860343380139367	48039051.4	10
		149	-6.720771816700051	47880094.6	10
		150	-6.370571121659599	57142069.2	10
		151	-6.279683928606754	52128777.4	10
		152	-6.258429218951296	54722531.7	10
		153	-6.425661552519152	48858487.9	10
		154	-6.2520010771511085	51694663.6	10
		155	-6.240045907493434	51256975.8	10
		156	-6.15692276706878	55694580.7	10
		157	-6.169308788577959	52748854.0	10
		158	-6.561903607710195	52709378.6	10
		159	-6.234826334037109	48539468.0	10
		160	-5.8114022832039325	50651434.7	10
		161	-5.599736487965968	46845946.6	10
		162	-5.832674052128676	66071338.7	10
		163	-5.030871474093634	52837518.5	10
		164	-4.3620634972976395	51319567.9	10
		165	-5.041497820581034	54119148.4	10
		166	-5.266949383394791	49088918.5	10
		167	-5.078900033529258	49455677.6	10
		168	-5.88420541483095	50249131.9	10
		169	-6.707493673354695	56453879.7	10
		170	-7.30896327438886	52254941.9	10
		171	-7.026755590708001	53566513.4	10
		172	-7.789142453031528	48493332.2	10
		173	-7.290828482713366	48768085.6	10
		174	-7.739020749100561	45592369.7	10
		175	-6.850283235776992	52411829.4	10
		176	-6.897508232460356	52753451.0	10
		177	-7.316172572283987	55468051.8	10
		178	-7.834564799314206	46024220.8	10
		179	-8.029261370569639	41562015.2	10
		180	-8.020951966093454	49749514.1	10
		181	-7.628577854961686	49771286.1	10
		182	-7.980530241404473	57011802.1	10
		183	-8.423481599306928	57871194.5	10
		184	-8.41473737914351	53321962.5	10
		185	-8.903557392120879	55387733.6	10
		186	-8.84799561359393	43382592.9	10
		187	-9.515954813597808	47401960.0	10
		188	-8.437804287685484	55061812.7	10
		189	-8.981488168657798	59102965.5	10
		190	-9.863169553445577	53288726.3	10
		191	-10.15736255678738	45246173.5	10
		192	-10.2377896134289	52471518.1	10
		193	-9.196553093232621	53374590.4	10
		194	-9.064519014815772	49725835.0	10
		195	-9.163871429714035	49116751.3	10
		196	-8.735604020964782	48441705.1	10
		197	-8.69955376272528	51696403.2	10
		198	-9.512655163675017	56483063.6	10
		199	-10.164096360805667	46365967.0	10
		200	-10.41480405155274	52752429.0	10
		201	-10.555287616067762	50399611.0	10
		202	-10.0477054186522	44674966.9	10
		203	-9.094333960636222	52766373.4	10
		204	-9.126283234664886	57037376.5	10
		205	-9.474336884795598	53531673.9	10
		206	-9.535451122375942	50106050.7	10
		207	-11.119941111423227	59422271.3	10
		208	-9.574697662225528	44841916.0	10
		209	-8.319344097072335	62270857.8	10
		210	-7.297711470251367	49788887.0	10
		211	-7.938776708476989	47588685.5	10
		212	-7.8476839982230455	48172714.1	10
		213	-7.88399627856541	60820261.8	10
		214	-7.811680966591498	54342454.2	10
		215	-8.37694282229537	52922911.3	10
		216	-9.208089140873174	45055855.0	10
		217	-9.000882881294478	55326827.1	10
		218	-9.082792945889251	50116910.1	10
		219	-9.477829427777964	54464974.0	10
		220	-9.789296196431525	51950994.5	10
		221	-9.62270066710495	53893077.3	10
		222	-9.89815391308702	47817650.1	10
		223	-9.795506017874146	59331792.1	10
		224	-9.890061205005617	53635927.9	10
		225	-9.563568650182983	42161503.9	10
		226	-8.99514690794538	48538898.4	10
		227	-8.856960642428927	52846105.6	10
		228	-9.034978232747587	65910254.2	10
		229	-9.444925611217123	49299653.7	10
		230	-10.342610547124586	56249927.0	10
		231	-10.93066988300428	47267687.6	10
		232	-10.98124983341494	57092509.6	10
		233	-10.886882404885977	47204447.1	10
		234	-11.564324329972113	57680046.8	10
		235	-11.569474898095304	48305981.4	10
		236	-11.77081491684426	60166577.7	10
		237	-12.100046935643643	50821148.0	10
		238	-12.221468404889173	51508956.1	10
		239	-12.080184378787283	53499428.2	10
		240	-12.762366705697934	52193873.8	10
		241	-12.879875339303675	63254138.8	10
		242	-13.575926691439076	44256137.8	10
		243	-13.845716981204594	58259500.6	10
		244	-13.823598073625146	50809656.7	10
		245	-14.071157579830956	49848268.4	10
		246	-13.875835648574846	49492227.9	10
		247	-13.694035034174425	45726735.1	10
		248	-13.847934089910723	48712716.3	10
		249	-13.80760897892155	54245982.3	10
		250	-13.775672877661659	54943558.8	10
		251	-13.128659557325992	57455886.6	10
		252	-12.906981370835013	46980241.9	10
		253	-12.947830189722122	57442512.1	10
		254	-12.918357352475457	55951488.3	10
		255	-13.215791149291544	46078015.0	10
		256	-13.910066874127072	49629834.9	10
		257	-14.75097139919312	53507078.7	10
		258	-14.783910618747907	45104237.5	10
		259	-15.207823724578088	50148900.2	10
		260	-14.140289139033598	59211246.7	10
		261	-14.33660914920733	47999772.5	10
		262	-14.727324737368406	44839844.0	10
		263	-14.801709833890559	58690652.5	10
		264	-14.633555764572137	53143680.9	10
		265	-15.00361839700243	41905340.5	10
		266	-15.070560013904549	53721329.1	10
		267	-14.479309899706948	54231607.7	10
		268	-14.761455130501307	56667491.6	10
		269	-15.521638892380519	60354187.1	10
		270	-15.65093712300992	46375017.5	10
		271	-15.894408758089352	53197746.6	10
		272	-16.22011674356742	52559341.5	10
		273	-16.243178374788677	60290072.2	10
		274	-16.128066858847482	49463926.1	10
		275	-16.054433640550023	56625484.4	10
		276	-16.11765524480697	58000017.2	10
		277	-15.564304335099195	44848156.9	10
		278	-15.621051961535233	57178903.0	10
		279	-15.29448484599385	54520467.9	10
		280	-15.436892066677293	51093924.6	10
		281	-15.247703141245186	48352964.5	10
		282	-15.477225621076926	57149448.9	10
		283	-15.784236417350968	49524923.8	10
		284	-14.926364996857288	56498451.0	10
		285	-14.28227368513711	53599371.3	10
		286	-15.002461958434589	55881010.9	10
		287	-14.815405952706357	50440543.5	10
		288	-14.01464907786146	56175759.6	10
		289	-14.227032551653028	46721354.7	10
		290	-14.319184224775366	57477321.6	10
		291	-13.78653550053597	46261778.4	10
		292	-14.866957876197834	51918377.8	10
		293	-13.957014435077223	43652891.6	10
		294	-14.836057684246327	49064202.3	10
		295	-14.755198035671834	55911383.2	10
		296	-13.812284273921899	55059330.3	10
		297	-13.538592995689353	53594882.9	10
		298	-13.743019931319912	56485058.7	10
		299	-14.697989143624937	67814705.7	10
		300	-14.298075776948233	52753082.8	10
		301	-14.323453111606042	51286182.9	10
		302	-15.131320187635477	55148046.1	10
		303	-15.365715949781833	58403931.4	10
		304	-16.260821192146928	54612776.7	10
		305	-16.178561373927664	46171272.2	10
		306	-16.33574230377163	60198796.9	10
		307	-15.78565106499081	47798839.1	10
		308	-15.534039524242289	55312374.7	10
		309	-15.197238901252286	54284706.1	10
		310	-14.810387473069131	54547082.4	10
		311	-14.518694811965073	47208119.0	10
		312	-14.031767457766795	44595739.9	10
		313	-13.656104439056445	54456432.5	10
		314	-13.561478645715823	58942694.5	10
		315	-13.635987006296043	52888939.9	10
		316	-13.532399931357393	51081624.4	10
		317	-13.484375781615558	54698693.8	10
		318	-13.577923524834157	56880609.3	10
		319	-13.11522954431847	49072339.8	10
		320	-12.963217135711158	51364746.1	10
		321	-13.168571340638843	49663360.0	10
		322	-13.215979277909067	56182424.4	10
		323	-14.094508073381999	49360311.0	10
		324	-14.533818518629792	48230297.5	10
		325	-15.504404534138555	55063917.6	10
		326	-15.25957669074586	54086007.9	10
		327	-15.197751016309388	54577971.6	10
		328	-15.460537253094406	60686432.6	10
		329	-15.173098710916383	55319154.5	10
		330	-14.731760644741437	53924630.0	10
		331	-14.372884449949627	50717362.3	10
		332	-13.928679763217934	47053160.5	10
		333	-13.76135652179191	60187964.8	10
		334	-13.90027909821706	61675366.5	10
		335	-14.404748811477523	56328275.2	10
		336	-14.161874651074957	54029889.0	10
		337	-14.235960862392384	60666841.6	10
		338	-14.143447005974775	45362622.0	10
		339	-14.339681999494616	56219632.6	10
		340	-14.280253653973427	53240811.8	10
		341	-14.223265095935309	49641596.6	10
		342	-14.952337908693579	53896468.1	10
		343	-14.872651519254603	55802708.2	10
		344	-15.470846338249467	54125052.4	10
		345	-15.406231500394943	55661990.3	10
		346	-15.212644639034854	58597055.7	10
		347	-15.469562030215183	53795606.6	10
		348	-15.368924868725781	55135944.0	10
		349	-15.594310791422785	50388239.5	10
		350	-15.376064809345607	63459918.3	10
		351	-15.527644298974973	59355406.9	10
		352	-15.927049208978042	55328707.7	10
		353	-16.65053256912764	57652573.6	10
		354	-16.727887877540674	55574190.5	10
		355	-17.110840162364106	49112047.3	10
		356	-17.285982546502726	61214794.7	10
		357	-17.499334745463873	52862895.8	10
		358	-17.147630232681166	52983131.2	10
		359	-17.052752332778034	52403441.7	10
		360	-17.72843948871284	47409747.2	10
		361	-17.64611265017922	53845189.8	10
		362	-17.53992684370527	59783056.5	10
		363	-16.83451220086936	54962930.6	10
		364	-17.272266003775254	57838325.3	10
		365	-18.388880743446766	52845593.6	10
		366	-18.876967363445704	55437842.0	10
		367	-18.189631577788525	55241757.8	10
		368	-17.94649059996901	46698973.0	10
		369	-19.192646758623916	56618303.1	10
		370	-19.160656723294178	46777452.2	10
		371	-19.455821736924577	51322068.6	10
		372	-19.605946967794218	38841869.7	10
		373	-19.783074328470434	46402232.2	10
		374	-20.176308881959848	51307972.4	10
		375	-20.043217077263375	55830026.5	10
		376	-20.134718800891285	53593983.8	10
		377	-20.317618465929165	49180474.6	10
		378	-20.21066095205312	56061118.0	10
		379	-20.51104418136863	54043519.3	10
		380	-19.92240457127983	56046453.1	10
		381	-20.32760222630753	54450723.1	10
		382	-19.89256605525241	57040679.6	10
		383	-19.743063535742923	58972284.3	10
		384	-20.264605934978807	45396915.2	10
		385	-20.289477794280916	59893600.6	10
		386	-19.981203605087114	53590727.5	10
		387	-19.661038442163907	59880068.5	10
		388	-20.031245813591305	58762639.8	10
		389	-20.677159492506586	55287947.7	10
		390	-20.191665748826043	58981847.4	10
		391	-19.930108859101765	50153161.9	10
		392	-19.70583861809566	50937722.4	10
		393	-19.865011676741638	48184511.6	10
		394	-19.601075832431356	54425166.2	10
		395	-19.645325288859	64130448.4	10
		396	-19.337815526457863	52903333.1	10
		397	-19.485262094615546	61748897.2	10
		398	-19.53436019388085	55270909.6	10
		399	-20.467490616317683	55910585.2	10
		400	-20.393214495837817	55119657.3	10
		401	-20.52631531607394	52871907.9	10
		402	-21.033208850156043	57366134.1	10
		403	-20.76666417160145	51801380.8	10
		404	-21.07654665328382	51586391.2	10
		405	-21.22084547104767	65535944.3	10
		406	-20.945760407637046	46494499.4	10
		407	-20.65918001168408	59539956.7	10
		408	-20.36688462742328	60822952.8	10
		409	-19.981936729218525	51167343.1	10
		410	-20.534194380893307	50446134.1	10
		411	-20.58459689262847	57788470.0	10
		412	-20.411825993891085	58726012.6	10
		413	-20.586132672136948	44959347.9	10
		414	-21.74499740574873	45619276.9	10
		415	-22.516352445094217	56613636.3	10
		416	-22.587623499170444	61147299.6	10
		417	-23.178821727241292	49085362.6	10
		418	-22.266588866468442	56717644.3	10
		419	-22.51310644346584	54959703.6	10
		420	-23.556835640154283	45975074.4	10
		421	-23.494211344297963	51764510.9	10
		422	-23.68857063706936	44963281.3	10
		423	-23.956206316035	50748241.6	10
		424	-23.86179204473239	48252815.3	10
		425	-24.430658928223117	50579170.7	10
		426	-24.40400568084366	67927031.0	10
		427	-24.871746675738944	49970185.9	10
		428	-24.643058230193613	47504468.6	10
		429	-24.48791509776256	60182962.0	10
		430	-24.975866349330243	51270796.7	10
		431	-25.20096313768568	54687418.3	10
		432	-25.579085093539863	55754219.5	10
		433	-25.611629870036374	63221553.3	10
		434	-25.588669477793253	53313089.3	10
		435	-25.90395597867494	59595782.7	10
		436	-26.049363299583213	55544797.9	10
		437	-26.76720459124033	62922948.4	10
		438	-26.87584096734875	62846776.2	10
		439	-26.426671594259574	53339777.2	10
		440	-26.461144755476585	56198808.6	10
		441	-26.034546926013014	57873049.4	10
		442	-25.643585709070425	51186756.3	10
		443	-25.894899009582485	54247343.5	10
		444	-26.202491799662614	51161440.5	10
		445	-26.07278623419261	57936032.9	10
		446	-25.655878046945492	54817368.4	10
		447	-25.003064141941124	58037247.3	10
		448	-24.772950575015777	49119815.0	10
		449	-24.897781582722438	51393223.4	10
		450	-24.73214539331163	57397242.7	10
		451	-24.800611033891887	54056908.6	10
		452	-24.77291236726125	56780994.4	10
		453	-24.36481752336064	56835467.8	10
		454	-24.32930381739398	56636155.8	10
		455	-23.887358234928904	63933206.0	10
		456	-24.60216701833078	47695200.3	10
		457	-24.656643187590994	55066201.5	10
		458	-24.892218313728193	61256667.6	10
		459	-24.61387682500277	57778524.3	10
		460	-24.360194848442326	51331891.7	10
		461	-24.325609094101406	58751531.2	10
		462	-23.87118842328161	44847059.1	10
		463	-24.31426836063084	51732727.5	10
		464	-25.134427015027956	48879643.1	10
		465	-24.860315701122104	56851639.1	10
		466	-25.459964082142633	47933013.7	10
		467	-25.733703083571204	54560407.0	10
		468	-25.59005110287312	57877292.8	10
		469	-25.968644462114963	51157399.2	10
		470	-25.98107482984083	57416831.4	10
		471	-26.345106318303273	49163300.0	10
		472	-27.768595036482747	54680483.3	10
		473	-27.53914969572771	48153530.1	10
		474	-27.95499224208418	54866841.1	10
		475	-28.653137007808475	54426569.2	10
		476	-29.425413466207594	67180612.2	10
		477	-29.05007369558398	50862632.7	10
		478	-29.25839253870587	56237788.5	10
		479	-29.090645666682423	55462346.4	10
		480	-28.77900153720371	56667426.0	10
		481	-28.982813252783593	56941463.6	10
		482	-29.050701484165852	64196749.5	10
		483	-28.78232066157259	51765071.7	10
		484	-28.483178331158417	57338427.5	10
		485	-28.19783020964052	49475715.6	10
		486	-29.187789877737355	44918658.2	10
		487	-29.654283348441076	50714454.1	10
		488	-29.58710558102635	62274206.0	10
		489	-29.4899738364604	54423329.5	10
		490	-30.237050975325566	60812418.1	10
		491	-30.454911783628127	54445201.4	10
		492	-30.61300642455409	62873398.0	10
		493	-30.410330296795696	55397166.8	10
		494	-30.449794862246893	60481100.9	10
		495	-30.579480441076136	49819520.7	10
		496	-30.761173162797995	65649201.0	10
		497	-30.47780476924076	64899067.7	10
		498	-30.476356117045537	56711940.6	10
		499	-29.93598670871134	60247032.7	10
		500	-29.674121908627065		10
