# Supplementary material for: The evolutionary maintenance of Lévy flight foraging
Source: PLoS Comput Biol. 2022 Jan 18;18(1):e1009490. doi: 10.1371/journal.pcbi.1009490 (PMC8797186; doi:10.1371/journal.pcbi.1009490)
Supplement: S1 Data — (ZIP) [file pcbi.1009490.s005.zip › S1_Data/evolutionary_data/POP10_1000K/10_025_50_0_0000125_1_1000000_run18]

last_generation	13	0	5.076375973448872	3987179.9999306817	10	extinction	extinction
size_old_pop	0	1	4.572350529664457	6725033.999892918	2
standing_var	0.25	2	4.243884639962468	1295836.4999029418	2
start_exp	5.0	3	4.430278854889456	13543746.166512674	1
env_dim	0	4	4.162026630889357	13739585.49980925	3
move_cost	0.000125	5	3.96109828439315	10764056.16650799	2
lifespan	1000000	6	4.1250126648621785	9988020.750055464	3
speed	1	7	4.083774849469117	510753.1666159401	4
run	18	8	4.760577892487877	27125297.000226628	3
extinction_state	1	9	5.142014274894909	13714897.49986513	2
competition	0	10	5.053712110604797	5334496.49990267	3
		11	5.086205046436039	16383630.00012089	3
		12	5.332677130855236	523690.49990813027	4
		13	5.143205296513578	0	1
					0
