# Supplementary material for: The evolutionary maintenance of Lévy flight foraging
Source: PLoS Comput Biol. 2022 Jan 18;18(1):e1009490. doi: 10.1371/journal.pcbi.1009490 (PMC8797186; doi:10.1371/journal.pcbi.1009490)
Supplement: S1 Data — (ZIP) [file pcbi.1009490.s005.zip › S1_Data/evolutionary_data/POP10_1000K/10_05_10_1_00_1_1000000_run10]

last_generation	500	0	1.120691463825889	49483960.0	10	3.6532663078175562	12075971.0
size_old_pop	10	1	1.0790885441015345	54659686.7	10	3.326245689514537	28262927.0
standing_var	0.5	2	0.7850363347955446	48537333.5	10	2.6818307111470507	32358068.0
start_exp	1.0	3	1.4101246385478885	49853201.8	10	3.1925888455825233	40445337.0
env_dim	1	4	1.2466662797834096	45445432.3	10	2.881995878710881	48360357.0
move_cost	0.0	5	0.1537821490920064	49119963.6	10	2.984879735740945	51525762.0
lifespan	1000000	6	0.49699500972543725	52589814.5	10	1.9435264406789354	53278423.0
speed	1	7	0.696961198100872	48015003.7	10	3.6963323845042955	63688831.0
run	10	8	1.1323597407111214	53000195.1	10	3.353760725199566	70261424.0
extinction_state	0	9	1.454555561677247	47590131.1	10	2.9741154500539246	111655050.0
competition	0	10	1.7406538002082652	54101928.1	10
		11	1.6490882688942592	45003915.1	10
		12	1.0660808001424253	52194414.1	10
		13	0.6399049193506872	57675497.4	10
		14	0.9984636449183013	45346273.3	10
		15	0.9876948127118345	58166445.5	10
		16	0.2286980837475041	56855429.6	10
		17	-0.9799187928563822	55442936.0	10
		18	-1.638269640342136	54895422.9	10
		19	-1.2664778324823702	54295663.8	10
		20	-1.666148134908107	51621673.5	10
		21	-1.8100762788436449	49625396.9	10
		22	-1.8642910829797252	47162323.6	10
		23	-1.710366654606906	59047512.7	10
		24	-1.6754227741232193	54616465.8	10
		25	-1.6719022463004425	49671619.8	10
		26	-1.0868421090432103	50285973.7	10
		27	-1.12087286223172	50251097.4	10
		28	-1.4294045205548669	47697375.6	10
		29	-1.5290835774896394	53119293.5	10
		30	-1.441296365873594	42892181.2	10
		31	-1.1223050083753	49179575.0	10
		32	-1.1982896549875017	57781274.3	10
		33	-1.37091180829516	50831996.9	10
		34	-1.304057661582972	53723938.9	10
		35	-1.3096339214228923	50387050.6	10
		36	-1.46603009861937	54030093.3	10
		37	-2.1722720890709093	53368521.4	10
		38	-1.6979295608290836	51649683.6	10
		39	-1.8137799835404138	46194082.7	10
		40	-2.0625756138481366	49213885.7	10
		41	-1.6367067214847135	48690332.0	10
		42	-1.1296730586077157	50715822.2	10
		43	-1.2381264445794204	49473333.2	10
		44	-2.2270067616027567	48472226.7	10
		45	-1.3260723106786962	59673802.3	10
		46	-1.1488913318389127	56164556.9	10
		47	-1.8369041322009778	46621323.8	10
		48	-1.8853891848499753	53434168.3	10
		49	-2.253016087280648	47823641.6	10
		50	-2.272889344342923	45299264.4	10
		51	-2.399588660336202	49434846.1	10
		52	-2.280091339549489	58665241.5	10
		53	-2.609796446536733	45583937.9	10
		54	-2.444716801410346	51685030.8	10
		55	-2.182805497531795	53280193.8	10
		56	-2.035973628699699	48718636.7	10
		57	-1.9576366020840072	50109388.0	10
		58	-1.9842187614300268	58604065.8	10
		59	-1.6566773732153557	49890128.1	10
		60	-2.1079248080348	58568455.5	10
		61	-2.5288505849507192	51264420.3	10
		62	-3.1845145867762055	51293688.8	10
		63	-3.5488734068486685	47576931.8	10
		64	-3.7768383186621035	47917229.2	10
		65	-3.2306128366631497	48816160.7	10
		66	-2.6814759933855474	43893435.8	10
		67	-2.736660968895025	58149664.7	10
		68	-2.795287743934062	47218379.4	10
		69	-3.0585604047377957	61133495.6	10
		70	-2.310730193171204	47988085.0	10
		71	-2.5458392689135687	52115247.7	10
		72	-2.080510040581445	62184666.2	10
		73	-2.126976639277811	49650667.0	10
		74	-2.3546148286773034	48110761.2	10
		75	-3.401656148959893	55503351.6	10
		76	-2.834795379862129	57696698.9	10
		77	-2.442080864985826	46025133.4	10
		78	-2.2305359618830423	48955708.4	10
		79	-2.8222841786314934	49281249.6	10
		80	-2.1605073640468975	52073842.2	10
		81	-2.2756040485279856	58808280.1	10
		82	-3.0284414226474974	45329515.2	10
		83	-3.099100513048585	53924057.5	10
		84	-3.708092184831289	55418448.4	10
		85	-3.4273928176045367	58175154.0	10
		86	-3.0868643881723234	51247476.6	10
		87	-2.448284038232745	50498873.1	10
		88	-2.6689711178712754	62154235.2	10
		89	-2.6327349934228765	53563388.3	10
		90	-2.8586772014058894	55786128.6	10
		91	-2.565980660105816	51600075.0	10
		92	-2.6177476512682625	53200084.7	10
		93	-2.7093290030391275	50628175.9	10
		94	-2.915203208284537	60147707.8	10
		95	-3.0820110288405416	44676676.2	10
		96	-2.8946269929800224	61500386.2	10
		97	-2.8960121768005753	50457418.9	10
		98	-3.4049274758865886	48846355.3	10
		99	-2.781523778710652	53907891.1	10
		100	-2.672787814320309	58041739.2	10
		101	-2.9245143582234396	44907371.3	10
		102	-2.2840077657996174	46039740.9	10
		103	-1.9717901196363001	45137128.4	10
		104	-1.255065287835578	56269731.2	10
		105	-1.408439307415027	56012968.8	10
		106	-1.7615166034314982	53708085.1	10
		107	-0.9115992262125726	55194282.0	10
		108	-0.17511247506244748	52935581.9	10
		109	0.9931896704057266	52072844.4	10
		110	0.39987133740587394	50620341.1	10
		111	1.7562981003789784	52123707.4	10
		112	1.5495499101719201	49750980.7	10
		113	1.2889644104581712	54406393.3	10
		114	1.443438226021093	54201615.1	10
		115	2.3551955297978044	51448665.6	10
		116	2.1819600872672815	52088769.3	10
		117	2.212306139200808	50109244.1	10
		118	2.737619866523411	45964166.6	10
		119	2.3907509798008926	55806620.6	10
		120	2.8755737485068016	55552516.0	10
		121	3.5187238010551836	48018541.3	10
		122	3.280293506734401	49385012.9	10
		123	3.4600375122627356	56493711.2	10
		124	3.745731915904183	43340705.2	10
		125	3.659961128309605	44117353.0	10
		126	3.442097333206238	58742065.2	10
		127	3.162907161622139	41108526.7	10
		128	2.5746438140842316	42390082.7	10
		129	2.363367216923838	52978195.7	10
		130	2.5236713870777967	56992230.9	10
		131	2.6226669901943414	57226241.4	10
		132	2.5342238613241514	56730108.9	10
		133	2.4672029362794645	48072147.8	10
		134	2.012331109387633	55630137.5	10
		135	2.068942083118318	54084657.9	10
		136	2.1851163758001273	58254474.9	10
		137	2.435457137747764	56896136.3	10
		138	2.6689562959474924	57000567.8	10
		139	2.6587244273507276	47625753.9	10
		140	2.5385632252921475	47759065.8	10
		141	2.3935561144060786	57125529.4	10
		142	3.0486205242646514	72893854.7	10
		143	3.0720385077790615	55264973.8	10
		144	2.76235303332415	52201072.2	10
		145	2.6757673133814324	57892983.6	10
		146	3.028875335627467	46734722.8	10
		147	3.1867604614445235	58832572.0	10
		148	2.833227568053958	60938903.2	10
		149	3.174480407432214	51129832.9	10
		150	3.562550292697641	54898082.7	10
		151	3.649518345512596	53851193.7	10
		152	3.8379948734325984	56144764.8	10
		153	3.8023467949565415	42178570.0	10
		154	3.1952043549973355	57181215.3	10
		155	3.1961492359576607	57311817.2	10
		156	3.3269086435230113	45553118.8	10
		157	3.054480956605021	48372337.0	10
		158	2.6620319313640928	44837444.8	10
		159	2.3966839706083602	61154492.9	10
		160	2.425669892780454	53812361.9	10
		161	2.379067199463301	50261467.5	10
		162	2.8706669032433587	57516625.3	10
		163	3.038097635531609	54164534.7	10
		164	2.3982761294361636	47532489.9	10
		165	2.0209542005241343	53504805.4	10
		166	1.6771927273797445	55472166.3	10
		167	1.5357602620173054	49000893.3	10
		168	1.3714656896987114	52263196.8	10
		169	1.4047582485703909	56252977.6	10
		170	1.1572727001899927	49941969.7	10
		171	1.1896805300922146	54136491.6	10
		172	1.1815388060707275	55609273.7	10
		173	2.531022802745106	58168014.1	10
		174	2.7044348044884177	53589546.0	10
		175	2.660218678433901	50412749.2	10
		176	2.2625567644008004	67324517.3	10
		177	2.763922792947679	48835962.0	10
		178	2.6612992969232065	44544411.0	10
		179	2.4678584824301755	64492720.8	10
		180	2.7002867272967555	54881838.6	10
		181	2.4918560504205867	57991366.2	10
		182	2.4339455431876216	60679007.6	10
		183	2.132646845634782	48155460.1	10
		184	1.650602372155739	48733586.0	10
		185	1.9132923278823912	54857359.9	10
		186	2.0943975715582552	52140646.6	10
		187	1.8904892432825633	51468112.0	10
		188	2.057115046227323	55734601.7	10
		189	2.163620515239322	53658890.9	10
		190	2.73062550325221	50822253.1	10
		191	2.108949384604528	56656237.8	10
		192	2.6100436019406823	53933922.1	10
		193	2.870046222743433	61827667.7	10
		194	2.77457115031162	58275868.2	10
		195	2.6633155790480023	58503728.4	10
		196	2.2628519528422233	48303730.9	10
		197	2.3325397242790173	64700659.1	10
		198	2.803013156130908	45914654.1	10
		199	2.3688591377414054	53163438.4	10
		200	2.3894922231545994	61114660.2	10
		201	2.5301731982936224	54653581.3	10
		202	2.0889170471239393	59848352.4	10
		203	2.3060681685586144	61754787.8	10
		204	2.7463993130701523	42406941.7	10
		205	2.1732959442158686	52962660.0	10
		206	2.560440296231841	64938669.5	10
		207	2.6446560152202183	56388535.6	10
		208	2.4685640920693253	60487394.2	10
		209	2.652836975527164	59851857.7	10
		210	2.509193828766864	51658133.1	10
		211	2.1908400996697845	53342795.9	10
		212	2.13980008834131	50652709.2	10
		213	2.5413691241174083	56654883.6	10
		214	3.12077929849504	60862782.9	10
		215	3.1943618996854153	66952274.2	10
		216	3.385826640182361	44052391.0	10
		217	3.497706931838381	56588952.5	10
		218	3.8517886519979165	40952873.4	10
		219	3.1730969356590193	44198878.1	10
		220	2.9654997657523516	52902779.9	10
		221	3.341142084779128	57680509.2	10
		222	3.480985789000789	45702436.2	10
		223	3.097307934092311	47669639.8	10
		224	3.013306258008388	45219902.3	10
		225	3.126011554928554	51060017.8	10
		226	3.1082413297289535	50133896.6	10
		227	2.5430981855465085	51722067.8	10
		228	2.52829506733948	53724976.5	10
		229	2.35075923595075	52292382.9	10
		230	2.292324803306747	48739326.4	10
		231	1.9750411412435287	63383148.3	10
		232	2.394099990302827	53226045.4	10
		233	1.8478827406303324	62593707.5	10
		234	2.4697835941400212	54746934.9	10
		235	2.2196285041248034	60951765.0	10
		236	2.2364530963461964	47117759.4	10
		237	2.3030875640007182	46358891.3	10
		238	2.2164377576791012	47369090.9	10
		239	1.9378465625380297	60628064.6	10
		240	2.6701176609151984	62591908.6	10
		241	2.8394510948550993	45017578.9	10
		242	2.40412554480051	68599784.0	10
		243	2.7980407431831154	51749008.4	10
		244	2.350790508692429	61359664.4	10
		245	2.8622012961816274	51959276.3	10
		246	2.505849674723492	54765194.0	10
		247	2.5670804808553167	51853728.3	10
		248	1.903608949173048	53837478.8	10
		249	1.8461461894693176	53074075.2	10
		250	2.0190558321288097	52261528.5	10
		251	2.190262101011239	55928248.2	10
		252	2.547282736499352	51539579.3	10
		253	2.2039184612028526	52811341.2	10
		254	2.2002047204218242	60358421.2	10
		255	2.461814432267538	56329274.7	10
		256	2.411911216195767	51224945.9	10
		257	2.196088566960136	49903518.5	10
		258	1.7963423803766723	47646273.2	10
		259	1.8135767628064383	54088483.5	10
		260	1.5150229336198973	53654143.6	10
		261	1.6025572494221811	57195571.5	10
		262	1.9471606485885076	55300875.4	10
		263	1.6692459762882383	53998481.8	10
		264	1.7603845842179937	53963407.9	10
		265	1.785749967829433	48450517.5	10
		266	2.0182818778251006	50596442.3	10
		267	1.5035809918477894	56939820.3	10
		268	1.9041885318452088	50268353.1	10
		269	1.3524574747789244	57883219.2	10
		270	2.213215600061532	51760868.7	10
		271	2.3876892277861037	59635472.4	10
		272	2.610675103962527	49746550.5	10
		273	2.638625149536219	48056383.5	10
		274	3.0218799593762724	56366888.5	10
		275	2.4144057937576564	55369265.2	10
		276	2.5622988558978603	42321177.4	10
		277	2.2455713704687867	60360513.1	10
		278	1.9795636682487463	55876002.7	10
		279	2.6075144070891074	49401322.1	10
		280	2.3009148022902455	48137315.6	10
		281	2.2733165546984524	55206651.9	10
		282	2.5837689134779396	46723191.2	10
		283	3.0696721815245063	49141943.9	10
		284	3.203629487225433	50848592.7	10
		285	3.2471847979054296	39615034.5	10
		286	2.6686007699354164	50680050.8	10
		287	2.390633248113461	59099202.2	10
		288	2.729787994459987	55493367.2	10
		289	2.7372700430449113	54736493.9	10
		290	2.293312407756809	51532830.6	10
		291	1.9934170498852868	57696351.0	10
		292	2.3849561986293173	63905583.9	10
		293	3.5164933451011193	51680200.7	10
		294	3.7274669462242906	56710912.2	10
		295	3.100012154244867	51044158.7	10
		296	2.8828721322110207	45704539.6	10
		297	2.6048030084170777	56070289.5	10
		298	2.5863217617587226	53778347.1	10
		299	2.35068300990464	51255234.0	10
		300	2.639992572545295	53397799.3	10
		301	2.2639491664607574	45552767.1	10
		302	1.801603884422176	53832372.3	10
		303	2.1750678128039618	51577465.7	10
		304	2.2835283322094417	44820258.3	10
		305	2.186132515412006	56107536.1	10
		306	1.454349796026826	46874281.9	10
		307	1.8480231343531348	55230803.7	10
		308	2.4009072819186263	58380714.9	10
		309	2.5418207820900154	59449185.8	10
		310	2.6152289484745457	44525753.8	10
		311	2.545741102460327	61853112.5	10
		312	2.428820578143834	56767193.0	10
		313	2.7174325167466593	51172760.1	10
		314	2.6805685868112112	54304151.9	10
		315	2.810390784551415	55950258.0	10
		316	2.7753333333745562	51676706.8	10
		317	3.0140029443198415	62395026.5	10
		318	3.4559922250330906	46802373.8	10
		319	3.525310946517726	41515007.3	10
		320	2.6670911826033232	56160778.9	10
		321	3.23067075038493	52520791.2	10
		322	2.8358679147833756	53308980.5	10
		323	2.9970210685902225	55311526.3	10
		324	2.971568150515335	47344941.4	10
		325	2.916226411663236	58388246.2	10
		326	2.6061195362777605	47992025.7	10
		327	2.129454025160354	50460079.3	10
		328	2.329572334657352	61600007.5	10
		329	2.4082833819221943	44452500.9	10
		330	2.3199482893508554	45673687.8	10
		331	1.6020706627006362	50467773.4	10
		332	1.8499412387955263	55555811.0	10
		333	1.6014571209100434	58259811.2	10
		334	1.1424575418053278	49051926.0	10
		335	0.3966766843499618	61545317.1	10
		336	0.8184770438867227	47273235.9	10
		337	1.4382179187420938	54899889.7	10
		338	1.3061550722111464	59802620.3	10
		339	1.686783430624984	60174820.1	10
		340	1.603092564549246	52629388.1	10
		341	1.4851131495504006	64231646.0	10
		342	2.4375460288923607	51607851.1	10
		343	1.4147426937837762	67147730.1	10
		344	1.3884420197565182	51801647.9	10
		345	1.460723030347442	47453700.7	10
		346	1.4043856766339275	43215792.9	10
		347	0.7159558562024495	50860073.9	10
		348	-0.6181752728351323	42995708.5	10
		349	-1.0320453665425102	53056017.8	10
		350	0.8412666349816353	47204296.5	10
		351	0.7404250227395327	51221871.1	10
		352	2.427167855780129	54233535.1	10
		353	2.2125567371229735	54447859.6	10
		354	1.7660037059942142	49570499.6	10
		355	2.413830485197063	61526891.6	10
		356	2.1609582685832684	63264227.3	10
		357	2.1029032839908877	51715835.9	10
		358	1.9464084655762357	56800605.1	10
		359	1.5787545536618626	53231137.7	10
		360	1.9128971863580442	54675905.1	10
		361	1.5737235424654372	65005843.1	10
		362	2.0454354040403095	49134569.6	10
		363	2.5148827394969446	55662932.6	10
		364	2.4248422565119365	57482976.8	10
		365	2.717011089626891	49934560.1	10
		366	3.1063856544673873	48435583.1	10
		367	2.595786069986519	48771745.7	10
		368	2.253496944513695	54435770.5	10
		369	2.562331051189263	47380731.0	10
		370	2.8905314071505073	45149807.9	10
		371	2.484777747204178	52332315.1	10
		372	2.6735543497949594	49550533.9	10
		373	2.6605745223897435	71852326.5	10
		374	2.9545086141239842	59212383.5	10
		375	2.9299636191766902	53823624.4	10
		376	2.4929251379647743	40636313.3	10
		377	1.8036198119636375	59232523.3	10
		378	1.9230696304864423	51077980.0	10
		379	1.9073093653234632	53652106.3	10
		380	1.8300768568437462	52631676.1	10
		381	2.1763167717633105	58953033.4	10
		382	2.5982172809591995	60149517.7	10
		383	2.7620959099201716	50581213.7	10
		384	3.1138161810429663	48908414.2	10
		385	3.382644963804606	40352523.3	10
		386	2.8024794175316314	59213177.4	10
		387	2.561487877413261	51152059.8	10
		388	2.7624582393406234	51696655.2	10
		389	2.026633355239528	52417393.1	10
		390	1.5177314575491199	63103837.5	10
		391	1.3530263446272088	42914341.7	10
		392	0.6021013626517908	50698763.7	10
		393	0.7421695639077995	60709237.0	10
		394	0.9801893020594449	48195311.7	10
		395	1.0087898031711326	45140948.0	10
		396	0.641685043236039	49394097.7	10
		397	0.4640545123082651	53173783.0	10
		398	0.7185566334730259	52225514.3	10
		399	1.1207940487919932	54078483.0	10
		400	1.9440678755596874	59183175.4	10
		401	2.166794374779962	61312386.6	10
		402	2.467725943264644	55825491.1	10
		403	2.740471559885617	54322981.1	10
		404	2.442029061904399	54013924.8	10
		405	2.55649492193364	60712529.3	10
		406	2.6702296369118192	47009523.4	10
		407	2.71499983997331	50633995.0	10
		408	2.539406690057684	55129290.1	10
		409	2.2557712751357615	61753879.5	10
		410	2.602503922974956	56586203.3	10
		411	2.079552467354919	50312783.3	10
		412	2.1864980482474055	49548251.9	10
		413	1.7731907470924404	44010781.3	10
		414	1.898344698954175	49866304.7	10
		415	1.882142506259391	48686899.3	10
		416	2.0086632850477324	49272355.7	10
		417	1.2013199075715235	50244713.2	10
		418	0.6051105513790958	46712919.9	10
		419	0.5385039860016856	46948895.6	10
		420	1.1821795032069644	53477682.7	10
		421	1.6274081936124887	57950649.0	10
		422	1.8815287624588617	52773686.4	10
		423	1.0774876336101216	54179809.2	10
		424	0.8914084041687987	52159651.5	10
		425	0.7094104578915362	53749779.5	10
		426	0.9419369868210079	54228542.9	10
		427	0.49495844345651596	49142607.8	10
		428	0.8232056324221805	52155357.0	10
		429	0.28698373925979154	49445609.9	10
		430	-0.19526216517269224	44844715.8	10
		431	0.2064175870718749	56238465.4	10
		432	0.10753714911754433	47325814.7	10
		433	-0.3130420395754762	56988120.7	10
		434	-0.3739689122716247	49869690.5	10
		435	0.9967277997610158	56316625.9	10
		436	1.5327113550844724	59262256.4	10
		437	1.602830497232447	49602316.2	10
		438	1.8372060827009586	51257445.2	10
		439	0.8174266808219066	50979618.1	10
		440	0.22815039151817365	57364862.7	10
		441	-0.23488045542612718	51058350.6	10
		442	-0.5232154205295811	53069128.9	10
		443	0.07963315844856904	50976598.9	10
		444	1.2347012435392772	54513904.5	10
		445	1.258472240250018	63040803.9	10
		446	1.431027100814555	46610759.9	10
		447	0.9198495456097614	53039486.8	10
		448	1.2660630828234247	58758964.4	10
		449	1.070983318753729	57468568.2	10
		450	1.6174431482783789	51706323.2	10
		451	1.4802233941690977	67551481.1	10
		452	1.6771637203626084	55174896.2	10
		453	0.12450248764133125	41432801.9	10
		454	0.7955237069628094	49190954.0	10
		455	2.4079084096134564	50354882.0	10
		456	1.8057227530399218	55303866.4	10
		457	1.8876863368951593	55221339.0	10
		458	1.8398939527416904	44550859.5	10
		459	1.5808460586749584	51642769.7	10
		460	1.3912857649612458	54065499.7	10
		461	1.921900231385964	54100055.2	10
		462	2.2612187689757945	54514342.5	10
		463	2.152871176363936	65532624.3	10
		464	2.396679845216184	52669355.1	10
		465	2.388506679570373	62829945.3	10
		466	2.4452030780340346	55485812.8	10
		467	3.193232383133285	51432699.3	10
		468	3.4242807347925486	46749315.8	10
		469	3.013202388635068	51929775.9	10
		470	3.0778510007184594	52738791.6	10
		471	2.7425977907541568	50610301.3	10
		472	2.57126980927143	49595642.7	10
		473	2.7334288788153485	52120235.6	10
		474	2.9636751951191895	53796946.6	10
		475	2.9505892971783423	45018852.9	10
		476	2.3313162817533786	46286574.3	10
		477	2.0992022073360994	51828193.7	10
		478	1.6867076458100747	56327251.9	10
		479	1.2303035907565174	62344476.5	10
		480	2.2286343081555557	47677117.4	10
		481	2.122777003961909	47621150.6	10
		482	2.095255134988894	60175016.7	10
		483	2.2241362082466503	56977170.8	10
		484	2.6583273367263915	53887818.4	10
		485	2.457652099024473	57040495.7	10
		486	2.2375664263087076	45689796.2	10
		487	1.895101853583564	61082749.8	10
		488	1.6360131657159478	51315420.3	10
		489	1.5317503617995496	51236182.5	10
		490	1.6920305733559888	57670065.9	10
		491	2.321018925396084	55230877.3	10
		492	2.0308889669927814	52746802.1	10
		493	2.1079995627096126	53881658.7	10
		494	2.2713714239160923	46834960.7	10
		495	2.2193165138988578	58850123.1	10
		496	2.385607796349042	62492667.2	10
		497	2.3913605770929367	53537243.3	10
		498	2.8801716115288745	52080042.0	10
		499	3.0688542168950215	51191215.0	10
		500	3.4700617921603096		10
