# Supplementary material for: The evolutionary maintenance of Lévy flight foraging
Source: PLoS Comput Biol. 2022 Jan 18;18(1):e1009490. doi: 10.1371/journal.pcbi.1009490 (PMC8797186; doi:10.1371/journal.pcbi.1009490)
Supplement: S1 Data — (ZIP) [file pcbi.1009490.s005.zip › S1_Data/evolutionary_data/POP10_1000K/10_025_50_0_0000125_1_1000000_run2]

last_generation	5	0	5.040418370251338	6623158.499780194	10	extinction	extinction
size_old_pop	0	1	5.356324324829398	9094316.499853462	1
standing_var	0.25	2	5.452739006683909	13188512.499822138	1
start_exp	5.0	3	5.476616637855488	6738474.999842849	1
env_dim	0	4	5.330039477239843	4777022.499868292	2
move_cost	0.000125	5	5.380374238860799	0	3
lifespan	1000000				0
speed	1
run	2
extinction_state	1
competition	0
