# Supplementary material for: The evolutionary maintenance of Lévy flight foraging
Source: PLoS Comput Biol. 2022 Jan 18;18(1):e1009490. doi: 10.1371/journal.pcbi.1009490 (PMC8797186; doi:10.1371/journal.pcbi.1009490)
Supplement: S1 Data — (ZIP) [file pcbi.1009490.s005.zip › S1_Data/evolutionary_data/POP10_1000K/10_025_50_1_00_1_1000000_run13]

last_generation	500	0	4.959910596876439	39889953.9	10	5.459885261471938	13419217.0
size_old_pop	10	1	4.834208990473912	57679944.0	10	4.931652107706906	14976447.0
standing_var	0.25	2	4.925290614889021	48904016.4	10	5.601471666077265	24080869.0
start_exp	5.0	3	4.974359407319762	51084169.2	10	3.9369852898461906	30816526.0
env_dim	1	4	4.8898112013895965	50247206.1	10	5.412951035539721	53694419.0
move_cost	0.0	5	4.871917035760198	42844884.5	10	5.169369844446623	54352467.0
lifespan	1000000	6	4.891438822960089	52395613.4	10	4.372054116160333	60392130.0
speed	1	7	5.106253680222539	43510216.6	10	4.006082731704099	69032891.0
run	13	8	4.8150730774629125	57504797.8	10	4.392494816718202	69905765.0
extinction_state	0	9	4.688217968054963	47479767.2	10	3.261414501542425	76545184.0
competition	0	10	3.822559116964713	47763280.3	10
		11	3.710703573506568	43293479.5	10
		12	3.2939267356648756	62652555.6	10
		13	3.2231565946334704	50347945.8	10
		14	3.116202996508585	58936269.1	10
		15	3.0969384699357327	52995550.5	10
		16	3.1659177334979494	51240623.8	10
		17	3.3376694078844125	51641264.4	10
		18	3.173774197986576	46965811.8	10
		19	2.8238087124072164	52233643.8	10
		20	2.7936407752440604	45871305.5	10
		21	2.7525069791593944	49439141.1	10
		22	2.6840953229969555	43555282.7	10
		23	2.3099403593420043	50235817.4	10
		24	2.471924323592691	61661858.5	10
		25	2.5494965589270433	54825064.1	10
		26	2.4041870009853965	67741444.4	10
		27	2.7954233312526497	58558497.5	10
		28	2.393978205350586	48529856.9	10
		29	2.0651335219843516	58807052.7	10
		30	2.060874490951606	55723353.7	10
		31	2.245242154316228	56557150.0	10
		32	2.0591077159893514	53169385.2	10
		33	2.173316876700666	61670349.0	10
		34	2.364744900470701	48821419.0	10
		35	2.4561319839825777	57424178.0	10
		36	2.2662090292640213	50538574.3	10
		37	2.183127581074017	54292464.5	10
		38	1.9508869786634293	52169161.2	10
		39	2.0013222428983726	52368491.6	10
		40	1.737589290025475	53026065.1	10
		41	1.6643483306871107	56039288.7	10
		42	2.038956562739343	57157894.9	10
		43	2.0629980288250245	63009492.3	10
		44	2.3696947065631666	46588186.5	10
		45	2.36416087981442	57468416.1	10
		46	2.4382336624521432	52155469.3	10
		47	2.4699878454119992	50274327.4	10
		48	2.1357972850146294	56607983.4	10
		49	2.0962132724931863	58169779.6	10
		50	2.241888822257102	50266209.4	10
		51	2.1237350463589317	54354470.3	10
		52	2.109372832949373	54030392.0	10
		53	2.0219764019898014	53989683.8	10
		54	2.0411792629745404	51651053.7	10
		55	2.204949983669846	55005592.1	10
		56	2.016040565442085	50432521.9	10
		57	1.6996211325374184	55807041.9	10
		58	1.3991957583895065	50404050.7	10
		59	1.5150299956406565	48180175.5	10
		60	1.6522038803837187	49591317.2	10
		61	1.784542408154246	56827801.2	10
		62	1.900322987891482	55610791.8	10
		63	2.122863478376834	55020582.6	10
		64	2.2871496386382284	60362998.0	10
		65	2.4778815435882047	52543328.8	10
		66	2.461612688145747	54261327.6	10
		67	2.4426366965907578	47926125.1	10
		68	2.4197074345423126	57998153.3	10
		69	2.6613570428911744	48257151.5	10
		70	2.7674864216873574	47795511.0	10
		71	2.4014623208020796	58330484.1	10
		72	2.600399895893155	53377006.6	10
		73	2.656626736420804	57899452.8	10
		74	2.785947396893992	56946892.4	10
		75	3.0340992986957716	59158015.1	10
		76	3.044825634529856	43642317.1	10
		77	2.55479934055512	60636534.8	10
		78	2.9802609888123825	52439140.5	10
		79	3.181300072871298	48674546.3	10
		80	2.853740459296322	57975016.1	10
		81	2.9494430639963696	66866503.9	10
		82	3.1199582182300807	50407238.8	10
		83	3.0845866511696842	60832736.9	10
		84	3.17326999961967	52437055.5	10
		85	2.9855643103819434	54296458.4	10
		86	2.902689337652874	45897849.2	10
		87	3.0321992655665326	41905381.7	10
		88	2.8206345595794295	48511998.6	10
		89	2.5811025669607135	44306232.1	10
		90	2.328512801839717	57336770.4	10
		91	2.0801715534628356	52439253.7	10
		92	2.1383567890010577	55059826.0	10
		93	2.4712212332703016	48642688.0	10
		94	2.4141656513322736	58486858.3	10
		95	2.5508756162712416	53626557.5	10
		96	2.5258254146847507	58443822.0	10
		97	2.548858221329803	51932216.7	10
		98	2.5639298944008138	52943223.5	10
		99	2.698417586467007	61558112.6	10
		100	3.39500438683816	46529401.2	10
		101	3.4508113405701137	44728878.5	10
		102	3.5777335378453197	57613246.7	10
		103	3.4857612975684695	61292680.4	10
		104	3.5215758041162273	57086965.6	10
		105	3.817130798574535	67143496.6	10
		106	4.084288818830226	47926493.6	10
		107	4.282036019943153	51669211.8	10
		108	4.441317903081512	42571068.5	10
		109	5.017718141764301	53094591.3	10
		110	4.897335590031264	48183562.7	10
		111	5.139946450244572	61492320.7	10
		112	5.185441627787514	62303494.5	10
		113	5.257280054897601	41903849.2	10
		114	5.283174697625256	64105809.9	10
		115	5.772222206823744	46260846.7	10
		116	5.97790582002686	68702438.2	10
		117	6.088799823149299	61127583.1	10
		118	6.576070319272115	55478972.5	10
		119	6.586130407242838	41419737.11111111	10
		120	6.438168743457585	58480071.2	9
		121	6.518668772394901	45603360.1	10
		122	6.986738648002039	53315111.5	10
		123	7.040110611419957	28105145.9	10
		124	7.338954534341333	67275961.4	10
		125	7.024537710894717	50975138.7	10
		126	7.043184874358625	43648696.7	10
		127	6.670891420692023	66549789.6	10
		128	6.938039718414816	68819366.9	10
		129	6.7584674896545405	39299960.2	10
		130	6.7218257932222825	57477738.4	10
		131	6.395943215511383	49769538.2	10
		132	6.834836394954418	42525630.3	10
		133	6.597111404121239	45794843.9	10
		134	6.474831235245093	51471148.3	10
		135	6.789800499824574	40630922.1	10
		136	6.8020146903558	30450666.6	10
		137	6.655092502950143	27311590.7	10
		138	7.0735530547023036	50215106.7	10
		139	7.313396885836457	37573349.2	10
		140	7.327490867185416	42322881.0	10
		141	8.255850777120871	42765515.1	10
		142	7.9025576098586185	53145114.4	10
		143	8.150913542829047	60368830.9	10
		144	8.159437125977135	25938528.4	10
		145	8.17732305379707	43644211.2	10
		146	8.054380535358417	44609127.2	10
		147	8.62171961595389	70970339.8	10
		148	8.175334014324767	59615166.7	10
		149	8.066405372167845	38039745.1	10
		150	7.6227276241303485	30574876.8	10
		151	7.528218254136922	75630123.9	10
		152	6.577041046449969	46917205.7	10
		153	6.398354158875336	49827813.6	10
		154	6.465521192500342	44518486.3	10
		155	6.518068573393971	42366719.2	10
		156	6.922359419298594	44721065.9	10
		157	6.812532369292271	55938801.7	10
		158	6.440475051553143	43027158.1	10
		159	6.640991535864489	60276727.6	10
		160	6.713747791668844	41115487.9	10
		161	6.2835739549677765	48733911.0	10
		162	6.341690210767452	55046057.5	10
		163	6.367729584862966	56452470.6	10
		164	6.347495219639633	52013160.5	10
		165	6.211264262997468	50599562.7	10
		166	5.929081187386346	57161938.8	10
		167	6.142173685215514	54425828.8	10
		168	5.982558091105488	36722185.7	10
		169	6.2734819247451465	54468266.7	10
		170	6.403023238879513	74201916.5	10
		171	6.234480394978926	36217536.8	10
		172	6.227526921713339	46905541.7	10
		173	6.272751904880611	57117943.5	10
		174	6.486925834137454	42722220.4	10
		175	6.448797415690957	42881246.1	10
		176	6.5089374063538	37812781.9	10
		177	6.4084480522845	35045998.2	10
		178	6.712822427779768	49808604.7	10
		179	6.6484760796116635	63682168.9	10
		180	6.766993391671777	46944044.0	10
		181	6.689498627458045	57723283.8	10
		182	6.627741784921004	54959840.2	10
		183	6.315286902841248	32382978.0	10
		184	6.302832629308043	48262113.4	10
		185	6.281560685612113	54837964.6	10
		186	6.629080335860675	52083446.1	10
		187	6.652099890974289	53162799.6	10
		188	6.248297218861813	48472877.7	10
		189	6.257012445572507	54365126.2	10
		190	7.041867708546199	52315416.8	10
		191	6.749102918259849	44822732.7	10
		192	6.390681521901929	40278471.7	10
		193	5.247133421537705	56139481.3	10
		194	4.860040627517251	60360306.2	10
		195	4.965452901283973	40576507.8	10
		196	4.95504851129118	63530031.6	10
		197	4.943926559621682	67725881.6	10
		198	4.794467717811537	53009169.5	10
		199	4.589920619618958	41838552.8	10
		200	4.525161479928075	47251636.5	10
		201	4.61191787308272	46341359.6	10
		202	4.6653289035467	42634919.6	10
		203	4.7514289354823775	50465271.4	10
		204	4.56728640818017	57633288.5	10
		205	4.506957443247457	54628261.5	10
		206	4.528246380690337	48623567.6	10
		207	4.51977370822341	50518239.5	10
		208	4.437657798293387	55897820.8	10
		209	4.527647468032291	46742543.7	10
		210	4.507568503220628	50846536.2	10
		211	4.3302001561358665	45891596.1	10
		212	4.494209516458854	47765420.6	10
		213	4.309646653644582	59052302.7	10
		214	4.019364275157636	50669151.5	10
		215	4.331342749197686	45652662.7	10
		216	4.162273092035701	54488412.7	10
		217	3.806042957144636	49547642.44444445	10
		218	3.2409861767057264	50366380.7	9
		219	2.7324692242797584	53401722.9	10
		220	2.6373862839385023	52264242.1	10
		221	2.486004137666404	63416604.5	10
		222	2.5118943278778865	50379934.1	10
		223	2.714957336389856	49284026.8	10
		224	2.75721380856038	59729993.3	10
		225	2.9149310827359516	56375848.8	10
		226	2.9240975725624776	60160376.0	10
		227	2.9628703134455177	48052983.3	10
		228	3.109968400232103	52185555.2	10
		229	3.1809406698054166	48743541.3	10
		230	3.041076223692758	48333995.6	10
		231	2.950733004157425	57264603.3	10
		232	2.7729025664804294	44310987.2	10
		233	2.956449854720427	55453375.6	10
		234	3.1013055246876884	49036329.1	10
		235	3.060659005684188	62806571.5	10
		236	2.877969886989034	60771240.7	10
		237	3.0005865792364195	38597924.1	10
		238	2.789058411426076	62833614.0	10
		239	2.790543578292172	47591283.1	10
		240	2.517913056973941	50962463.2	10
		241	2.526092455632958	55965354.7	10
		242	2.535103027634031	55435905.4	10
		243	2.386804741682572	54582798.6	10
		244	2.1732582254297315	56171059.4	10
		245	2.1815764553908488	52715911.4	10
		246	2.2174648542620687	46253353.6	10
		247	2.3789428153304772	56270631.9	10
		248	2.3774758008754215	57222430.6	10
		249	2.6018130576828646	43625336.9	10
		250	2.4020657118775515	44633095.3	10
		251	2.1401694351963823	55724992.6	10
		252	2.0686618882615084	55553515.8	10
		253	2.025812154125804	47966090.1	10
		254	1.8834231355292537	55060452.9	10
		255	1.8292899744835078	53687527.1	10
		256	1.879674302865737	55157104.2	10
		257	1.9540341252069624	50821574.2	10
		258	2.1015066184641644	52590531.5	10
		259	2.1240334305987423	58007898.9	10
		260	2.1643015386348785	51189589.1	10
		261	2.5042209414717282	51746164.9	10
		262	2.2937075373912155	53388979.7	10
		263	2.480263008329109	51383768.8	10
		264	2.2981579439613475	55770540.5	10
		265	2.3350573360552396	59590659.6	10
		266	2.3464495953814284	56601246.9	10
		267	2.545227716974407	55586884.0	10
		268	2.642251627555497	55621123.8	10
		269	2.7755057619205656	52800952.6	10
		270	2.5073925695584007	52222206.7	10
		271	2.7477167211013156	51083991.2	10
		272	2.733050743175604	65040936.5	10
		273	2.7915752778483585	55311991.6	10
		274	2.749857154273679	44348605.8	10
		275	2.443205772708485	45598025.8	10
		276	1.855622473170218	52619873.7	10
		277	1.765078666727458	46269340.5	10
		278	2.007066237985442	53264349.6	10
		279	2.0430067895431967	53221374.1	10
		280	2.754942369756974	42271206.9	10
		281	2.2817607906813486	55059943.6	10
		282	2.46162646849988	55651547.6	10
		283	2.7181137340644552	44806496.7	10
		284	2.585416535263736	46663832.1	10
		285	2.4388132695879534	51405970.5	10
		286	2.4550405194099754	52570380.0	10
		287	2.516472503053496	53529667.3	10
		288	2.3602066411879603	62128982.5	10
		289	2.3176538242975484	49577818.0	10
		290	2.1192524290045593	54267165.3	10
		291	2.401800813369243	57583631.3	10
		292	2.6235902562801696	49720963.3	10
		293	2.3197174473072906	58265418.8	10
		294	2.49272605126572	56397995.6	10
		295	2.3479240884480057	55101255.7	10
		296	2.569727596093337	66761333.9	10
		297	2.5436672467005588	59102596.0	10
		298	2.768914590815189	41963929.4	10
		299	2.435309582331776	60329159.6	10
		300	2.333924793067573	62352262.7	10
		301	2.3163763887438646	58764094.1	10
		302	2.323548515270827	56360740.6	10
		303	2.3237302725323543	49718549.4	10
		304	2.2536962597070582	55735376.9	10
		305	2.335866328677816	59891993.1	10
		306	2.360082734426176	48071213.3	10
		307	2.553034762353822	57609220.0	10
		308	2.4601048849593963	55084928.2	10
		309	2.326355431981916	67732426.7	10
		310	2.366281357657174	48143184.3	10
		311	2.42274557115852	62165428.0	10
		312	2.252211643856017	53428511.1	10
		313	2.095428092927379	55166102.6	10
		314	2.1355035209877933	44061723.9	10
		315	1.8820227294812875	49223737.9	10
		316	1.7659960415282985	58477217.1	10
		317	2.264656570863649	49389117.1	10
		318	2.3864952506032586	51408313.3	10
		319	2.1567592849478983	55614192.7	10
		320	1.8537059989760656	54890196.4	10
		321	1.7749114795040029	54642036.6	10
		322	1.8326268286556406	54347150.4	10
		323	2.2571488878089987	49816357.1	10
		324	2.223274827467667	49903999.7	10
		325	2.2090466950100898	52870328.1	10
		326	2.317161582376977	58882926.2	10
		327	2.3800349531533342	54339133.6	10
		328	2.2982859385496592	50028132.2	10
		329	2.347275360448279	56159888.1	10
		330	2.4553973899243156	63657974.6	10
		331	2.56252844875833	64177487.7	10
		332	2.748307969196454	51665000.5	10
		333	3.0364468900808426	73562918.6	10
		334	3.225824630623363	39308958.3	10
		335	2.9177333824694807	59360230.4	10
		336	3.0510637213464844	53991267.3	10
		337	3.2314638774543005	53176051.9	10
		338	3.34999108358503	50363198.6	10
		339	3.753780043785318	47618961.8	10
		340	3.534030604170308	50683174.8	10
		341	3.1588491992826375	48603243.3	10
		342	2.941461488848641	48204228.3	10
		343	2.460612497599267	47336680.8	10
		344	2.3751299281268503	56949887.5	10
		345	2.6019633058263882	45195137.4	10
		346	2.6293643258589827	46639507.3	10
		347	2.3619432917925707	52233408.7	10
		348	1.673100735594685	52238451.5	10
		349	1.8082114853563804	51208530.1	10
		350	1.9089126285745663	55008883.7	10
		351	2.0053442635402314	50619069.4	10
		352	1.7820329879140018	53210649.5	10
		353	1.6555055274931725	49788052.7	10
		354	1.4544722742262293	51518871.4	10
		355	1.598512410652048	53067568.9	10
		356	1.5470910939778446	51157767.8	10
		357	1.5821524393313824	53493490.7	10
		358	1.819669270647065	55647759.9	10
		359	1.9094328766613233	54726165.9	10
		360	1.8086948583290248	58863654.2	10
		361	1.7999468492062394	58407213.9	10
		362	1.7692989166851028	51548365.9	10
		363	1.6555277480438246	47220062.3	10
		364	1.8454379664639426	57475436.7	10
		365	1.9549636300301825	54360080.9	10
		366	2.0336989292692627	58215982.4	10
		367	1.7593653098717799	50446658.0	10
		368	1.947859706242942	49634444.4	10
		369	1.982990201379137	61777925.5	10
		370	1.9876752517530736	53762896.9	10
		371	2.008279588506082	55530556.1	10
		372	2.012320280332874	50782894.4	10
		373	2.0201176042745255	45025421.4	10
		374	1.8007277707470977	52127382.2	10
		375	1.8053354672349857	52185281.4	10
		376	2.0475909624584285	52447336.0	10
		377	2.230494338371257	60729161.8	10
		378	2.2421668483447688	55667274.2	10
		379	2.2808158312326987	57991071.2	10
		380	2.3669004602018813	52795529.5	10
		381	2.425523866814518	51849898.3	10
		382	2.4998555761200882	49074714.0	10
		383	2.367861024866996	51618339.3	10
		384	2.3034448991425234	48073458.6	10
		385	2.308219345222356	48044978.7	10
		386	2.3627218348556958	54691791.7	10
		387	2.4020224657796185	58878922.2	10
		388	2.4922917327590364	58183566.6	10
		389	2.584372502798828	47441412.9	10
		390	2.4580804454905842	54848264.6	10
		391	2.5071407600857034	51192039.9	10
		392	2.4375923686507	57994437.1	10
		393	2.4331601611252465	51113043.5	10
		394	2.328376003986223	55578528.8	10
		395	2.449743518610456	57864676.2	10
		396	2.7405143616434566	60505862.8	10
		397	2.7569484539259	52996285.4	10
		398	2.65895830859881	57437372.6	10
		399	2.4299453458529916	49562291.4	10
		400	2.6708715265808807	55120982.7	10
		401	2.558859206013129	42379509.2	10
		402	1.9741763578469276	58345308.4	10
		403	2.0550583636234956	55896821.9	10
		404	1.9482032721240699	48502149.4	10
		405	1.7488245457168314	56106290.1	10
		406	1.9123102284343063	65513220.1	10
		407	2.017415222129918	56295605.8	10
		408	2.008087835398952	57102565.5	10
		409	1.9885578309009375	52997053.1	10
		410	2.2684385886298424	56532487.2	10
		411	2.04182395709284	51995220.5	10
		412	2.081379317660955	56123420.5	10
		413	1.9581673495763354	49420517.6	10
		414	2.0652860162323408	54686582.9	10
		415	2.0470394661756752	55974533.8	10
		416	2.1849949423089208	54235370.8	10
		417	2.172640618714266	57717018.9	10
		418	2.382448202554644	63945416.0	10
		419	2.4157546882509076	57759005.5	10
		420	2.38488277929235	57520705.1	10
		421	2.4735176273048105	52041210.6	10
		422	2.3841652680021093	57700248.0	10
		423	2.521149207025133	50097224.8	10
		424	2.5282259536571727	56615968.1	10
		425	2.5495979241753686	52774156.7	10
		426	2.513757377082084	59070732.1	10
		427	2.5571973288898064	58718763.4	10
		428	2.540892520662754	57569463.2	10
		429	2.6725253838027436	46512140.4	10
		430	2.6426086382291607	51464160.4	10
		431	2.6477988449886043	59117301.3	10
		432	2.541526506013561	52908972.8	10
		433	2.4264020316822696	48813143.7	10
		434	2.5923523026103865	55932711.5	10
		435	2.546419979202355	54034721.0	10
		436	2.564519157467303	59474570.2	10
		437	2.5040072477449438	57624915.6	10
		438	2.5821183405541928	65370286.1	10
		439	2.591066638966586	49008843.4	10
		440	2.5646616000599387	60402441.9	10
		441	2.49691118695655	52433685.8	10
		442	2.5294715918083908	54406159.2	10
		443	2.4900965715931145	52014725.1	10
		444	2.4956265399565654	66246274.3	10
		445	2.4226005993606883	49141529.0	10
		446	2.2185306490536147	62334075.9	10
		447	2.0763734127175177	57068275.4	10
		448	2.1252688242423985	55426213.3	10
		449	2.4172795443638635	53922383.4	10
		450	2.434365191541481	63140356.7	10
		451	2.5694452983574223	62146442.1	10
		452	3.022175738249396	55398776.5	10
		453	2.9186560491045874	51013259.3	10
		454	3.0874406931604996	57073753.5	10
		455	3.159108271558365	54615629.1	10
		456	3.4355883668150824	56936718.5	10
		457	3.226581804623706	54808391.5	10
		458	3.129801294241047	61140347.8	10
		459	3.276878015145222	52195628.2	10
		460	3.382595299522504	49731160.6	10
		461	3.39813633203537	41835947.4	10
		462	3.280432806299146	54371020.2	10
		463	3.0603607285732632	58697971.8	10
		464	2.939822902204562	55680234.5	10
		465	2.8493514462524714	61815350.9	10
		466	3.031681101287821	58736529.3	10
		467	3.0727735059046433	37476643.4	10
		468	2.6005052856229773	57012053.2	10
		469	2.5091584317939066	38557016.0	10
		470	2.0912045008812212	53710984.2	10
		471	2.16898962148823	45162738.3	10
		472	2.24767220439368	50191823.7	10
		473	2.047400909572268	59624856.4	10
		474	2.957561910862764	45283473.6	10
		475	2.514884266600638	53322640.0	10
		476	3.286035221785575	53308799.9	10
		477	3.37205616774049	47309090.6	10
		478	3.535001145191365	65143135.4	10
		479	3.9201361942541446	45613136.666666664	10
		480	3.9330198056453867	71955663.0	9
		481	4.025257473833077	46034174.2	10
		482	3.8757285359322515	51596446.7	10
		483	3.985702983377403	51019351.9	10
		484	3.8235292995864554	55043307.6	10
		485	3.9428576798320476	57982677.2	10
		486	3.9855200551538252	73458578.7	10
		487	4.2521629243052645	57668505.8	10
		488	4.249056651163253	54968277.9	10
		489	4.300404486245149	44371700.9	10
		490	3.9501498517124234	53345425.5	10
		491	4.22561527257721	79950381.8	10
		492	4.4164581038132535	61588112.1	10
		493	4.358278575663453	39723111.9	10
		494	4.359853565126889	50489142.44444445	10
		495	4.71230577939281	72730686.7	9
		496	4.3735461266151985	38123140.2	10
		497	4.537430638196234	69410566.4	10
		498	4.4756509413460694	47923925.7	10
		499	4.654436137121371	46721591.5	10
		500	4.1633236101584075		10
