# Supplementary material for: The evolutionary maintenance of Lévy flight foraging
Source: PLoS Comput Biol. 2022 Jan 18;18(1):e1009490. doi: 10.1371/journal.pcbi.1009490 (PMC8797186; doi:10.1371/journal.pcbi.1009490)
Supplement: S1 Data — (ZIP) [file pcbi.1009490.s005.zip › S1_Data/evolutionary_data/POP10_1000K/10_05_50_0_0000125_1_1000000_run5]

last_generation	9	0	5.051950537652679	5320337.999862007	10	extinction	extinction
size_old_pop	0	1	4.28001188356946	3957109.4999418696	2
standing_var	0.5	2	4.56430753077543	3246237.9998754025	1
start_exp	5.0	3	4.217084131848271	4588999.666578812	2
env_dim	0	4	4.358924862611468	9869908.999942316	6
move_cost	0.000125	5	4.122371389650409	8446750.999907026	4
lifespan	1000000	6	4.162765219024331	10718127.999916751	2
speed	1	7	3.624327099678974	10065570.833309123	4
run	5	8	3.5184487479895052	8698455.499891248	3
extinction_state	1	9	4.382081117700421	0	1
competition	0				0
