# Supplementary material for: The evolutionary maintenance of Lévy flight foraging
Source: PLoS Comput Biol. 2022 Jan 18;18(1):e1009490. doi: 10.1371/journal.pcbi.1009490 (PMC8797186; doi:10.1371/journal.pcbi.1009490)
Supplement: S1 Data — (ZIP) [file pcbi.1009490.s005.zip › S1_Data/evolutionary_data/POP10_1000K/10_025_10_0_0000125_1_1000000_run10]

last_generation	63	0	1.0393453383882676	5210617.4999203365	10	extinction	extinction
size_old_pop	0	1	1.1190411832547338	4341613.1666010255	2
standing_var	0.25	2	1.5045918006107126	2885888.09995265	3
start_exp	1.0	3	1.7961292352904106	4101485.1666554664	5
env_dim	0	4	1.7829933056290344	6811971.999983937	3
move_cost	0.000125	5	1.751044306046131	3322751.1666209544	2
lifespan	1000000	6	1.8182600278004233	4516515.833308893	3
speed	1	7	2.0026624526575985	4310257.833258931	3
run	10	8	2.0461573180247314	3674849.4999659173	6
extinction_state	1	9	2.0529790473232525	2240937.1666538655	5
competition	0	10	1.9004987639582147	10160086.16652705	3
		11	1.591430513633941	8141149.166615075	3
		12	1.8647348360347664	3639357.750008206	3
		13	2.0274395007384407	2600868.7499978207	4
		14	2.176642198518843	4439177.499962596	4
		15	1.9603592603774807	14226845.499914596	4
		16	1.6780209513859041	8127486.4999370435	1
		17	1.6551673738306518	9846728.249893116	3
		18	1.7269873947920622	3396866.4999728077	4
		19	1.9902855837494855	4563279.499962232	6
		20	2.171274275235687	3616561.499968303	4
		21	2.4020786343729936	2184358.0000358345	3
		22	2.439403276440262	6267207.833284113	2
		23	2.3192649061004476	7135081.2499636095	3
		24	2.3919607656457793	3489783.49996244	4
		25	2.4247362713889924	5003214.499911526	3
		26	2.4474725017588432	7657311.8333366895	5
		27	2.8386754167509034	6829348.499929016	3
		28	2.6584560352991398	1690143.8332494965	2
		29	2.6914714509793036	2398059.833262891	3
		30	2.5598309698831985	13957632.999922335	3
		31	2.026912209395503	10461136.499866929	2
		32	2.1158767908195095	8919504.642773371	2
		33	2.1643382765723027	3095818.999942048	7
		34	2.1114604117851434	7331977.499879019	2
		35	1.9796528779718074	8713993.499934178	2
		36	2.120772687650647	4559216.499972657	4
		37	2.3609145740471242	8725868.74985831	1
		38	2.442347438771226	9934581.49990509	4
		39	2.4123926668730524	6490656.99990012	2
		40	2.3185521693779036	5436945.999916072	2
		41	2.37348025561431	10815200.833305763	2
		42	2.4014064676476616	10578008.499860812	3
		43	2.624312882057132	13729531.833161036	2
		44	2.830192475244585	6106526.4999100305	3
		45	3.2835279209925177	15501190.166517297	1
		46	3.3178895104278134	318217.5000126138	3
		47	3.3567027936187572	7489402.999889169	1
		48	3.1111215622701556	4489879.49986814	2
		49	3.7420091329019542	14566354.100032791	1
		50	3.635982143865502	8513976.499839392	5
		51	3.429977372393009	16181055.50022674	5
		52	3.3433734458221807	531685.4999857745	1
		53	3.365993214291913	16336453.833619123	2
		54	3.535741194307678	26476131.500504088	3
		55	3.6245345658279233	587423.499941169	1
		56	3.5122402146032896	10146951.999867141	2
		57	3.3514719028601654	4305560.166541175	4
		58	3.3701686255561802	1836889.5000005297	3
		59	3.4073978177601156	3039358.4998403196	1
		60	3.4985001855819013	21022978.500081338	1
		61	3.718946757797108	4640453.499935317	2
		62	3.6698704179173567	8874602.99988994	1
		63	3.8225826165406445	0	2
					0
