# Supplementary material for: The evolutionary maintenance of Lévy flight foraging
Source: PLoS Comput Biol. 2022 Jan 18;18(1):e1009490. doi: 10.1371/journal.pcbi.1009490 (PMC8797186; doi:10.1371/journal.pcbi.1009490)
Supplement: S1 Data — (ZIP) [file pcbi.1009490.s005.zip › S1_Data/evolutionary_data/POP10_1000K/10_025_10_0_0000125_1_1000000_run8]

last_generation	153	0	0.993842879147676	3794439.499970071	10	extinction	extinction
size_old_pop	0	1	1.2424946404994701	4258245.999980984	3
standing_var	0.25	2	1.372176376430994	2497735.1666638753	2
start_exp	1.0	3	1.6699350660384211	5169794.166619901	3
env_dim	0	4	1.7859300286230186	9877031.833324805	3
move_cost	0.000125	5	1.8232059723407654	6420865.749955302	3
lifespan	1000000	6	1.9275947610370074	847938.5000065556	4
speed	1	7	2.2603352040514184	6747170.99993867	1
run	8	8	2.079577208135725	6345387.833314513	2
extinction_state	1	9	2.0676028936936803	4510499.999962373	3
competition	0	10	1.9418314303125315	2802086.4999978757	4
		11	2.229380447420255	3190423.499972581	2
		12	2.221210243335171	7148840.8332675	4
		13	1.8910797184985413	4204247.749970391	3
		14	2.026525245715915	10536245.299889475	4
		15	2.0352099130519767	6782971.299965849	5
		16	1.782211977335781	4417531.499940622	5
		17	1.4120919107742487	3242676.833318608	2
		18	1.763883574579961	8545370.499870677	3
		19	1.8462635093078616	3488040.4999927217	2
		20	1.863360908485984	8896337.299907092	2
		21	1.7794693634329992	5605391.999942923	5
		22	2.039488438390117	9209545.099868814	4
		23	1.9607880064847834	11237256.166553685	5
		24	2.2616033623988807	4660039.66659733	3
		25	2.241100073537768	5609300.999948803	6
		26	1.9674201486797163	1912279.6666627852	2
		27	1.7435540964930538	4870486.749937216	6
		28	1.5216162053526574	3491754.249991502	4
		29	1.5442627380365248	12634700.499853345	4
		30	1.9160010612989438	5415839.4999573985	4
		31	1.8941332468576868	4430869.899971834	5
		32	1.965395055077146	7314207.899930567	5
		33	2.0904196596951943	9150687.49987676	5
		34	1.824563200961876	7944403.999916023	2
		35	1.8332675578652293	3620089.899991434	2
		36	1.8401217891274544	8051520.833265242	5
		37	1.9337283164983787	4526610.899939154	3
		38	2.173676482452717	5872940.499920984	5
		39	2.4448098500719686	2741933.5000237375	3
		40	2.1922908540183688	11387055.99988998	1
		41	2.039880177037749	11483773.999962626	6
		42	2.0526835503189544	5044614.099939836	2
		43	2.171995733279461	9204181.833226474	5
		44	2.0127157477885103	9807449.999887887	3
		45	1.9454116687876386	4948766.999958065	4
		46	1.9553859643415532	1744644.2499904397	6
		47	2.0850400110128646	7863581.499932057	4
		48	2.1801905133389616	5640459.499939509	3
		49	2.0787421856162887	13046692.499995898	1
		50	1.8371692294834414	7656565.999896299	5
		51	1.6541714835982504	4876155.499975035	2
		52	2.2360510804931297	3337507.1666764333	2
		53	2.224777157080301	4165031.899944879	3
		54	1.9289412108314827	7678017.166598377	5
		55	1.5484318403708348	4528461.499944263	6
		56	1.8598468287142658	3520841.499985796	3
		57	1.721593985302031	6446756.999950683	2
		58	1.9466140099924705	8629247.999842629	2
		59	2.1907720393462866	4596582.166649594	4
		60	2.3627393405980364	8892295.833283758	3
		61	2.475473955965948	8890700.999890888	6
		62	2.2786194488174427	6899146.499898191	2
		63	1.934218378635428	3416433.1666554376	3
		64	1.665479554807261	5793304.749934429	3
		65	1.57048789515552	5999132.499955261	4
		66	1.678222480843404	2358714.4999999735	5
		67	1.984036733999691	8093102.999900744	1
		68	2.0108448372735546	15533538.999891713	4
		69	2.153990057259777	9216291.166542562	2
		70	2.4095199318144416	1534680.0000052203	3
		71	2.353551174353712	8282241.0999035835	4
		72	2.591180118080005	5820661.9999239445	5
		73	2.0304771760672793	12366744.833163625	2
		74	1.871862485330396	14944422.0001811	3
		75	2.106667574280015	11493456.500053976	2
		76	2.0715733966420986	8611170.16656865	5
		77	2.1817630297152557	6118265.166591581	3
		78	1.8955216103681198	9070380.999920875	6
		79	1.7723920338376267	7107519.999981353	2
		80	1.7989808539045093	8410837.699941559	2
		81	1.5411814947680793	4259363.499950709	5
		82	1.5964513404822063	4416122.899915486	5
		83	2.016467322868327	4254245.000009195	5
		84	2.292709482798388	5481544.699941704	4
		85	2.0636180739204226	7107463.499954748	5
		86	1.9629552258062901	10005839.166561628	4
		87	1.8719292983042366	4506388.8333349	3
		88	1.8982160098292056	7228227.249921417	3
		89	2.044208798534388	6270977.249906414	4
		90	1.4128595970502433	5307425.49998037	4
		91	1.7187260834757285	7821864.166578952	5
		92	1.9765180716883743	5744121.249951083	3
		93	1.8568964846322351	4581283.833247467	4
		94	2.021745456046479	3836422.9999697194	3
		95	1.9619561770459093	10526136.899872672	4
		96	2.0044155277151514	11042131.49990686	5
		97	1.9761061221220715	6119716.499973626	3
		98	1.8650668151959722	5636229.49993603	3
		99	1.8428025701642867	6504292.249954404	6
		100	2.198718288315513	8060598.166539353	4
		101	2.5273809024146705	5390966.166614021	3
		102	2.4746560588377924	8252992.699923274	3
		103	2.3585783946415306	7949209.49992533	5
		104	2.034531314277024	8305406.999946251	2
		105	2.1394527927060176	6359107.749900528	2
		106	1.7223717392533473	11744830.49985221	4
		107	1.6087037998652591	3048859.4999651476	3
		108	1.822704445592331	5542493.499961779	6
		109	1.867262929485341	5312331.499969338	5
		110	1.783588274582862	6032700.499942754	4
		111	2.045997186812133	2804966.499997274	5
		112	2.3015351127562558	4096636.000022822	4
		113	1.8673103820358468	7988931.499897854	2
		114	1.7480903829426508	3511799.749962479	4
		115	1.9612437747658071	765531.4999952159	4
		116	1.4567526330958203	5003409.999965916	1
		117	1.830287196781218	3727564.1666749823	2
		118	1.9682484232491047	16262441.499922298	3
		119	2.1553307156240384	7781855.749948937	1
		120	2.055078133384619	7657691.699911398	4
		121	1.9399765480575843	10081970.166549211	5
		122	2.031693875797665	4512964.499949994	3
		123	1.908211485148957	2583336.4999646405	3
		124	1.7532328405887	4170622.699980464	2
		125	1.822710153378867	7573718.69991936	5
		126	1.7558923632626127	5729686.499998329	5
		127	1.741042516719966	8401306.49993148	2
		128	1.5942991587869995	1639862.8333295446	5
		129	1.723114013383079	5016902.749950477	3
		130	1.8052975444347854	5698632.499890917	4
		131	2.41438822518691	9527346.999909567	3
		132	2.3865740031137928	5119328.499957519	4
		133	2.377655770018882	3881800.4999989625	4
		134	2.068996272191943	8898194.74990858	2
		135	2.207224173191925	4888869.166622479	4
		136	2.448191502789249	9112450.166518232	3
		137	2.6165152905053644	9692224.99987363	3
		138	2.856035315615643	8989861.16647075	2
		139	2.6246698362457233	5620086.4999518655	3
		140	2.7743102485596194	7988358.499966189	4
		141	2.7325184197038124	18627823.750074558	2
		142	2.6998387391667977	12055819.499854866	4
		143	2.3551673805114812	9440611.24991672	2
		144	2.4383473779723834	3692751.166587518	4
		145	2.3742934834268943	5956206.499936847	3
		146	2.2531554974406065	2307815.16661513	1
		147	2.370663752467145	3893303.166610803	3
		148	2.542888668118764	8677574.833362244	3
		149	2.479721874715543	8771017.299878458	3
		150	2.53719031897798	5575699.49987665	5
		151	2.726168526369026	9855991.499815688	2
		152	2.812074390983862	2382960.7499813167	1
		153	2.7958116789883016	0	4
					0
