# Supplementary material for: The evolutionary maintenance of Lévy flight foraging
Source: PLoS Comput Biol. 2022 Jan 18;18(1):e1009490. doi: 10.1371/journal.pcbi.1009490 (PMC8797186; doi:10.1371/journal.pcbi.1009490)
Supplement: S1 Data — (ZIP) [file pcbi.1009490.s005.zip › S1_Data/evolutionary_data/POP10_1000K/10_025_50_3_00_1_1000000_run14]

last_generation	32	0	5.0436219402401425	56006212.666666664	10	extinction	extinction
size_old_pop	0	1	5.112346887417223	84826703.6	3
standing_var	0.25	2	4.938778688356151	178637908.0	5
start_exp	5.0	3	4.823500279730112	54796678.0	4
env_dim	3	4	4.756824549365708	105975251.2	3
move_cost	0.0	5	4.833828601795451	193769772.0	5
lifespan	1000000	6	5.10100638212033	193242909.83333334	4
speed	1	7	5.2793750379194275	125161842.0	6
run	14	8	5.234259670605583	74702514.0	2
extinction_state	1	9	5.245801756832428	6553885.0	2
competition	0	10	4.743090311630519	74502318.5	4
		11	5.544767294509956	336944318.0	2
		12	5.713277939535035	208018400.5	3
		13	5.85418323364495	174907699.75	6
		14	6.022704298558149	112362595.0	4
		15	5.347097460924446	91883522.5	1
		16	5.533853799653334	236280556.66666666	2
		17	5.226423416487314	213348099.5	3
		18	5.201847435261685	35736396.0	6
		19	4.672433941805197	39554491.5	2
		20	5.2883396301754555	151453824.0	4
		21	5.226703909397221	20272299.0	6
		22	5.981667076595656	258818989.66666666	2
		23	5.821617791205719	63344216.0	3
		24	6.275529657726689	222225996.6	1
		25	6.342175879728762	104059735.0	5
		26	6.278828104846109	333777471.0	6
		27	6.002849705472956	108718948.75	2
		28	5.8073709649564735	36717509.333333336	4
		29	5.579145648270855	214336091.33333334	3
		30	5.565386986906785	68110936.33333333	6
		31	5.201625804301424	216297246.0	3
		32	5.142883643927425	0	4
					0
