# Supplementary material for: The evolutionary maintenance of Lévy flight foraging
Source: PLoS Comput Biol. 2022 Jan 18;18(1):e1009490. doi: 10.1371/journal.pcbi.1009490 (PMC8797186; doi:10.1371/journal.pcbi.1009490)
Supplement: S1 Data — (ZIP) [file pcbi.1009490.s005.zip › S1_Data/evolutionary_data/POP10_1000K/10_025_10_0_00_1_1000000_run19]

last_generation	500	0	0.8852940083194774	52079872.2	10	3.110453555131213	43285826.0
size_old_pop	10	1	0.9562284033982843	56217650.1	10	2.625649016904234	53761582.0
standing_var	0.25	2	1.356025761869304	59919829.6	10	1.9669361101645448	57810249.0
start_exp	1.0	3	1.3877798518384998	57271189.2	10	2.245214619389185	58415219.0
env_dim	0	4	1.17422111252459	56614030.1	10	2.6536631908337416	59793171.0
move_cost	0.0	5	1.2695181275901204	61387055.0	10	1.2522728928141513	62517324.0
lifespan	1000000	6	1.579746070605955	61092713.0	10	1.2341144278327265	65772115.0
speed	1	7	1.7142311346740624	62752012.4	10	2.3943614602496437	72552502.0
run	19	8	1.8964113127463773	56167151.0	10	2.8239520733036314	81150799.0
extinction_state	0	9	1.8839206437624125	55466850.2	10	2.4099589916032738	89698042.0
competition	0	10	1.7813244709823721	57199919.0	10
		11	1.74976232203948	59148361.2	10
		12	1.660739968773287	62525550.9	10
		13	1.9288257620504254	61246420.0	10
		14	1.8704652625565257	56614662.6	10
		15	1.7780180243573316	62017670.5	10
		16	1.8327499591173564	65320373.4	10
		17	1.6471699399407023	62266962.3	10
		18	1.8361728538104813	59233937.4	10
		19	1.7054050367205007	55824153.4	10
		20	1.6416118712946433	56782864.4	10
		21	1.6086955765723456	66229896.5	10
		22	1.675622467508656	58419927.9	10
		23	1.6217109759446369	58688928.4	10
		24	1.7003225118908716	53532302.1	10
		25	1.9221570115732605	59031854.7	10
		26	1.9924260693134634	62937430.3	10
		27	2.0358736016807666	55062534.4	10
		28	1.9107361685133335	56144347.9	10
		29	1.9178685361023895	56731047.0	10
		30	1.7646001495805392	55969686.3	10
		31	1.609950973685958	61844986.5	10
		32	1.817403991445088	56988200.4	10
		33	2.0711958230907	56275784.0	10
		34	2.1726938129374096	55240823.3	10
		35	1.9374271820295608	56360968.3	10
		36	2.017709113906511	59798474.4	10
		37	2.0389134162899243	57101439.7	10
		38	2.3459281294833048	56632801.0	10
		39	2.0929305979124644	57374344.4	10
		40	2.2702490020691743	57964390.4	10
		41	2.4695924365288895	68061990.1	10
		42	2.4634007040734702	51947543.8	10
		43	1.9939486301504068	66641294.1	10
		44	1.866059873100505	59145833.3	10
		45	1.8537826391877132	60166198.6	10
		46	2.0080663468203896	62886714.6	10
		47	2.0646775107776323	58482468.7	10
		48	2.0244665021874027	60652072.9	10
		49	1.9406652400947528	59225082.7	10
		50	1.854081397481271	61008755.0	10
		51	1.8728407498468247	59646630.3	10
		52	2.1592793891716435	55830492.1	10
		53	2.0382240943589007	57930268.9	10
		54	1.9309266968725667	57950009.0	10
		55	1.9689533545659699	62059903.2	10
		56	1.753771050340633	61201013.4	10
		57	1.7340224709161063	62668575.2	10
		58	1.7066811899692091	59092895.3	10
		59	1.7839320943934112	58318752.5	10
		60	1.708770089079114	60245218.3	10
		61	1.5845125384797796	52837046.6	10
		62	1.907421675382499	61549172.2	10
		63	2.088651992377579	60669278.5	10
		64	1.9311147311574604	63876019.4	10
		65	1.9035064612178938	62124252.9	10
		66	1.9781875882031088	63431849.3	10
		67	1.9389305440671891	59161134.6	10
		68	2.1294792299180663	57180532.1	10
		69	2.3086573342090455	58058229.1	10
		70	2.2022826540380867	64699956.5	10
		71	2.0263357569604623	60717951.0	10
		72	1.9821837599214565	60110353.3	10
		73	2.2887822399094806	56742677.5	10
		74	2.2369484237679207	55722939.2	10
		75	2.0866473166265886	59097576.3	10
		76	2.208238614520325	62521594.9	10
		77	1.8737515968612797	61083999.1	10
		78	1.91053688556865	60411803.3	10
		79	1.8392422729844493	60620513.5	10
		80	1.8183485097902246	62143810.6	10
		81	1.8529721445448089	62324293.6	10
		82	1.8268162712714116	56981244.2	10
		83	1.879458581734483	56899591.3	10
		84	1.9783776830039606	60410537.3	10
		85	1.9204767498882205	64582830.9	10
		86	1.8888850069373824	60200473.9	10
		87	1.863954334101371	58452682.9	10
		88	1.837932145719489	56874450.4	10
		89	1.8634440776702454	63658170.4	10
		90	1.76266947872314	58891807.2	10
		91	1.8768137894758727	63847219.5	10
		92	2.0171113056027408	60512591.6	10
		93	2.0090393274307314	63366295.7	10
		94	1.8222611622224687	65789238.9	10
		95	1.9256708826813072	65746649.1	10
		96	2.080395033749297	55502019.0	10
		97	2.0312320333726888	63149736.0	10
		98	1.848162361263332	61061891.1	10
		99	1.7190117741949695	63831644.0	10
		100	1.6994769706972388	58405984.8	10
		101	1.9397539325278088	62999130.9	10
		102	1.9111794731688014	58513633.9	10
		103	1.9222977311520413	57886328.9	10
		104	1.9264253623959557	57077263.8	10
		105	2.019864220842566	60704950.4	10
		106	1.8863676299941887	57439515.9	10
		107	1.7460057634664126	59915323.4	10
		108	1.9732971767212102	60309040.2	10
		109	1.8875517337272196	57721736.7	10
		110	2.0306098149166574	57940628.1	10
		111	1.8292495417359753	56332576.7	10
		112	1.9921595738506057	60337123.9	10
		113	2.168248595565014	56136626.6	10
		114	2.2078548236134057	50607333.3	10
		115	1.5868177580440663	57492933.1	10
		116	1.4171081679326107	54525731.3	10
		117	1.5340882003071559	57248000.4	10
		118	1.573342263281114	60308916.3	10
		119	1.6961069185821596	57620371.0	10
		120	1.722055781128958	61317939.8	10
		121	1.7816693692664465	60189699.7	10
		122	1.9138621980855355	57258248.4	10
		123	1.7515594408861919	61292084.4	10
		124	1.808701562722159	59581573.9	10
		125	2.0187555947487907	58447011.0	10
		126	1.9372498623275107	58126725.2	10
		127	1.9351810137696812	61837072.4	10
		128	2.069297079070959	54151160.0	10
		129	1.9086755214994695	56815058.6	10
		130	2.104986252339603	56408414.3	10
		131	2.1417913458724565	58207132.4	10
		132	2.2008459399447746	58444301.3	10
		133	2.2978918262472376	57079342.3	10
		134	2.088441693074434	57261225.3	10
		135	1.8928243880155329	60170410.4	10
		136	2.1181589630382165	57974069.6	10
		137	1.9054137037890395	59029543.8	10
		138	1.9288763734129504	57780027.2	10
		139	1.716685734120329	60064124.7	10
		140	1.7554553852037131	58230875.4	10
		141	1.909300194458566	56062637.0	10
		142	1.6433151101555104	57504369.7	10
		143	1.797851909459767	60161423.9	10
		144	1.835254043773191	57227734.1	10
		145	1.772839354367063	54495318.7	10
		146	1.9567513766725662	60186008.0	10
		147	1.9186527699253273	59393572.4	10
		148	1.7242224153601604	60555395.5	10
		149	1.5889453362636767	60333196.2	10
		150	1.6482442147691287	58922853.4	10
		151	1.8101178721379445	58848468.2	10
		152	2.1954182662103725	54371682.7	10
		153	2.298721197466487	55694364.7	10
		154	2.061548275931723	53955814.7	10
		155	1.703864069288409	57123637.4	10
		156	1.6287990294771872	64269406.9	10
		157	1.7038313395258513	64944058.6	10
		158	1.8375380625019062	57644317.4	10
		159	1.970782677772433	61674211.4	10
		160	2.082894534857718	61403011.1	10
		161	2.0978787069456333	64209877.4	10
		162	2.0662653752002527	59069538.4	10
		163	1.90583014695493	61117080.9	10
		164	1.898573470353463	55925705.3	10
		165	1.840719553960223	48827684.9	10
		166	2.017987414528693	60867289.7	10
		167	2.000293103008212	56140165.6	10
		168	2.05726244834336	59633444.1	10
		169	2.0802066645831436	58151144.7	10
		170	2.0151210705045295	54719986.8	10
		171	2.246753759268059	58287170.3	10
		172	2.2024076000346353	61793133.4	10
		173	2.2466894246182667	61368003.7	10
		174	2.0548790162070167	58396927.7	10
		175	2.1433118783330856	61047068.8	10
		176	2.175303654722211	59188958.1	10
		177	2.307985117656087	61008801.6	10
		178	2.379119942452288	54675227.2	10
		179	2.2301181444666986	58918578.5	10
		180	2.276213593123555	59718466.8	10
		181	2.295308862863522	59852961.8	10
		182	2.243136707681626	58246163.3	10
		183	2.1622301502472583	57015980.6	10
		184	2.250670845194621	56469930.8	10
		185	2.0422249359412987	64368541.4	10
		186	2.1055437269362796	60837663.5	10
		187	2.2873172206396104	57632722.8	10
		188	2.0859098537692344	61621841.9	10
		189	1.9921357605372834	58434155.5	10
		190	2.091199885510979	58069979.2	10
		191	2.1463506630991795	59355884.8	10
		192	2.2917046561898062	61189560.1	10
		193	2.0543056966517317	57896064.0	10
		194	1.7840653186267592	60021786.9	10
		195	1.8047526621730126	62048279.5	10
		196	1.784989792525563	53155668.8	10
		197	1.7289322180870375	53683377.4	10
		198	1.7722883428987952	61629621.9	10
		199	1.8451010273774604	58526574.3	10
		200	1.6873634008115164	55831727.2	10
		201	1.7211903084151499	54735570.1	10
		202	1.8239451659566055	57071211.2	10
		203	1.875785823298877	57409835.9	10
		204	1.712136118899835	62688318.6	10
		205	1.8491313283441735	56382165.1	10
		206	1.7653922824396702	56677349.6	10
		207	1.7951371204402775	58852941.2	10
		208	1.8838809369211027	63803329.7	10
		209	1.8649952870563333	64893707.0	10
		210	1.9864650604905905	61809358.5	10
		211	1.9084419186650443	58833954.2	10
		212	1.9923838708284838	67062220.5	10
		213	2.0527704087396144	63254147.5	10
		214	1.8097706418720876	59011453.8	10
		215	1.7457992708614114	59476744.0	10
		216	1.9781841539666616	58268959.0	10
		217	2.0401126223847994	60624620.5	10
		218	2.097924919468713	58190204.6	10
		219	1.922955845724817	62969717.1	10
		220	2.038020785688226	63013449.0	10
		221	1.7655195581926786	53746365.6	10
		222	1.8185888048445649	59803582.5	10
		223	1.940029467511432	58595521.9	10
		224	1.7938275536020867	55324293.2	10
		225	1.6734277612453181	61786693.7	10
		226	1.709413982943606	57743174.4	10
		227	1.543279290646298	56876677.5	10
		228	1.907500438271288	58492124.8	10
		229	1.9870111083258368	57694628.7	10
		230	1.9105486889253906	63853341.4	10
		231	2.239112369144671	53972294.0	10
		232	2.0378286823839815	59164365.0	10
		233	1.9977085040981577	58303513.7	10
		234	2.170123221602803	58693831.4	10
		235	2.1344735601614406	58298670.9	10
		236	2.4122028554514623	60410062.2	10
		237	2.5130683403599052	55786622.9	10
		238	2.3693847181802217	62076683.8	10
		239	2.5935285215266846	57248901.8	10
		240	2.523962158022276	57593860.2	10
		241	2.2654497215537246	59541380.2	10
		242	1.947374967822892	57966428.1	10
		243	1.9380276719523386	56254076.8	10
		244	2.2219829695107345	55988301.5	10
		245	1.9663113373893648	61333702.7	10
		246	1.9765010741753717	56591287.7	10
		247	1.852995252258011	63503157.9	10
		248	1.9357821235589725	62725161.5	10
		249	1.9338635946816125	57275334.4	10
		250	1.7691323303831816	58641247.2	10
		251	1.6685387388770732	59153525.9	10
		252	1.5683549252047084	59997511.6	10
		253	1.6299842744871225	58456594.6	10
		254	1.8417140906142204	56791418.4	10
		255	1.7199931923850489	57831542.4	10
		256	1.7483151270258688	60957004.7	10
		257	1.7163497239137562	62045368.4	10
		258	1.932200710419424	62348080.1	10
		259	1.8905638235135585	61895650.3	10
		260	2.038564681530604	58158606.7	10
		261	2.173316926785478	57983356.7	10
		262	1.9677892593080297	71330254.1	10
		263	1.9580779833834274	62524653.8	10
		264	1.9376289337914074	52119730.7	10
		265	1.7086775610537799	60914622.1	10
		266	1.805529513317568	52725375.6	10
		267	1.5870726643279713	59607937.5	10
		268	2.0819626405575096	58798090.1	10
		269	2.2427161943524703	55895118.4	10
		270	2.123693372651904	62246788.0	10
		271	2.149272990363983	58391879.9	10
		272	2.127060214020523	60614457.3	10
		273	2.201015179254777	62059471.4	10
		274	2.1272118452043616	54318519.0	10
		275	2.2779667151303067	54671824.3	10
		276	2.1781414754768305	59369971.2	10
		277	2.1551190919708203	53893981.1	10
		278	2.2431530051007984	65092981.8	10
		279	2.142315458267808	55432412.1	10
		280	2.248296795521221	58465520.7	10
		281	2.475796996365887	63553942.4	10
		282	2.2965077644358565	58806430.3	10
		283	2.1611720045322813	55799847.8	10
		284	1.9865242818786364	60267732.2	10
		285	2.0268613643529747	57987331.5	10
		286	2.056257498177132	55638031.0	10
		287	2.2954266108607615	56762331.2	10
		288	2.1860255889230276	61402693.0	10
		289	2.2175210313064593	58536454.4	10
		290	2.338309198110135	55480444.7	10
		291	2.2882279261481147	65375597.7	10
		292	2.286241900866521	61292460.8	10
		293	2.0420890746709004	58377619.2	10
		294	2.065243801705531	60658869.0	10
		295	2.0247834222986656	58489786.5	10
		296	1.9094723383135843	61415751.1	10
		297	1.962109040840268	56265713.8	10
		298	1.800707984237949	59378041.5	10
		299	1.67749978306898	56777805.5	10
		300	1.5474845012320075	57998650.1	10
		301	1.9703181103925325	61263839.8	10
		302	2.1004378861226507	51809589.7	10
		303	1.9876768813193937	58065631.5	10
		304	2.0356285033042822	57089045.4	10
		305	2.031194116892052	55824799.2	10
		306	1.980269395352161	57390030.1	10
		307	2.0747539087067506	64375449.7	10
		308	2.259918003243281	61833637.6	10
		309	2.4004044553606207	58789796.8	10
		310	2.0552685916575966	58527813.2	10
		311	1.9389602458215751	61218636.4	10
		312	1.8859428488758347	59511304.0	10
		313	1.948026966405898	61904435.9	10
		314	1.9695399125384347	62158500.8	10
		315	2.0087349769967204	58173589.3	10
		316	2.106971951816311	61600684.4	10
		317	1.9073784026900171	58155668.6	10
		318	1.7933603698548857	60870893.7	10
		319	2.0596136642393317	60807380.4	10
		320	1.9513191549938866	57107710.0	10
		321	1.9135842397205896	58108709.2	10
		322	2.0108333289696727	63185220.2	10
		323	2.0800737774152505	63313550.3	10
		324	2.2327426393287775	61035344.4	10
		325	2.172357483860262	62066759.7	10
		326	2.332463685185086	55714424.2	10
		327	2.143580817016866	59990260.1	10
		328	1.893825768472194	59877821.7	10
		329	2.044306158029663	60861978.6	10
		330	2.0261823992272725	61255385.2	10
		331	2.0568271143215595	63051904.8	10
		332	1.9730637789123868	57383241.4	10
		333	1.9159126741562318	55975816.2	10
		334	1.989483667366913	59086297.4	10
		335	1.9553942569512395	59732852.5	10
		336	1.970773669435545	56680301.9	10
		337	2.114935461483729	59285431.3	10
		338	2.057131370325698	56945809.0	10
		339	2.1213682483479186	59860993.0	10
		340	2.1778840096131047	62815867.1	10
		341	1.9822088326195473	60409207.9	10
		342	2.1333057114654173	58499654.6	10
		343	1.97858394998598	61107727.9	10
		344	2.086972906200188	55634860.4	10
		345	2.0981341336548645	60711306.0	10
		346	1.8744632712173963	62151544.2	10
		347	1.693309676695113	58618587.0	10
		348	1.7441144051166577	60033632.8	10
		349	1.9931524776307985	60933126.6	10
		350	1.9311886420600284	56771814.3	10
		351	2.1561207955474124	52910698.4	10
		352	1.6222467658000987	59139306.2	10
		353	1.8591160145644126	58938798.0	10
		354	1.7456458988281676	54772619.7	10
		355	1.7710446910032882	56953083.0	10
		356	1.813801406912162	60130384.9	10
		357	1.8197196710586052	59118704.7	10
		358	1.9562265434960913	61674614.6	10
		359	1.9836561607458585	58706182.1	10
		360	1.877122491732171	57338438.6	10
		361	1.90869404980378	57756619.5	10
		362	2.027488716099044	60079961.0	10
		363	1.8998359234493971	59041187.0	10
		364	2.042188632715007	61152775.4	10
		365	1.6713567236655904	57129362.1	10
		366	1.876589048388028	58525974.6	10
		367	1.7382461961059115	57225846.0	10
		368	1.851350873409002	58302216.6	10
		369	1.9353217892271097	60685740.4	10
		370	1.8789553137339525	57724409.4	10
		371	1.9219019824538173	59183573.5	10
		372	2.016534928474276	61318828.3	10
		373	2.1168317714686773	58280317.1	10
		374	2.0610965954578986	63501650.0	10
		375	2.0972578236049926	60194643.3	10
		376	2.0778036471789534	61976815.3	10
		377	2.142899012987848	58324604.2	10
		378	2.009883810139172	57500549.8	10
		379	1.8513454059820074	58816890.5	10
		380	1.9895226282436504	61500854.2	10
		381	1.7055548352123595	57157296.6	10
		382	1.7382962534692568	56788058.7	10
		383	1.7993617894569849	61089925.7	10
		384	2.101334727713411	59343875.3	10
		385	2.0559726693226663	58432295.1	10
		386	1.7487726616497015	56128283.4	10
		387	1.8090562572670847	60894547.7	10
		388	1.883188243458354	58704961.0	10
		389	1.9386391682310422	61002599.5	10
		390	2.0327682833102814	62067330.3	10
		391	1.9839880588446994	62967427.7	10
		392	2.0872824541308956	59404555.0	10
		393	1.9584895385059515	59320609.5	10
		394	1.9142775079515335	63666557.4	10
		395	1.9598354442945982	59005739.6	10
		396	2.106605481648335	69426028.2	10
		397	2.311762703387511	57531595.7	10
		398	2.298443883927971	59379008.8	10
		399	2.1223014112623355	58151372.3	10
		400	2.1223702363008417	56131796.0	10
		401	2.121156783450016	61235128.3	10
		402	1.9111440399968782	57460670.0	10
		403	1.6981839791793576	56132978.3	10
		404	1.8215639274851576	62591433.5	10
		405	1.7908552832396918	55991002.6	10
		406	1.7072320276352184	58727478.9	10
		407	1.839006597451236	55858343.9	10
		408	1.8745130208292324	60914758.1	10
		409	1.6661316916838427	56349727.0	10
		410	1.8120774004007267	55787692.5	10
		411	1.4967153421320547	61087420.5	10
		412	1.632264599389299	58705683.4	10
		413	1.6664187700676911	57184141.4	10
		414	1.7025310861502263	61983103.1	10
		415	1.587677176036268	57183460.3	10
		416	1.5764312532596996	57998032.3	10
		417	1.4749109133535616	55665204.6	10
		418	1.4374278123950022	57703942.7	10
		419	1.6906924755449313	59274543.8	10
		420	2.247452904122343	60818973.9	10
		421	2.0838811913762507	58485698.6	10
		422	2.4289945170582667	58468316.3	10
		423	2.3325516149916274	58050197.8	10
		424	2.3892982946686274	59928360.4	10
		425	2.5000374374055276	59168614.4	10
		426	2.4151722588671936	60972736.1	10
		427	2.3921498990421526	59209047.4	10
		428	2.4390466209383512	63909454.4	10
		429	2.1356720222305916	65486394.7	10
		430	2.2231790233401325	56933888.9	10
		431	1.8889967385651623	57015889.8	10
		432	2.1093717049961707	58167115.6	10
		433	2.0529952927884993	62924862.8	10
		434	2.1232803301392265	59514312.3	10
		435	2.0077346145110675	59652449.1	10
		436	2.017240488483672	65112085.8	10
		437	1.9767262072840968	57780152.9	10
		438	2.0755249930846644	57477060.1	10
		439	1.9894552779256265	58251711.0	10
		440	1.7993909983074583	61248375.4	10
		441	1.4375693699485035	54300211.2	10
		442	1.8027847041759368	58917685.2	10
		443	1.7557412210236891	60692024.1	10
		444	1.6674663856898462	61449367.3	10
		445	1.8316328018800134	60219929.6	10
		446	1.861527033857334	60360228.1	10
		447	1.866997938706526	57682967.8	10
		448	1.8639846762958072	58027717.0	10
		449	1.9103428301043646	60555925.7	10
		450	1.9737759338783476	59003703.5	10
		451	1.7910403374029364	66874744.2	10
		452	1.854209315493176	61839881.9	10
		453	2.0333333049213507	64312455.1	10
		454	1.986015522344691	59416545.0	10
		455	2.057380006473931	63598255.6	10
		456	2.352109254757233	51460441.9	10
		457	2.351488716533196	57050524.6	10
		458	2.387161587868234	55049213.8	10
		459	2.1227280148109586	59290153.9	10
		460	1.9888003576612925	57201782.3	10
		461	2.155199323134065	57234222.3	10
		462	2.192339597352424	49491431.4	10
		463	2.010053370400851	52621735.8	10
		464	1.7532828659638386	59284314.8	10
		465	1.4971883452746397	58391340.1	10
		466	1.6869137796281373	61341451.3	10
		467	1.6196535875111533	63182042.5	10
		468	1.6041480011895746	60634547.3	10
		469	1.742736182839184	62126941.2	10
		470	1.8546676462299605	55199048.1	10
		471	1.8462476705659985	58479287.9	10
		472	2.1036237080326186	60485883.3	10
		473	2.3871953649508355	53713964.1	10
		474	2.306694389890225	56969028.0	10
		475	2.1556637384907305	56276451.1	10
		476	2.010229877503766	59755660.6	10
		477	1.7227066268743347	56351057.2	10
		478	1.828190085066991	60269116.2	10
		479	1.730032965391348	59972640.5	10
		480	1.9527980039168509	55781808.2	10
		481	1.9406586465243993	55941605.6	10
		482	1.970955590306667	56501417.8	10
		483	1.8512182079223436	58975251.4	10
		484	1.994069039144281	55634864.3	10
		485	2.0151109619522547	61218798.5	10
		486	1.782954754068123	58145480.0	10
		487	1.858079503960519	61932182.3	10
		488	1.8105188072212077	58657681.2	10
		489	1.9193502039549148	61628282.6	10
		490	1.671891209062487	61007523.5	10
		491	1.78068381667793	61094575.3	10
		492	1.630976198606725	57196427.0	10
		493	1.7141796480068223	64913328.8	10
		494	2.0540680983983846	56324979.3	10
		495	2.1404587031167877	59353201.2	10
		496	1.937821388690546	56870989.0	10
		497	2.1291482957832932	56224015.9	10
		498	2.1077124480940066	62544763.7	10
		499	2.2716576338226346	64475682.9	10
		500	2.140578114617708		10
