# Supplementary material for: The evolutionary maintenance of Lévy flight foraging
Source: PLoS Comput Biol. 2022 Jan 18;18(1):e1009490. doi: 10.1371/journal.pcbi.1009490 (PMC8797186; doi:10.1371/journal.pcbi.1009490)
Supplement: S1 Data — (ZIP) [file pcbi.1009490.s005.zip › S1_Data/evolutionary_data/POP10_1000K/10_025_10_2_0000125_1_1000000_run6]

last_generation	109	0	1.1043245635763	14222836.250007104	10	extinction	extinction
size_old_pop	0	1	1.3002203728449697	26770776.500152554	4
standing_var	0.25	2	1.747825387951006	22623767.000193805	5
start_exp	1.0	3	1.9004584290181878	27738168.643129833	8
env_dim	2	4	1.6075805611092964	14688804.900078187	7
move_cost	0.000125	5	1.3926958143692698	23801961.750213213	5
lifespan	1000000	6	1.257530240719926	28257225.833906353	4
speed	1	7	1.5323186959572932	21694180.300067853	3
run	6	8	1.45492416650977	26272860.125283074	5
extinction_state	1	9	1.6427648123166634	11927226.666755868	8
competition	0	10	2.143326782580378	24645450.500317913	6
		11	1.7389679063129666	24541316.666839596	3
		12	1.8330320828394133	23418730.90033525	6
		13	1.887769420584662	53137026.00063508	5
		14	2.100702138475749	54241950.83369935	8
		15	2.062662677100725	33900548.1672344	6
		16	2.016282305714971	24374868.900171798	3
		17	2.0966350336415047	59952572.30081682	5
		18	2.1505275424184083	63373843.10045667	5
		19	2.381136160420233	33155181.786183383	5
		20	2.6344495877412886	21493269.750398654	7
		21	2.4332882711752992	14384880.500250861	4
		22	2.570284726084414	35504047.25059559	4
		23	2.731273723270311	46744726.10070459	4
		24	2.4639197600561564	21482164.500366118	5
		25	2.010215523693044	40498090.10061339	3
		26	1.9287783384486314	52342318.87567969	5
		27	2.028078346901457	10511193.499948217	8
		28	2.201203833798224	13403826.999989161	1
		29	2.2436151224631553	59554675.10061276	6
		30	2.3092740245132886	56444564.700882055	5
		31	2.380299473720486	6161362.249901863	5
		32	2.3584980739987267	46418858.25065434	4
		33	2.3192271251570755	20249708.300283827	4
		34	1.9946041372625918	49387244.70052646	5
		35	1.9966184296084832	37273763.70059906	5
		36	2.2698121861067393	80495367.21512362	5
		37	2.223539610883444	96631664.50027171	7
		38	2.6244787847457904	6859393.500268851	5
		39	2.8266683303942943	73510489.25064562	3
		40	2.8752303055336244	30160921.500488862	4
		41	3.0938417568097245	58291467.50058005	3
		42	3.0114504532843176	68928813.50015235	3
		43	2.8002010679220977	26743399.500265613	3
		44	2.5521402589992226	80569393.33413316	4
		45	2.6558540227287954	34078474.30062438	6
		46	2.529935686311121	59840083.74994133	5
		47	2.6324991595162106	35403922.70058915	8
		48	2.5405000703277283	52414085.10079859	5
		49	2.33167946362604	41571776.90055988	5
		50	2.3714059157140293	45566822.500738695	5
		51	2.372369162640388	46597404.66725331	4
		52	2.3877623887164003	69244453.7218048	6
		53	2.385246815221292	37627378.33370374	9
		54	2.390062222264755	26651726.700178567	6
		55	2.392231624726257	29474160.000462744	5
		56	2.3430482308131517	67132643.16753541	6
		57	2.310149384560846	34366748.78616283	3
		58	2.2553403871625775	36558781.375317425	7
		59	2.1781512700704737	33516429.500497602	8
		60	1.685341761588185	41784413.25049661	5
		61	1.4658758450041072	14641462.899973694	4
		62	1.8542765101111265	18098336.250221677	5
		63	1.8713967107077487	9853448.33337506	8
		64	1.9794739108730781	60957554.35778071	6
		65	2.350924618526602	18717855.500324726	7
		66	1.9530522325388244	33783884.50032526	4
		67	2.161074139482257	28890723.500341505	8
		68	2.0671669898486433	21526877.750360586	5
		69	2.0459187740038596	27219876.250415944	4
		70	2.1260898084332025	24911533.000474032	8
		71	1.97127993867036	43512612.929045066	2
		72	2.171892955877905	34729222.167080544	7
		73	2.4450891023839736	30415991.90041388	6
		74	2.485324545574524	59720551.75046308	5
		75	2.520761723962285	36603060.70074864	4
		76	2.5918270581634095	108860478.834441	5
		77	2.4687243978900364	47455217.100249365	3
		78	2.5140659967950145	32780413.000218406	5
		79	2.3944031598585305	77773399.24964291	4
		80	2.5340774141193068	58946049.90036535	8
		81	2.655447269619537	39133014.2504787	5
		82	2.688010490062369	103690438.49940042	4
		83	2.567300064252962	31039791.750502758	3
		84	2.512311003633709	61359997.83416755	4
		85	2.685316887030994	19038126.000232875	3
		86	2.8013019559311867	62870523.1672261	6
		87	2.721520396098993	30324290.300386637	3
		88	2.699684825079705	46278807.50054701	5
		89	2.737633844950579	160580399.49732545	5
		90	3.402665105966418	200586771.49745274	1
		91	3.3722023591319124	135448125.16473457	2
		92	3.651564111154362	21170173.50056064	3
		93	3.2678642846661816	53795537.00067922	4
		94	3.3847156430153382	107226805.83017997	4
		95	3.696366793216973	245254803.49563587	3
		96	3.806452186158282	120022317.49754947	2
		97	4.2207058972215235	3036586.500093306	1
		98	3.8505033644005806	50538086.16728515	1
		99	3.8493650716995105	71673346.00030579	3
		100	3.739787482751723	48525625.834240235	2
		101	4.1153268188221706	135939669.9989335	3
		102	4.005345431934868	748880790.4925075	2
		103	4.004004868553934	78960470.50002737	1
		104	3.963671962211462	83567773.24844351	3
		105	4.207880704672439	129541672.99762331	4
		106	4.196516292135404	31218989.70045937	2
		107	4.407657874085953	159779437.49730527	5
		108	4.302450817951702	165696301.83166096	5
		109	4.547866539346893	0	3
					0
