# Supplementary material for: The evolutionary maintenance of Lévy flight foraging
Source: PLoS Comput Biol. 2022 Jan 18;18(1):e1009490. doi: 10.1371/journal.pcbi.1009490 (PMC8797186; doi:10.1371/journal.pcbi.1009490)
Supplement: S1 Data — (ZIP) [file pcbi.1009490.s005.zip › S1_Data/evolutionary_data/POP10_1000K/10_025_10_2_0000125_1_1000000_run7]

last_generation	68	0	1.030746876420904	11664592.749959722	10	extinction	extinction
size_old_pop	0	1	1.0238738935259835	16068488.699996388	4
standing_var	0.25	2	1.1043339012340434	22967886.700194463	5
start_exp	1.0	3	1.3008875842279548	22637204.00033164	5
env_dim	2	4	1.3922672198681785	10720949.83347294	2
move_cost	0.000125	5	1.2361514361416677	24438798.50030053	3
lifespan	1000000	6	1.4637917885754814	32291822.833563972	3
speed	1	7	1.4719601223911045	30441937.500378367	3
run	7	8	1.541489909922952	20624009.100233503	3
extinction_state	1	9	1.5456318955371091	21892715.83341063	5
competition	0	10	1.3268624432780498	25208644.50046304	6
		11	1.45910470399691	16109385.375108298	2
		12	1.8138071551424555	25173091.300124034	8
		13	2.130050325235655	26774488.000374477	5
		14	2.3806207696115607	122037106.50091751	4
		15	2.2015897689740025	73879624.50028616	3
		16	2.5245053108349875	29309895.357621748	3
		17	2.3940011221532727	53801507.75046694	7
		18	2.8222036287944987	61025906.00052001	4
		19	2.903776712303375	31735657.833982553	2
		20	2.638662484339913	31945075.500371937	3
		21	2.671268616037933	50247300.66740193	3
		22	2.7780135886763526	62502596.900780186	6
		23	2.702223426713272	53701708.50049087	5
		24	2.8547369967679916	66864001.300695814	5
		25	2.796521185236866	23625356.833890002	5
		26	2.920983181269982	63078584.50069885	3
		27	2.5632195232340083	18665359.700222246	2
		28	2.5522049766420234	57233533.000849195	5
		29	2.3967073250589936	27522845.50011737	2
		30	2.3275211829435616	62773885.500708364	5
		31	2.52892545776434	60422697.100435875	6
		32	2.489058575633384	76563553.25009353	5
		33	2.0434596461320074	41641968.333966054	4
		34	2.104703373123279	29776924.900260072	6
		35	2.165375878134422	34128048.625256576	5
		36	1.9341753989114647	29021075.000527766	8
		37	1.988474878601475	24701304.643106315	4
		38	2.052782499740484	35206099.5004327	7
		39	2.1704792513579756	64902725.50059218	4
		40	2.4991821586045986	42864315.50066159	3
		41	2.310588944776318	37767267.3337614	7
		42	1.959852127774539	21145717.214457516	6
		43	2.101526722262929	23033139.750093997	7
		44	1.9478309884210443	53311051.30068376	4
		45	2.2870311946236876	32260070.000191834	5
		46	2.2718501794750896	35705546.3575684	6
		47	2.6336354171577208	45594579.100825444	7
		48	2.8039791505703304	40704198.100478314	5
		49	2.802960301865917	90006356.75089082	5
		50	2.998769455024404	106917111.90086514	4
		51	3.1379632299228124	168917968.99885726	5
		52	2.936834866256616	47904601.30081482	4
		53	2.956178075505458	109635703.8340636	5
		54	2.5050959124231134	61801261.333786696	3
		55	2.5626649723153307	28353296.900451727	6
		56	2.7476906081756427	105244115.499613	5
		57	2.9747647018210914	40298104.75080145	8
		58	3.0653526946569336	25650510.000698198	4
		59	2.8958732173030124	71733245.7007438	2
		60	2.9920389273890287	440359.4999805619	5
		61	2.482270589513381	61947354.928631134	1
		62	2.4270191420844713	52446932.10057776	7
		63	2.8856048836600006	27546015.833706066	5
		64	3.0742917010167714	69474098.2508544	3
		65	3.0459692929588433	49401640.50077179	4
		66	3.011829418945836	116877332.50106084	2
		67	2.9462864891695353	43198375.00080967	2
		68	2.8486085713369524	0	4
					0
