# Supplementary material for: The evolutionary maintenance of Lévy flight foraging
Source: PLoS Comput Biol. 2022 Jan 18;18(1):e1009490. doi: 10.1371/journal.pcbi.1009490 (PMC8797186; doi:10.1371/journal.pcbi.1009490)
Supplement: S1 Data — (ZIP) [file pcbi.1009490.s005.zip › S1_Data/evolutionary_data/POP10_1000K/10_05_50_1_00_1_1000000_run18]

last_generation	500	0	5.090624763236095	55526579.7	10	23.544499011915082	3848044.0
size_old_pop	9	1	4.723712179656765	57600396.0	10	24.279769201032185	11987116.0
standing_var	0.5	2	4.551869815398872	53829498.1	10	24.59895422089046	17179950.0
start_exp	5.0	3	5.257203655855208	38385431.0	10	23.220943382116328	25040220.0
env_dim	1	4	5.130147361971182	36262088.9	10	23.78364965617309	33729922.0
move_cost	0.0	5	5.007349395149093	43360188.7	10	24.14168485284348	50311028.0
lifespan	1000000	6	4.83484966601442	48033328.1	10	23.198138204211194	74915781.0
speed	1	7	4.693321063684428	60874375.6	10	24.357798076396804	102144930.0
run	18	8	5.1698961051667585	55925077.2	10	24.30789264332554	174499732.0
extinction_state	0	9	4.649989318055532	48376523.2	10
competition	0	10	4.099225876688253	48520391.9	10
		11	3.328026394047524	48561470.9	10
		12	2.894586684347087	57960889.3	10
		13	3.1516727022999405	54200678.5	10
		14	3.4830095023265324	55386099.6	10
		15	4.691730281296015	61628885.3	10
		16	5.422595222639876	48675431.8	10
		17	6.017809892130728	60255112.6	10
		18	5.503715840225693	40475178.0	10
		19	5.853737769773362	61458681.1	10
		20	5.342668245136353	57192641.4	10
		21	5.289263401786095	39891680.7	10
		22	5.0814990764340475	58028396.9	10
		23	4.760694374589753	41735555.0	10
		24	5.055653510465974	46225583.0	10
		25	4.189487900729736	51990807.6	10
		26	3.861462184884406	56746606.8	10
		27	3.788538895174162	51742637.2	10
		28	3.9698497049640493	37577818.7	10
		29	3.6962021395896762	66320945.7	10
		30	3.252239848023701	44358281.2	10
		31	2.6168186545605243	45657047.4	10
		32	2.8822603534914246	55368376.8	10
		33	2.580556337287342	51509263.6	10
		34	3.01115201853654	62904937.7	10
		35	3.962652794132036	76632928.5	10
		36	4.33542688785865	54768977.0	10
		37	3.858913735858784	46680359.9	10
		38	3.30959822780303	57091737.2	10
		39	3.425297318570439	48944673.1	10
		40	2.6300601915307977	56943910.0	10
		41	2.5832532834503756	64178586.4	10
		42	2.5357690158015265	52096999.7	10
		43	2.634881643809463	49908159.1	10
		44	2.899281626480115	66001916.6	10
		45	3.1107684457390237	60044321.8	10
		46	3.1844551651795037	50742427.1	10
		47	2.9088725221388914	56594624.7	10
		48	2.7865091568046014	49005099.6	10
		49	2.7839274839257686	53156537.6	10
		50	3.1795833471731356	63541953.6	10
		51	3.7641961583251997	42015790.0	10
		52	3.380419500395586	55958193.6	10
		53	2.9128177902152546	53515339.7	10
		54	3.353506620712211	61939588.3	10
		55	3.626381577849024	46257694.9	10
		56	2.893438267955845	45859682.5	10
		57	2.2984155623640796	51519257.6	10
		58	2.2515089445042418	55670172.7	10
		59	2.2625563499543184	49018204.5	10
		60	1.7495584012203227	59164029.2	10
		61	2.193256605217492	55605675.1	10
		62	2.101220171632224	59924931.2	10
		63	1.9642750590324713	55429765.1	10
		64	2.0514426944840998	48201518.5	10
		65	1.8720432977319388	50650549.7	10
		66	2.032964552245356	59350867.0	10
		67	2.493627251584262	49451683.6	10
		68	2.391278751908154	57629391.6	10
		69	2.744234583137304	58243042.5	10
		70	2.665209157705012	56770451.5	10
		71	3.14243685415037	53669114.8	10
		72	3.6903805299341585	74898097.3	10
		73	3.909037532372696	51374586.9	10
		74	4.024645525533251	27853177.8	10
		75	3.336585089950673	54907948.7	10
		76	3.356429023946108	51673568.5	10
		77	3.3260778070128056	49520287.1	10
		78	3.551691587941157	44426016.7	10
		79	3.0579486708843904	60111611.6	10
		80	3.0912901163696103	51755934.2	10
		81	2.77815096761672	50378491.6	10
		82	2.4222662068424197	39363025.5	10
		83	2.052876233542203	62166352.5	10
		84	2.281164005600972	63417420.3	10
		85	2.6751481862829007	60046817.2	10
		86	2.5747546275757247	50003313.2	10
		87	2.4363371137837824	53432034.8	10
		88	2.770620670389229	45708686.2	10
		89	2.759099746436263	47748830.6	10
		90	2.364108149563404	60618921.4	10
		91	2.247899770931292	55898598.7	10
		92	2.3319079921554815	55884063.8	10
		93	2.359231858477705	58225552.9	10
		94	2.487849595136672	49811627.2	10
		95	2.6906531713436435	62576163.9	10
		96	2.884935731066192	56218378.9	10
		97	2.8154417210753286	56581235.4	10
		98	2.6192927935228423	49307701.9	10
		99	2.222619641007472	57460447.9	10
		100	2.1840197016416507	50568883.1	10
		101	2.2354896868667744	52336179.6	10
		102	2.0663403231517288	56744910.9	10
		103	2.5360070042678102	50970694.9	10
		104	2.9003573874379933	54794429.3	10
		105	2.7825954134948843	53168196.5	10
		106	2.9297900964895396	57513000.7	10
		107	3.135558385041967	69026370.5	10
		108	4.35971672636396	37743524.9	10
		109	4.711993092580546	54043274.0	10
		110	4.6444544338224745	52768761.4	10
		111	5.865014685599794	62736187.222222224	10
		112	5.430147671232154	59490512.9	9
		113	4.948990367315497	60799845.6	10
		114	4.113206697401209	46885986.8	10
		115	4.646468312573637	38702567.7	10
		116	3.5433219723743754	48926891.7	10
		117	3.5074018379032568	53795495.4	10
		118	4.121987563764782	56736458.8	10
		119	4.133666348250963	49031482.3	10
		120	4.156203305662694	50146134.7	10
		121	3.9117510405023146	54802223.5	10
		122	4.72147008282035	46093421.7	10
		123	4.433448700991336	60388213.8	10
		124	4.087854715254641	61805570.4	10
		125	4.301297589917821	66724597.6	10
		126	4.449710744527214	55930096.7	10
		127	4.529077982775751	41991879.7	10
		128	4.485292053816386	51202729.4	10
		129	4.4773859494019055	45014097.6	10
		130	4.162091757322233	48936692.0	10
		131	4.113547114402095	36813322.9	10
		132	4.037110382239219	63608071.3	10
		133	4.289550476433182	44977214.1	10
		134	5.1254905494768135	55449203.1	10
		135	4.979895837536519	63124890.8	10
		136	5.122317596572827	50409163.5	10
		137	4.891138410555898	50325302.1	10
		138	4.240538421551085	41886624.2	10
		139	4.492266427410787	45254932.3	10
		140	4.4766996681568845	58692645.2	10
		141	4.735283254530506	57721180.7	10
		142	4.849690989007032	61795561.3	10
		143	4.647094278389706	48541558.0	10
		144	5.251841017681981	77133480.2	10
		145	4.99616765357323	31056038.2	10
		146	4.66511935154862	53434294.5	10
		147	4.806274202308567	35144952.2	10
		148	5.229129046369973	62679606.7	10
		149	6.061600655078353	38488121.2	10
		150	4.6212684275713425	53102045.7	10
		151	4.9122956946783525	51068416.3	10
		152	5.073964303588702	65215099.0	10
		153	4.839204296378137	40042706.0	10
		154	4.488965751447814	43223551.4	10
		155	4.1592046177449955	48377821.2	10
		156	4.082285554132648	53243568.7	10
		157	3.572043483155633	47258519.0	10
		158	3.5382851541265756	45797433.7	10
		159	3.610958799069349	54351078.3	10
		160	3.421286871929798	48428216.8	10
		161	2.5874960226315453	52895997.4	10
		162	2.38935713088324	50025688.1	10
		163	2.6629919708830956	52866416.3	10
		164	2.6929735128881234	53939759.1	10
		165	2.1283844453143885	58786512.0	10
		166	2.4694290381582262	48293261.6	10
		167	2.2550775435710997	53563703.6	10
		168	2.8840966243993793	54581557.3	10
		169	3.242796560641234	56739963.2	10
		170	2.8715010070999285	56390075.1	10
		171	2.6315066051731377	50457876.2	10
		172	2.825250445222997	55667592.9	10
		173	2.6975818560964564	57078789.1	10
		174	3.145852182081062	47989023.9	10
		175	3.2355620380452073	53209927.1	10
		176	3.5074018602524637	34290004.8	10
		177	2.9775814250768713	50525104.5	10
		178	3.120150173637696	56739075.7	10
		179	3.0201391291624238	57532211.2	10
		180	3.083317554527759	50687482.6	10
		181	2.56678352553853	52393039.7	10
		182	2.450113271169992	61068988.8	10
		183	2.864287398133347	50449774.8	10
		184	2.7335167866606005	55683433.5	10
		185	2.105358111235207	63044145.5	10
		186	2.3033880548441403	56270268.2	10
		187	1.305136741905756	49125858.7	10
		188	1.4303589051593213	53281899.5	10
		189	2.24749702418694	42884545.5	10
		190	1.724748499398854	47971124.5	10
		191	1.437282358933474	54172615.5	10
		192	1.8115815229938597	49426824.4	10
		193	1.1621583240085838	49318393.2	10
		194	1.667531387685837	51796566.4	10
		195	1.5266000703452507	57191104.0	10
		196	1.520968959940998	52930054.7	10
		197	1.4113866603600205	49849714.2	10
		198	1.186400961560396	59602207.0	10
		199	1.9709282388570997	53083976.4	10
		200	2.1779361328140183	60246297.0	10
		201	2.7964750652687784	39802633.8	10
		202	2.570399565300317	42903776.6	10
		203	3.220578535223379	59308101.1	10
		204	3.5469098803124934	44746727.8	10
		205	3.5702047395950474	51418211.2	10
		206	3.9366130429701927	52125604.4	10
		207	5.146713115167938	49515701.9	10
		208	5.841326945354107	43985937.8	10
		209	6.78455298325625	47562167.4	10
		210	6.721023125775079	62347987.2	10
		211	6.274899908491841	61738154.1	10
		212	5.635592480001166	41989009.9	10
		213	5.122193079684121	33351519.3	10
		214	5.391585339553616	59382678.4	10
		215	5.792488301090016	54184735.1	10
		216	5.574201711730831	52314591.7	10
		217	5.783462429750441	25767047.3	10
		218	5.962731847461058	42471653.3	10
		219	6.401298228691826	71770908.7	10
		220	6.874947269182736	61150032.3	10
		221	6.646172401063689	48978926.3	10
		222	6.825909253505047	37739224.1	10
		223	7.227504358945342	41572833.9	10
		224	7.39992251362758	40237706.5	10
		225	7.894497401920023	63476310.5	10
		226	8.295319870065084	32839895.3	10
		227	8.275179305786347	45072030.2	10
		228	9.109125962750975	46157649.8	10
		229	8.743323864313613	47490415.3	10
		230	8.744363654577521	80450194.33333333	10
		231	8.525420502010238	59385974.5	9
		232	8.767846909969116	29609443.7	10
		233	8.670397063360232	37435065.4	10
		234	8.259513408412554	57937153.6	10
		235	8.560017053755589	43547172.8	10
		236	8.80019662526499	43606195.3	10
		237	8.87221984289975	61479897.2	10
		238	8.825677806396524	45402845.5	10
		239	8.191519760933492	44341366.2	10
		240	8.379465319054175	56805085.9	10
		241	8.67106645768866	41533533.2	10
		242	8.975945996286367	49731290.9	10
		243	8.818519542276245	42250025.7	10
		244	9.035652560698871	40286319.5	10
		245	8.453157465521599	42288390.2	10
		246	8.726698428119336	35214949.4	10
		247	8.72054202886806	59395238.7	10
		248	8.613809033598267	50611278.9	10
		249	8.13439322342213	41543712.8	10
		250	8.06163325683403	46889026.6	10
		251	7.740596696811808	55953083.5	10
		252	8.10703680805911	46824064.6	10
		253	7.965440703733852	52541441.6	10
		254	8.160081162692022	46644521.5	10
		255	7.873647077846601	42772917.1	10
		256	7.6138161113522305	45993114.4	10
		257	8.603679854065101	52957834.7	10
		258	8.877198645577606	43289226.4	10
		259	9.020958268207554	58419783.4	10
		260	9.501263172297325	49383005.0	10
		261	9.725923913240102	60231758.6	10
		262	10.317239874340796	57751037.9	10
		263	11.231348182435308	55639157.1	10
		264	10.768546365531156	60177052.0	10
		265	10.01352267774903	53612167.0	10
		266	8.985677116238056	35778976.4	10
		267	10.266175419718046	38924549.2	10
		268	11.483751249715574	48916261.1	10
		269	10.164022030978707	46508059.0	10
		270	10.23608275821688	60949643.3	10
		271	10.769368988993829	50449782.5	10
		272	11.308627143541726	54570931.5	10
		273	10.474642275499289	51015249.6	10
		274	10.464927392967455	52392316.0	10
		275	11.115764650808334	53218790.5	10
		276	8.887814437088412	55955885.6	10
		277	9.520649089339575	65263845.7	10
		278	10.587284655958209	44086835.9	10
		279	10.010223750160701	51603945.4	10
		280	10.60782452707841	58220680.2	10
		281	10.292165720813285	48810911.8	10
		282	10.499584151938674	49009771.7	10
		283	10.575763016933974	47747741.2	10
		284	11.826489475250012	73591314.6	10
		285	12.407972962925154	48422686.1	10
		286	12.676947198480423	48437572.8	10
		287	12.729584103586525	55227513.8	10
		288	12.577038733849264	44662543.2	10
		289	12.142791859100477	61993849.4	10
		290	12.252488247287685	47409952.0	10
		291	12.601051086907162	54241549.8	10
		292	12.53474242948123	60832585.8	10
		293	12.428916708054762	52303763.7	10
		294	12.577573409978564	48794213.9	10
		295	12.830833684202883	20540410.8	10
		296	12.264102070431544	51008737.3	10
		297	12.166914510811083	106805506.6	10
		298	12.7196286537249	44685767.5	10
		299	12.880295425163567	50078425.7	10
		300	13.238478444471742	47906453.1	10
		301	13.693201299668436	42343835.0	10
		302	13.439145739168797	41481624.1	10
		303	13.420533190528039	45865094.3	10
		304	13.162720855632196	39925574.6	10
		305	12.978493237272257	37884364.6	10
		306	13.013024218019988	39206121.6	10
		307	13.754804591998816	26245678.7	10
		308	13.195343644958593	41430083.0	10
		309	13.639952972052246	31530351.7	10
		310	14.13548198952002	36136399.6	10
		311	14.173982644848445	52219511.8	10
		312	13.867607376618096	53385895.6	10
		313	14.06907114399652	67273820.9	10
		314	13.418500782786868	53260102.1	10
		315	12.836855369268335	62462096.8	10
		316	13.046147797446565	84060501.0	10
		317	13.466204360643442	51414510.0	10
		318	13.565918065249553	36056293.7	10
		319	14.056983144518814	53342803.4	10
		320	14.006734167666343	55219694.6	10
		321	13.93592847973799	59541676.5	10
		322	14.088645078805797	41905599.4	10
		323	15.006329042152355	49494002.9	10
		324	14.565652103239069	49450386.0	10
		325	14.28310001690699	48078481.4	10
		326	14.679391018230508	46081820.0	10
		327	14.548832944740223	42309867.5	10
		328	14.230415897671117	56951767.7	10
		329	14.471408314870027	48472276.9	10
		330	13.95432001161708	57790062.5	10
		331	13.596303210759313	43921234.8	10
		332	15.355002114800456	56363085.1	10
		333	15.618772046128603	35010365.1	10
		334	12.842220585280382	66007485.5	10
		335	12.145496450382637	46947908.8	10
		336	14.125675082277828	53772248.4	10
		337	15.637940464221382	60506992.4	10
		338	16.724663726788595	50182692.4	10
		339	18.1563216639987	47850479.5	10
		340	18.386175059673484	45198177.9	10
		341	17.98631133438918	44888076.2	10
		342	18.094603766015258	44583977.5	10
		343	18.420044017996897	33177303.5	10
		344	17.817036760779313	72448605.3	10
		345	17.280726350168322	45330360.0	10
		346	16.639766484763356	64878155.8	10
		347	16.29347280587106	49367878.0	10
		348	16.884040105632028	56432127.4	10
		349	16.24024161959729	53324657.6	10
		350	15.90043404254352	57068572.3	10
		351	15.257241252830728	48314571.8	10
		352	15.426841084095278	55126289.2	10
		353	16.19238011099625	45458490.5	10
		354	15.822287084622312	49634541.9	10
		355	16.40779117302682	56988907.2	10
		356	16.302104230602197	39529293.9	10
		357	16.52714768670901	42097254.2	10
		358	16.542215381184313	48165836.9	10
		359	16.574999776874442	68719801.8	10
		360	16.469690049544823	49422113.2	10
		361	17.33938023178571	41734929.7	10
		362	16.48668862666849	27870686.5	10
		363	14.663516256096353	53692743.8	10
		364	14.621554554983192	53241526.1	10
		365	14.121573049403349	60305018.3	10
		366	14.449128591417093	49185033.8	10
		367	14.444418536994988	44572049.1	10
		368	14.853893045262087	40261343.3	10
		369	14.8986101846746	41678711.5	10
		370	15.101272979289107	60184586.1	10
		371	15.045805457860647	47738864.2	10
		372	15.43522997281695	50214482.5	10
		373	15.03654093693308	67456291.4	10
		374	14.055833494946294	48529555.9	10
		375	13.87047738223458	45431540.2	10
		376	13.299299388641353	30312022.2	10
		377	13.034691587935168	36943154.9	10
		378	12.842958157687828	54169795.0	10
		379	12.40189394357613	36505802.7	10
		380	12.17210285031594	40096848.1	10
		381	12.415964392993072	48914939.6	10
		382	12.303071502748343	57372957.9	10
		383	12.508590661449116	51549361.9	10
		384	12.805056465329011	51345758.5	10
		385	11.807711475186874	55692968.5	10
		386	12.133984180307568	49777239.6	10
		387	13.471483730922222	40717328.0	10
		388	12.911200430681035	61655703.1	10
		389	12.605360537642998	42469036.0	10
		390	12.208819800243376	41329712.0	10
		391	12.289270998641063	54093935.2	9
		392	12.504937496264377	34548389.7	10
		393	12.018864056264828	52243075.5	10
		394	11.42554289582473	47460085.9	10
		395	11.413507143582375	60382142.0	10
		396	11.162012709484788	41859719.7	10
		397	11.017062305673607	44856218.8	10
		398	11.549778272323968	52666047.8	10
		399	11.175640119498764	47766374.3	10
		400	11.2170842086218	69464973.7	10
		401	11.313642504035364	44469498.6	10
		402	11.330690319017588	40540858.5	10
		403	11.485828776276103	25256380.5	10
		404	11.01450897781936	37872233.6	10
		405	10.407010410506055	41952545.7	10
		406	11.248258422516638	59390489.2	10
		407	10.978221038951897	45426729.1	10
		408	11.090837815982248	49542039.7	10
		409	11.123786429110812	49341755.5	10
		410	11.16402786948761	52355682.1	10
		411	11.06195059914661	40430275.4	10
		412	11.44815980614224	65479022.4	10
		413	11.38382451319369	54897649.3	10
		414	11.7789659111895	61482797.3	10
		415	11.770765719844892	39497680.3	10
		416	12.246617206898645	40373424.0	10
		417	12.112768147355279	56162707.3	10
		418	12.948307207728359	56177566.9	10
		419	13.017721865007388	37072978.7	10
		420	13.205678197273404	62846219.3	10
		421	13.53258208255472	44639982.5	10
		422	13.385992502041578	37077694.1	10
		423	13.439650012337655	64496458.8	10
		424	13.420250215270357	40245309.5	10
		425	12.943890668743853	40353312.3	10
		426	12.63174416813862	62388624.2	10
		427	12.251339004272188	46495618.9	10
		428	12.003008978546347	44378696.6	10
		429	12.54805080884987	68722053.8	10
		430	12.682283558056536	58570523.1	10
		431	12.427825090200852	26129045.777777776	10
		432	12.763639589056055	50090080.5	9
		433	12.855288119557798	41887769.5	10
		434	12.39120876348021	44839269.4	10
		435	13.193616645394172	58097745.7	10
		436	13.406670281767202	48483552.1	10
		437	13.043886803100085	35864412.8	10
		438	13.194116706445957	40855555.3	10
		439	12.695771252483453	57809057.9	10
		440	12.625726330788549	42120791.2	10
		441	13.083079979253501	50752855.5	10
		442	12.795039264059325	49039813.4	10
		443	12.444002942504646	40001810.9	10
		444	12.057021073604066	53122242.7	10
		445	12.689243657673998	57239802.4	10
		446	13.137290045598098	35770769.6	10
		447	14.006569426185644	55356062.3	10
		448	15.154337851962623	44442292.4	10
		449	15.599538282265001	57649215.1	10
		450	15.80878071040417	57770275.6	10
		451	15.813640188817647	33610901.4	10
		452	15.648041969090155	51467559.2	10
		453	15.527756551160138	62279601.1	10
		454	15.285589427883789	49624290.0	10
		455	15.319600771831139	50350933.9	10
		456	16.461936612708232	44408043.8	10
		457	16.249864557067205	39849848.9	10
		458	16.695965104726497	42995493.5	10
		459	16.575307167490905	50373946.0	10
		460	16.546973139361505	44402141.8	10
		461	16.375073022396972	50929492.6	10
		462	15.535793389842931	50878436.6	10
		463	15.626665173468956	41873944.9	10
		464	15.110073058827007	53370110.6	10
		465	15.12369093459895	57587795.3	10
		466	15.295486254746958	46264235.0	10
		467	16.075024736504304	43294789.2	10
		468	15.637059684623315	46067438.5	10
		469	15.81586450825784	53828588.1	10
		470	15.980725233902032	43513933.3	10
		471	16.391011866844032	59998826.5	10
		472	16.3876184618302	34366665.3	10
		473	15.861387653951104	60344991.0	10
		474	16.25441129100293	47589094.9	10
		475	16.838589539863808	49502787.0	10
		476	16.855618674760724	50711151.2	10
		477	16.525995221152204	49785477.1	10
		478	16.48429092687271	43452692.1	10
		479	17.260415485555455	45159290.0	10
		480	17.524247999301817	37747817.0	10
		481	17.863489160143633	40876446.6	10
		482	17.843712735781757	51086785.2	10
		483	17.623845110064366	43051944.2	10
		484	18.22333597101146	57645210.9	10
		485	17.246663736680308	57607040.0	10
		486	16.94844726943204	54902100.1	10
		487	19.020174789872975	40410300.2	10
		488	19.854812864277495	45552723.2	10
		489	21.145781875434146	55571383.6	10
		490	22.421572363250366	52145889.0	10
		491	22.58190432968653	52541283.6	10
		492	22.3895962006037	45580317.2	10
		493	23.025693059043448	42543614.9	10
		494	23.887427633061407	43664372.3	10
		495	24.39425271699963	46955119.4	10
		496	24.747736989939533	46931691.4	10
		497	24.808535853879242	44529010.0	10
		498	24.313133839871533	47534623.7	10
		499	23.94340873869688	54850747.0	10
		500	23.774119341548875		9
