# Supplementary material for: The evolutionary maintenance of Lévy flight foraging
Source: PLoS Comput Biol. 2022 Jan 18;18(1):e1009490. doi: 10.1371/journal.pcbi.1009490 (PMC8797186; doi:10.1371/journal.pcbi.1009490)
Supplement: S1 Data — (ZIP) [file pcbi.1009490.s005.zip › S1_Data/evolutionary_data/POP10_1000K/10_05_10_0_00_1_1000000_run16]

last_generation	500	0	1.02859697330002	53317179.0	10	3.1749562770149033	45589741.0
size_old_pop	10	1	1.1579518781101825	60723695.8	10	2.7660236446905615	45771561.0
standing_var	0.5	2	1.518012833718503	59518612.9	10	2.602469733402242	46944573.0
start_exp	1.0	3	1.4636580888981503	55114648.6	10	1.8119004275122905	50064219.0
env_dim	0	4	1.2922887996524932	60998092.7	10	2.6064146879555645	54205363.0
move_cost	0.0	5	1.8275987770801418	61212704.0	10	1.8369593066132395	55858986.0
lifespan	1000000	6	1.3580449403876842	61791533.9	10	1.7152285821231703	58954531.0
speed	1	7	1.5161906297526122	56134416.1	10	1.7289405548438521	65632077.0
run	16	8	1.3767634958126904	53185964.2	10	2.813195189508409	70211794.0
extinction_state	0	9	1.700502157748066	58110193.7	10	1.7188023560771284	75023778.0
competition	0	10	2.226013248402533	53188088.6	10
		11	2.032744891987373	53741659.0	10
		12	2.6969962370249534	58474083.0	10
		13	2.6501587206309036	55500476.7	10
		14	2.1395107689846626	59583387.3	10
		15	2.295960990638025	57313969.0	10
		16	2.0155920016861364	53862214.5	10
		17	2.0529749395129118	55170783.4	10
		18	1.168088629233526	56741487.1	10
		19	1.5234970094284506	58334124.6	10
		20	1.5148090751503342	57504093.0	10
		21	1.4610703857455594	60299360.6	10
		22	1.7218006660290217	61812783.1	10
		23	1.9925726758378304	60264828.2	10
		24	2.2875617338836656	56569674.1	10
		25	2.3975602908137175	49728224.9	10
		26	2.230974403251537	60293750.3	10
		27	2.116558407384159	58834843.9	10
		28	2.976238076692733	57866335.2	10
		29	3.009597693892852	53145660.9	10
		30	1.2537497317942927	51632749.0	10
		31	1.264744311166851	52540137.6	10
		32	1.9050220777381697	58863785.2	10
		33	2.1835644059426365	56755795.0	10
		34	2.429600711558842	60540763.8	10
		35	2.210838974199021	59707005.9	10
		36	2.147919171138805	60257387.8	10
		37	2.1793421550714873	56266379.0	10
		38	2.044433612578252	51380178.8	10
		39	1.726640841375215	51617747.4	10
		40	0.8698178547440424	53133527.4	10
		41	0.9329367114683936	53078576.8	10
		42	1.3034065524535137	53735713.0	10
		43	1.6878782105314145	61587459.4	10
		44	1.9066328741235732	60802686.5	10
		45	2.1004661661017545	56464740.8	10
		46	1.9318419716466608	59076805.7	10
		47	2.158652340060465	54339391.0	10
		48	2.4820803659465356	60022635.7	10
		49	2.3703718419829274	54309056.1	10
		50	1.7261162443256315	59099300.8	10
		51	2.069299622159639	57263360.2	10
		52	2.751828873067923	53095005.6	10
		53	2.2962275196876325	53161335.0	10
		54	2.5357275315827836	54598442.6	10
		55	2.696578037534419	59551916.4	10
		56	2.7587930803943777	50152992.2	10
		57	2.0190932811381552	61081830.0	10
		58	2.2403288085856827	57879624.9	10
		59	2.0303313236948926	59455904.3	10
		60	1.9911802002082197	56392005.2	10
		61	1.8507445121528672	58807663.3	10
		62	2.413671229105712	52158812.1	10
		63	1.874606546758423	56417800.4	10
		64	2.171155967308457	57856298.5	10
		65	2.836911386672086	53560651.9	10
		66	2.7460402610452457	53124397.7	10
		67	2.4245642414860686	61521179.8	10
		68	2.214623939640333	60537075.6	10
		69	1.8492098287768777	58471315.3	10
		70	1.778832307363993	55983685.8	10
		71	1.8623169829258934	53819417.0	10
		72	1.7151055168981528	62637171.5	10
		73	1.6884687322096656	60976777.4	10
		74	1.7326070105638078	61906039.9	10
		75	2.2695877171075294	60578534.6	10
		76	1.9918103675095087	60970342.2	10
		77	2.1315477593495777	56879086.8	10
		78	2.219694487288589	52899550.8	10
		79	2.719229723876191	53253395.3	10
		80	2.4474147845559853	56649816.9	10
		81	1.870430075519455	56962546.3	10
		82	1.5923829664642317	55614819.1	10
		83	1.8213147486697774	61973539.4	10
		84	2.105223741910484	60754242.6	10
		85	2.1275712855150744	58996620.8	10
		86	1.4884476213622855	55465273.5	10
		87	1.4306623422863756	51076708.3	10
		88	1.7739459870210355	59234635.5	10
		89	2.0045348366492908	57881385.2	10
		90	2.5444227470530434	59830499.2	10
		91	2.055828597236246	59300597.4	10
		92	2.3310798427904054	60718580.0	10
		93	2.0826989137439904	54171188.0	10
		94	1.7315120766676586	50979134.4	10
		95	1.900928213069984	54130106.4	10
		96	1.975366742265512	55994729.0	10
		97	1.974442265542311	60099632.7	10
		98	2.185853383246823	53565598.9	10
		99	1.8502210257649871	58706657.2	10
		100	1.8303275292461554	58328983.2	10
		101	2.103568405485521	56539593.6	10
		102	2.0566575673634326	65822732.4	10
		103	1.8923013204994412	62828418.5	10
		104	1.6705567107563042	56704303.2	10
		105	1.4551080182173792	56423248.9	10
		106	1.6814450414776956	57130905.5	10
		107	1.9207477018218042	56192661.8	10
		108	1.9952350256836469	55863450.2	10
		109	2.414853082840309	52756100.5	10
		110	2.587698242023266	56451072.3	10
		111	2.5357288335364103	54973166.9	10
		112	2.14476200530306	59446806.3	10
		113	1.7427967421330834	57210968.2	10
		114	1.588066008609038	60241463.1	10
		115	1.8420279895619847	56279509.8	10
		116	1.828880425566263	55614447.6	10
		117	1.9109174415589112	64044276.3	10
		118	2.086504254407413	57184800.5	10
		119	1.9526740035626529	58677405.7	10
		120	2.47798424629208	57942250.2	10
		121	2.3368021192521904	51333926.6	10
		122	2.0743770332650953	55571341.0	10
		123	2.161776726344333	49919667.1	10
		124	1.6906648859426479	53202740.3	10
		125	2.0614888938256675	52117995.1	10
		126	2.0649970660466863	50812313.8	10
		127	2.2741045269038054	57214545.6	10
		128	2.382418850683443	61805299.9	10
		129	1.805436093343546	58735155.7	10
		130	1.5862692105396803	58559298.3	10
		131	1.408683020347678	60683884.3	10
		132	1.9004041208150837	53911005.1	10
		133	1.5956098229795446	59972607.3	10
		134	2.074035526424007	58026499.8	10
		135	2.0117849911036716	53073967.4	10
		136	1.9148357759239023	58612138.8	10
		137	2.6624406915320336	53788513.6	10
		138	2.256029527540453	58285899.8	10
		139	2.048763772411204	57629058.5	10
		140	1.977017620017414	56756870.6	10
		141	1.9540690466866857	57284906.9	10
		142	2.248655903473427	54727887.5	10
		143	2.3146400809563974	52448853.5	10
		144	2.1155921849335875	56022763.3	10
		145	1.9545162096675799	60204426.5	10
		146	2.065796972988837	58319169.8	10
		147	2.1198342404303476	60767978.8	10
		148	2.398898957468299	51681808.6	10
		149	2.30110571695949	58198067.5	10
		150	2.080991432558023	58223978.5	10
		151	2.3864930282890238	54014571.5	10
		152	2.1903716600588967	57908558.0	10
		153	2.1489099346102236	57085892.0	10
		154	1.9599220179936097	53127313.6	10
		155	1.8239378063983422	57423928.3	10
		156	1.88338877019599	60492638.2	10
		157	1.9857708981344744	59107119.4	10
		158	1.659694713559626	53272940.1	10
		159	2.0561862068367143	58737969.5	10
		160	2.0743539958348345	57646002.4	10
		161	2.222538954554605	56373240.7	10
		162	2.017272282538539	54197112.8	10
		163	2.259818356719632	62301785.3	10
		164	2.209226027645899	58330257.3	10
		165	1.6036522133673405	51018866.0	10
		166	1.934573141043329	58165842.0	10
		167	1.6514817541364413	55693783.9	10
		168	2.2094174270993627	67361503.2	10
		169	2.585797924096812	57503264.9	10
		170	2.572868414869222	54907322.5	10
		171	2.508148614770823	60276349.6	10
		172	2.1758935611834427	61844477.5	10
		173	2.363499671865184	56403504.4	10
		174	2.328679363612046	50703949.7	10
		175	1.9814576609004253	60581273.5	10
		176	2.012130071638616	54310510.1	10
		177	2.1247921145500883	63632391.2	10
		178	2.3385554030272067	50355358.4	10
		179	1.7490485139980003	58791067.8	10
		180	1.912015781998818	52733432.8	10
		181	1.7891242160404581	53539906.1	10
		182	1.8794156781662668	56766318.5	10
		183	1.66682104937247	54345362.7	10
		184	2.0080561086939666	63887643.5	10
		185	1.5447192321659	59769369.6	10
		186	1.866013767485209	54728523.3	10
		187	1.8445073078165783	56856934.4	10
		188	1.926124200625599	57768503.6	10
		189	1.8946028188922728	63027148.3	10
		190	2.2962399666362407	51255927.1	10
		191	1.9292533473059794	56767403.7	10
		192	2.533278921802	57091485.2	10
		193	2.13325980134712	55383455.7	10
		194	2.428286880584677	57975497.5	10
		195	2.2414240751925836	54151724.0	10
		196	2.3998002975025283	58250752.3	10
		197	2.2069942977253523	59271707.7	10
		198	2.075266968835185	60438664.9	10
		199	2.341132213174783	55344654.0	10
		200	2.2083488083369405	55506036.8	10
		201	2.1997255280099117	60441379.4	10
		202	2.4689402636019873	60196772.4	10
		203	2.6474108448217626	54046591.3	10
		204	2.907349333507805	62730409.8	10
		205	2.465633620235228	59240521.0	10
		206	2.4770874063957162	62350854.6	10
		207	2.72515920410864	49037914.4	10
		208	2.8478718046471356	55826043.6	10
		209	2.2467243626227593	51903325.6	10
		210	1.733876992267262	58919591.1	10
		211	2.160200076094344	56038512.6	10
		212	1.8946745141977197	56634105.9	10
		213	1.803698240635064	58545685.4	10
		214	1.6307113056524165	57276096.3	10
		215	1.6942572628653771	60617081.9	10
		216	1.88619074959574	56674158.6	10
		217	2.55678476705035	54757958.5	10
		218	2.312918064478663	58638472.5	10
		219	2.1992284146020817	63911105.0	10
		220	1.9671902562209655	59163200.3	10
		221	2.032856492390466	58210209.1	10
		222	1.801529204973616	61191024.2	10
		223	1.8960815692450521	58130634.6	10
		224	1.9347156209277414	51726683.7	10
		225	1.7895016844672174	52643765.5	10
		226	2.121575351655639	58151223.4	10
		227	2.3181087847466157	54013086.6	10
		228	2.7124036313158304	54655746.3	10
		229	2.7491843970442718	55090678.2	10
		230	1.896711262720664	58549512.0	10
		231	1.7896840433247359	60130341.2	10
		232	2.157706205327018	57325196.3	10
		233	1.8093108575521595	55553898.6	10
		234	1.327578175602601	58843244.6	10
		235	1.2526334830228936	53712657.6	10
		236	1.4442061105178798	54637604.2	10
		237	1.5022281912389823	57576362.0	10
		238	1.845884118650951	56317015.3	10
		239	2.031031737443022	59487662.6	10
		240	2.4383839463128005	56152985.5	10
		241	2.529320378642323	58077394.6	10
		242	2.8550772954426606	50396835.9	10
		243	1.7075979697283774	59028449.5	10
		244	2.0368095170630696	54761431.5	10
		245	2.2191009732217366	58999306.5	10
		246	2.0869880443035163	59044417.4	10
		247	2.235279888760286	57036485.7	10
		248	2.5294444298603778	53143481.7	10
		249	2.4196670299767717	51683920.3	10
		250	1.9284265523018298	55412354.3	10
		251	2.176735817211171	60975391.4	10
		252	2.2610291691798237	57728906.5	10
		253	1.8867563194875927	57555989.2	10
		254	2.1190526556721356	56377829.1	10
		255	2.3222956721791204	50110405.1	10
		256	2.1036875458740334	56986095.0	10
		257	2.3195212791933724	58173899.8	10
		258	1.937467290485694	55266955.9	10
		259	2.004855935685607	53369748.7	10
		260	1.5610141523033367	53669588.0	10
		261	1.4049040930511412	59408542.9	10
		262	1.6466424102740063	61720554.2	10
		263	1.579670242667182	54875319.2	10
		264	1.7639244206626798	57527319.1	10
		265	2.022150554144635	56052821.2	10
		266	2.365999322749873	55012980.7	10
		267	2.2863942861154603	62043318.6	10
		268	2.7101752970957884	54661260.4	10
		269	2.838290510210828	56715957.4	10
		270	2.500516564919896	57407251.8	10
		271	2.964162848698696	60374396.0	10
		272	2.3941885701931818	67391837.0	10
		273	3.1489815659645073	55696860.5	10
		274	2.67208147208035	63635348.8	10
		275	2.85076364386857	60258539.2	10
		276	3.2078917059997765	52269651.0	10
		277	3.060522100270251	56101501.3	10
		278	3.0654421836017063	56522506.0	10
		279	2.9530515385934395	56041757.5	10
		280	2.4064332318590282	59881868.8	10
		281	2.2591317157092994	55704618.2	10
		282	1.9797307372944275	63619443.1	10
		283	2.4286302682188525	65282788.9	10
		284	3.179537482192352	56435998.7	10
		285	2.685166840311456	49931634.5	10
		286	2.2676635544486787	54960665.9	10
		287	1.7745426409697778	52809676.0	10
		288	1.9576467564691964	58950676.5	10
		289	1.767188478903019	54276860.2	10
		290	1.409645337088195	58591190.7	10
		291	1.7007692035060966	52160178.4	10
		292	1.6414523188419963	55311633.8	10
		293	1.6069496792133275	58748778.5	10
		294	1.7969801298918504	52669206.2	10
		295	1.5759552375976567	53493551.2	10
		296	1.8682279921521538	56764545.7	10
		297	2.2756926780706936	53701256.3	10
		298	2.577331843155192	58734697.6	10
		299	2.432780820104423	53758543.8	10
		300	2.286808788891656	62532037.6	10
		301	2.518742513646513	55172760.8	10
		302	2.9099060938784915	53306855.8	10
		303	1.6744160130857346	56147893.0	10
		304	1.9484198209105366	49785365.5	10
		305	2.1351987195552953	53330662.9	10
		306	2.6819806845716934	53430611.1	10
		307	2.905605182295152	58706557.5	10
		308	2.7979433057415966	58943313.8	10
		309	3.056136765341114	62149687.1	10
		310	3.420593686482807	54535493.6	10
		311	3.439571021922583	48343666.8	10
		312	2.9741436184144967	47624426.6	10
		313	2.4168724174842673	56106357.5	10
		314	2.750058522035845	56711175.6	10
		315	2.6480638353490265	49966375.3	10
		316	2.002478709395413	53138201.9	10
		317	2.1541238745354763	51939809.2	10
		318	1.7889670880338613	50783225.0	10
		319	1.260611835098194	49396594.3	10
		320	1.394361242335033	56009474.5	10
		321	2.102718692675916	54103187.6	10
		322	1.9582883860387401	56454933.6	10
		323	1.6798739899051274	52345784.5	10
		324	1.8323673172814445	61220350.1	10
		325	1.983760145475713	56240077.7	10
		326	1.9501848177716883	54459952.9	10
		327	1.856750808274144	59497538.2	10
		328	1.415579221706743	57338023.4	10
		329	1.5140483281594972	55976722.4	10
		330	1.8844146149971643	56208352.5	10
		331	1.8284410396559303	57004418.9	10
		332	1.97698606666846	60012630.2	10
		333	2.350709693184709	54084342.7	10
		334	1.9375952311135465	60848969.6	10
		335	1.8816350871682264	57581650.7	10
		336	1.7798312741788738	58756011.1	10
		337	2.150194558664226	55657045.3	10
		338	2.5940904438746535	59381854.3	10
		339	2.646953371533374	62872538.1	10
		340	2.3848282868908512	51429489.1	10
		341	1.8603125576812798	55772457.9	10
		342	1.4610182979389594	54765335.6	10
		343	1.2427192789848784	51292288.8	10
		344	1.5868321351055574	54282244.9	10
		345	1.6015445369758237	55933570.0	10
		346	1.5004785304349055	59260709.8	10
		347	1.7510899533587445	57033155.4	10
		348	2.072398970042652	54576552.7	10
		349	2.1188574890111065	57270795.7	10
		350	2.241145351447549	56559056.5	10
		351	2.0390622962581264	55912258.5	10
		352	1.9346238997726612	58560141.5	10
		353	1.166721706999962	53550914.5	10
		354	1.5071932187582229	56947421.4	10
		355	1.9101399826133332	58522738.3	10
		356	2.212738850986681	62858682.2	10
		357	2.22667619183108	59987498.0	10
		358	2.3493241411073407	55685488.5	10
		359	2.0274247855593757	60275536.7	10
		360	1.8955950546281255	56211335.3	10
		361	2.4645796158280073	60012768.0	10
		362	2.4671477062077245	60833875.3	10
		363	2.6095489396067313	63881832.1	10
		364	2.855195809635953	54159634.4	10
		365	2.42771840189964	60152646.3	10
		366	2.384047861347459	50484763.2	10
		367	1.4424166806146876	55295536.5	10
		368	1.8596588833879992	50061753.3	10
		369	1.664659317701264	52236785.6	10
		370	1.6762947450212373	54193552.0	10
		371	1.5511859994654427	59363039.5	10
		372	1.8194816537401866	63382045.8	10
		373	2.2816678333363174	59694061.8	10
		374	2.0415010758829437	58060276.3	10
		375	1.4427236890973918	56656726.4	10
		376	2.0608361870781646	57395675.4	10
		377	2.129716836931837	61194139.9	10
		378	1.9431500711531862	59544039.3	10
		379	1.9570053683470845	67987170.9	10
		380	1.8858923014106537	59153786.8	10
		381	2.0782858406730593	56419103.4	10
		382	2.1830605714184195	63983305.8	10
		383	2.4664926860214793	53833940.0	10
		384	1.8815027436921938	58555300.4	10
		385	1.7320162409013098	60280536.7	10
		386	1.922929001650847	54105553.9	10
		387	2.3015733110229197	58933169.9	10
		388	1.7152376668835874	59752332.0	10
		389	1.4425742821585277	58608165.0	10
		390	1.9065953547045786	58845233.0	10
		391	1.677751653905375	59555016.7	10
		392	1.826287514004204	60349818.0	10
		393	1.926535316306763	53962491.7	10
		394	1.9702006973170334	51319589.6	10
		395	1.9339809077040382	57307152.6	10
		396	1.99538529707484	55465203.1	10
		397	1.7331546588437337	56139443.4	10
		398	1.9034129780173852	56635684.0	10
		399	1.9615479735596995	56095466.5	10
		400	2.3663336620285667	55534004.2	10
		401	2.1339174264138245	56568298.8	10
		402	1.9937018677522385	59885716.3	10
		403	1.8279733065741683	57488246.5	10
		404	1.6557208020410314	55520350.5	10
		405	2.097494196112899	60885412.0	10
		406	1.93300044071065	61804134.4	10
		407	1.995537862855047	58067582.2	10
		408	1.483186677635018	54738258.4	10
		409	1.3324204847054677	57663753.2	10
		410	1.4248385720811139	54493632.8	10
		411	2.2136270759013033	57741372.9	10
		412	2.3430253269712376	60697129.8	10
		413	2.4855719499241777	50473789.3	10
		414	2.6443372425145424	56807744.7	10
		415	3.1208068845270254	51157667.4	10
		416	2.1574702549064955	55312613.6	10
		417	1.9171604841273961	54007530.2	10
		418	1.6362884440282925	53963578.1	10
		419	1.6806065716457481	55266171.1	10
		420	1.2961060416782622	57409887.6	10
		421	1.566042095354702	60793519.6	10
		422	1.5838791345441148	55246020.0	10
		423	1.2334144368830915	56685175.0	10
		424	1.7876108593500633	62034725.6	10
		425	2.0142371336055436	57753547.4	10
		426	2.1963008059807954	53010923.7	10
		427	2.6298986370108035	57253924.6	10
		428	2.023480204331558	55596472.5	10
		429	2.728654319661991	58822652.9	10
		430	2.9332636130293386	60110273.4	10
		431	1.9225787839812525	55876158.3	10
		432	1.6878645858358539	58078291.7	10
		433	1.9800759066156057	56829218.5	10
		434	2.086938840996238	55885553.1	10
		435	2.1011108235498375	55572656.7	10
		436	1.939259131263332	60126070.0	10
		437	2.107182044559825	63681062.8	10
		438	2.0038460370280076	53501117.2	10
		439	2.027938260674463	57154772.3	10
		440	2.4874665472192343	56909481.4	10
		441	2.5589814940823365	58069082.6	10
		442	2.296671406250163	55724519.6	10
		443	2.8851335200876944	57418134.7	10
		444	2.6982011430012283	57672955.4	10
		445	2.6880687800426406	54057443.9	10
		446	2.7225586617266933	54387078.8	10
		447	2.6320384714918283	58746826.2	10
		448	2.9198621242861393	59040516.3	10
		449	2.780973329743993	55667848.3	10
		450	2.9168966484031067	56259684.3	10
		451	3.1681894378914692	49006409.4	10
		452	2.5031123722728363	56230500.6	10
		453	2.077159195613734	54807478.8	10
		454	2.4355841043022015	55160043.1	10
		455	1.556033802751939	58736474.7	10
		456	1.630643414375586	57459375.8	10
		457	1.799013666125899	56557230.9	10
		458	1.701538338659851	54931422.4	10
		459	2.1658301175165895	57342324.8	10
		460	2.1646727275687665	60585535.3	10
		461	2.234252822885403	58314818.7	10
		462	2.351881193427815	52459112.9	10
		463	2.319715968620626	53234132.8	10
		464	1.8669548692496796	57334493.6	10
		465	2.417132519313644	57723344.7	10
		466	2.296659371868668	55933961.2	10
		467	1.5580248386451783	53451511.9	10
		468	1.5090500228463974	59052463.5	10
		469	1.759954474083705	54326742.6	10
		470	1.6495674074504059	59019841.3	10
		471	1.7091567672596724	55911005.1	10
		472	1.620022361170649	61690128.7	10
		473	1.5804330245678875	50168895.2	10
		474	1.2984119736217576	52576645.9	10
		475	1.536237383834181	50695032.8	10
		476	1.5868895664323515	54923802.1	10
		477	1.9600096700684873	54564555.5	10
		478	2.1840854880755627	59886951.0	10
		479	2.0710142442021198	54794348.8	10
		480	1.79342984729093	52678384.3	10
		481	1.9886354020951569	62695511.5	10
		482	2.3598409628998995	53747746.8	10
		483	2.383534860576494	63181985.8	10
		484	2.4220878787362436	58906126.7	10
		485	2.291476371579059	51029886.1	10
		486	1.8132641243740704	54234454.0	10
		487	1.9151479781186347	58757121.7	10
		488	2.329856618643961	58669810.3	10
		489	2.3131469933482425	58311716.2	10
		490	2.173177113796731	52172092.5	10
		491	1.8600830182380155	54521428.4	10
		492	1.6193887878906543	59245748.1	10
		493	1.2845473975876245	49095495.2	10
		494	2.015838361560708	57538204.0	10
		495	2.191431602058782	59834229.1	10
		496	2.3529633781177592	63315767.1	10
		497	2.378089006552092	56798464.0	10
		498	2.6180498985443355	59875994.2	10
		499	2.2774890759741364	56825662.3	10
		500	1.8568146247410326		10
