# Supplementary material for: The evolutionary maintenance of Lévy flight foraging
Source: PLoS Comput Biol. 2022 Jan 18;18(1):e1009490. doi: 10.1371/journal.pcbi.1009490 (PMC8797186; doi:10.1371/journal.pcbi.1009490)
Supplement: S1 Data — (ZIP) [file pcbi.1009490.s005.zip › S1_Data/evolutionary_data/POP10_1000K/10_05_50_0_00_1_1000000_run11]

last_generation	500	0	5.108432105815886	44390807.4	10	0.2311876258565238	34897961.0
size_old_pop	10	1	5.487070179230907	47379774.6	10	3.7792835720878877	47947117.0
standing_var	0.5	2	5.217910273797088	42236448.7	10	0.49207892117731344	51199691.0
start_exp	5.0	3	5.403967002018346	48643165.6	10	1.5736213507720114	53876585.0
env_dim	0	4	5.254576422995568	53438982.3	10	3.1559637239693688	54647947.0
move_cost	0.0	5	5.105460876294826	50740575.2	10	2.424765395004805	55216601.0
lifespan	1000000	6	5.34800826894214	47953533.2	10	2.056877292888363	60321607.0
speed	1	7	5.949909276420849	53925877.9	10	1.9148097298169204	60777724.0
run	11	8	5.929874122199898	47527556.9	10	2.2751307562695176	62115411.0
extinction_state	0	9	5.754509690405373	36910278.2	10	1.9435852209746773	66572623.0
competition	0	10	5.846623678069043	51563272.3	10
		11	6.212888123789349	48606079.1	10
		12	5.983550460350957	45761323.2	10
		13	5.8387085033691095	62153222.7	10
		14	5.739131253547676	49551305.0	10
		15	6.104344269946209	54831143.0	10
		16	6.386208851343835	52660529.6	10
		17	6.921996691666986	44559189.8	10
		18	7.379507304517839	49624771.5	10
		19	6.80855886574353	49623128.7	10
		20	5.802950656312045	51857957.1	10
		21	5.682232757052241	47108169.1	10
		22	5.037151743991854	49577008.5	10
		23	4.790154755368813	41557953.8	10
		24	4.113294549355482	44436378.5	10
		25	4.4411073368882095	38250639.0	10
		26	4.4095442356585846	50556328.6	10
		27	3.7271518438678877	55270462.8	10
		28	3.72252235656115	45521942.9	10
		29	3.668830199029415	60251015.6	10
		30	3.660231171110186	55603425.1	10
		31	3.5255315907128884	50605798.1	10
		32	4.096730990139961	45456853.7	10
		33	3.281918013998289	48758029.5	10
		34	2.503971802848333	49006804.0	10
		35	2.351063330255442	58677649.8	10
		36	2.167837089360101	58886023.5	10
		37	2.009421627206355	59894173.8	10
		38	2.393761407069985	48619698.5	10
		39	1.861040110627919	57016647.1	10
		40	1.8923617684780474	57629415.7	10
		41	2.107025832083406	57211387.4	10
		42	2.31245014960031	50906596.1	10
		43	2.0321496942908217	60374192.0	10
		44	1.698585731277068	53743658.1	10
		45	1.4424176312309647	58710124.7	10
		46	2.4101283583916495	59389826.5	10
		47	2.4709136948574235	55874519.9	10
		48	2.223212067542997	56665210.5	10
		49	2.1278578414722658	56241806.2	10
		50	2.195814349649798	53073056.8	10
		51	2.9234590238838973	57396655.0	10
		52	2.597211411949975	52215990.7	10
		53	2.568905923313409	52245091.2	10
		54	2.5531840721233983	52516779.5	10
		55	2.922646350770422	54734566.5	10
		56	2.101580472156958	58550398.7	10
		57	2.104978158486804	61584780.6	10
		58	2.263018666248782	59184754.0	10
		59	2.247727080051086	51817637.0	10
		60	1.845829500534829	49228662.1	10
		61	1.894628676433242	53660557.2	10
		62	2.3524206178258686	54411787.3	10
		63	2.5157780394814764	51526965.4	10
		64	2.5920122706470665	58144191.9	10
		65	2.5271736479636084	55732893.8	10
		66	1.5014081868914757	58789122.5	10
		67	1.5076881656011814	52608436.3	10
		68	1.8880658426339276	58856762.1	10
		69	2.2215721475762984	55413756.4	10
		70	1.916494252828418	45768972.9	10
		71	1.4510499792918048	51171662.2	10
		72	1.256536350093999	57603315.1	10
		73	1.4901011771071857	55283227.3	10
		74	1.0597251377471804	52891545.3	10
		75	1.6236056026808405	60982840.3	10
		76	1.7469971150968262	56844178.2	10
		77	1.892839782932965	58263617.3	10
		78	2.133700869915724	57268576.1	10
		79	1.8464099959322726	58619167.3	10
		80	2.2276315549160435	54856869.2	10
		81	2.351993008927781	53651128.9	10
		82	1.9848002524182338	53281361.2	10
		83	2.1440804332357684	60398366.7	10
		84	2.053982010096493	61856338.1	10
		85	1.9858612679610927	56812523.5	10
		86	2.2424402026776815	58525784.9	10
		87	2.3761481123673023	53668667.0	10
		88	2.6440902118220593	49336959.7	10
		89	1.8818142863743383	60842863.3	10
		90	2.16302096030752	54647553.4	10
		91	2.1948797178421664	62571427.6	10
		92	2.0680447786183875	54914234.9	10
		93	2.3422041495218235	54944504.3	10
		94	2.2596506756567445	52382704.7	10
		95	1.918536119378701	58145049.0	10
		96	1.7273831974141853	57625088.1	10
		97	1.8320044266660631	60439390.2	10
		98	2.220582196059203	54408024.7	10
		99	2.1411919665445054	55428778.0	10
		100	1.9293462475715422	56904759.3	10
		101	2.0580966255122664	52477953.4	10
		102	2.1538888469626363	56907637.9	10
		103	1.751323294114035	55946685.3	10
		104	1.8455724622218839	57645880.7	10
		105	1.9571258966958893	52652514.0	10
		106	1.9578919381749749	61917603.1	10
		107	2.330764968412667	56798741.5	10
		108	2.605871389328036	53504216.1	10
		109	2.025462878014895	60426751.9	10
		110	2.1378214295302462	46781416.9	10
		111	2.1080887456255555	55671562.9	10
		112	1.8962172153595218	54914807.3	10
		113	1.8641520542135233	60845070.5	10
		114	1.874778985879956	52566706.1	10
		115	2.062060006710289	60081536.0	10
		116	2.559271510275321	55131284.5	10
		117	2.5604827743051035	57305476.6	10
		118	2.334288687047219	52259631.0	10
		119	2.2879801939850823	58074580.0	10
		120	1.998936971704212	55660056.2	10
		121	2.0448471454871417	57026197.0	10
		122	2.3966947772754046	55271534.9	10
		123	1.5223718459024178	52368179.7	10
		124	1.8372588925351068	53308826.2	10
		125	1.1421351081557625	57707473.0	10
		126	1.433268216372196	56455314.9	10
		127	1.8457882758966444	60230208.7	10
		128	2.098007392402659	58582629.8	10
		129	2.1474641445312104	56928260.5	10
		130	2.17424261317108	57317439.2	10
		131	2.0871833457184628	56950187.6	10
		132	2.1549386434263074	57230787.0	10
		133	2.511770927225144	57396833.5	10
		134	2.4793205832695806	54884632.4	10
		135	2.062386745880751	56605864.3	10
		136	1.936998154173094	58032488.3	10
		137	2.1510699419363335	56264738.9	10
		138	2.352641623854759	57468050.3	10
		139	2.2269185497248505	57667802.0	10
		140	1.9677047503543836	57213332.9	10
		141	2.0250932762818747	59336785.2	10
		142	1.9019470960580058	55177670.6	10
		143	1.8405758194338624	56275888.5	10
		144	2.3486562968072735	56389695.8	10
		145	1.796741586621176	56200337.1	10
		146	1.8021688170399977	60513310.1	10
		147	2.3527197467454797	55791007.1	10
		148	2.3533840224933718	59670660.7	10
		149	1.580718016943221	56410859.0	10
		150	1.5675778682529857	59479572.8	10
		151	1.6616667099270335	59978680.6	10
		152	2.3700689844908513	49599280.2	10
		153	2.1667833818252045	52258723.0	10
		154	1.9009784963	53127651.2	10
		155	1.5599864488919986	58663643.8	10
		156	1.967318126616599	53345575.0	10
		157	2.3596107142714215	56326111.9	10
		158	2.6346771437869143	56883378.5	10
		159	2.5657825692155436	51396993.4	10
		160	2.48038447511679	57590509.2	10
		161	2.619936817329299	58654582.8	10
		162	3.1602498875657665	52724517.4	10
		163	2.678351433671275	55478542.1	10
		164	2.4093423594231873	58018628.4	10
		165	2.049555379752998	57395401.1	10
		166	2.2931137734119127	54945312.0	10
		167	1.738000573589315	53534411.8	10
		168	2.042374305436085	57516394.4	10
		169	1.9782562989009538	53306704.2	10
		170	2.0412460351402615	55423809.5	10
		171	1.5159721123548757	55366997.5	10
		172	1.8113290091981185	59427302.8	10
		173	1.66073459127005	54776275.7	10
		174	2.1382442994019226	59818569.7	10
		175	2.1052777037635395	62926914.2	10
		176	2.3194261665516236	56608434.6	10
		177	2.1958417960079	58640148.1	10
		178	1.6583776689860035	53592127.9	10
		179	1.4750079451378242	53076487.0	10
		180	1.7106307437368031	52837418.6	10
		181	1.8214830207027597	60671142.5	10
		182	1.7923745047293558	55770075.5	10
		183	2.1692171042957247	52282778.5	10
		184	1.9321499245240736	56224832.3	10
		185	2.0017507385934135	53672757.2	10
		186	1.9765348083619412	58489277.5	10
		187	1.951885233118618	58198921.4	10
		188	1.7692387004892431	58355193.4	10
		189	1.7199896021716192	59144884.0	10
		190	2.3157298618221294	55094839.2	10
		191	1.9563719797114048	64711475.4	10
		192	2.0067118880098107	56111634.9	10
		193	1.873723742407187	55974964.8	10
		194	1.796472058932149	56104062.0	10
		195	2.2394235619098537	55478090.1	10
		196	1.754181232259095	54815728.1	10
		197	1.6627090079919384	62727105.5	10
		198	1.7090129941562633	53936217.9	10
		199	1.5098892923047909	55224445.9	10
		200	1.7137056157052108	56681491.9	10
		201	2.249700081045938	60592563.6	10
		202	2.1705925867195757	56409960.6	10
		203	2.0476864652605813	51429541.0	10
		204	1.6948014125810977	53811423.3	10
		205	2.0975864005682734	57030925.0	10
		206	1.6813800051891274	55366637.2	10
		207	1.390170752288623	61289048.4	10
		208	1.4296245770204101	61275860.2	10
		209	1.4322284403149248	57532313.6	10
		210	2.0065692700843223	64135620.0	10
		211	1.8877804376373468	60119730.1	10
		212	2.3519454619754967	61444979.9	10
		213	2.4048396148392834	54197896.1	10
		214	2.7222444152684737	55966819.9	10
		215	2.7550076099619307	54315146.2	10
		216	3.465273103643984	52792780.6	10
		217	3.4896563579129904	56057615.9	10
		218	2.9968306804251648	52652252.6	10
		219	2.2481962952023915	56814482.8	10
		220	2.529898885679944	58488947.4	10
		221	2.199304559945829	56502367.7	10
		222	2.446599526815459	54468861.3	10
		223	2.0935487791100633	57992508.6	10
		224	1.7596041187748175	59557683.5	10
		225	1.9167963063672324	54455447.1	10
		226	2.0365264121134015	57225278.0	10
		227	2.1118317552098445	62050483.0	10
		228	1.8642305291107273	58942093.7	10
		229	1.8682199383887053	57628384.4	10
		230	2.032058152573081	58567504.6	10
		231	2.2962789008486015	59420390.6	10
		232	2.609851400468627	57835492.2	10
		233	2.745379909796453	56316437.7	10
		234	2.406733340626051	57827476.3	10
		235	2.377651038149982	57700349.7	10
		236	2.605949516862249	54236324.6	10
		237	2.192940318602623	66732991.4	10
		238	2.8525640080982333	55238487.0	10
		239	2.381219422994934	51326854.5	10
		240	2.0236697471098912	60949870.3	10
		241	1.807001887322242	58067245.6	10
		242	1.774786681098859	59780303.2	10
		243	1.538834560910031	59641549.3	10
		244	1.9837460294820826	62209501.8	10
		245	2.5114675826825748	51741096.0	10
		246	2.1774709222616444	53583544.7	10
		247	2.7048525274304978	60197500.4	10
		248	3.0525283570412762	58479726.5	10
		249	3.51635702562339	53353373.7	10
		250	3.260139946809401	55803773.7	10
		251	2.5900884591813824	53168714.6	10
		252	1.9274645871641343	50586373.3	10
		253	1.631580920407092	54914535.9	10
		254	1.7554429235826376	60276226.2	10
		255	1.3640515286524693	53882114.0	10
		256	1.6340463310521076	56884565.5	10
		257	1.6869601612556662	56441733.3	10
		258	1.5209176992893407	55017159.9	10
		259	2.086483524553055	54578604.9	10
		260	2.3132656848507303	61034779.6	10
		261	2.157355205691435	53663106.2	10
		262	1.876868383570819	53990398.4	10
		263	1.7522434337570925	60607244.3	10
		264	1.7198250430191124	55788330.0	10
		265	2.104030309089493	57092319.5	10
		266	1.963197671464902	55663173.4	10
		267	1.9662747836368264	60588269.2	10
		268	1.6217403191026236	61557242.7	10
		269	1.763748351450302	57911442.2	10
		270	1.9512422480254024	53347199.1	10
		271	2.0973734657476326	55797191.7	10
		272	2.0447002135158385	56779317.0	10
		273	2.2878639665473863	56779074.0	10
		274	1.8814138498584483	58344904.9	10
		275	1.768589827490833	56484985.6	10
		276	1.8386937667498628	56024843.9	10
		277	2.063590948617687	55241812.7	10
		278	1.8108084807664817	64349240.9	10
		279	1.8646597905084472	57678773.8	10
		280	2.216423116357354	61007377.7	10
		281	2.1575526747416376	60118275.7	10
		282	2.714236079134296	53745014.7	10
		283	3.023413862720908	54335988.4	10
		284	3.1304353634634254	46820815.8	10
		285	3.091021645493335	51033662.1	10
		286	2.5327981481774935	55967373.6	10
		287	1.9672868612088081	54469523.7	10
		288	1.9732501558025306	53837160.2	10
		289	1.8225136801368969	61417176.6	10
		290	1.6501557654787071	61121904.1	10
		291	1.772118337440014	61167307.9	10
		292	1.9718731737946178	59515583.7	10
		293	2.0619929467494673	58968490.2	10
		294	2.234940820484065	57344285.6	10
		295	1.6593766292278045	55270113.9	10
		296	1.9096652685637345	47499838.8	10
		297	2.4869919233746236	57116127.4	10
		298	2.7019377453270765	52744629.8	10
		299	2.8625504623789397	52718037.2	10
		300	2.9929744215125966	46953728.9	10
		301	2.458377759139879	52888873.4	10
		302	1.8142313142033502	55656288.4	10
		303	1.4570247045644789	57162025.3	10
		304	1.8589877742743641	56759203.6	10
		305	1.4944259732483534	58652084.0	10
		306	1.4606269925338187	62616010.6	10
		307	1.6868055347898765	55304449.4	10
		308	1.7572015230220785	56098678.1	10
		309	1.7469413256600757	60660808.6	10
		310	1.9784871796138646	58261776.6	10
		311	1.9165242110964313	56066753.6	10
		312	1.9353764461908434	58487526.2	10
		313	2.553943728516638	53015761.3	10
		314	2.5840617905354097	57184406.9	10
		315	2.5435739979676097	62892985.4	10
		316	2.051010989582728	56312477.4	10
		317	1.6029265121592495	53335766.0	10
		318	1.745910749104344	55521301.3	10
		319	2.0760163751918714	57021494.8	10
		320	1.9392381659972737	58127893.0	10
		321	1.8566123093230833	56659695.1	10
		322	2.2923419740076008	55308916.4	10
		323	2.157239644795132	52265190.0	10
		324	2.4359429263957963	57688081.2	10
		325	2.397802418914355	51847590.3	10
		326	1.97599690398539	62026297.2	10
		327	2.039914550137071	60023352.1	10
		328	2.112398446747924	57664737.9	10
		329	1.5726522997801184	57009908.5	10
		330	1.549158704449578	56520915.6	10
		331	1.853247593840392	59124336.1	10
		332	2.617843168386447	54338842.2	10
		333	2.1038887833111315	58589822.1	10
		334	1.6737984336953322	55636844.7	10
		335	1.5227560130566733	58258791.1	10
		336	1.2680807158914957	54336060.8	10
		337	1.7207008135994108	52785366.3	10
		338	1.6145439695974573	54081727.5	10
		339	1.7713276820657016	56946226.2	10
		340	2.4527867281380304	59479735.3	10
		341	2.5289471705145146	55494409.7	10
		342	2.386048291997981	50914727.8	10
		343	2.2770472877966843	61547069.9	10
		344	2.735944432653792	53035244.8	10
		345	2.5216037484896927	53138352.7	10
		346	2.074783300581253	58898597.4	10
		347	2.5315089061344915	56773146.6	10
		348	2.4979069423460434	52611453.3	10
		349	2.715148433830367	58697852.4	10
		350	2.644208005757838	53006251.8	10
		351	2.194541895803246	55301117.8	10
		352	2.096019209298903	57644955.5	10
		353	1.759146350808405	54065226.3	10
		354	2.148075050978634	61329941.6	10
		355	1.8786776654954238	56333382.4	10
		356	1.8983715153508804	57822323.2	10
		357	1.7522782607805176	53341079.1	10
		358	2.129922958373167	59687667.4	10
		359	2.0423913533047457	58539969.0	10
		360	1.6739079839797395	57131870.7	10
		361	1.7549335460099686	57643666.0	10
		362	1.8250721654282753	51489721.5	10
		363	1.5325752929070298	57961837.7	10
		364	1.7606409138506518	56522352.2	10
		365	2.3846816633852166	54531769.4	10
		366	2.340060322180031	58877131.9	10
		367	2.814546032713352	52166163.3	10
		368	2.4191622612674584	56913783.6	10
		369	2.363800176464364	54924634.0	10
		370	1.451684343571149	55639036.7	10
		371	1.6916302811418373	56681973.1	10
		372	1.8249858104427588	55724455.9	10
		373	1.731107980307528	57123294.7	10
		374	2.1635955338083424	52484897.3	10
		375	2.302718011760044	59014239.1	10
		376	2.5883356895930256	60825099.5	10
		377	2.5202916689203345	55607945.6	10
		378	2.329099303908655	56501836.9	10
		379	2.794384711049094	54509882.0	10
		380	2.1904211665662148	51732697.6	10
		381	2.0513723105311428	59271672.4	10
		382	2.1353462400693273	57118999.8	10
		383	2.1295731516629166	55064536.5	10
		384	1.9789858552008244	53218053.5	10
		385	1.8210523243528194	56980736.5	10
		386	1.875692831999429	60383382.6	10
		387	2.1867158691825095	69638700.7	10
		388	2.2079769242931118	52231374.9	10
		389	2.4812141696805172	52339386.6	10
		390	2.7470232322250405	60180527.4	10
		391	2.953046231056656	52240599.5	10
		392	2.7623763431649215	58950446.4	10
		393	2.7910962720198187	55296055.2	10
		394	3.0841066331919196	50247819.4	10
		395	2.0301467899205137	56125031.7	10
		396	1.516605602509701	53203049.8	10
		397	1.573581837182359	55557958.4	10
		398	1.4679738100230222	54760882.6	10
		399	2.4361355714661372	57324029.9	10
		400	2.4946659455228057	59389451.1	10
		401	2.2907493111696278	47184974.9	10
		402	1.7146356025699734	55982650.9	10
		403	1.607587764543963	60038331.2	10
		404	1.4434234238609795	58328567.0	10
		405	1.7377576528549603	58896500.0	10
		406	1.8714282233095232	56709569.4	10
		407	1.8285945276035374	59954825.9	10
		408	2.26246897511735	55410206.4	10
		409	2.195506076987244	54962624.9	10
		410	2.679665093256488	61467543.8	10
		411	2.143012746497441	64240196.4	10
		412	1.8323422040619264	55975112.8	10
		413	1.8956752636025331	54756331.6	10
		414	2.2452896712539525	61067653.1	10
		415	2.0376495821423437	54729119.3	10
		416	1.9722948305104364	54504336.6	10
		417	2.116082577812798	55049438.9	10
		418	2.358266706323535	55893863.5	10
		419	2.619777501546169	54027681.0	10
		420	2.7125814073503522	57481351.3	10
		421	2.2649539042603584	48197918.0	10
		422	2.3215698908221247	53694040.4	10
		423	2.209916235723359	53253587.8	10
		424	1.6015179238348303	56378864.6	10
		425	1.61939439747488	57835958.2	10
		426	1.7593199409919034	61440022.1	10
		427	2.1212149935148923	58149567.0	10
		428	2.446709552238846	56449449.5	10
		429	2.3773876650651866	56302418.1	10
		430	1.5236891521756597	53123820.8	10
		431	1.65994348097547	56503051.7	10
		432	1.7159782669221617	60906162.4	10
		433	2.087008088026229	53000137.3	10
		434	1.8207409275777313	58037400.8	10
		435	1.5968448900960561	54846609.4	10
		436	1.5768476392978348	57497514.9	10
		437	1.8001893783934286	56240731.8	10
		438	1.7665335578570223	53389525.3	10
		439	1.330352998975131	58886583.0	10
		440	1.6736724794468656	57363253.5	10
		441	1.9899133053125542	53053588.6	10
		442	1.9462503456744755	51794665.7	10
		443	1.6314012844536414	54500582.0	10
		444	1.7699890412827421	59386760.4	10
		445	1.778431850643447	58198145.6	10
		446	1.5750742617679605	56912198.5	10
		447	1.675787188920853	55447877.4	10
		448	1.4888708226824519	59460198.5	10
		449	2.097351779549883	57255925.2	10
		450	2.2263339920479766	61286326.0	10
		451	2.6347061013958886	52916163.1	10
		452	2.6073041354004225	56622686.8	10
		453	2.21383562266755	52400295.9	10
		454	1.7261412816007475	58507231.6	10
		455	1.6640364602196356	53065870.3	10
		456	1.3954608142053002	53377385.5	10
		457	1.1797582083713678	54021987.4	10
		458	0.9139184361730841	53063648.5	10
		459	0.7026385470393155	52174146.4	10
		460	1.0241267057674173	53463629.7	10
		461	0.7488762155243615	53094494.1	10
		462	0.6039537619582667	58395980.7	10
		463	0.859414456208361	56375033.4	10
		464	1.2312176628355993	57157603.5	10
		465	1.402769498607907	55441934.3	10
		466	1.6252187666628426	59506704.9	10
		467	1.5711198216041968	56861712.3	10
		468	1.7202123393083082	58654387.4	10
		469	1.984787737877776	60030959.0	10
		470	2.0734023316706844	60550974.6	10
		471	2.284631539334767	54818138.0	10
		472	1.945787150880093	56490405.7	10
		473	2.1918955280152064	56371214.5	10
		474	1.9369858262305955	62108104.4	10
		475	2.0958288798339653	49801926.8	10
		476	1.9900993331433856	57173690.5	10
		477	2.245162716982291	52095616.6	10
		478	2.149775451455184	54618983.0	10
		479	2.1593575626541557	54371572.2	10
		480	1.667713938790714	52460432.0	10
		481	1.9659368558222137	55742424.0	10
		482	1.9686947850411616	55854145.9	10
		483	1.5886112427403627	54428455.7	10
		484	1.37274675036961	58488569.0	10
		485	1.7104765181326473	57005667.2	10
		486	1.7894273124081246	57184258.9	10
		487	1.9183149796779677	54710893.0	10
		488	2.647451241164353	52778662.7	10
		489	2.7672012286341965	55027028.8	10
		490	2.59847913618356	49971885.6	10
		491	1.8564303990976103	54005286.7	10
		492	1.7756545417525793	55010496.4	10
		493	1.1724420923898804	58621309.6	10
		494	1.4660092803361582	58338694.0	10
		495	1.2852351000915991	54082711.9	10
		496	1.4687646041152143	58307155.5	10
		497	1.399497633765583	54121374.3	10
		498	1.4469631916850205	55524568.3	10
		499	1.9847303588817389	54757326.7	10
		500	1.92450952911381		10
