# Supplementary material for: The evolutionary maintenance of Lévy flight foraging
Source: PLoS Comput Biol. 2022 Jan 18;18(1):e1009490. doi: 10.1371/journal.pcbi.1009490 (PMC8797186; doi:10.1371/journal.pcbi.1009490)
Supplement: S1 Data — (ZIP) [file pcbi.1009490.s005.zip › S1_Data/evolutionary_data/POP10_1000K/10_025_10_3_00_1_1000000_run18]

last_generation	500	0	0.9417682183724994	63748266.0	10	2.2495570613404645	7498327.0
size_old_pop	9	1	1.0447412676335355	59954255.9	10	1.764672469453477	18248098.0
standing_var	0.25	2	1.1504392418477756	66951783.1	10	2.0805986613981404	64344071.0
start_exp	1.0	3	1.1696073735950325	77879423.6	10	2.7282249992234595	72139712.0
env_dim	3	4	1.5239616728036969	61880328.9	10	1.642310633747238	72667296.0
move_cost	0.0	5	1.5897077633740069	62004787.5	10	1.9747105693965517	79260484.0
lifespan	1000000	6	1.4711292881142604	63628214.6	10	1.3354495872452916	84131782.0
speed	1	7	1.4979575645241745	51181173.7	10	2.209143672040026	123174231.0
run	18	8	1.644533434631665	85405150.1	10	1.9028508412184189	150030983.0
extinction_state	0	9	1.901244103102814	69564475.2	10
competition	0	10	1.7950367549588797	102523054.9	10
		11	1.8936599980075717	81930424.4	10
		12	1.6642302895495127	73460521.4	10
		13	1.9222387709464293	81180896.1111111	10
		14	2.172640521000729	98178090.9	9
		15	2.029109566711444	90958171.3	10
		16	1.8096012336913785	82022340.8	10
		17	1.9479405415360085	80129358.5	10
		18	1.8632540541446772	110354201.0	10
		19	1.9351385322456802	69237296.7	10
		20	1.9197456802195103	108955766.6	10
		21	1.9903331716219	88573136.5	10
		22	1.9754710907811988	51393492.2	10
		23	1.9031716758339445	93186328.0	10
		24	2.2005255117671587	89577850.44444445	10
		25	1.7004988804949661	81126107.0	9
		26	1.8921481730067242	66699320.7	10
		27	2.105431676456405	77584882.9	10
		28	2.228861332921043	80800843.1111111	10
		29	2.222154839428627	54321643.1	9
		30	2.2921073951919593	61159651.428571425	10
		31	2.2925875665432587	110780187.7	7
		32	2.505648361162106	55510555.571428575	10
		33	1.7813251415286095	66003177.44444445	7
		34	1.4886758994892015	68936923.4	9
		35	1.876980740222859	96283165.3	10
		36	1.9184190944482793	57992119.4	10
		37	1.8887775211628395	108412218.5	10
		38	2.0704852342871267	124655403.0	10
		39	2.4368035510873547	82169394.44444445	10
		40	2.2170564882510146	81720235.1	9
		41	2.2724132088815185	125850941.6	10
		42	2.2999743627159956	138383572.8	10
		43	2.319618557706958	97983814.1	10
		44	2.484333590521111	103601685.8	10
		45	2.7145504336645914	122548253.5	10
		46	2.9968266890502617	55743175.75	8
		47	3.5793959843679644	60635162.2	4
		48	3.1535357460612885	65945211.8	5
		49	3.352916034125157	84096250.28571428	5
		50	3.146658266049047	88697712.5	7
		51	3.0570508593917785	138334076.75	6
		52	2.7832462794764163	107405016.6	8
		53	2.838643292652441	107896924.0	10
		54	2.729729312266392	100601938.44444445	7
		55	2.6441377837176576	96518978.77777778	9
		56	2.7423601694894586	125637217.5	9
		57	2.3512181910900734	96977478.0	8
		58	2.220597184661327	154569400.2	9
		59	2.356616507361221	88248732.625	10
		60	2.5875759028057788	111382854.375	8
		61	2.936655586628981	72064701.77777778	8
		62	2.984104015438756	95518669.85714285	9
		63	2.690550211678824	84862603.75	7
		64	2.7902861235083765	102837683.57142857	8
		65	2.2599771209432036	67146448.33333333	7
		66	2.037613396182259	84003264.375	9
		67	1.6659316990102055	59989169.6	8
		68	1.9044675986869901	76475837.4	10
		69	1.995551984224327	85938526.6	10
		70	2.1202646603609	92219195.0	10
		71	2.251866042181176	64681523.2	10
		72	2.269444840675527	65219518.7	10
		73	2.1660862600210153	84150701.1	10
		74	2.364706589229778	71089027.44444445	10
		75	2.3366381922863924	76912856.33333333	9
		76	2.001959017292475	117250488.8	9
		77	1.9790193555606244	65270856.7	10
		78	1.961604434466922	72839437.1	10
		79	1.8329394854098406	93272516.7	10
		80	1.6700535183857999	71211582.9	10
		81	1.5722841203538036	113371374.2	10
		82	1.48577224631675	62243541.3	10
		83	1.6532633366368459	80299313.8	10
		84	1.971501928210722	87166796.9	10
		85	2.0979126740324334	63634533.3	10
		86	2.060874457586176	102019543.3	10
		87	2.4347955058500284	46199999.777777776	10
		88	2.06202476479755	83075680.22222222	9
		89	2.095382832665791	106975606.7	9
		90	2.0766824066150336	91411855.44444445	10
		91	1.9537500875969698	103057868.2	9
		92	2.0331070735944996	93043028.6	10
		93	1.951482915379647	52772338.6	10
		94	1.9469259295755361	74589001.55555555	10
		95	1.8835041510105388	55100305.777777776	9
		96	1.6886083321300691	76452313.5	9
		97	1.7781818768576172	106323497.4	10
		98	1.9374793495019333	75167699.5	10
		99	1.8420341727745098	100735215.2	10
		100	2.006331303512429	115000882.8888889	10
		101	2.1627186802955434	82259712.7	9
		102	2.0207319631290295	80139892.5	10
		103	1.6734092686296482	88209964.9	10
		104	1.768952458627324	107240293.7	10
		105	1.8258883301048248	69537670.5	10
		106	1.7502331495487986	88451531.6	10
		107	1.7992523168894379	79586210.4	10
		108	1.7005119131647146	93439286.4	10
		109	1.648710291329961	56966333.8	10
		110	1.4935226584165286	55725782.3	10
		111	1.6309340425520134	84496161.4	10
		112	1.6573961407465685	84301405.6	10
		113	2.020416995887751	74968931.1	10
		114	1.9884714872835771	82843228.2	10
		115	1.893739499352082	69808357.9	10
		116	1.9128060699398142	90853695.6	10
		117	1.878997328117667	93592750.7	10
		118	1.9192956039043654	104713713.2	10
		119	2.021097944050857	84753857.7	10
		120	2.030298612899414	146082091.2	10
		121	2.178447483467429	115979474.6	10
		122	2.217813988139851	79993722.77777778	10
		123	1.943109549332123	109059963.8	9
		124	1.7794853081927944	62487591.5	10
		125	2.047287845538404	107455498.5	10
		126	2.279080480597788	115037599.0	10
		127	2.421186431425201	139084506.9	10
		128	2.5307531084960897	82210099.85714285	10
		129	2.3170283949740966	100868316.9	7
		130	2.3136791951508604	64416840.1	10
		131	1.973442660293339	71616047.5	10
		132	1.7224238854964107	93639075.1	10
		133	1.6280585010193995	105536874.9	10
		134	1.617620357400181	78097946.8	10
		135	1.5157542532174193	76155584.3	10
		136	1.3626569942933462	87505699.0	10
		137	1.5209829284393284	84230974.4	10
		138	1.7679080909754272	132533193.6	10
		139	1.8810298634959395	89558050.2	10
		140	1.9965185568882913	50010270.9	10
		141	1.816630617155895	67079663.5	10
		142	1.9974428557156927	91054867.2	10
		143	2.3300604614498313	115358754.1111111	10
		144	2.2075105444727394	82192170.1	9
		145	2.178733652802152	93462435.4	10
		146	2.299491259348673	68135853.0	10
		147	2.0129543240797556	59849597.5	8
		148	1.797770108198904	96998288.6	10
		149	1.9096218173155897	89970253.1	10
		150	1.585455320404105	72677360.0	10
		151	1.498327613439862	76156691.7	10
		152	1.4438306055851804	69752737.4	10
		153	1.506218712240911	99157622.2	10
		154	1.7393447217792015	101579375.8	10
		155	1.8432494268840849	59770739.6	10
		156	1.999123898066837	90921661.8	10
		157	2.13663083127373	59303048.5	10
		158	1.9983877982985567	75539465.3	10
		159	1.9370302906458299	95136027.3	10
		160	2.0227631852906325	77489766.7	10
		161	1.7345675495684483	102210982.8	10
		162	1.9427713954971992	103358831.9	10
		163	1.9388893803359035	82987096.8	10
		164	2.171374512544161	80294558.9	10
		165	2.234828683297402	116850880.44444445	10
		166	2.4047567645477512	95086042.5	9
		167	1.8779331816648894	76695690.6	8
		168	2.281396001057817	62255098.2	10
		169	2.1685958604600026	101969666.6	10
		170	2.1253677655846253	93213757.0	10
		171	1.9488123765096201	80762196.6	10
		172	1.9490154128074952	100496853.0	10
		173	1.8710334713412606	64313890.8	10
		174	1.7771189014140183	110737640.6	10
		175	1.9445294644061373	82833727.2	10
		176	1.9332301946245167	67479639.5	10
		177	1.8467426528267623	100669772.2	10
		178	1.843359654356919	85195980.2	10
		179	1.6013132641724177	71268707.0	10
		180	1.4078206132844735	75501020.0	10
		181	1.5051344760112146	71143160.8	10
		182	1.4480725837078905	59702099.6	10
		183	1.7763327287389845	93083643.55555555	10
		184	2.05689233670101	73449945.0	9
		185	1.6591151735260024	91158444.6	10
		186	1.598398499275549	57894816.2	10
		187	1.54990388325362	83200350.0	10
		188	1.5641482485429488	105359083.4	10
		189	1.7513143979046752	51987543.1	10
		190	1.6277761662203702	84721171.3	10
		191	1.6465027265377767	91663501.4	10
		192	1.8864115424026664	59894823.333333336	10
		193	1.8094199625412628	79942512.3	9
		194	2.1492503292464713	107861366.2	10
		195	2.3520762562803257	44421772.222222224	10
		196	2.430576453834708	143981308.8	9
		197	2.747508545461791	108835859.77777778	10
		198	2.636153499717344	78051784.6	9
		199	2.246403432771596	58477322.777777776	10
		200	2.490031816689407	146515256.2222222	9
		201	2.7390142418355414	101296470.125	9
		202	2.8201945839661784	150751463.42857143	8
		203	2.8789403401253404	74052383.25	7
		204	2.283289772422915	128641382.44444445	8
		205	2.1082191996256285	36435609.1	9
		206	1.8161565393085386	75388204.1	10
		207	1.7737114344399518	90526978.1	10
		208	1.7077646956749546	57307847.7	10
		209	1.7691891621271956	94027253.9	10
		210	2.131574658652215	83384909.6	10
		211	1.8944849132554886	68499516.8	10
		212	1.7689539965287076	84444787.0	10
		213	1.7294004605150277	88220419.6	10
		214	1.5822471959293711	111158544.1	10
		215	1.4613524380717102	104296728.6	10
		216	1.7510463304286752	131679703.2	10
		217	1.9135932232731723	72807805.66666667	10
		218	1.7908190632657166	75078377.7	9
		219	1.75375822188512	88044766.8	10
		220	2.009257866761617	73114638.8	10
		221	1.997155934316122	84380621.9	10
		222	2.0336275257469922	80809461.44444445	10
		223	2.130384011418607	62313370.11111111	9
		224	2.2281666562900986	43069733.625	9
		225	1.8290126194048255	89164316.0	8
		226	1.7347094347565974	44326561.1	10
		227	1.7350743182401178	84653722.8	10
		228	1.8665901853768543	76680351.6	10
		229	2.1399130959116106	86979270.22222222	10
		230	2.039193421982629	111768672.1111111	9
		231	1.9572378364448177	91513585.3	9
		232	1.6846734842259081	105212451.4	10
		233	1.875749879851276	95353832.2	10
		234	2.1642761281728014	72171955.0	10
		235	1.8344177857457336	74667657.5	10
		236	1.9658124215597597	90183185.5	10
		237	2.058099741261959	92477395.5	10
		238	1.8789764981423474	67875222.9	10
		239	1.7959123151691216	88269978.4	10
		240	1.7685077807186425	57226395.1	10
		241	1.9516499048978049	82493856.7	10
		242	2.374388435409984	77712454.44444445	10
		243	2.2063847630534155	77662804.4	9
		244	2.2492349876215116	95310286.1111111	10
		245	2.4179932497231964	61593004.5	9
		246	2.3165785166703112	84262056.66666667	10
		247	2.4729673301460973	112126148.77777778	9
		248	2.2665215274541657	95054137.7	9
		249	2.221064718444377	103397714.8	10
		250	2.077935608671544	71991453.3	10
		251	2.1273887190117873	121759236.1	10
		252	2.0958667846259162	73536774.3	10
		253	1.967133782360463	79768826.0	10
		254	2.003827847167094	76721750.8	10
		255	2.2287688328005553	61524180.8	10
		256	2.2149343690897787	63615431.88888889	10
		257	1.9789551872269182	52616039.6	9
		258	2.0337121707682435	81938111.3	10
		259	1.9394999135820696	116910568.4	10
		260	1.9344869522733634	106669223.6	10
		261	1.9064902433418491	116396921.8	10
		262	1.9680886185426476	80692797.0	10
		263	2.140000391841495	76725181.4	10
		264	2.018883249759446	101951718.2	10
		265	1.941852889677256	76367269.0	10
		266	1.8664838393144785	106927239.2	10
		267	1.9119813199585551	65357630.3	10
		268	1.6267087543005083	92200563.6	10
		269	1.6026322999147684	74449411.6	10
		270	1.6729478570481426	102584230.9	10
		271	1.9455485214748165	61464253.44444445	10
		272	1.7769597294988515	72949062.2	9
		273	1.704331494173641	115738747.9	10
		274	2.001197412130227	51850121.55555555	10
		275	1.9294457995047722	63551799.2	9
		276	1.7753958528989464	65843528.0	10
		277	1.8301714287569417	101845412.6	10
		278	1.8755113321209016	83676491.3	10
		279	1.9290323281090074	66191402.0	10
		280	1.9541648572305763	92899271.22222222	10
		281	2.228816512593975	110516716.2	9
		282	2.326736003751184	66609116.222222224	10
		283	2.5135920898781605	119807870.44444445	9
		284	2.3834764923108125	113432910.6	9
		285	2.468059155583954	56308244.1	10
		286	2.1909990098924017	119828393.9	10
		287	2.5182979828042478	78997425.625	10
		288	2.6529130032208323	97109766.42857143	8
		289	2.4022939736397624	62711507.333333336	7
		290	2.590632616439114	87980078.5	9
		291	2.661627695618671	90001138.14285715	10
		292	2.375842459657787	92152416.55555555	7
		293	2.5024145292380395	76959355.77777778	9
		294	2.4566746085971127	65131776.0	9
		295	2.5642733331895102	105873159.14285715	10
		296	3.030079921993028	24353528.9	7
		297	3.210336315535401	57001075.0	10
		298	2.9572194527824176	43303316.333333336	5
		299	3.2307913961215746	81144736.25	9
		300	3.3624532274120496	105994564.57142857	8
		301	2.9814591665589427	56125216.14285714	7
		302	2.277897559608107	56365175.3	7
		303	2.0363960929081406	60537701.8	10
		304	1.8187769142198849	64135624.3	10
		305	1.7348414143594049	74623766.8	10
		306	1.779095193102273	104116435.0	10
		307	1.8917380635324232	66453669.3	10
		308	1.8283200894472913	116592271.7	10
		309	1.851832348199249	113426868.6	10
		310	1.8801633308732146	88723055.4	10
		311	1.8989762428380623	89076298.0	10
		312	2.043824067744828	63565392.8	10
		313	2.0698228739230045	114739974.44444445	10
		314	2.1247272311859873	85081159.8	9
		315	2.1408628903639877	81765163.3	10
		316	2.102076511232209	110390901.5	10
		317	2.183273129928063	114900151.3	10
		318	2.1556258336650704	68545304.6	10
		319	2.088608708680111	72836999.6	10
		320	2.1265239201452113	61847840.3	10
		321	2.5008923778970233	119144527.8888889	10
		322	2.4703397922465626	91914875.8888889	9
		323	2.414176044305453	117711020.6	9
		324	2.8830750608517626	68216777.625	10
		325	2.7296666732659927	107457403.9	8
		326	2.5491844609056207	122427888.375	10
		327	2.2965662720643563	127734079.7	8
		328	2.30404550490877	105636649.9	10
		329	2.2028307279903223	106407892.8888889	10
		330	2.2051025272423574	82655298.2	9
		331	2.2190355173551053	109728854.0	10
		332	2.153813526828924	110557580.2	9
		333	2.198564805525806	40147246.8	10
		334	1.9054842634440348	90677551.6	10
		335	1.9587827180802382	66373210.6	10
		336	1.9792414953716786	112696030.3	10
		337	2.425320762837976	103799493.0	10
		338	2.4345597933753718	91916249.75	9
		339	2.643903260975025	91152799.66666667	8
		340	2.446168286472	57607070.5	9
		341	2.2966347989947975	67910747.75	8
		342	2.04171449022029	59183324.25	8
		343	2.1339522755787717	66243479.0	8
		344	1.5104209212448583	80778117.4	10
		345	1.8672844074032966	85272059.9	10
		346	1.716016208869614	73637885.6	10
		347	1.4623664444034363	72285801.3	10
		348	1.4802858299159576	76893818.9	10
		349	1.2905200017659735	77049097.3	10
		350	1.3646072016216437	86923887.6	10
		351	1.4590562931278863	59846623.0	10
		352	1.3378586977237719	143026083.2	10
		353	1.769162441133906	80308182.4	10
		354	1.8358248345745314	128925535.5	10
		355	1.9080419978140548	85323847.8	10
		356	1.818189889590337	84293320.4	10
		357	1.81143957181813	104102176.9	10
		358	1.9936981759560635	87054454.8	10
		359	2.0169814061314617	95843671.4	10
		360	2.1050758050208627	79526119.1	10
		361	2.1104475210843114	103389963.0	10
		362	1.9140655495009469	84862326.3	10
		363	1.8876340851386992	63681102.1	10
		364	2.003274531833248	105688806.1111111	10
		365	2.13012759403399	83659021.3	9
		366	2.2122204934833527	65286334.0	10
		367	2.151410010134431	110329321.3	9
		368	2.473573438282345	65962133.0	10
		369	2.2670457429417836	103921542.55555555	9
		370	2.394475286994161	108772049.55555555	9
		371	2.1559819292933975	61627993.4	9
		372	2.0756198312229097	168262508.1	10
		373	2.1859716965281155	45599374.0	10
		374	1.9710164261846672	82278778.2	9
		375	1.9334947972284056	56843565.4	10
		376	1.8891080969413134	110138124.5	10
		377	1.8470304819503052	80736338.2	10
		378	1.9327978387901072	68815476.9	10
		379	1.664256409872325	57995264.6	10
		380	1.8404304444989137	100006818.0	10
		381	2.0570720070733346	82218191.9	10
		382	2.2223212415908655	108050517.44444445	10
		383	2.1913954293221822	109875972.125	9
		384	1.9503631034364783	91578747.1	8
		385	1.961642742429595	70647863.6	10
		386	1.9008752696489577	71325250.4	10
		387	2.030935287834128	132737765.6	10
		388	2.231521744249874	58694303.9	10
		389	1.8621542546947072	65434545.8	10
		390	1.6125880444561194	71913250.22222222	10
		391	1.8284000685134998	52055262.7	9
		392	1.9339219772772132	63868257.666666664	10
		393	1.8604182011283155	89854757.66666667	9
		394	1.9913057270890917	53457515.666666664	9
		395	1.7011305743236036	50897195.8	9
		396	1.7218287539831316	59539669.4	10
		397	1.6033540980755785	77327197.5	10
		398	1.8248537092795492	63848971.75	10
		399	1.7697834173533125	94465667.6	8
		400	1.8783955307121567	108108915.9	10
		401	1.9149798282942414	70985543.8	10
		402	2.013774944598553	102953486.9	10
		403	2.176287638366605	69504908.7	10
		404	2.347306962396069	133417038.44444445	10
		405	2.3176617917307833	102438067.8888889	9
		406	2.122648654833144	82455759.8	9
		407	2.193789141563836	66097190.7	10
		408	2.092002817546825	118469309.77777778	10
		409	2.3471931748466828	102298189.7	9
		410	2.5498115805197457	68186955.3	10
		411	2.74099554448698	97557815.77777778	10
		412	2.7234777271862667	72428846.375	9
		413	2.1645692166949972	92885159.875	8
		414	2.1013820547255913	85386794.66666667	8
		415	1.9535165262356198	69472230.5	9
		416	1.679138601517885	46681040.7	10
		417	1.6210759162575115	81509826.4	10
		418	1.7279070905822718	59642906.8	10
		419	1.8050883242328666	77634778.0	10
		420	1.9584497270450794	74393496.0	9
		421	2.00810439467923	103907220.66666667	10
		422	1.7363067355494846	46005422.0	9
		423	1.5794489842288137	64113078.4	10
		424	1.5642250382716405	92005295.2	10
		425	1.5117399777316392	93095116.0	10
		426	1.720931246256805	49169484.2	10
		427	1.6770231784481038	78935869.3	10
		428	1.7576489708581406	100767779.4	10
		429	1.7946539305288822	66449868.4	10
		430	1.8402052728202833	85536058.8	10
		431	1.6818806918050015	53674754.3	10
		432	1.7193186667495333	96482360.3	10
		433	1.8920511736687853	111513584.1	10
		434	2.0740432564379554	74406293.3	10
		435	1.945459105712342	56412252.6	10
		436	1.9820349242879427	63994753.3	10
		437	1.9908333351701724	130788177.4	10
		438	2.096948050614466	93735412.1	10
		439	1.8535288712331695	91999447.5	10
		440	1.907931175415974	126575434.7	10
		441	2.073484221969447	57125808.7	10
		442	1.962223937978949	91307369.7	10
		443	2.2008954805822345	70849516.0	10
		444	2.11967969617692	78045883.33333333	10
		445	2.5205565246551727	125624591.22222222	9
		446	2.4906893772557104	94892377.6	9
		447	2.4836115974612296	113622261.22222222	10
		448	2.554223854495722	97398998.44444445	9
		449	2.5431329952173822	73168456.0	9
		450	2.465764020706666	61599023.5	10
		451	2.367646140270671	110193620.6	8
		452	2.609162178349243	73381234.125	10
		453	2.545888158433512	56971019.125	8
		454	2.143216403695944	67291730.1	8
		455	2.2397597726096463	74951367.33333333	10
		456	2.0419112804209507	72873377.3	9
		457	1.959659106858938	122367385.8	10
		458	2.089262152779812	62927890.2	10
		459	2.0590099972792397	77230081.4	10
		460	2.192642110179728	87038838.77777778	10
		461	2.1763022047492795	97601887.1	9
		462	2.2795745208068547	78201069.9	10
		463	2.3175655421544827	100588091.1	10
		464	2.1932546871116188	73882187.1	10
		465	1.9921054252798978	60095897.5	10
		466	2.073348124665281	88653098.77777778	10
		467	1.9727016856415012	100907704.6	9
		468	1.798821201134725	101038762.0	10
		469	1.9913303335189336	63748135.44444445	10
		470	1.7222739957070825	111303173.3	9
		471	1.7982613233726759	60509583.5	10
		472	1.6381711929180558	113096326.7	10
		473	1.9509456563174539	104395997.55555555	10
		474	2.0833664478310525	51300151.0	9
		475	1.908115655313313	65193795.5	10
		476	1.6825647287110361	85516413.4	10
		477	1.643155707707915	77893865.4	10
		478	1.9710646858270213	77079309.4	10
		479	2.5051091751527137	71816247.1111111	10
		480	2.1163440718530286	176440546.2	9
		481	2.429014493635557	41526959.8	10
		482	2.1410215876590675	78970054.8	10
		483	2.245284052839412	69389181.125	10
		484	1.716637770542095	79892644.0	8
		485	1.7559277101598905	130471451.4	10
		486	1.9563858212472234	96080689.9	10
		487	2.079508336839304	74940838.8888889	10
		488	1.9511355354728988	88646000.33333333	9
		489	1.909057312748572	74442654.1	9
		490	1.6159164074910088	75070123.33333333	10
		491	1.0841219968174278	60753536.7	9
		492	1.0110724156325763	53506262.1	10
		493	0.9939175209160209	77218326.3	10
		494	1.142458410974966	62173289.1	10
		495	1.4985396676040796	67773369.6	10
		496	1.9599038413174494	70001479.0	10
		497	2.0531604838937634	47175386.1	10
		498	2.1804161533614828	56678785.55555555	10
		499	2.1068819631028033	74610553.77777778	9
		500	1.9194772816959937		9
