# Supplementary material for: The evolutionary maintenance of Lévy flight foraging
Source: PLoS Comput Biol. 2022 Jan 18;18(1):e1009490. doi: 10.1371/journal.pcbi.1009490 (PMC8797186; doi:10.1371/journal.pcbi.1009490)
Supplement: S1 Data — (ZIP) [file pcbi.1009490.s005.zip › S1_Data/evolutionary_data/POP10_1000K/10_05_10_1_00_1_1000000_run16]

last_generation	500	0	1.024606884218038	49745705.1	10	2.991948159068246	37830093.0
size_old_pop	10	1	0.9296922450690772	47535669.4	10	2.6399954877689322	41803490.0
standing_var	0.5	2	1.3524036931106622	53285548.1	10	1.9980904355893352	43831528.0
start_exp	1.0	3	1.3002243358880248	47323389.8	10	2.040433328793585	57575038.0
env_dim	1	4	1.3987135340444463	46433643.5	10	2.1237026857658345	65708983.0
move_cost	0.0	5	1.7878497624497958	55317575.7	10	3.0617653211415137	75547957.0
lifespan	1000000	6	2.193457856841383	44892231.8	10	2.7730014534149667	78110082.0
speed	1	7	1.0431137461062574	50128989.6	10	2.6962237471717647	79360056.0
run	16	8	1.68749317838191	54333461.0	10	4.043731305329874	85082056.0
extinction_state	0	9	2.104590712567145	65588058.3	10	3.9099129651773747	101540385.0
competition	0	10	2.480828153247067	54039266.5	10
		11	2.207828463221768	49618559.5	10
		12	1.811553468057913	55338483.1	10
		13	2.2277294978896336	51942437.1	10
		14	2.2947916039591525	54833131.2	10
		15	2.720437120139402	56493908.4	10
		16	3.0142960471789424	59493491.9	10
		17	3.158061003365207	41497316.0	10
		18	2.688435703213014	59590986.0	10
		19	2.745551405686648	44298237.0	10
		20	2.328481304505728	47662204.8	10
		21	2.3913267934962734	48773329.3	10
		22	1.9076729172152482	51429526.2	10
		23	1.802154049167178	52480592.2	10
		24	1.7032083214105196	51326725.4	10
		25	1.8949733033026355	57370338.2	10
		26	1.8758253673228324	62290177.2	10
		27	2.330451269678856	56509198.9	10
		28	2.3223392519249026	45600741.9	10
		29	2.17242124676043	46444883.7	10
		30	2.121272803065395	47225007.3	10
		31	2.2592813386134463	40220571.1	10
		32	2.084329199330244	55949612.4	10
		33	1.8998654475549288	47468561.6	10
		34	1.8807029020065027	50848851.0	10
		35	1.4296786404936106	52272248.1	10
		36	1.4775212164227285	53565257.6	10
		37	1.5296768764443038	53131853.2	10
		38	1.3674172196905678	47305688.1	10
		39	1.7443083650815427	62394158.9	10
		40	2.2754173364175103	65127994.5	10
		41	3.082444996616382	52826104.6	10
		42	2.976877797688308	47994214.6	10
		43	2.716863025587271	43038181.1	10
		44	1.9648047906303556	49541186.9	10
		45	1.8400115114241804	54591832.6	10
		46	1.647995981179551	40861481.5	10
		47	1.1161782198595511	53495498.9	10
		48	1.1124255834461028	55786363.7	10
		49	1.3596788259566548	36757407.5	10
		50	0.4577281450984419	58210262.8	10
		51	0.5874496013317804	50741497.5	10
		52	-0.11478552445476328	53548386.4	10
		53	-0.4202544881985684	47521831.4	10
		54	-0.4006717866371295	47355163.1	10
		55	-0.48832967498480356	51237940.2	10
		56	-0.36654412587866003	56939980.3	10
		57	0.1404007039573478	52566950.8	10
		58	0.07613762582961595	53580780.6	10
		59	-0.030753779152649714	45748499.6	10
		60	-0.42605396189532724	54541774.6	10
		61	-0.7164605384917306	44153983.4	10
		62	-1.1667636605427645	56973535.3	10
		63	-1.5626411810542833	54155793.7	10
		64	-1.4631414564690648	51862515.9	10
		65	-1.0233719072771312	50973532.3	10
		66	-1.0662593086197114	61020738.2	10
		67	-1.69794236170505	50151485.5	10
		68	-2.2367873909463283	56456349.5	10
		69	-2.207967017433451	48510040.2	10
		70	-2.402370727861345	44675679.7	10
		71	-2.45146663160103	49645146.1	10
		72	-2.3451825828757022	51778523.0	10
		73	-1.8631623928055572	49165715.2	10
		74	-1.9852356976565766	51387165.7	10
		75	-2.200469605008121	59257946.5	10
		76	-2.141851317340754	54741356.4	10
		77	-2.255418290446175	55990861.9	10
		78	-2.712857828044196	56733327.2	10
		79	-2.4496588204040064	51204736.9	10
		80	-1.8858740633012612	49990883.1	10
		81	-2.240564057198417	58711865.7	10
		82	-1.9269316578523803	57175545.2	10
		83	-2.215824270546539	48903809.0	10
		84	-2.1842462510677483	48139832.6	10
		85	-1.7966633235064737	50052596.8	10
		86	-2.1690681516633044	50753649.2	10
		87	-2.52717192945716	54986567.7	10
		88	-2.841626103881157	53427371.5	10
		89	-3.086496584646002	50184441.7	10
		90	-3.2398424178164937	55354000.2	10
		91	-3.015786847075447	50381269.7	10
		92	-3.124292274067654	47603360.5	10
		93	-3.3046441190809737	54035221.0	10
		94	-3.619142775730631	53258185.4	10
		95	-3.4080192700613097	52669462.3	10
		96	-3.2201369848895665	55490086.4	10
		97	-2.146265615555927	52620095.5	10
		98	-1.7267177205034994	54878270.0	10
		99	-1.373203055958811	49432916.0	10
		100	-2.013994625963568	51838633.2	10
		101	-1.607856942799311	47724235.5	10
		102	-1.8425258313361392	49360282.2	10
		103	-1.5070886218672288	55211748.4	10
		104	-1.6885638537051775	53812257.2	10
		105	-1.9786085764471864	49627239.0	10
		106	-1.74119236787702	45335182.2	10
		107	-1.2885442737809367	48768882.1	10
		108	-1.5542412245984027	56973900.3	10
		109	-2.679293126351185	44993697.2	10
		110	-2.2429141191216275	51107056.1	10
		111	-1.9495739285482074	52647176.1	10
		112	-2.242810132008978	48848789.1	10
		113	-2.091287749345759	49344619.3	10
		114	-2.043924167054568	49580907.1	10
		115	-2.820142137766988	47734684.1	10
		116	-2.618687487961064	50047819.2	10
		117	-1.147526913342413	50473488.1	10
		118	-0.8854738063324774	52279668.3	10
		119	-1.09038510253939	54119211.5	10
		120	-1.0381083290715967	48804333.9	10
		121	-1.2846279904072755	49750270.2	10
		122	-1.2255083039211774	54861281.1	10
		123	-1.0741733554690085	52799949.9	10
		124	-1.2237699695145112	48353196.8	10
		125	-1.1551035038927515	45228883.9	10
		126	-1.100022600613919	50443180.6	10
		127	-1.0478525479343588	52496311.9	10
		128	-1.3142549530638883	55740873.0	10
		129	-1.8821935539588146	56611757.1	10
		130	-2.0441776776418106	54298364.9	10
		131	-2.2820179214012324	54258718.0	10
		132	-2.063516081574341	55362393.0	10
		133	-2.4934472475413196	46028909.9	10
		134	-3.2978516043568114	49744365.0	10
		135	-3.32865450298016	56177581.0	10
		136	-3.407485223530282	49505832.1	10
		137	-4.19158823730782	49675128.7	10
		138	-3.8611276234576324	49546288.8	10
		139	-3.226802560244419	56109492.4	10
		140	-3.4406598346619077	50647148.7	10
		141	-3.199085862942955	49413417.8	10
		142	-3.12381663692413	47590036.2	10
		143	-3.3867592881323523	47787970.1	10
		144	-2.7641803076771234	49131570.3	10
		145	-1.2703829457615605	42705878.3	10
		146	-1.9785414451050678	51018344.9	10
		147	-1.5651726967998223	54921512.1	10
		148	-1.3918765303891711	53780119.7	10
		149	-0.8770551530298334	55518087.1	10
		150	-1.043258464614128	60288501.7	10
		151	-1.0865460200076533	53784719.1	10
		152	-1.354871850635321	54158981.7	10
		153	-1.335699641102027	51251836.7	10
		154	-1.3501710331581926	48683569.3	10
		155	-1.601733864558239	45780549.9	10
		156	-2.0022738270850384	55174521.5	10
		157	-2.05657946880979	46109667.7	10
		158	-2.34327675026468	55892470.3	10
		159	-1.9838059347908192	49940688.6	10
		160	-1.8111620997471403	50840067.6	10
		161	-1.8917672672258625	53953822.2	10
		162	-1.792102571328392	54429079.9	10
		163	-3.1847609650298683	57590340.4	10
		164	-1.853266621314186	59748942.5	10
		165	-2.730830716862111	42769865.3	10
		166	-2.8630443760924704	62188781.9	10
		167	-2.686254216896785	49326657.8	10
		168	-2.6459455768663007	50074038.6	10
		169	-3.190582191258902	51881644.6	10
		170	-2.0851712653822934	54443389.1	10
		171	-2.558909489330805	44642606.9	10
		172	-1.6512375207307428	53089253.9	10
		173	-1.4176613276682457	56204145.5	10
		174	-3.3346970729533867	51487283.3	10
		175	-1.644518904985072	45835273.3	10
		176	-1.6391099304701129	57367447.8	10
		177	-1.5841385762117306	49863625.3	10
		178	-1.9131089186897774	58176903.3	10
		179	-2.8338431937352055	43544300.8	10
		180	-0.9359287142526365	50441469.0	10
		181	-2.113059443401853	49723818.1	10
		182	-3.4267781757603366	45443163.0	10
		183	-3.870105394763395	48645684.4	10
		184	-1.602229909950062	53082411.5	10
		185	-0.787653438975167	54738748.8	10
		186	-0.8466502660492857	56097080.9	10
		187	-1.9163546057694272	51553750.8	10
		188	0.5045394999439744	45092542.5	10
		189	0.6672916089390015	40285629.7	10
		190	-2.0140287213298116	50825368.9	10
		191	-2.695606326054576	44405227.9	10
		192	-4.0392151657556825	46293804.2	10
		193	-4.559767464583858	51359142.4	10
		194	-5.482373313602383	44215668.0	10
		195	-5.458018578632253	51658380.9	10
		196	-6.936350235909596	62443506.5	10
		197	-6.693020317138016	50196156.2	10
		198	-6.306673579238996	49701983.6	10
		199	-6.623649075843586	54782448.8	10
		200	-6.904095729979181	51659956.8	10
		201	-7.004582549868606	48979100.1	10
		202	-6.823165401792811	52036120.8	10
		203	-7.099840856196406	53534000.9	10
		204	-6.862710543626474	48895184.4	10
		205	-6.947322733873213	48280417.4	10
		206	-6.567378734425975	50698177.6	10
		207	-5.715408567636475	49874563.2	10
		208	-5.5787621602159785	44531230.6	10
		209	-6.3268934380016555	51537739.1	10
		210	-6.783306043615151	60161612.8	10
		211	-6.739039502046031	53039519.0	10
		212	-6.464554878682881	53852842.7	10
		213	-6.623420432076398	48309060.4	10
		214	-6.326956104733105	52894554.4	10
		215	-6.227230882637334	52710013.8	10
		216	-6.460460162813891	50436974.1	10
		217	-5.907354904890748	55047382.7	10
		218	-6.028958668582321	57103302.1	10
		219	-5.763811612751614	59429956.5	10
		220	-5.658585587771757	49382445.7	10
		221	-5.546530888088703	51225057.7	10
		222	-5.698362334090204	53292336.5	10
		223	-6.004250283947771	48250953.0	10
		224	-5.896663626611315	45927051.7	10
		225	-5.918326301146202	52821347.6	10
		226	-6.654774082037369	52024266.6	10
		227	-6.782301166682953	51964464.2	10
		228	-7.106940849489419	51496066.5	10
		229	-7.232172999028218	51530903.6	10
		230	-7.666648477737925	56282081.6	10
		231	-7.7715598508945005	53073814.9	10
		232	-7.943252639300607	60227192.2	10
		233	-8.431296357929645	44937486.8	10
		234	-7.51787697220842	56631453.2	10
		235	-6.340727230357071	50803113.5	10
		236	-6.319412422678733	48419408.0	10
		237	-6.446900990113019	53814122.0	10
		238	-6.015786050940817	55795181.0	10
		239	-5.680934300735939	57259986.9	10
		240	-6.338283790991968	48257815.0	10
		241	-6.304504902746241	48898871.5	10
		242	-6.456063138050039	55075862.0	10
		243	-6.789207986548273	45718393.5	10
		244	-6.891222212351775	55201578.1	10
		245	-7.520091974089939	58696275.3	10
		246	-7.393165882941441	49023556.6	10
		247	-7.606248157991191	49969275.5	10
		248	-7.511877726247792	41959124.5	10
		249	-7.120600948667037	51158750.2	10
		250	-7.075681800780998	60332029.9	10
		251	-7.004369257943485	51794162.1	10
		252	-7.008655680283374	50995284.1	10
		253	-7.064991386625991	55067761.1	10
		254	-7.574967926762423	47970947.1	10
		255	-7.570371715852022	62453155.9	10
		256	-7.627392393415749	56158707.8	10
		257	-7.558760984646026	47478838.7	10
		258	-8.247642218544069	41941280.5	10
		259	-8.007403299306883	47964659.5	10
		260	-8.224616798895207	53103826.6	10
		261	-7.8423869007356375	53262994.3	10
		262	-8.354021980966618	61882770.2	10
		263	-8.026806865149895	43499523.7	10
		264	-8.219070834667022	52210632.3	10
		265	-8.533759331071373	57532885.1	10
		266	-8.338332792323431	59181622.1	10
		267	-7.693779065185042	56625084.4	10
		268	-6.832885832392765	57953020.8	10
		269	-6.463038002700733	48632337.6	10
		270	-6.280033176716267	54991047.4	10
		271	-6.042833906287827	51502974.3	10
		272	-6.145125289627307	49635201.2	10
		273	-5.281981831133818	53297844.2	10
		274	-4.620252194999973	55989040.0	10
		275	-4.617329125125292	52993801.4	10
		276	-4.275058374005432	50155311.4	10
		277	-5.175105924463324	52423863.2	10
		278	-5.736569581202614	52290188.4	10
		279	-6.005334994061363	52522264.0	10
		280	-5.768624558608392	53514862.6	10
		281	-6.1058664127353675	52826625.1	10
		282	-6.212414163219445	52250468.6	10
		283	-6.111579100250676	53995440.3	10
		284	-5.801363080531138	53530503.2	10
		285	-5.556377763915561	45307337.3	10
		286	-5.028479817522433	48954288.6	10
		287	-5.270896958581412	47891327.5	10
		288	-5.413011663288837	56061695.5	10
		289	-5.078478412087383	44804629.6	10
		290	-4.812122698950659	54295855.5	10
		291	-4.95311228923834	47261547.0	10
		292	-5.004698950287168	55089867.0	10
		293	-4.700404256085937	46171463.3	10
		294	-4.51362429700575	55411263.7	10
		295	-4.71629453640073	45053735.1	10
		296	-4.640659933027414	52986976.0	10
		297	-4.6061874147681525	58744826.7	10
		298	-5.097727512110882	53672957.3	10
		299	-4.7609052335236575	53929670.5	10
		300	-3.842482322280714	60150122.3	10
		301	-3.716056446974381	46035962.6	10
		302	-3.879878501606444	47577879.4	10
		303	-3.1795435689622744	50998314.3	10
		304	-2.677811796555092	48490029.9	10
		305	-2.604839237006728	54266433.5	10
		306	-3.1721604657877096	49571645.2	10
		307	-3.1743584358717385	54871946.9	10
		308	-2.956460900217057	64961723.7	10
		309	-2.7272074955377184	51934422.4	10
		310	-2.7286443493233286	55217480.3	10
		311	-2.6480805583933993	51450595.5	10
		312	-2.827329610529092	52873736.8	10
		313	-2.817225577945731	49881843.7	10
		314	-2.7986472845309263	50942439.9	10
		315	-2.705080235998861	48932425.2	10
		316	-2.622220978330825	56614240.8	10
		317	-1.5148876004082352	50545666.8	10
		318	-1.5591431525594257	56830663.5	10
		319	-1.6214460600916838	58306654.4	10
		320	-2.2347761729988473	48130003.6	10
		321	-3.270554699038746	55588350.3	10
		322	-2.8275348619069347	49123264.2	10
		323	-1.990794251652187	47159130.2	10
		324	-1.7877041416870032	50982699.2	10
		325	-1.554834230224383	49377945.3	10
		326	-2.2980625168986597	51777687.9	10
		327	-3.011127355303292	46791926.3	10
		328	-3.0263577744042855	52830373.1	10
		329	-2.9839319966224904	50176611.8	10
		330	-1.216035718644753	54159000.6	10
		331	-1.4136838595798504	50644196.0	10
		332	-0.5259350186906584	49893583.9	10
		333	1.301162999596746	52678241.6	10
		334	1.1945192840071817	48423990.4	10
		335	1.2097260230715263	49963109.3	10
		336	1.2098236380463585	47770240.8	10
		337	1.0041092866601509	46714349.3	10
		338	1.1190024918458155	51498486.4	10
		339	1.780682763306602	45584382.5	10
		340	1.4884291796901814	50884445.9	10
		341	1.8656556233614592	49473686.2	10
		342	2.29678410280164	43679983.0	10
		343	1.6292085280472868	47311462.3	10
		344	1.2668786505328535	51508733.2	10
		345	1.8358749299591974	59087851.9	10
		346	1.7537013422048162	61286316.5	10
		347	1.9861591636807538	51584183.6	10
		348	2.8576728271964145	53515187.4	10
		349	2.475861557153473	54301662.4	10
		350	2.824831439494754	48046489.4	10
		351	2.9598243565657163	58028588.0	10
		352	3.065209748661581	45503290.9	10
		353	2.2099929335357835	52131856.2	10
		354	2.437034621764858	52299217.2	10
		355	2.903676736798939	49687556.4	10
		356	3.0855819856318747	66647251.5	10
		357	3.4509872388381844	47866607.9	10
		358	4.0168394423430165	63676634.4	10
		359	3.5745782076639117	55507202.7	10
		360	4.540646079111392	59676712.9	10
		361	3.8088442918607393	54057434.9	10
		362	3.2469714169653345	55952664.0	10
		363	3.6539387553966973	54639196.0	10
		364	4.446288354030261	59033776.2	10
		365	4.717976908156443	51654989.7	10
		366	5.037390550341603	41114550.3	10
		367	4.951679060327524	57886361.7	10
		368	5.103870114389936	39179516.8	10
		369	4.42764892500929	58058922.4	10
		370	4.2685150842888735	40864111.4	10
		371	4.3184058712994	48758181.7	10
		372	4.4165674561528565	68482879.0	10
		373	4.514892504550438	37655075.3	10
		374	4.102236192956649	45413558.4	10
		375	3.910407007324049	55273168.7	10
		376	4.443823143508832	62767251.2	10
		377	4.170747063095156	36712541.6	10
		378	4.335844132053316	54341919.5	10
		379	4.584620384819756	60449830.7	10
		380	4.271823992849742	53335481.2	10
		381	4.205641858140367	58895882.9	10
		382	4.412028113576916	57204171.1	10
		383	4.573668764253419	49064291.7	10
		384	3.868501837586256	60861467.2	10
		385	5.065779251236743	66590442.4	10
		386	5.332245180813837	25259172.7	10
		387	5.173931790144099	47072102.0	10
		388	4.775031964423165	51775962.3	10
		389	4.856403654379902	58304718.3	10
		390	4.948622688564527	77050402.7	10
		391	5.038712205727948	62659367.5	10
		392	5.429365662905363	54090737.9	10
		393	4.759648556861583	49038755.7	10
		394	4.064354646578713	44673354.5	10
		395	3.5758023874875633	55313104.3	10
		396	3.1868300616595295	63805874.1	10
		397	3.2764322295090835	48290766.3	10
		398	2.9037451859973986	48348046.5	10
		399	2.561780398388395	53336194.3	10
		400	2.7859007783919694	62586820.4	10
		401	2.9125778511515223	50458262.8	10
		402	2.450014652374496	49565351.6	10
		403	2.3246447888590684	54693530.0	10
		404	2.3169328092511137	57434888.9	10
		405	2.7657839545305927	49558636.4	10
		406	2.566291062157855	50507844.3	10
		407	1.8100260761226603	52641092.7	10
		408	1.5865424228286062	52981184.8	10
		409	1.6586720340314827	39873787.2	10
		410	1.4063763891591474	54720636.5	10
		411	1.4823043365056818	42992306.9	10
		412	0.5498439246500059	49447536.8	10
		413	0.6305898909282218	49552400.9	10
		414	0.7852881480119658	53210040.2	10
		415	0.5078049355186292	44201715.9	10
		416	-0.23137989430652545	52928660.5	10
		417	-0.37952610817809534	55783401.1	10
		418	0.48519671543847576	59113807.8	10
		419	0.6429217487037833	46381762.6	10
		420	1.3721887102696666	54843640.1	10
		421	1.0752358233618917	46972272.0	10
		422	2.0812180649001504	43471205.1	10
		423	2.2468689094168095	56058977.7	10
		424	2.6997052016593477	51916442.3	10
		425	3.064338254434263	49192918.9	10
		426	3.1257373609299917	50019049.8	10
		427	3.464283076384235	63507051.0	10
		428	4.018723351360151	36377104.9	10
		429	3.871241452383708	39677099.0	10
		430	3.6869952505820196	55771583.8	10
		431	3.8876667930311952	35468266.0	10
		432	3.6356619017491996	48285862.6	10
		433	3.310901253030771	46805652.0	10
		434	3.644148976399456	38554370.1	10
		435	3.2431554176179915	51650145.4	10
		436	2.95864966683829	62241308.2	10
		437	3.2881552837973587	55866494.0	10
		438	2.8683569159960642	49978089.5	10
		439	0.5547012883779494	40944720.2	10
		440	0.5550738789780176	53460074.8	10
		441	1.4437911938283485	59314082.1	10
		442	2.1732150133026638	54578038.6	10
		443	2.340278541797825	60616841.6	10
		444	3.193407183130204	74452017.1	10
		445	4.175631895767255	47121036.7	10
		446	3.9737148656842685	39463585.0	10
		447	3.860708511481085	37253309.2	10
		448	3.6133724701840095	57821062.2	10
		449	3.7530893330567117	55624189.8	10
		450	4.061676832550328	58814044.1	10
		451	4.0480967800827505	63171158.6	10
		452	4.342519805238504	42806621.5	10
		453	4.078800945215709	42406549.4	10
		454	4.233671257419436	53264906.7	10
		455	3.756336767902776	68715095.4	10
		456	3.647055505671856	44949441.8	10
		457	3.735208075940019	52079716.6	10
		458	3.941022437942427	42550148.0	10
		459	3.88794062422287	51116870.1	10
		460	3.9755157312102236	56902144.2	10
		461	3.860152476509314	62041396.1	10
		462	3.797950545420091	55335493.8	10
		463	3.9625598056772184	54689885.2	10
		464	3.988638262188897	50043617.4	10
		465	3.3967064661137996	55029591.6	10
		466	3.1855050865606223	52886732.5	10
		467	3.550171048404181	53147766.5	10
		468	3.8140331966051	71207061.7	10
		469	4.250328855808535	43055921.5	10
		470	3.7984793820140887	51539448.0	10
		471	3.7630117768241425	57540794.2	10
		472	3.65877343255249	45819616.3	10
		473	3.835662921001029	44087541.9	10
		474	3.5709183809505687	52494406.333333336	10
		475	3.256416327874176	47398065.8	9
		476	2.7634572773970647	62654244.1	10
		477	2.7792018795767603	40947447.5	10
		478	2.628535145269345	52382446.8	10
		479	2.236995705221896	46372166.8	10
		480	2.016272762277118	58069055.7	10
		481	2.2244392678455123	46758083.0	10
		482	2.3667835232057763	56391821.6	10
		483	2.157092537129639	51272054.9	10
		484	2.3438527638367233	54379981.7	10
		485	2.255957037868176	52730374.9	10
		486	2.071927056464608	55322046.6	10
		487	2.170917428510642	54045204.7	10
		488	2.328229686143612	56367295.0	10
		489	2.1893636378844996	50654284.1	10
		490	2.4495361449154265	53318354.0	10
		491	2.3606317893025217	53628735.5	10
		492	2.239208678286264	61264217.6	10
		493	2.2275384809277825	57729335.9	10
		494	2.678065500618451	54927104.1	10
		495	3.1489080664079645	55694154.1	10
		496	2.9181213191247295	58526254.7	10
		497	2.68440978750174	68272640.6	10
		498	2.740047339625412	51630493.4	10
		499	2.827880488922143	66638966.8	10
		500	3.3368661589739377		10
