# Supplementary material for: The evolutionary maintenance of Lévy flight foraging
Source: PLoS Comput Biol. 2022 Jan 18;18(1):e1009490. doi: 10.1371/journal.pcbi.1009490 (PMC8797186; doi:10.1371/journal.pcbi.1009490)
Supplement: S1 Data — (ZIP) [file pcbi.1009490.s005.zip › S1_Data/evolutionary_data/POP10_1000K/10_025_50_3_0000125_1_1000000_run9]

last_generation	42	0	5.02002801508138	256063787.49933416	10	extinction	extinction
size_old_pop	0	1	4.705068249394911	36573710.83338071	2
standing_var	0.25	2	4.646582730602662	190904123.99639368	3
start_exp	5.0	3	4.522352693861519	50312418.500727005	2
env_dim	3	4	4.655489571526237	30502155.500569325	1
move_cost	0.000125	5	4.705746190462267	50480986.83429281	3
lifespan	1000000	6	4.462568064287359	176007624.49788314	3
speed	1	7	4.603562019256618	169153338.49697715	1
run	9	8	4.704335736973496	151283399.5012858	2
extinction_state	1	9	4.282526314524357	278839223.49671626	1
competition	0	10	3.986251906878276	8545720.500608057	1
		11	4.095394352851995	66452269.83405613	1
		12	3.8830992302229936	246640374.16048875	3
		13	4.061603465631388	149188613.99790102	3
		14	3.9692963914134936	63265398.832389206	2
		15	3.8568022082683955	62939119.501172416	3
		16	3.9477031439452204	112262095.49938287	1
		17	3.7397565088936857	66793226.50079772	1
		18	3.68921631006559	81202151.49908489	1
		19	3.5466982405928675	377626487.49451876	2
		20	3.6550148799627067	78951748.16709228	1
		21	3.8830194311981656	38179204.00067808	3
		22	3.5848247804305586	77721294.00010255	4
		23	3.4478720321123744	146490692.74678415	2
		24	3.67299452395977	173335438.82879716	4
		25	3.7809796634438975	168325363.49727815	3
		26	4.015097525094209	274260821.996986	3
		27	4.335305416981991	107665810.99933866	2
		28	4.238613061272082	217014163.49327576	2
		29	3.6824063493071604	432041439.4917596	1
		30	3.539674178755301	186969718.8295672	1
		31	3.5740909842740125	328751470.4985594	3
		32	3.4478854026526626	128086755.82987283	4
		33	3.3317902567628317	84763962.8330676	3
		34	3.4693765021077163	79558326.69895239	3
		35	3.811549285881913	372759633.4956165	5
		36	4.018239150153333	186302953.49524418	2
		37	3.8149123389927717	68456682.50060362	2
		38	3.7999966558054177	216248888.4975586	2
		39	3.953736002515396	30208676.50038304	2
		40	3.5375703755733183	230990651.99568012	1
		41	3.325875198435322	94879995.0007334	2
		42	3.328231716085997	0	2
					0
