# Supplementary material for: The evolutionary maintenance of Lévy flight foraging
Source: PLoS Comput Biol. 2022 Jan 18;18(1):e1009490. doi: 10.1371/journal.pcbi.1009490 (PMC8797186; doi:10.1371/journal.pcbi.1009490)
Supplement: S1 Data — (ZIP) [file pcbi.1009490.s005.zip › S1_Data/evolutionary_data/POP10_1000K/10_025_10_3_00_1_1000000_run0]

last_generation	500	0	1.0437783765242348	70158016.0	10	0.5942888270917218	12138181.0
size_old_pop	10	1	1.1030833240594142	65068446.6	10	1.0082873056821855	22037315.0
standing_var	0.25	2	1.1607190302527115	59683408.8	10	1.3696500627496404	26734192.0
start_exp	1.0	3	1.1194932119271914	64105619.0	10	1.5262321504912422	26844163.0
env_dim	3	4	1.2278580540340307	79131937.3	10	1.2485201570586297	41293230.0
move_cost	0.0	5	1.4815955564918615	59031999.8	10	1.4763141698050861	49037052.0
lifespan	1000000	6	1.6597310702718588	43631240.8	10	1.5298411071581068	55510178.0
speed	1	7	1.7759103400409422	73084630.6	10	1.9496653616950441	71027265.0
run	0	8	1.8714213043383112	90306990.8	10	1.4803747949876231	84268607.0
extinction_state	0	9	1.967328189961131	67760456.9	10	1.7705278158881053	92650267.0
competition	0	10	1.71217915268299	80504208.9	10
		11	1.8514780933168424	83353025.6	10
		12	1.9355658984402346	102305439.0	10
		13	2.062094411300136	157620851.1	10
		14	2.244202021245833	87807365.7	10
		15	2.3357071175822157	63656256.11111111	10
		16	2.330082160998832	65434484.7	9
		17	2.4408171853051615	110698256.0	10
		18	2.292558585638083	101961113.7	9
		19	2.3816282766048937	82543284.44444445	10
		20	2.120370575153688	100300898.22222222	9
		21	2.3908176527259455	118423742.6	9
		22	2.6998608140214797	120313225.77777778	10
		23	2.8824232119058535	88081015.66666667	9
		24	2.6891538903638224	95726325.28571428	6
		25	1.9591228007562709	61966745.4	7
		26	1.777475747372841	74849174.3	10
		27	1.6433159126144345	84384491.7	10
		28	1.6766937471743066	106201385.6	10
		29	1.5253582907123988	54718261.7	10
		30	1.5746360568398354	57301828.3	10
		31	1.7177019494680952	43510630.0	10
		32	1.6019872774639832	86136574.1	10
		33	1.7445762439604209	109693693.1	10
		34	1.8140474004899496	66809015.8	10
		35	1.8667396448108875	70266242.2	10
		36	1.8325511296525157	117992022.7	10
		37	1.88205187144461	99665570.7	10
		38	2.0509293759034284	81006905.7	10
		39	1.8477662669427943	67432444.9	10
		40	1.8149080490809357	85178434.6	10
		41	1.4693153938784707	89606206.9	10
		42	1.6898248288049569	71707139.0	10
		43	1.6017776299015871	64238336.7	9
		44	1.5909728936450622	59416647.7	10
		45	1.7061478238390353	111100234.3	10
		46	2.0777190784623554	70642957.55555555	10
		47	2.090024274468451	77024643.3	9
		48	1.9610385499926282	73363550.0	10
		49	1.851396860575465	83232784.8	10
		50	2.0660130782203385	97908086.7	10
		51	2.1279935154348073	90167819.8	10
		52	2.257615626901091	122841077.8	10
		53	2.4414425526524597	101452542.0	10
		54	2.245618624456114	118104649.44444445	9
		55	2.394247602097664	94031349.5	9
		56	2.1340718970370847	93674508.6	10
		57	2.0433983479193394	87567160.1	10
		58	2.176658812757987	47938845.3	10
		59	1.7911931588180994	67352501.4	10
		60	1.541767479998165	93387105.3	10
		61	1.387231212423031	100173817.2	10
		62	1.4779020396502303	46892507.1	10
		63	1.6942578428329136	108868859.8	10
		64	1.838748045892255	82328688.1	10
		65	1.8409116223396844	86356744.8	10
		66	1.9955585957643467	87299746.9	10
		67	2.04841596324216	95469309.3	10
		68	2.433235742920301	62950349.88888889	10
		69	1.873398066135909	63135869.0	9
		70	1.5901485029024478	85623297.1	9
		71	1.8519520384668866	139884600.8	10
		72	2.096038487965102	65747538.0	10
		73	2.106551053203691	110707398.6	10
		74	2.0094124064649703	48249554.1	10
		75	1.9741983884927372	115090452.4	10
		76	1.9342203921710852	103969570.2	10
		77	2.128263664837649	79968944.6	10
		78	2.1794026038467473	49434690.6	10
		79	1.8581168382845614	69402033.4	10
		80	1.4754068801059854	56784599.7	10
		81	1.5037909230683761	78938064.9	10
		82	1.5415231974736319	52923395.2	10
		83	1.6244109371412307	65225361.9	10
		84	1.5995309388430434	77274727.6	10
		85	1.8136222603244292	63683149.2	10
		86	1.7676312775939624	106336533.3	10
		87	1.6298300092591398	63906039.9	10
		88	1.6262029285005255	63263598.1	10
		89	1.9038886411512839	109862537.4	10
		90	1.8846749791067716	85546301.8	10
		91	1.8632634449331935	92209801.4	10
		92	1.9171635283964552	86332697.9	10
		93	1.7161433204660927	77819052.8	10
		94	1.8796052781506227	73762301.5	10
		95	1.9113289745829138	55449959.9	10
		96	1.6983159395419576	91816378.9	10
		97	1.9760283353975443	52862715.3	10
		98	2.0815509975604742	98515133.5	10
		99	2.191650419136925	56878854.9	10
		100	2.3769289281592356	87870409.1	10
		101	2.293673879809975	78975813.0	10
		102	2.380272892104419	74335191.42857143	9
		103	2.1566209059203554	75146314.5	7
		104	1.67062539570618	59803236.7	8
		105	1.7049764803986718	97889808.3	10
		106	1.6999224405772009	40297340.9	10
		107	1.5166667852557838	83511917.4	10
		108	1.9140211464516728	59423785.6	10
		109	2.0267155325560173	77323991.5	10
		110	2.0242884886774144	73582600.55555555	10
		111	2.198429839989145	79272484.33333333	9
		112	2.0144370773159843	88107047.2	9
		113	2.363452792155692	85214666.0	10
		114	2.467698424738775	58936513.0	9
		115	2.203999022652324	57193451.5	9
		116	2.238538802716054	128812063.0	10
		117	2.3454158646816303	81066888.55555555	10
		118	2.3352604673363153	91105401.1	9
		119	2.1232874291116532	69334878.8888889	10
		120	1.828136293837484	93746066.4	9
		121	1.6053147569462023	82063365.2	10
		122	1.9325191977709175	86978305.8	10
		123	1.8912000790057508	67414500.1	10
		124	2.0952451505572167	59777653.0	10
		125	1.6611665399449767	65982975.2	9
		126	1.7335357939993252	63580074.0	10
		127	1.6782136161467551	78673025.7	10
		128	1.715013240183642	72688984.7	10
		129	1.6840399252626501	102346964.3	10
		130	1.5808654563168805	81625836.4	10
		131	1.4756192292789654	73192550.5	10
		132	1.2635834644339898	69548908.0	10
		133	1.3424118905160722	54096469.2	10
		134	1.4812831385117644	60355485.0	10
		135	1.4307894324629982	97480897.3	10
		136	1.6411831435846693	127823879.0	10
		137	1.5475781676919018	86501714.9	10
		138	1.690542252343679	80018914.2	10
		139	1.8186301706762233	66077030.8	10
		140	2.1444922124203645	49155307.2	10
		141	1.9066447395379786	77232803.3	10
		142	2.118952765388685	72453058.6	10
		143	2.013189538331031	81564077.0	10
		144	2.009006295716337	107676162.4	10
		145	1.780892708617366	82560963.6	10
		146	1.880244437534437	80029037.6	10
		147	1.9119370535574034	86012764.6	10
		148	2.0106013597971013	115511075.1111111	10
		149	2.26723918944371	142054105.4	9
		150	2.2202147569193214	101386002.875	10
		151	2.1657544717413812	86934136.3	8
		152	2.3948043394771275	77251593.5	10
		153	2.5723553976370015	101005494.22222222	10
		154	2.5370184348777487	76336293.22222222	9
		155	2.5748314040665496	74666551.55555555	9
		156	2.695075294487452	77565946.77777778	9
		157	2.766859132011168	70614140.85714285	9
		158	2.588522402843527	67246500.8888889	7
		159	2.750314991261102	44096530.8	9
		160	1.7900915652594764	71337331.1	5
		161	1.7938251653630188	85722240.1111111	10
		162	1.8240254459568415	66572427.6	9
		163	1.7457977821257362	85033255.0	10
		164	1.5403459514333675	56081695.3	10
		165	1.2272122097565472	46496024.3	10
		166	1.2402386629994373	77769351.9	10
		167	1.3824456215810104	100028148.3	10
		168	1.3204900625986322	46850670.6	10
		169	1.5044358591188256	79282560.0	10
		170	1.4665161441458279	78450134.2	10
		171	1.5656973211010359	89276210.8	10
		172	1.6401756257472475	70107009.7	10
		173	1.4606334724282366	59052556.3	10
		174	2.1502426058899546	76747034.1111111	10
		175	2.27101390035915	83388572.22222222	9
		176	2.387426667712961	70930791.22222222	9
		177	2.2304157632503157	125584193.8	9
		178	2.280331314010353	124912292.8	10
		179	2.170779123385203	57934406.5	10
		180	2.1592790241803916	70643403.0	10
		181	2.168847259812263	52527356.6	10
		182	1.8019724449608059	85482269.4	10
		183	1.8247469303806383	82068851.3	10
		184	1.7813419790398406	85676745.4	10
		185	1.8820638997492811	87517142.8	10
		186	1.945061667065366	85036749.4	10
		187	1.8967505201253414	80374298.6	10
		188	1.9640290585795341	103173240.1	10
		189	1.962527758232867	102279656.7	10
		190	1.781201218460139	72325458.3	10
		191	2.018574293684564	93489002.6	10
		192	2.2148249282947314	128475588.2	10
		193	2.2846367728543315	94585721.5	10
		194	2.1005465575922457	129610828.4	10
		195	2.214543133839673	64616147.2	10
		196	2.4080053572910693	85823157.4	10
		197	2.4223104601136125	108775600.6	10
		198	2.0869951988315134	88173988.0	10
		199	1.9885976570799273	81774278.6	10
		200	2.0138998558774692	84812813.6	10
		201	2.039626576080301	141597066.2	10
		202	2.0348384681333007	94713747.3	10
		203	2.0197047322306103	143615263.0	10
		204	2.219469687614625	129132379.5	10
		205	2.105349887446831	99143442.0	10
		206	2.2057669964070317	110982859.7	10
		207	2.3792854480522827	84112006.6	10
		208	2.1349790441747674	60301659.222222224	10
		209	1.952365087362939	75185902.3	9
		210	1.8487175924859816	119737830.3	10
		211	1.8500718274106869	63914847.1	10
		212	2.2882959835925325	46456084.5	10
		213	1.8745284538685945	72405578.5	10
		214	1.9017130281617862	63709345.2	10
		215	2.0295558237377045	83617522.1111111	10
		216	1.9744266125501375	122868971.7	9
		217	2.2407738154008894	107311153.9	10
		218	2.526907642749392	113948135.0	10
		219	2.7916066190544173	126836265.1111111	9
		220	2.6051443059489845	77087433.7	9
		221	2.545814577434335	64114350.6	10
		222	2.5702068749602356	126903139.9	10
		223	2.71851738916373	70386412.5	10
		224	1.7800635932042699	76564016.6	6
		225	1.8274697081257418	76083473.6	10
		226	1.9241922304138186	98214453.1	10
		227	2.1719303272916584	79309111.9	10
		228	2.258156851530096	75821225.77777778	10
		229	2.0998437755412342	96802300.1111111	9
		230	1.849408036013632	104372673.2	9
		231	2.0981518975263156	83613420.8888889	10
		232	2.222659475930075	72241022.2	9
		233	2.3901269949591386	92625009.3	10
		234	2.2223118348072033	101140297.3	10
		235	2.3246582466025414	115181418.77777778	10
		236	1.9146864781478015	74669055.8	9
		237	1.7868026129933774	83873710.8	10
		238	1.8746410372354707	77435985.66666667	10
		239	1.727695649640707	57871461.6	9
		240	1.7664367765908122	72672627.4	10
		241	1.771100448068108	52557016.1	10
		242	1.5735557677346845	79020952.0	10
		243	1.7194637236990764	83434779.5	10
		244	1.8012419033730134	99843323.5	10
		245	1.5611059586071008	90464165.3	10
		246	1.744968007480642	82182223.9	10
		247	1.917170381169526	74950737.8	10
		248	1.8220921903946725	135591684.0	10
		249	2.125181080342357	110642329.9	10
		250	2.1344726571583883	128972622.4	10
		251	2.0941517586752485	81887699.6	10
		252	2.261261544088282	77479195.6	10
		253	2.279918441724584	69670256.125	10
		254	1.8470209141879845	74342791.6	8
		255	1.9059520021066558	63889924.7	10
		256	1.927186237692443	101332150.6	10
		257	1.9866656649687535	72461088.2	10
		258	1.8602818036813455	91379123.8	10
		259	1.9953923637166888	66022453.11111111	10
		260	2.0695113181717404	100638602.4	9
		261	2.2066428040530033	53010511.0	10
		262	2.377764789503094	83183602.8	10
		263	2.474479270875962	67456801.3	10
		264	2.282332625341929	82836829.9	10
		265	2.3275092462963376	76855292.6	10
		266	2.3103533451254696	82869620.7	10
		267	2.229513120009511	78453130.0	10
		268	2.1169224585016466	65254497.7	10
		269	2.0105706403799233	57796335.9	10
		270	1.9329445107884649	84547358.0	10
		271	1.8104829443792974	59591853.8	9
		272	1.8148183338234662	92573509.6	10
		273	1.8260695110312721	150896401.6	10
		274	1.6829672802735391	68344499.0	10
		275	1.5481157012580877	74528040.3	10
		276	1.6010973675704854	78928529.0	10
		277	1.785822729502065	86529211.2	10
		278	1.7076898040415138	136325156.4	10
		279	1.8911887084106922	74649092.8	10
		280	1.952729319004543	78261970.0	10
		281	1.800037555054	88819869.1	10
		282	2.0603550184043593	103333102.4	10
		283	2.0619082745917874	71142444.1	10
		284	2.271064814288788	97239454.3	10
		285	2.28677261215184	123805760.7	10
		286	2.453465155534359	95288002.7	10
		287	2.4819076217219527	80164788.33333333	10
		288	2.456924822501166	132641325.44444445	9
		289	2.839482613005727	90544326.375	9
		290	2.3460988647324665	106414596.8888889	8
		291	2.7886765492970325	62936891.85714286	9
		292	2.567057721144478	92586346.625	7
		293	2.731122459133715	76188612.85714285	8
		294	2.2175599946585587	159089194.85714287	7
		295	2.123947255921348	59595448.7	7
		296	1.6938594925012609	69483281.7	10
		297	1.7732015264343588	86801173.77777778	10
		298	1.747713712335934	124369069.5	9
		299	1.9594077083148462	64690561.6	10
		300	2.1217503974967644	86081692.2	10
		301	1.7901136956692933	103195216.6	10
		302	1.7692178950371598	94669502.8	10
		303	1.8550834479414988	83616464.44444445	10
		304	2.125248757460029	74727956.6	9
		305	2.2753588001429	75018022.0	10
		306	2.4841209667732853	110984078.8888889	10
		307	2.5187195128686404	110253229.6	9
		308	2.544172733851015	35708398.0	10
		309	2.075095655998007	69189783.55555555	8
		310	2.0872663424605276	56015049.6	9
		311	1.8719715565072854	66685816.4	10
		312	1.9477315847695518	57335485.777777776	10
		313	2.0069180909872886	97790265.4	9
		314	1.9227514070702316	97929650.4	10
		315	1.9406996160240904	86533944.6	10
		316	1.8607359948282767	92088338.3	10
		317	1.7846880565385255	59765922.9	10
		318	1.7162606101831925	72667518.1	10
		319	1.8484258779192395	93313198.8	10
		320	1.7371010774622504	68778011.5	10
		321	1.7109915028773224	64101371.4	10
		322	1.9897815006887014	73693110.8	10
		323	1.8704491772588567	92834164.7	10
		324	1.8345703515964016	105246732.9	10
		325	1.809335156814976	113618989.9	10
		326	1.8000769220605926	142154073.8	10
		327	1.9325960005975689	84160310.4	10
		328	1.868064928407471	96589892.5	10
		329	1.9709348434331109	148108844.5	10
		330	1.7882507143730657	73694795.1	10
		331	1.7460239976219873	101336124.7	10
		332	1.8833966518896585	135883047.6	10
		333	1.9985567502849626	78263356.4	10
		334	1.9188311151755506	91462048.8	10
		335	2.3419332859472317	91659773.6	10
		336	2.1774402922598193	110369095.55555555	10
		337	1.956755741104498	79660301.1	9
		338	1.7929354817114724	122122235.7	10
		339	1.7850509706959248	85875575.5	10
		340	1.8229352657400955	58597541.7	10
		341	1.805655561921758	74658988.4	10
		342	1.6694825170290073	110077357.0	10
		343	1.729179512348938	63110435.7	10
		344	1.7242022765485494	83804081.1	10
		345	1.6914301438198778	80910380.0	10
		346	1.9053729345156292	57234951.8	10
		347	2.023749522181663	62876692.1	10
		348	2.0536295137464697	100711825.5	10
		349	2.059849883752095	85827279.7	10
		350	2.4458012886430742	115951413.77777778	10
		351	2.5195498089544426	92745219.55555555	9
		352	2.5357288935168323	103925264.77777778	9
		353	2.5588376234637766	44675847.333333336	9
		354	2.422852804118603	71867103.66666667	9
		355	2.4220470827696987	104527664.55555555	9
		356	2.468730475521221	74193582.125	9
		357	2.8473265257094424	111036010.8888889	8
		358	2.6682975795527626	59913384.25	9
		359	2.3890789410425954	104149094.625	8
		360	2.153667727702854	82323050.2	8
		361	2.351592380015185	67461247.55555555	10
		362	2.3760923235550813	149693152.66666666	9
		363	2.3973762814793615	112326402.125	9
		364	2.3402962674814063	120811000.77777778	8
		365	2.481851841942997	86732007.55555555	9
		366	2.3170304992315436	69895638.0	9
		367	2.216751218629379	85506530.4	9
		368	2.2472262789699573	120933118.3	10
		369	2.2593157734431366	80993080.1	10
		370	2.2421559691722175	143754941.66666666	10
		371	2.0948658230552253	55126747.5	9
		372	2.150043048838696	122582962.4	10
		373	2.373662820969833	95211708.42857143	10
		374	2.1067318844780445	84945955.5	7
		375	2.142444691212694	93028081.5	10
		376	2.3133742117360705	66633259.9	10
		377	2.4330739992518526	71597497.7	10
		378	2.4668553311756845	65960282.571428575	10
		379	2.3582580127402313	93311288.66666667	7
		380	1.902818793242713	69298658.9	9
		381	1.963657715126273	120615251.4	10
		382	2.1220386100924893	67880628.9	10
		383	2.090366968162137	120915866.3	10
		384	2.4622122198445484	101467568.6	10
		385	2.2875440714673787	104417656.1	10
		386	2.441952762470971	114977076.0	10
		387	2.236099340853536	93066741.66666667	8
		388	2.4500872773541893	75029568.5	9
		389	2.3178472172688966	105783918.1111111	10
		390	2.6077015989384864	92236159.44444445	9
		391	2.5827273494523153	55254005.222222224	9
		392	2.3052179941012394	118221420.6	9
		393	2.1963706667993588	111800302.5	10
		394	2.15928220468566	113399409.2	10
		395	2.208144155269403	87293345.0	10
		396	2.4000569829442098	63845314.9	10
		397	2.675176099438495	121578412.71428572	10
		398	2.5927698215624972	96664034.125	7
		399	2.7092856082551107	42016851.1	8
		400	2.3672504861828694	78925493.9	10
		401	2.4606936883663826	73622111.22222222	10
		402	2.3528773333489132	165660976.3	9
		403	2.4540725765693066	120725780.33333333	10
		404	2.6548605190491545	81853224.125	9
		405	2.1942180239885456	164741567.8888889	8
		406	2.2687716779267784	90496574.66666667	9
		407	2.198171567663991	58880761.11111111	9
		408	2.019924821768724	81728110.8888889	9
		409	1.844988450616249	94559515.9	9
		410	1.9762079384897615	77100468.5	10
		411	1.8711969544498868	65092126.8	10
		412	1.7832736278404617	67664482.4	10
		413	1.7642502448601625	75646028.1	10
		414	1.9368374351188962	88653591.0	10
		415	2.0138205978742993	87785475.0	10
		416	2.1480941932758872	48728813.333333336	10
		417	1.68357187605163	77910654.0	9
		418	1.7973344138330316	67897536.4	10
		419	2.023876646531124	109663193.4	10
		420	2.15238308500279	56496141.55555555	10
		421	2.1957036878241376	76777113.0	9
		422	1.9299026614154258	69191417.2	10
		423	1.6865935863077712	82647405.3	10
		424	1.6754543079576596	78204276.9	10
		425	1.8102826015746216	67217833.2	10
		426	1.6007405945028796	75596386.2	10
		427	1.443943247530987	51408864.1	10
		428	1.7923085186255971	61625189.5	10
		429	1.9631738315720724	54875967.44444445	10
		430	2.2435993489355868	55029475.4	9
		431	1.9743426559947157	104146941.77777778	10
		432	2.0585969715705525	68635312.1	9
		433	2.223425001998244	151638481.6	10
		434	2.1757646707011498	99494383.875	10
		435	1.9327462015299326	93674709.2	8
		436	1.9095287140399269	73191297.4	10
		437	1.8159600188212728	92502989.7	10
		438	1.9961321526805036	83415251.0	10
		439	2.0880601996410606	95487991.0	10
		440	2.382961302391787	88910957.8	10
		441	2.4041431596535787	126737748.9	10
		442	2.7488863097062817	87942746.57142857	10
		443	3.0399239242135527	114805901.8	7
		444	3.314523977395549	92904310.5	10
		445	2.771062807412508	126369029.5	4
		446	2.8234329285442277	53482499.0	8
		447	2.5466445084751035	59379644.375	9
		448	2.5572380236452465	81621178.66666667	8
		449	2.2130039146412988	60898113.4	9
		450	2.0329386439305415	61862515.3	10
		451	1.8204195317192913	116517002.0	10
		452	1.801514973681058	67769112.4	10
		453	1.9295990471537467	134887414.3	10
		454	1.8742522453427881	111589997.9	10
		455	2.099133389042863	70570090.8	10
		456	1.9345678962869333	67993251.3	10
		457	1.8563809748377047	70476313.3	10
		458	1.8415539099925204	83904033.8	10
		459	1.8732217174139894	52313410.1	10
		460	1.7399005103741856	83418810.2	10
		461	1.815821312488909	75498385.0	10
		462	1.9291912979895045	128323725.3	10
		463	2.1941123973440684	125890584.0	10
		464	2.3722482074269418	76856282.7	10
		465	2.248144111950721	83211144.8888889	10
		466	1.8643846144919145	87124088.4	9
		467	1.9762115914778318	101555908.8	10
		468	2.0178661376400577	107455973.5	10
		469	2.0727104981855247	90280448.6	10
		470	2.1921926573228845	128998068.66666667	10
		471	2.0219010381980795	99536813.5	9
		472	1.962168286220956	100314141.22222222	10
		473	1.9527128846552144	81866553.8	9
		474	2.2019842301446717	92775571.7	10
		475	2.368843620421119	97487484.1	10
		476	2.092142394095234	81295127.44444445	10
		477	2.0305564453707463	81278545.3	9
		478	1.8850031706141344	71097152.8	10
		479	1.7859260090455549	89873436.4	10
		480	2.027616540314697	63845041.1	10
		481	1.9515365533437592	59146175.4	10
		482	2.1737864074931474	54220994.9	10
		483	1.8956492791533872	74167330.0	10
		484	1.9409435151997976	100385391.1111111	10
		485	2.1182037674720258	105193743.1	9
		486	1.8736923201536864	103187530.33333333	10
		487	1.734703110841528	94789537.4	9
		488	1.6533556978275659	86716517.0	10
		489	1.552707857621869	82395035.0	10
		490	1.6848737221237335	62472169.8	10
		491	1.3921796578987262	83783409.1	10
		492	1.2359644809544315	53068066.3	10
		493	1.2807017360609865	69438438.1	10
		494	1.2974376219149562	67784353.3	10
		495	1.2818403604205866	77219049.0	10
		496	1.4521520737754658	77754447.7	10
		497	1.6139946814729698	74286803.5	10
		498	1.4337058434784251	67704601.7	10
		499	1.3953701752607386	48154045.0	10
		500	1.7354892561410824		10
