# Supplementary material for: The evolutionary maintenance of Lévy flight foraging
Source: PLoS Comput Biol. 2022 Jan 18;18(1):e1009490. doi: 10.1371/journal.pcbi.1009490 (PMC8797186; doi:10.1371/journal.pcbi.1009490)
Supplement: S1 Data — (ZIP) [file pcbi.1009490.s005.zip › S1_Data/evolutionary_data/POP10_1000K/10_05_10_1_00_1_1000000_run14]

last_generation	500	0	0.9737846050689372	47488820.9	10	22.198545804868296	447552.0
size_old_pop	10	1	0.8039359778154724	43233314.9	10	23.047443104967925	1677126.0
standing_var	0.5	2	0.5440769724428196	49316766.4	10	22.758361367854526	7250511.0
start_exp	1.0	3	0.9945923086431175	52370525.9	10	20.330482086623746	20518770.0
env_dim	1	4	0.7486986230907412	52632667.8	10	21.477500569583924	31436012.0
move_cost	0.0	5	1.1601272317170825	48450318.7	10	22.747751515834736	33934729.0
lifespan	1000000	6	0.9871661526027559	49532316.6	10	22.503405749442837	41272750.0
speed	1	7	0.5335970104774865	52519535.9	10	21.692245399786167	62644191.0
run	14	8	-0.14906126484445475	47368324.3	10	22.3214731202365	67148780.0
extinction_state	0	9	-0.573492265110471	57352289.4	10	22.45102701651607	78902174.0
competition	0	10	0.4847290709373432	50792326.0	10
		11	-0.0632350417091911	49127419.2	10
		12	0.13229327958901954	54452851.2	10
		13	0.571818442765862	51228014.1	10
		14	0.6916158908934372	50484688.4	10
		15	0.6618235633308702	49326045.5	10
		16	1.1570390779210107	58122847.1	10
		17	1.144976968611907	58405139.0	10
		18	1.7578968601916949	42295736.3	10
		19	1.1619701731327632	45995652.1	10
		20	1.4047484936851116	51826549.5	10
		21	2.1988621447210113	53781671.3	10
		22	1.9193642266144135	55858936.3	10
		23	2.2350431368818446	58932835.0	10
		24	2.4165602709975342	53236411.8	10
		25	2.712016004347567	47171881.3	10
		26	2.4492403857363794	53837727.2	10
		27	1.8189477905590046	46857519.1	10
		28	1.2444812584372484	44483861.2	10
		29	1.577628570064694	67065194.0	10
		30	2.1270886637256674	53453963.6	10
		31	2.713123424542228	43765530.0	10
		32	2.237164989328219	61629319.3	10
		33	2.4377222753405237	59591783.1	10
		34	2.494062270046787	49371020.3	10
		35	2.2691037498488895	51031757.2	10
		36	2.4194066407709807	61468858.2	10
		37	2.4258284214634935	59229359.8	10
		38	2.571692385132672	45014445.7	10
		39	1.4430479028288443	54114152.7	10
		40	1.360715167533857	58847568.4	10
		41	1.6839781574198387	49569733.8	10
		42	1.0612897902251892	57543423.4	10
		43	0.7597933722281237	49523772.5	10
		44	0.3319464349782718	48693880.6	10
		45	0.42910384464881624	52827631.3	10
		46	0.7928469106861894	49861335.2	10
		47	-0.4553902343748481	60909767.3	10
		48	1.475280697978476	49460924.2	10
		49	0.8664185258600746	59354598.3	10
		50	0.32247467819898346	48921520.0	10
		51	0.020192671024425478	49414402.1	10
		52	0.08391983660453498	45296183.8	10
		53	-1.4400320284542794	38939771.2	10
		54	-1.4244958267297043	50108091.5	10
		55	-1.2522804823257527	46179233.1	10
		56	-0.9855784756219576	41313834.0	10
		57	-0.9725186630886651	52610074.0	10
		58	-1.4706883172306842	54187283.6	10
		59	-2.82981303050745	55439001.4	10
		60	-3.0221215257801215	50243743.9	10
		61	-3.339560032287006	46745905.7	10
		62	-2.6203829658666775	47085652.6	10
		63	-1.5885566436667147	55646651.2	10
		64	-2.697720954671843	50714801.3	10
		65	-2.5411030906162333	49051275.8	10
		66	-2.566723688249168	54221234.9	10
		67	-2.022372751217799	53846797.0	10
		68	-1.5318162283283865	53805866.7	10
		69	-0.9557318738946676	55700810.4	10
		70	0.8177077100220398	59633790.4	10
		71	1.1207703814463927	53910084.9	10
		72	1.0475471242486858	52133500.5	10
		73	1.246907053489921	52133934.1	10
		74	2.1185293549416153	44575688.0	10
		75	2.207986767134955	58446220.0	10
		76	2.500583710400108	51660729.2	10
		77	2.329192051141562	51488307.5	10
		78	2.1382032661933335	54700506.9	10
		79	1.620004955635513	56193901.1	10
		80	1.311004921846212	50383041.3	10
		81	1.2871384679568965	51023319.3	10
		82	1.6051189696512584	43330178.4	10
		83	0.47762385324999884	58737088.9	10
		84	0.008055553095889212	48525684.7	10
		85	0.3159767904173153	49778442.0	10
		86	1.156740659147206	51021237.9	10
		87	1.7866945160686938	54069564.6	10
		88	1.9497265620936006	58624348.9	10
		89	2.4172936800292546	51000970.3	10
		90	2.217548921376867	53986104.0	10
		91	1.6474548973385805	47828771.9	10
		92	1.583626759847445	50756807.4	10
		93	1.22450555583549	49622253.6	10
		94	0.8449981442616522	50858655.6	10
		95	1.2174269531721218	55865910.5	10
		96	1.3358652307773118	48992919.0	10
		97	1.0814132628648232	51750942.3	10
		98	1.7279267472303494	53812401.3	10
		99	1.859069595718772	56722017.4	10
		100	2.510178421964136	46334409.6	10
		101	2.3229003384241684	55183265.4	10
		102	1.8339435482020907	54628700.3	10
		103	1.4310292296420122	61708873.9	10
		104	2.57204383592157	42211836.8	10
		105	2.103234229047993	35543415.3	10
		106	1.928610894418242	42624160.7	10
		107	2.196788261792118	48447843.5	10
		108	1.5083820014377953	48418467.9	10
		109	2.055595548218283	51769930.9	10
		110	1.415829456797001	46264686.3	10
		111	1.8161041437973942	58646520.2	10
		112	1.1587584574306893	53351447.8	10
		113	0.9757137757288243	58621135.8	10
		114	1.7737947447528584	51427098.8	10
		115	2.2877503616075314	53186985.5	10
		116	2.3815054815735435	59714075.8	10
		117	2.233896180223715	58916293.1	10
		118	2.1984388608147114	52676735.1	10
		119	2.6092489362914564	52332883.4	10
		120	2.460142098646544	51161773.5	10
		121	2.6163870301925574	60897255.8	10
		122	2.9057260779974845	44440205.5	10
		123	3.0144955773555147	52417425.7	10
		124	2.726208941500259	53377051.5	10
		125	3.2088497312958824	48417725.2	10
		126	3.5691699252270417	48587867.4	10
		127	3.77829947104264	36493650.8	10
		128	3.8049834176951967	55652620.5	10
		129	2.801056060706223	59970627.3	10
		130	3.6994742061924044	50284538.0	10
		131	3.822094262581367	48774127.7	10
		132	4.122431936377379	57336914.9	10
		133	4.729508349762431	48656953.9	10
		134	4.4979220436487335	63733249.6	10
		135	4.346804876136856	62986427.11111111	10
		136	4.2286988975241995	56872241.2	9
		137	3.8028538704823793	42451053.8	10
		138	3.1851906008176547	51076931.5	10
		139	3.1098678908850657	48379484.1	10
		140	3.5081637579641005	61606600.7	10
		141	3.399145643652516	54945002.0	10
		142	3.346540165256637	63299917.6	10
		143	4.586177914460075	46997592.7	10
		144	4.382302191923228	54804240.1	10
		145	4.885204813576046	55553780.0	10
		146	5.904278597645073	53432805.6	10
		147	5.904461880562924	62480486.3	10
		148	6.260797636524437	42161967.7	10
		149	5.865413027877061	45823874.7	10
		150	6.715656592048194	49507991.0	10
		151	6.6304040599899	27413485.4	10
		152	6.705406094112486	47996289.5	10
		153	6.441361588251074	28319696.9	10
		154	6.329519494364051	50435826.8	10
		155	6.334581401055695	44317604.0	10
		156	6.2729269715434	46845072.4	10
		157	6.582372907705531	54874085.2	10
		158	6.4951241484844475	67418626.4	10
		159	6.373797308295573	60191622.8	10
		160	6.517737557320632	22955582.0	10
		161	7.356587399271521	32565119.5	10
		162	8.533585436564827	66999818.4	10
		163	8.753896007964036	40308402.3	10
		164	8.938338128694594	77552718.3	10
		165	8.544114730356236	55488126.2	10
		166	8.97917487412418	52070526.6	10
		167	8.167581322713055	67383684.22222222	10
		168	8.998349462887042	39256559.9	9
		169	8.61439258444427	70434735.1	10
		170	7.556316249390617	59215887.2	10
		171	8.493212154552662	45650686.5	10
		172	8.61203723142471	33975668.5	10
		173	10.612802401136564	61493592.1	10
		174	10.963290026340866	54132025.5	10
		175	10.693856548530682	60238532.8	10
		176	10.48666906470277	56740240.5	10
		177	10.166907424588121	54620916.6	10
		178	9.95980617535167	44831998.6	10
		179	9.534698165775396	37240535.4	10
		180	9.5574344593713	31401132.5	10
		181	10.087558341559177	54245667.7	10
		182	10.231373960449103	57462457.5	10
		183	10.106926868673545	53694432.0	10
		184	9.668351231775533	52102852.4	10
		185	8.996297973640615	55430029.2	10
		186	9.107522093261029	42917132.4	10
		187	8.626386600187534	78171992.1	10
		188	8.706731323729464	55166178.2	10
		189	8.842568116119178	52026592.9	10
		190	8.996604121941143	37537281.5	10
		191	9.555227121827022	52248670.0	10
		192	9.745008669627113	71159634.4	10
		193	10.211878909563083	56799834.9	10
		194	10.305169647078795	60212505.2	10
		195	10.474549100076427	57476034.9	10
		196	10.517857816845467	56769876.7	10
		197	10.586034776503084	56176386.3	10
		198	10.79570411497075	61072662.1	10
		199	10.777256035311453	45826921.6	10
		200	10.41776158921726	43302817.0	10
		201	10.225785023673694	39377334.4	10
		202	10.063686885971897	40637872.5	10
		203	9.80415288993116	45426214.9	10
		204	9.522400511955642	37021412.1	10
		205	9.726597965816058	43714233.7	10
		206	10.322520351882233	43505857.0	10
		207	10.464544184690926	55604621.3	10
		208	11.083735016436616	42829954.3	10
		209	11.1387043566133	37249397.9	10
		210	10.808121667161029	33671883.5	10
		211	10.62411330004282	43834235.2	10
		212	10.737727851367493	50946910.2	10
		213	10.52878236932595	46696152.3	10
		214	11.312334260680311	58170910.2	10
		215	11.377517965985975	55673383.7	10
		216	11.340077089027861	56377107.0	10
		217	11.425531942498301	33597926.7	10
		218	11.934822930492368	49890497.3	10
		219	12.05614030883036	56299406.3	10
		220	12.056172900690381	41998775.1	10
		221	11.648380670778213	57236581.8	10
		222	11.452737539079276	44702161.4	10
		223	11.487672905122253	56162369.7	10
		224	11.061809765224229	54855307.5	10
		225	10.220495686242998	44885070.6	10
		226	10.285424728711979	50299014.4	10
		227	10.211138377143481	34684745.9	10
		228	10.693620862346336	23415246.6	10
		229	11.845427549318146	49321024.5	10
		230	11.344338773153313	49063753.1	10
		231	11.478796623763952	58131280.5	10
		232	11.986155680333201	44696307.4	10
		233	12.143351322594024	48080269.7	10
		234	11.588777072095791	57825709.0	10
		235	10.23334378530237	48391182.7	10
		236	10.1327512251565	51093787.5	10
		237	9.817468284763391	38909613.0	10
		238	9.894469610772124	47409457.4	10
		239	9.38287646600223	72587474.9	10
		240	9.530083601617536	44404244.6	10
		241	9.386510677165463	45646233.5	10
		242	9.647299847347963	59388451.1	10
		243	9.50317872377329	50995527.7	10
		244	9.29877806786216	60838808.8	10
		245	9.231781743741127	43788870.0	10
		246	9.261110020349552	57942557.8	10
		247	9.364691428258954	68965357.8	10
		248	9.763736684589556	50434995.7	10
		249	10.715093990925663	48246789.4	10
		250	11.295367825967332	68160825.4	10
		251	11.53622211197637	28947987.4	10
		252	11.047824525431677	45680999.7	10
		253	10.881710022445759	61513323.2	10
		254	11.035803486322926	60314079.1	10
		255	10.758265855072787	37128730.2	10
		256	10.708497961279928	42130014.777777776	10
		257	10.67224441421593	46521301.1	9
		258	10.22562910569899	61656633.7	10
		259	10.670820759024165	42431315.6	10
		260	11.243281760737124	61442036.0	10
		261	11.658167423070939	54677140.2	10
		262	11.814164010355945	61349767.2	10
		263	12.435234481233518	59012332.6	10
		264	13.597582745182232	53359795.6	10
		265	14.598139495965006	51781864.2	10
		266	15.492049529412323	38639503.5	10
		267	15.413989321981257	35966999.3	10
		268	15.506454715800768	44816149.5	10
		269	15.133235546656593	78042804.9	10
		270	15.65701510846335	37041083.6	10
		271	15.351724177428116	34127062.4	10
		272	15.41793734119282	77836595.0	10
		273	15.364613948135872	44944404.9	10
		274	15.3400236434203	48305610.9	10
		275	15.475561172183063	43583459.5	10
		276	15.192987685140386	44089294.9	10
		277	14.922222884627967	37823085.7	10
		278	14.714813876695853	56807507.2	10
		279	14.345781706125862	43745332.7	10
		280	14.790543026992697	47241517.1	10
		281	14.846857208982357	66448640.7	10
		282	15.137744025584647	39646603.9	10
		283	14.592817042592861	68291280.3	10
		284	14.350836191447588	34364515.3	10
		285	14.375617476302631	31204856.4	10
		286	13.58280552086415	33281076.6	10
		287	13.2885073196989	71932328.1	10
		288	14.185256450897517	62184260.0	10
		289	14.391070122681464	29467960.7	10
		290	15.041981035153048	50194161.0	10
		291	14.980722045293442	21235818.4	10
		292	14.41658473757081	55113374.4	10
		293	14.582880615821034	47584456.9	10
		294	14.13535191867579	45109184.4	10
		295	14.364595063424554	60835787.7	10
		296	14.229560249867086	39914444.1	10
		297	13.762417573332755	56256918.2	10
		298	13.365168303069563	55671168.1	10
		299	13.178472446983045	42311090.6	10
		300	14.18365726114484	42551673.1	10
		301	14.401917175667498	45947955.5	10
		302	14.2596593577746	61300927.9	10
		303	13.83389341725633	63003160.5	10
		304	14.357249117961953	34193179.1	10
		305	14.515307651129726	30459469.3	10
		306	14.632225025071756	40892709.2	10
		307	15.855960146382284	42413361.1	10
		308	16.707596089491748	47363342.3	10
		309	17.241197200800183	51317801.6	10
		310	16.809075921046986	59925237.7	10
		311	16.95023651422895	64573112.7	10
		312	16.88670064217506	50533141.55555555	10
		313	16.599485490868155	49293009.8	9
		314	16.221071168719217	46374134.6	10
		315	16.256062484218376	58514092.9	10
		316	16.605671255843152	72768862.9	10
		317	17.064624131362905	45702848.2	10
		318	16.861528114985273	55253453.8	10
		319	17.41559669870751	59382452.5	10
		320	18.22242058946326	43828191.2	10
		321	18.644379278383376	67681056.3	10
		322	18.843651073286082	35432932.5	10
		323	18.873384931782102	26014126.5	10
		324	19.472738058422166	42727827.2	10
		325	19.23049536625534	48039968.8	10
		326	17.987033260530506	48051729.3	10
		327	17.903166237553613	36434578.0	10
		328	17.804364655848833	56730388.4	10
		329	17.73519478983947	38995229.9	10
		330	17.313519030913618	39070567.9	10
		331	17.655547903426143	44216296.7	10
		332	17.14824215009415	56893207.0	10
		333	17.244370839354378	78831716.2	10
		334	16.911269495006398	53708237.4	10
		335	17.646610451866266	48406216.6	10
		336	17.29735549919235	23108401.2	10
		337	16.64413812944818	37090953.3	10
		338	16.631211130214698	40851365.1	10
		339	16.423953415642377	53458652.1	10
		340	16.623790942417955	51336129.2	10
		341	16.591445353345243	53721098.4	10
		342	17.027957797420473	51234590.5	10
		343	17.19983765853642	51602882.8	10
		344	17.32758158705652	58602629.222222224	10
		345	18.305563063259896	35505988.9	9
		346	18.600772681392904	48938790.3	10
		347	18.097840635348124	51197997.6	10
		348	18.016250474541685	49105076.0	10
		349	17.579161649159698	45384632.1	10
		350	17.997447693741538	40616105.4	10
		351	17.845132904556888	56264140.8	10
		352	17.654299000075856	59672988.4	10
		353	18.27750481794795	40531551.5	10
		354	18.196344204922195	49572024.0	10
		355	18.36599316402218	68162412.6	10
		356	18.406036017517096	59910963.5	10
		357	18.48875935784826	53813648.1	10
		358	19.001185492248364	58976875.5	10
		359	18.90769034044937	54081618.6	10
		360	18.463104871331844	65187844.5	10
		361	18.7532928664542	33260481.2	10
		362	18.298506756961633	75064601.8	10
		363	17.717221284669765	46641051.6	10
		364	17.553404503373017	68938536.9	10
		365	18.065710153177445	46135019.4	10
		366	17.994954133375373	43455743.4	10
		367	18.08480381437415	41256996.5	10
		368	18.343781338729457	56858572.0	10
		369	18.832681386161518	68497748.3	10
		370	18.463286901965493	34181012.1	10
		371	18.60944353339568	45212374.8	10
		372	17.939564082310195	59666044.0	10
		373	18.42926585320005	52187537.2	10
		374	17.62060129982182	66587807.5	10
		375	17.720316384899917	49968888.88888889	10
		376	18.063895534975565	37421772.5	9
		377	18.383249415470836	45506606.9	10
		378	17.458442009533137	44186395.2	10
		379	16.91810118303534	46369906.2	10
		380	17.164452938789985	54519741.7	10
		381	17.14285344628474	49498741.8	10
		382	16.744293858868506	50083991.3	10
		383	16.306807391647972	27306657.7	10
		384	16.24613979428727	39969918.5	10
		385	16.741385299124357	57325359.1	10
		386	16.742785788896544	44432910.5	10
		387	16.546741328332132	37127117.7	10
		388	16.884513575018083	58306057.8	10
		389	16.835099548748765	49631581.7	10
		390	16.53660305362012	50171274.8	10
		391	16.71344655862827	46139656.9	10
		392	16.354755448962543	43413025.7	10
		393	16.80423484226072	55824335.5	10
		394	16.68199754205778	47785564.7	10
		395	16.481663487887936	44167324.0	10
		396	16.412185280533368	52686670.5	10
		397	16.480697060699473	35015043.5	10
		398	16.39545242539819	67502580.9	10
		399	16.142555366664006	68228241.0	10
		400	16.313364666737364	53485525.4	10
		401	15.686738005192009	66594068.8	10
		402	16.229862972323126	49447763.5	10
		403	15.54912132252748	35053034.6	10
		404	15.590965440187286	58602073.9	10
		405	15.099010825597725	69096745.0	10
		406	14.697131981674397	60527337.4	10
		407	13.992114045060257	40838777.9	10
		408	13.648961765036749	71303906.5	10
		409	13.99466539045854	43725434.6	10
		410	13.86978914652864	44515811.9	10
		411	13.639822657975358	41406140.0	10
		412	14.22724229534362	55886686.5	10
		413	13.415605452702158	55463744.9	10
		414	13.076626052086379	51956463.9	10
		415	12.643329163194519	52291773.2	10
		416	13.59512193307324	45056022.6	10
		417	13.469968916743255	51794384.6	10
		418	13.448359160285051	64159828.3	10
		419	12.878938131553975	43820371.0	10
		420	13.027946417760825	46177848.6	10
		421	12.88427874907821	50735560.5	10
		422	12.892653324407096	79972490.6	10
		423	13.23357045619296	68359784.6	10
		424	12.804388220734243	47720407.1	10
		425	12.596513573422857	52138025.0	10
		426	12.845536510082685	50184045.2	10
		427	12.833091158544491	49685125.1	10
		428	13.07693129380758	69113960.6	10
		429	12.863166367230068	57205753.3	10
		430	12.894356652641552	37172406.3	10
		431	12.655505512878571	49417765.9	10
		432	12.552368477483041	46305803.9	10
		433	12.619352572866353	29918130.9	10
		434	12.708627374186614	41607509.6	10
		435	12.370936909259678	36032868.9	10
		436	12.043398062041458	30899375.4	10
		437	12.4122353098769	49743148.4	10
		438	13.731170009663078	50423609.6	10
		439	13.761617081069241	48372182.2	10
		440	14.916575168010663	51864387.8	10
		441	15.067448897299016	42665547.8	10
		442	15.720821825943801	59924333.2	10
		443	15.958186007266102	43503429.2	10
		444	15.65581894360496	45044959.2	10
		445	15.401582766145825	44336613.7	10
		446	15.865862182042083	50437578.9	10
		447	16.14706695388893	47059793.5	10
		448	15.797052497236525	45008832.6	10
		449	15.307010239140123	65347851.6	10
		450	16.132190673119233	72505856.4	10
		451	16.55618609108069	42635313.0	10
		452	17.431303385728818	50566427.3	10
		453	17.612664419048407	41174713.0	10
		454	17.700237426819	61127944.0	10
		455	17.713554921839386	53449258.0	9
		456	18.146684528289793	51691352.3	10
		457	17.779258726037327	55655057.5	10
		458	18.194506995786256	44286276.2	10
		459	18.006069810765524	52914514.8	10
		460	18.164519283423225	60919186.4	10
		461	18.591252530949127	32496682.5	10
		462	18.44588438247608	34305406.9	10
		463	18.391485645831473	44328546.1	10
		464	18.046713801030055	41174695.1	10
		465	18.24683955122994	37283271.8	10
		466	18.453342489530144	39566127.5	10
		467	18.597007405953484	62930868.8	10
		468	19.19221914190254	62491986.1	10
		469	19.38592690429427	36105002.9	10
		470	19.82689693717691	45201720.7	10
		471	20.336520736076018	42653853.2	10
		472	20.477389096605897	34138801.8	10
		473	20.68991846724068	42914351.8	10
		474	20.66797634154222	52884904.1	10
		475	20.62979502940501	50516779.2	10
		476	20.396639122888917	45177985.7	10
		477	20.31959252516674	61603965.8	10
		478	19.88656393998662	40865855.7	10
		479	20.23208732664083	46462493.9	10
		480	19.645801241778745	42741132.4	10
		481	19.831527434793088	35211623.1	10
		482	19.706042453813033	53654027.7	10
		483	19.460485965818854	38899489.0	10
		484	19.476087082085222	57007003.9	10
		485	20.033441582376085	53227226.6	10
		486	19.817841050431415	56256316.3	10
		487	20.445447416073076	58200806.2	10
		488	20.359777923440003	43171927.3	10
		489	21.241707312171165	62333801.7	10
		490	21.60910164763815	57392467.6	10
		491	21.375130495952828	42720044.1	10
		492	21.52866495096334	47578008.0	10
		493	21.805170315947656	61818095.5	10
		494	21.14960555800736	41330711.7	10
		495	21.270427428872658	53343454.4	10
		496	21.047320643383593	46607445.4	10
		497	21.40547558029928	44147797.2	10
		498	22.000864024952325	37515395.3	10
		499	22.15282357357147	34523259.5	10
		500	22.49726200054996		10
