# Supplementary material for: The evolutionary maintenance of Lévy flight foraging
Source: PLoS Comput Biol. 2022 Jan 18;18(1):e1009490. doi: 10.1371/journal.pcbi.1009490 (PMC8797186; doi:10.1371/journal.pcbi.1009490)
Supplement: S1 Data — (ZIP) [file pcbi.1009490.s005.zip › S1_Data/evolutionary_data/POP10_1000K/10_025_10_0_00_1_1000000_run4]

last_generation	500	0	0.9352217027407852	50980723.3	10	1.2811611902364657	47390634.0
size_old_pop	10	1	1.0603642609443602	57688124.6	10	1.214932405585496	50329230.0
standing_var	0.25	2	1.3010044278924138	53990361.2	10	3.235449405444547	50655412.0
start_exp	1.0	3	1.4455075191143791	53947569.7	10	1.2723208671057438	52479975.0
env_dim	0	4	1.7157566281438534	54417440.3	10	2.215298004450608	52485808.0
move_cost	0.0	5	1.7556566207362636	57825441.8	10	2.4164257683326196	52567886.0
lifespan	1000000	6	1.7635953336410874	55682534.1	10	1.5468952460106955	53437404.0
speed	1	7	1.6198823530322646	57144838.4	10	2.124450767540074	62367895.0
run	4	8	1.6759301068760233	59150862.5	10	1.850919741664463	64348903.0
extinction_state	0	9	1.5590054289846267	58929921.7	10	1.806797344568949	66414053.0
competition	0	10	1.6209409335380869	61472012.3	10
		11	1.8492567758911806	56107626.3	10
		12	1.8386764356979355	65690727.6	10
		13	1.6668184559466657	57347898.6	10
		14	1.7946221916258107	57416784.5	10
		15	1.7595784263058551	57031987.5	10
		16	1.821725746454296	62138214.4	10
		17	1.8081940033505481	57612831.1	10
		18	1.8003956260476373	58873043.6	10
		19	1.8672300277861098	58435357.0	10
		20	2.0532657201358226	57132981.9	10
		21	2.0233344116891816	57473348.9	10
		22	1.9450812808410742	60304513.1	10
		23	1.8715133905502523	61122846.3	10
		24	1.967060947961792	55767437.6	10
		25	2.2235396071251303	57874873.5	10
		26	1.8098454915289053	55229596.0	10
		27	1.9995556926269091	56010667.1	10
		28	1.542474608671125	53518383.1	10
		29	1.7514862884718378	61121066.6	10
		30	1.5736001862047415	57533374.8	10
		31	1.4460132220057316	58385734.5	10
		32	1.5848142593428456	63490177.7	10
		33	1.6799618483193974	60897042.4	10
		34	1.6488716812203852	57444679.9	10
		35	1.7746608960414343	62154147.2	10
		36	1.75848700387477	60698355.5	10
		37	1.7908081894573442	60061330.6	10
		38	1.6800939591218043	60764275.8	10
		39	1.6868225635966432	56505528.3	10
		40	1.7616606187517614	54779210.1	10
		41	1.757969892265038	58766349.7	10
		42	1.7013473437718498	60130477.4	10
		43	1.738636802327618	58064165.6	10
		44	1.7826009322377652	60815617.8	10
		45	1.7572662452574235	58840466.6	10
		46	1.8343421579271264	59175119.6	10
		47	1.8447269059772065	61070914.2	10
		48	2.067266082745808	57220784.0	10
		49	1.8241489003689644	65370627.3	10
		50	1.7010397908861907	57255140.0	10
		51	1.8224295233976178	54905879.5	10
		52	2.231836044350705	58068461.6	10
		53	2.048182163215178	58598624.0	10
		54	1.7883208208108214	58084565.1	10
		55	2.0678815122917698	57188177.6	10
		56	2.304893096944394	59988263.2	10
		57	2.128004929090127	64599421.4	10
		58	2.028790830060544	62057608.1	10
		59	1.691064466724073	59568960.3	10
		60	1.6622330240960874	58234879.8	10
		61	1.7918980092434065	56644264.3	10
		62	1.6010216432818947	55172323.9	10
		63	1.7711407876008203	61128663.9	10
		64	1.819620447678075	56802062.4	10
		65	1.6838927894915663	58168461.5	10
		66	1.6487326208952677	57560712.7	10
		67	1.5224639368111217	55228449.5	10
		68	1.6230267230033157	59406780.7	10
		69	1.6854821011478882	59442595.7	10
		70	1.8609681279413586	55436096.2	10
		71	1.755178897933694	55048187.9	10
		72	2.052594708914853	53360226.6	10
		73	1.9027728371766415	57430765.7	10
		74	1.8517871934010401	59338201.9	10
		75	2.2267546248380805	59181751.3	10
		76	2.1691300388126415	59522396.6	10
		77	2.0078776769735596	60417433.3	10
		78	1.9858447562514563	59466321.1	10
		79	1.8885277939405583	61891748.3	10
		80	1.834891739752703	58884301.5	10
		81	1.7102767866660429	56181997.4	10
		82	1.7224250039395854	60482125.6	10
		83	1.6764369797477685	57111262.1	10
		84	1.7904999676192337	60827462.5	10
		85	1.5985101400760493	52565623.6	10
		86	1.5199208161199342	56180245.0	10
		87	1.7577515533790913	54729987.1	10
		88	1.7458479358716374	56307279.0	10
		89	1.7938018377774525	59651219.0	10
		90	1.8722931700265613	58998703.8	10
		91	1.7880019979311927	56402451.3	10
		92	2.0575884916259466	57684804.2	10
		93	1.88685338485645	61328207.5	10
		94	2.0372106324211514	56945746.4	10
		95	2.00113274567955	54517756.7	10
		96	1.9393723100286855	65430803.8	10
		97	1.9092857955116351	55704707.7	10
		98	1.8932677569930594	55732673.9	10
		99	1.7098820276465188	57132349.6	10
		100	1.6922395269089854	54295830.7	10
		101	1.5919684599208348	62022438.3	10
		102	1.7854125778245158	58994688.6	10
		103	1.8332873047614662	58085315.5	10
		104	1.947166929420252	62823347.7	10
		105	2.257205263629694	59712971.7	10
		106	2.1312123954551945	60030190.0	10
		107	1.8888153413345006	64075087.3	10
		108	1.7748799362464964	61623404.6	10
		109	1.9021936315404404	59860397.1	10
		110	1.7074038294693943	58010020.3	10
		111	1.6975767503727792	57016061.9	10
		112	1.6779699526579368	57663286.2	10
		113	1.729127163763343	61926870.3	10
		114	1.825364228758557	61819174.5	10
		115	1.7864884239891883	61866533.5	10
		116	1.7815203910471087	62222948.1	10
		117	2.0705633968433372	56712731.8	10
		118	1.7317769506752885	57149586.6	10
		119	1.8794023928675636	60505375.0	10
		120	1.7161233145244832	58570767.2	10
		121	1.7076430537922072	55826805.9	10
		122	1.71139106882028	56634627.2	10
		123	1.8034500017230748	57319439.5	10
		124	1.7364835429346652	60743996.5	10
		125	1.8319035838572038	60413157.6	10
		126	1.9244381427068986	63442394.6	10
		127	1.8293224980705616	65629280.0	10
		128	2.149087371861549	55468452.2	10
		129	2.012233690781541	58529917.7	10
		130	1.9219403138146731	61105107.1	10
		131	2.0234076002123267	62721301.0	10
		132	2.104503260999071	57175660.6	10
		133	2.0755706498181627	60847402.5	10
		134	2.089109302892956	55254191.1	10
		135	2.1879235557293795	57047030.5	10
		136	2.1739157543523495	57858753.3	10
		137	2.1813753688283914	60221575.4	10
		138	2.9022148444084372	48871590.9	10
		139	2.6769377641162055	49625227.3	10
		140	2.6436471089927682	59408098.4	10
		141	2.706866394228126	62266145.9	10
		142	2.8764867424563305	58265946.5	10
		143	3.0710230267416128	57682297.4	10
		144	3.1126205643364413	54851121.6	10
		145	2.7302188749880543	51528492.8	10
		146	2.439638225829328	63442205.0	10
		147	2.555727968166793	54727053.1	10
		148	2.137735864534668	60693448.6	10
		149	2.2531299337610693	54319874.2	10
		150	2.140054556649321	60737015.8	10
		151	2.1976444046248846	60266540.2	10
		152	2.033814419176843	59285013.5	10
		153	2.1245896669983213	59026149.7	10
		154	2.111986346394105	61600864.3	10
		155	2.2491728339206487	57167465.4	10
		156	2.4081063622744314	58869478.4	10
		157	2.2299558207035295	58671822.5	10
		158	2.2122374977283994	64437988.6	10
		159	2.2071214141871374	57758037.9	10
		160	2.2223141187206616	55306910.8	10
		161	2.058222142916365	59174735.5	10
		162	2.0836219392981237	56981740.4	10
		163	1.7667743384782937	58069581.3	10
		164	1.4804340168933867	62295522.1	10
		165	1.5950772450832922	54963976.1	10
		166	2.1309044361934615	58676104.0	10
		167	2.4317912644996156	56502359.6	10
		168	2.1881009442396744	58305041.8	10
		169	2.3597024118832466	62654857.2	10
		170	2.3198211344780093	54823574.5	10
		171	1.9134412952277517	59460490.5	10
		172	1.7613894345053922	58275489.2	10
		173	1.6028932709352781	57040245.1	10
		174	1.6655643223467955	61745443.1	10
		175	1.5897696454605434	60767087.5	10
		176	1.7677761050926342	56263197.8	10
		177	1.6918314704818838	56183596.3	10
		178	1.6562499014883123	59355196.2	10
		179	1.7468853874130357	56589028.3	10
		180	1.59916119218983	55785067.0	10
		181	1.6008500310923206	58898137.3	10
		182	1.7059959583919635	52141080.7	10
		183	1.7752793432815075	54832598.7	10
		184	1.5279913516195964	55311245.1	10
		185	1.5650421930517406	54530571.5	10
		186	1.6129985963129372	55683815.7	10
		187	1.9517707210628275	57115885.4	10
		188	1.97145296722219	54356656.1	10
		189	1.906406693519303	58254084.8	10
		190	2.2853844152227616	60681424.5	10
		191	2.171178052173151	63371196.0	10
		192	2.1892306979420177	58754616.4	10
		193	2.1175512518422175	65077384.6	10
		194	2.159421943857667	61146621.4	10
		195	2.264095891314337	51916746.1	10
		196	1.9639983747396763	60734561.8	10
		197	1.9872527349808862	57630983.2	10
		198	1.9077685579949049	59404387.8	10
		199	2.071188858412375	60246078.2	10
		200	2.190894969585885	62211726.2	10
		201	2.3829027538869294	63759377.6	10
		202	2.5415936673559774	53002533.4	10
		203	2.375497945469771	56423470.9	10
		204	1.9680251933782915	55682484.9	10
		205	1.7294864448205889	58650338.3	10
		206	1.8481232913477368	57737725.8	10
		207	1.967089665328006	57374959.9	10
		208	1.771991785115646	60687316.2	10
		209	1.888875790945247	60073656.5	10
		210	2.0545986159546072	58255757.0	10
		211	2.155000690642786	57448696.4	10
		212	2.06708939060602	60157018.4	10
		213	2.0329351835352507	56999452.4	10
		214	2.035008274417463	58962617.9	10
		215	1.897806500036393	55306547.3	10
		216	1.9333051222553927	58671428.1	10
		217	1.869023871158836	57871746.3	10
		218	1.673381686446009	54517075.6	10
		219	1.387693125552759	60274493.0	10
		220	1.542995156274844	54796182.5	10
		221	1.5885785477269159	60995656.3	10
		222	1.8235061904359249	58826117.3	10
		223	1.7504374917677628	59516326.0	10
		224	1.7069214817269323	61250869.7	10
		225	1.6899640300342393	60793080.2	10
		226	1.6205429175381294	56844567.5	10
		227	1.4838908254097574	63540982.0	10
		228	1.6474089873811284	55965374.1	10
		229	1.366387954597332	58826203.6	10
		230	1.4548786127931344	54983563.4	10
		231	1.7296657978198808	54983654.1	10
		232	1.761336597098388	59820942.8	10
		233	1.883473245472151	55489153.9	10
		234	1.7767374986063689	54859377.0	10
		235	1.856864901041207	62331039.5	10
		236	2.0026136477559255	57575225.6	10
		237	1.9590014634065405	71945374.0	10
		238	2.05200321984606	58032127.9	10
		239	2.0940962044617173	56680682.7	10
		240	1.9381010419646159	62935054.0	10
		241	1.966652386184465	62034420.0	10
		242	1.9836204674103848	61589007.7	10
		243	1.7979531060187601	62655635.3	10
		244	1.9066266677969694	57704015.5	10
		245	1.5319721025281563	62514574.1	10
		246	1.4463080509034396	61528346.0	10
		247	1.6823522038190455	57046389.4	10
		248	1.516265479718377	55700441.5	10
		249	1.569552056972084	58297999.6	10
		250	1.7493179438799475	56475848.6	10
		251	1.7440369125195112	54774889.2	10
		252	1.8635901799641512	60790661.5	10
		253	1.6682376332177171	58214459.0	10
		254	1.8156221276008822	63125474.8	10
		255	1.9619784244015892	51352282.4	10
		256	1.9408581044634423	60766931.4	10
		257	2.37200005105076	55699313.4	10
		258	2.2298193986212933	55154109.8	10
		259	2.1866041937886713	63345456.8	10
		260	1.9967672931629028	54461429.8	10
		261	1.8380191640863643	59148231.7	10
		262	1.7371969347965226	64218397.3	10
		263	2.0693783575290157	61405541.2	10
		264	1.8052903327642695	61157572.6	10
		265	2.025112505163875	59587072.5	10
		266	2.1060823954815757	55662386.0	10
		267	2.140730353176108	58286156.6	10
		268	2.0686490899040617	61524171.2	10
		269	2.1554559603247387	61201663.8	10
		270	2.202253916867284	63150654.9	10
		271	2.3643507891736553	60938769.9	10
		272	2.2288499677437015	60388842.4	10
		273	2.10863485683788	57973759.5	10
		274	1.837821414831414	63196199.9	10
		275	1.9508188842858423	60631876.9	10
		276	1.845179871642565	57389672.2	10
		277	1.9100910600173129	64609235.5	10
		278	1.9105257420644084	60013957.3	10
		279	1.989879815839298	60044242.1	10
		280	2.207652100556046	58607621.7	10
		281	2.043020554166207	63688287.5	10
		282	2.1456434804657443	59519578.3	10
		283	1.8458285747066632	59840174.1	10
		284	1.9982928055448173	59757491.7	10
		285	2.226354195426731	58362918.5	10
		286	2.0043561783366797	60066668.4	10
		287	1.9223882891349706	54024180.2	10
		288	1.7371230361627563	64552272.1	10
		289	1.801669571249926	60125883.8	10
		290	1.746492585647042	55385663.4	10
		291	1.7008610932234387	55549151.5	10
		292	1.5553169312231607	53696066.6	10
		293	1.7554164297747796	56301062.4	10
		294	1.9707450502138077	51759509.9	10
		295	1.9140825868277027	61039285.1	10
		296	2.0429991211687963	61995841.6	10
		297	2.0973384227030074	56278337.2	10
		298	1.8136722000067915	58365728.7	10
		299	1.5156618885830606	56309083.2	10
		300	1.5448280739810893	54728345.0	10
		301	1.4775317811072812	58857553.0	10
		302	1.6874091145605454	57674549.4	10
		303	2.149487054466662	55469931.0	10
		304	2.032637786553947	55385884.1	10
		305	1.9106567158275602	57560752.9	10
		306	1.8341476426063639	56418946.8	10
		307	1.8245925839014479	61318787.3	10
		308	1.592511908538497	57556787.1	10
		309	1.7798030948055614	56899551.5	10
		310	1.93712833530305	61859016.1	10
		311	1.6426287684048533	53224574.3	10
		312	1.6307212291584237	57924800.9	10
		313	1.8535955097655816	57053563.2	10
		314	1.640183573585133	61610614.2	10
		315	1.7291837770413008	59814242.3	10
		316	1.8309341190662884	58334088.2	10
		317	1.8945711929236737	66040821.2	10
		318	1.6914641188415462	58418983.6	10
		319	1.5736144541922414	58828099.1	10
		320	1.5253371552776338	62988533.6	10
		321	1.6547413490154252	60703213.7	10
		322	1.896435226184011	58282028.2	10
		323	1.8042581785766185	60965698.8	10
		324	1.668342400517263	56953475.4	10
		325	1.7464908750931758	62945746.7	10
		326	2.183054262684847	56410509.8	10
		327	1.8309255285436241	50497491.8	10
		328	1.7125996178408236	59131172.7	10
		329	1.6611517799300324	53823185.4	10
		330	1.6324921944541209	56657941.1	10
		331	1.8570035438070296	59996954.1	10
		332	1.9886191524687937	54923995.9	10
		333	2.0735877876036435	55083392.0	10
		334	1.6790653341464523	52132263.6	10
		335	1.725499952917632	57348157.8	10
		336	1.7092909414478963	55760256.5	10
		337	1.630467670889574	55061108.8	10
		338	1.6910807067739575	57611863.9	10
		339	1.6430911598610152	59751177.1	10
		340	1.8591345161050434	59476889.4	10
		341	1.5879226573007101	54817808.4	10
		342	1.6736343394531097	61359428.4	10
		343	1.7733327595893322	55393968.5	10
		344	1.839803385172965	53577876.7	10
		345	2.037683516756912	61178225.2	10
		346	1.9508153600920521	56844600.2	10
		347	1.9730362317832941	57291396.3	10
		348	1.8334741195887119	56051144.5	10
		349	1.5066524571905373	56404467.1	10
		350	1.8052560007174177	60694489.3	10
		351	1.7012586650920487	55210908.2	10
		352	1.62120826739256	61936761.7	10
		353	1.600970987344727	54969170.9	10
		354	1.5417296698070764	56115801.3	10
		355	1.9075423719915114	60159452.9	10
		356	1.9653687250891607	60918645.8	10
		357	1.9237545870395043	60906697.9	10
		358	2.1834594775529954	58130898.0	10
		359	2.2146470086833805	59680572.8	10
		360	2.1445917431936996	53999063.6	10
		361	2.0422452055845346	56118700.4	10
		362	1.8027362372105948	52446451.4	10
		363	1.7419290811186534	59277010.1	10
		364	1.9495286356179524	58463124.0	10
		365	2.009417412182935	60095748.3	10
		366	1.6568448235952846	59738075.2	10
		367	1.6816249538976824	62625159.3	10
		368	1.9156062249280663	60906830.7	10
		369	2.0221950567187035	56599936.6	10
		370	1.9637776207016635	57448482.0	10
		371	1.9127104217494437	59343829.8	10
		372	1.7517267555835292	59574695.9	10
		373	2.0054180503225516	60958133.4	10
		374	1.7568552488676694	60665154.9	10
		375	1.8375169761049839	60786907.7	10
		376	1.8263404367287266	53582650.9	10
		377	1.453916414190157	56718190.5	10
		378	1.3040047746973422	56964094.7	10
		379	1.5045657445560072	55633808.0	10
		380	1.8434248532424746	58663889.0	10
		381	1.7797454366251695	51342709.7	10
		382	1.5179565865638154	57694133.6	10
		383	1.871951607839581	51834436.6	10
		384	2.3481229545276867	56806659.2	10
		385	2.2581629783991604	60078664.7	10
		386	2.0084582144676606	63386080.3	10
		387	2.2480691062767955	53017111.9	10
		388	2.3728729299509217	57593891.3	10
		389	2.265050162230837	59084719.7	10
		390	2.451295199583403	55863053.8	10
		391	2.459015314173689	52155421.4	10
		392	2.196153333149354	60384797.3	10
		393	1.9617323153485966	61849099.4	10
		394	2.0314916354665513	61219148.7	10
		395	2.003237808769764	59667562.1	10
		396	1.8030245231243236	57478067.9	10
		397	2.021539342105554	53419681.3	10
		398	1.5268925647259404	59384861.0	10
		399	1.384897357680353	60084515.5	10
		400	1.570492296828049	57645663.1	10
		401	1.361310464906445	53303251.6	10
		402	1.6826545798076282	57785900.2	10
		403	1.1357498075159012	50357069.2	10
		404	1.3934849449465765	54473586.6	10
		405	1.4332003262218602	59023878.1	10
		406	1.4493028174375886	55677651.7	10
		407	1.5049739906475026	57073315.4	10
		408	1.7995811785830014	61012837.5	10
		409	2.0192215518863157	58296156.1	10
		410	1.9854186514682541	53845704.1	10
		411	1.874815487217362	64270353.6	10
		412	1.7032021522576248	58200568.4	10
		413	1.709652225631488	54597018.6	10
		414	1.9436571874045885	59337883.8	10
		415	2.2063001220058904	63779899.6	10
		416	2.245124585537448	57485821.0	10
		417	2.135121474247657	56442220.3	10
		418	2.089186676519102	58561362.1	10
		419	1.7977527706487575	58969334.1	10
		420	1.7561631027824507	56096276.3	10
		421	1.9440907761805817	62658119.6	10
		422	1.9384935446769216	63732124.4	10
		423	2.090868868306217	59500761.7	10
		424	2.149710481086619	60043199.6	10
		425	1.917535872221714	63597134.8	10
		426	1.9814937531711359	57316952.1	10
		427	2.0438651595156165	56773996.1	10
		428	1.9579735917101497	67886732.6	10
		429	1.9031561816628084	66071527.2	10
		430	2.0230617146302103	58237365.8	10
		431	1.9917651324190604	54882926.6	10
		432	1.9871196850927337	59829256.6	10
		433	2.1787559894931143	57086728.2	10
		434	2.037609593443387	59397015.5	10
		435	1.9739339783004453	57464350.2	10
		436	1.887360795313974	59953876.3	10
		437	1.620576021719416	54314407.0	10
		438	1.6580459003965007	56642083.6	10
		439	1.384465874962611	56341477.6	10
		440	1.695331539450045	60881351.0	10
		441	1.6121137196186897	58863298.9	10
		442	1.7177469863034127	56065235.7	10
		443	1.6645028664764656	58388465.1	10
		444	1.9744397365160995	59593437.8	10
		445	1.8559394470783672	61942864.1	10
		446	1.8664961442500825	59224150.9	10
		447	1.9125934514535032	56983771.3	10
		448	1.877310897760966	63613381.1	10
		449	2.0882241155471726	59949262.2	10
		450	1.9766529144886864	59710390.6	10
		451	2.1237638324856976	60710603.4	10
		452	2.2738707824983964	55418955.6	10
		453	2.0832495931841875	63271775.4	10
		454	1.6503111118199534	59286151.1	10
		455	2.0444665395726282	55239407.4	10
		456	2.1096809714250595	60433156.5	10
		457	2.0644021883446007	60584426.6	10
		458	1.871094544453322	57000136.8	10
		459	1.593489375149416	57469419.9	10
		460	1.4165454438174359	56774888.6	10
		461	1.4600339385778214	50223979.2	10
		462	1.220745342910808	54694617.1	10
		463	1.6087325183921277	59572355.9	10
		464	1.6676041732600155	61702820.9	10
		465	1.6421648797940835	58929597.9	10
		466	1.4274382367754197	58566593.3	10
		467	1.6877997041764368	58907271.5	10
		468	1.649436011680688	63284224.0	10
		469	1.792449411180525	58166687.3	10
		470	1.847718989593216	61372279.3	10
		471	1.9206296334394026	62245644.5	10
		472	1.8748563239865355	54859712.9	10
		473	1.9204185885028953	62550719.3	10
		474	1.9910447684559973	59358328.0	10
		475	2.030476022822758	60909620.4	10
		476	2.0498345388288373	68525537.0	10
		477	2.198475208765882	56148989.0	10
		478	2.249553778523368	59485241.9	10
		479	2.05681970467661	57901393.6	10
		480	2.153912615437874	58342254.4	10
		481	1.897690017015703	58577557.4	10
		482	1.9927429247739785	56476609.6	10
		483	2.1271469675099	60252677.1	10
		484	2.0415863300620494	59514497.0	10
		485	1.959022651214767	60197773.4	10
		486	1.9127074887930664	62225616.9	10
		487	1.8062566586680322	64012201.4	10
		488	1.764364979096941	58356566.6	10
		489	1.8550096181088622	58566420.4	10
		490	1.7558551607133897	53164372.2	10
		491	1.6451898933833995	62953479.0	10
		492	1.746496024635304	55991732.0	10
		493	1.708356299464344	59853061.0	10
		494	1.7146869383965941	61182195.0	10
		495	1.7586199081914216	58286208.0	10
		496	1.7474975211978254	62104223.3	10
		497	2.0200581422239963	58237089.3	10
		498	2.095858716477447	58285597.7	10
		499	1.8964650740939661	55247720.0	10
		500	1.9630286692134953		10
