# Supplementary material for: The evolutionary maintenance of Lévy flight foraging
Source: PLoS Comput Biol. 2022 Jan 18;18(1):e1009490. doi: 10.1371/journal.pcbi.1009490 (PMC8797186; doi:10.1371/journal.pcbi.1009490)
Supplement: S1 Data — (ZIP) [file pcbi.1009490.s005.zip › S1_Data/evolutionary_data/POP10_1000K/10_05_50_0_00_1_1000000_run16]

last_generation	500	0	4.7952245259174955	51446583.6	10	2.4059853439217944	36379232.0
size_old_pop	10	1	4.6586680179513795	64217462.3	10	2.1520606091166865	44419231.0
standing_var	0.5	2	4.616690569220184	56822642.6	10	2.325813501511106	59418772.0
start_exp	5.0	3	4.45975789469757	51861916.7	10	2.1526592174014842	61083020.0
env_dim	0	4	3.8755071265275034	60544645.1	10	1.9351755431838495	61427987.0
move_cost	0.0	5	3.4213818792656854	49843842.3	10	1.3181641038153216	62400339.0
lifespan	1000000	6	3.197361711926194	48519630.2	10	1.480454671801307	62418019.0
speed	1	7	3.471821278127834	54535868.7	10	2.5824485214677924	64164131.0
run	16	8	3.326408008445217	54576623.9	10	1.4992479670994179	66634827.0
extinction_state	0	9	2.786375736056283	55687057.1	10	2.8718424105722145	68117617.0
competition	0	10	2.912005155635615	54681708.1	10
		11	2.7879836252763655	53507322.5	10
		12	2.553644030849008	57676176.9	10
		13	2.431195166307132	59889795.4	10
		14	2.0564132697844673	55963637.6	10
		15	2.1447630413914536	55730910.5	10
		16	2.4135737172010097	59859016.2	10
		17	2.6069462730180186	62609624.9	10
		18	3.405388573086338	56654477.8	10
		19	3.3657326005501305	54344776.6	10
		20	3.3325502814859957	55877202.3	10
		21	2.3177069622086153	59172045.6	10
		22	2.7666334115122764	49849115.0	10
		23	2.1848690937451933	50845084.8	10
		24	1.818109941946357	53279102.0	10
		25	2.11441696544842	65140563.3	10
		26	2.122394659856567	55271416.3	10
		27	2.3106395908582686	54324019.8	10
		28	2.203346203833624	58001362.7	10
		29	2.3910080656831463	53045067.6	10
		30	2.091252996851831	59129512.8	10
		31	2.266825528186585	57057557.0	10
		32	2.1292338267578517	58354805.9	10
		33	1.9655648043531375	58275432.4	10
		34	1.837929664222165	57374721.3	10
		35	2.2668695228687072	57083036.7	10
		36	2.3240351227157956	53837643.7	10
		37	2.104911573122793	52877682.1	10
		38	1.895281698602636	61200503.8	10
		39	1.997366692842517	53361369.2	10
		40	1.6636745819213967	51802938.0	10
		41	2.6539556778797877	49883951.7	10
		42	2.7441972329323954	60390986.5	10
		43	2.6453273064699445	55144353.7	10
		44	2.8110649661499774	58776413.3	10
		45	2.732154021867908	54776559.0	10
		46	2.3721551571277963	60123372.7	10
		47	2.478132666569887	56070514.0	10
		48	1.8464033104524986	59878894.0	10
		49	2.236384794330227	53277914.7	10
		50	2.1008204069020153	64439984.3	10
		51	2.6589443299749185	58247947.9	10
		52	2.6318099463607867	56442997.4	10
		53	2.387319923602872	52045611.0	10
		54	2.078957158662205	59366930.6	10
		55	1.6580354024421422	56333685.4	10
		56	1.48320976591317	53993240.1	10
		57	1.2348740678105863	58775347.9	10
		58	1.731627038258318	54988880.4	10
		59	1.9918208670569737	53091075.6	10
		60	2.4298227659430602	52012085.4	10
		61	2.0537970093603706	57174967.4	10
		62	2.015175752842949	56667107.3	10
		63	2.368489294012039	54583114.0	10
		64	2.1293830202189747	51090763.1	10
		65	1.993272109331551	59592511.0	10
		66	2.7167448617873595	51593707.6	10
		67	2.538753155111311	54631248.5	10
		68	1.9241639992178734	56348380.1	10
		69	1.6113399090658937	59254883.4	10
		70	1.6995142408466155	59768144.9	10
		71	1.669406118609027	55957682.2	10
		72	1.8519970626132047	56300268.8	10
		73	1.802641176198223	53160476.4	10
		74	1.7413200192942515	52664208.0	10
		75	1.779068803617473	60124103.7	10
		76	2.2524101083661168	55859352.8	10
		77	1.8025916328734746	52602380.3	10
		78	2.472552234656379	57654214.1	10
		79	2.6663078832570304	50588789.8	10
		80	2.8155255906136496	55562470.0	10
		81	2.30072607428069	55345102.4	10
		82	2.3441883587453267	58976648.0	10
		83	2.195928805655427	59306662.7	10
		84	1.9510642318039513	55078653.0	10
		85	2.0071186875218343	57156236.7	10
		86	1.907713704188047	54287588.2	10
		87	1.7420250436507616	60429688.8	10
		88	2.0026206729633547	65175473.0	10
		89	1.7761017793087255	60743234.9	10
		90	1.459002892381415	54799858.7	10
		91	1.8241244970430475	59741958.9	10
		92	2.134952988114995	56441726.6	10
		93	2.2959821925029233	52033844.5	10
		94	2.0760045409000965	62613267.5	10
		95	1.7984852650281897	55314518.5	10
		96	2.2063836258858807	54206993.7	10
		97	2.471177619713765	58456522.0	10
		98	2.44720587173298	54569948.4	10
		99	1.9201037127618281	63097672.0	10
		100	1.5773842529473547	56867778.9	10
		101	0.7654887717880017	55234798.1	10
		102	1.0144014867197313	57304758.3	10
		103	1.4735705767142309	51330799.5	10
		104	1.6161330063696298	51987417.8	10
		105	1.7993523591437253	64070658.7	10
		106	2.0996949718994626	60919107.8	10
		107	2.1081585708608346	56950363.8	10
		108	1.8907843245413332	55690493.3	10
		109	1.8379353136475423	60631932.3	10
		110	1.8067116021086587	63436072.3	10
		111	2.1436122856410402	61226158.1	10
		112	2.130585957360183	57479199.0	10
		113	2.2131243447527	53513058.8	10
		114	2.307543074624226	50778180.9	10
		115	1.8190057781746822	62682606.7	10
		116	1.9290648615751373	54521259.4	10
		117	1.766243965824198	58742918.4	10
		118	2.1258677349750625	53950079.0	10
		119	1.731938810123784	59335831.2	10
		120	1.99943068561184	55658972.2	10
		121	2.186380110053218	55675638.3	10
		122	1.4157886670505717	52247678.5	10
		123	1.4081801088701824	57141843.2	10
		124	1.419557218417581	56629931.8	10
		125	1.7724096987148321	56853284.9	10
		126	1.8151607845714914	59264975.9	10
		127	2.055479978740889	51768042.7	10
		128	2.263966016988883	51149682.0	10
		129	2.3075052773545566	55345871.7	10
		130	2.107083815258876	57104066.8	10
		131	1.684146176125708	56347214.1	10
		132	1.7093491425705813	62576492.3	10
		133	1.5678118273569819	57978932.8	10
		134	1.8221311369904267	55275937.8	10
		135	1.708241229339725	60485176.9	10
		136	1.8321391099308986	60630598.8	10
		137	1.9042863293270245	60830811.3	10
		138	1.4524991861716807	57309240.9	10
		139	1.6910146939315749	52162127.3	10
		140	1.782161889529848	56319390.9	10
		141	2.4746239831545034	57685963.5	10
		142	2.137098978840542	60458360.8	10
		143	1.8829083674821185	52871070.1	10
		144	1.7912685754666182	51576398.4	10
		145	1.6969868938202946	60368585.4	10
		146	2.166182826004176	60807803.0	10
		147	2.102744551288737	53425967.1	10
		148	2.008326343941602	51288247.0	10
		149	1.7842714187464808	57092290.6	10
		150	2.0038643004093277	56871750.5	10
		151	2.573194233694747	55031739.3	10
		152	2.6314847347219192	50519805.8	10
		153	2.1642685706286806	55596567.5	10
		154	2.1130296927873524	56455586.1	10
		155	1.7063859671064467	54016531.5	10
		156	1.747414708119973	61944632.1	10
		157	1.88605943675335	60172466.1	10
		158	2.144296367808297	56159994.8	10
		159	2.462579555945769	53625228.4	10
		160	1.7152008315050353	57763443.7	10
		161	2.287481714052733	57497524.1	10
		162	2.6719564377323324	52835099.0	10
		163	2.1722258354943245	61247564.6	10
		164	2.118069560250952	54997348.7	10
		165	1.9307302929615033	56164273.2	10
		166	1.8641642098974596	51584979.6	10
		167	1.4664994938721734	57107313.1	10
		168	1.7170573148750699	56258421.6	10
		169	2.3087552766818646	57203749.6	10
		170	2.0602739195389366	56642527.7	10
		171	1.3341875805332464	52328380.9	10
		172	1.6778584812618262	59399529.2	10
		173	2.1057147660907143	54836628.3	10
		174	1.9939865042597653	56216171.7	10
		175	2.3406842523922715	58362757.5	10
		176	2.527458747107489	61059209.6	10
		177	2.2202833279371847	57852802.4	10
		178	2.3863355808547064	50766565.9	10
		179	2.217995203021077	58156159.4	10
		180	2.2795926386159455	54249691.2	10
		181	2.4283651175953187	53903063.5	10
		182	2.1631016138209227	59749821.8	10
		183	2.668766926756978	56515096.7	10
		184	2.5183371908209	59961170.9	10
		185	2.8254595304342276	51801476.8	10
		186	3.40460702197952	62898596.5	10
		187	3.6012716802424114	48721434.1	10
		188	3.087627527927073	56144861.1	10
		189	3.3131580459273366	59563408.3	10
		190	3.0173722883691076	54824210.3	10
		191	3.5166852731403475	53344667.8	10
		192	2.3971585630922134	59616320.4	10
		193	2.0132711244486483	52999067.5	10
		194	2.082831936265415	54708924.6	10
		195	2.412057278406645	52458569.2	10
		196	2.52625405072483	56309293.8	10
		197	2.253824369646646	51271078.7	10
		198	2.082530269926699	55549433.8	10
		199	1.9564104477210247	55508814.2	10
		200	2.4355589580863475	56835180.8	10
		201	2.7601087259052024	51349596.4	10
		202	2.5008150939341873	57347078.4	10
		203	2.0557620746145977	60833708.9	10
		204	2.3714098944166704	58157214.3	10
		205	2.09584039039554	61666268.1	10
		206	2.4223654529942835	60696190.6	10
		207	2.2745845199833994	57528777.5	10
		208	2.304057941952093	56368397.2	10
		209	2.7773235400736316	59327598.4	10
		210	2.7094846247321756	55547255.7	10
		211	1.9701155782549595	53579574.9	10
		212	1.7378793809237556	60750501.9	10
		213	2.058061486585565	54524429.3	10
		214	1.6943560165615712	53156811.4	10
		215	1.9509746287935852	50604591.8	10
		216	2.7819482486035207	50859319.6	10
		217	2.5210363261401154	51343680.3	10
		218	2.0957114659724843	58172721.4	10
		219	2.765035631816582	56584568.0	10
		220	3.135736420849519	57261439.6	10
		221	3.229323593818242	45477217.1	10
		222	2.9671969668955733	57790398.9	10
		223	3.620923616177714	59954325.7	10
		224	3.7762742503710585	54538307.8	10
		225	4.0121564914600345	50260276.5	10
		226	4.08516768873424	52132695.8	10
		227	3.743957389607213	52573623.8	10
		228	3.734344610512244	48446276.5	10
		229	3.6535736134483345	60476555.7	10
		230	3.1629273994146248	53294080.9	10
		231	2.241972773344208	58313269.0	10
		232	1.1292120672454518	59718554.4	10
		233	1.4994026899849076	56458717.3	10
		234	1.7399841898364528	53636916.6	10
		235	2.07572713813883	58395536.5	10
		236	2.2492796848078536	51064234.5	10
		237	1.4971916386932627	57204128.5	10
		238	1.5502515537122936	58923385.9	10
		239	2.0588710390562937	55386080.0	10
		240	2.0441829231921695	59051684.6	10
		241	1.9886303474964542	54875847.1	10
		242	2.125796861816077	59779228.6	10
		243	2.1315257893272355	52652308.2	10
		244	2.5116573404268894	56346339.4	10
		245	2.4338256803564606	55840770.8	10
		246	2.136613596909791	57726408.2	10
		247	2.3124847448616226	53289504.7	10
		248	1.6219885672416794	59616638.3	10
		249	2.299931684680795	58029863.6	10
		250	2.0620179046176212	57931892.2	10
		251	2.2134222492576656	52822877.8	10
		252	1.4585045815055442	52187579.4	10
		253	1.832048729822104	54710369.4	10
		254	2.7705423399688915	54020421.6	10
		255	2.195596995367157	61836033.8	10
		256	2.298357691169548	60786552.0	10
		257	2.2819437155169586	59169768.2	10
		258	2.4891233581093704	57590022.6	10
		259	2.5328262192507074	53340677.8	10
		260	2.57315267620156	57764330.1	10
		261	2.5727348814090436	59020361.7	10
		262	2.724263203115112	52287124.2	10
		263	2.337982265085969	53701077.8	10
		264	1.9532694633044894	59875560.3	10
		265	1.8531390833621493	59381515.8	10
		266	1.7343583173369013	50814002.1	10
		267	1.9716566261847626	54578981.2	10
		268	1.918886131551946	56996789.1	10
		269	1.4720884043281681	56094748.1	10
		270	1.3682844589165868	59863673.1	10
		271	1.1404326595670413	57272764.3	10
		272	1.5620932036271846	57127826.1	10
		273	1.7698263300154344	59672319.1	10
		274	1.9916460609583821	60751575.9	10
		275	2.103179862329592	58182223.9	10
		276	1.5735919659758602	59581038.6	10
		277	2.051323497575136	51084863.3	10
		278	1.690190894159052	59780896.5	10
		279	1.8129782324927355	54424927.5	10
		280	1.5500835009361587	58346132.8	10
		281	1.4668028089590806	55398895.3	10
		282	1.9331221447606217	57130128.5	10
		283	2.3685015064683395	52577548.9	10
		284	2.1574830245574086	52740938.4	10
		285	1.9368133872175075	50594117.9	10
		286	2.49806683980014	58314855.9	10
		287	2.2834731736345124	54184669.6	10
		288	1.9104678971543314	63357685.7	10
		289	2.2583744043819904	61096291.4	10
		290	2.3321653857980635	55200686.5	10
		291	2.5336332042585656	60222690.9	10
		292	2.4332283628434097	58965904.2	10
		293	1.9048008221130477	56957608.4	10
		294	1.8424244090909654	56325046.0	10
		295	2.541968508387394	59325611.2	10
		296	2.2768591963613654	57654916.4	10
		297	2.4333714335593206	52993705.3	10
		298	1.8620895898446417	53236959.5	10
		299	1.6056391312696157	55194903.9	10
		300	2.0693424252373074	54457854.5	10
		301	1.6790361106318117	54545032.1	10
		302	1.7543232725086035	55998930.3	10
		303	2.4815860365840154	49719520.5	10
		304	2.0349541462593046	52800225.0	10
		305	2.7239718670264876	56561226.6	10
		306	2.835983477741401	55738517.1	10
		307	2.29944194623629	57909690.7	10
		308	2.071705905350286	56747364.3	10
		309	2.2323879917878218	58011767.5	10
		310	2.341441154081486	56083251.4	10
		311	2.0804713500161274	54314650.4	10
		312	2.283611956574609	58182798.0	10
		313	2.434382387424818	52012376.5	10
		314	2.2182688911535746	61339880.6	10
		315	1.843262625798068	59789748.7	10
		316	1.7946371841141624	55987626.5	10
		317	2.0326637469572484	57771733.2	10
		318	1.9774075831203828	63775475.3	10
		319	2.1227614486357114	56614207.1	10
		320	1.631916930804115	60215396.5	10
		321	1.775234055356147	53805914.9	10
		322	1.9654372976247643	58214711.2	10
		323	2.0316851080734475	59355810.5	10
		324	2.1939388245825455	55341665.7	10
		325	1.910641113075684	53434158.1	10
		326	1.6784796566375466	58689819.9	10
		327	2.0337397574234477	57593618.2	10
		328	2.6981492052564766	51248284.7	10
		329	2.1496793159916776	53315568.2	10
		330	2.1097855238381866	60824105.4	10
		331	2.583068541312016	51800865.2	10
		332	2.2790004593022095	51881459.3	10
		333	1.8684532938750622	58715924.0	10
		334	1.94674868821998	57124982.3	10
		335	2.0509963070342834	61105560.4	10
		336	2.352448397970398	53222941.8	10
		337	1.6374071958086192	60063213.8	10
		338	1.8234465610211799	58886452.3	10
		339	1.98150106251286	62194305.1	10
		340	2.240908797802933	55638373.7	10
		341	2.2161835778423167	56629386.2	10
		342	2.1202474533258413	58643940.3	10
		343	1.7802384699806648	59173853.0	10
		344	1.8029147138974575	54920915.6	10
		345	1.8423109529240524	59813135.0	10
		346	1.5420108637910446	55567344.3	10
		347	1.4944328643615106	52645260.6	10
		348	1.8003219709669005	61683387.6	10
		349	1.7482249227075943	62160148.7	10
		350	1.6870545562375554	52244251.7	10
		351	1.6344307149538495	56170661.9	10
		352	1.7488751993304965	61900555.7	10
		353	1.5162957136714899	56227673.9	10
		354	1.699519535827573	60080353.1	10
		355	1.9498924592994555	59477610.3	10
		356	1.6845270753046804	58019879.3	10
		357	1.7209295672207248	59513966.2	10
		358	2.284721379098604	60623705.7	10
		359	2.0248404980549872	58057833.1	10
		360	2.0230734103399657	58449503.3	10
		361	1.9043363039595582	59960498.6	10
		362	1.5525081884534224	55659069.1	10
		363	1.3244331124763973	50809677.8	10
		364	1.081769544616084	52791648.7	10
		365	0.9103351456790314	54445884.3	10
		366	1.1106536795029522	54783312.4	10
		367	1.229399305634524	57989919.6	10
		368	1.4454961083518028	59878225.2	10
		369	1.7025074231383268	54268186.9	10
		370	2.158943857603011	56209113.9	10
		371	2.0833742533311743	61152267.5	10
		372	1.9970900041031647	56306134.0	10
		373	2.0106420985192974	61320937.6	10
		374	2.5281573149285252	55864641.0	10
		375	2.276325089052369	57052565.6	10
		376	2.2799144709824555	55957893.7	10
		377	2.2601707478415114	58416460.2	10
		378	2.224511807539222	59540348.0	10
		379	1.900395239465589	61263521.9	10
		380	2.0890638854945136	60505848.7	10
		381	2.256620480092013	63680588.8	10
		382	2.381558124903048	50007733.0	10
		383	2.0891952591106824	60552942.7	10
		384	2.2975261383959245	58518779.6	10
		385	2.31827535863065	56109118.0	10
		386	1.7766614239264988	55558183.0	10
		387	1.5921448787517958	59708231.0	10
		388	1.8327909431784275	54935296.8	10
		389	1.9031038734013677	55197483.9	10
		390	1.4407248157180659	49511189.8	10
		391	1.3814421621348854	60861758.8	10
		392	2.0467106217843303	61033339.7	10
		393	2.0790678505267564	62048104.1	10
		394	2.094676122475465	61923695.5	10
		395	2.1653318254197527	55910121.4	10
		396	1.8406674162708914	60625126.2	10
		397	2.1751712084395427	53690691.2	10
		398	2.1823921558580937	56568715.2	10
		399	2.065490538782855	58913273.5	10
		400	1.8480870983457138	53601560.3	10
		401	1.9991836500590368	58992786.8	10
		402	2.361210430106831	53857378.5	10
		403	2.617745741555827	52748259.9	10
		404	2.2394259919960957	59589437.2	10
		405	1.8642595630337984	57834017.1	10
		406	1.421841669943352	55046776.5	10
		407	1.3300453854975063	56120559.0	10
		408	1.514375400176649	53355815.9	10
		409	1.4112134199443034	53613693.7	10
		410	1.6054566412590094	58806038.5	10
		411	1.4142545231592645	58015198.0	10
		412	1.5847618963005776	60225288.8	10
		413	1.8512198419502757	58850151.2	10
		414	2.203898731943288	61911826.2	10
		415	2.2377116580911403	57969546.1	10
		416	1.825316757047768	56737842.6	10
		417	2.236271879273219	55941103.8	10
		418	1.622688457903322	56292701.9	10
		419	1.8796558320261814	53485110.8	10
		420	1.6644360703184506	54605947.7	10
		421	1.6409039020316416	51860871.0	10
		422	1.7722520088825227	59607794.1	10
		423	2.259992839665764	56703097.9	10
		424	2.351494953729747	54077627.5	10
		425	2.229168527321461	55662868.0	10
		426	2.4354453680489696	54045053.7	10
		427	1.9340746762965324	54408000.7	10
		428	2.147040276911685	59131991.4	10
		429	2.4493168096412745	60120967.1	10
		430	2.0514822030789275	57682889.5	10
		431	1.8425636011407955	56019187.7	10
		432	2.1191621921763892	55535569.1	10
		433	2.2326348216815797	60281053.3	10
		434	2.0799206974922066	51034007.4	10
		435	2.163168729901171	53673185.2	10
		436	2.2176875565372214	51788225.7	10
		437	2.4507212625617156	58182338.0	10
		438	2.09689355411689	59234069.4	10
		439	1.8575330554313811	57186361.8	10
		440	1.6989858803762832	60808034.9	10
		441	1.4373963336083126	55891129.2	10
		442	1.4662072892176128	49748515.4	10
		443	1.6730405673504503	60362507.1	10
		444	1.5965574391352095	60596937.9	10
		445	1.6922894078893076	55974444.0	10
		446	1.9709606782277072	54955617.3	10
		447	2.060407187646372	60811378.0	10
		448	2.5002857581367826	59029205.4	10
		449	2.6254112236044103	54073960.5	10
		450	2.4232965756646814	56512125.5	10
		451	2.11360604357944	58038178.4	10
		452	2.821748755427039	54221186.4	10
		453	2.168512181162724	57044785.3	10
		454	1.365755046304961	58244855.3	10
		455	1.1714255708814036	54738512.9	10
		456	1.4721582558226014	56468758.4	10
		457	1.671140230053616	60754261.6	10
		458	1.9903132245644293	55621686.9	10
		459	2.207059365665026	54759127.6	10
		460	2.2676175035505777	55153631.9	10
		461	2.1878941311901348	52122617.3	10
		462	1.764704287800355	59089877.5	10
		463	1.6485193958823015	55280253.3	10
		464	1.7951323769557912	54741968.3	10
		465	2.23045559604635	58458512.2	10
		466	2.1371383870065817	55123992.8	10
		467	2.1321023932721705	52140147.5	10
		468	1.6673696227193144	53976680.4	10
		469	1.9847434062704643	53774150.8	10
		470	1.9491534824872492	52610943.5	10
		471	2.2968407436484037	55508561.7	10
		472	2.1180510801459005	59436695.7	10
		473	2.331720629664012	53487780.4	10
		474	1.7168057942496564	54617991.5	10
		475	1.9408446210638324	58310477.5	10
		476	2.216459748256334	55588914.3	10
		477	2.4868928694850108	54852832.6	10
		478	2.091619362884629	58587691.4	10
		479	2.4170144974276653	54994812.0	10
		480	2.9311506321613074	55044905.0	10
		481	2.9058398294355	58415428.9	10
		482	2.593877890752317	49090589.6	10
		483	2.199324093227255	54224521.8	10
		484	1.8286057393582094	54455721.6	10
		485	1.4231018958341284	54601194.7	10
		486	1.1455755626427329	58388965.3	10
		487	1.1632616942213156	57097963.0	10
		488	1.313936474276123	52848336.7	10
		489	0.6006711814820462	52489411.2	10
		490	0.9400769226257447	59826441.2	10
		491	1.8731127298991788	61384482.0	10
		492	1.6243354575733655	58600048.8	10
		493	1.862655807942684	54558975.5	10
		494	1.9218093183239895	56164350.0	10
		495	1.6823148824603549	55862029.8	10
		496	1.4389731645201502	55755965.3	10
		497	1.6001851805635248	57569612.2	10
		498	1.7796954858575027	56527942.1	10
		499	2.0723851889890974	58646317.5	10
		500	1.9613275703992368		10
