# Supplementary material for: The evolutionary maintenance of Lévy flight foraging
Source: PLoS Comput Biol. 2022 Jan 18;18(1):e1009490. doi: 10.1371/journal.pcbi.1009490 (PMC8797186; doi:10.1371/journal.pcbi.1009490)
Supplement: S1 Data — (ZIP) [file pcbi.1009490.s005.zip › S1_Data/evolutionary_data/POP10_1000K/10_025_10_1_00_1_1000000_run6]

last_generation	500	0	0.9664553432434004	48079798.6	10	-0.5630997732410308	31679025.0
size_old_pop	10	1	0.9360934829805416	54123877.9	10	-0.6041125840029039	38152173.0
standing_var	0.25	2	0.8629826046878968	46879432.6	10	0.23954983739702573	41127567.0
start_exp	1.0	3	0.7301768174763793	49044063.2	10	-1.2166950609184466	43731238.0
env_dim	1	4	0.626610475980067	49975091.5	10	0.19695239211465934	43974838.0
move_cost	0.0	5	0.47876944769460855	50208181.4	10	-0.5430957329853683	49471621.0
lifespan	1000000	6	0.13301844723408668	51189316.0	10	-0.6574239343857164	52073089.0
speed	1	7	0.24419011066143376	50214985.8	10	-0.7668839451707293	64071118.0
run	6	8	0.025827094368016928	51100958.3	10	-1.0194710206987576	66221776.0
extinction_state	0	9	-0.027172988808796417	48694244.9	10	-0.018718101980411572	77848787.0
competition	0	10	0.15590798405936607	44528285.4	10
		11	0.05685118329509584	53253066.8	10
		12	0.19181108503873534	48686444.8	10
		13	0.33645658016269736	55960926.4	10
		14	-0.0757023200144155	54275393.3	10
		15	0.3113819681894773	50324475.1	10
		16	1.0092375924057206	46141572.6	10
		17	0.3029663278505644	46709777.8	10
		18	0.2812580583740358	46058813.4	10
		19	-0.4057126174087647	44901809.0	10
		20	-0.3019963846412725	51296380.9	10
		21	-0.30807936866041996	52958755.8	10
		22	0.004725545758676753	49105225.9	10
		23	0.008230089389791232	49749113.6	10
		24	0.15069238128289836	52055168.2	10
		25	0.44997268356859577	55133064.4	10
		26	0.12337827546864451	48257242.3	10
		27	0.3632139994044906	50933609.2	10
		28	0.0837716828732862	51585320.1	10
		29	0.23987545577250674	54146726.8	10
		30	0.08536173997245164	52548502.5	10
		31	-0.10552292658600651	52419807.9	10
		32	-0.2052162295872825	52138526.6	10
		33	-0.017884399731285583	49625712.2	10
		34	-0.48530233676472295	52054313.6	10
		35	-0.5537898231215012	50180439.8	10
		36	-0.4038018985177976	53244978.5	10
		37	-0.6108007967129362	59254530.5	10
		38	-0.3127036627317412	48138329.8	10
		39	-0.5970045423788618	46939034.4	10
		40	-0.5228096350530027	47317485.3	10
		41	-0.5999208992462817	48809092.4	10
		42	-0.3452668815479948	56449609.4	10
		43	-0.2633004016392564	48520231.9	10
		44	-0.4264731133757672	48608473.2	10
		45	-0.16467908317921934	47561215.9	10
		46	0.040977876538781835	51453436.2	10
		47	-0.20936028044984933	44404282.6	10
		48	-0.5199902321816327	43286322.8	10
		49	-0.5928980087500256	50814719.1	10
		50	-1.4286935957679003	51937959.7	10
		51	-1.52762471422405	43798651.2	10
		52	-0.9902177884349743	51081022.0	10
		53	-1.095121681221952	49328143.3	10
		54	-1.2717276629931624	51536836.6	10
		55	-1.0930333640827372	46924050.3	10
		56	-1.281369578430597	48746417.1	10
		57	-1.4524179788868488	52528028.8	10
		58	-1.6420641628460537	54619693.1	10
		59	-1.7979366172000713	51902399.5	10
		60	-1.8479785226338592	54675046.8	10
		61	-1.840941516928823	57773190.5	10
		62	-1.8415440250648867	49276644.6	10
		63	-1.9813200620277958	42855982.6	10
		64	-1.940821030206892	58378270.1	10
		65	-2.007152002178039	50988176.3	10
		66	-2.0874530833646308	56719246.1	10
		67	-2.2562666949819614	49937709.4	10
		68	-2.1664856597750606	50266302.2	10
		69	-2.3507737674287013	55438563.2	10
		70	-2.4491217524807616	60911684.4	10
		71	-2.256182762431807	55557610.4	10
		72	-2.4491802913280964	51726473.5	10
		73	-2.511124035862681	56649533.8	10
		74	-2.3593741281277505	50703999.5	10
		75	-2.335217516082441	50538600.0	10
		76	-2.269978703264703	63083750.8	10
		77	-2.1846168892335127	53818165.2	10
		78	-1.9126678456167645	49935128.5	10
		79	-2.0088562860606727	55441168.9	10
		80	-1.9064055698087579	54246416.9	10
		81	-1.9472131112277136	52755491.4	10
		82	-1.8886682734212896	52210092.2	10
		83	-1.7022429572287148	52440812.0	10
		84	-1.5532294145313577	50966968.7	10
		85	-1.754146842389871	47649180.0	10
		86	-1.7219929040848097	52658700.8	10
		87	-1.7512097017904398	48053287.6	10
		88	-1.521204299013558	56429326.0	10
		89	-1.5044637762196547	49516153.3	10
		90	-1.5410514935570085	50501467.5	10
		91	-1.64153860503664	57360501.9	10
		92	-1.9855370862559447	58373491.9	10
		93	-2.3693950660168004	51355038.3	10
		94	-2.0322222263609744	49958280.7	10
		95	-1.3643026126361082	61499820.7	10
		96	-1.3879034504792327	49538675.1	10
		97	-0.8504647193383811	46212708.6	10
		98	-0.866048096127391	55125134.2	10
		99	-1.1063822561204277	47032863.0	10
		100	-0.9558942910854948	52725457.5	10
		101	-0.5995095003459735	48522304.6	10
		102	-0.7189740247403191	54375468.1	10
		103	-0.45219335753602774	52787718.1	10
		104	-0.44148844299120826	53481562.8	10
		105	-0.3749399079620922	41566113.1	10
		106	-0.4267026088914713	49165618.8	10
		107	-0.7092780779318125	47955235.8	10
		108	-0.30078220764364694	51723252.7	10
		109	-0.5735336301632752	56140478.9	10
		110	-0.6298399163560162	51910962.5	10
		111	-0.5547017583383897	45074711.8	10
		112	-0.5088063582445381	47554872.6	10
		113	-0.5248757085879603	44879586.7	10
		114	-0.40081724806366104	44667562.0	10
		115	-0.45025432089941153	50096746.3	10
		116	-0.6283008692134121	49554977.5	10
		117	-0.6098128613048956	40352269.0	10
		118	-0.5744470119867606	57652599.2	10
		119	-0.2937410272720905	48928923.9	10
		120	-0.5576893295158617	56943077.8	10
		121	-0.8805496036398068	55674281.2	10
		122	-0.6734177545301746	51753420.0	10
		123	-0.5751544640820246	46124596.3	10
		124	-0.31596650080455724	49092154.6	10
		125	-0.3201560208864956	50839666.6	10
		126	-0.28942682647038415	49905214.5	10
		127	-0.1546677911290643	54319201.1	10
		128	-0.33448340028226314	49589194.4	10
		129	-0.22387056511791092	47078553.5	10
		130	-0.29811076969222333	49135246.7	10
		131	-0.35452875567431746	55047393.8	10
		132	-0.5313002561646851	50323727.3	10
		133	-0.3194080742240121	51521346.9	10
		134	-0.25129334130644526	45980697.3	10
		135	-0.3302581338447702	43475567.5	10
		136	-0.38605495282459784	52089011.6	10
		137	-0.3312094521182445	55589720.4	10
		138	-0.4796155977856126	58671698.0	10
		139	-0.39744760841343124	57244150.2	10
		140	-0.47576407594968095	50777148.0	10
		141	-0.43022742657449387	57090356.7	10
		142	-0.4055605284682763	49616089.2	10
		143	-0.7656985198020702	54544528.4	10
		144	-0.8186922168911657	59016984.7	10
		145	-0.9507763743229812	55069003.6	10
		146	-0.9335300399217704	52401701.2	10
		147	-1.144470944328815	52837661.3	10
		148	-1.1183356701028797	51446687.8	10
		149	-1.2597760891271084	53531210.9	10
		150	-1.4231067646710103	53526002.9	10
		151	-1.2981460961068434	47175801.9	10
		152	-0.9630340866909721	55936924.9	10
		153	-0.8998318720695752	50114100.2	10
		154	-0.8298877157652992	49152617.2	10
		155	-0.7348473103554981	48956950.9	10
		156	-0.8716526309805422	50630143.9	10
		157	-0.8655631358882913	55925753.1	10
		158	-0.9118724910811388	51338657.2	10
		159	-0.8211001082130585	47279337.0	10
		160	-0.5333207163305536	52637220.0	10
		161	-0.4741009387177152	53393693.0	10
		162	-0.3173262404110472	48058575.6	10
		163	-0.340146171886898	47502399.5	10
		164	-0.2827482289015454	49517858.5	10
		165	-0.1677775906272952	45827780.1	10
		166	-0.2833276387253897	49803693.6	10
		167	-0.11315484620095888	49681243.2	10
		168	-0.5440952324535575	54458792.7	10
		169	-1.0286759938530228	60558926.6	10
		170	-0.6575702902238038	49124020.6	10
		171	-0.5212343637473791	43364978.4	10
		172	-1.2444777104630875	49000212.5	10
		173	-1.593993297579003	52248423.3	10
		174	-1.6641930409046803	44200115.6	10
		175	-1.2911728767737352	53696725.8	10
		176	-1.2879923787431247	47278140.4	10
		177	-1.3693480366492081	58489104.8	10
		178	-1.2953551668008916	55760785.5	10
		179	-1.4076602042743889	46577398.7	10
		180	-1.1355501156871628	54639466.1	10
		181	-1.1014400825853365	46531978.8	10
		182	-1.0160404761826487	42983340.6	10
		183	-1.0575597347086458	53843801.3	10
		184	-1.4612049460713874	47144529.9	10
		185	-1.9835518087141413	54403717.8	10
		186	-1.528563087810362	46785319.5	10
		187	-1.0186907099902385	51906930.8	10
		188	-1.2133834067301088	47963192.9	10
		189	-0.8342492875654542	52886215.8	10
		190	-0.8674741740550955	50900878.3	10
		191	-0.5749142825807446	51952914.8	10
		192	-0.5842334395019942	45697344.6	10
		193	-0.6273588561386196	51557553.9	10
		194	-0.6333171953753578	48442859.7	10
		195	-0.5109901654500784	51833973.1	10
		196	-0.9943855794454276	45921988.2	10
		197	-1.0992749887594417	51442429.6	10
		198	-0.7041476316918577	49492670.9	10
		199	-0.8022917357032263	55558088.0	10
		200	-0.4563944118007847	53207902.6	10
		201	-0.39167133172328583	46112997.0	10
		202	-0.4164151701744812	51832564.3	10
		203	-0.49084889378997554	53129150.6	10
		204	-0.32997860413600594	52521995.8	10
		205	-0.4703434993346393	50709029.3	10
		206	-0.5271225041719363	46246431.4	10
		207	-1.2111023764051443	53451611.2	10
		208	-1.7138202889715253	54537911.6	10
		209	-1.4262454958678488	44265985.3	10
		210	-1.4574819668181294	47017804.9	10
		211	-1.4461123599662655	48172192.9	10
		212	-1.6092413924059923	50114101.6	10
		213	-1.5647726079515296	51952005.0	10
		214	-1.5146211597577008	48470567.5	10
		215	-1.9313483628352628	51509455.6	10
		216	-1.9258654447657482	55588748.5	10
		217	-1.8892119541033228	51681138.2	10
		218	-1.8780415195376805	50725844.4	10
		219	-2.1087082676915285	52216352.9	10
		220	-2.3381929871466793	47636813.2	10
		221	-2.526406173279088	55132272.7	10
		222	-2.524658704489762	54077937.4	10
		223	-2.488604333957229	56342801.6	10
		224	-2.570459138151149	56734329.4	10
		225	-2.791516650849793	49252714.4	10
		226	-2.7021808970170134	43848689.8	10
		227	-2.6623722198878204	51971086.4	10
		228	-2.4970490410565787	52796048.6	10
		229	-2.55272003830142	48428897.3	10
		230	-2.628833976825852	52253551.6	10
		231	-2.697825044775504	53109957.1	10
		232	-2.868279321988071	51965868.0	10
		233	-2.85533035840857	57165642.2	10
		234	-3.064476741955941	48927557.3	10
		235	-3.1756448336123255	50004572.9	10
		236	-2.946300929413373	38959080.6	10
		237	-3.089553339399621	50258368.4	10
		238	-3.3832764642733792	48536717.4	10
		239	-3.3402690443728895	52457937.9	10
		240	-2.8794989718810484	54385050.0	10
		241	-2.8478656361878083	57396664.2	10
		242	-2.516078125496863	54476884.3	10
		243	-2.708341529435159	51283997.9	10
		244	-2.947230566477188	55921415.4	10
		245	-2.9800477779273162	60015456.9	10
		246	-2.5272787962152674	57507355.5	10
		247	-2.268080174932219	46438028.8	10
		248	-1.9280503888255296	53519358.8	10
		249	-1.7680513946178873	57011461.7	10
		250	-1.7386954170166107	48607492.8	10
		251	-1.273813862762599	50275643.6	10
		252	-1.909723783297507	53295916.9	10
		253	-1.9917771068453067	51899346.3	10
		254	-2.347537292043037	50808657.4	10
		255	-2.897189450210366	47073893.2	10
		256	-3.395632369367532	45248123.6	10
		257	-3.065809448339123	50939851.8	10
		258	-3.5605845953934803	43335724.0	10
		259	-3.3794465130223914	51495098.2	10
		260	-3.31283383740325	53226054.1	10
		261	-3.1883225442821166	48821742.8	10
		262	-3.6045104705362663	42994151.9	10
		263	-2.971022182339419	43203236.4	10
		264	-2.960367993115965	55429928.4	10
		265	-2.8555485061063415	49373940.3	10
		266	-2.855105405813595	49658817.3	10
		267	-2.8006620841297183	47967626.6	10
		268	-2.9427526580976755	49403412.7	10
		269	-2.869039526623311	51692328.9	10
		270	-2.899318841570297	49121089.9	10
		271	-3.1205535533262045	49381718.6	10
		272	-3.1331090157308776	55381746.0	10
		273	-3.0709470876109024	50851598.1	10
		274	-3.1186841446571014	55846555.7	10
		275	-2.9966765997665377	54628200.1	10
		276	-2.912028426321214	47105441.5	10
		277	-2.5677966021673426	45186357.2	10
		278	-2.127157261435917	45457286.1	10
		279	-2.3335342315129406	54112119.5	10
		280	-2.209419850304749	54531114.5	10
		281	-2.1055418430065855	51827361.1	10
		282	-2.176652125654833	46843732.3	10
		283	-2.2811816273749774	49706894.8	10
		284	-2.7989389002742153	49484769.2	10
		285	-2.5348629173119703	44485499.2	10
		286	-2.24866611625677	49591518.2	10
		287	-2.2250180701478555	55592439.8	10
		288	-2.3756643031694074	58898544.9	10
		289	-2.4287592299025516	50025771.8	10
		290	-2.3569915316453303	51985367.3	10
		291	-2.501293858188714	58034788.9	10
		292	-2.58812207534895	52370104.8	10
		293	-2.4794772315255154	57864037.0	10
		294	-2.4046757902872695	57607542.1	10
		295	-2.2871129753282156	53743848.9	10
		296	-2.256732719568279	52226037.4	10
		297	-2.127657275118846	48808336.1	10
		298	-2.0625658197304246	55645270.3	10
		299	-1.934961762654174	52183601.7	10
		300	-1.6390601283176522	53374292.8	10
		301	-1.5948965828620145	54874788.8	10
		302	-1.3191247157232469	45304969.3	10
		303	-1.2058578701465315	45850737.2	10
		304	-1.1011217895894347	60690258.2	10
		305	-0.9300384436846327	55686660.4	10
		306	-1.0790980644431505	53329416.8	10
		307	-1.002010142200625	59737005.2	10
		308	-1.204308843924938	51415406.3	10
		309	-1.2416614009310198	55449100.4	10
		310	-1.1056125996916482	45198519.2	10
		311	-1.099540993245682	52689910.8	10
		312	-0.6660710497156933	45788065.6	10
		313	-0.44809141430758714	48537040.8	10
		314	-0.44583532571146495	45388565.9	10
		315	-0.5405428987413278	48148327.5	10
		316	-0.651771717185408	56423108.6	10
		317	-0.5199719929034087	52274250.4	10
		318	-0.35004863517304896	55591110.8	10
		319	-0.2110309900005361	48312204.0	10
		320	0.014411060518055819	51026824.2	10
		321	0.14993340865344795	48609940.1	10
		322	-0.07340940178960784	57177938.6	10
		323	-0.3330475318166211	49648556.8	10
		324	-0.23620151895207808	54427851.7	10
		325	-0.18213511060278217	48814962.3	10
		326	-0.22893486689008652	50625427.5	10
		327	-0.27568026587045036	49065166.2	10
		328	-0.46772201622141096	47155018.6	10
		329	-0.3861578737348469	46450984.6	10
		330	-0.43633715828250424	53532232.5	10
		331	-0.39617327343653574	49962047.1	10
		332	-0.44905806826708583	53969738.8	10
		333	-0.5575218001717765	55507173.7	10
		334	-0.4583214957392869	52235891.2	10
		335	-0.5043114152074564	49546679.7	10
		336	-0.8615871462687232	48744611.7	10
		337	-0.9700669373068719	53736614.0	10
		338	-1.000217446775103	55724542.0	10
		339	-1.0749845999105545	54084103.4	10
		340	-1.3048761689469406	49963615.8	10
		341	-1.2564372465668616	58112532.9	10
		342	-1.3804497449294844	56451022.7	10
		343	-1.2876072781324894	52055166.6	10
		344	-1.1898245190223158	54557122.9	10
		345	-1.1532866780169433	47591766.1	10
		346	-1.1370836923246408	54329912.9	10
		347	-0.9321522596957266	50069083.5	10
		348	-1.4245400990419592	60631011.8	10
		349	-1.3830298525368523	62114319.0	10
		350	-1.0961705364407346	51572642.9	10
		351	-1.1964307135957692	51629197.3	10
		352	-1.1153083247383004	58936784.6	10
		353	-0.9974498547176784	54326131.9	10
		354	-0.9782445549873054	47427174.2	10
		355	-1.1537283241648657	55665811.2	10
		356	-1.1911189466002845	56667950.3	10
		357	-1.5533116897998689	46574558.3	10
		358	-1.5980016054561905	55275849.4	10
		359	-1.437083561936595	50747604.4	10
		360	-1.234743087175244	55586446.8	10
		361	-1.7195693473533473	58387117.8	10
		362	-1.5339043912630825	48818874.4	10
		363	-1.5266721996261412	45485512.3	10
		364	-1.5097024209326637	47472686.3	10
		365	-1.9009826892377883	56750922.4	10
		366	-2.1903424976400787	47114019.4	10
		367	-1.9357362824536417	41477810.8	10
		368	-1.8166681703205871	48025830.6	10
		369	-1.8671492316680411	47049114.4	10
		370	-1.6997352117215665	52602794.9	10
		371	-1.8494174756383628	51331504.5	10
		372	-1.898512258511148	54618459.7	10
		373	-2.1913656775254386	51005288.0	10
		374	-2.6894555726790212	52156491.0	10
		375	-2.6932313956357516	51619753.7	10
		376	-3.0294122311937923	53879581.0	10
		377	-3.4800745307969265	46437419.6	10
		378	-3.7751140852621012	48095727.9	10
		379	-3.843976060596212	52704026.7	10
		380	-3.875507039687669	49710036.7	10
		381	-3.8732264847208846	53106385.3	10
		382	-3.6393613120516015	49106202.0	10
		383	-3.5924353780310874	52842529.3	10
		384	-3.5411954936972307	49887629.3	10
		385	-3.6072749138270956	48804952.5	10
		386	-3.4478577501724232	53977178.0	10
		387	-3.854621901967859	52894561.2	10
		388	-3.8656459785261506	46832400.3	10
		389	-3.8468905164239464	49737465.2	10
		390	-3.675847647753642	55618788.1	10
		391	-3.4718844378235625	47802535.0	10
		392	-3.216750284574407	53295261.5	10
		393	-3.1620224183390664	52223321.3	10
		394	-3.201476349985471	50262469.8	10
		395	-3.356779092515559	49417498.4	10
		396	-3.399487845351527	53846547.9	10
		397	-3.6771603008770697	56049134.2	10
		398	-3.6597964495142934	47850127.5	10
		399	-3.022212344263675	48910212.6	10
		400	-3.298407673531051	54340122.1	10
		401	-3.1098082438417496	53521929.2	10
		402	-3.2651109993214242	49041217.3	10
		403	-3.798479927007348	48373615.5	10
		404	-3.7082100671484333	50427381.3	10
		405	-3.6527232394964515	44191824.9	10
		406	-3.320644647961582	48536435.5	10
		407	-3.287234446525995	58207291.2	10
		408	-3.340903583048628	58075779.5	10
		409	-3.023087930770081	46882310.7	10
		410	-2.946782265573477	54666470.5	10
		411	-3.023398702844754	54969837.6	10
		412	-2.9692377617642123	52406188.3	10
		413	-3.094800317375617	52501765.2	10
		414	-2.9387588219522915	58910356.5	10
		415	-3.0815145526033656	55759016.0	10
		416	-3.248897666426301	49110732.7	10
		417	-3.1310928857889166	46811286.1	10
		418	-3.1571203035828823	54350812.5	10
		419	-3.118237902047099	57323127.0	10
		420	-3.059266235222803	52090967.5	10
		421	-3.0254533687040497	53791565.1	10
		422	-3.024722723674192	55004638.1	10
		423	-2.983968951118322	50440025.4	10
		424	-3.117566107860152	53681181.5	10
		425	-3.1214164797438886	47986657.4	10
		426	-3.0896765804996464	60822024.8	10
		427	-2.9789704286953667	54438088.8	10
		428	-3.146313351419976	43188137.1	10
		429	-3.11135473949396	49679926.9	10
		430	-2.9955010109312292	53119212.1	10
		431	-3.058932322021502	54937881.3	10
		432	-3.071935460758459	52585017.7	10
		433	-3.164319901782881	41674274.4	10
		434	-3.2144020604521417	55004039.9	10
		435	-3.2045471408755546	59155880.7	10
		436	-3.287881687933062	50517699.8	10
		437	-2.9462208235612586	46691774.9	10
		438	-2.379893695809554	55840411.2	10
		439	-2.6051792591242737	57006497.5	10
		440	-2.495715413830254	51062096.2	10
		441	-1.8828083613066808	50118088.5	10
		442	-1.791674433282195	50392965.2	10
		443	-1.7457659899020868	58967326.2	10
		444	-1.5022603110092667	49676258.5	10
		445	-1.2921575055532433	54910814.5	10
		446	-1.2029587264827009	49350402.0	10
		447	-1.2404263971880964	56702105.1	10
		448	-1.2536991375322661	54008945.4	10
		449	-1.1143596764411787	48888377.0	10
		450	-1.3397116135827356	52651922.6	10
		451	-1.484281365426668	50985068.7	10
		452	-1.6913048764104566	55382542.5	10
		453	-1.730711889675534	55196528.5	10
		454	-1.4922902920848446	51017940.7	10
		455	-1.4690942159763343	50212580.8	10
		456	-1.399056657370125	52955303.7	10
		457	-1.1603705808980194	49278823.1	10
		458	-1.1371934175731788	47317442.7	10
		459	-0.8981573057129439	49197910.7	10
		460	-0.5983247068603472	52105197.6	10
		461	-0.8374027349351332	47955122.1	10
		462	-0.8016396179235088	50200929.3	10
		463	-0.6889366185702912	52815887.5	10
		464	-0.8609037868774596	47411704.0	10
		465	-1.1004690492440867	53425614.1	10
		466	-1.2774255073333602	55062327.0	10
		467	-1.2122682578897894	49692373.0	10
		468	-0.6974075097283253	45795944.6	10
		469	-0.241671548949089	46940129.2	10
		470	-0.3458608328004152	56599434.7	10
		471	-0.6697302996209892	50523543.9	10
		472	-0.42626442959000493	51330720.7	10
		473	-0.24725988309520092	49851742.6	10
		474	-0.40186230544990675	45337273.7	10
		475	-0.20403911168108113	48796999.3	10
		476	0.0064630260146449625	50682014.4	10
		477	0.051934066055282335	47227608.7	10
		478	-0.008424962936390811	53354430.4	10
		479	-0.07590458838934008	45983007.5	10
		480	-0.07385896929993355	57364364.8	10
		481	-0.12582302277088836	53400427.4	10
		482	-0.26894423990414074	50475522.9	10
		483	-0.7607463503690161	53825075.9	10
		484	-0.6349614415727276	48293684.2	10
		485	-0.6391555523128333	51732317.3	10
		486	-0.9560510852509875	48024265.4	10
		487	-0.6285091083540182	48690645.1	10
		488	-0.5915451223134002	54031105.0	10
		489	-0.6641647382748548	55765940.1	10
		490	-0.6138304209726632	43399684.8	10
		491	-0.6373499528635181	54690264.6	10
		492	-0.571601339003884	50081861.3	10
		493	-0.4377024060245298	45734381.4	10
		494	-0.6287480923778397	61640092.7	10
		495	-0.6961565234865789	48440688.3	10
		496	-0.6702935724976544	50491232.1	10
		497	-0.5640438009858679	46281342.7	10
		498	-0.4661057602704858	47625949.0	10
		499	-0.4952997923871679	50835123.2	10
		500	-0.6224165117118049		10
