# Supplementary material for: The evolutionary maintenance of Lévy flight foraging
Source: PLoS Comput Biol. 2022 Jan 18;18(1):e1009490. doi: 10.1371/journal.pcbi.1009490 (PMC8797186; doi:10.1371/journal.pcbi.1009490)
Supplement: S1 Data — (ZIP) [file pcbi.1009490.s005.zip › S1_Data/evolutionary_data/POP10_1000K/10_05_50_3_00_1_1000000_run8]

last_generation	37	0	4.962776932604934	49603205.75	10	extinction	extinction
size_old_pop	0	1	4.195995544542011	118685991.8	4
standing_var	0.5	2	4.106282347248615	121652894.16666667	5
start_exp	5.0	3	4.231410778041186	74999246.8	6
env_dim	3	4	4.550630344211018	76732482.66666667	5
move_cost	0.0	5	5.119931974054177	46156657.5	3
lifespan	1000000	6	5.146858914468594	25847224.333333332	4
speed	1	7	4.958197353557934	466067437.0	3
run	8	8	5.655939706799002	138437858.0	2
extinction_state	1	9	5.810399457381902	33043918.2	3
competition	0	10	6.222882607945129	79148176.75	5
		11	6.163931920334105	275955570.5	4
		12	5.595694558400727	367007617.0	2
		13	4.952056914439119	122866542.4	1
		14	4.31077274828329	80031338.0	5
		15	4.659856312398892	125064725.0	1
		16	5.206728886662203	208533985.4	4
		17	5.810559660288023	133764985.6	5
		18	5.816054254068894	56253245.5	5
		19	5.834057173740752	41105225.25	4
		20	6.022714695150145	100096626.66666667	4
		21	6.122211837692546	76414858.5	3
		22	6.78649614519251	94198086.8	2
		23	7.252809874078215	58918964.4	5
		24	6.747329708225394	364611160.3333333	5
		25	6.898677562476668	488412039.5	3
		26	7.595802923150271	59150340.5	4
		27	7.293298832448734	204093964.2857143	6
		28	7.611126258414787	164024129.2	7
		29	8.661960808498097	124903626.0	5
		30	8.740020656038595	226306041.75	4
		31	8.985060124055384	183563791.5	4
		32	8.725902674543395	159453398.66666666	2
		33	9.127617781728155	120333232.4	3
		34	9.298841636781598	90082902.25	5
		35	8.863547233259254	84602324.33333333	4
		36	9.109518688554257	274868365.25	6
		37	9.218245799249528	0	4
					0
