# Supplementary material for: The evolutionary maintenance of Lévy flight foraging
Source: PLoS Comput Biol. 2022 Jan 18;18(1):e1009490. doi: 10.1371/journal.pcbi.1009490 (PMC8797186; doi:10.1371/journal.pcbi.1009490)
Supplement: S1 Data — (ZIP) [file pcbi.1009490.s005.zip › S1_Data/evolutionary_data/POP10_1000K/10_05_50_1_0000125_1_1000000_run5]

last_generation	52	0	5.2764397776660505	22193857.750357196	10	extinction	extinction
size_old_pop	0	1	5.5281863978939025	44904607.10060565	4
standing_var	0.5	2	5.656230490779834	10658570.000060443	5
start_exp	5.0	3	5.08936162805129	9787370.500018515	2
env_dim	1	4	5.1138603074012705	42291444.50025129	4
move_cost	0.000125	5	5.674617426915686	74596424.5007109	1
lifespan	1000000	6	5.332296505431193	34662678.300601594	1
speed	1	7	5.374560602748558	30674628.1005602	5
run	5	8	5.781539670611161	1826141.499783576	5
extinction_state	1	9	4.6706368979410495	16810375.99995692	1
competition	0	10	5.103737714669608	34626316.500247136	2
		11	4.439469556660604	10269184.00000747	1
		12	4.055807552282865	20936207.000078432	2
		13	4.214687309551643	23778499.000187293	2
		14	4.355523053700857	9926644.499842618	2
		15	5.176521778274662	29363981.333722442	1
		16	5.138225753112799	57773837.50068505	6
		17	5.095313439377608	66220560.83415831	2
		18	5.469423502934502	69709424.50084665	3
		19	4.508456823530078	24084385.83352245	1
		20	4.51765853246752	25344907.700241514	3
		21	4.439252698182825	27230128.500318326	5
		22	3.4535554358655167	15781706.999915956	1
		23	3.0875414067759914	12896417.500143077	2
		24	2.7664860663579462	13225532.500051146	4
		25	2.8878865057160175	10263708.749930946	4
		26	3.031551181175974	22416759.833706304	4
		27	2.0147809551206386	13166832.166697463	3
		28	2.3997590076179676	8310947.499911005	6
		29	2.8778839168890125	15562040.700308507	1
		30	3.2895543540386223	58176145.833577536	5
		31	4.0563538643809345	28354196.000244316	3
		32	3.428983310279326	7945302.499842537	2
		33	3.52576348644876	8199791.499889596	1
		34	2.401549248387929	14030417.499982297	1
		35	2.5024219944345716	18577851.499861367	1
		36	1.8405737326724139	4216482.999948369	2
		37	2.080743681419824	18728932.499940094	2
		38	2.847262909521761	16765182.166715434	2
		39	2.8391522853130504	21068110.00007538	3
		40	2.873315283937339	7372051.1665918315	4
		41	2.7627357152412957	29088911.16692814	6
		42	3.6450507556869796	26546686.50030411	3
		43	4.138835597237074	24933654.750370365	5
		44	3.647184175652849	12008740.50017213	4
		45	4.232307674848222	18105801.900105137	2
		46	3.816230738197846	16566249.300165404	5
		47	3.602423034016475	15889780.499738662	5
		48	3.9601504091004833	32246073.666921224	1
		49	3.8403290773798333	2325375.8332374212	6
		50	4.095840148271626	26408549.83362222	3
		51	3.980033244911815	30383292.70050084	3
		52	4.008181428441032	0	5
					0
