# Supplementary material for: The evolutionary maintenance of Lévy flight foraging
Source: PLoS Comput Biol. 2022 Jan 18;18(1):e1009490. doi: 10.1371/journal.pcbi.1009490 (PMC8797186; doi:10.1371/journal.pcbi.1009490)
Supplement: S1 Data — (ZIP) [file pcbi.1009490.s005.zip › S1_Data/evolutionary_data/POP10_1000K/10_05_10_0_0000125_1_1000000_run1]

last_generation	5	0	1.146275896800377	8673587.166564249	10	extinction	extinction
size_old_pop	0	1	1.5499831632941532	3923663.4999781917	3
standing_var	0.5	2	2.052714051023533	5728869.99995351	2
start_exp	1.0	3	1.867657130833479	12790079.999910338	4
env_dim	0	4	2.0225438424663773	5599857.833247813	2
move_cost	0.000125	5	1.3003966883824452	0	3
lifespan	1000000				0
speed	1
run	1
extinction_state	1
competition	0
