# Supplementary material for: The evolutionary maintenance of Lévy flight foraging
Source: PLoS Comput Biol. 2022 Jan 18;18(1):e1009490. doi: 10.1371/journal.pcbi.1009490 (PMC8797186; doi:10.1371/journal.pcbi.1009490)
Supplement: S1 Data — (ZIP) [file pcbi.1009490.s005.zip › S1_Data/evolutionary_data/POP10_1000K/10_05_50_1_0000125_1_1000000_run19]

last_generation	62	0	4.930882112410066	35380598.83380506	10	extinction	extinction
size_old_pop	0	1	4.996922380875525	5713095.4999573035	3
standing_var	0.5	2	4.369648032592466	21612942.833564725	2
start_exp	5.0	3	4.276542138571708	66380504.00095202	3
env_dim	1	4	4.61716678453855	61997477.501184314	2
move_cost	0.000125	5	3.19008746600557	5765444.166565753	1
lifespan	1000000	6	2.9617239468026826	19604442.000085495	3
speed	1	7	3.330117017720147	21628482.00020022	4
run	19	8	3.5398810043257094	22075345.5002473	2
extinction_state	1	9	3.4503881263658513	32391231.500541374	3
competition	0	10	3.776022253908818	65763047.167295836	4
		11	4.513496934629953	7004444.499977992	3
		12	4.026248285274552	37095841.50055816	4
		13	4.657159692716915	4231361.999890929	5
		14	6.407205870204059	40218499.50043884	2
		15	6.160903077077665	18406409.300101325	3
		16	6.180938812384811	12207443.333448635	5
		17	5.877905544255701	59979454.834380515	6
		18	5.754489173457133	29111045.25046881	3
		19	5.876491075486401	23839805.500486873	4
		20	5.328531357023278	22028392.250458803	1
		21	5.404462564383496	24772030.83344343	4
		22	6.342099504107638	54067716.30054144	3
		23	5.701967659709073	12815380.500104059	5
		24	5.607388115680246	11036051.500020733	5
		25	5.831200226141442	23892867.166913558	2
		26	6.034461503543838	33879048.833757184	3
		27	5.558615426568851	9367225.166584305	3
		28	5.76513118604929	12313628.50002785	3
		29	5.923879898165469	23672283.00050335	3
		30	6.71251007072829	34389944.50023226	4
		31	5.362276580986025	37752840.500512436	2
		32	5.56128124446881	22548057.30033429	2
		33	5.928583278929798	35548008.50077388	5
		34	5.582938480794997	14047090.500003157	2
		35	5.578161613460624	26378230.50046317	3
		36	5.717446807796942	9136984.499920178	2
		37	5.567817669443093	24739853.83376496	2
		38	5.589966964447296	25183833.833850164	3
		39	5.074079224359926	15080377.50028146	3
		40	4.683796796916885	5188419.500002518	4
		41	4.43954280551596	26611234.33369105	2
		42	3.727825859627211	8885816.833336229	6
		43	4.050489991128062	44821491.500272684	3
		44	5.120569698359521	16507739.000075154	3
		45	5.554687108893806	13679289.50007619	2
		46	5.776330491356591	17343004.000103228	3
		47	5.678301147137454	20384232.167217802	4
		48	5.300612174424823	55978510.834029846	3
		49	5.67686303933881	21887200.300203074	3
		50	5.021907713303024	28873372.100500505	5
		51	5.491893000643753	22966073.50034633	5
		52	4.737831378404324	20758376.750295203	3
		53	4.284285797825705	21639529.49999712	4
		54	3.368873966842429	16395477.500067754	1
		55	3.6170178856834525	17647759.16669186	3
		56	4.075452326857646	103726768.50128993	3
		57	3.914907912568798	10166659.16654371	1
		58	4.096873398291981	22909324.166698277	3
		59	4.008776683078819	26424843.16706668	3
		60	4.477411385219816	20418972.500514597	3
		61	4.658741656508482	19068308.83361003	1
		62	5.210055171082162	0	3
					0
