# Supplementary material for: The evolutionary maintenance of Lévy flight foraging
Source: PLoS Comput Biol. 2022 Jan 18;18(1):e1009490. doi: 10.1371/journal.pcbi.1009490 (PMC8797186; doi:10.1371/journal.pcbi.1009490)
Supplement: S1 Data — (ZIP) [file pcbi.1009490.s005.zip › S1_Data/evolutionary_data/POP10_1000K/10_05_50_3_0000125_1_1000000_run17]

last_generation	197	0	5.058064958879018	116953582.69881949	10	extinction	extinction
size_old_pop	0	1	4.915007324926352	331293735.4958917	5
standing_var	0.5	2	5.276815471269242	125308134.4982597	4
start_exp	5.0	3	5.628860359398055	129923115.50121276	2
env_dim	3	4	5.430376932332933	100385089.29949772	1
move_cost	0.000125	5	5.122347418068982	133176986.24767879	5
lifespan	1000000	6	5.208182779178083	120860763.9993489	4
speed	1	7	4.86664455140509	127711730.49870892	4
run	17	8	4.412778548193066	74965184.83420591	5
extinction_state	1	9	5.120962421995788	165265513.4974436	3
competition	0	10	4.80181897358934	19373470.50072829	3
		11	4.193505432099403	147750333.49789312	1
		12	4.145571717960534	61397637.00017778	2
		13	3.605540592220973	150941056.83310917	2
		14	3.248700233999613	149646846.16728413	3
		15	3.253999046137449	154159312.99739295	3
		16	3.3852753425569206	14825482.833883865	2
		17	2.3634143970668373	26826231.500164483	3
		18	2.507482303805513	66146564.70078401	6
		19	2.4863798393331646	101824162.74986501	5
		20	3.0032038041237206	47577579.16705585	4
		21	2.9261440394485416	9611814.833710123	3
		22	3.4793069087938826	166632601.49874902	3
		23	3.289754596767618	179071137.49802816	4
		24	3.225209355280021	90673843.49947289	3
		25	2.651844393488884	106056057.00074184	4
		26	2.6509479846041972	50857896.30071591	4
		27	2.7656204594877405	67193901.50044498	5
		28	2.3743164469355116	79947472.50053684	5
		29	2.0208143884599883	23929093.928797133	4
		30	1.9626177759881742	44108348.21474778	7
		31	2.0552958324300983	40796646.83397895	7
		32	2.162723821159928	30712250.929042798	6
		33	2.3158845600034828	83124422.10103549	7
		34	1.9614429474334263	57235008.00068046	5
		35	1.4274151645932536	76282809.16690657	4
		36	2.3552351563653713	102065589.50039823	3
		37	2.474089558537222	75726139.70074385	7
		38	2.2070614729181552	46288551.625577286	5
		39	1.9490916485666863	33552604.000494525	8
		40	1.757275472508621	43045788.700385794	2
		41	2.4373696833260547	45047437.00052657	5
		42	2.467839705103477	80038040.00044537	6
		43	2.502267594801696	61256861.50075507	4
		44	2.644562913564941	69526126.50071432	4
		45	2.589912258553162	80344369.50048181	6
		46	2.3045658077833893	53086382.10079009	5
		47	1.972120589272188	47055720.500649005	5
		48	1.6860850108973444	30083710.12538877	6
		49	1.6150279208517684	22625826.500391554	8
		50	2.1611996039079044	96988975.83305769	4
		51	2.2004793976009815	5689880.499893008	6
		52	1.7201715060010216	39024951.700298	2
		53	2.292210645027407	64019730.500488386	5
		54	1.5629476231628228	15904141.000288023	2
		55	1.8639160642124053	88235692.5009434	2
		56	1.7141362058191707	41741530.500579365	6
		57	1.993124177414082	51571361.00037572	3
		58	2.495646517743649	110498607.69839458	4
		59	2.7970835064126955	51559114.000958465	5
		60	2.191690068047686	88044810.70013992	2
		61	1.8432708010270467	80929679.50058688	5
		62	1.678650653597392	28426235.250170685	4
		63	0.9555598815775191	30886481.500375457	4
		64	0.9957167817765731	60223266.70056285	5
		65	1.023874663236822	79317778.83384697	5
		66	1.7838914911442398	45166145.499882355	6
		67	1.759693381150933	108688194.00092326	7
		68	2.084336205404277	39399372.16692596	4
		69	2.3387457496402098	37475798.50049228	6
		70	2.165105971702806	30916254.750333972	4
		71	1.7178103005864938	39165903.000217184	4
		72	2.307330467287779	71435019.1667931	6
		73	1.5262293979580175	22012701.900086798	3
		74	1.1307990777088268	24198862.750456356	5
		75	1.303509400091165	38522938.611467645	4
		76	1.8840332053638211	36713862.66719756	9
		77	1.62649989099526	9897541.8332814	6
		78	1.210464125473808	23732745.750379715	3
		79	1.618554402610443	66217923.37571816	4
		80	1.659219422583829	37093526.333889075	8
		81	1.5560947358661177	23660374.000432108	6
		82	2.121395482852972	62161197.70061521	6
		83	1.9385537845693683	32487550.62543496	5
		84	2.3083710339794914	74836833.0716846	8
		85	2.372912007629338	21029455.83340783	7
		86	1.7111265595154694	26410769.00043246	6
		87	1.9970113487592314	75608348.37526952	6
		88	2.1692108623835944	24784691.300339304	8
		89	2.3350258649582902	63567067.50088306	5
		90	2.600415514548262	141975926.21357247	4
		91	2.682629383713433	99728361.29772535	7
		92	3.0195394748864457	101908334.90014407	5
		93	2.788588625644667	87834126.24867624	5
		94	3.1458986492448693	108921340.89992574	4
		95	2.8215304707140225	41856534.00052363	5
		96	2.900346912130513	145501465.09847704	4
		97	2.677325607018947	42339513.16737769	5
		98	2.374157150136976	67466547.07191893	3
		99	2.0490492873022204	59180446.92935808	7
		100	2.4514235093446053	98931041.24815685	7
		101	2.3603575648682242	46842292.33417403	4
		102	2.16335849468438	68281187.33333637	6
		103	2.7677041461328855	102984932.24865441	6
		104	2.5549132661552982	104539084.33393729	4
		105	2.6816075280208493	107153167.49847649	6
		106	2.620613871354484	66647430.33392489	7
		107	2.414600995625448	33849240.75052128	6
		108	2.25676460180624	34043100.83400022	4
		109	2.0924862099551307	20670062.000178445	6
		110	1.9494959256858544	52416112.75076645	4
		111	2.0280380630823562	75222312.99996187	8
		112	2.2374226415431475	68369278.66729295	6
		113	2.197548821691886	114245056.75027749	6
		114	1.9381984967001398	45942105.83391572	4
		115	1.8601088220102935	64470034.357068814	6
		116	1.8742682236798174	56849221.6666344	7
		117	2.2231180217801887	71802012.64356206	6
		118	2.464572130110562	73926269.00039777	7
		119	2.268583242778686	46363639.1672811	4
		120	2.0847639388037575	74260020.70042647	6
		121	2.3708382173914564	238406429.49725372	5
		122	3.116616686771559	38918464.50040717	1
		123	2.972776635833788	113454584.00048271	3
		124	2.396911594411162	66971823.78638279	2
		125	2.762485783537682	26432817.500588488	7
		126	1.5303737356772498	55011459.49952843	3
		127	1.9353031418798508	68591208.50085011	5
		128	1.7472308755497932	95602560.1656922	2
		129	2.4391100899901064	47826218.500703	6
		130	2.144587566285331	113714226.49829751	4
		131	2.4411473447539107	60203194.35765978	6
		132	2.555019630318632	97789183.24871963	7
		133	2.460561924979971	45830641.50050869	4
		134	2.270330216242008	39545373.833683	3
		135	2.3529758449697122	57688011.50019443	6
		136	2.39657675452003	55178047.49967187	6
		137	2.2410791539473465	67031957.000801265	7
		138	2.512635641520506	77765898.74914318	8
		139	2.635471043886626	52447733.16754029	4
		140	2.2037779278393606	54191046.35765416	3
		141	2.5186804427891363	34568455.500397235	7
		142	2.3737570410433837	71055326.75033548	3
		143	2.65016916941996	110271008.74993774	4
		144	2.5662632873148525	70496478.10044861	4
		145	2.7287246768874454	199234336.49746925	5
		146	2.6697993947293406	156359938.16591576	2
		147	3.7008406908636715	107612878.1667733	6
		148	3.8957836480894272	87967651.3743087	3
		149	4.312505046318113	1465369.0003494422	8
		150	2.439218121806104	99681751.99814646	2
		151	2.5209067997185794	50797868.50062617	4
		152	1.8713671603480762	80669122.10023713	7
		153	1.7418439962061139	54154721.5004068	5
		154	1.8748742092389719	84850713.50065942	5
		155	1.8255085050602744	24606345.78609852	6
		156	2.1148082412981615	51579444.00066645	7
		157	1.9978503048209848	42159220.500718646	8
		158	1.736430565784886	68005854.00101411	3
		159	1.5127195862960527	49452339.70001337	4
		160	1.8983437877412352	59767870.16725182	5
		161	1.5919221532887768	81424884.9009609	6
		162	1.9125308693846843	19848378.500584412	5
		163	1.8699990111705649	48096623.16742837	4
		164	2.0900986001137882	86640710.10043147	3
		165	2.101548522622249	43293757.786358885	5
		166	1.8592539345747248	92196598.30071725	7
		167	2.1246196706271947	47586766.64334727	5
		168	1.7982354051976663	70613993.83364497	7
		169	1.856653656760559	63155004.16589422	6
		170	1.9621477096788886	77790341.00105621	6
		171	1.5630407909026143	36755713.83367211	4
		172	1.3495496834231282	32465332.167189393	3
		173	1.1747587792071978	26778613.25048045	3
		174	1.5147051265547329	38134740.78597005	4
		175	1.9725610129097544	84592491.74912265	7
		176	2.9439739589455236	40317886.500475444	4
		177	1.6115076976855587	57409501.167065136	1
		178	1.7220315522581473	74926719.70009503	3
		179	2.107841522826445	40034085.9005028	5
		180	2.1156446021005935	49646828.66730225	5
		181	2.410510945997518	80884354.50079909	6
		182	1.9345265959571658	57918362.50059436	3
		183	2.255400445735218	71806826.62501611	7
		184	2.403581213818849	66639547.16737004	8
		185	3.1790261701045366	75430024.89978597	3
		186	2.5582505449336805	67389660.50055672	5
		187	1.6658470429171708	59583803.69968116	3
		188	2.6150183167561165	81473456.50014818	5
		189	2.918511482602757	122214049.49808213	6
		190	4.047245010947963	349226627.74366903	4
		191	4.418279729041243	148493193.8324332	4
		192	4.884772392971164	171211109.24952948	3
		193	4.418213860314674	21426137.83387819	4
		194	4.504917900871416	40502110.00064253	3
		195	4.524133802392238	14367109.50052771	2
		196	4.955336064236634	57472165.50102197	1
		197	5.675919821401697	0	1
					0
