# Supplementary material for: The evolutionary maintenance of Lévy flight foraging
Source: PLoS Comput Biol. 2022 Jan 18;18(1):e1009490. doi: 10.1371/journal.pcbi.1009490 (PMC8797186; doi:10.1371/journal.pcbi.1009490)
Supplement: S1 Data — (ZIP) [file pcbi.1009490.s005.zip › S1_Data/evolutionary_data/POP10_1000K/10_05_50_0_00_1_1000000_run7]

last_generation	500	0	4.769306002204794	56165688.1	10	1.8303215184005646	51616533.0
size_old_pop	10	1	4.738345954901909	46608200.1	10	2.9445330649924926	53851848.0
standing_var	0.5	2	5.441164348530613	53258484.6	10	2.3144678992575156	54996722.0
start_exp	5.0	3	5.21411979742833	38568992.2	10	1.2255857151843064	55135171.0
env_dim	0	4	5.035912250534193	46258412.6	10	2.1391661705943803	56134125.0
move_cost	0.0	5	4.789321422331722	49138199.6	10	0.7502322451297627	58736409.0
lifespan	1000000	6	5.361026096553159	48285043.9	10	1.3371820799918226	59974921.0
speed	1	7	5.135290688663424	49652174.5	10	2.854763375767525	65647967.0
run	7	8	4.532000437346255	48956347.6	10	1.253230955731349	70319216.0
extinction_state	0	9	4.459730659618737	54691769.7	10	2.0485425062814944	78075900.0
competition	0	10	4.27976103839221	57487976.3	10
		11	3.7768705037611587	59451517.0	10
		12	3.578569050163707	61126268.4	10
		13	3.6514684098593	64414572.6	10
		14	3.1997844185192132	49695701.6	10
		15	2.361036498756726	60435266.6	10
		16	2.519836316909754	51981179.8	10
		17	1.543367344882472	63112968.7	10
		18	1.771832959198338	59717890.1	10
		19	1.9663019276688622	58003521.7	10
		20	2.0735609235917822	54596754.6	10
		21	2.282719879795258	52469791.2	10
		22	1.8065232708991839	61191959.4	10
		23	1.8304226365813026	58479438.2	10
		24	1.626985055978477	62634453.7	10
		25	1.5513716015793995	55235464.4	10
		26	1.9822223193360706	60005763.3	10
		27	2.1531960024559837	56702629.8	10
		28	1.9879062875204003	60482305.2	10
		29	1.9675161009757445	57511765.1	10
		30	2.277624315506012	59248864.5	10
		31	2.454308108165353	55635773.8	10
		32	2.4566997998510147	55739307.4	10
		33	2.8424499338581835	54068410.9	10
		34	2.3031082279618307	48810583.1	10
		35	2.1593400483230063	56394803.6	10
		36	2.2344768562217694	54009562.7	10
		37	1.5863326284962784	61135030.5	10
		38	1.9026898748581176	63397477.9	10
		39	1.9352546191560536	58952567.1	10
		40	1.9256199591371026	58991888.1	10
		41	1.8761941284628463	60263071.1	10
		42	2.038708478785213	53004245.4	10
		43	2.0882552636673073	59194860.4	10
		44	1.7160047544634878	58830113.5	10
		45	1.8815458436599237	59266259.3	10
		46	1.6260400272497222	62198567.6	10
		47	1.8190038609549823	57689493.3	10
		48	1.8159211664835904	59381802.6	10
		49	1.722825789858638	57619584.1	10
		50	2.060985452077931	57978127.4	10
		51	1.632659867350116	58554454.5	10
		52	1.9534123116649826	52928093.9	10
		53	1.680846158320033	53679275.1	10
		54	2.102648993876508	58500479.7	10
		55	2.129494294894965	52859595.1	10
		56	2.1887717109207077	56555022.8	10
		57	2.1830877170290806	58916378.6	10
		58	2.3035011060613875	50764677.0	10
		59	1.4386079490753183	58875359.5	10
		60	1.3418081209451007	54526824.2	10
		61	2.0290550799508362	57588481.1	10
		62	1.7870243762563103	52584320.3	10
		63	2.1366016242622345	64059023.1	10
		64	1.9229666913638694	62813353.9	10
		65	2.0278075544381067	54063630.8	10
		66	1.528180803167841	58963776.2	10
		67	2.2588242502274394	52025996.9	10
		68	1.7914332174559533	55409332.3	10
		69	2.402405588513749	49979362.6	10
		70	2.3122766489095343	48525868.1	10
		71	2.470967788226468	57645928.9	10
		72	2.0275520638119824	58426997.1	10
		73	2.30882139819908	56526693.0	10
		74	2.4126946995832395	52847485.0	10
		75	2.49394174281073	53030689.6	10
		76	2.9389019346799095	59586984.6	10
		77	3.047840519944407	53255156.2	10
		78	2.309390781935021	56215512.8	10
		79	2.5784152935044764	54958828.8	10
		80	3.0142714827271293	52109853.2	10
		81	2.838008692944014	54753587.3	10
		82	1.5791794033413047	54763436.3	10
		83	1.6724103986873762	59865470.7	10
		84	1.7072604890583556	57372062.0	10
		85	1.7704094091188423	53189383.0	10
		86	1.9000859593699075	59606660.0	10
		87	2.4231446391239517	57594106.6	10
		88	2.28079580860631	54261507.2	10
		89	2.240823542105258	59812874.9	10
		90	2.230654448893301	60328635.4	10
		91	2.456951953078897	54108632.3	10
		92	2.6002792776793195	59878353.8	10
		93	2.420856611535389	53593888.3	10
		94	2.3054467209964917	58282550.0	10
		95	2.214953484126543	59352277.3	10
		96	1.6789618807268767	58817333.0	10
		97	2.0962779721368068	55126265.4	10
		98	1.588776287544505	57961081.9	10
		99	1.843280822683716	56786692.8	10
		100	1.5954523017662123	58156171.6	10
		101	2.013846426770279	56436568.9	10
		102	1.5127261713433127	56752670.4	10
		103	1.7063066636756516	56783535.2	10
		104	1.9420090366280498	54869049.6	10
		105	1.9646568596251435	57230640.3	10
		106	1.6309340885404098	58900691.3	10
		107	1.7188146201219208	52748266.5	10
		108	1.9385363703084366	56090304.2	10
		109	1.9393167751367257	56901661.8	10
		110	1.8199736327783227	61082879.0	10
		111	1.8966002371533883	53298890.8	10
		112	1.8767159865587257	55761569.4	10
		113	1.9774469424203462	61397862.2	10
		114	2.3792198254544163	56959326.7	10
		115	2.1201854331697314	61793410.2	10
		116	1.8437963866032152	52412160.1	10
		117	1.59378800207532	59273947.8	10
		118	2.0600064857644655	53814744.8	10
		119	1.963660809102135	57436702.1	10
		120	2.0188740622798678	60382439.1	10
		121	1.4830726551486593	60391958.7	10
		122	1.4412878242088611	59660522.6	10
		123	1.8496943383530653	62726262.0	10
		124	2.123642776066961	59862191.5	10
		125	2.104503728420927	54975498.3	10
		126	1.7532166537272615	59944013.1	10
		127	2.4861824009436804	58117357.4	10
		128	2.330441182355796	59180992.0	10
		129	2.688639804892638	58685326.5	10
		130	2.209549172392758	52254355.3	10
		131	2.3190794386893554	50177363.8	10
		132	2.3057522564954174	53028011.3	10
		133	2.0443454167876896	56096711.8	10
		134	2.256655382344435	59239639.6	10
		135	2.7607853655120103	57919411.7	10
		136	2.636437248358331	57615507.4	10
		137	2.8364121878577473	61049489.8	10
		138	2.710948438662956	59239471.7	10
		139	3.155170466497611	51994480.9	10
		140	2.3080666217219066	50695258.6	10
		141	3.0635526349732345	59635882.4	10
		142	2.705453377963754	56288863.5	10
		143	3.0995704568031273	60889288.7	10
		144	2.867528437652929	60304858.6	10
		145	2.7261176914364933	49741410.2	10
		146	2.5036866844684407	58618371.5	10
		147	2.907648339236608	53941612.7	10
		148	3.1062141565135324	54220654.3	10
		149	2.8664973044449673	45929440.4	10
		150	2.7560701506822745	53438417.3	10
		151	2.71429509753131	57854822.2	10
		152	2.567803203155748	55745482.2	10
		153	2.0006475038620297	53315993.4	10
		154	2.229075546077092	55557548.9	10
		155	1.9599149672037754	55663868.3	10
		156	1.3947955801782403	55983489.5	10
		157	2.1691246838588993	55653833.4	10
		158	2.3761890693533347	55648941.2	10
		159	2.0740544584318634	54913735.2	10
		160	2.4060847463154125	57388734.2	10
		161	1.8947377020802327	61471201.9	10
		162	2.088974033487214	52432574.8	10
		163	1.9037739812707482	55093236.5	10
		164	1.9750529058800521	51118328.7	10
		165	1.849855105657642	57778461.8	10
		166	2.237687248877858	57217550.6	10
		167	1.8225790366693047	60343741.3	10
		168	1.9652835168168146	57507875.9	10
		169	1.8158436209880313	52184731.9	10
		170	1.9303037703340622	57622046.8	10
		171	1.3738974118107885	56828899.7	10
		172	1.8653133956743635	59248265.9	10
		173	2.041204215057775	56887075.9	10
		174	2.1263522793794913	57765653.9	10
		175	1.9051689915747445	56086272.2	10
		176	1.7561680548105532	57524732.1	10
		177	1.9027898644483205	58717554.3	10
		178	1.5639328111988722	59133467.4	10
		179	1.5972924396733774	59426893.1	10
		180	2.0364344344899417	59517054.5	10
		181	2.2315475228039228	63441743.3	10
		182	2.379763068599401	59767186.9	10
		183	2.5908761203902686	66002477.6	10
		184	2.703664747145708	56747970.1	10
		185	2.221462743782115	58008955.8	10
		186	1.8028849774144213	54654733.6	10
		187	2.0702716162608517	48973041.4	10
		188	2.301856067639902	48970349.1	10
		189	2.749063758170793	54218607.4	10
		190	3.0980763035170584	48598360.9	10
		191	3.531781711517624	46342357.7	10
		192	3.342685634035275	52736279.1	10
		193	3.1007076900552155	51516104.2	10
		194	2.501086980812184	56403270.9	10
		195	2.2072626158929665	61130796.4	10
		196	1.6532305068727164	55418361.0	10
		197	2.2700381769431215	50465665.2	10
		198	2.3855321051388563	52682062.2	10
		199	1.9668905717099836	59654112.7	10
		200	2.475268292320109	56780004.2	10
		201	2.242573509040059	58412642.4	10
		202	2.3416581201199653	61675589.2	10
		203	3.3097281539973453	56376411.7	10
		204	3.6399320630505185	52104252.8	10
		205	2.9386635230862015	53794225.9	10
		206	2.743694961573057	54361049.5	10
		207	2.5802154802536568	57784090.2	10
		208	2.4453417271341116	57484189.6	10
		209	2.0179094521451573	62862512.8	10
		210	2.1890254236177666	56871979.1	10
		211	1.6880913453715127	51100161.5	10
		212	1.2434039584863386	49761790.9	10
		213	1.3499448862616332	54493472.0	10
		214	1.4858072927733637	52883980.1	10
		215	1.2184276591835903	53332670.0	10
		216	1.3348615595563964	58623434.4	10
		217	1.970553575494104	55241643.0	10
		218	2.0794883607399504	55788276.6	10
		219	1.756081183210211	63545221.6	10
		220	2.021982538811387	58104295.0	10
		221	1.93016814747708	61511787.7	10
		222	2.048676819565437	55434939.9	10
		223	1.8961997645325965	59843623.8	10
		224	1.9069370284060565	62335378.6	10
		225	1.8711349823206689	61340133.1	10
		226	1.5120481790368987	54873453.8	10
		227	2.1095995203905007	57952799.6	10
		228	2.5044885778076154	56275231.4	10
		229	2.2191414366057796	58755206.2	10
		230	1.9908729355170423	60393758.9	10
		231	1.5723372883419606	57098084.1	10
		232	2.002345273333142	59385169.3	10
		233	1.9768326261229858	55455807.1	10
		234	1.9584924514599522	55317943.4	10
		235	1.8310448541812245	53783189.7	10
		236	1.8007272426031542	56999224.1	10
		237	2.363824340663907	55633061.5	10
		238	2.16291769079216	61167363.8	10
		239	2.609831425303292	62475086.2	10
		240	2.6453658259806607	56735358.8	10
		241	2.8371021869983815	46792688.9	10
		242	2.439056519120692	51182189.2	10
		243	1.9578733512185824	62300704.0	10
		244	1.8748988419277115	52829893.0	10
		245	1.4528372595501653	55646084.4	10
		246	1.0792247140335136	53527014.3	10
		247	1.4485780630981135	55023980.6	10
		248	1.3586777379294102	57865820.8	10
		249	1.4139401651999424	54213772.5	10
		250	1.8155529739858882	55539567.3	10
		251	2.1554554587981847	59599206.6	10
		252	1.969007648680607	59329371.3	10
		253	2.1964090851892872	54774619.7	10
		254	2.2824474055268604	54144571.9	10
		255	2.476301606323056	57619802.1	10
		256	2.1521224402106314	53773337.0	10
		257	2.2189401485591675	61202653.7	10
		258	1.9330715388300774	60805147.4	10
		259	2.425889985678029	53486563.4	10
		260	2.0191333546391936	60416207.4	10
		261	2.1531282268232985	55805312.9	10
		262	2.3983766080418647	62627465.9	10
		263	2.4534159849540123	61476171.9	10
		264	2.2001382310655337	56491250.2	10
		265	1.9010733829142743	60842894.4	10
		266	1.7974102923766941	60762500.8	10
		267	2.175617232280653	56568620.5	10
		268	2.0749932320365456	62287859.1	10
		269	1.7591771419417377	58129061.2	10
		270	1.747746729523041	50387677.1	10
		271	1.1667465081357902	52013147.4	10
		272	1.617600299731577	54506345.6	10
		273	1.5068149439845737	54804058.9	10
		274	1.7156309249178503	53306342.6	10
		275	1.6943403247621511	54902740.1	10
		276	1.9440669935289336	52201532.6	10
		277	1.6691731527876794	59151032.1	10
		278	2.0006992497303697	57384639.2	10
		279	2.1868274291156533	58839489.8	10
		280	2.02519907692652	58231817.1	10
		281	1.6083504638139736	62359067.5	10
		282	1.5899656944750202	58639351.3	10
		283	1.6734558107537105	57697255.7	10
		284	1.574538973748456	55651531.7	10
		285	2.0977614859762825	63115559.8	10
		286	1.9675777817544033	57635139.2	10
		287	1.9788031062758389	59675165.3	10
		288	1.6150214928335402	52158397.3	10
		289	1.2673814295813988	54904941.8	10
		290	1.4706597193569864	56313171.7	10
		291	1.5615741822379468	57191405.0	10
		292	1.7467528672367738	58338814.9	10
		293	1.7382511327521812	57766786.8	10
		294	1.9160448411544426	52801157.2	10
		295	1.6574101040004527	64056173.7	10
		296	1.6920640107379559	51648187.2	10
		297	1.1861511007416177	54958235.6	10
		298	1.5141533292445541	56950175.0	10
		299	1.5987149337331241	60276949.8	10
		300	1.9403455837366526	58898856.3	10
		301	1.7942461844989044	61032460.7	10
		302	2.059462790127282	53270372.3	10
		303	2.0840053050705354	57920159.8	10
		304	2.3124396707242463	56038381.3	10
		305	2.309720799377009	58397058.5	10
		306	2.2256199199263205	58011635.7	10
		307	2.1204985414508934	57411392.1	10
		308	1.9174545986369735	57277575.0	10
		309	2.0301104874372427	59820252.2	10
		310	1.8670990031920247	56824914.7	10
		311	1.8199497611407067	55873087.0	10
		312	2.0280002823351966	56818390.0	10
		313	1.90158310699094	54563852.9	10
		314	1.9075406456878792	56205173.2	10
		315	2.217508446295521	58612590.1	10
		316	2.26090087438545	60683095.3	10
		317	2.2045342472104776	55346315.1	10
		318	2.150788078085393	63281585.4	10
		319	2.0516805545147703	55784292.6	10
		320	2.034708386276066	55794143.6	10
		321	2.1608541065342424	53773858.4	10
		322	1.8900280672952288	53849843.3	10
		323	2.018737882979302	64752275.0	10
		324	2.077499359878173	54909507.4	10
		325	1.7151797125957997	53932168.1	10
		326	1.8458528940344787	56137625.3	10
		327	2.3540695278718546	53207965.2	10
		328	2.032528145415747	61002714.5	10
		329	1.8688342964980122	59701891.3	10
		330	2.1854338870853702	58624134.7	10
		331	1.906422276097968	56909405.9	10
		332	2.352846081607882	55977733.6	10
		333	2.00225375125411	54596409.0	10
		334	1.812001808036492	54213487.0	10
		335	1.6489907962742418	56268556.7	10
		336	1.7163457633704062	55232264.6	10
		337	1.3819031445726582	52163490.2	10
		338	1.6413081716697395	57710856.6	10
		339	1.7655870433271947	54833325.5	10
		340	1.9220737554746878	58560007.3	10
		341	1.8902873019128124	55565875.1	10
		342	2.154979332640016	60455734.9	10
		343	1.8091751749283387	56941896.7	10
		344	1.9902282244162381	54683776.1	10
		345	1.6910159173454933	51444111.1	10
		346	1.7507835859339633	62796686.7	10
		347	1.822620050400871	50760313.4	10
		348	1.559567539906102	47971659.4	10
		349	1.5701956094526284	55445104.7	10
		350	1.6029719422385955	56511013.9	10
		351	1.8136060543224033	58345675.9	10
		352	1.6774873538040638	53740053.8	10
		353	1.6982930116621635	54849664.1	10
		354	1.7011401795479006	60328232.4	10
		355	2.17566236021771	56251935.3	10
		356	1.9508837706009345	61750532.5	10
		357	2.324824516918581	58075450.0	10
		358	2.255586062831564	60794530.8	10
		359	2.2305248518090726	55841247.7	10
		360	1.891088061070675	58660891.7	10
		361	1.7194507292827637	51166319.2	10
		362	1.6113458735047128	59450671.1	10
		363	1.7165728755353282	57709723.2	10
		364	2.0971581793865894	57294610.3	10
		365	2.4738463637454604	54894086.7	10
		366	2.3953256053005814	58596648.1	10
		367	2.018788931918478	63041345.1	10
		368	2.39323160381111	57271534.4	10
		369	2.3194025531647733	53997612.3	10
		370	2.074088652398906	58500237.3	10
		371	2.312136965033477	56322897.7	10
		372	1.8079119282571843	54462120.1	10
		373	1.900319317997285	53317086.0	10
		374	1.5643025820013754	56037874.7	10
		375	1.5371534434819591	55949894.7	10
		376	1.5959232373641097	57171685.9	10
		377	1.5993432162952341	53779548.6	10
		378	1.3808949419244134	60917435.4	10
		379	1.790183598496815	61357360.0	10
		380	1.7249223826082525	59656388.2	10
		381	1.8957746511785991	59183110.2	10
		382	1.7168244411547438	57902091.0	10
		383	1.8565139818858611	58019748.1	10
		384	1.7113851482619968	54146959.8	10
		385	1.9491478640975193	61056157.5	10
		386	1.6958447507213095	58845129.7	10
		387	1.3829966216531593	58205987.1	10
		388	1.2852495920928457	59424270.2	10
		389	1.198970850245939	53388013.3	10
		390	1.5428554559507215	54381806.8	10
		391	1.7698438504244138	55227862.2	10
		392	1.4753506107889156	55346545.3	10
		393	1.7629223040679531	56466073.7	10
		394	2.208858686702949	55809033.7	10
		395	2.4566216110700485	56258841.8	10
		396	2.0099332206656664	59111099.2	10
		397	1.8520174002074932	55940057.2	10
		398	2.246782501364174	52707830.8	10
		399	1.636432848490624	56638120.7	10
		400	1.6902523228359452	56994144.8	10
		401	2.106808491392443	60698555.0	10
		402	2.3151442310448926	56507289.2	10
		403	1.6572299084448097	60216895.1	10
		404	1.8359381787607174	59127549.9	10
		405	2.158477350916133	55806419.0	10
		406	1.696548496272144	57130930.5	10
		407	2.126335188927849	57983652.9	10
		408	2.3543236418907636	56808446.0	10
		409	2.264985306003973	57125748.7	10
		410	1.9955739962777188	61568060.0	10
		411	1.8356382958659214	56693065.2	10
		412	1.77665569256027	56590135.9	10
		413	1.5581281242333431	60775931.5	10
		414	2.0079289689126436	56723264.4	10
		415	1.8188901746375883	54066520.6	10
		416	1.3808625070740355	55050495.4	10
		417	1.4255922830414405	58252610.4	10
		418	1.9067401886820445	59396281.2	10
		419	1.9440237249835117	61309688.3	10
		420	1.9810808541400249	57543390.2	10
		421	1.5713537542483749	58495679.2	10
		422	1.8098841004329738	58572374.5	10
		423	1.5791889549182074	54540819.0	10
		424	2.555268380493917	48225038.6	10
		425	2.3278943021602148	57268491.5	10
		426	2.6924368457056174	59351570.7	10
		427	2.369639241253215	58496761.3	10
		428	2.425531409455542	57835869.5	10
		429	2.1113636812309324	59873616.5	10
		430	1.6263169112644202	57265437.7	10
		431	1.6100675686278478	57766888.6	10
		432	1.7507837756332258	50763780.1	10
		433	2.357426433468799	57368990.9	10
		434	2.3495203789328434	57118168.4	10
		435	2.1774415537908025	55375715.7	10
		436	2.1300786301040615	61085416.3	10
		437	2.103138832033248	53215157.2	10
		438	2.0737010009341046	54794328.9	10
		439	2.033892561586428	54964914.1	10
		440	1.7506803114818645	57163092.0	10
		441	1.7842091833329055	55164734.0	10
		442	1.845494795014584	57003142.3	10
		443	1.8322355744595427	55125894.3	10
		444	2.065329934412991	63810732.7	10
		445	2.2179138624437917	56432083.4	10
		446	1.8957626850174223	55585425.5	10
		447	1.798784327976167	53168500.3	10
		448	1.6970524956683886	58366333.8	10
		449	1.462601993849796	56493763.2	10
		450	1.6067678000629595	59425543.4	10
		451	2.293855828482072	57620018.6	10
		452	2.365164222827061	53074110.9	10
		453	1.6905228770168392	58365822.3	10
		454	2.535981623037027	59005823.9	10
		455	2.5287924407120426	53160639.5	10
		456	2.4706449482771307	61582717.9	10
		457	2.590051447965209	58854113.4	10
		458	2.881053470824503	62250129.1	10
		459	2.9831093695311615	51264490.8	10
		460	2.1158815207162887	57027541.2	10
		461	1.871775608551267	57533661.3	10
		462	2.335873834916476	57922809.3	10
		463	2.4041518554732297	55137075.9	10
		464	2.0985112995306574	58882651.7	10
		465	1.7884042659289299	58523424.8	10
		466	1.9870485172316699	50900537.6	10
		467	1.9653593313584063	51871822.2	10
		468	2.2560426152356676	53858724.1	10
		469	2.5976323856619006	60354613.6	10
		470	2.6929939209955776	63030891.7	10
		471	2.763695101725593	57375775.7	10
		472	2.3075232403651915	54772113.8	10
		473	1.7462653579652208	58132880.2	10
		474	1.8989808163975446	56525561.7	10
		475	2.231495773391537	60553363.6	10
		476	2.4510774653484324	54984813.3	10
		477	2.1271118272427563	51471648.5	10
		478	1.7015974674738898	55808241.6	10
		479	1.842823359540897	54075417.3	10
		480	1.7277684778927778	57085048.9	10
		481	1.7423821451057058	56217709.2	10
		482	1.9744375868268171	58834712.6	10
		483	1.9192090764130705	55458914.1	10
		484	2.2822922789545372	56531350.0	10
		485	2.105503364697077	60006646.9	10
		486	1.7399292705576166	55136992.3	10
		487	1.4406899896902479	58059215.9	10
		488	1.4955534135793247	60167443.2	10
		489	1.5329029728360883	56209397.0	10
		490	1.8747771465505487	53578298.2	10
		491	2.265132706435258	55790672.1	10
		492	2.4296112423015344	50963790.3	10
		493	2.0583406423445596	57193074.1	10
		494	2.313621262228531	60024950.5	10
		495	2.718043388989494	59564973.4	10
		496	2.887959388661163	48438260.3	10
		497	1.6589379385937613	58567216.1	10
		498	1.8768002281521199	55820101.6	10
		499	1.869802553133121	60448881.2	10
		500	1.6017778030881566		10
