# Supplementary material for: The evolutionary maintenance of Lévy flight foraging
Source: PLoS Comput Biol. 2022 Jan 18;18(1):e1009490. doi: 10.1371/journal.pcbi.1009490 (PMC8797186; doi:10.1371/journal.pcbi.1009490)
Supplement: S1 Data — (ZIP) [file pcbi.1009490.s005.zip › S1_Data/evolutionary_data/POP10_1000K/10_025_50_0_00_1_1000000_run18]

last_generation	500	0	4.984255743482642	54018232.9	10	2.0619913704515525	42213692.0
size_old_pop	10	1	4.975640585068813	51249741.7	10	1.6094305613001914	43361208.0
standing_var	0.25	2	5.164418102721063	48328193.7	10	1.895089098508078	44125172.0
start_exp	5.0	3	5.072754591090909	47565161.9	10	1.8963566059252568	46921616.0
env_dim	0	4	5.008438060721309	53689256.7	10	2.262468901300305	48802349.0
move_cost	0.0	5	5.10186539488679	42195432.2	10	1.6591958790141499	51290809.0
lifespan	1000000	6	5.124205703902289	50780075.2	10	1.2803583382813464	60064109.0
speed	1	7	5.324359878395717	49515926.5	10	2.3245421883542137	73415841.0
run	18	8	5.236373300219555	49271492.9	10	2.630648920142904	74774848.0
extinction_state	0	9	4.992383161425471	50512949.6	10	1.8348441904543065	74971868.0
competition	0	10	4.747408823065429	44636723.9	10
		11	4.7006069497343494	49221689.8	10
		12	4.558395502768186	48409035.6	10
		13	4.760066642101089	53124803.2	10
		14	4.6915204350859785	44545033.1	10
		15	4.240132403030597	39694845.4	10
		16	4.300256644017155	52200156.5	10
		17	3.7200166452355115	50868326.6	10
		18	3.9093130479163527	47084603.6	10
		19	3.6567025855098727	54307828.5	10
		20	3.6268987876156857	46207695.3	10
		21	3.627680179498056	45352436.4	10
		22	3.2885043919996457	50758236.7	10
		23	3.0505873192534945	51568711.5	10
		24	3.0284682475078	51929453.8	10
		25	2.7332472196488675	60075942.6	10
		26	2.449238622395526	59978308.1	10
		27	2.4719209949424816	56966196.8	10
		28	2.427184667942485	62006900.4	10
		29	2.408416008233337	59834244.4	10
		30	2.5116429149642854	52364996.1	10
		31	2.1327340009323152	64591871.7	10
		32	2.0759405924336867	53821714.0	10
		33	1.9958915207346881	53126906.3	10
		34	1.7685318080702985	63881755.9	10
		35	2.1045903290689094	56745072.8	10
		36	1.898972475259426	58277773.2	10
		37	1.8654921110700642	59024478.1	10
		38	2.1416992852329693	58367914.4	10
		39	2.1553943073720596	60208741.1	10
		40	2.379466696691549	60554662.2	10
		41	2.4495911335749474	53450963.9	10
		42	2.276685392115429	63091615.9	10
		43	2.0879209430332777	58205735.9	10
		44	2.355762694204175	55011601.8	10
		45	2.121312041046557	60842010.3	10
		46	1.9565594567220341	58148703.8	10
		47	1.6804924390276406	54944986.3	10
		48	1.782585522968851	59380516.9	10
		49	1.8037450589849702	57391847.7	10
		50	1.4546670045657895	60858183.1	10
		51	1.4402797647089138	58246819.7	10
		52	1.4665214402992903	56403750.6	10
		53	1.6773805224078682	60813884.8	10
		54	1.826926391819193	62927114.5	10
		55	1.8903523575646042	57362906.5	10
		56	1.8034605462876558	59736434.9	10
		57	1.8926681351872585	63799661.7	10
		58	1.8207984127121375	60577919.7	10
		59	1.8738608480707526	59707649.4	10
		60	2.2782668368474472	57369226.3	10
		61	2.361047738066816	59468945.1	10
		62	2.226649127801952	54822680.4	10
		63	2.313838960222893	53555195.1	10
		64	2.0929976045534526	60409261.6	10
		65	2.1891337013533674	60010571.1	10
		66	2.146809985880653	60656530.4	10
		67	1.8917241823805644	60360652.0	10
		68	1.851699537732096	55130689.3	10
		69	1.8857590857184623	56222299.1	10
		70	1.8819606708746175	56630356.8	10
		71	2.0149823773644764	60754449.8	10
		72	2.0875382052036704	57231333.9	10
		73	2.140527411430309	62345495.3	10
		74	2.2662873670981605	56203253.8	10
		75	1.9228198105115328	61393109.3	10
		76	2.1265288866984875	60949411.7	10
		77	2.1236217196651976	56639334.1	10
		78	2.3787973486034204	54910191.6	10
		79	2.593360312359068	51245699.0	10
		80	2.769387797957904	59056611.4	10
		81	2.7474171955696143	61502063.5	10
		82	2.4379471914453097	58236195.9	10
		83	2.357269996566166	57304431.9	10
		84	2.3559916286268168	55898949.8	10
		85	1.6627890552318114	57512705.4	10
		86	1.7732774196031607	58723714.4	10
		87	1.97031525486202	64677935.4	10
		88	1.7892241035534826	65668683.1	10
		89	1.8974404220145877	55301910.7	10
		90	1.9952252922700022	61728295.1	10
		91	2.124617389910851	61417970.2	10
		92	2.319622459885264	55664250.9	10
		93	2.516362221833039	58442936.5	10
		94	2.508023294525838	55583777.3	10
		95	2.3217248323528112	50845870.0	10
		96	2.3184086796190497	56179563.9	10
		97	2.0993974889282536	54220370.7	10
		98	1.8651257014781322	61872140.2	10
		99	1.7356013311772223	57081055.0	10
		100	1.8208213986594202	57983910.6	10
		101	1.8277762059769938	61196324.3	10
		102	1.8448024886107663	58547506.2	10
		103	2.1212244176993553	57663462.1	10
		104	1.9098840755875472	61209068.6	10
		105	1.844499259370736	61130261.6	10
		106	1.6124533368019183	62277415.4	10
		107	2.0512257798116074	55874435.8	10
		108	2.117016815316111	66459655.3	10
		109	2.1227875613565987	61009067.5	10
		110	2.1829270018226037	61779079.9	10
		111	2.1996899325435457	55670260.0	10
		112	2.1043669449301388	53351804.6	10
		113	1.826557228170395	56974005.4	10
		114	1.8093531325519936	67550536.9	10
		115	1.8318205589295211	62907344.5	10
		116	1.9721973984542214	59063477.7	10
		117	2.009674761028671	58137196.4	10
		118	1.6713573200334235	59442452.4	10
		119	2.0225544780320552	59876836.8	10
		120	1.9957792909953764	56561953.6	10
		121	2.164303049101587	58723278.5	10
		122	2.2904738321682543	59803848.0	10
		123	2.2949454788642996	57088784.2	10
		124	2.0889648424828806	50363138.9	10
		125	1.6325527755321745	61092879.1	10
		126	1.7317362226192023	60502622.0	10
		127	1.7261241527615165	57290899.2	10
		128	1.4187024820804979	60729459.1	10
		129	1.682942848151693	60373977.7	10
		130	1.645273656235639	60232254.6	10
		131	1.8052098314344946	57326215.4	10
		132	1.9878599283366913	62929800.7	10
		133	1.950034451009587	58910462.0	10
		134	2.028785995639221	54998076.0	10
		135	2.3301088176897977	61162760.7	10
		136	2.34906301480994	62364615.8	10
		137	2.362996008864165	61471818.1	10
		138	2.3605345123097172	52453974.8	10
		139	2.0268202291510997	60429966.9	10
		140	2.1744182166717057	61401001.9	10
		141	2.096538438953297	56892228.0	10
		142	2.2867317731692274	55358381.2	10
		143	2.0332489600845847	61583612.3	10
		144	2.0767985896877437	59240971.6	10
		145	1.9837746593588776	58768875.6	10
		146	1.966652808512817	60428816.1	10
		147	1.8162982189783183	59980536.4	10
		148	2.0345335141154965	65355425.0	10
		149	2.020289457208249	56939354.7	10
		150	1.923400264344479	59424107.7	10
		151	1.9393525061465329	61227699.3	10
		152	2.214752280177664	62850811.5	10
		153	2.114785363866472	60360432.5	10
		154	2.3360400112044126	57790187.0	10
		155	2.379226590625586	58257023.1	10
		156	2.235769047725391	58348779.0	10
		157	2.1558743066480415	63589295.2	10
		158	2.3913837322473244	54900429.8	10
		159	2.3269987720692615	60789623.7	10
		160	2.1612200484635298	55854352.2	10
		161	2.0761953862937945	60429749.8	10
		162	1.8757351736478327	59823910.9	10
		163	1.8665241508060713	61318195.3	10
		164	1.9736970443659274	60371082.5	10
		165	1.8866624751926018	60120712.7	10
		166	2.0002532139610336	56687829.8	10
		167	1.957484482591667	61273588.2	10
		168	1.7098433789661922	56820807.5	10
		169	1.6574833257165782	64026895.7	10
		170	1.5963521244439896	59028481.9	10
		171	1.6066225994753505	59765937.9	10
		172	1.6744823021519246	58162672.6	10
		173	1.6498790937324745	62703580.8	10
		174	1.7204018848993585	62672830.3	10
		175	1.6169969763859613	54520232.4	10
		176	1.9644479920717415	56864160.1	10
		177	1.966065606599819	58553738.1	10
		178	2.047417390959718	61403964.0	10
		179	2.147150701705413	57274788.3	10
		180	2.4197457071344943	54033651.6	10
		181	2.3648961448991055	57388343.3	10
		182	2.1316145562169444	58832405.1	10
		183	1.9365997775853785	57459573.8	10
		184	1.8912634877396814	56855941.4	10
		185	2.0091408962829673	58795737.7	10
		186	2.035277741948323	63633698.0	10
		187	2.109327897387303	59118241.4	10
		188	2.462024903050682	62165699.4	10
		189	2.4840852641225935	60166749.8	10
		190	2.361986583618472	56694337.1	10
		191	2.39208171326631	58963903.6	10
		192	2.422976366532017	51292408.8	10
		193	2.3438406261604077	67036130.3	10
		194	2.4421573243044388	59120930.7	10
		195	2.106039366694012	57422176.5	10
		196	1.922263887618191	58636381.7	10
		197	1.9214570774763289	63336225.8	10
		198	2.0311413129744267	64261569.5	10
		199	2.0927774330629605	57913283.8	10
		200	2.144580086277607	62602054.9	10
		201	2.3890778500601852	59265084.6	10
		202	2.214088232556985	61080003.8	10
		203	2.1193600249726265	58828814.9	10
		204	2.3324110021834534	57852249.8	10
		205	2.329645818649078	51744935.5	10
		206	2.367352641134938	56539601.4	10
		207	2.5107660987214184	62269154.1	10
		208	2.5551307570836252	55513972.6	10
		209	2.397644266341109	58698174.3	10
		210	2.317569099819966	58957584.7	10
		211	2.231745677801258	59437488.0	10
		212	2.282127451386608	50061458.9	10
		213	2.0331861489759513	55962511.6	10
		214	1.8514303646281238	52961197.4	10
		215	1.6056997083008018	57435504.8	10
		216	1.4527770893632574	57504357.9	10
		217	1.6488469363789306	61974941.7	10
		218	1.8097744620097487	61063647.3	10
		219	1.7791537798413946	58878439.1	10
		220	1.774393390760769	57188111.3	10
		221	1.8443441433428631	57504852.5	10
		222	1.7127206593771267	57176589.9	10
		223	1.6969187165443078	59030333.6	10
		224	1.774142205782065	60593799.9	10
		225	2.0989068829422752	58088502.1	10
		226	1.9188827105080908	63512781.1	10
		227	2.1501908554854543	53367790.4	10
		228	2.0569441555566486	56251508.1	10
		229	1.988972642882438	65431894.4	10
		230	1.9791105393172093	64533928.2	10
		231	2.008253925255867	60935799.7	10
		232	1.9225517313931497	57962980.0	10
		233	1.7270407614088739	58784750.1	10
		234	1.8544610010804263	61518216.3	10
		235	1.683606738839464	63202206.9	10
		236	1.8818592625228505	62958852.7	10
		237	1.8393005112113279	59518652.3	10
		238	1.8189711678140672	61382245.8	10
		239	1.9932847920019114	60405510.6	10
		240	1.9612095299434689	60832166.9	10
		241	2.04190658967634	54883189.5	10
		242	2.1307417093811587	66188696.8	10
		243	2.224502279917503	64258447.6	10
		244	2.4422965987315357	52792780.3	10
		245	2.29014154403665	53551584.2	10
		246	2.0615392523724183	58405324.5	10
		247	1.879951766954187	61347508.3	10
		248	1.763183320856316	59488715.8	10
		249	1.6123348083496594	62418037.4	10
		250	1.5319541984485165	57340112.3	10
		251	1.409811792187884	55955134.5	10
		252	1.4950502396792973	55681126.4	10
		253	1.7119112361012583	58804608.0	10
		254	1.3455898566901825	56980421.6	10
		255	1.5604529774911575	57211900.7	10
		256	1.7113964551570728	59207274.8	10
		257	1.789307769349294	58301143.6	10
		258	1.6986110739344418	58439046.5	10
		259	1.532043602281325	59808745.6	10
		260	1.8211956211508533	56940897.4	10
		261	1.7408802497356224	63039237.5	10
		262	1.6400395839354622	57950496.2	10
		263	1.796119276499392	57812376.9	10
		264	1.7216476239740959	55131994.7	10
		265	1.6394908440344493	61927275.4	10
		266	1.848569645208802	55940946.1	10
		267	1.8089205989073633	58422343.7	10
		268	1.815559190806751	61787824.1	10
		269	1.7864438718239348	60450212.4	10
		270	1.732267444001058	61977529.3	10
		271	1.9167686603230911	56111685.5	10
		272	1.863911500422649	57807847.9	10
		273	1.9572072618592613	59294275.6	10
		274	1.879933492115283	62763117.7	10
		275	2.098125852196891	59002985.3	10
		276	2.0202803352198835	64277272.5	10
		277	1.9452760016445594	56770510.4	10
		278	1.496775163123547	55938233.9	10
		279	1.774992884994355	63394475.2	10
		280	1.8148510841775018	60164377.5	10
		281	1.5289941524467032	59158826.8	10
		282	1.5883149296105317	54714355.1	10
		283	1.8204867949729355	56968882.2	10
		284	2.0020488481551943	59128881.3	10
		285	2.0809411350582807	57412452.0	10
		286	2.284626665766983	54376380.2	10
		287	2.1402426041607012	55241160.5	10
		288	2.2723608847697054	57850889.9	10
		289	2.088717564132037	54596965.9	10
		290	2.1073448811855515	53950708.1	10
		291	2.25136300863418	59813433.0	10
		292	2.3364894623264645	60754873.2	10
		293	2.2522343204852295	65968815.4	10
		294	1.9613570615856795	59788627.7	10
		295	1.6945699224172361	59524502.7	10
		296	1.8312847816399824	55488083.6	10
		297	1.8003231442573473	57201715.3	10
		298	1.6677966716090307	56828343.7	10
		299	1.3852014188644373	51882424.8	10
		300	1.4179301072705381	60480440.4	10
		301	1.5566200054947814	62188693.7	10
		302	1.6069486911937172	59068148.2	10
		303	1.7071374200790523	58299541.1	10
		304	1.9608098644667507	57176162.5	10
		305	1.86848860647974	57329593.9	10
		306	1.590432875294535	56253472.6	10
		307	1.4814476657517783	57051429.5	10
		308	1.7553163493159758	54987336.0	10
		309	1.7129299093160022	59851222.9	10
		310	1.934363027065159	54200570.4	10
		311	1.6413012377607228	52623495.0	10
		312	1.326102085204075	60214939.2	10
		313	1.2258214405000127	58985583.9	10
		314	1.1848764156729683	56354991.6	10
		315	1.5077991767821548	60539302.0	10
		316	1.85513804405764	61866986.1	10
		317	1.8069324031484668	59955830.6	10
		318	1.7100616528607548	62610287.7	10
		319	2.00337429656424	59018800.4	10
		320	2.0998701174590972	60433515.4	10
		321	2.231456308842956	60366679.1	10
		322	1.9527631222481894	57798720.4	10
		323	2.0911749819343823	61101896.9	10
		324	2.0505882006262177	61289247.9	10
		325	2.0976059751883693	60427386.7	10
		326	2.0425124756766055	58661729.4	10
		327	2.1662851444386746	56359140.3	10
		328	2.041193110602174	56948993.6	10
		329	2.021759307454266	57337559.3	10
		330	2.050762042241092	53253974.8	10
		331	1.7560021894255822	60955877.7	10
		332	1.7406278593789282	57601225.3	10
		333	1.7188150845681853	59411264.0	10
		334	1.6816935559363007	57132241.4	10
		335	1.7748830117619803	58365930.7	10
		336	1.7364162247081434	59182253.8	10
		337	1.8764784592329136	58289384.4	10
		338	1.6712921252401163	53874101.0	10
		339	1.9318345225335876	52990728.7	10
		340	1.7520317372637593	64396413.7	10
		341	1.8947130465176723	66972927.2	10
		342	2.06783988252586	59299519.1	10
		343	1.969676565937295	60436785.0	10
		344	1.7989515975716834	63079363.0	10
		345	2.0898571784374926	54573793.3	10
		346	2.2076990873884785	61378074.7	10
		347	1.858023982418591	58947983.0	10
		348	1.5936654903721945	57665106.5	10
		349	1.550106493191825	58163892.8	10
		350	1.6676131199753308	60545572.2	10
		351	1.5938476412748552	58877823.6	10
		352	1.7257229123597946	61487695.6	10
		353	1.823876382603396	59082179.8	10
		354	1.8917242293258094	65943056.1	10
		355	2.090575438060757	59544721.5	10
		356	2.064290292764072	62442887.4	10
		357	2.1635139456065247	60478732.9	10
		358	1.9296376270032816	55101921.7	10
		359	1.7909811790906267	56237309.1	10
		360	1.8387429214610513	56444705.1	10
		361	1.8279208251892076	62816674.4	10
		362	1.9577772669040534	58628282.6	10
		363	1.9591711674873475	56345652.8	10
		364	2.0194111410257913	61353146.0	10
		365	1.8893264082366845	58021329.3	10
		366	2.0265546156386183	53066915.3	10
		367	1.9519294214898266	58147304.1	10
		368	1.9375779248370595	60970202.1	10
		369	2.209473379650345	52367268.8	10
		370	2.1524899184830266	56236715.9	10
		371	2.1089687361587215	54460740.9	10
		372	1.9299717643545669	62572786.4	10
		373	1.6955014659310126	62066991.5	10
		374	1.5899047035613942	57664423.0	10
		375	1.7901958518758216	64503789.7	10
		376	1.9700853817541097	52813266.4	10
		377	1.7872715144010765	58502590.7	10
		378	1.894880326753562	61085893.0	10
		379	1.8600364522557595	64641809.9	10
		380	1.9339272479939698	60600515.9	10
		381	2.0370111895270377	56799622.7	10
		382	2.1248456319240976	58720747.0	10
		383	2.050624025157732	59465202.9	10
		384	2.033953993587912	54121673.7	10
		385	1.9648828380461147	65110973.5	10
		386	1.8551672134613901	55941236.5	10
		387	1.85063981914491	55654621.1	10
		388	1.844152533439861	56776648.5	10
		389	1.5870065544576595	57797941.7	10
		390	1.9550094012520607	53474238.1	10
		391	1.7386878003817625	55669227.2	10
		392	2.1230502142478445	58967321.2	10
		393	2.108472467449281	53847973.1	10
		394	2.0383631508917324	62075943.2	10
		395	2.182319586167487	60486106.6	10
		396	2.2675256041432896	59038053.3	10
		397	2.3393172129223108	57166119.8	10
		398	2.1426558110422844	59271233.5	10
		399	1.8278538323005407	56335472.8	10
		400	2.0026664382678043	57046367.4	10
		401	1.898249065062282	59639457.8	10
		402	1.8963112351800304	61111807.2	10
		403	1.7786984135621762	62377445.2	10
		404	1.7692068724320236	63473744.2	10
		405	1.9132718533200297	61535268.3	10
		406	1.809171023992338	53315898.3	10
		407	1.7347316942926856	58090119.7	10
		408	1.6630591748980976	55293208.5	10
		409	1.618038445078567	57243619.2	10
		410	1.5639389976383562	62034561.1	10
		411	1.580601540821216	65097155.1	10
		412	1.9731769080151298	61461834.6	10
		413	2.199448749664449	56010976.2	10
		414	2.1022239053382967	62095056.1	10
		415	2.130232088001873	59392295.5	10
		416	2.1523948168213076	56107832.9	10
		417	2.038699396002785	60897858.6	10
		418	2.2834774368649207	52770240.1	10
		419	1.8879085093251036	60760954.8	10
		420	1.8059604634392206	57241239.1	10
		421	1.9377713798478777	55549647.6	10
		422	1.8924983473055383	61099033.1	10
		423	1.6704684409309885	57028884.9	10
		424	1.9735404920878163	56285353.0	10
		425	1.7017931425347932	58676192.8	10
		426	1.841110568743422	64397845.7	10
		427	1.9219417524332996	55977307.7	10
		428	1.7595956034611242	59035642.9	10
		429	2.0885529385390105	57756421.9	10
		430	2.032652096668609	64529925.3	10
		431	2.2141067407267068	56061007.9	10
		432	2.2975834749504234	53610666.8	10
		433	2.322607342942269	62197132.9	10
		434	2.0618770450756934	63804174.2	10
		435	1.9490773461358344	62877021.5	10
		436	1.8990178829723852	57875478.2	10
		437	1.821928779618164	57754838.7	10
		438	1.8165852099683655	55770793.9	10
		439	1.755441165998191	61244605.7	10
		440	1.892237550741307	63754962.6	10
		441	1.9100796676632519	63072712.0	10
		442	1.8115728938092641	56317690.8	10
		443	1.9381522741628145	60483793.3	10
		444	1.8981043662442125	57932123.9	10
		445	1.843931731479112	57375080.4	10
		446	2.080675023237654	58612278.7	10
		447	2.1680938535170933	65085756.9	10
		448	2.3381311224292856	55849951.6	10
		449	2.3945016639891747	55430532.5	10
		450	2.3415559363195384	58070467.8	10
		451	2.370947721989227	58273062.0	10
		452	2.170241435558469	53281992.9	10
		453	2.334595580724735	58401297.2	10
		454	2.165572760651983	57740938.2	10
		455	1.920229510306904	56187944.9	10
		456	1.870505984612442	60728463.2	10
		457	1.7785859279279954	60273688.4	10
		458	1.7813881825454199	60915503.3	10
		459	1.8482266752025331	62907358.5	10
		460	1.7365182291858285	58985322.0	10
		461	1.7590594784590947	55322600.3	10
		462	1.9416441680931222	63369892.7	10
		463	1.9468728780302023	61754470.2	10
		464	1.8265978376474188	64739448.8	10
		465	1.6717966274187503	53940002.0	10
		466	1.676839101768192	55843865.6	10
		467	1.6142894824817966	55775491.2	10
		468	1.6668359456521202	58552580.4	10
		469	1.7014657891043519	58292243.9	10
		470	1.583198853855302	50854759.3	10
		471	1.5857717679911327	54260077.8	10
		472	1.4737415674271062	56584337.1	10
		473	1.4366806130398548	57347737.4	10
		474	1.755742602894567	56019051.5	10
		475	1.5621589789629793	54294960.0	10
		476	1.823206355874652	59328695.4	10
		477	1.6441720737443055	56217518.4	10
		478	1.6258365713631757	54815208.8	10
		479	1.9727876613206086	59006113.2	10
		480	1.9825159020391556	59350280.9	10
		481	2.0218439226824954	56024070.0	10
		482	1.6964255781227913	57464804.2	10
		483	1.887268148774528	61959475.2	10
		484	1.7218489121692777	60837024.8	10
		485	1.7732423946518558	62562445.4	10
		486	1.973237036024739	61334109.0	10
		487	2.079696056802689	58988682.1	10
		488	2.104501778544374	55832702.6	10
		489	1.9563502620467883	58522122.3	10
		490	1.9389256367465653	63092359.0	10
		491	2.0406230398100327	59579566.7	10
		492	2.392059471641869	52118948.1	10
		493	2.204643597541755	61533348.7	10
		494	1.9975255025382164	60309611.9	10
		495	1.936985065923641	58881056.7	10
		496	2.0436089723124233	62052403.5	10
		497	2.053930963575534	63806178.8	10
		498	1.9896488727618693	55915027.3	10
		499	1.9454926053732304	55994151.2	10
		500	1.991704470991404		10
