# Supplementary material for: The evolutionary maintenance of Lévy flight foraging
Source: PLoS Comput Biol. 2022 Jan 18;18(1):e1009490. doi: 10.1371/journal.pcbi.1009490 (PMC8797186; doi:10.1371/journal.pcbi.1009490)
Supplement: S1 Data — (ZIP) [file pcbi.1009490.s005.zip › S1_Data/evolutionary_data/POP10_1000K/10_025_50_0_00_1_1000000_run5]

last_generation	500	0	4.98056795541052	52947701.9	10	2.4057532030208697	45501240.0
size_old_pop	10	1	4.993074826462619	56114492.3	10	1.7750014890283647	46732130.0
standing_var	0.25	2	4.955026829708597	49904382.6	10	2.010383882832967	47740090.0
start_exp	5.0	3	4.785580735998048	50376457.5	10	0.947001703529256	49322704.0
env_dim	0	4	4.8175790136691585	46161463.7	10	2.1711349005015848	55638309.0
move_cost	0.0	5	4.75667698782222	44429380.0	10	1.4494667162102854	57242790.0
lifespan	1000000	6	4.846244411472691	50183260.9	10	1.997097372614523	62886255.0
speed	1	7	4.719361179795356	54387436.0	10	2.1321210342726835	64674839.0
run	5	8	4.878126735611569	51752329.4	10	2.0186264020174436	66218657.0
extinction_state	0	9	4.892579160434477	47398793.5	10	2.073699942200316	68892428.0
competition	0	10	4.824702364134621	52878162.8	10
		11	4.437061272940994	49772760.7	10
		12	4.4726752804042516	48829866.3	10
		13	4.314268075557489	53946098.0	10
		14	4.3923249514692735	52121948.2	10
		15	4.893049637132244	51125574.9	10
		16	4.678966712984844	47173289.5	10
		17	4.723185326121741	57274556.3	10
		18	4.752853137802674	53803477.9	10
		19	4.5266039064257395	51903507.8	10
		20	4.798968205008633	51283373.4	10
		21	4.649879547019678	47682874.2	10
		22	4.915904884167501	43262178.7	10
		23	4.812834457084367	54454476.6	10
		24	5.234064866262714	52082513.6	10
		25	4.934700811266412	52720764.2	10
		26	5.199907116641316	50694522.1	10
		27	4.839864921805541	57809433.2	10
		28	4.87607031800495	52198600.0	10
		29	4.887703319577722	49429021.4	10
		30	5.100441282207526	46976236.8	10
		31	5.1500197117486	46150445.7	10
		32	4.916328175510559	54276084.6	10
		33	5.061479618134216	43656025.9	10
		34	4.3492875926026455	48466055.1	10
		35	4.356441637752263	45473167.1	10
		36	4.510277410085359	46686541.2	10
		37	4.362087846705637	42514026.2	10
		38	4.438173696805629	51122840.1	10
		39	4.223974547899901	45738846.2	10
		40	4.307381094626357	49001368.8	10
		41	3.64859416992869	46499460.9	10
		42	3.277081425432473	51176992.8	10
		43	2.8578875972255906	56914489.4	10
		44	2.6313860186297116	61926836.3	10
		45	2.219755795778487	57661270.9	10
		46	2.357060743622794	57309373.9	10
		47	2.2576334863140284	53833539.3	10
		48	2.276060013325712	60018277.3	10
		49	2.2594724766234364	61493692.7	10
		50	2.1514885181014756	62430470.0	10
		51	2.252848606172949	56535129.8	10
		52	2.029290203552002	59084833.3	10
		53	1.995659364418098	57242200.3	10
		54	2.1016338659907023	59626666.3	10
		55	2.161626656953345	65753471.5	10
		56	2.0562709838931967	58584560.2	10
		57	2.0999815554315404	59394721.4	10
		58	2.099133015412147	54572212.1	10
		59	1.5975848295327348	58551273.5	10
		60	1.653230401012411	58964543.2	10
		61	1.8409867261199178	60149562.2	10
		62	2.0262426585849322	59430902.0	10
		63	1.841170521521094	62080095.8	10
		64	2.0861936454520187	64233801.8	10
		65	2.104467370292415	60758630.0	10
		66	2.077049385980965	57875385.2	10
		67	1.958495960473466	61644526.1	10
		68	2.002419769320202	57890043.7	10
		69	1.8143974308421846	61612772.4	10
		70	1.882392800541743	60877149.8	10
		71	1.9175107700429674	55396010.8	10
		72	1.9077942483774024	62861420.0	10
		73	1.7312068344889782	59544025.5	10
		74	1.698237404981916	60023157.1	10
		75	1.7025889246554147	60398569.3	10
		76	1.7044971253866734	63557569.6	10
		77	1.724128187477827	58589734.4	10
		78	1.6214478760796063	57120450.4	10
		79	1.8127889920157272	59189003.4	10
		80	1.9452889544028662	56336685.3	10
		81	1.9200666811404665	58403988.8	10
		82	2.0669119199392876	61025104.5	10
		83	1.9713508886257425	61028527.0	10
		84	2.028011979151139	58830891.7	10
		85	1.896266136763283	62066196.2	10
		86	1.9354438112497452	58202908.2	10
		87	1.929448343989455	57577962.8	10
		88	1.8476208423193436	57132068.8	10
		89	1.7000928211178372	57965747.3	10
		90	1.7091929532059265	57482801.7	10
		91	1.7290239535542624	57960491.2	10
		92	1.6808564255544085	60789069.9	10
		93	1.787892276344491	58021247.8	10
		94	1.8838447189093983	61036071.8	10
		95	1.8097047358991774	64116626.4	10
		96	1.7403402134395818	55716781.7	10
		97	1.6350914530838252	61215749.0	10
		98	1.6316298333674084	60456293.1	10
		99	1.7758817713339112	53212716.0	10
		100	2.187779532172419	63786308.1	10
		101	2.191043056614667	59547260.4	10
		102	2.2754609026093267	63657668.1	10
		103	1.9488724188747084	64103379.6	10
		104	2.278486721745309	53810414.9	10
		105	2.181229569788505	50876147.2	10
		106	1.961994941607913	55899072.6	10
		107	1.8294806545688345	61385089.7	10
		108	1.8762820672294516	58009008.5	10
		109	1.7088839743423514	60154870.9	10
		110	1.888274511676001	58911313.8	10
		111	2.0601649209900077	60266448.1	10
		112	2.132534752862772	58883917.8	10
		113	1.9739281681907808	64155131.3	10
		114	2.129175936219584	53751664.7	10
		115	2.145781187547926	54662421.1	10
		116	2.125561747186042	60343155.3	10
		117	1.9553522011492952	61052116.4	10
		118	1.9344291113085113	60989024.9	10
		119	1.7238329345019436	56518700.8	10
		120	1.6123635474126687	63982792.6	10
		121	1.6183775692056073	58639585.6	10
		122	1.9179248832921243	64075054.5	10
		123	1.6302490503560119	58888718.0	10
		124	1.6057302800466509	55968268.7	10
		125	1.7248816936876517	55148703.0	10
		126	1.5330263306455447	57875437.5	10
		127	1.5440166204973604	58443745.4	10
		128	1.5433964780786755	56865174.8	10
		129	1.5942344382459432	61098495.2	10
		130	1.6902310082118497	60834992.2	10
		131	1.5115270425950302	56242859.7	10
		132	1.3381870149520425	55888826.8	10
		133	1.5181332074359752	59665509.7	10
		134	1.4885543706942932	61408692.5	10
		135	1.7107374662517039	61388138.5	10
		136	1.9983321312627336	51731359.1	10
		137	2.1830261967617077	59570590.3	10
		138	2.215639184197299	53623911.9	10
		139	1.8888869480999726	65464199.1	10
		140	1.7542501637963706	65534140.3	10
		141	1.9031029842797405	60003817.1	10
		142	1.6789578286481799	59010261.4	10
		143	1.9615112973045101	61593854.5	10
		144	1.9106425145928405	60962832.9	10
		145	1.8675088293062778	55748456.6	10
		146	1.6616120819522409	55342655.2	10
		147	1.8332650138315862	63163728.6	10
		148	1.9012155145200633	60787588.5	10
		149	1.8089462747027194	66231621.1	10
		150	1.8495081862248384	63818531.9	10
		151	1.8854745638496404	59555566.4	10
		152	1.8300444919090613	62704085.2	10
		153	1.9880445242511073	59978089.4	10
		154	1.945800459108241	64443942.6	10
		155	2.0434145317453263	57773233.6	10
		156	2.0118063139624005	59433415.2	10
		157	1.9312082186297637	58675791.3	10
		158	1.8595701344901332	63113027.4	10
		159	1.9165084092093658	61224887.1	10
		160	2.052318213371758	62706750.7	10
		161	1.9656339686180804	65783090.8	10
		162	1.849003733664945	57813302.6	10
		163	1.7723372342240922	63586572.4	10
		164	1.6357625145363783	60568950.7	10
		165	1.5421003705379899	56990874.3	10
		166	1.5134097323646925	59073364.0	10
		167	1.624554668875889	59237562.7	10
		168	1.427164969983418	58527239.9	10
		169	1.7978289890834156	58775359.8	10
		170	1.7826981501550574	58673922.1	10
		171	1.6694229889659433	61035488.9	10
		172	1.7198828750822202	64801263.9	10
		173	1.8092869382078185	61508981.0	10
		174	1.5204410936788377	56161417.6	10
		175	1.6346689848503047	54842997.8	10
		176	1.5307820221530184	56417603.7	10
		177	1.6510854208518402	57032869.1	10
		178	1.8212381348887061	61939016.7	10
		179	1.6310298046380431	60720130.2	10
		180	1.8392962739664678	60682840.8	10
		181	1.7729151707587874	59009355.7	10
		182	1.928184027755607	52170145.5	10
		183	2.004639423148153	53890536.7	10
		184	1.9441229454398488	57519857.9	10
		185	1.7805140557312438	57646055.4	10
		186	1.733348564218882	57358692.3	10
		187	1.6885663813647358	61925025.4	10
		188	1.5983105892884173	61642772.6	10
		189	1.711507831776822	60379657.2	10
		190	1.6068261439654132	58772072.9	10
		191	1.4765845489428522	56602924.9	10
		192	1.4520526203763373	53566567.5	10
		193	1.788165267405366	61577115.0	10
		194	1.9127719719727367	61273200.7	10
		195	2.051010018352236	60076121.2	10
		196	2.350444423320609	61943362.5	10
		197	2.270405957436344	61895452.1	10
		198	2.200819957710873	61652408.8	10
		199	2.0913416940366556	59820253.8	10
		200	2.0257603100886867	59807777.9	10
		201	1.907948856196202	62650355.5	10
		202	1.8048998160870322	58475067.6	10
		203	1.7057843344048198	58969189.8	10
		204	1.7314542468332075	56888821.6	10
		205	1.6269223376947206	55642371.1	10
		206	1.7578927109197633	58148086.0	10
		207	1.6717244929315693	60639462.0	10
		208	1.8304140266369557	55874368.7	10
		209	1.795090233794363	60367398.4	10
		210	1.7886985220536513	59620264.0	10
		211	1.7908596547526987	58458871.3	10
		212	2.1714654494452925	52788564.6	10
		213	2.0003381923150467	58001789.5	10
		214	2.1097309703107436	61164222.8	10
		215	2.2165586546950733	59046026.2	10
		216	2.4410697343609127	53977869.8	10
		217	2.426407930155423	55755161.4	10
		218	2.0264062431308107	56596336.3	10
		219	1.9878048561574861	60114904.7	10
		220	1.9648555442276148	54974892.3	10
		221	2.013378170771882	62407003.2	10
		222	1.8767906781591368	56394714.4	10
		223	1.88120457116384	64388846.6	10
		224	1.7226016570093967	59506979.0	10
		225	1.7022914319377676	61025703.3	10
		226	1.870972316891271	62163000.5	10
		227	1.9972332730833897	58405561.0	10
		228	1.9676842031478525	59035524.5	10
		229	2.1008979777503223	57618525.9	10
		230	2.0371771890723616	56662207.1	10
		231	1.929683314174019	59208117.5	10
		232	2.1795794803881625	56294543.1	10
		233	2.201604920515522	67568826.6	10
		234	2.3832755902824516	60408305.9	10
		235	2.2673912194690913	59343974.2	10
		236	2.2007485492588974	52927651.1	10
		237	2.260668299790239	56601957.7	10
		238	2.1098222845331556	60907604.4	10
		239	2.374555374305456	55725774.6	10
		240	2.124327990898773	56806105.3	10
		241	2.1558491834912736	60613212.6	10
		242	2.126754022465606	53225885.5	10
		243	1.9963618898128928	56739579.5	10
		244	1.9708001106077677	63098516.5	10
		245	1.9219631083998259	59675666.2	10
		246	2.1625835528616437	58451840.9	10
		247	1.9064318518890235	57853090.7	10
		248	1.7425153221985106	55260928.5	10
		249	1.5530335944198517	59239575.4	10
		250	1.7460375041427283	55795646.6	10
		251	1.6410744546386904	59927091.2	10
		252	1.9749008280314733	55364313.0	10
		253	1.8679457002321118	58002992.5	10
		254	2.113782068244994	55470414.6	10
		255	1.8720469867626857	63342974.3	10
		256	2.009452978582918	60703070.7	10
		257	1.9667265752330878	58343783.2	10
		258	2.0946319919743854	61135271.8	10
		259	2.092453748806656	52907428.1	10
		260	2.041822427241103	57786650.9	10
		261	1.7237597748826197	62447802.0	10
		262	2.0056246140672878	63212362.1	10
		263	2.072304295211199	56024529.5	10
		264	1.8068090966297639	55839685.1	10
		265	1.8230535713095175	57642364.8	10
		266	1.7401185745467846	56647137.1	10
		267	1.4736230433090731	57450501.9	10
		268	1.5377983169135572	55554878.2	10
		269	1.6169971262490315	59810147.5	10
		270	1.6351463038580232	57068462.1	10
		271	1.7250237791748417	58640182.0	10
		272	1.6983014700841885	59585707.6	10
		273	1.86324727741886	60791123.3	10
		274	1.659335814941668	63239296.8	10
		275	1.6253802838739069	62501164.9	10
		276	1.7826327124193824	63562234.0	10
		277	2.112858702666201	57697581.4	10
		278	1.9158537572103722	56768603.7	10
		279	1.7753630942710088	54291088.8	10
		280	1.8093100777269082	61593528.1	10
		281	2.108780675368213	56168048.7	10
		282	2.249703760301824	56842095.2	10
		283	2.3397419353763755	63720626.2	10
		284	2.1536987343853222	59838440.8	10
		285	2.242063458819651	52553088.9	10
		286	2.1610470833608417	59944198.3	10
		287	2.2856198210018563	60813654.9	10
		288	2.544113248109751	59388305.1	10
		289	2.32768287629853	60035568.8	10
		290	2.216454872313986	60682008.6	10
		291	2.091857810632301	61275090.0	10
		292	2.13052442998728	59933091.3	10
		293	2.0358081131374908	60363554.3	10
		294	1.8840947321356782	59227565.6	10
		295	2.012450488432499	59598438.1	10
		296	2.129314675638511	61593213.6	10
		297	1.8725427323570838	59513643.1	10
		298	1.7199433836815985	56106876.3	10
		299	1.6499915005266679	55138771.5	10
		300	1.8614576736921236	60364536.6	10
		301	1.6545031280332143	59694401.6	10
		302	1.8633800013905888	61754935.0	10
		303	2.000698024986961	60722529.5	10
		304	1.9976457621450177	55069400.0	10
		305	1.8994010401440367	58705519.7	10
		306	1.8932966154774609	55809981.6	10
		307	1.8637304594983988	61700519.6	10
		308	2.007483485991303	61451791.2	10
		309	2.0080716442219293	63615776.0	10
		310	2.136681970923992	63998588.8	10
		311	2.046298433687049	54393345.2	10
		312	1.6767173368576642	55916427.5	10
		313	1.6167015564685965	60032937.2	10
		314	1.5195018527568325	58530191.4	10
		315	1.6444578862089354	57263618.1	10
		316	1.5950860128787836	60621434.9	10
		317	1.6750604187886142	56130205.7	10
		318	1.6767972788423262	59321637.6	10
		319	1.637292323376038	58608832.9	10
		320	1.739853704204084	57040064.3	10
		321	1.8991016515754011	55409090.2	10
		322	2.230696664390851	62043752.7	10
		323	2.1873320413211945	59414356.8	10
		324	2.066528145589577	59674253.7	10
		325	2.124462996167287	64437899.7	10
		326	2.1525416395906642	55935105.5	10
		327	2.145446729098082	59939827.2	10
		328	2.308805177203579	57539801.6	10
		329	2.5593946403294714	59237329.1	10
		330	2.490321427972506	51046619.7	10
		331	2.200786254914504	54791630.7	10
		332	1.645298217072923	55380875.2	10
		333	1.8113837433841997	60033587.5	10
		334	1.9835196185916089	57767741.3	10
		335	1.9607231768598585	58758189.9	10
		336	2.0457420847771974	54447717.6	10
		337	2.2157603041057987	52002771.6	10
		338	2.140340468151971	53661059.3	10
		339	2.179553536196405	61718212.6	10
		340	2.3481962430925973	56591403.6	10
		341	2.276541118362435	62743569.2	10
		342	2.382758199289436	53417235.3	10
		343	2.557550451875871	57380092.2	10
		344	2.489484247717399	56398999.9	10
		345	2.385376175047248	56352104.6	10
		346	2.2422782465771443	62603110.5	10
		347	2.1639124954305915	59465488.5	10
		348	2.349557814556813	60151229.2	10
		349	2.368395954619631	55363026.7	10
		350	2.23046097747707	63843404.5	10
		351	1.953627190003651	55099715.5	10
		352	1.9980392945997465	68523995.7	10
		353	2.142560064310307	61061203.6	10
		354	2.398912071056267	55388312.1	10
		355	1.9800324984346225	61781802.3	10
		356	2.0345723171807513	60085687.0	10
		357	1.988637110264398	59312949.8	10
		358	2.0806208256278937	61329063.9	10
		359	2.031978368488987	61357538.9	10
		360	1.918321672935106	58209354.3	10
		361	1.8405654968070162	60855859.6	10
		362	1.764654805578902	64144921.1	10
		363	1.985249801763549	56699411.6	10
		364	2.0076404414621205	57422355.8	10
		365	1.85173374084658	58444833.8	10
		366	1.6230199502380451	60679710.8	10
		367	1.4081868032337965	60024749.3	10
		368	1.379333039046656	57901358.2	10
		369	1.5450953479220337	60527655.3	10
		370	1.6315990590153766	56527179.0	10
		371	1.6856015176403307	59626017.5	10
		372	1.84747789342896	63534986.0	10
		373	1.8383038294840328	60627014.7	10
		374	1.8469995587544996	58558487.9	10
		375	1.7244912648615323	63507180.1	10
		376	2.115840364656853	58254536.9	10
		377	2.0314496773975135	58569129.0	10
		378	2.0160615558073074	54429567.0	10
		379	2.0046538919860613	56478906.4	10
		380	1.6522779524822173	55473155.4	10
		381	1.5888395876545363	56374941.1	10
		382	1.5583578515513197	56831302.8	10
		383	1.8615967361100207	59973634.5	10
		384	1.8951501277881824	56283379.1	10
		385	2.399439384064394	63354331.7	10
		386	2.538218174350896	50303446.5	10
		387	2.1134087646855586	54855840.0	10
		388	1.9467080884379122	59971885.6	10
		389	2.353001674944289	53374351.1	10
		390	2.1408755298965096	58999649.6	10
		391	1.8185717405234552	59073389.9	10
		392	1.6982884470084678	62826850.1	10
		393	1.6578103640044304	61250910.7	10
		394	1.9169183197572572	59132847.6	10
		395	1.7621174693971793	53196659.3	10
		396	1.6263338291529497	56942616.0	10
		397	1.7014853121184692	62250152.6	10
		398	1.9697734372772175	58817546.2	10
		399	1.8446260494130278	58260176.3	10
		400	2.2674268899562544	59361872.6	10
		401	2.3453628537426514	58993284.3	10
		402	2.2061438173216725	57485758.8	10
		403	2.2680885472897994	58807744.6	10
		404	2.043434286477854	63409466.7	10
		405	1.9123667773523647	55815633.9	10
		406	1.9427684587004044	57291536.6	10
		407	1.8149882816119927	58979921.6	10
		408	1.6361688381308936	58439990.4	10
		409	1.7329143930642867	54413596.1	10
		410	1.691928255256591	59586716.9	10
		411	1.7119890290617061	57367174.6	10
		412	2.0513314449135702	59819364.2	10
		413	1.9675379505408532	54515580.9	10
		414	2.2901152026584564	58019776.8	10
		415	2.203392529426702	60865912.1	10
		416	2.309900572842159	60429864.5	10
		417	2.264949600411963	56637514.3	10
		418	1.9879751532269587	64931240.4	10
		419	1.8440367587970663	55575066.5	10
		420	2.019060112862264	57738155.8	10
		421	1.7930522256568426	56796227.0	10
		422	1.6466437036852213	63488426.3	10
		423	1.6576169429286502	60936748.9	10
		424	1.8461380389276616	52405338.5	10
		425	1.6969357859190037	57068841.8	10
		426	1.8298131663305401	59443172.9	10
		427	1.9957314229270988	57946946.5	10
		428	2.1868629676448212	63620045.6	10
		429	2.1694256086805215	56599289.8	10
		430	2.042519452110724	56792275.1	10
		431	2.066618442492413	60053087.4	10
		432	1.815835225337591	61200507.0	10
		433	1.8037300464406136	60063800.6	10
		434	1.9206206424799088	61314316.6	10
		435	2.033140716224758	59506351.5	10
		436	2.0312422680630555	61712269.1	10
		437	2.2012338932704782	53044879.8	10
		438	2.120708870179924	57426562.6	10
		439	1.885901705509271	60935303.4	10
		440	1.8733827954091584	59086494.0	10
		441	1.9091673416599555	54665212.6	10
		442	1.8315078821860147	61739790.9	10
		443	1.7328997843103107	60760643.3	10
		444	1.876871826459936	55364003.8	10
		445	1.960192454527452	61582393.4	10
		446	2.2882588766792864	60093642.7	10
		447	2.0934185984977196	57394706.5	10
		448	2.0421134169064548	63677897.3	10
		449	1.8929319842381662	57531624.7	10
		450	1.7684748786949043	59952087.4	10
		451	1.8616909166334588	59678637.4	10
		452	1.6244173029486877	60413878.8	10
		453	1.6863892685898976	61230069.7	10
		454	1.8162545673601662	58055051.8	10
		455	1.947902826463223	61408608.7	10
		456	1.947110203799109	54916811.2	10
		457	1.5893132952516122	59721098.6	10
		458	1.3828293776064957	59471441.3	10
		459	1.3127515981797175	58880239.4	10
		460	1.406124468118477	57944381.0	10
		461	1.2949422802771255	57263372.8	10
		462	1.2658998928254976	55554592.9	10
		463	1.380998871159009	56625901.2	10
		464	1.6362583549695415	58671121.1	10
		465	2.1631435039757765	57021102.9	10
		466	2.129579151533402	65639678.8	10
		467	2.298050527287725	54971706.6	10
		468	2.223454049824959	55053840.0	10
		469	2.2503754696417517	52235406.2	10
		470	2.149242706611409	59255319.6	10
		471	2.1545618257043473	61519921.9	10
		472	1.8100809432526066	60195627.5	10
		473	1.9064283886692444	59209686.2	10
		474	1.9893400975967825	61010412.5	10
		475	1.781399454446499	66407909.7	10
		476	1.9554275916506814	56804608.2	10
		477	1.9429009986559358	56121611.7	10
		478	2.0294356934093956	58748457.6	10
		479	2.140797053601724	57154492.9	10
		480	2.1151122080667513	55453420.8	10
		481	2.0239651786085493	53431205.4	10
		482	1.7223355238676301	64496548.7	10
		483	2.0100213615039513	55657865.5	10
		484	1.9089260243443964	56948645.3	10
		485	1.5331538960897986	54021962.2	10
		486	1.8233759825990874	58164093.6	10
		487	1.9060415735629768	60064257.3	10
		488	1.6706905678746697	58508199.6	10
		489	1.422848558790754	55733470.7	10
		490	1.3300379787308616	59102604.6	10
		491	1.4195304685412262	56278410.1	10
		492	1.526240046741762	54364902.2	10
		493	1.453372853670929	57826716.4	10
		494	1.604136405833795	56126403.2	10
		495	1.5850544903651138	55442212.1	10
		496	1.3635363060201127	54284582.6	10
		497	1.9443650337339045	62318084.0	10
		498	2.1271551119459353	57736060.5	10
		499	1.8980286646228297	56484944.2	10
		500	2.0178849641286725		10
