# Supplementary material for: The evolutionary maintenance of Lévy flight foraging
Source: PLoS Comput Biol. 2022 Jan 18;18(1):e1009490. doi: 10.1371/journal.pcbi.1009490 (PMC8797186; doi:10.1371/journal.pcbi.1009490)
Supplement: S1 Data — (ZIP) [file pcbi.1009490.s005.zip › S1_Data/evolutionary_data/POP10_1000K/10_05_50_3_00_1_1000000_run2]

last_generation	500	0	5.114204453696567	150502147.0	10	2.7312619515792744	5132767.0
size_old_pop	8	1	5.4649846136305005	323470500.0	3	2.0866902565427705	8112810.0
standing_var	0.5	2	5.446903670999189	155773913.5	3	2.394672180727411	91458630.0
start_exp	5.0	3	5.463338794245706	79427102.33333333	4	0.8318180308524055	96114405.0
env_dim	3	4	6.015055005123137	90504151.33333333	6	2.23188502444666	97418207.0
move_cost	0.0	5	5.949779720945109	160589648.6	3	1.5125161209778037	106347886.0
lifespan	1000000	6	5.947141126013444	36230880.5	5	2.3730888135542627	138385558.0
speed	1	7	5.9368271402059705	136593054.5	4	2.1716032457434844	142105420.0
run	2	8	5.82856214255211	113586666.25	8
extinction_state	0	9	6.196995641258658	141612365.66666666	4
competition	0	10	6.305562805817418	150463332.42857143	3
		11	6.179444848291097	403024839.5	7
		12	6.265016061700997	153658576.5	2
		13	6.418809818906711	60835936.0	4
		14	6.694430870623156	312442108.5	3
		15	6.142581798859486	126281779.66666667	4
		16	6.341278033012802	77167774.4	3
		17	6.308465236239647	100640440.75	5
		18	6.1547864563237695	191666318.0	4
		19	6.371750247882378	146241504.2	4
		20	6.5954044108714545	59533932.0	5
		21	6.646108191267741	141592641.5	3
		22	6.779963928270595	74042411.5	2
		23	7.000905776566938	76550308.0	2
		24	6.5927551042644525	145784019.0	3
		25	7.117659895585907	127665228.66666667	5
		26	7.153664783159739	95833054.6	3
		27	6.907618022362625	445698377.3333333	5
		28	7.043155685876402	136091236.83333334	3
		29	6.583207651116498	146630545.25	6
		30	7.14808196955506	121281282.25	4
		31	6.918217799049384	8146435.5	4
		32	7.021234347626368	172590816.2	2
		33	7.369790866221786	43354598.5	5
		34	5.7430544456577906	392422075.6666667	2
		35	6.054310004391104	116625436.75	3
		36	5.888921135878708	20079056.666666668	4
		37	5.670239995941602	273398331.0	3
		38	5.562837905008525	237956852.33333334	5
		39	5.651607681472417	190138336.57142857	3
		40	6.214278161948398	96634475.5	7
		41	6.766135725995261	219801013.0	6
		42	7.270921870855368	78666266.0	4
		43	6.921724868486888	37750428.5	2
		44	7.561645375094185	323653273.5	4
		45	7.246376047621068	40577456.333333336	2
		46	8.064439798218135	95118897.0	3
		47	8.514864830223873	70566907.75	6
		48	8.29767509085751	220013775.4	4
		49	8.036862752586881	212151560.75	5
		50	8.124066316402844	85568836.5	4
		51	8.200904292452702	19558545.0	2
		52	8.191008933750114	55672018.0	4
		53	7.63909044591085	141035718.0	4
		54	7.301720302072155	157745412.0	2
		55	7.535046945733784	29192558.5	5
		56	7.661673172651282	132541330.25	4
		57	7.72047056465469	243226287.0	4
		58	7.765142957129585	103228997.33333333	4
		59	7.232314491477107	215057055.25	3
		60	7.9195375346900745	535234.5	4
		61	8.157220570941963	131013983.0	2
		62	8.351812139601732	171603453.0	6
		63	8.632168355866543	140064060.8	3
		64	8.014284960127178	370076810.0	5
		65	7.652088415964071	121276926.4	4
		66	8.322798988715785	240881234.0	5
		67	8.337626168673747	143938343.33333334	1
		68	8.537627432620418	207637318.0	3
		69	8.117029615739648	34008201.666666664	3
		70	6.864949058205369	200482044.5	3
		71	6.490862414915169	14098285.25	2
		72	6.607837796047042	238826215.83333334	4
		73	5.8928186470048765	3533153.0	6
		74	6.079018005757981	69752602.0	2
		75	5.265958918876352	145171874.57142857	2
		76	5.156666583022128	183982729.33333334	7
		77	6.255166518117319	86186450.0	3
		78	6.556185256506038	312418959.5	5
		79	6.949728371825421	43334583.0	2
		80	7.315590091737772	25277877.0	4
		81	7.531777789579813	130841397.66666667	4
		82	7.700484320867622	98236129.5	3
		83	8.36218715694728	30681191.0	2
		84	8.700568213101478	18290215.666666668	4
		85	8.050219113254622	15770231.0	3
		86	8.469821262593538	13149950.0	3
		87	9.103064361284762	59606749.666666664	1
		88	9.322485232431184	27441404.0	3
		89	9.343428404975702	137080016.0	2
		90	8.632123581030555	125308536.33333333	5
		91	8.025179803782008	155064540.5	3
		92	8.126529183231177	118160038.0	4
		93	7.68690800806384	183062376.0	4
		94	7.503758171549137	75460221.83333333	7
		95	6.722542304109486	159487295.66666666	6
		96	6.77563737514398	65872389.5	3
		97	7.165102057075717	102370003.0	2
		98	7.48622590102872	44036437.0	2
		99	7.833179505992763	27185484.333333332	4
		100	7.6751661066154595	78308773.25	3
		101	7.539966867792145	98938382.5	4
		102	8.129664580931315	72820480.5	2
		103	7.947288370967934	109821024.33333333	2
		104	8.075352035488342	89931034.33333333	3
		105	6.888556725363207	108939594.0	3
		106	7.20030134502184	88884202.14285715	5
		107	7.205357469158242	22261290.5	7
		108	6.040149779784675	251517835.5	2
		109	5.924380992151919	274864403.75	4
		110	5.848199439703469	40389987.0	4
		111	5.5369972318299485	61378246.0	4
		112	5.48151863986982	126498995.5	3
		113	5.251337183598126	177933432.5	2
		114	5.7340072592116575	247589841.0	6
		115	6.208416145427768	66734405.5	5
		116	6.695253076261127	57668284.6	4
		117	7.1688449577106015	317248784.0	5
		118	6.8122941877173915	150468752.0	3
		119	7.577981158783345	243573996.33333334	4
		120	7.382786034039429	84202390.0	3
		121	7.324687074085302	53527536.0	5
		122	7.219832317002892	260667022.5	3
		123	6.113135881073112	101594984.0	2
		124	5.488974123496716	272885882.6	2
		125	4.745776364712023	247333852.33333334	5
		126	4.55859465570595	75444921.75	6
		127	5.045082513361514	154261334.16666666	4
		128	4.958581471289506	123077496.0	6
		129	4.932960217684685	53702222.5	3
		130	4.273232856368599	241893508.0	2
		131	4.132620667692114	106739558.66666667	4
		132	3.771988716952099	54811690.75	6
		133	3.4747347811514038	58210316.0	8
		134	3.259113697428469	45468959.166666664	7
		135	3.9006986299641837	93299076.5	6
		136	3.0849018300425786	111000789.83333333	4
		137	3.151593121759126	79488052.2	6
		138	2.2629011959009864	99229240.66666667	5
		139	2.2077535786038127	154053367.9	9
		140	2.3006537021941247	78649683.5	10
		141	2.970734190869441	130629180.28571428	10
		142	3.401697934242148	96915766.33333333	7
		143	3.4696304473547057	62769619.375	6
		144	3.447297740771083	44447901.166666664	8
		145	3.238156420203687	74717551.75	6
		146	3.487856518490953	161916857.0	8
		147	3.2929999613670775	32294770.4	6
		148	2.8335386003386924	61160622.333333336	5
		149	2.565111464531952	55289068.75	6
		150	2.4223447797516138	111282367.4	8
		151	2.6792270834839296	98440488.55555555	10
		152	2.432226234229472	61130505.5	9
		153	2.0986203897188895	43391767.5	10
		154	1.426424388338815	62426832.9	10
		155	1.9160408010430316	69394940.1	10
		156	2.2295568235051006	46658497.75	10
		157	1.810035522714348	94859485.8	8
		158	2.04857516664235	59836577.7	10
		159	2.1804226415736396	91184773.55555555	10
		160	2.0784555994361122	59433034.88888889	9
		161	2.341296039188369	77926336.0	9
		162	2.1980047292191442	44011502.625	8
		163	1.9565831212880407	68042630.1	8
		164	1.8321365958839266	75907521.9	10
		165	1.720476861789044	60769443.4	10
		166	1.9838020474961255	69281240.1111111	10
		167	1.078614509200332	73577502.3	9
		168	1.6178798735339732	69678361.0	10
		169	2.1889827872156205	69442727.1111111	10
		170	2.2916368752885807	102014787.8	9
		171	2.7301021573035564	63496543.333333336	10
		172	2.5492798584792737	46930198.375	9
		173	1.7860073075027088	88483178.6	8
		174	1.8580885215691403	66601365.7	10
		175	2.1161198508183228	57763624.0	10
		176	2.041628023321843	78491961.8	8
		177	1.8324447920202023	65403310.4	10
		178	1.8430732235195155	78469447.875	10
		179	1.2268957897547985	56354316.1	8
		180	2.030105110450318	137254115.7	10
		181	1.9378492227231932	49995561.9	10
		182	1.9697809865830593	71524578.1	10
		183	2.0692510844117034	69784082.3	10
		184	2.047340144703901	80727663.7	10
		185	2.1253535337373113	112226462.66666667	10
		186	2.302141261421641	57772636.777777776	9
		187	2.2477360457330495	88692642.375	9
		188	2.3560621335521494	65856370.25	8
		189	2.279704517944708	93033680.0	8
		190	2.5999148555334	158253463.7777778	10
		191	2.5508364555748777	71498583.125	9
		192	2.604990773864073	87202864.66666667	8
		193	2.2376399891809386	71198865.33333333	9
		194	2.260553697637726	68293038.4	9
		195	2.102425383950883	68366834.9	10
		196	2.0696326620678636	73030294.1111111	10
		197	1.7589406851489122	75081613.66666667	9
		198	1.321797202553198	71262390.3	9
		199	1.2823744040602396	95049110.8	10
		200	2.3611709497774513	28008762.0	10
		201	1.211877390544787	83793096.3	7
		202	1.3746961582249573	67027116.2	10
		203	1.1211031399733176	63865353.5	10
		204	1.1709378871235308	78555308.7	10
		205	1.7693339806074533	79166318.44444445	10
		206	1.6080356800011473	102481354.1	9
		207	1.9259349645169574	68506979.55555555	10
		208	2.09055642943416	102883833.4	9
		209	2.053930231406638	120713542.22222222	10
		210	2.593243351458966	44595326.0	9
		211	2.449433731710842	95890365.125	10
		212	2.4205140190710632	102944109.6	8
		213	2.0143321312588247	104199612.7	10
		214	2.0937680513121775	78360884.8888889	10
		215	2.091670212009684	72759288.8	9
		216	1.7228217390268348	97157357.2	10
		217	1.738682847894843	82205201.8888889	10
		218	1.7859583477559522	73562402.6	9
		219	1.6334396264289666	85040282.22222222	10
		220	1.6769643342818086	149122684.5	9
		221	1.8642153748260295	131826201.9	10
		222	1.8351833436688083	80610777.1	10
		223	2.23588338366585	73542364.55555555	10
		224	2.1610510215664633	86899781.7	9
		225	2.101291896168312	78993845.75	10
		226	1.8805959359385078	51583314.25	8
		227	1.410360145471163	61635367.9	8
		228	1.2986940033632792	81761433.9	10
		229	1.617057270422372	72257192.0	10
		230	1.6220606702805582	86995752.4	10
		231	1.6841792444591612	46383399.1	10
		232	1.2444696445272412	57470377.0	10
		233	1.3392976416327567	70334420.6	10
		234	2.120504585238712	70089175.1	10
		235	1.6632894330182766	85788991.9	10
		236	1.2553117147485435	73522604.0	10
		237	1.0155856165708355	63923358.2	10
		238	1.2855576098631427	81936796.6	10
		239	1.22879077562486	58212783.3	10
		240	1.3797124590132004	84625973.5	10
		241	1.5750297992926194	73680080.5	10
		242	1.303330813238013	85257134.7	10
		243	1.806864602310121	93280044.77777778	10
		244	2.349804570871535	122433008.85714285	9
		245	2.517304253082532	69183315.33333333	7
		246	2.019099379648203	79536521.55555555	9
		247	1.8910594578123088	69833769.33333333	9
		248	1.7983719737810269	136970303.5	9
		249	2.207353266400027	96979151.33333333	10
		250	2.5765129536039018	107075111.42857143	9
		251	2.5991696795339094	58384218.166666664	7
		252	1.9387163504267761	98956100.8	6
		253	2.052934004054862	70440070.0	10
		254	2.3034132365029856	73416874.8	9
		255	1.6664834566800024	64322699.3	10
		256	2.08523459384004	78843661.55555555	10
		257	2.0010683566495926	104343631.2	9
		258	1.7720389758174957	62865435.2	10
		259	1.6002745814128843	114451299.8888889	10
		260	1.9075500379460721	69309864.1	9
		261	1.9922598724195744	83714319.0	10
		262	1.9568357416352786	99932756.2	10
		263	1.8700744647583882	51139681.375	10
		264	1.5824902269250345	82341477.8	8
		265	1.9898764102502764	64320788.11111111	10
		266	2.664621570900326	84142421.375	9
		267	2.5663525634413182	77358237.8888889	8
		268	2.3068200261817866	78300114.5	9
		269	2.3977468378911726	74917358.8888889	8
		270	2.049070062736406	71421565.8888889	9
		271	1.528893445583286	71666573.9	9
		272	1.6604444344069962	88978067.7	10
		273	1.630760185550289	55694307.9	10
		274	1.597180620051952	94197536.6	10
		275	1.5357491320254466	64495156.2	10
		276	1.6742853370763193	80592195.9	10
		277	1.672202533175044	133139003.3	10
		278	2.165222714611682	53537637.2	10
		279	2.145639182398557	61133451.6	10
		280	2.2045286859354425	102004868.2	10
		281	3.0997912773842344	114774884.0	10
		282	2.9058645355248567	48838506.8	9
		283	2.698269268654889	66900732.222222224	10
		284	2.2297685181605273	82887587.44444445	9
		285	1.8559349378347574	69189075.625	9
		286	1.504603948282592	61078071.875	8
		287	1.3069968626399449	58201251.0	8
		288	1.8162164556317868	90553762.1111111	9
		289	1.9953218263542916	76134632.77777778	9
		290	1.6517487480264479	57969894.5	9
		291	1.9649608778671908	103353422.8	10
		292	2.2408159137002284	100345100.66666667	10
		293	2.712918277741667	113713007.0	9
		294	2.168550522531272	117826707.33333333	7
		295	1.9201570663824987	97094940.1	9
		296	2.0057533708640984	80438019.8888889	10
		297	1.689340991828543	49070759.11111111	9
		298	1.3868318521645415	64364719.7	9
		299	2.446171908691545	56185966.666666664	10
		300	2.0286724984229934	119922440.0	9
		301	2.4020129759241873	64237331.428571425	8
		302	2.012565563650876	89138359.4	7
		303	2.3718091457182275	83819512.44444445	10
		304	2.358363828171579	74313997.33333333	9
		305	2.4050373741458406	114116737.77777778	9
		306	2.521618035918311	88109564.33333333	9
		307	2.0841805666189224	71698062.8888889	9
		308	1.7394007805766676	84609660.8	9
		309	1.512736725747781	75791920.22222222	10
		310	1.595779503900876	70878079.6	9
		311	1.709078352167164	74270879.8	10
		312	1.8878556792492147	91529778.0	10
		313	2.0427163258554346	76034863.0	10
		314	2.008197270239207	94738785.77777778	9
		315	1.5060145776071365	77679688.8	9
		316	1.4219616348201347	81943975.4	10
		317	1.985641843276623	50137013.11111111	10
		318	1.8145255012009813	96264356.8	9
		319	2.2443906895936445	43707071.3	10
		320	2.092517203454304	111476734.4	10
		321	1.8114007413444742	101301762.5	10
		322	1.7375161025982486	58105573.777777776	10
		323	1.9837276539471556	66635484.5	9
		324	1.8455516874009585	79450833.8	10
		325	1.925269205239132	92149422.2	10
		326	2.0877367302984697	81082413.3	10
		327	2.3969897297287486	53671323.0	10
		328	2.259742799511535	75519448.3	9
		329	2.069948826013508	141093603.7777778	10
		330	2.2004495970559743	55995073.2	9
		331	2.275052012125159	71073575.2	10
		332	2.2986969092519316	63610490.666666664	10
		333	1.6549864152609264	49185211.7	9
		334	1.7664799975286662	73790629.2	10
		335	2.122812783813425	70309606.6	10
		336	2.176726120432855	47709817.5	10
		337	1.9659810611431248	68529160.55555555	10
		338	1.4642167211465	106723894.7	9
		339	1.8918178371398195	75355392.33333333	10
		340	1.5904501054747409	75779795.2	9
		341	1.4705130035452292	66371283.9	10
		342	1.2812832080338032	69124748.4	10
		343	1.3992587976256374	66576647.1	10
		344	2.0713767969539054	83292624.375	10
		345	2.010698160432905	84204803.0	8
		346	1.6188906615430596	86908348.9	10
		347	2.0044691710502986	119379301.6	10
		348	2.2661355005565817	61080510.666666664	10
		349	2.263778501373522	90727437.33333333	6
		350	2.368922498465285	67545290.3	9
		351	2.0654882796888403	99436062.0	10
		352	2.0898657995483925	82800334.4	9
		353	2.195818251722824	61488084.55555555	10
		354	1.8992957618413133	85218636.2	9
		355	2.2255610893311126	60569255.4	10
		356	2.1020128295794875	88697871.1111111	10
		357	1.95646813536897	59758087.8	9
		358	2.320387001062966	55938639.375	10
		359	2.415790078426619	52104564.0	8
		360	2.1640969971201853	64069130.666666664	8
		361	2.3726959882000367	60259999.3	9
		362	2.3126990207189144	84449145.9	10
		363	2.9671887986127152	144984177.2222222	10
		364	3.166518006555704	55037495.14285714	9
		365	2.424372686839351	105002016.57142857	7
		366	2.097798246659697	57591141.777777776	7
		367	1.6327663112924617	42182938.7	9
		368	1.7440268516822186	74175000.0	10
		369	2.071865275167981	78773779.3	9
		370	3.491066173288116	71375564.8	10
		371	2.819976222705411	136641208.7777778	5
		372	4.169866383446577	276426760.0	9
		373	4.474156126820807	127971784.71428572	4
		374	4.561415180031984	85153051.25	7
		375	4.089188154864161	25695158.666666668	4
		376	4.0596679012328245	87872889.66666667	3
		377	3.8846634247209324	129880710.44444445	6
		378	3.5996785939655225	57030374.666666664	9
		379	3.170611619335175	103207217.75	3
		380	3.3513003875468312	65148771.2	8
		381	2.629106411919427	87252697.85714285	5
		382	2.538553182644417	92988168.25	7
		383	1.6537701322136684	73288855.6	8
		384	1.3825407986169551	67705945.7	10
		385	1.8145881906937356	93243795.0	10
		386	1.9784372190572506	75013041.6	10
		387	2.088302684887142	152069744.55555555	10
		388	1.9019745548738736	61328451.5	9
		389	1.7608491392980796	77733600.6	10
		390	1.5385458837008423	78454180.5	10
		391	1.9023823798011557	69668597.0	10
		392	1.9796287919690236	39740427.5	9
		393	1.785911704394966	74771291.85714285	10
		394	2.1462304622737056	54265448.44444445	7
		395	2.5859358913335067	51143878.625	9
		396	2.670342135494361	49727380.28571428	8
		397	2.599917521419762	64545588.0	7
		398	2.5811954828939676	71497755.55555555	8
		399	2.7164761407715887	32049992.0	9
		400	1.8277733810195411	85026776.9	8
		401	1.7051634730553111	66575875.4	10
		402	1.7944083490318796	59887193.777777776	10
		403	1.7642725701503348	80578125.6	9
		404	1.7530252913309945	67275781.5	10
		405	1.7881734039978805	59876913.8	10
		406	1.6131811233360982	62105644.0	10
		407	1.6754911379866837	98601031.2	10
		408	2.0252858573131833	45598099.666666664	10
		409	1.5262828821079564	82672896.3	9
		410	2.1095035647507823	88043759.22222222	10
		411	2.4089301325206844	90386460.625	9
		412	2.4299216588446697	68944003.22222222	8
		413	2.5824327897983443	70992993.6	9
		414	2.5281486117579473	96174651.22222222	10
		415	2.461104857513286	147028008.6	9
		416	2.282204640446819	93192986.77777778	10
		417	2.2023838130433013	92620907.7	9
		418	2.317095286378057	84015464.9	10
		419	2.397831640557915	77457120.3	10
		420	3.1034238891633743	41383378.4	10
		421	1.5390679293429557	88571112.66666667	5
		422	1.2797743209837837	65944624.8	9
		423	1.4266024518621665	73795439.2	10
		424	1.6339640091506062	67758193.4	10
		425	1.4723199053792715	62130284.3	10
		426	1.5288590262480954	55436222.9	10
		427	2.0045935084632185	44871373.2	10
		428	2.0543543639562687	79743888.44444445	10
		429	1.5341278879170772	45380493.3	9
		430	1.587041131244512	79573098.8	10
		431	1.8864917893202473	69471173.1	10
		432	1.9416136249367106	68855892.625	10
		433	1.852179615122278	79759119.1111111	8
		434	1.7793928366016698	91138093.8	9
		435	2.021640447125892	80187844.0	10
		436	2.1250811923497044	62181477.0	9
		437	1.8525038286368953	88286843.44444445	8
		438	1.5191053898524904	43913548.3	9
		439	1.6240589256225153	95423787.2	10
		440	1.977793822308071	64128151.9	10
		441	1.8468549294455254	78343731.5	10
		442	2.1032240071362804	65466113.375	10
		443	2.637002149990668	91216730.7	8
		444	2.735150697466376	81648785.625	10
		445	1.9612547192023915	97470966.7	8
		446	2.2174011517489087	57963498.7	10
		447	2.0410033914380348	99740415.0	10
		448	2.3577630084254855	55488538.875	10
		449	1.9631707945471248	91364789.9	8
		450	2.203408762942556	108623870.125	10
		451	2.4029793249364246	70962628.44444445	8
		452	2.2588891194280114	91818619.9	9
		453	2.0640790217869682	64211398.9	10
		454	1.8014087467837583	79594238.4	10
		455	1.9219820866484543	69298867.33333333	10
		456	1.4433481647292115	93459419.22222222	9
		457	2.0988746087443593	102512361.7	9
		458	2.3223345392199968	63547306.7	10
		459	2.148017710156674	131495028.6	10
		460	2.5086090862326964	51901994.55555555	10
		461	2.2480001339936964	77343997.22222222	9
		462	1.814865097011597	60608878.4	9
		463	2.49477524226633	62860904.11111111	10
		464	2.171770077762865	89230957.77777778	9
		465	2.1037084746699115	113936147.77777778	9
		466	2.213883445381687	69488417.3	9
		467	2.647477349629688	64742115.55555555	10
		468	2.76863955689443	56563731.222222224	9
		469	2.728731359552443	104808165.875	9
		470	2.621210735353848	91136936.83333333	8
		471	2.1227935873249555	72916765.42857143	6
		472	1.7638501408701508	83692819.8	7
		473	2.1929802906476668	55457224.0	10
		474	2.1773906006216492	82205416.2	9
		475	2.2285575269831446	61657793.7	10
		476	2.3031924283157146	76349368.66666667	10
		477	2.1552105852731396	61758963.7	9
		478	2.2846022858335298	94291309.1111111	10
		479	2.2349692045319935	92336557.1111111	9
		480	1.9160181170471655	103752511.55555555	9
		481	2.165011975972216	78997451.8	9
		482	2.2743684284744625	87741223.9	10
		483	2.630672293642904	81932038.0	10
		484	2.435276111762467	89599992.0	9
		485	2.079020005741463	92844358.77777778	7
		486	2.366132268702618	48465875.375	9
		487	2.3290885914758475	58600354.8	8
		488	2.2536019624301593	76014048.42857143	10
		489	1.8998034759710927	83372779.8888889	7
		490	1.6695191152282292	71592420.0	9
		491	2.020838090598846	71278499.4	10
		492	2.2749587947971923	70144536.22222222	10
		493	2.4293962722029967	93071092.3	9
		494	2.408621564534967	144872513.33333334	10
		495	2.5722922274774147	119139076.1	9
		496	2.8860283030932083	63945673.833333336	10
		497	2.343167768222073	113239030.375	6
		498	2.3449844816373435	89325129.0	8
		499	2.2403037540629454	85634460.375	10
		500	2.344421687214113		8
