# Supplementary material for: The evolutionary maintenance of Lévy flight foraging
Source: PLoS Comput Biol. 2022 Jan 18;18(1):e1009490. doi: 10.1371/journal.pcbi.1009490 (PMC8797186; doi:10.1371/journal.pcbi.1009490)
Supplement: S1 Data — (ZIP) [file pcbi.1009490.s005.zip › S1_Data/evolutionary_data/POP10_1000K/10_025_50_0_00_1_1000000_run7]

last_generation	500	0	5.098575583593619	46807848.4	10	16.10038719155495	36990286.0
size_old_pop	10	1	5.144335088403231	51989301.2	10	16.90464353687416	41980569.0
standing_var	0.25	2	5.070995728253534	53074930.0	10	16.636288972700356	42829079.0
start_exp	5.0	3	4.975863593394665	48236828.8	10	15.527458562288155	44386601.0
env_dim	0	4	4.984275446388112	50846774.4	10	16.31648214382673	44609002.0
move_cost	0.0	5	4.837240246364199	38443805.5	10	14.93877064125757	54328506.0
lifespan	1000000	6	4.78724437858116	55434240.5	10	15.323629560839688	58582935.0
speed	1	7	4.7175029694001775	51844600.4	10	16.299628747660254	61087159.0
run	7	8	4.610244115811157	48864578.0	10	15.011771328203466	65584621.0
extinction_state	0	9	4.885656772886418	49274067.6	10	16.106441917368876	70780261.0
competition	0	10	4.867996137521516	49370481.7	10
		11	4.812671058366146	42890674.9	10
		12	5.096928642911391	50618020.5	10
		13	5.032479928753134	50977298.5	10
		14	4.977715128120413	50542823.4	10
		15	5.2444413979924445	52730498.7	10
		16	5.516629995395201	49594508.3	10
		17	5.6727154722996715	49625026.6	10
		18	5.555917022682577	36654242.7	10
		19	5.755758677236239	57359412.1	10
		20	5.646844492094762	53235345.1	10
		21	5.591749703825224	42522063.8	10
		22	5.674714941741619	59689701.0	10
		23	5.846673710310746	49118794.2	10
		24	5.9452049338007456	50517616.2	10
		25	6.046379389034164	47950143.1	10
		26	6.128645030950741	48064018.0	10
		27	6.136139579118231	52503923.5	10
		28	6.1171478140276845	48635471.2	10
		29	5.987023635738494	56303469.8	10
		30	5.880726984093377	51326992.3	10
		31	5.805627457526259	51485927.7	10
		32	5.9111333801194945	51759978.5	10
		33	6.0004030389718	47392662.4	10
		34	5.890552276778716	54362249.4	10
		35	6.1537854080441585	59157492.7	10
		36	6.124955894923267	44836470.6	10
		37	6.25382546840409	51930666.0	10
		38	6.45199526827958	46069024.2	10
		39	6.63656620470749	49006241.7	10
		40	6.43602510638506	51586361.5	10
		41	6.479857665005372	40976583.7	10
		42	6.720937593382494	54123141.1	10
		43	6.954758746022224	52791321.6	10
		44	7.093466966890195	58580641.2	10
		45	7.000280756891689	44278600.0	10
		46	6.9178492816945765	53757282.5	10
		47	6.9840474251976445	50198097.1	10
		48	6.938990098711348	52612400.2	10
		49	7.150227421793258	52721435.6	10
		50	6.993356941240459	48136164.1	10
		51	6.766538984591909	46122342.8	10
		52	6.97895959543322	47089597.9	10
		53	6.988189978864028	46327069.6	10
		54	7.1087040526303245	52859478.5	10
		55	7.1889984451388695	44776111.2	10
		56	7.144757263591222	52869763.2	10
		57	7.72437958615888	41849159.7	10
		58	8.08849103594909	42791392.0	10
		59	8.216682291550075	46556788.6	10
		60	8.212742143184773	56518558.3	10
		61	8.289599507014326	53329544.2	10
		62	8.484937461309197	50858545.9	10
		63	8.648793965123884	46753906.6	10
		64	8.343284611868944	49565065.7	10
		65	8.467752478464579	43072001.7	10
		66	9.174894264960596	51752565.3	10
		67	9.211013341594633	57399247.1	10
		68	9.233496415480735	55899938.5	10
		69	9.287128211124884	55328302.6	10
		70	9.538282024511735	47260643.5	10
		71	9.862552856357595	50997077.4	10
		72	9.387347783919054	62782857.6	10
		73	9.252236896009357	42697103.2	10
		74	9.782184394184547	41940047.0	10
		75	9.941827574059541	55348236.9	10
		76	9.790027817463383	45697956.8	10
		77	9.675576808041145	51376676.6	10
		78	9.174876245924356	49270711.8	10
		79	9.089530040554981	45945186.5	10
		80	8.858120280687054	53674781.6	10
		81	8.806752368372168	44712371.9	10
		82	8.78786609613213	55454039.6	10
		83	8.884878140500662	53939338.5	10
		84	8.877001939487922	49688045.8	10
		85	8.49381603972966	48858534.7	10
		86	8.441665679567567	53486513.4	10
		87	8.639391462761393	54794622.7	10
		88	8.606892016841893	45093418.1	10
		89	8.729429456610166	48840670.8	10
		90	8.972406815651219	45904711.1	10
		91	8.757233448869084	47553316.4	10
		92	8.939902358927016	44437029.2	10
		93	8.713798928279985	54446934.1	10
		94	8.463202330161126	43841747.0	10
		95	8.29907459932198	45661490.7	10
		96	8.171953728256018	49998244.4	10
		97	8.03552391309859	43274875.9	10
		98	8.019881735991419	51960790.5	10
		99	7.941700019903649	54812584.6	10
		100	8.061094582523223	43871478.1	10
		101	7.9682879406963405	44005793.1	10
		102	8.226002319977749	47432777.1	10
		103	8.478725574774128	46865246.5	10
		104	8.745925588331046	49703446.3	10
		105	8.70450966834162	46226763.0	10
		106	8.743796979412457	45793284.1	10
		107	8.843147176309214	44150591.4	10
		108	8.978060122089765	48500249.2	10
		109	9.108068608650981	52420205.8	10
		110	8.882204947861894	52858374.1	10
		111	8.707170497739305	51241786.0	10
		112	8.791250971273666	50524957.7	10
		113	8.711705443981707	49053624.6	10
		114	8.71732728283175	49071292.3	10
		115	8.74689531061927	41588338.9	10
		116	8.607874362629804	50276352.4	10
		117	8.7154170371175	45195533.2	10
		118	8.273310205238577	53165197.8	10
		119	8.199323255442478	44566658.9	10
		120	7.776204447972023	44594074.1	10
		121	8.066527612048636	45893687.6	10
		122	8.55327882794201	45376385.6	10
		123	8.391116373322145	57993187.3	10
		124	7.766949168646271	47427441.3	10
		125	7.626729726013004	60781139.3	10
		126	7.743328055138787	41693806.9	10
		127	7.6535529352639315	55112584.8	10
		128	8.072039669293478	51584935.1	10
		129	7.75496692828559	44416163.6	10
		130	7.031070350621067	59441612.5	10
		131	6.6855399420278445	47405663.6	10
		132	7.209935125585671	50762030.4	10
		133	6.741675908633266	39161259.8	10
		134	6.535088418098077	53027385.5	10
		135	6.558846492750189	51256389.6	10
		136	6.8539428023200895	61401569.5	10
		137	6.69959609539391	52048214.6	10
		138	7.732194529272602	45823918.2	10
		139	7.884801382413952	51421278.5	10
		140	8.959285913132828	50906176.5	10
		141	9.557642708599735	49353191.2	10
		142	10.804119350858873	47805062.0	10
		143	9.972061480064394	52641873.4	10
		144	11.23437765301548	55737149.6	10
		145	11.147290519588783	36315322.6	10
		146	11.168230150708663	47011750.6	10
		147	11.347997494337763	52883517.1	10
		148	11.25776919130127	53969186.2	10
		149	10.957395607789607	50193387.7	10
		150	11.041919890952805	64079628.3	10
		151	11.198588125657935	53355525.1	10
		152	11.37489559197125	51773398.0	10
		153	11.326254035762997	48876393.2	10
		154	11.590514612199737	45048298.4	10
		155	11.581128928922837	53300001.3	10
		156	11.838681014129776	48034307.7	10
		157	11.357397553877144	45937838.3	10
		158	11.50361371771957	55538189.2	10
		159	11.891752225011638	59037309.6	10
		160	12.115265799516129	40222164.8	10
		161	12.057547781730317	59078607.1	10
		162	12.011517064482785	50461670.4	10
		163	11.909244892520901	46513794.8	10
		164	12.01465201120114	49909886.3	10
		165	11.958002712403383	59570775.2	10
		166	12.05525485245472	51860969.4	10
		167	12.278150968471161	46195187.2	10
		168	12.358219822770485	54371806.9	10
		169	12.461829980209533	46236097.2	10
		170	12.430595512787335	50699126.2	10
		171	12.490839577206954	50360176.8	10
		172	12.65733615007319	54533206.0	10
		173	12.70961240819727	53654554.3	10
		174	12.862653924603558	51151899.5	10
		175	12.970454069643775	47385379.2	10
		176	12.969314001302795	58374051.5	10
		177	13.007852775102242	50967179.8	10
		178	13.038701311576897	50896473.8	10
		179	13.191244679932415	52254203.4	10
		180	12.990885526779625	44085777.1	10
		181	12.832311000226838	51259412.9	10
		182	12.848532738190325	50621642.1	10
		183	12.936202861083306	49288375.0	10
		184	12.663503195956038	52927113.3	10
		185	12.512697370669102	53226282.4	10
		186	12.500287547757223	43780918.9	10
		187	12.739654839322306	54696690.9	10
		188	12.806439841708547	49013323.4	10
		189	12.568613181602725	61707545.9	10
		190	12.567647048974939	52505237.9	10
		191	12.701780698729385	50219240.6	10
		192	12.577674010597542	57785389.5	10
		193	13.054362124446873	46640973.6	10
		194	13.132805141160329	43112597.6	10
		195	13.155420087233958	49971173.1	10
		196	13.699142642898348	60709951.2	10
		197	13.924495805049613	56461095.0	10
		198	14.160719245145037	45421024.8	10
		199	14.293052776600717	51031463.8	10
		200	14.5316012708252	38706697.2	10
		201	14.681261686957674	55374545.3	10
		202	14.543015213386905	47154049.9	10
		203	14.384318333602916	54776312.0	10
		204	14.997393647192292	46757077.3	10
		205	14.971177289753069	50870378.9	10
		206	14.83261606058816	44744373.5	10
		207	14.784233247540271	39469714.3	10
		208	14.601762511047855	54612836.0	10
		209	14.753704359782414	44331598.1	10
		210	14.884501093042903	47843554.6	10
		211	14.842422261396285	56573612.4	10
		212	15.091422467865556	50576368.3	10
		213	15.013332078995479	50548358.1	10
		214	15.130531644396324	55636794.7	10
		215	14.953407810652172	48528836.4	10
		216	15.273384985948832	44493002.3	10
		217	15.24642124388956	45400588.8	10
		218	15.201498189346742	48276955.1	10
		219	15.352700926734887	43060607.1	10
		220	15.329808785174137	49563630.4	10
		221	15.300452371934293	52317889.1	10
		222	14.849777293534714	42599427.6	10
		223	14.706134437100314	60304717.5	10
		224	14.648218591701129	40540797.4	10
		225	14.691192716280549	61951876.5	10
		226	14.768054021547623	53573385.3	10
		227	14.901578515219473	57422335.0	10
		228	14.905594623438986	57467339.1	10
		229	15.01667676224593	58052986.9	10
		230	15.220636217588384	41559140.9	10
		231	15.03528901905679	53148689.3	10
		232	15.227073677338893	44450227.4	10
		233	15.112910902180044	48953723.3	10
		234	14.987105724809481	53725499.8	10
		235	14.986551169502496	52185719.3	10
		236	15.034699864258002	51252774.6	10
		237	14.929227002539198	48748513.2	10
		238	15.04798688272236	52037194.9	10
		239	15.307569172673013	60443535.4	10
		240	15.068001552061272	44714887.9	10
		241	14.832176570242533	48737658.0	10
		242	14.466270324050862	47178106.5	10
		243	14.630726307000481	42424718.4	10
		244	14.557657869838469	46780232.7	10
		245	14.976342398353271	56912669.4	10
		246	14.744745597812107	54095740.5	10
		247	14.3480218883815	53379833.9	10
		248	14.519655227947132	48482618.4	10
		249	14.736632424105593	48230428.1	10
		250	14.608007846179344	40804984.7	10
		251	14.140574224433598	55417630.4	10
		252	13.717366749681265	56841089.3	10
		253	13.315669773801384	47655011.5	10
		254	13.427992311441036	44263340.1	10
		255	13.678859547541993	54139452.9	10
		256	13.471587188185703	46891495.0	10
		257	13.627084309908494	52194453.6	10
		258	13.865615289120438	41610505.5	10
		259	13.968505211321638	49824295.3	10
		260	13.911398359929152	46103306.3	10
		261	13.739488987476468	46675254.0	10
		262	13.82242842777445	51676221.0	10
		263	13.960249735953596	48928541.9	10
		264	13.556637292633699	52846436.8	10
		265	13.64531686330417	49083003.8	10
		266	13.700066502654767	48996786.8	10
		267	13.529738248806677	47051133.7	10
		268	13.508285599624674	54482309.4	10
		269	13.452191603420061	51230372.4	10
		270	13.464375235102622	48707033.5	10
		271	13.240105622822501	52347927.4	10
		272	13.42165030122545	50994965.5	10
		273	13.29160738677398	49859171.3	10
		274	12.919294215854947	49379533.0	10
		275	13.231419328403884	44064860.0	10
		276	13.237334689750384	59393658.8	10
		277	13.265771200923265	49400094.5	10
		278	13.353554218035736	46113110.3	10
		279	13.430559949388613	55085395.1	10
		280	13.365271805798846	45035448.8	10
		281	13.17642451079952	45823987.5	10
		282	12.647303052566091	47387754.7	10
		283	12.519558726930457	42412693.6	10
		284	12.72791615516762	43397269.3	10
		285	12.688370337949468	59566741.0	10
		286	13.06675025223574	40642617.4	10
		287	12.86716438698414	48001754.0	10
		288	12.879994503714116	44485058.4	10
		289	12.870515262070928	55091047.1	10
		290	12.836723378286582	60385382.7	10
		291	12.661304131864297	54055993.7	10
		292	12.340584144721419	49294110.3	10
		293	12.707881088564408	50104622.8	10
		294	13.01924613207154	58794052.9	10
		295	13.17090462688839	48132811.4	10
		296	13.29313375240244	47182487.9	10
		297	13.348231796367054	50264410.8	10
		298	13.559305585450883	60070835.5	10
		299	13.746451665536435	44440618.9	10
		300	13.896090468113309	46336941.0	10
		301	13.769069946598403	46127707.3	10
		302	13.714976531566899	48814959.1	10
		303	13.862708070870735	57804913.8	10
		304	13.650141424091283	52086023.1	10
		305	13.604618412913885	56956858.0	10
		306	13.872822675311454	53051209.5	10
		307	13.338195630210203	57948661.5	10
		308	13.443963547338734	52645199.4	10
		309	13.707969926789996	46426858.7	10
		310	14.19719090849953	53820993.3	10
		311	13.936342635488206	49733604.7	10
		312	13.952560821595345	54728705.3	10
		313	13.726014030903395	52003802.4	10
		314	13.487078648241617	46195584.0	10
		315	13.620851095319134	46831105.6	10
		316	13.707337985730954	44462409.2	10
		317	13.65176366744899	50757587.9	10
		318	13.675357176386536	51618760.7	10
		319	13.912324588971543	56313540.6	10
		320	13.869584762556354	49318135.4	10
		321	13.667919678214535	49605429.6	10
		322	13.751591523537718	39832336.0	10
		323	13.649468116947844	51814677.2	10
		324	13.759942548352637	62366407.6	10
		325	13.626190129874939	52055893.7	10
		326	13.536362033365041	46101573.0	10
		327	13.623283892725883	49575393.5	10
		328	13.59103490179299	48402352.3	10
		329	13.734957767764044	44002384.0	10
		330	13.154673466276805	55633789.9	10
		331	12.903750640008397	43407355.3	10
		332	12.893706515201496	52406699.4	10
		333	12.758244391048013	54120065.8	10
		334	12.854878169671505	52241320.8	10
		335	12.925998314792647	51474443.2	10
		336	12.937519718381129	52128900.0	10
		337	12.871611622185876	50745708.8	10
		338	12.801449884254486	49656723.0	10
		339	12.825886065188522	59421513.2	10
		340	12.840305020922079	47235878.0	10
		341	12.841575879671804	48788194.2	10
		342	12.529879052582668	48167039.7	10
		343	12.349846300674022	48305773.4	10
		344	12.4059115035314	49390798.2	10
		345	12.47033768101759	37234354.1	10
		346	12.402068315786995	49445903.6	10
		347	12.344296216647763	47221285.2	10
		348	11.87983265516247	44192028.2	10
		349	11.90398610638734	52284649.8	10
		350	12.062120963061222	48521798.3	10
		351	12.817839041842067	42820848.1	10
		352	12.656832264171436	48341110.3	10
		353	12.93162241145717	45545877.4	10
		354	13.230715841614142	50613817.0	10
		355	13.352972044783064	48997919.4	10
		356	13.600597017546875	52100647.6	10
		357	13.530298232451656	49077131.3	10
		358	13.664016736348206	48045764.9	10
		359	13.652886847640307	49684992.4	10
		360	13.585689683732161	45765388.6	10
		361	13.411735113660958	50220485.8	10
		362	13.594193511124425	49441446.3	10
		363	13.952146253292117	50954159.7	10
		364	14.447812679384267	52253665.2	10
		365	14.858894749723655	43411982.7	10
		366	14.869493104576634	53443106.5	10
		367	14.713254337363267	46046353.0	10
		368	14.671587427602251	48812156.8	10
		369	14.78049437921067	61967992.0	10
		370	14.772744374442803	45988344.5	10
		371	14.516044701184294	57661979.0	10
		372	14.551867010833714	41950743.5	10
		373	14.539684466377661	51693933.5	10
		374	14.712806949947725	49101952.6	10
		375	14.693725885235978	48534224.7	10
		376	14.552834686030618	49149897.4	10
		377	14.722756313076678	52085072.8	10
		378	14.63803147874275	58949098.1	10
		379	14.716006495199911	52414916.5	10
		380	14.512922539399574	56098706.2	10
		381	14.427641862942256	54872385.0	10
		382	14.700535719775747	54099569.3	10
		383	14.685502038782086	53288210.3	10
		384	14.769049811098744	47743308.3	10
		385	14.750531877692262	45977507.0	10
		386	15.150438852315071	57441750.3	10
		387	14.836535042647956	42104959.7	10
		388	14.994891973623306	48780689.1	10
		389	15.337561743940952	46887251.1	10
		390	15.089551269762078	51345039.8	10
		391	15.109963978019241	53274984.9	10
		392	15.03107219915545	47057032.9	10
		393	14.974473371433769	54280587.0	10
		394	14.666595360388225	48885674.2	10
		395	14.728495429829877	51190057.4	10
		396	14.898964418945368	55347306.8	10
		397	14.958989837557443	52587859.8	10
		398	14.929751625535175	44747770.3	10
		399	14.628327410718388	52268696.4	10
		400	14.76829466713383	49743627.1	10
		401	14.551263061650562	51176678.6	10
		402	14.503862501758425	45816281.9	10
		403	14.531264587791867	46511144.8	10
		404	14.531651286528334	42069367.6	10
		405	14.675684102302204	56542604.8	10
		406	15.065089437253238	47029343.6	10
		407	14.776105613123708	48175772.2	10
		408	14.897548462261108	58846307.4	10
		409	15.108057870624425	45879050.2	10
		410	15.192598094701827	54877376.3	10
		411	14.837133265284402	45100531.2	10
		412	14.676362193483907	41336872.4	10
		413	15.060746164752857	51234397.6	10
		414	15.654574783236495	46034386.9	10
		415	15.404608845583544	43007621.2	10
		416	15.212639866911498	54230355.7	10
		417	15.132837955911299	46230715.2	10
		418	15.235268703965408	55457642.4	10
		419	15.630377693181265	51988456.6	10
		420	15.519649889560748	39940782.0	10
		421	15.687405398610627	57616143.3	10
		422	15.842839871736377	53816826.7	10
		423	15.908071959891112	44789286.1	10
		424	15.96197825329258	45755407.4	10
		425	16.0650373184774	49887939.9	10
		426	16.076725014019935	51939908.0	10
		427	16.231993564725137	45229226.9	10
		428	16.438384071106718	50670584.7	10
		429	16.15108691966693	57762596.5	10
		430	16.026524758529373	60217031.4	10
		431	15.941849645773681	47182657.5	10
		432	16.0789204647702	50960736.5	10
		433	15.869338345046211	42425797.1	10
		434	15.69419557977275	51719034.2	10
		435	15.637479604502294	42639955.6	10
		436	15.366885563660185	44973048.5	10
		437	15.177960877081578	42937801.3	10
		438	14.883397249647846	51191313.9	10
		439	14.871848224816016	44694230.7	10
		440	14.660585474723007	53994081.0	10
		441	14.35884381698079	56937644.1	10
		442	14.515017524187735	51343178.0	10
		443	14.223217012881122	53788493.8	10
		444	14.159069998338149	44885693.3	10
		445	14.408523190029324	41182549.7	10
		446	14.403280412839191	52329000.0	10
		447	14.533019899855992	52274947.9	10
		448	14.600118219975021	49599299.4	10
		449	14.778456839035229	52099589.4	10
		450	14.886074474368177	47356081.0	10
		451	14.651629429382442	48269523.1	10
		452	14.721044205469493	43246025.5	10
		453	14.895897386550857	43967892.7	10
		454	14.975388993952317	60249405.0	10
		455	15.229403343204499	48483766.8	10
		456	15.269883036633761	45841475.4	10
		457	15.398126874307172	53740205.3	10
		458	15.488665337860905	49342365.5	10
		459	15.866672722928715	56396097.1	10
		460	16.59434521999027	45718393.0	10
		461	16.714239946527766	50777804.3	10
		462	16.46377669821979	52019160.4	10
		463	16.889883051846972	54615599.4	10
		464	16.49371383206863	42383968.5	10
		465	16.593412195137354	56765658.5	10
		466	16.631992272333072	43745829.5	10
		467	16.312970917912075	48213498.9	10
		468	16.43992542010848	52057128.7	10
		469	16.79447691894934	48438455.7	10
		470	16.94429276358402	39494226.9	10
		471	17.221861391217974	40170642.4	10
		472	16.935560098893877	45307061.8	10
		473	16.83223771689553	49638244.2	10
		474	16.86332283347079	52851625.7	10
		475	17.064174452655013	47313763.7	10
		476	16.804645825139865	47060800.3	10
		477	16.87027385376674	43731616.6	10
		478	16.72932883228636	56873834.6	10
		479	17.017818379444922	48431056.0	10
		480	16.998165645566196	48753805.1	10
		481	16.79289830402777	48680575.6	10
		482	16.554994900267967	47532445.9	10
		483	16.641027287253475	48605679.7	10
		484	16.562389387802966	43318273.5	10
		485	16.363443992271772	48722767.3	10
		486	16.28049783923165	54086388.8	10
		487	16.275071950476597	38903902.7	10
		488	16.264633713773673	51338576.5	10
		489	16.27578289461509	40813621.7	10
		490	16.178386683217465	49260907.9	10
		491	16.233721892850113	53528826.8	10
		492	16.067372609967194	45944224.4	10
		493	16.19730686665655	54117492.2	10
		494	15.90335568481343	45723333.4	10
		495	15.607568771725209	52045809.6	10
		496	15.596921228255582	52531880.1	10
		497	15.999039137154579	53168756.2	10
		498	16.196942223864756	51487425.0	10
		499	15.91655026025742	52115901.9	10
		500	15.474098435420322		10
