# Supplementary material for: The evolutionary maintenance of Lévy flight foraging
Source: PLoS Comput Biol. 2022 Jan 18;18(1):e1009490. doi: 10.1371/journal.pcbi.1009490 (PMC8797186; doi:10.1371/journal.pcbi.1009490)
Supplement: S1 Data — (ZIP) [file pcbi.1009490.s005.zip › S1_Data/evolutionary_data/POP10_1000K/10_025_10_3_00_1_1000000_run17]

last_generation	500	0	0.9941750335295415	64393439.9	10	1.751919371682618	11618078.0
size_old_pop	10	1	0.9703896677334682	64861943.6	10	1.6703590188447803	33604789.0
standing_var	0.25	2	1.3414255395515384	78671064.6	10	1.6125765140242454	56292945.0
start_exp	1.0	3	1.4053014856867931	87185818.2	10	2.238752846980159	63285089.0
env_dim	3	4	1.4834307921144867	61273781.7	10	1.4417121081445545	77700817.0
move_cost	0.0	5	1.3295924325292303	59976357.2	10	1.7756227346586755	78883299.0
lifespan	1000000	6	1.433886482462777	94991329.8	10	1.3734181702607893	83287706.0
speed	1	7	1.2417229302261146	61763683.5	10	1.9438667223811805	88207174.0
run	17	8	1.479564724029639	72037382.3	10	1.8781090389720922	102899248.0
extinction_state	0	9	1.8170740183328604	77199011.6	10	1.536028047866652	111004248.0
competition	0	10	1.8686562904777115	115050636.9	10
		11	2.096016054310927	107745759.5	10
		12	2.27557784999827	115356053.4	10
		13	2.275271048717264	117429484.55555555	10
		14	2.1356999455959826	58107356.1	9
		15	2.0537140327545655	76339715.6	10
		16	2.0278866775088025	88124732.7	10
		17	2.05793739632776	111268838.4	10
		18	2.146957098893678	128240624.66666667	10
		19	2.1838645062082525	100689775.44444445	9
		20	2.110987715754219	62455018.1	9
		21	1.9252886499075177	95748342.7	10
		22	2.067040681613027	126157664.0	10
		23	2.109292290608464	87792393.1111111	8
		24	2.1725727257748035	62923833.0	9
		25	2.1400445738576934	91566980.66666667	9
		26	1.8789038530495894	81104063.2	9
		27	1.875197642885264	78179441.2	10
		28	2.0756527933283917	55132837.2	10
		29	1.9878003546989451	79296163.9	10
		30	1.928133543512977	53462272.6	10
		31	1.9475177821387704	59379226.2	10
		32	1.456621393023081	82729567.0	10
		33	1.8755367396776694	92187241.4	10
		34	2.145542758367246	101018460.8	10
		35	2.0832894234530777	69138454.5	10
		36	1.9948532403293293	74684581.1	10
		37	1.810859981241991	84024276.3	10
		38	1.5287817519913216	71539742.6	10
		39	1.5411726073980059	40843614.3	10
		40	1.8663010986947082	88930331.7	10
		41	1.7379599125582945	58104949.9	10
		42	1.7356663923469877	69648234.3	10
		43	1.9129881947746104	95978149.2	10
		44	1.9279837451666826	95082451.9	10
		45	2.0287791717762516	105465777.2	10
		46	1.996578855079525	176708299.3	10
		47	1.9086681966401986	68411665.1111111	10
		48	1.8949985468411898	106126165.0	9
		49	2.101067597074028	87244300.9	10
		50	1.998771538829225	110637936.1	10
		51	1.9899962687916968	69636197.55555555	10
		52	1.9197697879718352	96486328.0	9
		53	2.5034074017804135	60163648.71428572	10
		54	1.75560834396107	48997603.4	7
		55	1.5975862907185612	69518741.1	10
		56	1.536846724931482	77238922.55555555	10
		57	1.5166707530156704	79443222.7	9
		58	1.534932536485597	91756482.5	10
		59	1.614238596334216	130717606.3	10
		60	2.099126885974464	83050468.55555555	10
		61	1.9566937677192893	72865064.8	9
		62	2.1133547494037326	71200559.7	10
		63	2.0289020589469784	94494869.8	10
		64	2.095034037958528	93236189.7	10
		65	2.1798296758120594	63581681.0	10
		66	1.8557941172751171	71625272.8	9
		67	1.9110891636260199	113282257.4	10
		68	2.059016964137501	82069328.2	10
		69	2.1888991084622402	78936710.1111111	10
		70	2.123378021690775	86751012.3	9
		71	2.18831699910332	74215894.66666667	10
		72	2.4257027017095476	60486729.25	9
		73	2.2209274325284487	111277414.9	8
		74	2.2543339274612615	67246862.33333333	10
		75	2.226483469393601	74086409.4	9
		76	1.8800992885757104	105615389.9	10
		77	1.7075603368017838	57321046.3	10
		78	1.624428862875676	83961727.6	10
		79	1.6783370927633308	88517033.0	10
		80	1.8864553826153112	58093092.5	10
		81	2.1442291555056903	109977417.1	10
		82	2.2558427312087863	120652413.1	10
		83	2.3822554511783305	85826011.66666667	10
		84	2.2467830430879205	59535518.5	9
		85	2.1893423882518817	109016486.5	8
		86	2.1384680364261657	110034984.1	10
		87	2.1018271096667145	110245081.7	10
		88	2.104189571166926	110284876.5	10
		89	1.9390488367355736	91952889.2	10
		90	2.171316523336144	82171044.0	10
		91	2.1053445029185545	54576514.333333336	10
		92	1.9493331266431047	106645792.4	9
		93	2.0772661402560786	94228285.5	10
		94	2.155167265933052	92338416.5	10
		95	2.2839820534672026	94252223.7	10
		96	2.1635070075574983	61051721.11111111	10
		97	1.9840504285082854	56655741.6	9
		98	2.1236506782592093	78529692.4	10
		99	2.0345893762032112	61727540.9	10
		100	1.9217073899333534	63623282.9	10
		101	1.7712685313330099	78478995.9	10
		102	1.7391606655179586	103451250.3	10
		103	1.9502014326885604	96535435.4	10
		104	2.0179826269586494	109262850.9	10
		105	2.1817475819346646	97615967.1	10
		106	2.186319448839204	69415188.1	10
		107	2.0753653490135124	68865590.1111111	10
		108	1.9742481260651423	108231401.7	9
		109	2.046690724267254	95185853.5	10
		110	1.9016228756749247	74782260.4	10
		111	1.885430327288899	91261038.3	10
		112	2.2035150751582937	94074720.44444445	10
		113	2.299085889071984	74643797.44444445	9
		114	2.3031634153268348	97781080.0	9
		115	2.210995027152897	52349338.3	10
		116	2.236082772194793	71356333.7	10
		117	2.0712705598035916	86782742.8	10
		118	2.1547059447980184	68510759.9	10
		119	2.1685991840361196	84159864.3	10
		120	2.028248326989684	116123846.4	10
		121	2.1009902255064032	73151599.8	10
		122	2.085837924294462	79540935.4	10
		123	2.1425634764915356	58367424.55555555	10
		124	2.069440714257789	109594601.66666667	9
		125	2.2888831932487985	45889120.0	9
		126	2.097062150964409	93787757.8	10
		127	2.3053908778015084	82100728.625	10
		128	2.643997621469034	138860153.1111111	8
		129	2.4556197522426024	127169827.4	9
		130	2.6304666377236887	39637097.625	10
		131	2.9877237470251816	71720898.44444445	8
		132	2.7670638524416775	45240477.88888889	9
		133	2.519612358057798	86669380.1	9
		134	2.4429036627848566	81630880.7	10
		135	2.1728377471024283	53871084.9	10
		136	2.194326281073362	76098817.7	10
		137	1.8798715181927346	93363031.2	10
		138	1.8246990932158034	69719501.1	10
		139	2.1821076994373536	78127106.4	10
		140	2.126715744527223	53946848.8	10
		141	2.0769996615280384	101916004.4	10
		142	2.329344414208362	71556326.71428572	10
		143	1.9442200469677893	45327507.6	7
		144	1.8314009582945245	53525826.8	10
		145	1.4715168359232103	82658490.0	10
		146	1.6834696261806688	75168841.2	10
		147	1.7238634693516441	93942503.0	10
		148	1.7410416972630354	115608381.2	10
		149	1.90015131497404	78169248.2	10
		150	1.6065952651270596	100193904.0	10
		151	1.4505668714143696	73695931.6	10
		152	1.5905599546410083	86743712.5	10
		153	1.6284134536810402	89171166.6	10
		154	1.6694185540491298	97355950.2	10
		155	1.70220124743718	91666451.1	10
		156	1.583354095386388	84998202.9	10
		157	1.8098406600381085	102208892.2	10
		158	1.6881031449676716	84946919.3	10
		159	1.624573240092228	77212800.4	10
		160	1.7892813798790477	75596513.7	10
		161	2.026342529955812	159740612.9	10
		162	2.2398804367471925	60292183.333333336	10
		163	2.215384754872882	120139509.3	9
		164	2.1337734595687747	64759054.5	10
		165	2.18205002734222	69465596.0	10
		166	1.8697331029766595	122695201.9	9
		167	1.8858385010134033	107801501.8	10
		168	1.716759823173199	59245505.7	10
		169	1.8467230453096897	100684017.0	10
		170	2.0175005924899088	68125570.0	10
		171	2.016278441726617	89212151.5	10
		172	1.9771375869950039	84380674.6	10
		173	2.0631700971063074	99294115.1	10
		174	2.3045810865954994	58102683.7	10
		175	2.165554182257305	107946128.5	10
		176	2.2429079002094285	80900330.4	8
		177	2.3890512869734435	150803708.2222222	10
		178	2.689046096749082	62065713.3	9
		179	2.666211308882036	152278914.66666666	10
		180	2.775271455298563	58763930.5	9
		181	1.8026464490349987	97197272.6	6
		182	2.1208981941639893	94330105.14285715	10
		183	1.5329303591210912	103229534.7	7
		184	1.493640333531969	76146038.2	10
		185	1.5377151369342545	65594251.9	10
		186	1.5865013673610031	86872023.3	10
		187	1.6076848276396611	77590759.0	10
		188	1.7407786758831052	120451751.3	10
		189	2.2039066161413223	63346952.666666664	10
		190	2.348889003248394	49286264.75	9
		191	1.5026926890392338	79559825.3	8
		192	1.5679151040076302	54328653.5	10
		193	1.60223254859562	65926055.3	10
		194	1.4298399573157043	59531452.0	10
		195	1.8378373613610868	98229693.6	10
		196	2.212575944582702	75928044.5	10
		197	2.2097483072326995	77657739.4	10
		198	2.3320187478995726	59568438.8	10
		199	2.3719708725827293	62795962.222222224	10
		200	2.304478653076683	70932231.6	9
		201	2.1969459556635735	76237510.4	10
		202	1.9509001438595324	86469007.66666667	10
		203	2.037347412905758	87242246.5	9
		204	2.0177112739275485	124106347.1	10
		205	1.9976131990520851	96226484.2	10
		206	1.9438984105366994	78399212.3	10
		207	1.839944949196233	106769490.3	10
		208	1.710196189086976	95261130.4	10
		209	1.7687177961293556	71799078.1	10
		210	2.125599275547951	84458215.7	10
		211	2.04035523962112	108515067.9	10
		212	2.2888745863518887	56191461.666666664	10
		213	2.2243314095215823	89580594.8	9
		214	2.570446254559004	125206362.66666667	10
		215	2.185126307233838	61067450.88888889	9
		216	1.7958235210230782	90860707.8	9
		217	1.8940637433115342	114775561.1111111	10
		218	1.9791894253163584	74162167.6	9
		219	2.008312233952058	102121863.4	10
		220	1.8050677762517862	82973618.5	10
		221	1.9070249367943455	102127922.3	10
		222	1.7370874455191943	89722076.7	10
		223	1.7448573579065338	83137413.4	10
		224	1.844407139892467	83100269.7	10
		225	2.2906273051989574	130959651.8	10
		226	2.1902621005584684	68273893.4	10
		227	2.2304619622982584	119762536.33333333	10
		228	2.350232138823367	51937695.11111111	9
		229	2.301681990026527	87723674.8	9
		230	2.289760328643289	74563254.5	10
		231	2.298624527083765	49732385.777777776	10
		232	2.045270825779906	45716493.55555555	9
		233	1.5276930774971154	87050540.2	9
		234	2.0114334343815967	74468896.1	10
		235	1.9823596196864333	95948805.0	10
		236	2.016206400504182	121141968.0	10
		237	1.970881094504389	77657526.1	10
		238	2.0571685501474466	68180124.1	10
		239	2.088255380542768	115953332.2	10
		240	2.0490952859282805	79115914.0	10
		241	2.0407546428495102	64945636.1	10
		242	1.9344555438945736	58011860.2	10
		243	2.047664638359124	104003825.8	10
		244	2.2121519604035838	47574983.3	10
		245	1.8913517143125684	107653757.9	10
		246	1.673400147686453	74602829.6	10
		247	1.8820771682612605	64384492.7	10
		248	1.7240693957082331	69350220.2	10
		249	1.504484842504205	78083361.9	10
		250	1.5915544001318058	72862498.3	10
		251	1.8827403963705467	84074220.0	10
		252	1.9174517814796546	97688214.9	10
		253	2.0902694851422696	73176300.0	10
		254	2.0765108854600585	97354776.5	10
		255	2.2433919101543616	68134270.1	10
		256	2.4696775422873016	71956307.125	10
		257	2.5182341740123895	118774948.125	8
		258	2.4899003773650206	72571216.8888889	8
		259	2.6149470453800014	90821285.75	9
		260	2.3460298620250826	95157866.25	8
		261	2.1965128861225134	93073678.4	8
		262	2.3117030356224246	53513927.777777776	10
		263	2.137617719721127	79391560.5	9
		264	2.0520784565324712	68040898.9	10
		265	1.8149640345646643	74636974.7	10
		266	2.116995411811482	75830724.4	10
		267	2.1376766071928204	71845698.5	10
		268	1.8474505452410603	89836495.33333333	10
		269	1.8437625127504247	62817157.5	9
		270	1.7313212168108965	83277376.1	10
		271	1.9004625912522517	54339109.6	10
		272	1.8775463094986786	110598964.3	10
		273	2.021264864624503	94902297.0	10
		274	2.0525949112097006	84521412.3	10
		275	2.1688751551684584	132764281.0	10
		276	2.4199941533826097	92758390.44444445	10
		277	2.49327136000358	114355612.75	9
		278	2.3814153732396983	93313416.75	8
		279	1.9478284087992512	60858960.6	8
		280	1.7741916111447167	64609243.4	10
		281	1.7048554071799866	91259893.5	10
		282	2.074613145137883	86264788.1	10
		283	2.394270174129042	55696443.0	10
		284	2.413422515421254	91102331.5	10
		285	2.2085046430925153	60835616.7	8
		286	2.132123375596958	101317046.9	10
		287	2.2331802200389688	129942226.44444445	10
		288	2.2834684014287254	113734841.125	9
		289	2.086469114734441	68845008.9	8
		290	2.099040289105156	91749914.7	10
		291	1.9884600553804304	86631963.6	10
		292	1.8342152475707245	65537202.2	10
		293	1.885960088695406	78999295.2	10
		294	1.8734439084314727	82508893.6	10
		295	1.9142099928702003	95652755.6	10
		296	2.1670131014694776	70861188.125	10
		297	2.137864934378503	60622843.777777776	8
		298	2.0071459324008156	82040157.3	9
		299	1.8462271282268063	83348537.2	10
		300	1.7137541604583588	63401663.7	10
		301	1.7182203745861155	65099702.666666664	10
		302	1.7374771375380622	87272510.8	9
		303	1.9140240900781076	50063854.0	10
		304	1.8673645138645605	89339073.6	10
		305	1.8732368661433778	64870892.0	10
		306	1.860776491487777	84725941.4	10
		307	2.099823898716159	100093292.3	10
		308	1.779798891692733	85662740.9	10
		309	1.8151712684847006	78396244.7	10
		310	1.767506028355653	78135727.6	10
		311	1.7334886471129043	73623895.3	10
		312	1.8673649887007264	86638569.1	10
		313	1.9030084906166764	73534898.0	10
		314	1.9269861353049993	86881624.6	10
		315	1.7972034599389553	117802526.7	10
		316	1.9988827914099603	100975524.4	10
		317	2.1509611581514845	56518670.3	10
		318	2.3390078106622614	91519438.55555555	10
		319	2.248740213611247	72567007.9	9
		320	2.1563577362497925	114425256.9	10
		321	2.148043265677951	97410759.8	10
		322	2.367023350177141	83217732.0	10
		323	2.084542933862596	71909987.4	9
		324	2.0463539448386956	78670042.4	10
		325	2.105928635685646	98436058.1	10
		326	2.0090792028019178	66717563.7	10
		327	1.9893210734723585	76279600.2	10
		328	1.9671655530055308	76411180.7	10
		329	2.0516753743550096	67412096.3	10
		330	2.3024049574908743	70761983.75	10
		331	2.2781692902384796	72549198.8	8
		332	1.5131495974595117	114357755.6	10
		333	1.822408819448598	98505983.9	10
		334	1.792120462953831	117269562.1	10
		335	1.7478508606970167	107038307.1	10
		336	1.9648947505936243	84138283.4	10
		337	2.2439692995439264	118174023.8	10
		338	2.2159347717192035	78144403.2	10
		339	2.156086967653771	74593078.7	10
		340	1.9262853460535028	57282823.8	10
		341	2.065213528418171	65469992.2	10
		342	2.02481907758812	98941004.7	10
		343	2.281579575404505	78033748.1111111	10
		344	2.157556764565578	145897604.0	9
		345	2.0400227397714574	114718902.5	8
		346	1.8636126137395723	87454049.0	10
		347	1.91111527136494	95220514.2	10
		348	2.0585737612155492	120740427.55555555	10
		349	2.0377301648880226	148923033.6	9
		350	2.097334478756682	125900320.2	10
		351	2.02589071292867	95767878.7	10
		352	2.123108160398485	30377157.333333332	10
		353	2.0183090106464787	89406124.6	9
		354	1.8081466630015595	82991162.0	10
		355	1.9127258527932796	73116078.9	10
		356	1.734565941345663	62079637.4	10
		357	1.4256708055385516	97385753.3	10
		358	1.753139103394539	85500648.7	10
		359	1.6644735219490816	57496767.5	10
		360	1.6832298634129121	73289456.3	10
		361	1.9850014700986118	46010638.5	10
		362	1.8858899602113657	72634791.2	10
		363	1.868664589608926	86676973.9	10
		364	1.921009259602105	70379477.0	10
		365	1.8891163043368233	89071935.9	10
		366	1.853226138018328	130469556.9	10
		367	2.0792343738052788	102621255.7	10
		368	2.0482296019210606	95080539.2	10
		369	1.8587393013329105	82648073.4	10
		370	1.7733063988662014	76341367.77777778	10
		371	1.6220347965974486	79537315.4	9
		372	1.473226838523973	68838620.4	10
		373	1.6976884641188335	78270808.1	10
		374	1.8982949882601694	61788678.5	10
		375	1.8585134903517915	149700106.2	10
		376	1.8180754180438228	78838136.9	10
		377	1.8049751819765052	63921797.5	10
		378	1.8505807458357022	86443765.9	10
		379	1.65262782374149	86631778.3	10
		380	1.7640245448460483	94425638.0	10
		381	1.6247361431844933	92982689.9	10
		382	1.5471943789927853	92242834.6	10
		383	1.8172556678872958	113282070.8	10
		384	1.931500068094677	72745907.7	10
		385	2.194412867276164	97184801.2	10
		386	2.056701473122965	67823939.0	10
		387	1.9996870807247487	87075626.6	10
		388	1.8886901993780618	101179292.5	10
		389	1.8276247818193696	82727196.0	10
		390	1.9695458500382244	111013061.8	10
		391	2.1017458820023096	89205497.1	10
		392	2.3560513620318706	111211989.125	10
		393	2.4489188215010413	96256957.71428572	8
		394	2.246767294913029	108473808.9	7
		395	2.2264375989609047	59887778.0	10
		396	2.0157297065464794	122627596.2	10
		397	2.0723420690693435	106497865.8	10
		398	2.2216980709532423	146838713.4	10
		399	2.2717689823661136	82030057.0	10
		400	1.8757345050036167	91236122.4	8
		401	1.824599192060522	138103125.1	10
		402	2.0037690753244446	77265289.0	10
		403	2.008399403586486	56240801.2	10
		404	2.1847298485914215	95980631.0	10
		405	2.2398742919604246	70502660.0	9
		406	2.215998229160699	98596712.8	10
		407	2.269703695884092	110075648.9	10
		408	2.1802362851505186	98124939.33333333	10
		409	2.121281148817272	69853256.0	9
		410	1.8758788281434455	90981829.3	10
		411	1.948900388150846	83319824.8	10
		412	2.0256884435444036	94817098.2	10
		413	2.119214948794427	106544216.3	10
		414	2.0125220023765023	91269317.8	10
		415	2.117064271441868	107669452.33333333	10
		416	1.9161813555294411	107661317.1	9
		417	1.9757862617592086	86576909.4	10
		418	2.05862478201359	145644452.7	10
		419	2.069231459096701	111165324.7	10
		420	2.1075716325476894	82145372.6	10
		421	2.1960113422766177	99104830.7	10
		422	2.5194174020658235	52320095.1	10
		423	2.222554579994304	102323748.7	10
		424	2.348027523698013	56446885.9	10
		425	2.3105346818339916	87982139.33333333	10
		426	1.9247167989395684	86011613.4	9
		427	1.8799875908963064	87483740.4	10
		428	1.836628636363048	74279479.1	10
		429	1.8687120982066294	123856422.4	10
		430	2.010567965931029	117751315.8	10
		431	2.091805576262209	69783340.4	10
		432	2.300213696099961	100825203.25	10
		433	1.8332225534646511	111468196.2	8
		434	2.06873587851428	73883637.7	10
		435	1.9942516037850204	98952524.8888889	10
		436	1.7939626785088962	60674463.9	9
		437	1.915832547628116	81785936.55555555	10
		438	1.8985151452508977	97111897.8	9
		439	2.2265679991815963	64576736.7	10
		440	1.9791361043740732	91312107.8	10
		441	2.110791576599358	95658838.2	10
		442	2.0885959596706685	110155099.9	10
		443	2.194281457434283	80329542.9	10
		444	2.253616261982958	91038476.66666667	10
		445	2.1612143528714873	131487858.8	9
		446	2.494770433296112	123458162.7	10
		447	2.628560828627715	41621726.875	10
		448	2.7246315418591136	108430103.0	8
		449	2.6512653158060346	59492739.222222224	10
		450	2.869618896262263	81114384.44444445	9
		451	2.663569428865414	69238045.22222222	9
		452	2.4991152467875932	93932949.2	9
		453	2.3493439709787216	71107225.125	10
		454	2.076230139298966	103789020.9	8
		455	2.288694929706658	75735344.9	10
		456	1.9953033866097456	90170513.4	10
		457	1.9620180527999729	66310315.4	10
		458	1.8630959499306408	78508800.0	10
		459	1.7396272150482357	83079372.1	10
		460	1.8993833454828581	101699839.7	10
		461	1.9921505436453413	118632459.7	10
		462	1.9708450586551058	104166821.9	10
		463	2.018408230415852	88164820.0	10
		464	2.09177578705931	112214814.5	10
		465	2.1158117556865372	124779218.4	10
		466	2.103018696273958	98729897.6	10
		467	2.077312281730191	102411027.4	10
		468	2.19019604627013	88778651.7	10
		469	2.343960265793729	135060961.0	10
		470	2.2916527440135193	66540191.88888889	8
		471	2.2820606686156135	147016798.7	9
		472	2.153137499365619	114149383.0	10
		473	2.278821772741165	73414010.55555555	10
		474	2.382760579332853	102348567.1	9
		475	2.455162684453983	88396715.8	10
		476	2.544232347257584	82723887.8	10
		477	2.262804873660913	87867668.2	10
		478	2.094459436956582	57310280.8	10
		479	1.9430982368664833	61464016.1	10
		480	1.9333753712358615	108309360.7	10
		481	2.033150250570753	96847143.5	10
		482	2.143874350373967	61802959.0	10
		483	1.936881904001557	92747583.8	10
		484	2.1494305494990398	54912464.3	10
		485	1.8918403713139185	63177436.9	10
		486	2.0355757047039216	85533000.4	10
		487	2.4175795117846253	102234616.77777778	10
		488	2.0709705270707746	109723526.2	9
		489	2.2791003982402107	91497400.44444445	10
		490	1.8727250611588135	54221766.2	9
		491	1.685325729239159	94274678.0	10
		492	1.732833988468553	110637308.9	10
		493	1.9344713667751468	100132486.7	10
		494	1.963535696292156	95504443.7	10
		495	1.9937673396702966	101044281.4	10
		496	1.972820989697421	119812400.8	10
		497	1.8262168383577433	70153092.5	10
		498	1.8242150860715518	64038845.2	10
		499	1.7222364573815745	70678339.3	10
		500	1.7588160686174579		10
