# Supplementary material for: The evolutionary maintenance of Lévy flight foraging
Source: PLoS Comput Biol. 2022 Jan 18;18(1):e1009490. doi: 10.1371/journal.pcbi.1009490 (PMC8797186; doi:10.1371/journal.pcbi.1009490)
Supplement: S1 Data — (ZIP) [file pcbi.1009490.s005.zip › S1_Data/evolutionary_data/POP10_1000K/10_025_10_3_00_1_1000000_run6]

last_generation	500	0	1.0239744777494881	72996250.7	10	2.476616492188125	3384224.0
size_old_pop	10	1	1.1693552338401436	52052036.6	10	1.5688563953300734	28495866.0
standing_var	0.25	2	1.2943867725383142	58925693.0	10	1.8301573510613944	58401059.0
start_exp	1.0	3	1.2706914814432815	66082669.8	10	1.3916202105861681	60010928.0
env_dim	3	4	1.194339125749976	56882252.0	10	1.6657418031145719	71582984.0
move_cost	0.0	5	1.5067693473667985	87191645.6	10	1.3388232606249861	85055311.0
lifespan	1000000	6	1.6097137667670798	76036760.8	10	1.1162325634812282	95278762.0
speed	1	7	1.9941918539126	65378003.777777776	10	2.329294146404858	105147968.0
run	6	8	2.0018787752283926	66095599.88888889	9	2.4934700921392667	181744029.0
extinction_state	0	9	2.2561498001483726	61934007.8	9	1.8215838477506603	194538622.0
competition	0	10	2.345120773432344	62076552.777777776	10
		11	2.183182011488622	108891717.1111111	9
		12	2.2404919527462326	47414357.333333336	9
		13	1.8405219431864566	68744149.2	9
		14	2.01918592860479	50879876.7	10
		15	1.9776099910930889	84881378.7	10
		16	1.9833935815431285	63995324.9	10
		17	2.258491597427653	144855311.4	10
		18	2.3106903795184364	103359563.7	10
		19	2.208995767316347	79893199.7	10
		20	2.2316800742758147	135293974.44444445	10
		21	2.1731515582368597	95139257.1111111	9
		22	2.1067598800467144	91545062.8	9
		23	2.0350492232672615	69403720.3	10
		24	2.1679710123026963	73246651.22222222	10
		25	2.1392154886749424	88169320.0	9
		26	2.0070737305142776	95179344.2	10
		27	1.9613510789951358	94208526.3	10
		28	2.1059527746562603	102718806.2	10
		29	2.069031292806213	97313308.33333333	10
		30	1.9672399659215536	105156287.2	9
		31	2.018293648989113	83313746.9	10
		32	2.0494041470739113	89577955.3	10
		33	2.071411808823661	82224292.0	10
		34	2.0711773188213765	57043349.9	10
		35	2.0755831166523353	73654283.5	10
		36	2.0167061936597834	96974707.1	10
		37	2.1454224299144378	79460393.33333333	10
		38	1.8134416050205213	115209417.8	9
		39	2.196799597281793	107527815.9	10
		40	2.1530300802563724	130210186.0	10
		41	2.482000704134967	59805315.571428575	10
		42	1.9495590321331027	74059042.7	7
		43	2.1952320838418635	81180179.5	10
		44	2.0848383268520534	96675326.1	10
		45	2.0007075779021903	66319855.0	10
		46	2.1894946965302173	92534471.1	10
		47	2.2643637937265373	67483389.8	10
		48	1.9796796419801272	74858618.2	10
		49	2.064714595456292	98477561.3	10
		50	1.6690541059022508	78624482.8888889	10
		51	1.6345101675319273	76870241.6	9
		52	1.6586016669864345	108755061.6	10
		53	1.9049336700437158	82240638.1	10
		54	1.9215447851845966	59963880.0	10
		55	1.7305490167547628	76337380.2	10
		56	1.995868215852223	84392065.6	10
		57	2.15489315812154	96506438.8888889	10
		58	2.3947043687855345	56568315.0	9
		59	2.1530654294747182	84131483.5	10
		60	1.854511968677611	91869241.4	10
		61	1.8564964260142318	100888685.4	10
		62	1.7450653161638883	57261001.9	10
		63	1.8986326802165436	106139240.4	10
		64	1.9276440889569042	127324289.1	10
		65	2.227344223045018	72880214.1111111	10
		66	2.4986191619345197	118415942.85714285	9
		67	2.7619775520004146	56654279.5	7
		68	2.7226579676486677	114373723.33333333	8
		69	2.307198715823241	76598333.44444445	6
		70	2.4943957905624505	65386341.75	9
		71	1.779760901604892	84366287.4	8
		72	1.8589514726499672	93867303.6	10
		73	1.6820618545956705	66435444.2	10
		74	1.6642673568122006	86279058.0	10
		75	1.65902213562848	74855102.2	10
		76	1.6321092034960316	78987311.9	10
		77	1.839124333723205	128152265.5	10
		78	1.7586626545598965	111278902.0	10
		79	1.824580371824013	68000465.9	10
		80	1.6180968026322202	66125117.1	10
		81	1.6465222507960289	99000020.5	10
		82	2.060352756981778	70671748.7	10
		83	1.9790740041252022	101802524.2	10
		84	2.077824826734051	71827002.3	10
		85	2.016391213934311	88201996.3	10
		86	1.9929071865551933	72492248.4	10
		87	2.083708160869435	98501330.5	10
		88	2.0094961062367576	72852631.4	10
		89	1.8694403909152837	106545337.7	10
		90	2.2409538089178542	117000064.3	10
		91	2.000572797158992	62330926.0	10
		92	1.729201440197833	78719445.6	10
		93	1.6898535242549961	107788224.2	10
		94	1.7302203955100812	129510024.6	10
		95	1.6981321670710965	57489580.2	10
		96	1.8719188021248399	104004081.3	10
		97	2.012689983947383	98000586.2	10
		98	2.0166549927091433	69381338.5	10
		99	1.7298825135097142	73603499.33333333	10
		100	1.7602527385101339	79134564.5	9
		101	1.6560530700247882	61156073.2	10
		102	1.7559395860042883	74391831.3	10
		103	1.6461581545615527	83969183.0	10
		104	1.5817012626025806	93513946.5	10
		105	1.7509041930904998	62007799.0	10
		106	1.499249674583766	99241131.3	10
		107	1.6882077378136828	71874484.1111111	10
		108	1.5335226177733272	53175032.6	9
		109	1.5197329620128728	80717630.6	10
		110	1.6808201495657098	69924920.1	10
		111	1.5767076847145454	73836019.9	10
		112	1.6513312318530187	83889416.8	10
		113	1.78498342011321	123275147.1	10
		114	1.991692954044383	45534218.0	10
		115	2.047031902794333	122716037.4	10
		116	2.329834943715296	84443234.55555555	10
		117	2.3578506439173554	81391521.4	9
		118	2.429326751922115	106224995.2	10
		119	2.5257473740983096	68040877.4	10
		120	2.469702141174066	100681932.1111111	10
		121	2.3809700504923255	102176520.8	9
		122	2.4082249648606866	78425020.6	10
		123	2.446086616299552	55836947.9	10
		124	2.416642848561375	91858229.0	10
		125	2.3976645878372804	71060027.5	9
		126	2.124336959325208	71597330.9	10
		127	2.1399670857343702	104378467.55555555	10
		128	2.2419620269711067	58278629.3	9
		129	2.2085468319473858	52031524.3	10
		130	1.722703555974416	101318257.1	10
		131	1.735290870475869	136485131.0	10
		132	2.112634880101925	73325251.2	10
		133	1.8419214439094378	87383993.5	10
		134	1.9569667202219303	93688833.9	10
		135	2.1535199749795306	106498540.77777778	10
		136	2.1622723409990057	80686049.2	9
		137	1.8621018339876323	69486972.2	10
		138	1.8240082188814246	88856847.6	10
		139	1.9627501931233897	93300121.5	10
		140	2.16103848842018	117749186.22222222	10
		141	2.128235999421497	85107776.22222222	9
		142	1.9628419023755463	61064303.9	9
		143	1.7342520467262272	93868302.2	10
		144	1.7044572165338974	78128022.3	10
		145	1.7662013966581505	53113297.5	10
		146	1.850571646403082	73352486.125	10
		147	1.5790402407950928	65651398.3	8
		148	1.6140137706863584	65346832.333333336	10
		149	1.5064901564145055	92973732.1	9
		150	1.2239284611299457	54763411.8	10
		151	1.41691060469244	83428971.7	10
		152	1.6457629878210014	86783985.6	10
		153	1.6030423521842505	87022663.22222222	10
		154	1.740466800367987	80027250.0	9
		155	1.8511484127130717	96314144.8	10
		156	2.136703801580724	84204320.4	10
		157	2.283152244945243	81084337.5	10
		158	2.213906051404252	76008025.2	10
		159	2.2481007575525975	77375819.8888889	10
		160	2.130577590763766	90483506.3	9
		161	2.278400827499342	72080608.8	10
		162	2.316541771761531	111645760.3	10
		163	2.613359229586594	52662854.11111111	10
		164	2.2430590401634003	64621095.5	9
		165	2.1532576369490863	74151572.1	10
		166	2.3738903768091495	134875922.33333334	10
		167	2.734873463242479	51740918.777777776	9
		168	2.7338185473599923	64616263.875	9
		169	2.7050698398801325	149529660.85714287	8
		170	2.929677089606571	118730221.57142857	7
		171	2.902320615603018	99392556.875	7
		172	2.823467358248495	78865162.875	8
		173	2.9745262664329983	71188911.75	8
		174	2.978241491041157	102169011.44444445	8
		175	2.5723663445928215	82037609.0	9
		176	2.7599674652072785	152149065.7142857	9
		177	3.4252497739169305	132804144.42857143	7
		178	3.308375691475187	86314741.75	7
		179	2.8010001570276244	49022128.0	8
		180	2.3157308647447437	86945711.2	7
		181	2.141400743891239	80290556.9	10
		182	2.0728508487906985	38298164.7	10
		183	1.9497026682050773	152288578.4	10
		184	2.095023889651819	127871074.8888889	10
		185	2.232384707244214	106811490.8	9
		186	1.9558280156008998	96726509.2	10
		187	1.9969046797770378	94541228.4	10
		188	1.7048959080813373	74110842.9	10
		189	1.7097646138352538	48731274.3	10
		190	1.7685399508305237	71923733.0	10
		191	1.8088183746216575	64365837.6	10
		192	1.9161241970773026	90579588.1	10
		193	2.1755319358452496	71427686.5	10
		194	2.3069639228813257	45658245.2	10
		195	2.355605692302807	47153387.5	10
		196	2.1227090309830934	120408083.44444445	10
		197	2.1745255078998733	59377688.2	9
		198	2.1716742312568074	94888492.33333333	10
		199	1.8365253853705326	95964414.0	9
		200	2.3779304434294706	97378107.2	10
		201	1.9979570711965935	122403868.4	10
		202	1.9342902369790402	75867184.0	10
		203	2.0906578352741345	96470981.0	10
		204	2.2406495346721935	84457916.71428572	10
		205	2.349166370840086	82280515.9	7
		206	2.4032920874085755	117558781.0	10
		207	2.4375313405630075	125233693.28571428	10
		208	2.213558887802545	80332461.8	7
		209	2.273623097886068	82998709.7	10
		210	1.8076168453338473	82781588.0	10
		211	1.9649772421151244	61413256.9	10
		212	1.8883341105087044	84872854.7	10
		213	1.9506951166708482	91001707.4	10
		214	2.215560933258562	80752636.2	10
		215	2.3135922278824443	71776752.3	10
		216	2.888561660947569	81693624.42857143	10
		217	2.818693280211842	105572259.625	7
		218	2.6905625551674	61133403.0	8
		219	2.284889092293265	106746228.6	8
		220	2.4693126584694602	84714178.2	10
		221	2.623694472690717	95436478.25	10
		222	2.507818434884243	109100079.5	8
		223	2.10985353552124	82316825.6	8
		224	2.0212251333859603	89171884.0	10
		225	2.005267312205428	65319833.333333336	9
		226	1.9829651521003402	54978017.666666664	9
		227	1.667823541024577	128088738.66666667	9
		228	1.6451912078929447	81084321.9	9
		229	1.6259987275524839	79560226.2	10
		230	1.8624495647289634	62549155.7	10
		231	1.9660152326738902	63807372.9	10
		232	1.986981261194763	73498338.3	10
		233	2.211458229138747	89025763.22222222	10
		234	2.230152298567864	91637395.1	9
		235	2.3519878897396995	130033813.9	10
		236	2.564016823710969	71116598.375	10
		237	2.390575587725436	91576193.375	8
		238	2.2296717464170666	78852166.66666667	8
		239	1.846648308580053	64106409.2	9
		240	1.6939026220764368	103097515.7	10
		241	1.9091229655014257	97181740.2	10
		242	1.9048194655329405	100896484.0	10
		243	2.059385037984826	90552567.25	10
		244	2.1810296247294323	80452679.22222222	8
		245	2.068429027734968	66618887.4	9
		246	2.0950661711011924	130273733.4	10
		247	2.318035699693345	79426991.0	10
		248	2.264367218750773	59861604.777777776	10
		249	2.0507784097313038	75501754.1111111	9
		250	2.122177029796158	54141002.666666664	9
		251	1.7288797527758806	48811636.8	9
		252	1.4455273477974153	82271864.3	10
		253	1.715827401434264	86653242.0	10
		254	1.9615449824333973	84260889.0	10
		255	1.9900233175468274	89257409.66666667	10
		256	1.8398697029628224	78460254.77777778	9
		257	1.760390745617365	75315782.7	9
		258	2.4255625840510415	75944043.8888889	10
		259	2.2731546654328505	68850127.5	9
		260	2.3970475149908728	57683584.0	10
		261	2.0323700538406566	111006464.4	10
		262	2.069527150454688	67113458.3	10
		263	1.7096544735171464	54352984.7	10
		264	1.7260599772320486	98351933.7	10
		265	1.7807224019405687	93145833.4	10
		266	1.9606986209073298	73167538.3	10
		267	2.17400296783371	99261051.0	10
		268	2.2865476122312156	94431107.4	10
		269	2.2381887958676883	72661118.5	10
		270	2.09584334463523	79420300.6	10
		271	2.3609721553769796	80970062.9	10
		272	2.252066801008642	115797977.6	10
		273	2.076739701662806	124335910.22222222	10
		274	2.2679190348592746	139365375.66666666	9
		275	2.1038503865169838	76760996.0	9
		276	1.9430686049697876	76464962.6	10
		277	2.113283001347006	86984152.1	10
		278	1.9972055029849785	90277528.6	10
		279	1.9973121988692832	79783728.1	10
		280	2.2099221537001315	115083380.4	10
		281	2.2631970083819937	140539741.66666666	10
		282	2.2533891449342165	107928087.7	9
		283	2.1155773777282603	65906453.1	10
		284	2.119716338477059	108513070.9	10
		285	2.1588346362277457	78682072.6	10
		286	1.8036747778599587	94198823.2	10
		287	1.8522792365318999	58519570.1	10
		288	2.018975674016496	83543045.4	10
		289	2.262459864247936	85863823.2	10
		290	2.483687452809846	59567034.5	10
		291	2.2126642247104185	93352242.28571428	10
		292	1.930936329963806	97892383.7	7
		293	2.31189231448971	110489990.3	10
		294	2.5651002431675076	104904350.5	10
		295	2.1502604748257292	72137533.8888889	6
		296	1.7894098468027893	91908831.0	9
		297	2.031339950667127	81283362.8	10
		298	1.8567765134140237	101624584.2	10
		299	1.90956558967742	91172337.3	10
		300	2.0974047057768663	92434926.7	10
		301	2.385392867690145	105281651.8888889	10
		302	2.470381065572265	45683128.6	9
		303	2.2082884208202804	73147563.1	10
		304	2.2389254429764	73942079.8	10
		305	2.1512684293043267	104633188.6	10
		306	2.161079980096094	80284611.7	10
		307	2.4326466586876734	42794727.333333336	10
		308	2.3408460677016327	58045636.0	9
		309	2.3196790992104646	88182206.9	7
		310	2.18929872348346	97439660.8	10
		311	2.21161396633383	112112781.9	10
		312	2.036270201284178	103106629.8	10
		313	2.0133818415173264	60605076.1	10
		314	2.069685433048278	58863704.7	10
		315	1.905127567575396	83163536.3	10
		316	2.2232047557822425	56296375.8	10
		317	2.0286364728803985	79717409.8	10
		318	1.929369283073148	72046168.7	10
		319	1.6788644694458292	74427074.5	10
		320	1.5897287074958872	70606292.9	10
		321	1.6091920338507257	96190024.3	10
		322	1.5416066781506377	61570303.5	10
		323	1.8438313799378925	92863625.7	10
		324	2.0060849180606413	103623180.5	10
		325	1.9944892742710845	71530892.3	10
		326	2.094798293518647	71216447.0	10
		327	2.158418998273892	95465869.1111111	10
		328	2.204551504542028	101189777.6	9
		329	2.0750605007013108	68919004.8	10
		330	2.0086508650688097	131487287.5	10
		331	2.2383703368041044	82962455.5	10
		332	2.406664445634717	80563056.5	10
		333	1.9981028126503975	92485365.8	10
		334	1.942498163811146	84526773.3	10
		335	1.9051902988001672	87665580.3	10
		336	2.023464207885703	81027199.8888889	10
		337	1.9825514516893772	96831957.2	9
		338	2.070428326083805	115311192.5	10
		339	2.190338431958829	140496344.3	10
		340	1.8637182365571239	64511685.4	10
		341	1.5952230756194148	60452743.0	10
		342	1.3947017828998725	67626288.9	10
		343	1.51328401192242	72684345.9	10
		344	1.5824827126087313	93422597.0	10
		345	1.7382316136795446	75601727.0	10
		346	2.032746934384188	69225392.3	10
		347	2.048419256029133	79315198.6	10
		348	2.1271566560287067	147961011.66666666	10
		349	2.0522953982276535	112292758.33333333	9
		350	1.9712096304655773	103782367.8	9
		351	1.8546716274581114	88733742.0	10
		352	1.9418207489181367	47538400.1	10
		353	1.9387464764393052	124530762.7	10
		354	2.2452726667346523	102883793.22222222	10
		355	2.1454443916941957	146326310.375	9
		356	2.4751257015063444	73728173.625	8
		357	2.6399829075034957	78500301.71428572	8
		358	2.434002139999477	61996027.777777776	7
		359	2.7990976289118623	99643953.77777778	9
		360	2.684349456929651	70771281.1111111	9
		361	2.7718205117505375	89951973.44444445	9
		362	2.6504083107918355	79850276.4	9
		363	2.711361044275619	102633273.9	10
		364	2.7718662625376753	81083961.0	10
		365	2.597607735997994	99176565.44444445	9
		366	2.4060134617036164	97842490.0	9
		367	2.3983910606526737	94689484.1	10
		368	2.6702357248723567	104099924.44444445	10
		369	2.638436674867665	153014933.85714287	9
		370	2.6672644964809757	100153936.44444445	7
		371	2.6188444236785613	86017315.71428572	9
		372	2.5633579679087517	79060697.22222222	7
		373	2.2550375121929074	80650550.5	9
		374	2.380516828402114	79793014.22222222	10
		375	2.335069514985036	123539841.8888889	9
		376	2.377730029864522	111686419.33333333	9
		377	2.4006737314930833	94336492.0	9
		378	2.7506215907452174	78988721.22222222	9
		379	2.3531366904354742	65789521.11111111	9
		380	2.3203599646171855	75894037.66666667	9
		381	1.6637911043246099	66021404.1	9
		382	1.6901055137896148	94175188.1	10
		383	1.6536267956763109	88690227.7	10
		384	1.6303401593064422	90778185.6	10
		385	1.4053261307755414	94093578.1	10
		386	1.5299672907864483	46939849.9	10
		387	1.549431332066818	79715942.4	10
		388	1.7531252133306787	76820608.1	10
		389	1.9252597700635223	140646316.6	10
		390	1.9645064492564697	69631501.3	10
		391	2.1280526728894396	138859692.2	10
		392	2.1640620627919347	80055045.1111111	10
		393	1.7705157488222958	61608089.9	9
		394	1.5780180913675066	62845346.0	10
		395	1.5183443103924819	68314506.7	10
		396	1.6504059760561502	105134126.7	10
		397	1.6000087927404958	78661146.1	10
		398	1.6822640116478376	69996949.2	10
		399	1.771435864754905	94446522.4	10
		400	2.2801380065978893	93090897.9	10
		401	2.2556632748835943	61153543.5	10
		402	2.2499382778975323	57754369.44444445	10
		403	2.4612746400093557	116406376.75	9
		404	2.163952152543625	131430428.9	8
		405	2.2586190826959927	108234856.7	10
		406	2.261327729996005	102444395.66666667	10
		407	2.1455824241278023	99857929.8888889	9
		408	1.9872220847347104	96317271.5	9
		409	1.7791649014951783	115001845.4	10
		410	1.8648054338081672	78869246.4	10
		411	1.8876890178834504	45882554.4	10
		412	1.765670060260846	74487912.9	10
		413	1.701594047188367	64749207.0	10
		414	1.979878319918183	80403394.5	10
		415	2.0232089670566866	72143460.2	8
		416	1.9960734506456634	108243034.0	10
		417	2.0657803821074987	91323952.1	10
		418	2.281983263997214	107524643.8	10
		419	2.186079374862385	67371981.5	10
		420	2.4111899764388314	72804599.375	10
		421	2.2423013095624813	53489430.375	8
		422	1.9080312099453338	102817707.5	8
		423	2.0948283562888204	130989264.2	10
		424	2.0290703213772874	127561991.0	10
		425	2.1759901541351954	125463884.2	10
		426	2.215736975700609	59869497.222222224	10
		427	2.188435004858127	90364090.5	9
		428	2.017766154654119	102567724.4	8
		429	2.2683376895635954	54868583.4	10
		430	2.3123377351311687	71484086.4	10
		431	2.117826259426602	82937214.8	10
		432	2.312504253951391	68121229.77777778	10
		433	2.2645605134779174	140632248.44444445	9
		434	2.284486934779981	117931032.33333333	9
		435	2.0267404540452243	72475246.8888889	9
		436	1.819829668512774	65369715.5	9
		437	1.8112304025365749	81503694.1	10
		438	1.5963712420140277	64879341.4	10
		439	1.5534198895170381	84181965.7	10
		440	1.7403182466188665	47981167.8	10
		441	1.581626313531593	73184543.4	10
		442	1.6534827664577203	55621792.6	10
		443	1.8472979941422438	55757729.3	10
		444	1.9022462540423954	96000320.0	10
		445	1.9904082751465892	100695860.2	10
		446	2.0660971658946545	77864251.0	10
		447	2.252895452822541	83813287.0	10
		448	2.247156647317611	73746235.1111111	10
		449	2.017820520070198	76956905.9	9
		450	1.8533522405335805	101770949.0	10
		451	1.8154784553838765	88364792.8	10
		452	1.7011084101170322	73147143.1	10
		453	1.751481964234209	89095557.9	10
		454	1.8134917745663102	82863413.7	10
		455	2.0005130476751907	73625406.3	10
		456	2.0635206514401583	81135740.7	10
		457	2.190239273558584	108400045.9	10
		458	2.197470369311329	95597202.33333333	10
		459	2.0855747970175065	135967133.66666666	9
		460	2.156687779426993	64118416.8	9
		461	1.966120527785843	63685024.2	10
		462	1.98621820100356	52531114.5	10
		463	2.0441729643002673	107006902.1	10
		464	2.0118961813734284	106436470.3	10
		465	2.010360768741333	83475191.4	10
		466	1.9266333987094852	62861602.3	10
		467	2.0184033560304138	70279002.0	10
		468	1.9376334376434492	55349613.6	10
		469	1.9165705506123687	171511681.2	10
		470	2.6154576339101143	105030368.875	10
		471	2.6086657676131155	93377616.22222222	8
		472	2.4062214011425276	93578169.6	9
		473	2.2422517714761554	97074169.2	10
		474	2.3339015650191586	88517689.1111111	10
		475	2.127963530365791	89934630.8888889	9
		476	2.0508093261017555	88461377.22222222	9
		477	1.897037187673106	74436263.1	9
		478	1.9393563782542866	74757227.6	10
		479	1.624895684028823	75835534.7	10
		480	1.6867482859683727	106308839.1	10
		481	1.823316671348642	86005682.8	10
		482	1.8875199353885599	99893001.4	10
		483	2.041994670147773	75877051.125	10
		484	1.7071984744278221	92956917.2	8
		485	1.4290931751527043	55202421.7	10
		486	1.2426350122335594	96790727.3	10
		487	1.4839657008430858	78711690.0	10
		488	1.882149205308761	63182818.6	10
		489	1.6008181363439378	71481305.6	10
		490	1.7368324811601792	41324936.1	10
		491	1.6454658911260747	158917718.6	10
		492	1.7540816014622749	69665154.4	10
		493	1.835757479799406	79810570.6	10
		494	1.812478378952586	95384409.3	10
		495	1.879598175564825	66959289.1	10
		496	1.7653495985922003	91881036.3	10
		497	1.7266312095007403	94037691.5	10
		498	1.9621014081341168	106041340.7	10
		499	1.803239616268133	88363975.3	10
		500	1.9906078236631939		10
