# Supplementary material for: The evolutionary maintenance of Lévy flight foraging
Source: PLoS Comput Biol. 2022 Jan 18;18(1):e1009490. doi: 10.1371/journal.pcbi.1009490 (PMC8797186; doi:10.1371/journal.pcbi.1009490)
Supplement: S1 Data — (ZIP) [file pcbi.1009490.s005.zip › S1_Data/evolutionary_data/POP10_1000K/10_025_50_1_0000125_1_1000000_run17]

last_generation	40	0	4.889627511829568	18168128.83338665	10	extinction	extinction
size_old_pop	0	1	4.823212573405442	17739476.300055105	3
standing_var	0.25	2	4.832551277813614	22108996.50065509	5
start_exp	5.0	3	4.986272514775861	32238567.75035431	1
env_dim	1	4	4.951913990677129	9972814.166623073	4
move_cost	0.000125	5	5.049345798958576	22232446.785904042	3
lifespan	1000000	6	5.10885890731417	27649692.500209607	7
speed	1	7	5.319659836481625	32888287.833843384	2
run	17	8	4.7404408306766515	16198001.166661628	3
extinction_state	1	9	4.472405900210232	52668344.250544146	3
competition	0	10	4.214983219688113	12749552.00017632	4
		11	4.27946976240751	27010774.000281375	2
		12	4.541203867329812	13373041.499890525	2
		13	4.691040340287666	142046.49991229488	2
		14	4.8380287951245675	11792021.500269797	1
		15	4.759200663074219	2337623.499879666	1
		16	4.756067521897707	20946677.500240233	1
		17	4.740045940967485	19975190.750073384	3
		18	4.620487994173536	20729354.83367595	4
		19	4.409031390407402	4899873.499847848	3
		20	4.110497747433536	19575928.000193518	1
		21	4.001364209393694	30201425.500468243	4
		22	3.778088849093167	15999305.999996934	1
		23	4.021437830315846	5410555.49983606	2
		24	3.7032333681884033	14777971.500055442	3
		25	3.212849319100034	18023778.500315364	1
		26	3.560343380742958	17843358.500195928	2
		27	3.42989592226735	13639745.16681815	2
		28	3.4397086687628353	31072312.500700127	3
		29	3.563824173931958	21299972.00000836	2
		30	3.8938370349091342	16777429.500047818	2
		31	3.984927329569905	22309111.500804983	2
		32	3.973247482137461	32356734.500431042	1
		33	3.9531064211357902	31296877.500371836	3
		34	4.160330675210268	34376132.90038676	1
		35	4.2029005036946305	94887157.5004183	5
		36	4.3651097160364865	68105869.83394155	2
		37	4.411931691276568	14644906.500221128	3
		38	4.240682435669401	30895368.500201166	3
		39	3.882821474356509	43464274.16705983	1
		40	3.9969440310530877	0	3
					0
