# Supplementary material for: The evolutionary maintenance of Lévy flight foraging
Source: PLoS Comput Biol. 2022 Jan 18;18(1):e1009490. doi: 10.1371/journal.pcbi.1009490 (PMC8797186; doi:10.1371/journal.pcbi.1009490)
Supplement: S1 Data — (ZIP) [file pcbi.1009490.s005.zip › S1_Data/evolutionary_data/POP10_1000K/10_025_50_1_0000125_1_1000000_run2]

last_generation	15	0	5.104303071980223	8778363.166540341	10	extinction	extinction
size_old_pop	0	1	4.916687669269136	19131189.50042755	3
standing_var	0.25	2	5.095627236539261	34464470.50025674	2
start_exp	5.0	3	5.050863010477158	48172416.500381425	1
env_dim	1	4	5.529050382294415	30563956.16704521	2
move_cost	0.000125	5	5.787400420984871	9012104.499919534	3
lifespan	1000000	6	5.862995538453936	17066241.000174657	2
speed	1	7	5.960505795429	30681164.167397752	4
run	2	8	6.295840837522991	5635564.49994099	3
extinction_state	1	9	5.9657718933848205	10533176.749997582	5
competition	0	10	5.976628145778208	38266536.50055142	4
		11	5.648749635983064	9071199.299976436	3
		12	5.822056137672247	23165096.50034245	5
		13	5.741355347174489	34432612.50047131	2
		14	5.6229189067897245	31917716.167033155	2
		15	5.763681898985183	0	3
					0
