# Supplementary material for: The evolutionary maintenance of Lévy flight foraging
Source: PLoS Comput Biol. 2022 Jan 18;18(1):e1009490. doi: 10.1371/journal.pcbi.1009490 (PMC8797186; doi:10.1371/journal.pcbi.1009490)
Supplement: S1 Data — (ZIP) [file pcbi.1009490.s005.zip › S1_Data/evolutionary_data/POP10_1000K/10_05_50_3_00_1_1000000_run14]

last_generation	500	0	5.025000362424139	107068600.33333333	10	0.12294521931628544	16681927.0
size_old_pop	10	1	5.197108423119763	4056960.5	3	1.7811240396442931	30720327.0
standing_var	0.5	2	4.73919316558837	173682026.5	2	-0.01575878875315795	39484599.0
start_exp	5.0	3	4.317877175979858	181891870.5	4	1.9977080113662524	50856187.0
env_dim	3	4	4.520173501627265	98775274.33333333	6	2.1677305584393864	58235461.0
move_cost	0.0	5	4.758605283847689	129196336.6	3	1.978653773831379	60101974.0
lifespan	1000000	6	4.56609269238969	67262030.71428572	5	1.6401519081965064	97899586.0
speed	1	7	4.843868851908657	26453063.5	7	2.3552134584843505	157677232.0
run	14	8	5.126347156654582	175975533.0	4	1.149651795184512	188081382.0
extinction_state	0	9	4.361901928988291	171412950.66666666	2	2.9970056375234178	336649114.0
competition	0	10	4.705050475578	67716342.5	3
		11	4.249710630765394	49500111.0	4
		12	4.3512763769506195	168521393.57142857	2
		13	4.7104549330501175	88794465.0	7
		14	4.596330466516449	206742918.25	2
		15	4.243685411522607	130195665.0	4
		16	3.3187630596261926	88401053.66666667	2
		17	3.7536595116404556	176936464.66666666	9
		18	4.21354584916004	93243356.66666667	6
		19	3.9016434052332505	142899492.6	6
		20	4.21489989143584	150207301.0	5
		21	4.283017951781355	144963523.0	3
		22	5.701162371637439	120238192.375	6
		23	5.968495863072869	243939882.5	8
		24	6.22828325725103	160773527.33333334	4
		25	6.003496129529001	219648020.8	3
		26	5.41131979416184	66281470.166666664	5
		27	5.740956168835571	124639517.0	6
		28	6.304710234639504	39250682.0	3
		29	6.6935915303920055	18625009.0	1
		30	6.352658860431493	2344358.6666666665	3
		31	6.054352254258039	59381855.0	3
		32	6.469172695347363	96720300.0	3
		33	6.299863777966252	17103641.75	3
		34	6.787865717881687	21236728.666666668	4
		35	6.812954895519818	315828057.5	3
		36	5.785875560418226	185489460.5	2
		37	5.762880683516842	44607964.5	2
		38	5.948066606607174	37881318.0	4
		39	4.481771270036985	221925531.42857143	2
		40	4.5376883950175	95619178.14285715	7
		41	4.318827347283426	196603333.0	7
		42	4.133105198169337	101944082.75	6
		43	4.131321532282355	76055746.14285715	4
		44	3.9680453583896487	25449530.666666668	7
		45	3.5889096440703896	33541333.42857143	3
		46	3.2902450324246764	90292469.0	7
		47	3.486440526318403	55407743.833333336	7
		48	3.3244788479760303	100740591.14285715	6
		49	3.4851117633788844	52435917.2	7
		50	3.410925805066275	81723884.5	5
		51	3.3766475202707253	70556545.0	8
		52	2.58309154617186	98925210.55555555	6
		53	3.0470029266153196	34646147.0	9
		54	2.3553404986993547	86691703.0	7
		55	2.547513244259048	81012718.71428572	10
		56	2.2115393522309525	73915934.625	7
		57	2.039256042016767	114213701.9	8
		58	2.1912294827587266	60679078.44444445	10
		59	2.1298301006664424	90185197.2	9
		60	2.1134550183457272	78213443.5	10
		61	1.6871645661412287	95166950.7	8
		62	1.6960183270873963	98624728.2	10
		63	2.2200267753350054	80349793.2	10
		64	1.7600047704626927	62635181.3	10
		65	1.596745023419019	85294185.4	10
		66	2.047377553958017	118605611.0	10
		67	2.4037192365104856	48914277.5	10
		68	2.2066228084939725	59163275.1	8
		69	2.0201584197797695	57664782.8	10
		70	1.7323879145336825	143161998.9	10
		71	1.7531941849001373	97828223.3	10
		72	2.0872210123720167	74977411.9	10
		73	2.575159876474505	113166867.0	10
		74	2.4995451953387007	72538763.42857143	7
		75	2.5144451977779676	85394427.0	7
		76	2.32854802531703	60333123.666666664	9
		77	2.132100307188407	89390407.77777778	9
		78	2.537905064014838	85147046.125	9
		79	2.1969148362257185	144375846.1	8
		80	2.771416502186158	93805014.4	10
		81	2.4168091083477234	52832404.11111111	10
		82	1.785500468977101	82946255.4	9
		83	1.6253883633637405	139968651.9	10
		84	1.7745692874378025	89440113.7	10
		85	1.7361373714809314	92448803.3	10
		86	1.6622515951764396	113650024.3	10
		87	2.0313902799661796	72652507.6	10
		88	2.0191994413067094	106738213.77777778	10
		89	2.26920853529482	109672665.22222222	9
		90	2.543095034706048	85979517.9	9
		91	3.171852921654219	62983790.125	10
		92	2.990143824096504	178439024.4	8
		93	2.74011509449601	86607489.0	5
		94	3.674626699145351	79240816.625	8
		95	4.566038551798667	112516049.0	8
		96	4.557492029331906	71817651.8	3
		97	4.1414850527433895	79864812.28571428	5
		98	3.2725827383674364	106658051.125	7
		99	3.530971217674741	147754792.125	8
		100	3.611908733773217	165780846.2857143	8
		101	3.423319444196731	71503636.33333333	7
		102	3.180128040738322	52378943.85714286	6
		103	2.7592200042085304	93130611.25	7
		104	2.745925007970338	83742317.42857143	8
		105	2.83507105005685	56106834.666666664	7
		106	2.8334421156637672	84106484.22222222	9
		107	2.239324118417641	92463671.44444445	9
		108	2.13944536853801	71059326.77777778	9
		109	1.918764157499681	69318634.1	9
		110	1.6014038964186987	106591798.7	10
		111	2.156167655351051	70296335.0	10
		112	1.9906060559007848	93265161.7	9
		113	2.1629046929749043	94240389.77777778	10
		114	2.520407145945765	54722809.6	9
		115	2.6553255543969163	88805514.1	10
		116	2.6043998381148428	182590052.7777778	10
		117	2.786521329384053	89003837.125	9
		118	2.564294766187367	85170663.44444445	8
		119	2.310469792207789	77126890.2	9
		120	2.5312132463785466	110996998.22222222	10
		121	2.8507791589680256	123975448.125	9
		122	3.1358017790150035	83337627.0	8
		123	2.6475442472176645	100192134.14285715	4
		124	2.8553764189352915	65447862.75	7
		125	2.706663645834069	66548621.14285714	8
		126	2.8722331645066568	98440602.875	7
		127	2.207199068006807	101127038.8888889	8
		128	2.5120527598696922	55842884.6	9
		129	2.721057203703963	99133427.5	10
		130	2.4002566098146576	119187972.44444445	10
		131	2.221457246851111	61830334.11111111	9
		132	2.1621670473404793	107886521.5	9
		133	2.1533453456131126	98900922.5	10
		134	2.4820789630038496	62308606.0	10
		135	1.6941967477738604	59056802.6	7
		136	1.6674317308657152	52663445.3	10
		137	2.2212124688522694	60460142.9	10
		138	1.8288666943414689	65493709.5	10
		139	1.983430198172718	77896585.75	10
		140	2.068374029010682	109050169.2	8
		141	2.013011406112193	135004351.55555555	10
		142	2.363924864684603	110394846.875	9
		143	2.022014343585916	58999780.4	8
		144	1.8391496464388637	106734122.0	10
		145	2.237985452191185	36898071.5	10
		146	2.0152200784886443	99589765.55555555	10
		147	2.1863894918199356	84092137.75	9
		148	2.0243902175408226	84193767.375	8
		149	2.0250069674724553	62551958.9	8
		150	1.8279603504105388	98938909.0	10
		151	1.9981958586247663	92937647.9	10
		152	2.5365552047170628	90800179.9	10
		153	1.9930623647087835	127659192.1	10
		154	2.3157776142466155	77474611.77777778	10
		155	2.3088878954102583	113900251.66666667	9
		156	2.302708317980885	70514166.375	9
		157	2.379095385564374	96770529.57142857	8
		158	1.648701126230464	90654866.8	7
		159	1.7081524056932942	89982048.6	10
		160	1.9128454677533395	86195044.3	10
		161	2.6224263000672448	122318856.5	10
		162	1.912936635051826	49436586.777777776	6
		163	1.8831202006573293	69482688.4	9
		164	1.5752073723581383	62060294.8	10
		165	1.9678870191098334	75666538.0	10
		166	2.157600764942166	82450457.57142857	10
		167	2.2131983639644512	84665176.6	7
		168	2.2349871062168143	93839771.875	10
		169	1.9844131105957132	78394917.57142857	8
		170	1.5743933626355673	41771673.125	7
		171	1.2953288866054478	77629702.1	8
		172	1.508494428628301	80091877.8	10
		173	1.6826678602906788	63137483.8	10
		174	1.6131145230024955	88549802.2	10
		175	2.3154018278505806	90176418.9	10
		176	2.3974124550808176	58786291.44444445	10
		177	2.4049277011018644	99653758.0	9
		178	2.346541714344826	54528666.3	8
		179	1.8063328218667867	82112054.2	10
		180	1.7512966947500341	96156880.0	10
		181	2.110370663670094	66434370.7	9
		182	1.5068774011758053	94191792.6	10
		183	1.5759591741849404	55182911.3	10
		184	1.3236737681224535	63048977.5	10
		185	1.976944986837839	80875792.875	10
		186	2.01292126177663	70634158.9	8
		187	1.917957075412388	120246733.1	10
		188	2.1311061789239156	73142814.2	10
		189	1.6438704758800704	81904872.9	10
		190	1.8513709614235931	85338080.0	10
		191	1.7478366621980783	85091073.1	10
		192	2.0352303074757607	74283100.3	10
		193	1.425070271341879	76175049.5	10
		194	1.7997438872464602	81561789.0	10
		195	2.0037458229876526	63282301.777777776	10
		196	2.1189502674813028	95115118.6	9
		197	1.9843109060238866	82396492.4	10
		198	2.2559770844048472	115531499.5	10
		199	2.2789274716446783	66734072.8	10
		200	2.343343292725005	84850591.7	10
		201	2.2010937074361627	105610318.75	10
		202	2.0753425217918475	70182211.77777778	8
		203	2.2867114049988424	70968875.44444445	9
		204	2.746068721895979	91229533.125	9
		205	3.031699021957835	106416287.875	8
		206	3.1457482624800015	57739858.125	8
		207	3.934720850088742	104758819.5	8
		208	2.9050561614538726	59432198.28571428	4
		209	2.8477813722425513	69253171.0	7
		210	2.855767698327781	40118521.75	8
		211	2.1418252007145737	74523080.8888889	4
		212	2.1120268980051833	50692345.11111111	9
		213	1.57548692699836	77610869.2	9
		214	1.5448753632675998	48834932.11111111	10
		215	1.4194315684877163	63755781.9	9
		216	1.7552657766518038	74430456.3	10
		217	2.394623932150579	87557815.1111111	10
		218	1.9194342680849137	56018192.3	9
		219	2.0597135309730126	80191522.9	10
		220	1.811337472305785	101157652.3	10
		221	2.3627974495789053	75954868.3	10
		222	2.64550183907615	86257757.14285715	10
		223	2.3817352942233616	81217862.14285715	7
		224	2.0871902793224306	137073642.8888889	7
		225	2.466191399190241	66625753.375	9
		226	2.051364198833101	84022311.5	8
		227	2.38485118423498	84667384.125	8
		228	2.4951801200912787	79214569.75	8
		229	2.2206299667338913	126999789.42857143	8
		230	2.4210055285745753	76915457.66666667	7
		231	2.7400813716235386	61068877.875	9
		232	2.6541370854404476	46331870.125	8
		233	1.9992445128617207	65118376.9	8
		234	1.8042454858768882	67536180.44444445	10
		235	1.796267063244605	78710513.33333333	9
		236	1.656294949701525	82043154.1	9
		237	1.3338880009726615	80060634.9	10
		238	1.5395121533812492	79057234.2	10
		239	1.4705520256087306	59468311.1	10
		240	1.443216574752202	79434306.5	10
		241	1.7148147445573412	93232099.33333333	10
		242	1.7740059128569938	60375648.222222224	9
		243	1.4971595990270543	56091514.0	9
		244	1.3753125995318476	56317841.1	10
		245	1.8346707988059656	64992933.9	10
		246	1.3546587146076858	82340098.4	10
		247	1.62889635313909	88816104.7	10
		248	1.9975772215400514	92871539.0	10
		249	2.2419204577515597	102447954.7	9
		250	2.452186107653455	125766720.8888889	10
		251	2.7002331960029906	86391710.77777778	9
		252	2.3626559002145036	84367333.4	9
		253	2.4300029531542995	101456814.75	10
		254	2.17580231734105	96321958.0	8
		255	1.9393859384541678	111570209.0	10
		256	2.2272702463728384	95870471.1	10
		257	2.1733774569844866	70690960.8888889	10
		258	2.0867452115396246	64127476.25	9
		259	2.005895499657181	85803886.8	8
		260	2.3613028790809163	65964763.0	10
		261	2.449948589321971	75775119.1111111	9
		262	2.421716674617195	48018978.428571425	9
		263	1.1691029683301415	72290793.4	7
		264	1.73974004096487	67470997.22222222	10
		265	1.7590981514496729	94673245.1	9
		266	1.734774665078588	71858989.7	10
		267	1.7260889837402278	91437019.55555555	10
		268	1.953524985746606	91174184.4	9
		269	1.8198524710682893	73350733.4	10
		270	1.774519141843975	86945752.8	10
		271	1.55778623305952	74713328.6	10
		272	1.8895751464346617	96244491.4	10
		273	1.8760205394523166	97229321.66666667	10
		274	2.130198643453732	96051455.4	9
		275	2.702031163417683	108453630.4	10
		276	2.478773129474016	79060779.77777778	10
		277	2.1567050181096956	41895369.11111111	9
		278	1.776879753116118	53620998.55555555	9
		279	1.5927501524072876	63994250.5	9
		280	2.3751741913482975	68654699.8888889	10
		281	2.328967261575299	116717375.5	9
		282	2.36423832222077	117769645.0	8
		283	2.25535993773058	100572843.66666667	9
		284	2.0572941882764635	62246699.1	9
		285	2.0860142731869806	82726533.9	10
		286	2.048969312494543	74422518.1	10
		287	2.240362431607686	116504732.1	10
		288	2.0526965762828873	119746713.4	10
		289	1.6764046274596638	72935607.4	10
		290	1.6757720913591494	62201901.1	10
		291	2.006523093309425	98897612.1	10
		292	2.0451960689988486	40909089.5	10
		293	1.2445361851239247	61374362.2	10
		294	2.078846726505142	98650535.6	10
		295	2.178477649089811	72775592.5	10
		296	2.3087680057805526	51453712.25	10
		297	1.610384190554417	83579097.5	8
		298	1.4440181652021133	81477470.8	10
		299	1.4052906591075742	54397140.1	10
		300	1.2147216607986766	52180733.5	10
		301	1.0004552165769967	53764151.2	10
		302	0.5599388054954949	88277206.6	10
		303	1.2907312233868704	69863820.8	10
		304	2.074578774752051	101365709.5	10
		305	2.19175409424935	119898794.1111111	10
		306	2.6011803926990615	149562371.8	9
		307	3.5300936603997237	59945459.14285714	10
		308	3.533350164637189	51150581.666666664	7
		309	3.72776058188542	37103679.25	6
		310	3.7682362130203026	35756655.6	8
		311	3.466407184660003	57989786.666666664	5
		312	3.4657704361764985	97887549.625	6
		313	3.2526993438598657	80272726.625	8
		314	3.325098963859729	73285555.28571428	8
		315	2.469612716906261	80980636.6	7
		316	2.7278047292552268	78343063.14285715	10
		317	2.7476555564422482	81915782.55555555	7
		318	2.7881641340413053	45671084.85714286	9
		319	1.4351457453593202	78971641.5	7
		320	1.5113481524547487	94038020.8	10
		321	1.947205508633056	118522643.77777778	10
		322	2.150902399159711	64560144.0	9
		323	1.8212102456884267	78502880.8888889	9
		324	2.2617805116955294	63205476.0	9
		325	2.2560539072094277	109467682.2	9
		326	2.293393172885531	80243727.3	10
		327	2.0746931048305925	99902131.1	10
		328	2.2549242738365303	93981309.55555555	10
		329	2.2181764717824826	77696769.6	9
		330	2.577965107692209	116863705.125	10
		331	2.470776486247955	105619749.0	8
		332	2.8421043811208744	62725657.375	6
		333	2.546469668008325	145838746.2222222	8
		334	2.3942859686411584	72883056.625	9
		335	2.495832771839571	136830702.0	8
		336	2.276417521815007	126176880.33333333	8
		337	1.9194957665865726	86757974.4	9
		338	1.6412845942543624	74853964.9	10
		339	1.8188012212177818	79930259.8	10
		340	1.988331089664209	83811612.7	10
		341	2.2303484633920823	73246812.22222222	10
		342	2.030399217714005	94340118.1	9
		343	2.071524468757329	86196472.8888889	10
		344	1.6724013910916191	77802734.77777778	9
		345	1.5485688495639875	63150494.4	9
		346	1.0372109550837387	65720905.2	10
		347	1.0648981375056286	47843248.4	10
		348	1.2574489375420081	71061285.0	10
		349	1.1902308457606057	56315163.3	10
		350	1.4094147738867735	58254025.9	10
		351	1.449604342620627	56274739.11111111	10
		352	1.5373800580929544	75795885.1	9
		353	1.872077245484307	66743810.7	10
		354	1.6197787091940534	81686060.44444445	10
		355	1.2754277701269294	98181489.5	9
		356	1.5642091704681598	95833754.4	10
		357	1.368872964423089	77840845.4	10
		358	1.8339126049391652	33139545.333333332	10
		359	1.8883251353209172	77867496.3	9
		360	3.4809512798809954	38492064.6	10
		361	3.145032125572718	141366279.2857143	5
		362	2.7016775603006966	110017589.125	7
		363	2.6560275777150903	95715154.4	8
		364	3.269183670953326	103364385.83333333	10
		365	3.360841401206367	132899230.57142857	6
		366	3.028380018791712	34230954.25	7
		367	3.938477369846292	73869958.14285715	8
		368	3.085590030980372	106719385.28571428	7
		369	2.2314795428285303	74048365.5	7
		370	1.7649649170517805	123045683.2	8
		371	1.8721502600366002	76518501.3	10
		372	1.8545496695059995	78075420.8	10
		373	2.031428438542285	62647292.7	10
		374	1.4618651807042773	83011398.4	10
		375	1.8475638770846914	93251590.0	10
		376	2.180208838995295	55840998.1	10
		377	2.239500703133324	82216041.2	10
		378	2.453394963758535	84448580.125	10
		379	2.5598086911006392	62063622.28571428	8
		380	1.702983269227315	105057068.3	7
		381	2.4324226083454055	71644415.375	10
		382	2.1030080719661286	96802255.0	8
		383	1.9554579997634558	83340660.8888889	10
		384	2.183104759148439	105043874.4	9
		385	2.7360749431677047	50097985.875	10
		386	2.5490560925767154	61075540.0	8
		387	2.1620216954493556	50695689.44444445	7
		388	1.976143182466632	97759621.5	9
		389	2.1878567908621704	57862113.5	10
		390	2.432254804413467	71563057.44444445	10
		391	2.2363855672986057	56253626.88888889	9
		392	1.8400682816681608	81836131.6	9
		393	1.8882994640446533	118381514.875	10
		394	2.2486376779476425	94851932.14285715	8
		395	2.058863441472834	85535226.2	7
		396	1.8169892774029475	68799200.5	10
		397	2.180647539884212	98831479.75	10
		398	2.096821681266863	99733034.77777778	8
		399	2.2648349096154883	76331187.8	9
		400	2.1563168805338613	63896939.25	10
		401	1.9592152783930268	74666216.22222222	8
		402	1.9324861439872365	190478553.7777778	9
		403	2.6072338526270205	108139470.5	9
		404	2.2847767796591016	64896982.0	8
		405	2.3961896598246177	53789982.25	10
		406	1.6887334890975154	92542415.375	8
		407	1.6809754950686397	65347931.2	8
		408	1.6723538657762482	65211905.88888889	10
		409	2.1965529834816016	105770491.33333333	9
		410	2.1474708416225914	89712583.4	9
		411	2.113875019464559	87466627.0	10
		412	2.4176447234439142	38458554.1	10
		413	2.0659267412944655	75073909.44444445	10
		414	1.571068069700035	69695073.4	9
		415	1.3580334522582502	69418355.6	10
		416	1.5089330092642055	81613873.7	10
		417	1.5627687476116685	93005187.4	10
		418	2.1164199333886535	65539517.55555555	10
		419	1.6230319620334588	82360208.33333333	9
		420	1.4981430679922607	120664498.0	9
		421	1.8035444787805452	72335007.4	10
		422	1.9728618664634072	109754974.6	10
		423	2.3838490513932373	70403374.5	10
		424	1.8905906608112084	87188986.4	8
		425	1.8006754816674442	99122667.9	10
		426	1.9517026589727937	60310746.7	10
		427	1.736958652009804	54448562.9	10
		428	1.7982127780402961	82116387.125	10
		429	1.839422030633163	49101459.875	8
		430	1.6044590590535381	92705436.1	8
		431	1.8504656217326818	50675454.5	10
		432	1.3537062088246803	76648902.3	10
		433	1.6274000652477962	76799345.1	10
		434	1.8803053652717598	107870622.8	10
		435	1.9464701716520736	102470577.1111111	10
		436	2.0550296356990776	84821427.0	9
		437	1.6773874010885392	83099850.8	8
		438	1.9658030220507907	78629290.55555555	10
		439	1.7772133486107595	56036351.7	9
		440	2.3623622856652005	54308122.333333336	10
		441	2.1453590328364616	83846080.28571428	9
		442	2.1913194113057073	81611604.5	7
		443	2.209283049228344	58928427.1	10
		444	1.589483238677532	96008905.8	10
		445	2.144506881450168	59022284.1	10
		446	2.1762025715014284	75613322.1111111	10
		447	2.1274069843276524	112201246.33333333	9
		448	2.0017152728319068	74794658.8	9
		449	2.007356482461741	78402444.625	10
		450	1.8746293366756572	57996071.3	8
		451	1.9581280053644814	67731335.8888889	10
		452	2.1663214261749277	91961470.8	9
		453	2.567897880547183	56713572.11111111	10
		454	2.2541036686474287	80453231.66666667	9
		455	2.330786749775897	79097327.28571428	9
		456	1.5368904335803082	65538481.333333336	7
		457	1.4772080072908134	51842846.9	9
		458	1.483630058743052	105422846.1	10
		459	1.8996135398987621	46265379.11111111	10
		460	1.7383016295018336	73093489.33333333	9
		461	1.8355240711179828	76655470.22222222	9
		462	1.8538994073141102	79265277.5	9
		463	2.1181155726096135	124383683.5	10
		464	2.073307123722386	78341533.77777778	10
		465	1.8086661164530238	95177812.0	9
		466	2.5883040517602867	106510841.0	10
		467	2.557401495384654	76856483.0	7
		468	2.525132835880916	110534880.71428572	8
		469	2.6088490524145596	46405550.44444445	7
		470	2.3029128038281805	72675887.3	9
		471	2.454752222331441	69743157.66666667	10
		472	2.032662671959259	76798338.5	9
		473	2.272274665363967	69581120.7	10
		474	2.065073785596884	113357085.625	10
		475	2.100069457193826	47618851.3	8
		476	1.7313323839173482	75277653.875	10
		477	1.834647504698958	89711444.6	8
		478	2.0721413464150347	69555749.33333333	10
		479	2.5977078279212775	71582486.66666667	9
		480	1.6541844170621218	49913699.8	6
		481	1.4777056107305222	57729968.9	10
		482	1.8907126086304427	56871661.8	10
		483	1.9605214959111517	110101761.5	10
		484	1.8643256949940223	57426704.2	10
		485	1.9517091470782908	82776228.3	10
		486	2.022978224268272	92145385.2	10
		487	1.7839317702720763	71656894.8	10
		488	1.8990322444344205	92974782.66666667	10
		489	1.6937560621018264	67979339.5	9
		490	1.4727102157498002	68312215.2	10
		491	1.4444385598145668	56531453.6	10
		492	1.6161407962681877	78979908.875	10
		493	1.0878750827939565	56530495.9	8
		494	1.3127684308840772	97453355.2	10
		495	1.8125928942021428	69476798.2	10
		496	1.8152143856327771	91549947.8888889	10
		497	1.9667258522649624	70971405.2	9
		498	1.7878818220798958	96816908.5	10
		499	1.6174425613233225	103638778.9	8
		500	2.368634277544113		10
