# Supplementary material for: The evolutionary maintenance of Lévy flight foraging
Source: PLoS Comput Biol. 2022 Jan 18;18(1):e1009490. doi: 10.1371/journal.pcbi.1009490 (PMC8797186; doi:10.1371/journal.pcbi.1009490)
Supplement: S1 Data — (ZIP) [file pcbi.1009490.s005.zip › S1_Data/evolutionary_data/POP10_1000K/10_025_50_1_0000125_1_1000000_run10]

last_generation	19	0	4.9014391884840185	25190149.16730708	10	extinction	extinction
size_old_pop	0	1	5.198242119175483	58154895.50098264	3
standing_var	0.25	2	4.742766297196543	975223.4998854806	2
start_exp	5.0	3	4.685867043475051	15610518.900062004	1
env_dim	1	4	4.546611184846819	22954340.500092115	5
move_cost	0.000125	5	4.433041690609981	38049230.83380485	2
lifespan	1000000	6	4.5241380275664715	37135645.50058594	6
speed	1	7	4.309128907534544	3942432.00012669	4
run	10	8	3.986185741760747	18684216.166931223	2
extinction_state	1	9	3.9307512347604203	23174051.50024285	6
competition	0	10	3.9106225447997844	6214328.500081492	1
		11	4.117663411635959	11206937.000194708	3
		12	3.897097468831454	22043542.167204436	2
		13	4.156514438940081	29074863.50033257	3
		14	4.33473617055902	26385072.500305425	5
		15	3.969947512089759	32595654.500266775	4
		16	4.08503901013386	44159773.000485845	1
		17	3.683268126225792	16898163.666847628	2
		18	3.771682704890972	16157923.000242636	6
		19	3.5777372512500683	0	4
					0
