# Supplementary material for: The evolutionary maintenance of Lévy flight foraging
Source: PLoS Comput Biol. 2022 Jan 18;18(1):e1009490. doi: 10.1371/journal.pcbi.1009490 (PMC8797186; doi:10.1371/journal.pcbi.1009490)
Supplement: S1 Data — (ZIP) [file pcbi.1009490.s005.zip › S1_Data/evolutionary_data/POP10_1000K/10_025_10_2_0000125_1_1000000_run4]

last_generation	207	0	0.9807021579568629	23038888.00014575	10	extinction	extinction
size_old_pop	0	1	1.4938284519016913	61307719.83420915	2
standing_var	0.25	2	1.6401535761707493	34755457.7860887	6
start_exp	1.0	3	1.8187500595322017	16314088.249999661	7
env_dim	2	4	1.9055538151769813	71899572.90009215	4
move_cost	0.000125	5	2.034852421992818	41732677.25031634	5
lifespan	1000000	6	2.0016507356853332	32533000.8338107	8
speed	1	7	1.9942217224030192	26073980.500175737	6
run	4	8	1.9361293737533494	33576396.90048033	7
extinction_state	1	9	2.040749883888277	65081275.700907014	5
competition	0	10	2.0701041396718702	39090772.00037989	5
		11	1.9898031156851435	14414929.500213362	6
		12	2.160782512113398	27393752.833659828	3
		13	2.194017182842008	15343581.500019291	9
		14	2.166332515433465	60939763.100439444	6
		15	1.9644399217749076	67549022.30016604	5
		16	2.067060519687263	19675565.25006339	5
		17	1.8843900592398117	42751010.375372544	4
		18	2.05949426387759	58636300.75080004	8
		19	2.001771562459371	14885345.700172275	4
		20	1.9933068391673365	45841188.78621467	5
		21	2.01630018524813	63706708.78653894	7
		22	2.13666576026841	34124984.125379905	7
		23	2.0891591840546093	27987815.750267796	8
		24	2.1590682923851086	27947832.8338688	4
		25	2.123921719808445	32470174.66693167	3
		26	2.174147681484396	27635282.667025745	6
		27	2.2230761651392035	50601508.35770727	6
		28	2.1274322624941346	15048463.000085028	7
		29	1.8972650470872694	27449520.167137552	4
		30	2.033423164136858	24779495.785860512	3
		31	1.8769245086382789	23951845.000268776	7
		32	1.9045498248348411	29975747.250218958	6
		33	1.6393906035115016	23227271.900299802	4
		34	2.2114628716725946	25799218.500289477	5
		35	1.8851033549073009	49286610.21479547	5
		36	1.8789647993304506	30022304.100208033	7
		37	2.222948524988431	31726094.000334274	5
		38	2.2761704234811617	46087029.50074986	6
		39	2.0986933334928795	102013183.5013248	6
		40	1.8895516678136342	42149426.500520885	1
		41	2.094603207297684	41105514.30063931	6
		42	2.018122925441019	34799247.900489785	5
		43	1.772426981735532	31117253.000246763	5
		44	2.2496176983207326	22076596.50017413	6
		45	2.4115993653717522	22031239.50038278	6
		46	1.7293605981825297	58624221.50049068	4
		47	2.0142196607722167	38936002.92890405	5
		48	1.7818454530563799	19187700.500275943	7
		49	1.8889792978348456	35281856.900439024	7
		50	2.1284366534190418	54490392.00053725	5
		51	2.4077769939090627	48908630.10074826	8
		52	1.9599695453029216	19016795.500141643	5
		53	1.6129599646510833	38923931.33369651	5
		54	1.6428208327120981	17138198.071406808	6
		55	1.6921431140086038	46874063.75069282	7
		56	1.6383073162857715	16660530.000066048	4
		57	1.7550384233071772	42044378.33379262	4
		58	2.006138504646084	28529607.643151294	6
		59	2.049570837614916	71804845.50067817	7
		60	1.8068594597406242	42443079.50047572	5
		61	1.9957101462944582	50867336.667511575	4
		62	1.9537155812319598	45954608.07199176	6
		63	1.9748188099398216	44043208.00042602	7
		64	2.099516235696023	22888932.30010297	8
		65	2.238873759557002	19487443.100337155	5
		66	2.2503304843487255	27332145.64315181	5
		67	2.339438833815185	47989302.33375239	7
		68	2.298771511382991	75911268.16658393	6
		69	2.3451674645467095	45038879.10038779	6
		70	2.0519282503446656	56989181.00051136	5
		71	2.017848261183357	29160771.167021293	8
		72	2.442008079650964	39511898.90055032	6
		73	2.3958952315248427	21082073.100293435	5
		74	2.08975324161121	50984147.00057859	5
		75	1.5829358072686524	25335603.214600474	2
		76	1.7906113460074764	47476880.35774977	7
		77	1.7189816805526696	26437389.83353168	7
		78	1.9067787803427145	29072358.87534754	6
		79	2.0416409220150467	40238085.5004999	8
		80	2.3451773207299773	24577248.333684307	6
		81	2.2795827056751246	28986684.000158455	6
		82	2.184155499983258	35025690.00059878	6
		83	2.2976664989635815	59409179.16728411	4
		84	2.4969895452983453	18670815.750310294	6
		85	2.564800483003921	15569591.333716333	4
		86	2.7867608167914475	36474271.000826195	6
		87	2.4818107562841685	47998398.833583616	2
		88	2.420404688601306	67598712.69984746	3
		89	2.424950782761731	101501957.74856164	5
		90	2.5833188731978227	35788955.50064596	4
		91	2.580168462173647	9333902.166779565	3
		92	2.535197167898692	85805126.25089279	3
		93	2.7326592812577655	42368383.83391926	4
		94	2.387694693628463	23061686.167239234	3
		95	2.8301059961775143	27116303.000737373	3
		96	2.7303138564477925	136412965.89903516	2
		97	2.705850987326593	9865257.499978228	5
		98	2.3740303230927955	63636225.83386007	1
		99	2.3155157815160123	56380760.500652134	6
		100	2.49588763205783	49298332.16728213	5
		101	2.595601109165993	65159667.83412167	6
		102	2.5622426270923	44023365.50049702	6
		103	2.6239048905659246	35749036.300807305	5
		104	2.649008711427221	19386393.25025743	5
		105	2.3226218434075188	35558722.92909125	4
		106	2.10011760638459	40982451.000394106	7
		107	2.0212944084981475	37115440.25038455	6
		108	2.134876162164592	27648637.300331563	4
		109	2.0893091688102916	34780897.64344275	5
		110	2.1305523302719025	18679707.50006806	7
		111	1.8261935991116052	38346452.70040447	5
		112	1.8122469779313968	54200985.83354077	5
		113	2.0857840637282505	29861151.250267595	9
		114	2.216899091642928	40945727.643364206	8
		115	2.2410643397924197	64684572.50038922	7
		116	2.070046515052762	46866650.25053515	6
		117	2.0492424024703153	34176556.25040759	8
		118	2.1402150632381813	33086106.33381708	8
		119	1.9917491185666183	11370578.749996172	6
		120	1.4352220641900157	31586201.50028296	4
		121	1.639266929936148	49328787.10045289	6
		122	1.9764018181708205	20658717.500138596	5
		123	1.9994251747103509	49145364.1670838	3
		124	2.298630550216312	59811113.50088581	6
		125	2.16919144236827	43521674.62560619	3
		126	2.514234139171923	53113374.50042534	8
		127	2.3277459244864236	16728214.000060055	3
		128	2.277221809494206	27423593.100578517	2
		129	2.109944630304491	34605051.62538368	5
		130	2.2679380193935845	94002284.07164134	8
		131	2.160899625001375	41493822.250394404	7
		132	2.138980983071911	19310122.357407857	8
		133	2.1314974015947326	42480214.90048443	7
		134	2.3599086607337383	36937809.70025436	5
		135	2.3233958616364054	51764982.786180355	5
		136	2.4520932846314194	26206051.100465957	7
		137	2.4460376836665074	49922026.834261924	5
		138	2.5749159511570032	49816697.900686905	6
		139	2.496633238769212	63320386.00015871	5
		140	2.735925453029832	81117704.50048527	4
		141	2.871343280572025	219200985.4940401	5
		142	3.2881331002998038	38519330.00070384	1
		143	3.2474123747460553	78863680.50040735	4
		144	2.9992698794019192	52592858.10067746	3
		145	2.991295188631772	75221496.00110894	5
		146	2.9705588781300363	47884394.07213889	2
		147	3.1087601645287792	52180124.00097539	7
		148	3.414045345116037	69927998.69939384	2
		149	3.3228536982071617	16760361.833930075	5
		150	3.4922314445990708	132741057.16605109	3
		151	3.144718370533657	127223515.4978089	3
		152	2.919174627040477	74640345.16754659	2
		153	2.923243024086307	60054474.49979827	3
		154	3.08650717907656	51131729.500694014	6
		155	3.4685043768286237	89695297.90047298	7
		156	3.721473142073859	114397977.16605125	5
		157	3.522602817368127	116041524.07185338	3
		158	3.476069392687454	85589491.99869843	7
		159	3.825508766920175	106345850.00043239	4
		160	3.861153229894884	153127323.0988041	2
		161	3.79389160315302	100715104.50073694	5
		162	3.8040711327380676	65681409.500726126	3
		163	4.002633702196748	58678160.83395547	1
		164	3.9915848583518225	122161012.50082779	3
		165	4.080252453819533	156095037.9981835	2
		166	4.21780649682039	36512032.50064854	4
		167	4.351901500469579	408943914.4904147	5
		168	4.399268225579666	117416022.49789375	2
		169	4.6427074996620386	5290527.500563341	3
		170	4.520557983124726	70892784.50008611	1
		171	4.3972547438002065	68581053.5006612	4
		172	4.411908672613902	22524835.500530675	3
		173	4.355275368050666	11592105.500268469	2
		174	4.025112434460765	83136555.1668907	1
		175	3.9044400395463703	33220467.500286113	3
		176	4.301929245111461	116552282.99909398	1
		177	4.241603671262665	346236438.4934139	4
		178	4.3655335387176635	101965629.50068355	2
		179	4.527641037525879	13271464.000349682	2
		180	4.246953255257673	155096673.99512568	2
		181	4.236891146161842	162777039.8317376	2
		182	4.417201091997109	52231428.7505981	3
		183	4.270774339215743	246546669.99115694	4
		184	4.325607467027484	183296991.4981584	2
		185	4.201227534884385	80102682.2502617	2
		186	4.132378578453741	173965683.4987209	4
		187	3.976530076225808	69409426.00097838	1
		188	4.186905436599866	179920015.8313792	2
		189	4.186424500209318	135943719.49787968	3
		190	4.224800688319739	137041333.0010401	3
		191	4.284133111609929	28855630.50071912	2
		192	4.0913213934395305	178797326.50125644	1
		193	4.183162427362391	249888862.99555764	1
		194	4.428493182710828	247441234.49346897	2
		195	4.3734780691919575	90889236.99876143	2
		196	4.553088221416409	13790285.500413181	2
		197	4.695306826425317	111095365.25022486	1
		198	4.452287679451654	65680658.500583865	4
		199	4.183070389148899	11361412.500374733	1
		200	3.9291331228870616	11418893.000359708	1
		201	3.376630189134036	105138799.49918394	2
		202	3.238232423720219	4175273.5003740676	2
		203	3.729933100286149	66875538.50060652	1
		204	3.8458821441284434	71405184.16740356	2
		205	3.982155736684257	126459698.99843085	3
		206	4.037480349132061	42096322.50060021	2
		207	3.6206616821281394	0	3
					0
