# Supplementary material for: The evolutionary maintenance of Lévy flight foraging
Source: PLoS Comput Biol. 2022 Jan 18;18(1):e1009490. doi: 10.1371/journal.pcbi.1009490 (PMC8797186; doi:10.1371/journal.pcbi.1009490)
Supplement: S1 Data — (ZIP) [file pcbi.1009490.s005.zip › S1_Data/evolutionary_data/POP10_1000K/10_025_50_1_00_1_1000000_run2]

last_generation	500	0	4.993705572464409	44249680.9	10	2.188746095984023	29113024.0
size_old_pop	10	1	5.136895104637622	41547406.4	10	2.355001922743767	35584057.0
standing_var	0.25	2	5.0612021820144495	77147950.7	10	2.1344515429131325	40974111.0
start_exp	5.0	3	5.290202879146231	30980839.3	10	1.5942260539444781	49081187.0
env_dim	1	4	5.272703124459274	73381025.7	10	1.8328861635654976	51183890.0
move_cost	0.0	5	5.320187121708754	52282600.8	10	2.8836296477925965	53908699.0
lifespan	1000000	6	5.355357503658593	51244272.8	10	3.0145720806236964	57355517.0
speed	1	7	5.256931556517542	68728479.7	10	2.504099646202691	60982488.0
run	2	8	5.318357631016255	69195049.9	10	2.7518187996480856	68057985.0
extinction_state	0	9	5.305429002039508	50903614.1	10	3.245377297125473	77561887.0
competition	0	10	5.259706969388051	50751396.3	10
		11	4.992515918659746	53905610.8	10
		12	5.1541735669671205	48375255.2	10
		13	5.2433558850219315	68867698.7	10
		14	4.815078078816699	53415459.3	10
		15	5.167300187789097	44159459.2	10
		16	5.396529249502647	67969319.1	10
		17	5.639607272494575	59807929.5	10
		18	5.572128156747679	51311215.7	10
		19	5.731378966876484	77076991.0	10
		20	5.703481067568453	47302982.3	10
		21	5.855570114091488	35767091.0	10
		22	5.898264927258124	35697405.8	10
		23	6.1204634321178855	42610304.4	10
		24	6.078444843219697	42143138.2	10
		25	5.814276696437507	44968010.2	10
		26	5.870613661088894	39599821.8	10
		27	5.96584870403281	63763287.1	10
		28	6.235036938260265	54847767.3	10
		29	6.412335386724587	35670409.6	10
		30	6.289940645389836	54795186.2	10
		31	6.161358888520239	63752417.6	10
		32	6.300764804718543	30816226.7	10
		33	6.224518079826153	59887968.333333336	10
		34	5.821102149381987	64208386.5	9
		35	6.008437124570679	59073318.1	10
		36	5.934051467781915	53357276.2	10
		37	5.9779411524607635	50139392.5	10
		38	5.857026567299377	57636086.7	10
		39	5.659822464469705	46983396.1	10
		40	6.6730911986694394	37938827.6	10
		41	6.254254318214733	64736218.2	10
		42	5.962656390467312	40932655.3	10
		43	6.128239370702217	47507909.0	10
		44	6.527709976593462	51076579.8	10
		45	6.081632268862971	40327289.1	10
		46	6.417057250340726	44392439.3	10
		47	6.250312714284176	50198213.5	10
		48	5.542823228867199	45310517.5	10
		49	5.723992833791473	50508267.3	10
		50	5.895561215927662	39729352.2	10
		51	4.912829410543622	64323949.0	10
		52	4.781453464454626	55394133.2	10
		53	4.761003120521854	56415133.2	10
		54	4.776174802043921	48615213.5	10
		55	4.85286365409024	58416682.6	10
		56	5.104812476946902	47354260.0	10
		57	5.165962001026308	44293485.5	10
		58	5.115933064875622	54796459.0	10
		59	5.0884200924196	33924063.5	10
		60	5.002520320684333	54905653.4	10
		61	5.135556405024724	54223442.7	10
		62	4.9296938855201375	49485409.0	10
		63	5.0952879575927685	28988642.7	10
		64	5.077112241007152	54442687.3	10
		65	4.907435169680293	39529525.4	10
		66	5.284423772889762	54312444.8	10
		67	5.207590254021022	46244636.7	10
		68	5.045760157888417	70427320.5	10
		69	5.004707236611629	68507982.6	10
		70	5.134340013989396	48540368.8	10
		71	5.152792979626411	52615823.8	10
		72	5.20668690508451	37430614.9	10
		73	5.0644683947459885	48626511.1	10
		74	5.17228914613528	54586942.6	10
		75	5.229459329646682	46892924.9	10
		76	5.350466679321347	57434146.5	10
		77	5.609421520388261	47529657.4	10
		78	5.662794170731983	49409428.1	10
		79	5.196880592539111	42096163.5	10
		80	5.2168367055163305	44940969.1	10
		81	4.572433852798082	69130274.2	10
		82	5.639532858293835	64686192.8	10
		83	5.602161751892331	57649957.5	10
		84	5.808833917196942	44573656.6	10
		85	5.643861185611145	60169369.7	10
		86	5.682367266259236	50576039.2	10
		87	5.716109520081092	67953641.1	10
		88	5.478680674676721	58345114.0	10
		89	5.410933539767887	42999785.1	10
		90	5.196055390299443	49610727.9	10
		91	5.301241905932921	48126142.7	10
		92	5.096241027098268	58669264.6	10
		93	5.035605497046537	46676240.0	10
		94	4.7243633592192324	49711221.7	10
		95	4.911739646361863	44374671.2	10
		96	4.561502697476479	40450323.8	10
		97	4.558027677727119	44516303.8	10
		98	4.382837403150278	53263857.5	10
		99	4.1473640444055055	59805236.5	10
		100	4.314777197940387	44227698.2	10
		101	4.306688750844783	47568953.5	10
		102	4.289546694219899	29316844.4	10
		103	4.312941572428384	46394058.2	10
		104	4.266382315384477	54165416.8	10
		105	4.2357467036188075	57786549.4	10
		106	4.514503059643721	53906075.2	10
		107	4.389961326737852	59042769.3	10
		108	4.292583302073808	45067707.2	10
		109	4.058865687500409	55409831.1	10
		110	4.105314516993298	49313766.2	10
		111	4.137902201646691	38848965.9	10
		112	4.2783904305713865	48946798.1	10
		113	4.210131382158825	55448350.1	10
		114	4.242918097263095	46686151.4	10
		115	4.040731657021103	67850783.3	10
		116	4.094804019178012	57861122.6	10
		117	4.426951123770058	70354759.0	10
		118	4.293820153970318	33013977.0	10
		119	4.046718736486488	53502256.6	10
		120	3.907008553072894	45812442.5	10
		121	3.9112123414737594	44872783.4	10
		122	4.066292238630842	54053159.0	10
		123	4.151860537754588	63620122.1	10
		124	4.364593535325314	51557354.5	10
		125	4.1505894601932045	62182978.4	10
		126	4.011888728476093	51507257.5	10
		127	4.009457918416869	63754791.0	10
		128	4.155074723504356	50489851.7	10
		129	4.458955260752236	54599435.4	10
		130	4.352109674593669	51114840.1	10
		131	4.211417588176703	57822993.0	10
		132	4.411766403049649	64595002.4	10
		133	4.4842361462358244	40576185.7	10
		134	4.564413228093641	47719545.9	10
		135	4.021719267395596	54386436.1	10
		136	3.1545316301026274	54954155.1	10
		137	3.156037110912527	54236011.7	10
		138	3.15495943499817	52278043.2	10
		139	3.582046248689467	66228812.0	10
		140	3.501561783352927	39790221.4	10
		141	3.402399477602289	53178141.0	10
		142	3.2304794846806137	48461648.5	10
		143	3.093811385355446	38966533.0	10
		144	3.24326996862357	62873088.6	10
		145	3.239685642048232	55790558.5	10
		146	3.1342423480582475	57623099.7	10
		147	3.2257848109590292	49857842.7	10
		148	3.24994700376818	50240535.4	10
		149	2.8256420122961914	54191461.5	10
		150	2.788564460106991	68231464.6	10
		151	2.6367647944473744	52702573.3	10
		152	2.1478946656989266	56552915.9	10
		153	2.2317928193237626	55937818.9	10
		154	2.3301227286070882	59622781.6	10
		155	2.172873263443654	52454709.0	10
		156	2.0560439143520495	63265852.7	10
		157	2.008709950049863	50073015.0	10
		158	2.1441598982310244	54055202.1	10
		159	2.1633796240094654	56219780.0	10
		160	2.2717417238098574	65174966.3	10
		161	2.315126895055786	57785967.8	10
		162	2.5025579502471667	57129246.2	10
		163	2.4385475588991086	49268590.4	10
		164	2.26087601308081	65864066.5	10
		165	2.3940934730490953	52947832.3	10
		166	2.3143887348542824	55141250.0	10
		167	2.249363544297534	54934418.1	10
		168	2.506883517107106	57780570.3	10
		169	2.410924308258306	54916722.8	10
		170	2.633998122681274	50430454.2	10
		171	2.515265447974186	60899432.8	10
		172	2.5026570644382273	52801534.8	10
		173	2.6712078258631826	61832562.0	10
		174	2.797532666816411	62961221.4	10
		175	2.7557859451555475	52792033.8	10
		176	2.4033054932486926	55020368.0	10
		177	2.3124175722965337	53741349.1	10
		178	2.271016633412883	49488475.9	10
		179	2.3055357397132847	60132744.7	10
		180	2.1053542787083677	61858265.1	10
		181	2.2489092927990884	52448694.1	10
		182	2.362826107074207	62494688.7	10
		183	2.398339481661148	50546827.7	10
		184	2.3578374056017637	53534254.5	10
		185	2.2126851751648546	51770042.0	10
		186	2.186466201910419	50779546.0	10
		187	2.215915870644511	56855023.0	10
		188	2.2050361840931068	58507263.0	10
		189	2.8105201082155715	45303320.1	10
		190	2.533179020417051	48858630.0	10
		191	2.3373198254567185	59229259.6	10
		192	2.396097281996881	58963165.8	10
		193	2.4976703149448873	53674628.9	10
		194	2.7111417200383814	52925635.2	10
		195	2.7063903884618887	57538109.5	10
		196	2.732286757676913	54429674.9	10
		197	2.7595590339030487	50136590.6	10
		198	2.7867155862317152	52938363.0	10
		199	2.6871254389138115	49240804.3	10
		200	2.443928512565018	51208834.0	10
		201	2.3562347137936053	48941519.5	10
		202	2.5603497703474805	51490184.4	10
		203	2.4637095387362167	67342662.2	10
		204	2.364737176588992	48190652.2	10
		205	2.3646771079664743	46289688.1	10
		206	2.2606215543725616	46852927.0	10
		207	2.3062316317617295	59662549.0	10
		208	2.241803164926945	64587692.4	10
		209	2.624812978878689	65666753.6	10
		210	2.5202762181512948	46890908.7	10
		211	2.3738725319544693	51426763.0	10
		212	2.4629849224693228	61168492.2	10
		213	2.541138090033652	65051635.5	10
		214	2.465288928384395	57263634.0	10
		215	2.2736427967449466	50167230.6	10
		216	2.1149808569464223	57637110.8	10
		217	2.232309935091844	53705783.5	10
		218	2.002383665129731	51397451.1	10
		219	2.3025282627935804	63767264.4	10
		220	2.682295855152158	66942996.2	10
		221	2.526354189129081	51156724.9	10
		222	2.6254127059094574	46239662.2	10
		223	2.3059890828141305	58616420.9	10
		224	2.5583417883634074	62356760.7	10
		225	2.7910181295345335	47950304.2	10
		226	2.6472766992223105	54376583.8	10
		227	2.3124770065107816	52904832.0	10
		228	2.625248774681976	63179398.3	10
		229	2.666692567941502	62155091.4	10
		230	2.6858676404577033	39728211.2	10
		231	2.283673131951569	55291598.0	10
		232	2.4380185368582716	50143000.9	10
		233	2.2161450206428848	51553613.7	10
		234	2.321069793222933	52759694.9	10
		235	2.5414720065732093	57004157.6	10
		236	2.7404668967433254	43501211.7	10
		237	2.325652101416913	50538804.0	10
		238	2.3891294328234456	53321200.2	10
		239	2.3648667143192728	52069414.8	10
		240	2.437685929233079	46451157.2	10
		241	2.5370256764220116	39693680.3	10
		242	2.292681059136485	52887580.8	10
		243	2.001996970789439	52770163.0	10
		244	1.8887416213370973	56935433.4	10
		245	1.988076339786104	55611826.9	10
		246	2.0587490161247404	59721506.1	10
		247	2.0900312144468485	55641523.8	10
		248	2.0463022343352493	56777498.1	10
		249	1.9264311500030846	48968882.4	10
		250	2.018178654839982	59625405.3	10
		251	2.2459923963585053	55873681.4	10
		252	2.0193064183713174	52856113.4	10
		253	2.272198910052076	50682163.9	10
		254	2.0498485489462444	61900090.2	10
		255	2.157204519178219	42610446.1	10
		256	2.11295945172366	53257912.4	10
		257	2.375424605135585	63945545.3	10
		258	2.1830143015440595	57731644.0	10
		259	2.289591553113527	47990194.9	10
		260	1.9856120338207979	52080835.6	10
		261	2.0488048237145033	53282840.5	10
		262	2.082583854954858	60387891.2	10
		263	2.0512273679929893	53799292.1	10
		264	2.2169229106037514	54341251.1	10
		265	2.3072096409737406	59698753.6	10
		266	2.2908736740200952	51764371.4	10
		267	2.249419546507592	53857656.2	10
		268	2.204999872652798	58155147.2	10
		269	2.223575656452489	50053106.7	10
		270	2.002626998529032	55682227.8	10
		271	1.897933361394572	50208416.7	10
		272	2.1616420267818657	54765590.2	10
		273	2.5587322748713826	56712316.4	10
		274	2.2912841254637106	64237271.6	10
		275	2.1428019052211686	51746421.9	10
		276	1.89005119275414	60244778.0	10
		277	1.9372218569043642	50689132.4	10
		278	2.0641742050384684	48315931.3	10
		279	2.4076205209367543	53724273.7	10
		280	2.88164920992945	62120901.8	10
		281	3.2239929254674684	54236339.9	10
		282	3.2246103275708835	70295162.8	10
		283	3.2534771735877697	52128720.5	10
		284	3.3889015854868214	57345229.3	10
		285	3.111209877837611	50239089.7	10
		286	3.269198588567778	52285107.1	10
		287	3.059652732543509	55680900.9	10
		288	3.0294033847906467	52388625.3	10
		289	2.8999788210736264	50151433.5	10
		290	2.5072068740013593	48611588.3	10
		291	2.271253260463927	60445155.1	10
		292	2.6152458418889015	53616211.0	10
		293	2.5397712546793314	55929053.7	10
		294	2.599315831609432	50707256.5	10
		295	2.419854191519296	62159828.9	10
		296	2.2183240835695845	58785544.1	10
		297	2.309344198703749	57148936.0	10
		298	2.0847208382941558	56734955.2	10
		299	2.338616406368376	48208255.8	10
		300	2.258488307734073	62337251.4	10
		301	2.498569411404555	62796334.6	10
		302	2.3255620846673892	52531356.4	10
		303	2.199500580656062	60050436.2	10
		304	2.0314612209416905	57619454.7	10
		305	2.1340186754835186	61927616.5	10
		306	1.9676964232387655	54404692.9	10
		307	2.0786958091767582	53554996.7	10
		308	1.8734938227083267	50807536.0	10
		309	1.7555283365446523	53859898.4	10
		310	1.8730172401679912	55738918.7	10
		311	1.5522049731456307	55660699.1	10
		312	1.7357112325780366	52459792.2	10
		313	1.7131273765362018	48493889.7	10
		314	1.7624304752998778	51288911.8	10
		315	1.6287911485114315	52114606.0	10
		316	1.6825766158641273	51056263.9	10
		317	1.6570210674741308	54043614.6	10
		318	1.7816240284206248	52065888.3	10
		319	2.0982206447973955	51135963.6	10
		320	2.225376890925495	53161296.4	10
		321	2.1938668031947337	61551456.5	10
		322	2.154526116311958	53291279.0	10
		323	2.1654888809706203	57987359.1	10
		324	2.1438921554226185	61038044.3	10
		325	2.1636705775659375	61554272.8	10
		326	2.1834467025017714	57299320.0	10
		327	2.344695781916696	57192049.5	10
		328	2.233942010230853	53721041.2	10
		329	2.384428507249916	53308303.3	10
		330	2.5612882668945707	61992305.7	10
		331	2.4325185686949125	46939645.2	10
		332	2.150477051861839	60490882.5	10
		333	2.347539540988409	61888368.7	10
		334	2.420276214775551	55682855.1	10
		335	2.248240145032007	59499139.1	10
		336	2.1029441012055274	58162147.1	10
		337	2.1250177896082056	56309662.4	10
		338	2.315977857999211	55938431.5	10
		339	2.19272965683111	58803857.2	10
		340	2.3546080711583572	47519015.3	10
		341	2.431408501700695	48375298.1	10
		342	2.153899845985146	52007082.7	10
		343	2.05115488550908	51567204.1	10
		344	2.0477443442530374	53230804.0	10
		345	2.0404606162607735	47341896.1	10
		346	1.8833100726146896	49099318.9	10
		347	1.7778795242644665	42976609.4	10
		348	1.588953256033164	54053961.7	10
		349	1.8278485733958263	59104867.6	10
		350	2.0366822357948786	48314586.4	10
		351	1.949447946459409	56896037.8	10
		352	2.09010470555498	48591684.6	10
		353	1.978679393789737	61874962.5	10
		354	2.19268783404505	48798733.1	10
		355	2.413415133125633	62464569.1	10
		356	2.622742924475325	60858056.1	10
		357	2.5319401195628304	53892858.5	10
		358	2.544491655412256	49781441.3	10
		359	2.5707298767226243	66779447.0	10
		360	2.48497221659881	55603857.5	10
		361	2.5547094260163354	50958432.9	10
		362	2.2191065556093195	54918518.4	10
		363	2.177730782160096	55146427.3	10
		364	2.4795000621341794	53045787.2	10
		365	2.455482397712832	61008690.6	10
		366	2.4174899080714747	52985792.9	10
		367	2.2606593199186458	57290127.4	10
		368	2.195570121535007	57851129.8	10
		369	2.5545933133321834	61894186.3	10
		370	2.733849830025418	48899742.6	10
		371	2.9538459903696803	59258568.4	10
		372	2.966895151900981	63225365.3	10
		373	2.9430799627071798	42096692.4	10
		374	2.8474383226265836	44391820.3	10
		375	2.90183114348084	48754654.0	10
		376	2.764751141843332	45242496.0	10
		377	3.147361357746482	54078801.0	10
		378	2.8898476449789143	67556986.9	10
		379	2.973346663128776	50182579.2	10
		380	2.8861944557072126	67021792.7	10
		381	3.0815380166493456	51169941.1	10
		382	2.8825411016614373	58453980.3	10
		383	2.875949486787177	55415475.3	10
		384	2.6636937284763733	62484794.0	10
		385	2.7057094818719323	61230611.2	10
		386	2.7925751909308745	55179056.6	10
		387	2.755695215954842	55274403.8	10
		388	2.464258740150139	53049119.7	10
		389	2.0660434878531633	56930820.2	10
		390	1.9263331586315622	57114373.1	10
		391	1.83757623574903	50044942.4	10
		392	2.0416337173861345	56843533.0	10
		393	2.291172768755679	52277098.9	10
		394	2.430670532666949	54324397.2	10
		395	2.4951326836770282	60669523.6	10
		396	2.4321630153420397	50746030.4	10
		397	2.124320665036924	49792151.6	10
		398	2.2639022401062543	55378506.6	10
		399	2.279495074731111	60436933.0	10
		400	2.550439037705224	58211456.5	10
		401	2.780497110770306	45850235.6	10
		402	2.5330115676834253	58422296.4	10
		403	2.5135640280078864	57507570.6	10
		404	2.6463675165955585	53882280.6	10
		405	2.700386959113118	54287368.3	10
		406	2.7173959977563493	74079629.7	10
		407	3.076393827330663	69046797.5	10
		408	3.247926809440967	53268261.3	10
		409	2.9761327181808452	52946343.4	10
		410	2.6264351554345042	58307994.9	10
		411	2.654986871792972	67864024.5	10
		412	2.815139947604403	57491341.1	10
		413	2.921103914904071	63348809.8	10
		414	2.911264728491701	45609083.4	10
		415	2.9940204235144003	57018780.5	10
		416	2.8741385017083343	59197006.3	10
		417	2.980153732355782	46993023.0	10
		418	3.080676705526535	53195648.3	10
		419	3.0898494497148254	69275164.2	10
		420	3.714344051665093	63356486.2	10
		421	3.8965971502132333	51351850.8	10
		422	3.9959489631502096	49602802.8	10
		423	4.017945106787512	43142953.8	10
		424	3.727547152845309	50976725.0	10
		425	3.442939303575644	50312505.5	10
		426	3.1577767181184933	49604393.6	10
		427	3.2278040491078928	51882279.7	10
		428	3.0935885781897894	61914252.6	10
		429	3.0146609399733904	58929151.0	10
		430	3.4003946825210356	35273226.7	10
		431	3.247788821845672	54786868.1	10
		432	3.094700920296141	59728564.9	10
		433	3.1245403875896733	43596839.9	10
		434	2.789341335759466	66918053.4	10
		435	2.7770762349340776	59621220.0	10
		436	2.380509046443106	56002926.3	10
		437	1.9396686001945629	54100042.1	10
		438	1.8238070144505119	52932113.1	10
		439	1.7509937920403558	51873316.6	10
		440	1.4811726561345924	54082963.9	10
		441	1.726792537075584	49301597.0	10
		442	1.7564184851491718	55700725.7	10
		443	1.8493654987818515	55551801.7	10
		444	1.7235786899461794	53158032.1	10
		445	1.6199821251972821	52703930.3	10
		446	1.8915320099831139	58771587.0	10
		447	2.008459291285021	54613779.5	10
		448	2.1694728781198154	54363069.5	10
		449	2.298537482587415	54459612.8	10
		450	2.149644307974317	53433859.0	10
		451	1.9876525118698267	55325769.5	10
		452	2.138075864134034	55074194.4	10
		453	2.3775571636395605	56897689.2	10
		454	2.5624407041103088	50943782.0	10
		455	2.7514235257824646	47824784.4	10
		456	2.992985253692365	51854226.5	10
		457	2.9471280582127806	42148564.9	10
		458	2.635525878646686	61014284.8	10
		459	3.2313233966615207	50133481.5	10
		460	3.0555878454390375	61658054.7	10
		461	3.203739156449007	52377055.6	10
		462	2.829533894673182	53326165.0	10
		463	2.2467477084455925	51188872.7	10
		464	2.6012790006162168	48187261.4	10
		465	2.31034296970891	49086994.3	10
		466	2.049245259832862	59790064.4	10
		467	2.0308923260809713	64046278.2	10
		468	2.23520354427713	55509964.8	10
		469	2.055896912220772	55915941.3	10
		470	2.2154549423208207	66882416.0	10
		471	2.5576607762774795	48240677.7	10
		472	2.5066007028502435	57160568.9	10
		473	2.7992000991050574	52983140.7	10
		474	2.742389729577914	54838533.7	10
		475	2.6878503927489668	60862648.8	10
		476	3.0327767513420203	60076242.6	10
		477	3.1400075133640453	51450084.8	10
		478	2.989999755703934	66958587.2	10
		479	3.1239101574258386	50446180.5	10
		480	3.0294363156369153	63368995.9	10
		481	3.139205090212006	44223575.0	10
		482	3.1531070439455333	59727985.9	10
		483	3.4266439469991696	45788908.9	10
		484	3.3845157060643087	35586822.0	10
		485	2.938904059689185	65285794.2	10
		486	2.994359367771981	46268791.2	10
		487	2.8930423167672976	51359940.6	10
		488	2.9213646814164007	52136857.3	10
		489	2.170959996843134	48944755.4	10
		490	1.9632491385760236	53032742.7	10
		491	1.9420517916781725	57154967.2	10
		492	2.0003516855313506	57574103.8	10
		493	2.118779529916833	52060445.3	10
		494	2.12142407762157	57545072.0	10
		495	2.2981323604269894	54389472.4	10
		496	2.6059918331918706	55478429.1	10
		497	2.593868382230621	50988369.9	10
		498	2.3094008490274343	52842512.9	10
		499	2.450480925054344	52380284.5	10
		500	2.85605235100084		10
