# Supplementary material for: The evolutionary maintenance of Lévy flight foraging
Source: PLoS Comput Biol. 2022 Jan 18;18(1):e1009490. doi: 10.1371/journal.pcbi.1009490 (PMC8797186; doi:10.1371/journal.pcbi.1009490)
Supplement: S1 Data — (ZIP) [file pcbi.1009490.s005.zip › S1_Data/evolutionary_data/POP10_1000K/10_05_10_0_00_1_1000000_run17]

last_generation	500	0	0.9629791146776684	48115587.8	10	1.9310994584016683	45774999.0
size_old_pop	10	1	1.1141358099504348	49647448.1	10	2.5527718019407515	52590737.0
standing_var	0.5	2	0.8732206015196045	53569571.0	10	1.5458781343163652	52648544.0
start_exp	1.0	3	1.1803392664027132	52525817.0	10	1.44522172656515	56072383.0
env_dim	0	4	0.9403532216427729	55912910.6	10	1.1339594784347962	56601336.0
move_cost	0.0	5	0.6114572196615086	48884517.7	10	0.30412572031981444	57651657.0
lifespan	1000000	6	0.805694862469028	52696945.4	10	2.6124317475139556	58985101.0
speed	1	7	1.0334927609168991	53483303.9	10	2.3682013608005117	61181767.0
run	17	8	1.0573233780092468	52467692.7	10	1.506784268481666	64020950.0
extinction_state	0	9	1.423309297019183	58406044.1	10	2.0685726074694935	78564314.0
competition	0	10	1.5200780050901364	52759856.6	10
		11	1.9632737304581902	49002774.0	10
		12	1.9055915420967406	54681203.6	10
		13	1.9068623562008427	56757391.3	10
		14	2.144328200360851	56976074.5	10
		15	2.0092484097371086	56065097.2	10
		16	1.8264095075753026	60102419.4	10
		17	1.9193496018884217	52201400.0	10
		18	1.3319682120402692	55178793.0	10
		19	1.3122806683507726	54577040.1	10
		20	1.647400585679076	57947742.5	10
		21	1.8643097858992188	55965893.5	10
		22	2.331326301408277	58798419.5	10
		23	2.606713925941279	49299614.8	10
		24	2.838196821197877	58527560.4	10
		25	2.753413113967963	48447327.3	10
		26	2.3343465249151794	57027878.1	10
		27	2.0536931618019376	54648124.1	10
		28	2.2916502105497822	51152463.5	10
		29	1.6407382223891802	54082564.6	10
		30	2.0169857534427433	54364708.4	10
		31	2.036936089124098	56992103.7	10
		32	2.1966955217964776	54734331.4	10
		33	1.5718322914094274	53439977.6	10
		34	1.6883873613324654	59906461.8	10
		35	2.186380047990901	58959045.2	10
		36	2.437414673074736	46629444.9	10
		37	2.5953556529219304	55181394.4	10
		38	2.685514655964374	55607238.4	10
		39	2.7356608180131863	56599799.3	10
		40	2.387714910767764	57957095.3	10
		41	2.317870412427008	60549095.0	10
		42	1.8529155373661665	61168108.1	10
		43	1.79101173073319	61731577.3	10
		44	2.0670591045612494	57374026.1	10
		45	2.288048016631836	54871999.1	10
		46	2.506635173033839	52555042.1	10
		47	1.75574756451378	59305811.6	10
		48	1.7780250674094429	58664833.6	10
		49	1.7684039707012011	61763890.9	10
		50	2.447176969910873	50490816.3	10
		51	2.3552678779549643	63337456.8	10
		52	2.680839194072585	51834559.9	10
		53	2.5682333526691865	57715566.4	10
		54	2.5272842698622187	57960185.1	10
		55	2.48145815708997	53272334.3	10
		56	2.268088961038818	54894127.4	10
		57	1.9015126132128244	56320691.7	10
		58	1.7731533402571729	54310707.1	10
		59	1.5476298805890714	54186877.2	10
		60	1.6637059959728355	59311782.6	10
		61	1.646816546439124	56530494.5	10
		62	1.8238471320343947	59566291.5	10
		63	1.745610465867501	57882074.9	10
		64	2.221252498698873	57201423.0	10
		65	1.7736617239446986	62613336.2	10
		66	1.6497741038572105	55517516.4	10
		67	1.7612253436973702	58340318.6	10
		68	1.4115652015682971	53448924.6	10
		69	1.336634908889814	53076757.8	10
		70	1.6085894638467817	60941842.9	10
		71	1.5037023111915122	55161172.8	10
		72	1.4608216003459817	57924715.7	10
		73	1.5514734744408252	56753719.7	10
		74	1.4877871417643629	55015612.0	10
		75	1.6212045454573603	60191866.8	10
		76	1.9737396547355104	61328515.7	10
		77	1.4673688470312611	59122600.3	10
		78	1.5861470102863087	59231502.6	10
		79	2.0896505850836276	59288762.4	10
		80	2.462640323990862	52455504.6	10
		81	2.201310595901914	55408469.2	10
		82	2.4837964755727464	62274766.1	10
		83	2.6065983314405043	56115341.2	10
		84	2.322605186090098	54676581.3	10
		85	2.045223104807613	59257916.8	10
		86	2.0413617078380506	53691414.4	10
		87	1.8311956263780076	62068596.2	10
		88	2.067552832605375	60132133.1	10
		89	2.0171951553731935	58296903.7	10
		90	2.2787724882474776	55358646.0	10
		91	2.4554649853949675	59979746.2	10
		92	2.3869088548182433	59190742.6	10
		93	2.0854370266049194	55231723.0	10
		94	2.13416759179074	60806616.4	10
		95	1.9343314932635898	62755046.9	10
		96	1.7021933948218755	62634716.3	10
		97	2.02523187491497	63918905.8	10
		98	2.3315344725484692	54734619.2	10
		99	2.170924900450542	57763745.6	10
		100	2.2705152536270705	56570877.8	10
		101	2.58369457145128	56347721.6	10
		102	2.4389964625343055	53690133.3	10
		103	2.140691062531488	61305808.7	10
		104	2.192455618876844	55785888.8	10
		105	2.0928268304988413	52642955.6	10
		106	1.4389435406828261	57914910.0	10
		107	1.9099367208308382	54929727.3	10
		108	1.937131745103438	63179622.1	10
		109	1.8962984425899123	56621540.5	10
		110	1.9107540373742793	60262931.9	10
		111	1.915377621588378	63431353.4	10
		112	1.7813877519768488	56395615.3	10
		113	1.7546972334386328	57708048.9	10
		114	2.0167546896844337	55710433.5	10
		115	1.9308010811563414	58416309.5	10
		116	2.438064444264144	54137180.8	10
		117	1.866374577319845	62247825.6	10
		118	1.9774857531494796	57294509.8	10
		119	1.9301965304675928	61107358.0	10
		120	2.06413857100477	57814208.9	10
		121	2.1567424112526967	60145574.4	10
		122	1.8710419632974915	55183093.6	10
		123	2.189311147802004	59335084.2	10
		124	1.8185292021042065	63342267.5	10
		125	1.6049694905302339	55473746.7	10
		126	1.9323358291235908	59369191.4	10
		127	2.036889905607249	60856670.0	10
		128	1.877219369131162	56953555.7	10
		129	1.9516205029079725	58020453.3	10
		130	2.0027049291151404	57193181.9	10
		131	1.9236782196959314	56436450.0	10
		132	1.449777789776987	57073405.9	10
		133	1.560525709065302	59082858.8	10
		134	1.7659894355494252	59637735.1	10
		135	2.243123961408279	51476003.8	10
		136	2.2418036596720365	56937830.5	10
		137	2.047342548139646	55563661.7	10
		138	2.212646601425428	53538167.7	10
		139	2.3224736662767924	57177330.5	10
		140	2.100879707853914	61992415.2	10
		141	2.272976116520384	59092598.3	10
		142	2.2974193646497256	53710573.1	10
		143	2.08439773372723	55030103.0	10
		144	2.245177019945357	63726023.2	10
		145	2.062936267884242	59121316.4	10
		146	1.9605057970948452	56771913.1	10
		147	1.9090757679751273	64809785.3	10
		148	1.90473215964071	56157676.3	10
		149	1.5892713771022304	59912890.8	10
		150	1.7638527888842	52844135.5	10
		151	1.3519942431520335	55563344.1	10
		152	1.4007061051951153	56971494.4	10
		153	1.618125079578208	50669514.3	10
		154	1.2863359023590926	52961530.4	10
		155	1.5040710801727952	56731196.5	10
		156	2.3343134695985603	54836079.7	10
		157	1.851731016594033	59973555.7	10
		158	2.167421161759665	63861359.7	10
		159	1.8791391058081792	65596545.1	10
		160	2.0122158622149278	54538818.5	10
		161	1.6818588153098808	54967975.9	10
		162	2.4474747085626336	56457743.7	10
		163	2.6099155987071745	53114720.2	10
		164	2.3846470273837	63480210.1	10
		165	2.728985235933193	54449429.2	10
		166	2.4294920106106543	54653624.2	10
		167	2.1804839047861577	60445504.3	10
		168	1.7500944854955978	59726375.6	10
		169	2.485784398264186	62879392.0	10
		170	2.901056757391042	54475894.2	10
		171	2.288744171091223	54798491.3	10
		172	2.0256602768340115	59164485.1	10
		173	2.283820613920086	56302444.2	10
		174	1.922545958237229	58131201.6	10
		175	1.92062401242605	56820655.5	10
		176	1.808907588248585	59759750.4	10
		177	2.089896023390092	57133521.3	10
		178	2.1076968530970017	56937415.3	10
		179	2.1115516966345473	60176991.1	10
		180	2.1122013434001814	55816758.8	10
		181	1.7613886546753321	56875705.1	10
		182	2.238723464762533	61127819.8	10
		183	2.3029980539731367	60632121.1	10
		184	2.2936899652216036	58988014.9	10
		185	1.9047805945062741	59595169.5	10
		186	1.996295095453376	54272772.8	10
		187	1.934283454741104	58082997.5	10
		188	1.830674063672665	57363560.5	10
		189	1.7798907457215953	63587347.4	10
		190	1.8009421141332127	58231257.8	10
		191	1.6747964030139542	53079348.3	10
		192	1.422006366606473	58544665.6	10
		193	1.5908302707952713	58700516.9	10
		194	2.2114192693983097	59234005.9	10
		195	2.355995531587357	56492609.0	10
		196	2.099970259273826	64929611.4	10
		197	2.0286610897331063	57770135.7	10
		198	1.9569752775647888	58488669.3	10
		199	1.638172415740121	56021481.9	10
		200	1.4367493493427346	59348745.2	10
		201	1.630171520841418	57326691.4	10
		202	2.194885344262867	55955090.7	10
		203	2.1110803211943234	58371024.6	10
		204	2.244979892619048	54333045.6	10
		205	1.9107175299175936	54755214.0	10
		206	2.468766678571771	56124661.4	10
		207	2.3362718809058554	57627551.1	10
		208	2.6028307318129107	66467055.3	10
		209	3.154136549945	54990659.3	10
		210	2.631800443192291	54397899.6	10
		211	2.688059147734509	57367294.6	10
		212	1.9821221735562689	55807705.6	10
		213	1.9833247879883291	53589457.0	10
		214	1.6161578944376949	52792901.4	10
		215	1.8236541229411618	53425496.7	10
		216	1.7058968469374034	57676582.1	10
		217	1.7425870433828095	58744229.3	10
		218	1.643093103338651	55978472.3	10
		219	1.8593691441672902	49380342.1	10
		220	1.4959509360191197	55015614.3	10
		221	1.1325374899392924	58428902.1	10
		222	1.3345630426028523	60656668.7	10
		223	1.6216986344397797	60031879.5	10
		224	2.018389816184148	55384676.9	10
		225	1.9331893909572035	57343220.5	10
		226	1.785630243337998	54429676.3	10
		227	2.159853085800635	60415464.5	10
		228	2.231619788695549	57728071.7	10
		229	2.2425449995091045	55195686.1	10
		230	2.176793990664094	61880660.5	10
		231	2.089243652939647	62751632.9	10
		232	2.1547854345004716	59124970.0	10
		233	1.926494604538647	56579738.7	10
		234	2.119421143275482	55726141.3	10
		235	2.340764582923062	57203142.1	10
		236	2.480830783723526	55370053.2	10
		237	1.962117093287479	52839756.4	10
		238	2.3814435864420203	49713683.6	10
		239	1.9711745789718056	59948752.8	10
		240	2.0224733309824616	55773436.6	10
		241	2.5608960907859455	53971725.4	10
		242	2.374546215441649	53497272.4	10
		243	2.6113567018497763	55225968.7	10
		244	2.0703682056522448	55650185.8	10
		245	1.9062227204240016	55516952.5	10
		246	1.776399225166361	59536296.1	10
		247	2.072000598356379	52958522.4	10
		248	2.504954995062639	56323664.4	10
		249	2.3837789427365434	50345797.6	10
		250	2.99720639605305	55056727.0	10
		251	2.040162639716057	58585367.8	10
		252	1.9926980015717028	51254188.9	10
		253	1.8271695555880068	60158045.3	10
		254	2.184474211228793	54336375.9	10
		255	2.1808554129533126	53234330.0	10
		256	1.9518372059763536	60911988.5	10
		257	1.9445915799988285	58895907.3	10
		258	1.7242019204169519	59072683.6	10
		259	1.541259975439929	56601829.2	10
		260	1.3994632546374468	56137492.7	10
		261	1.5741653197703582	60004945.4	10
		262	1.424924161548644	58760346.8	10
		263	1.623700782864034	57511594.2	10
		264	1.8223156547668187	57480454.3	10
		265	2.2715075086047465	51757795.5	10
		266	2.1835509351061058	54988880.9	10
		267	2.2296217531588045	56919789.9	10
		268	2.700579323152849	53642060.0	10
		269	2.544495487777752	62169743.8	10
		270	3.245804540114528	61225439.8	10
		271	3.8707973473061585	50904081.5	10
		272	3.907855001144444	48747446.7	10
		273	3.5570788205878445	53708557.0	10
		274	3.1574963324688463	50490705.6	10
		275	2.6475448077017023	55356482.7	10
		276	2.9591514421437033	58163552.2	10
		277	2.9155572955895055	51844232.8	10
		278	2.801270368621851	51791895.6	10
		279	2.837850974504895	56121794.0	10
		280	2.836180404954281	55641975.1	10
		281	2.46953281588077	52705541.1	10
		282	1.6864398016300544	60247981.5	10
		283	1.91261979136492	60978930.7	10
		284	2.0458737107119105	57121527.1	10
		285	2.2279732692250094	56860404.4	10
		286	1.6800037299423418	58008242.6	10
		287	1.9699048984208087	59197460.4	10
		288	1.4628157993320592	56946691.4	10
		289	2.047672516189993	54369554.4	10
		290	1.8384782639103097	53303642.0	10
		291	1.7976743757088667	50627787.7	10
		292	1.600131670551577	60092741.8	10
		293	1.949993571471857	57487067.9	10
		294	2.4143659951674605	53004592.8	10
		295	2.603879466313858	60961443.3	10
		296	3.015037341199067	56598952.6	10
		297	2.615312820176384	56312389.3	10
		298	3.6871389422780565	51880197.0	10
		299	3.4391788433769284	58767864.0	10
		300	2.6246390101420496	56891143.1	10
		301	2.1253054439407033	50779727.1	10
		302	2.142792467925764	54393498.8	10
		303	1.2445128606759632	57697535.5	10
		304	1.7256847824737407	54590147.5	10
		305	2.2479365149916917	59587548.6	10
		306	2.252534050734171	56891988.8	10
		307	2.0025342935628383	54981752.4	10
		308	2.3756890258863863	62832663.3	10
		309	2.2912520972452097	54278380.6	10
		310	2.065981452407223	54371204.4	10
		311	1.5464842212405219	54475257.3	10
		312	1.4756631305333703	56925125.1	10
		313	1.7443510974728273	59314753.8	10
		314	2.091458252388903	57205818.2	10
		315	2.4183550112736842	57695795.0	10
		316	2.413985499010414	53201059.0	10
		317	1.7313215583253825	61400441.1	10
		318	1.9559297224503935	57375742.3	10
		319	1.6471663950839797	56467102.9	10
		320	2.1720274494536467	56771139.2	10
		321	2.0392710891290937	57932933.7	10
		322	2.41523687571303	56740209.4	10
		323	2.013162097706462	63553415.5	10
		324	2.102946197053855	58640189.5	10
		325	2.2309093513400855	58219837.5	10
		326	2.4416885103073813	59601916.0	10
		327	2.51683388867258	58098132.0	10
		328	2.812726349958468	51638434.2	10
		329	2.367122033254806	60622296.5	10
		330	2.072645729535503	55342153.5	10
		331	1.5479436821053651	54160431.6	10
		332	1.6150304839726561	53275478.9	10
		333	1.8783969006792938	52985911.1	10
		334	1.4160563269437019	56824653.6	10
		335	1.4901297856350961	55064867.9	10
		336	1.6325052669953657	56817873.3	10
		337	1.7608189361493252	55993490.1	10
		338	1.5020355991625045	58024327.3	10
		339	1.7795231424065423	58359571.8	10
		340	1.9372627121785573	56493902.6	10
		341	1.9660098087354942	55332794.2	10
		342	1.9991853581156047	60392919.9	10
		343	2.383355634321151	56593191.6	10
		344	2.010024020053427	61326286.7	10
		345	2.1412695557987385	56416759.7	10
		346	2.343731951674573	59228509.7	10
		347	2.3722089219773146	55071355.3	10
		348	2.337857956984982	55718106.3	10
		349	2.309714396206586	59082133.2	10
		350	2.7214530757908384	44682684.7	10
		351	2.320977551470464	60351206.7	10
		352	2.475899882824666	58103372.9	10
		353	2.337488366742922	57240142.3	10
		354	2.288638389881379	50043405.9	10
		355	1.8303915630955128	55836021.1	10
		356	1.4036175839916878	53116214.3	10
		357	1.5579851382366892	61650473.0	10
		358	2.1328214696925776	59588872.0	10
		359	2.5053077082006134	63043602.0	10
		360	2.629549676984604	53149453.8	10
		361	2.1430493716073498	55791969.1	10
		362	1.6342778934319178	60940380.2	10
		363	1.4021657370871246	55771027.4	10
		364	1.67888781466799	55017498.0	10
		365	1.4433937762029903	55070441.4	10
		366	1.952211608214671	58360707.1	10
		367	2.1154196872662454	57762613.8	10
		368	2.0045941877369753	60429213.2	10
		369	2.010489244816852	62204568.9	10
		370	2.022950179630604	51606170.2	10
		371	1.7547813131723475	53840114.5	10
		372	1.6868098827608198	58952072.6	10
		373	1.713196278688778	52321426.1	10
		374	1.8386803335387536	56203285.9	10
		375	1.73675456296236	58574200.5	10
		376	1.6599872335554964	60587304.1	10
		377	2.1195853241791327	53506459.6	10
		378	2.0658600940089302	53316115.2	10
		379	2.114564762392799	60792033.3	10
		380	1.935253152982727	60423675.0	10
		381	2.2257585894425445	56157863.5	10
		382	2.395761217342444	54421536.6	10
		383	2.2225563322230135	61875059.2	10
		384	2.2313085230929315	53798912.5	10
		385	1.9484060522006543	58803146.9	10
		386	2.1443417360946038	58013851.9	10
		387	2.1595803558473117	57387706.5	10
		388	1.9764444845914828	65556285.5	10
		389	2.1253349406808004	56517753.9	10
		390	1.9193761448572648	53645651.3	10
		391	2.0925073925824713	51666758.8	10
		392	2.122202231125418	61354274.2	10
		393	2.8403763623158604	57345873.4	10
		394	2.4045490501685842	58108776.9	10
		395	2.2327311674941264	59190606.0	10
		396	2.178357935070074	56980276.6	10
		397	2.3079423384315314	53093506.4	10
		398	2.221023302521135	56377399.0	10
		399	2.6490364987141657	55979997.3	10
		400	3.0144736196698454	60519965.8	10
		401	2.8088989371767186	50110631.8	10
		402	2.8163432626297085	55059705.6	10
		403	2.237015803696334	61366480.9	10
		404	2.2911134751276006	61427252.1	10
		405	2.4788194945754336	61582391.6	10
		406	2.6559022108794688	54322987.1	10
		407	2.2122087947504974	58148270.1	10
		408	2.22412587883103	55119899.6	10
		409	2.5638127023659187	57695705.3	10
		410	2.688845291687952	62914977.0	10
		411	2.8881315233560274	53198527.1	10
		412	1.839103064554583	55875090.3	10
		413	2.0599148144735415	59072404.7	10
		414	2.226470135812454	56736209.5	10
		415	2.217105324663398	61688763.1	10
		416	1.9505753848963523	55902716.7	10
		417	2.32841545423557	51131070.7	10
		418	1.868780708963925	56250580.9	10
		419	2.347977045265189	54654553.7	10
		420	2.043807008577646	53307121.4	10
		421	2.420180838776293	55420726.8	10
		422	2.61592345592247	49266442.3	10
		423	2.577040830118135	52870332.7	10
		424	2.0218139073230645	60184000.5	10
		425	1.9703351218969902	63328454.0	10
		426	2.126612320527445	56416662.5	10
		427	2.078092924521659	60185198.6	10
		428	1.7805587929743811	51466242.7	10
		429	1.9877682064368216	60579411.4	10
		430	1.7949497280903075	57468868.0	10
		431	1.968174068455658	59004976.8	10
		432	1.8206878807518112	57389788.6	10
		433	1.8863698260118125	66003066.6	10
		434	1.7351301994841575	60086685.4	10
		435	2.2303226876782274	59307833.9	10
		436	1.8641365188383272	55501217.5	10
		437	1.3128447824480323	55186257.9	10
		438	1.4681657940077353	55218799.6	10
		439	2.2283007638107586	56017806.1	10
		440	2.037639931586114	62478489.4	10
		441	1.985328529558	57933844.4	10
		442	1.7280888894225797	55899004.6	10
		443	2.0520782626727962	52861489.1	10
		444	2.2069195580952092	57388209.8	10
		445	2.3989385970713344	59552139.7	10
		446	2.6138671773911515	59080375.6	10
		447	2.3545742205628812	58341617.5	10
		448	2.7041989922292706	58967109.1	10
		449	2.5786553887740036	50352453.3	10
		450	2.5133075858469676	59720173.4	10
		451	2.317410983923783	53151702.3	10
		452	2.1343832706218238	55533397.6	10
		453	2.2819053357318166	57994808.2	10
		454	2.6725920582650184	61578130.0	10
		455	2.4626274967756467	54089902.0	10
		456	2.5610195490023986	58352991.2	10
		457	2.967091562810645	54843940.5	10
		458	2.4212149567645938	57400456.3	10
		459	2.6446384950396262	53752910.2	10
		460	2.302632726329115	53615727.9	10
		461	1.5484814763638042	58005128.1	10
		462	1.8861842829569908	54806250.7	10
		463	2.2959578553627518	53129010.6	10
		464	2.0388819249874692	62089978.9	10
		465	2.061498728018557	58147654.0	10
		466	2.069189380473328	52249381.0	10
		467	2.0642158398712334	55049303.0	10
		468	2.360430287806321	58214121.4	10
		469	2.018343250326024	56664498.0	10
		470	1.980852900474207	57726140.6	10
		471	2.1081498261538103	50817386.0	10
		472	1.8196802172553663	57931194.1	10
		473	2.0549728365467756	56116857.8	10
		474	2.370928291670108	56794861.7	10
		475	2.1700236608618004	52187595.1	10
		476	1.6342200239736884	58906422.6	10
		477	1.9730544007178117	56425077.9	10
		478	1.9838299368389383	55976418.0	10
		479	1.7800325482372237	56087026.0	10
		480	1.3283125639243127	53612716.6	10
		481	1.3628699697715014	55083428.0	10
		482	1.0325798555510215	49829232.0	10
		483	1.4277116639362069	63577949.0	10
		484	2.241979438390015	57666269.7	10
		485	2.2057451743026606	58045105.5	10
		486	1.9507172957418835	53821367.3	10
		487	2.0313271978663936	54867056.2	10
		488	1.8736770218524796	58250955.6	10
		489	1.9749629625636094	55782106.9	10
		490	2.1562191334658873	57137601.0	10
		491	2.2833826881884667	55900554.3	10
		492	2.3017939399417195	54475658.7	10
		493	2.356132227999601	60343232.3	10
		494	2.6950060144579595	51074545.7	10
		495	2.016523289168342	54931659.9	10
		496	1.4859593800270559	54045110.1	10
		497	1.9652331715003784	52745928.8	10
		498	1.7735759455338225	56402535.5	10
		499	1.746904630424417	58409178.8	10
		500	1.8115418159685739		10
