# Supplementary material for: The evolutionary maintenance of Lévy flight foraging
Source: PLoS Comput Biol. 2022 Jan 18;18(1):e1009490. doi: 10.1371/journal.pcbi.1009490 (PMC8797186; doi:10.1371/journal.pcbi.1009490)
Supplement: S1 Data — (ZIP) [file pcbi.1009490.s005.zip › S1_Data/evolutionary_data/POP10_1000K/10_05_10_0_00_1_1000000_run7]

last_generation	500	0	0.9907661306388494	56682849.1	10	3.9854098443858956	34696433.0
size_old_pop	10	1	1.529401502830991	56938781.3	10	4.320227723128395	41197850.0
standing_var	0.5	2	1.2960219980756587	55374584.5	10	1.1694802596389322	41336415.0
start_exp	1.0	3	1.3213172134578666	56938148.4	10	1.5020850313855554	49317419.0
env_dim	0	4	1.551146076952427	58606838.1	10	1.4552057898273554	57484239.0
move_cost	0.0	5	1.5272425236476488	57586004.8	10	2.011762350062049	58855156.0
lifespan	1000000	6	1.8899176323920788	56664068.9	10	2.174236601163991	60081386.0
speed	1	7	1.966224582852126	64405975.0	10	1.9551518094433868	62799023.0
run	7	8	2.261642786977606	56369987.7	10	2.2262125431682755	71688091.0
extinction_state	0	9	1.9530184879190653	57556370.9	10	2.4497207581525564	73460049.0
competition	0	10	2.2734011305386743	57004028.0	10
		11	2.5957496870211365	50778140.7	10
		12	2.067736072578281	56166094.7	10
		13	1.9237006841567343	54161783.7	10
		14	1.9408359406886864	63152252.7	10
		15	1.879278089474095	59584456.8	10
		16	1.6304076753603745	56732601.8	10
		17	1.7012321831548516	58955743.3	10
		18	1.7319006338240464	56690794.4	10
		19	1.7328438486275544	57674589.1	10
		20	1.9997198970291126	62088599.2	10
		21	1.9163985936048333	55564213.5	10
		22	1.9961070101445855	60333827.3	10
		23	2.1321422001731145	57110725.1	10
		24	2.0984247631204855	57448846.6	10
		25	2.5513915472230733	52741728.5	10
		26	2.0468122305898633	48599022.2	10
		27	2.8187818981727353	53692619.0	10
		28	2.3900517518502253	59362774.5	10
		29	2.0696875061275235	48663348.3	10
		30	1.489661787195616	58362571.5	10
		31	1.4703083673716992	58148610.9	10
		32	1.2467867109231592	60598039.9	10
		33	1.8179019933591323	62933568.8	10
		34	1.8629864945513464	61836817.2	10
		35	2.0628462405746832	61707346.4	10
		36	2.025614654977944	50580547.0	10
		37	1.7587611807821866	57538507.9	10
		38	1.8898049650857907	57588629.4	10
		39	2.2463751659008317	63129151.5	10
		40	2.144752771185162	56000777.6	10
		41	2.086388059207142	51894356.5	10
		42	1.9120642749288195	58503052.9	10
		43	2.154411548786379	54490907.8	10
		44	2.412075377666397	59642470.2	10
		45	2.2512622645504043	60205230.1	10
		46	2.067898613441508	55723735.0	10
		47	2.2354869761869405	60890607.4	10
		48	2.0819766445683667	57563264.9	10
		49	2.074510456110159	57447443.7	10
		50	1.8542008798408514	52181825.4	10
		51	2.5792762098744864	57152009.9	10
		52	2.6385000721431635	58357207.3	10
		53	2.7853378675314793	55186772.5	10
		54	2.4599240076213307	58809130.4	10
		55	2.5136845863969612	59131400.9	10
		56	2.632871171388275	53956387.4	10
		57	2.9005926323658473	50718239.3	10
		58	2.2751924843182008	57287157.3	10
		59	2.656361303248629	56989236.6	10
		60	2.926621090270486	55402395.5	10
		61	3.2951361391377	57549625.7	10
		62	3.0871062450030777	61850327.1	10
		63	3.14169369543704	50249367.0	10
		64	2.56231475128698	57450283.6	10
		65	2.4656292814585297	54922040.7	10
		66	2.083499065925202	51850749.1	10
		67	2.5415118954325466	60721566.3	10
		68	2.6678307019735543	51727453.3	10
		69	2.2579384044214197	52001866.6	10
		70	1.7729393406976328	55232553.8	10
		71	1.8106325734893123	66492484.5	10
		72	1.6832205006564371	57863113.3	10
		73	1.8834262091878542	55004779.7	10
		74	1.8863974059416009	59559535.0	10
		75	1.8011370061036351	53184532.2	10
		76	2.3452474063239386	62301302.6	10
		77	2.2505372401201673	56368187.3	10
		78	1.826213571964028	55640495.4	10
		79	1.7876630357440746	59228578.5	10
		80	2.1600661284809273	56472942.6	10
		81	1.6303466999036325	57078523.9	10
		82	1.6311084192429057	52528923.7	10
		83	1.8087463598239872	55017441.6	10
		84	1.7310136369941875	56735985.5	10
		85	1.6090786135367015	54239815.3	10
		86	1.4940283386247808	54824290.8	10
		87	1.4070932294979333	57008894.5	10
		88	1.515725410849599	56631056.2	10
		89	1.59164822486765	55224892.2	10
		90	1.5420936399816152	56626310.1	10
		91	1.6540929092065393	48521402.7	10
		92	1.9612800880305663	59000233.4	10
		93	2.5495103583207497	54482112.4	10
		94	2.7448791095710363	51829554.2	10
		95	3.3791733641106014	51570522.4	10
		96	3.752140922993358	51551724.8	10
		97	3.2907590908606332	57145006.9	10
		98	2.697229753334119	50491882.5	10
		99	2.7787445678687503	58394928.7	10
		100	2.4724329987460143	54018831.5	10
		101	2.1943221050059156	56656380.0	10
		102	2.398858844240107	54392229.8	10
		103	2.1054983828606284	54354302.3	10
		104	1.3961706099784086	51492316.2	10
		105	1.1518127836323298	60571545.2	10
		106	2.0323004176051644	53421330.6	10
		107	1.8819040523542032	58780303.3	10
		108	1.8429508743149718	60453000.1	10
		109	1.893131492236026	57284506.3	10
		110	1.8778871783190596	58376689.6	10
		111	2.064475252749727	53101766.9	10
		112	2.0813040938652287	55501504.0	10
		113	1.687115732930344	58221201.3	10
		114	1.4911573184233056	56584392.7	10
		115	1.9850912666985352	64028760.6	10
		116	2.2219975676819854	57191700.7	10
		117	2.195526613017358	55624319.7	10
		118	1.6489274209386857	63683254.4	10
		119	2.06825127328171	58368878.8	10
		120	2.0574448386344377	57387341.1	10
		121	1.9795778402971809	57992778.1	10
		122	2.025905969267462	53773463.7	10
		123	2.2502617121760413	56716966.0	10
		124	2.559051320028463	59480560.3	10
		125	2.8028450225555064	59404987.8	10
		126	2.934071432726926	51219597.0	10
		127	3.0200043048587735	54921997.4	10
		128	2.7228075206563984	56392885.6	10
		129	3.3288146400126015	56589627.8	10
		130	4.228371379889096	59116224.8	10
		131	4.2623417639453995	53656740.0	10
		132	4.425113788425496	53683668.9	10
		133	4.534675105056728	59202684.9	10
		134	5.058916394804915	51815151.1	10
		135	4.740931907001992	50382488.8	10
		136	4.361987645451561	56733773.9	10
		137	5.167886832565014	50901356.0	10
		138	6.0051187252262945	48039509.8	10
		139	5.162076593391097	45843005.6	10
		140	4.6833032656600615	55724273.7	10
		141	4.817824754918206	57154314.3	10
		142	4.17627285514751	58632105.4	10
		143	5.601930114420641	38613772.3	10
		144	4.63178441180157	51733806.6	10
		145	3.9898833947349375	54612902.2	10
		146	4.757708559079093	48874651.0	10
		147	4.207850024886113	55846686.6	10
		148	3.6687513039725426	51257007.9	10
		149	2.9014333101485072	55303425.6	10
		150	2.135519045251791	59809831.8	10
		151	1.948291604089593	58796899.9	10
		152	2.4171938130850803	53319155.6	10
		153	2.1069769919376964	58126407.4	10
		154	2.144266479621557	61438560.1	10
		155	1.7358099193739058	58035257.6	10
		156	1.9092338627335113	58862131.7	10
		157	2.3225810654511547	58455743.4	10
		158	2.3342515270798327	56523484.4	10
		159	2.617224005153675	64344635.2	10
		160	3.2447447219570242	61645887.0	10
		161	2.3771070355571906	51131215.5	10
		162	2.8781454831688857	58817433.2	10
		163	2.605558094763957	54552544.8	10
		164	2.6615623316559933	59353262.1	10
		165	2.4672378008533093	56678293.9	10
		166	2.4442163297916855	65743535.5	10
		167	3.4149291963069572	50367291.1	10
		168	3.1314058464611967	46580652.1	10
		169	2.4042323197306525	51688564.9	10
		170	2.3783160845181217	55130232.6	10
		171	2.3760951157092145	56162182.5	10
		172	2.2011536444382216	52133885.2	10
		173	2.1515117309838923	56592168.2	10
		174	2.2265000897992175	57485080.0	10
		175	2.1693773957080893	59864885.9	10
		176	1.9260450149514459	56687452.1	10
		177	2.0196172822155525	56393817.8	10
		178	1.8397698868465735	58614931.6	10
		179	1.9258125861432887	58868345.3	10
		180	1.9523559557286787	64026021.1	10
		181	1.9516461393631865	56089287.1	10
		182	1.7732794099323628	57104946.9	10
		183	2.3731954860661917	59156057.4	10
		184	2.0859343230084715	57509768.0	10
		185	2.0284528658599017	60643129.8	10
		186	1.997452507694795	53694361.8	10
		187	1.759687110605142	57502631.1	10
		188	1.8555587657397445	59766465.1	10
		189	1.8734932602950345	61741141.8	10
		190	2.0376167836422896	58310984.8	10
		191	1.9944755315953757	59838759.4	10
		192	1.9488346025928625	57487534.7	10
		193	1.9503632595372848	56131579.5	10
		194	1.8793903898418918	58977124.9	10
		195	1.5793401694861688	63241389.1	10
		196	1.9538089264166991	54076010.4	10
		197	1.8097050497977822	53652520.3	10
		198	1.9328465140732867	53754758.0	10
		199	1.3466069742443305	54768569.7	10
		200	1.9378106745768524	55404759.9	10
		201	2.264856894314124	61153082.3	10
		202	3.044032248381802	64591181.8	10
		203	3.56417390905506	48486335.7	10
		204	3.7042617089925387	49424424.3	10
		205	3.5752418573938725	57755099.8	10
		206	3.8263253263048442	53665838.9	10
		207	3.538463233983697	48413872.7	10
		208	3.152188465269248	55732331.9	10
		209	2.8528126695243277	57100944.2	10
		210	2.8712349553439713	49430769.9	10
		211	2.670267226340973	55494105.1	10
		212	2.6205709094685377	58086705.7	10
		213	2.5099754908693472	61208479.8	10
		214	2.833720754422126	51774548.1	10
		215	2.8298220320759766	57501019.0	10
		216	2.232137326378698	56737658.9	10
		217	2.4257172830608718	60377386.4	10
		218	1.8780154915145928	55015952.5	10
		219	1.8047074680146988	53424039.2	10
		220	2.1531347818209072	52243127.1	10
		221	1.6917852904523483	52902112.8	10
		222	1.6583330908214187	62466180.4	10
		223	1.951261196504732	57564535.5	10
		224	2.098459431425217	57437753.1	10
		225	1.733874497579747	58451044.8	10
		226	1.947414140548417	61056585.3	10
		227	2.0674352003151073	60081218.3	10
		228	1.8621997291393282	58697740.3	10
		229	2.178158294060386	57230831.5	10
		230	2.4444162184712046	49547979.3	10
		231	2.2882635204864252	54411989.4	10
		232	2.3375482407909254	56645582.2	10
		233	1.9912085989764345	53781888.1	10
		234	1.9447910840835891	52900627.6	10
		235	1.1648413870690129	54219157.3	10
		236	1.5989704053694838	56364297.3	10
		237	1.4512911817349887	55398726.0	10
		238	1.906041455098445	61080299.8	10
		239	1.8960298555809996	54076613.3	10
		240	1.9413599790248341	64260818.7	10
		241	2.314895454002212	61061708.5	10
		242	1.896195778389803	60783842.8	10
		243	1.9061081196949263	60540784.1	10
		244	2.0946655324666033	55530281.5	10
		245	2.037043104388478	57713269.2	10
		246	2.0117981829997307	52743693.3	10
		247	1.9055352043674076	56227806.0	10
		248	1.4897055895687572	56536547.2	10
		249	1.4975452374621596	59456530.6	10
		250	1.701984259153201	55235194.3	10
		251	2.287184493833001	55523469.0	10
		252	1.6946869005861362	58839531.1	10
		253	1.8383599752572315	59536749.1	10
		254	2.0893481062726496	56160323.0	10
		255	2.0092212461540697	59414965.8	10
		256	1.5704576484735095	56909886.8	10
		257	1.5522955515709829	58650811.1	10
		258	1.5231938933594908	50563632.7	10
		259	1.4491475504153972	57976967.9	10
		260	1.6254313132637812	57780284.3	10
		261	2.0342388621596994	53898370.7	10
		262	1.7068356812837127	52524517.4	10
		263	1.7941367758345397	55682413.3	10
		264	1.6823470037334889	54866869.6	10
		265	1.1994545835625616	55910478.9	10
		266	1.2299420189110997	50719650.7	10
		267	0.8168590561162153	54346686.4	10
		268	0.6707022211562447	52536961.7	10
		269	1.191622394648472	56101648.4	10
		270	1.7112941486204523	50636142.2	10
		271	1.182793731500946	53464306.0	10
		272	1.0948829489805798	53732408.0	10
		273	1.5149230775055262	54607958.3	10
		274	1.4939897694646072	58030548.8	10
		275	1.7028079507506917	55816361.3	10
		276	1.4065815739264729	57609164.3	10
		277	1.8350924152832426	57803801.2	10
		278	1.9195031686559605	55009664.7	10
		279	1.7522753712169106	51012627.7	10
		280	2.5646483830942577	53726410.1	10
		281	2.33048526607279	61585402.7	10
		282	2.302160675680617	61158461.2	10
		283	2.145735312635149	53667610.0	10
		284	1.71861313184409	63807952.0	10
		285	2.157419312958154	59798097.9	10
		286	1.4947005358471182	59696264.8	10
		287	1.591017780684156	59575855.9	10
		288	1.776786399721201	56671717.2	10
		289	1.5802808459215123	54727621.6	10
		290	1.6711357115058156	57558370.2	10
		291	1.924697402191144	56549073.4	10
		292	1.7844827252304327	55082935.5	10
		293	2.174152170517902	57880802.2	10
		294	2.7044489881286493	54936372.5	10
		295	2.9483588185638685	54422894.5	10
		296	2.6142076032151564	57963839.4	10
		297	2.67396133833208	54582723.9	10
		298	2.504550385668512	50730200.8	10
		299	2.2865177382631434	57625389.3	10
		300	1.9327640623303695	52215940.5	10
		301	1.9001706311550322	58123209.0	10
		302	2.081654876885629	53586436.4	10
		303	2.1670419265512164	62599210.6	10
		304	2.301527288696706	53055509.0	10
		305	1.6185442620263557	57603234.7	10
		306	1.4137130827799502	58337425.3	10
		307	1.6823506458913602	53443668.2	10
		308	1.3403945136090738	54984763.7	10
		309	1.4656041753867373	55684008.9	10
		310	1.7661569980784404	52825045.8	10
		311	1.9943814547692607	59179031.8	10
		312	2.0287601419442565	58197886.9	10
		313	2.340091121340402	58496149.6	10
		314	2.437012090946286	58736167.4	10
		315	2.231086673660447	63575455.1	10
		316	1.9430093398068553	58195117.0	10
		317	1.8070531580512241	57919092.1	10
		318	1.510723295071751	60770638.1	10
		319	1.8849761633181754	60597574.1	10
		320	2.5554086713699133	56245003.9	10
		321	2.37111161590604	56169651.0	10
		322	2.2734004607884932	56799724.0	10
		323	2.4699837349813683	58865656.5	10
		324	2.1628575855110164	53285697.9	10
		325	1.9073415005919443	54141824.8	10
		326	1.6909928848581974	54690044.1	10
		327	1.7203877738195015	59262413.5	10
		328	1.9368752658646393	62479628.6	10
		329	2.0423225041604445	58047624.6	10
		330	2.3277334365958007	56580332.1	10
		331	2.0123551947433262	57151122.5	10
		332	2.283470508218985	62011447.7	10
		333	1.6177527192905767	53740298.9	10
		334	2.0618839351615468	56679506.9	10
		335	2.2477777902296685	59421516.1	10
		336	1.9201217529783925	53962325.9	10
		337	2.240244005948953	51645865.6	10
		338	2.197004392751627	57131690.0	10
		339	2.213633436635962	57265571.8	10
		340	2.403630867582561	53957590.8	10
		341	2.364830720839335	53306336.5	10
		342	2.0458952691250163	54015282.5	10
		343	2.239515295650495	58468697.7	10
		344	2.3179940661445597	48333885.6	10
		345	1.9372840255093557	62486953.3	10
		346	1.7460600321896826	51371567.4	10
		347	1.792936208600063	59435245.7	10
		348	1.625618814192396	53736176.4	10
		349	1.6966361278362818	62511294.1	10
		350	1.471468670973943	55761523.9	10
		351	2.037871915529806	59075200.0	10
		352	1.9211222789844178	57881758.3	10
		353	2.194482346153312	56011335.5	10
		354	2.086502687133824	52722792.9	10
		355	1.6615228720606923	53530216.5	10
		356	1.8072280220955304	53940240.1	10
		357	1.7244947316657318	55919702.7	10
		358	2.07909322332067	54545880.8	10
		359	2.018429171849156	59931949.4	10
		360	1.916822381279942	53060350.0	10
		361	1.770313393808537	52410089.1	10
		362	1.3137038189118155	55032265.1	10
		363	1.190913494626583	55735726.2	10
		364	1.4981566006636124	58682076.6	10
		365	1.7967288776014356	59675092.9	10
		366	2.062035315555712	59716734.9	10
		367	2.3598374281948034	50029099.8	10
		368	2.428764196577215	54204544.6	10
		369	2.0962139562186617	51494074.2	10
		370	2.4140664869995425	50831246.4	10
		371	2.242739683776482	58342327.7	10
		372	2.1685404915156044	56787406.9	10
		373	2.130352197321405	57449322.2	10
		374	1.8383560956347131	59851716.5	10
		375	1.9389256861389395	57158398.5	10
		376	1.9080895164776162	65830737.5	10
		377	2.0061040260179395	57881866.7	10
		378	1.7799931171410353	54955121.7	10
		379	1.6962601669344892	55722987.7	10
		380	1.6118148620005663	51209674.9	10
		381	1.2804816646290254	55168657.2	10
		382	1.6348209937710245	53303290.8	10
		383	1.7970767497128353	55742454.4	10
		384	1.938080492739489	60803201.1	10
		385	2.566665015732912	57908237.6	10
		386	2.291767656226803	52686674.2	10
		387	2.086448254277193	49287474.7	10
		388	1.563167934777484	58074134.6	10
		389	1.790910485347221	56583486.1	10
		390	2.03846862051972	55881975.0	10
		391	2.082948537963583	54983925.6	10
		392	2.377731868628538	49503697.5	10
		393	1.5383959294191876	53501734.5	10
		394	1.4629189932574294	60554806.2	10
		395	1.6732833094611324	57546671.0	10
		396	1.8568263100767002	52617831.6	10
		397	1.5712569091160224	54349613.8	10
		398	1.3926277850797326	51400859.3	10
		399	1.5117934086255007	58117221.1	10
		400	1.3088324385352303	54680352.8	10
		401	1.509452002545988	62578582.3	10
		402	1.795510977429636	57338498.9	10
		403	1.6332868539102907	55714055.7	10
		404	1.5181346196885213	49825745.9	10
		405	1.5580779952977015	64026579.3	10
		406	1.9462574395406846	59688254.6	10
		407	1.9879070708125677	59202173.9	10
		408	1.7349493365919575	56455208.1	10
		409	1.694024285631997	55875063.6	10
		410	2.1465168080567905	58207527.6	10
		411	2.16914089302517	62937071.7	10
		412	1.9519856736880108	53801410.9	10
		413	2.217078095407735	55286048.2	10
		414	2.1731672660823085	61519446.5	10
		415	1.7609360646649008	62156643.4	10
		416	1.8825928767781175	53992485.6	10
		417	1.6953925717713336	52925519.9	10
		418	1.823800096420071	57482444.2	10
		419	1.917397903439588	54965192.7	10
		420	2.194709814773259	55471052.5	10
		421	2.4523746458487485	55746801.0	10
		422	2.81043687616483	53749600.4	10
		423	2.9248905592957115	56703691.9	10
		424	2.964067901185156	55533841.8	10
		425	3.029507113342831	55752629.4	10
		426	3.307960290929066	57912738.6	10
		427	3.4628069932169923	56408394.2	10
		428	3.9079633035907926	54083541.1	10
		429	3.7002732451072644	56765156.7	10
		430	4.099957698203273	47092192.2	10
		431	3.503222606699127	55071442.0	10
		432	2.5882184247973576	57489106.4	10
		433	2.5749336394337554	59040193.2	10
		434	2.517066082698029	55219413.1	10
		435	2.641880369212913	49722698.0	10
		436	2.299733159839382	54444564.9	10
		437	2.592542883383764	54267894.9	10
		438	2.536134853139833	56345009.1	10
		439	2.222444975646378	56064294.0	10
		440	1.9674350255236894	55639597.3	10
		441	1.9416497573283542	61116076.4	10
		442	1.7960634265324358	59149794.2	10
		443	2.1754776028296208	57358781.7	10
		444	2.487440290667422	55233916.3	10
		445	2.423749961336825	57505716.7	10
		446	2.2706810355798166	57976277.5	10
		447	2.344875836440876	56762866.3	10
		448	2.2558540870648143	60851630.3	10
		449	1.7859135093904128	51606872.4	10
		450	1.7381044561164423	55735124.2	10
		451	1.9284802442487443	57691165.9	10
		452	2.145094358183006	60203760.8	10
		453	1.9545034031719861	54798962.3	10
		454	2.0119113030222193	62464059.7	10
		455	2.643352253862699	50925996.1	10
		456	2.719865569364196	49027190.2	10
		457	1.6470986500972518	55814474.8	10
		458	1.301285176175194	58469282.4	10
		459	1.527824965830673	53061639.3	10
		460	1.6677347509299498	62966999.8	10
		461	1.8686522936963599	54110882.7	10
		462	2.170513442921193	56743573.4	10
		463	1.985409907031368	54237172.4	10
		464	1.6628283701851767	56029108.2	10
		465	1.7846717022058542	53659803.5	10
		466	2.4179937977271964	60342118.2	10
		467	2.914306263663093	46937440.4	10
		468	2.0275780639550063	54601923.8	10
		469	2.299244369301556	55843617.3	10
		470	1.8403762324487267	54545234.8	10
		471	1.3184928339958693	54553157.3	10
		472	1.7257150074101166	60022643.5	10
		473	2.1496522764658965	54337037.1	10
		474	1.8840234104250786	59394137.0	10
		475	2.0090880113022243	61787214.6	10
		476	1.8021292146531143	51116694.4	10
		477	2.02229952217576	58574101.6	10
		478	2.127031657438706	61984045.1	10
		479	2.0578226005546165	58335252.7	10
		480	1.9127482617677725	60641531.5	10
		481	2.344808316243843	55758969.0	10
		482	2.0835399118220934	60631880.4	10
		483	2.62555028106451	59810371.7	10
		484	2.7909411874454837	56970294.9	10
		485	2.1504008588703036	62237308.7	10
		486	2.7670823423547954	51605217.5	10
		487	2.50848043995371	56919811.3	10
		488	2.0357942365323125	64873941.0	10
		489	1.7810941678054708	61830184.6	10
		490	1.8751333708149815	63166482.2	10
		491	2.4070834286023546	56594446.1	10
		492	2.4840642424791493	49929647.4	10
		493	2.1385986280034817	57411020.7	10
		494	2.0419996288576665	57527809.6	10
		495	2.4139993229998735	60762371.4	10
		496	2.017353082987472	58767529.8	10
		497	1.906936734690483	61326228.2	10
		498	2.2939666591223222	63862142.5	10
		499	2.3249492710356394	55091606.1	10
		500	2.1599923203948626		10
