# Supplementary material for: The evolutionary maintenance of Lévy flight foraging
Source: PLoS Comput Biol. 2022 Jan 18;18(1):e1009490. doi: 10.1371/journal.pcbi.1009490 (PMC8797186; doi:10.1371/journal.pcbi.1009490)
Supplement: S1 Data — (ZIP) [file pcbi.1009490.s005.zip › S1_Data/evolutionary_data/POP10_1000K/10_05_10_1_0000125_1_1000000_run17]

last_generation	2	0	1.028691013806699	653058.9999840391	10	extinction	extinction
size_old_pop	0	1	0.007562036488229412	5930836.499895663	2
standing_var	0.5	2	-0.023480516145740916	0	1
start_exp	1.0				0
env_dim	1
move_cost	0.000125
lifespan	1000000
speed	1
run	17
extinction_state	1
competition	0
