# Supplementary material for: The evolutionary maintenance of Lévy flight foraging
Source: PLoS Comput Biol. 2022 Jan 18;18(1):e1009490. doi: 10.1371/journal.pcbi.1009490 (PMC8797186; doi:10.1371/journal.pcbi.1009490)
Supplement: S1 Data — (ZIP) [file pcbi.1009490.s005.zip › S1_Data/evolutionary_data/POP10_1000K/10_025_50_3_0000125_1_1000000_run18]

last_generation	13	0	5.0946545836857995	13005079.000406727	10	extinction	extinction
size_old_pop	0	1	5.021656192629473	120238909.2492975	2
standing_var	0.25	2	5.173697473311911	273319838.83076924	4
start_exp	5.0	3	5.136107545748235	59313648.50130547	3
env_dim	3	4	5.000087399165721	68515947.8328637	1
move_cost	0.000125	5	4.625115892311421	155231072.9950021	3
lifespan	1000000	6	4.57026124655335	77921793.50043553	2
speed	1	7	4.521299029098744	105878716.50141884	1
run	18	8	4.4507367855295215	225942576.4953957	1
extinction_state	1	9	4.263616495879001	59155183.500707276	4
competition	0	10	4.67251632513552	159652962.9990911	1
		11	4.5418602792117735	278345289.99505293	2
		12	4.722703974173427	38896339.50083554	2
		13	4.389657412341994	0	2
					0
