# Supplementary material for: The evolutionary maintenance of Lévy flight foraging
Source: PLoS Comput Biol. 2022 Jan 18;18(1):e1009490. doi: 10.1371/journal.pcbi.1009490 (PMC8797186; doi:10.1371/journal.pcbi.1009490)
Supplement: S1 Data — (ZIP) [file pcbi.1009490.s005.zip › S1_Data/evolutionary_data/POP10_1000K/10_05_10_2_00_1_1000000_run3]

last_generation	500	0	1.3013450573556173	56599131.1	10	2.558074135112864	15128110.0
size_old_pop	10	1	1.3650485353038797	82123356.4	10	1.992333556668488	44570916.0
standing_var	0.5	2	1.8264157359866353	59774078.8	10	2.5694904107268073	44980442.0
start_exp	1.0	3	1.7497355165557316	68501650.3	10	3.1435840207274257	50623913.0
env_dim	2	4	1.4987733741244895	98969940.6	10	1.7808035117027594	52698526.0
move_cost	0.0	5	1.9816007915924825	52892392.0	10	1.2206193329599433	65705707.0
lifespan	1000000	6	1.7044728888149308	59433675.5	10	1.8071519654325137	72192461.0
speed	1	7	1.6964970141291356	89106769.5	10	1.9901942218786588	81849355.0
run	3	8	2.0253335850177954	84891931.0	10	1.5765462393392804	104001798.0
extinction_state	0	9	1.8103017630205795	53943490.3	9	2.300073980998527	112325233.0
competition	0	10	2.0843401995620727	94852068.6	10
		11	2.0166885964832457	51163321.333333336	10
		12	1.3624558553386832	76096980.7	9
		13	1.6141654326473311	78916713.4	10
		14	1.9799301172141526	76873039.5	10
		15	2.0142033196697953	59794046.6	10
		16	2.0221891934176974	75193487.0	10
		17	1.8233980153497953	86132383.6	10
		18	2.217132871267496	51634742.8	10
		19	2.530702881257466	73669200.22222222	10
		20	2.286983957426941	67805157.3	9
		21	1.5125438015347235	77265457.7	10
		22	1.4528144019297264	78184659.8	10
		23	1.654802038071755	74091344.0	10
		24	1.7142472826534818	77058614.8	10
		25	2.2320148316768114	65052955.1	10
		26	2.463652798765418	58000723.7	10
		27	2.24356077047784	57490637.0	10
		28	1.9592291983841026	81378782.4	9
		29	1.8683111617370929	66389939.5	10
		30	1.6111996675089628	53563370.6	10
		31	1.2380515966497891	63210068.7	10
		32	1.6946477639157471	75519600.3	10
		33	2.5875791314535337	65878666.777777776	10
		34	2.2589660865916157	58155436.777777776	9
		35	1.6441151122767164	80081722.6	9
		36	1.5716724018214978	84096092.7	10
		37	1.9668602669143413	55574357.4	10
		38	1.9162360344823852	85674594.8	10
		39	2.2892487193711095	70863909.2	10
		40	2.3938892792991275	83654855.55555555	10
		41	2.6400681740495666	63073621.333333336	9
		42	1.9722334166130697	69830766.6	9
		43	1.4847114483472696	71621414.4	10
		44	1.7905680687100365	56359272.666666664	10
		45	1.9897878187119815	54893379.2	9
		46	2.198539976093891	45334062.5	10
		47	1.7734303961367002	62858979.5	8
		48	1.4722359567358094	58072531.9	10
		49	1.3234384681432387	70529479.8	10
		50	1.063250312578101	58048231.0	10
		51	1.4889929081383737	75211838.5	10
		52	1.798333711735026	93939489.1	10
		53	1.6416533533625888	90911064.9	10
		54	1.8617595878130822	79178837.6	10
		55	1.5583885893440017	68967961.5	10
		56	1.4032880401414702	79385003.7	10
		57	1.8945725498349852	64280820.3	10
		58	2.202299265580022	68052410.22222222	10
		59	2.0718324537129975	71283300.8888889	9
		60	1.449356873449513	54133931.3	9
		61	1.7024855227131415	71840995.125	10
		62	1.436823750003256	76681820.9	8
		63	1.3779669432644042	52335290.7	10
		64	1.3907264554299286	70578657.6	10
		65	1.861827457829231	92445431.4	10
		66	1.9896273843347323	98481605.1111111	10
		67	1.991138526607947	70101762.4	9
		68	2.2917332131455965	79890389.1	10
		69	1.9594515823229688	85821027.7	10
		70	2.4113403903850736	66402914.5	10
		71	2.243326382063348	67257433.77777778	10
		72	1.781178066044129	81986540.4	9
		73	1.8089874671459747	70925756.9	10
		74	2.376676627647842	59667291.0	10
		75	2.2436115728472243	40733068.9	7
		76	2.0128645333762654	51719221.7	10
		77	2.018262615012845	81227480.3	10
		78	2.194326519887401	67428480.1	10
		79	2.292333764079962	62345762.0	10
		80	2.3215328148924583	61078577.88888889	10
		81	2.2089011500387516	94789220.55555555	9
		82	2.5744352648523927	37413594.375	9
		83	2.0263866642013815	61126683.1	8
		84	2.0944118375864997	82143514.9	10
		85	2.3071165668326614	75301976.0	10
		86	2.0285300822778325	66059084.5	10
		87	2.6050236350314995	99662854.8888889	10
		88	2.6176197056597	105359944.8888889	9
		89	2.462072616245158	63538067.55555555	9
		90	2.1163930354487186	80320978.6	9
		91	1.718513460331759	80149136.2	10
		92	1.5978608618700565	54087501.2	10
		93	1.598815575706241	70762690.4	10
		94	1.8992433357092984	79635169.3	10
		95	1.9367279145632523	106180677.3	10
		96	2.6027421340528187	86931490.2	10
		97	2.853286091559511	86110285.375	10
		98	3.6639420889118015	39302091.0	8
		99	3.218168525644502	75142961.77777778	9
		100	3.4064090911332165	138645652.875	9
		101	3.985409829714959	44363234.0	8
		102	3.4364463969239183	22958802.5	8
		103	2.4464091015625744	74703134.5	8
		104	2.778688157156185	61826447.0	8
		105	2.376717451455721	98540056.66666667	6
		106	1.9944011508291948	71242951.1	9
		107	1.880015866816743	56171558.11111111	10
		108	1.894075341315507	80272041.2	9
		109	2.1458373769858485	73749835.3	10
		110	2.3204637808547575	64401728.333333336	10
		111	2.6457027725062217	46744975.88888889	9
		112	3.3746463616292237	153211513.0	9
		113	4.049888706318705	118995726.25	8
		114	4.51727361185584	81424885.0	8
		115	4.727223616913344	127325845.42857143	8
		116	4.710199856916733	67627492.66666667	7
		117	4.694519762378169	83297407.66666667	6
		118	5.283982731170864	214746403.7142857	6
		119	5.32687099198632	121701136.16666667	7
		120	5.472949070049298	64741507.25	6
		121	5.234231829797377	11463991.5	4
		122	4.270655479295986	34011656.777777776	2
		123	4.418335358374806	74970076.0	9
		124	4.651455615253412	28480275.0	5
		125	4.510675762151699	99015212.85714285	3
		126	4.347317829949954	79909124.71428572	7
		127	3.894852999903924	49243750.666666664	7
		128	4.662332638793064	142627919.0	6
		129	5.080852609313367	35399329.166666664	4
		130	5.020970450756783	46827833.428571425	6
		131	5.374334204785888	72107613.83333333	7
		132	6.159578597700096	63527130.25	6
		133	6.6130527135901005	101595527.33333333	4
		134	7.2104383816192605	133820990.66666667	3
		135	7.539629872845694	46459097.375	6
		136	7.394381627243827	77861922.71428572	8
		137	7.182451045909367	189447072.6	7
		138	6.239674476586873	72782064.66666667	5
		139	5.813334018887498	60772679.571428575	3
		140	6.238287326653493	82024682.25	7
		141	6.733037572784153	68298719.6	8
		142	7.12782785574763	355978952.6666667	5
		143	6.999307571657089	164949785.33333334	3
		144	6.423571858791147	97809577.71428572	3
		145	6.5531200440677155	60690746.0	7
		146	4.615212560836571	141394116.2	2
		147	4.318648862553341	94029336.4	5
		148	4.214464525152888	69824769.125	5
		149	4.725023673641553	42384872.2	8
		150	4.7762247469281505	23035629.75	5
		151	4.655156832564539	55555472.833333336	4
		152	4.280860380738183	142741953.6	6
		153	4.377368516045127	113870180.8	5
		154	4.161503760626872	63310056.4	5
		155	4.503700905987495	143258011.6	10
		156	6.46407848318834	199383702.66666666	5
		157	6.688933931033034	56450402.8	3
		158	6.940787289030538	82213651.66666667	5
		159	6.503173652129176	66031899.5	6
		160	6.620104113969726	140958460.0	4
		161	6.700133546779004	190815163.625	6
		162	6.7954313733815725	20984497.0	8
		163	7.061588900777413	57329800.0	6
		164	6.484061981069869	95455652.2	5
		165	6.510130330565457	45004454.28571428	5
		166	6.498140017371047	165256155.75	7
		167	5.599015716544677	22651219.333333332	4
		168	5.0493602997680815	36114650.5	3
		169	5.449047844574929	46084345.0	4
		170	5.542280054302089	26630627.666666668	4
		171	5.59445195609493	241777849.0	3
		172	5.117113331096356	94425174.0	2
		173	5.389710320632263	68396887.25	7
		174	6.049597506618796	228185859.42857143	4
		175	6.475663361494374	38974194.75	7
		176	6.119467754952746	108473622.2	4
		177	6.064261224116638	106706705.33333333	5
		178	6.805226726315256	95364028.33333333	6
		179	6.82338495319703	93404890.66666667	3
		180	6.532718700712546	118808469.5	9
		181	5.599831604898869	118730136.16666667	6
		182	6.253587653217121	95458954.0	6
		183	6.29925670272569	40291675.5	5
		184	6.609858026283102	120694017.0	4
		185	6.285334729672295	211543517.75	4
		186	5.834005758538593	94158436.0	4
		187	6.0940878678389305	103336412.0	2
		188	6.6272051391856595	78680243.0	8
		189	7.0697917572713935	139276567.57142857	3
		190	7.055403261329623	56491021.0	7
		191	7.07541120191033	65748094.166666664	7
		192	6.853964541421088	107140766.625	6
		193	7.054530867962373	123137724.85714285	8
		194	6.784030452287593	68875132.0	7
		195	5.710706647798195	71240570.25	5
		196	5.572073623920195	78878237.0	4
		197	5.078872343558368	147143163.75	3
		198	4.826837322948029	146738131.375	4
		199	5.098817223115284	113623838.83333333	8
		200	5.702402322572587	74263564.85714285	6
		201	5.162257544948456	50728850.6	7
		202	5.487478360116594	135174076.0	5
		203	5.134730860532683	80015820.8	7
		204	5.600207827529809	52043506.8	5
		205	6.757493318303181	264399595.16666666	5
		206	6.14533088467229	43978599.5	6
		207	5.3803910820171605	62423168.375	6
		208	5.262071331539176	17176137.0	8
		209	5.637438576128697	41085741.0	3
		210	5.4403929395122805	64114246.0	5
		211	6.133460681994007	177900514.57142857	4
		212	6.3887189659662535	19339386.14285714	7
		213	6.519795022957988	67797733.375	7
		214	6.900414054183861	122473368.6	8
		215	6.5464086982274905	55392905.0	5
		216	6.831799124028872	104803567.25	7
		217	6.608758806210368	36040740.4	4
		218	6.328346388804446	124948027.83333333	5
		219	6.56638863240434	279554767.5	6
		220	6.878264050207167	77267060.85714285	6
		221	7.188802144083461	91989212.14285715	7
		222	6.615665939511703	137006391.14285713	7
		223	7.213101097849685	120037957.16666667	7
		224	7.672275876607162	74672756.6	6
		225	7.148504265523765	80787092.2	5
		226	7.076342560467691	90560699.16666667	5
		227	5.26845873489267	51883903.5	6
		228	5.389683778587221	128508549.5	10
		229	4.738617640562026	71015133.57142857	6
		230	5.082621838104373	104480014.8	7
		231	4.888967804610184	60010733.9	5
		232	4.844643999985085	72552370.66666667	10
		233	4.808192089578189	110797616.75	9
		234	5.419621664148342	88579646.14285715	4
		235	5.9145566367370375	85239486.0	7
		236	5.724228398471949	124060286.2	4
		237	5.433691332778147	110538753.66666667	5
		238	4.872007122946942	70655460.83333333	6
		239	4.635290620493512	73326660.6	6
		240	4.994473473079532	101836633.4	5
		241	4.9918992392473545	23878364.0	5
		242	4.593255141848131	107062129.75	4
		243	4.728951697192999	69477998.25	4
		244	4.534756419393482	90040444.1111111	8
		245	4.934769547387514	34549212.375	9
		246	4.305305003820083	59922193.44444445	8
		247	4.355703373876294	70941936.125	9
		248	4.826518947817464	79748153.57142857	8
		249	3.9349461705760618	146549932.66666666	7
		250	4.60891012952821	74639867.5	9
		251	4.387710198493485	28192447.4	6
		252	4.249024696808768	113342953.83333333	5
		253	5.460617705985751	71000596.14285715	6
		254	5.414817836602832	133556434.71428572	7
		255	5.181698873114209	96121486.5	7
		256	4.84213107298786	120828937.0	4
		257	4.618323958607819	71726432.0	4
		258	5.590318560970988	27638460.666666668	6
		259	5.412519150719549	32662965.375	3
		260	6.06596081178054	67739968.16666667	8
		261	5.949186669353193	97065590.875	6
		262	5.10439818331668	57939752.0	8
		263	5.740923964238258	42964916.0	3
		264	5.349579367151634	96367357.0	9
		265	5.531546175128054	205025788.0	7
		266	5.458649326704559	123347779.75	3
		267	6.063298878048565	103996823.6	4
		268	6.038359347896167	89983482.85714285	5
		269	6.053611340838934	119355590.0	7
		270	5.956018545166333	51107607.8	7
		271	5.843979194044872	96271342.5	5
		272	6.568389146104666	63062645.625	6
		273	6.450743389348669	71166072.42857143	8
		274	5.409756177731582	110645411.0	7
		275	6.365695722965936	103224551.25	8
		276	6.972082971763987	179517230.0	8
		277	6.496109575226332	124839992.44444445	2
		278	6.00918714498764	131798250.6	9
		279	4.391847908235876	82998539.8888889	5
		280	5.124703381285142	53336945.0	9
		281	4.60495789635982	82972785.71428572	4
		282	5.034469253694804	83853858.0	7
		283	4.832963261370263	101292302.0	4
		284	5.105221570041901	121237575.0	6
		285	5.421249653906521	135077272.5	8
		286	5.4772580258229535	58209053.4	6
		287	5.72711555530949	75353351.375	5
		288	5.245787570171407	107389846.57142857	8
		289	4.97162138217187	142235984.14285713	7
		290	4.664947213152923	75984589.0	7
		291	5.834209675564832	32734057.42857143	6
		292	5.226095200509972	229331132.0	7
		293	6.228091080937051	146943096.875	7
		294	6.201801195959936	141565907.75	8
		295	4.065041032497693	71915246.6	4
		296	5.759813392830653	65724175.4	10
		297	6.8134960303329235	83945512.0	5
		298	6.680598389334125	93465987.0	6
		299	6.368168774709714	73688752.44444445	5
		300	5.061772507183008	47271885.0	9
		301	5.532755199686298	59628514.166666664	7
		302	4.339348083958226	52054431.5	6
		303	2.0889712753976295	74278664.7	6
		304	1.8362193865493524	55831897.1	10
		305	2.1434090699495174	69984997.8	10
		306	2.245159955604893	93457337.3	10
		307	2.290285562613917	88755656.77777778	10
		308	2.647427851939121	76334746.0	9
		309	2.1570897943695213	61750618.9	7
		310	1.7895886254244242	65892987.7	10
		311	2.2083611447379843	59258099.0	10
		312	1.4168012390351876	46136996.4	9
		313	1.5931144608307706	51054570.0	10
		314	1.4084003323468293	81498363.0	10
		315	1.7582135039186533	56139805.333333336	9
		316	1.3845440985511501	64936745.6	9
		317	2.0005011779298316	50059450.0	10
		318	1.950888620248136	53287956.9	10
		319	1.7471868363097003	56823965.55555555	10
		320	1.1877699970923705	61105673.1	9
		321	1.6742076980299452	84464686.6	10
		322	2.272910305887759	56863740.2	10
		323	1.9620016015114157	62988922.9	10
		324	2.006011155493486	69854357.1	10
		325	2.173464048040965	68590322.6	10
		326	1.9116199459270447	73305432.2	10
		327	2.0778076093479996	69178824.9	10
		328	2.0599877449136925	62054143.4	10
		329	1.998622231838434	69845844.8	10
		330	2.1003171239106244	58483434.2	10
		331	1.8124460720898738	53764771.6	10
		332	1.7220351705524908	53019628.9	10
		333	1.732781365205017	78509082.2	10
		334	1.98032172291285	60262855.8	10
		335	1.961301355352956	85998965.9	10
		336	2.357726324822993	71029872.5	10
		337	2.696862685493512	52685010.55555555	8
		338	2.237100585222511	47674173.9	9
		339	2.314201842173814	73951543.0	10
		340	2.409750235478998	56427917.1	10
		341	2.130555741475998	59053550.8	10
		342	2.1054812371738274	63677793.1	10
		343	1.7233793978369032	46981959.5	10
		344	1.6309880754835515	62001405.2	10
		345	1.8429763957985787	111720403.0	10
		346	2.5162975236548437	88018010.7	10
		347	2.3465877419979484	102729487.8	10
		348	2.1695676931136183	48599410.5	10
		349	2.042126904387194	75921080.6	10
		350	2.358118957236696	99033650.1111111	10
		351	2.545536615990666	116720016.625	9
		352	2.3992440187560993	64107923.222222224	8
		353	2.0775174983201725	68085080.77777778	9
		354	2.387825909981704	66784532.777777776	9
		355	2.3529817705613256	58997494.666666664	9
		356	2.330322209665653	80946705.5	9
		357	2.3797211792235653	58899559.2	10
		358	2.414304657282909	65106810.55555555	10
		359	2.206693866119177	88736544.9	9
		360	2.3816186016549086	78442962.9	10
		361	2.422335792655073	57821175.88888889	10
		362	2.0125317785469266	80628533.4	9
		363	2.0747830164333774	66779867.0	10
		364	2.2076563933823854	62450072.125	10
		365	1.8614503980000692	46450496.55555555	8
		366	1.471824307165202	65286045.6	9
		367	1.2730116144442192	58297360.9	10
		368	1.2758613456049885	70793762.6	10
		369	1.7852227909175054	75445742.9	10
		370	1.7771614859554803	51113502.3	10
		371	2.0185181315051097	82141991.1	10
		372	2.334429779084336	98686304.6	10
		373	2.1624006812128664	82309551.4	10
		374	2.2319062736385247	54614709.8	10
		375	2.0764401282750233	88641209.1	10
		376	2.6325384911385754	84467115.1	10
		377	2.8107336437067536	82537192.8	10
		378	3.050400660146918	74621387.44444445	10
		379	3.213541113030117	62116008.44444445	9
		380	3.157634633325645	51511907.44444445	9
		381	3.166309991866231	64264552.14285714	9
		382	2.930173054855671	130016184.33333333	7
		383	3.129627098488961	63778575.333333336	9
		384	3.070369557387874	71869033.71428572	9
		385	2.8411454951627952	158880421.7777778	7
		386	3.1699603737146456	75949361.5	9
		387	3.0657494797481633	122828772.0	8
		388	3.3045184156603304	31117396.25	9
		389	1.8563015742301343	58986494.6	4
		390	2.0796964407226524	33545183.111111112	10
		391	1.4464807269466224	76690648.4	9
		392	1.2688192194114856	54049764.0	10
		393	0.9246509003005029	69167443.2	10
		394	1.6524096821201861	50558233.6	10
		395	1.5468464862353415	59482734.333333336	10
		396	1.384057928902742	65265126.6	9
		397	1.569970053434199	58629187.0	10
		398	1.105870545970534	69143455.1	10
		399	1.6112812101997673	70767662.6	10
		400	1.9099940313660873	68862024.0	10
		401	1.9044535059521817	73639095.3	10
		402	2.093358248471336	102933225.0	10
		403	2.4371269484065	66036718.666666664	9
		404	2.3792339273389342	41467370.0	9
		405	1.777065741328172	45602494.9	9
		406	2.2893529787299545	69544689.2	10
		407	2.4975065842633453	45957577.5	10
		408	2.31380281983443	56353932.8	10
		409	2.1071532475155856	62894182.55555555	10
		410	2.1313754208425006	34764150.777777776	9
		411	1.8134933362733736	44100119.2	9
		412	1.7111063519902872	72814003.8	10
		413	2.0638131295305944	71820190.77777778	10
		414	2.0725987257832976	56182066.0	9
		415	1.378796978353409	79475061.2	9
		416	1.9154690401714796	68134304.1	10
		417	2.1522025907848805	33391197.9	10
		418	1.7138663978113056	61797035.8	10
		419	1.9908524680377293	69993637.9	10
		420	1.9252362125054727	72628654.2	10
		421	1.8581536471926554	61044870.9	10
		422	1.8053241180119421	92241136.8	10
		423	2.3375721979873743	122554767.33333333	10
		424	2.6936072128424313	64262607.6	9
		425	2.6944949615670586	64594115.3	10
		426	2.90630111725304	119269887.625	10
		427	2.725910835646153	90010151.85714285	8
		428	2.5590794520193603	70092209.55555555	7
		429	2.7138353870295395	50878622.44444445	9
		430	3.050510206396171	67619766.77777778	9
		431	2.864825958280123	106010916.25	9
		432	2.9051255772421687	52278529.88888889	8
		433	2.818066526161963	37323376.88888889	9
		434	2.816239111118573	79876720.1	9
		435	3.0759931663304227	64114622.333333336	10
		436	2.515092665201241	43050257.5	6
		437	2.0313194328497177	58489601.7	8
		438	1.9102448038053321	85103353.4	10
		439	2.3401974694724705	66370404.3	10
		440	2.3535940776119793	100580097.7	10
		441	2.3207867322329405	59905022.3	10
		442	2.325556318607005	100873767.0	10
		443	2.612158299735584	87819098.3	10
		444	2.669162497078111	64029040.4	10
		445	2.910450459652826	74825545.22222222	10
		446	2.7684408133500122	60178023.55555555	9
		447	2.7002399447373593	97189333.1	9
		448	3.151498110399551	71418251.83333333	10
		449	3.136834306623674	70904909.0	6
		450	2.5568949407386588	55398465.777777776	7
		451	2.634993992907288	47045838.375	9
		452	2.5890616038938497	74502587.1	8
		453	2.724168787204026	69599744.33333333	10
		454	2.2901684584793367	189229756.66666666	9
		455	2.7039801591195545	83644993.8888889	9
		456	2.671496031267795	48113947.625	9
		457	2.4091952242909658	89846741.57142857	8
		458	2.475394996584793	70938598.77777778	7
		459	2.0484667855419145	60775490.7	9
		460	1.9957776757542383	54970561.3	10
		461	2.175238402933215	63065843.0	10
		462	1.521711361299206	68675782.7	7
		463	1.6897759153864798	48818613.6	10
		464	1.707767546768067	76887554.0	10
		465	1.5583823203221234	63643365.0	10
		466	2.134298325874094	43743423.8	9
		467	2.072011470223208	82020798.9	10
		468	2.058649305965944	88744430.7	10
		469	2.0121891293348835	69235251.8	10
		470	2.0958722935242498	60972136.0	10
		471	2.1221509720332192	49534766.0	10
		472	1.8203439056974033	48939519.4	8
		473	1.5408603386462212	57838468.1	10
		474	1.7790660698751775	81892758.7	10
		475	1.6886149162274733	80261915.3	10
		476	1.7006486398586742	48738985.7	10
		477	1.70317635440717	68008998.7	10
		478	2.0157358733700432	66724004.2	10
		479	1.7055427150977458	62017704.0	10
		480	1.6582720924799907	85737140.8	10
		481	1.7889107924325625	82475020.8	10
		482	1.9338704961524225	87892920.77777778	10
		483	2.4122364876459	69982025.75	9
		484	2.6935368296961553	57732489.5	8
		485	2.7771335379703563	43283612.0	10
		486	1.8727778418913528	56686881.9	9
		487	1.9896928723123513	57990203.6	10
		488	2.277391733485443	72015321.6	10
		489	2.614711155740964	85185513.85714285	10
		490	2.277435713848919	119797594.55555555	7
		491	2.429226103566715	37963599.88888889	9
		492	2.59133298552716	64851376.0	9
		493	2.4046950123879403	73066857.1	8
		494	2.5051993678340105	66264505.11111111	10
		495	2.1359772826390016	71924771.8	9
		496	2.1904581707600097	67485322.66666667	10
		497	1.9717287870669584	68777860.9	9
		498	2.1129889504230075	54124693.3	10
		499	2.0938871375547268	64407646.1	10
		500	1.925277453439314		10
