# Supplementary material for: The evolutionary maintenance of Lévy flight foraging
Source: PLoS Comput Biol. 2022 Jan 18;18(1):e1009490. doi: 10.1371/journal.pcbi.1009490 (PMC8797186; doi:10.1371/journal.pcbi.1009490)
Supplement: S1 Data — (ZIP) [file pcbi.1009490.s005.zip › S1_Data/evolutionary_data/POP10_1000K/10_05_10_3_0000125_1_1000000_run18]

last_generation	93	0	0.9560022562232872	26907466.50035027	10	extinction	extinction
size_old_pop	0	1	0.9206316272998863	43223238.83372781	8
standing_var	0.5	2	0.8226315675744283	17842567.50040602	3
start_exp	1.0	3	1.5159203695146686	141763122.25067514	2
env_dim	3	4	1.6170404630434962	64238525.92912643	4
move_cost	0.000125	5	2.1539499893057603	48978800.25052526	7
lifespan	1000000	6	2.2958046428058267	63529422.10056816	4
speed	1	7	1.8208303808011057	14219029.500185438	5
run	18	8	1.7919388780564773	43520168.49983048	4
extinction_state	1	9	2.1947354644325436	46991163.64361195	4
competition	0	10	2.4316240031831216	72835023.50009756	7
		11	2.3006822171621844	133774595.29888594	6
		12	2.076278205639809	22166985.30039346	5
		13	2.1737690410669694	110443001.4999203	5
		14	2.1903305062192304	56957569.16767508	5
		15	2.1321641466049908	117287014.83245026	6
		16	2.515951410002464	37454953.09977721	3
		17	2.9525195592630125	234800041.8980236	5
		18	3.301442336970981	93136398.9000859	5
		19	3.891811581676798	25865894.50052829	5
		20	2.1611983962464283	63926965.500730135	1
		21	2.330608824109672	40887481.50051565	6
		22	2.487194334317436	79091503.072279	6
		23	2.593956332266096	112711096.00054309	7
		24	1.8717287378383323	46553238.00070533	4
		25	2.1549197122425743	70696927.50038163	4
		26	1.9345004168402362	28402710.07185157	6
		27	1.427408188791994	58723902.300509535	7
		28	1.6978100369299187	48330181.00064396	5
		29	1.9239624974807037	20410525.500573575	4
		30	2.023171607476388	61415184.50058411	2
		31	2.074968771544859	34319174.00023787	5
		32	1.9174293648574827	21124857.666980248	2
		33	1.5845415724699055	27306779.300351895	6
		34	1.3982231022595888	28662037.900253713	5
		35	1.6356920485069437	53731411.9000112	5
		36	1.8622426617898928	13484582.500012904	5
		37	2.046459547644139	26348997.37539187	4
		38	1.821044387644187	34142082.92900626	8
		39	1.2021216170356155	9252447.500161357	7
		40	0.9229293104235461	37782339.50069851	2
		41	1.2925365998106249	31658638.667040586	1
		42	1.9062270219985291	58224561.70058636	6
		43	1.8693189224004882	72573537.66659471	5
		44	2.5139926690298258	154658531.0968552	6
		45	2.738845018228166	12487466.500501238	5
		46	1.9213977060944711	35466634.50066201	3
		47	2.1200347734149636	93377387.74988429	6
		48	1.7722499094021313	56836319.50061922	4
		49	1.77951711137557	63514858.10075353	7
		50	2.058111862457349	62070486.75019496	5
		51	1.9500003338868734	71914593.25099108	4
		52	1.7117516421166126	54419777.50081635	4
		53	2.331180474311596	73217230.9282107	1
		54	2.199541959634283	142840364.69816047	7
		55	3.231223991119024	145466956.33204445	5
		56	3.6826841563280888	133005858.89997211	6
		57	3.3359184065698964	48296078.500848286	5
		58	3.2628890927335603	239384489.16365993	5
		59	3.646963272622122	95439649.83422202	3
		60	4.486168219453798	116696733.49829541	3
		61	4.23180496051356	56791109.24949762	3
		62	3.491604688953636	153876408.8969024	4
		63	3.6922380278881013	119508599.69942114	5
		64	3.4938980613492987	92783520.70089391	5
		65	3.310339458469072	101123008.99999288	5
		66	3.7644840795238563	261017967.4957073	4
		67	3.7796277012598045	163910102.49529096	1
		68	4.090786047954582	230045484.49508542	2
		69	4.375035137787759	31534669.000702515	2
		70	4.858738329262428	115649972.00086842	2
		71	4.613937600104711	243716160.49669123	2
		72	4.65236234030016	322125115.49361324	4
		73	3.279097794008444	115349884.10003488	1
		74	2.7956645254636747	80094068.50073333	5
		75	2.518404926738327	44912548.50051825	5
		76	2.087386004144519	65368153.83395896	5
		77	2.4265506666747396	72933037.70049374	6
		78	2.098940430239586	100133491.07171842	5
		79	2.4344731422973553	71605210.83274406	7
		80	3.753582637892978	22089967.500904262	3
		81	4.451024014812072	52476104.50072863	1
		82	4.5371890803942385	139038337.99774846	1
		83	4.396618251394765	221604157.99557808	2
		84	3.89957960935039	83905951.83378597	2
		85	2.3445378518101814	128213836.75122282	3
		86	1.8903505303337187	25676229.750326842	4
		87	1.9952567836838555	66248617.83416847	4
		88	2.099042443303566	36441653.70050238	6
		89	1.753793346194096	74639952.75020592	5
		90	1.8510257894567932	61026357.66746348	4
		91	1.8960458278610557	55982709.500729926	6
		92	2.1113586768117467	59854793.50001323	6
		93	2.8088043428407774	0	8
					0
