# Supplementary material for: The evolutionary maintenance of Lévy flight foraging
Source: PLoS Comput Biol. 2022 Jan 18;18(1):e1009490. doi: 10.1371/journal.pcbi.1009490 (PMC8797186; doi:10.1371/journal.pcbi.1009490)
Supplement: S1 Data — (ZIP) [file pcbi.1009490.s005.zip › S1_Data/evolutionary_data/POP10_1000K/10_025_10_2_00_1_1000000_run7]

last_generation	500	0	1.0363485975241673	50768687.7	10	0.9334498369445214	29569024.0
size_old_pop	10	1	1.0672076026724535	57285054.8	10	2.641545959847505	31867462.0
standing_var	0.25	2	0.9646815895274248	72949978.2	10	2.6445452091984145	36178276.0
start_exp	1.0	3	1.0232595829522229	61614863.0	10	1.6990701131941648	52786102.0
env_dim	2	4	1.1772151070222894	62636990.5	10	1.3441752447126456	59185776.0
move_cost	0.0	5	1.4397863156708535	60752398.8	10	1.9187242572942094	93828699.0
lifespan	1000000	6	1.3565310373547823	66079643.3	10	2.152032655851454	108878785.0
speed	1	7	1.529174316174587	63534638.2	10	1.8147968022001701	124248681.0
run	7	8	1.66185831834802	106632563.9	10	2.325763805183125	151778759.0
extinction_state	0	9	1.6627248005222917	75354060.2	10	1.6959508650875788	198200977.0
competition	0	10	1.660373593067043	59751628.5	10
		11	1.4942693717346263	67072867.5	10
		12	1.912420634460083	76393892.2	10
		13	2.035116970697909	73693693.3	10
		14	2.001060259603562	66951239.3	10
		15	2.104701455980835	58623314.9	10
		16	2.1435844800877577	79981393.3	10
		17	2.0862947854645677	66202804.333333336	10
		18	1.8541498731690318	78763911.2	9
		19	1.9001448663808056	66453462.1	10
		20	1.891120267232268	78492432.8	10
		21	1.953568766063396	72111709.6	10
		22	1.955356942628144	78385009.7	10
		23	2.0715716031321785	68639807.2	10
		24	2.024845846022759	83073875.4	10
		25	2.1727943745064224	83947953.33333333	10
		26	2.0280111734954662	71944661.8	9
		27	1.9599930362149773	70812133.1	10
		28	1.7660634506157602	84677810.9	10
		29	1.8494943052717452	72304603.6	10
		30	2.117510884334839	88833032.3	10
		31	2.084048728185865	58261169.9	10
		32	2.2238187641026017	71507524.9	10
		33	2.1879109129322782	58215872.8	10
		34	2.0755651901537417	62213866.5	10
		35	2.0384177860548838	67144570.3	10
		36	2.080322734863517	109783731.0	10
		37	2.279566197451925	59819353.5	10
		38	2.2129794602695223	71275143.3	10
		39	2.2566306342304885	71944694.2	10
		40	2.1064388228634647	82164362.8	10
		41	2.117473612476082	100028792.6	10
		42	2.455783105161285	71642352.9	10
		43	2.393139331560538	71918536.7	10
		44	2.8723857948644604	92321661.0	10
		45	2.94106486759435	58163038.5	8
		46	2.3500354717635674	39522608.88888889	10
		47	2.087184809837877	78882036.8	9
		48	2.159379472366594	89948422.8	10
		49	2.338945210668531	60287887.333333336	10
		50	2.22493669063296	53596969.2	9
		51	2.0835141872816942	81798479.6	10
		52	2.098679912570052	82726330.5	10
		53	2.2006899014801724	46081507.0	10
		54	2.1122098886250367	72998224.1	10
		55	1.9411269013044277	66937655.0	10
		56	2.0155652498882275	70562389.6	10
		57	2.0208526367183306	82936581.2	10
		58	2.2447019087831457	90387114.33333333	10
		59	2.268856795858267	67402890.1	9
		60	2.087904922854129	89890051.8	10
		61	2.1269453888760435	60461177.2	10
		62	2.1146703142624848	60542475.3	10
		63	1.8747072341739752	75007180.0	10
		64	2.1267273339456407	84426139.7	10
		65	2.2576706459982465	70345441.5	10
		66	2.327154113795892	80980005.3	10
		67	2.3169710086815023	75512211.4	10
		68	2.320420705995568	92399395.9	10
		69	2.0251956036473895	81267715.5	10
		70	1.9469955868142637	98136036.7	10
		71	2.101581735834987	66917491.4	10
		72	1.943067270033474	63488569.1	10
		73	1.9572034626388455	50726100.7	10
		74	1.8506533378808085	80061992.7	10
		75	1.8314916971488924	62274895.3	10
		76	1.9856142460422883	57162464.8	10
		77	1.905681451990247	79609735.5	10
		78	2.022066708198665	62011848.4	10
		79	1.8811754103479212	100423476.0	10
		80	2.0750039381737855	81217604.7	10
		81	1.9194247112571348	71936474.8	10
		82	2.3840289727472794	53602676.4	10
		83	2.359118517029252	50912054.0	10
		84	2.1670844760338506	75600574.9	10
		85	2.21035297606898	66436509.0	10
		86	2.3710683693536665	53297210.1	9
		87	2.286109290946635	98757743.3	10
		88	2.1048465809242045	66953573.3	10
		89	1.9098093995204486	104736668.1	10
		90	2.111913205574412	85998569.4	10
		91	2.394532055615947	72619386.55555555	10
		92	2.441585407376606	85077755.5	9
		93	2.4886236249641547	94018997.8	10
		94	2.517130599375948	114117465.77777778	10
		95	2.368900080549179	50272933.333333336	9
		96	1.9030056837274938	64052106.0	9
		97	1.9809986256715686	80892202.6	10
		98	2.0378737692982356	84613097.0	10
		99	2.2724390025067516	68149988.8	10
		100	2.4821060005372564	56856283.3	10
		101	2.455095535561503	81798100.2	10
		102	2.456212280318712	56434667.9	10
		103	2.5559484914302515	102097055.1	10
		104	2.5819963141743467	140991049.6	10
		105	2.8867201453633564	63957216.11111111	10
		106	2.768574360026358	71535410.44444445	9
		107	2.4589217060294257	54619055.9	9
		108	2.5488015512627262	61776977.7	10
		109	2.3609987843959552	58781370.0	10
		110	2.252438126645268	79919041.3	10
		111	2.243420907969854	76504534.5	10
		112	2.2507839169227575	73099779.0	10
		113	2.1182506966028356	55187699.8	10
		114	1.8933603211644932	60534582.7	10
		115	2.207780908906854	110976840.2	10
		116	2.043648691322063	68222052.3	10
		117	2.1764141328695064	113119377.3	10
		118	2.321885146094779	70173410.4	10
		119	2.2332051882625708	57104393.3	10
		120	2.3681885646801795	87503312.8	10
		121	2.1299053944379382	97121775.0	10
		122	2.1809210923115026	82993476.0	10
		123	2.1748953580816752	84759387.22222222	10
		124	2.082549659544715	65071520.0	9
		125	1.7641124906392804	79835056.7	10
		126	2.0688053312740076	103909597.5	10
		127	2.12625044856066	75410309.3	10
		128	2.089954375080098	63028911.9	10
		129	2.310810649669217	55449499.222222224	10
		130	2.6676886721191218	117378921.2	9
		131	2.854469700912979	102401593.2	10
		132	2.925804191029655	56824829.11111111	10
		133	2.8831459371846693	58899112.0	9
		134	2.7717021806586493	75299920.33333333	8
		135	2.3559665755436567	109166362.2	9
		136	2.555727196396977	70733180.0	10
		137	2.6107967471372393	69832990.25	10
		138	2.3733506713254267	55160555.4	8
		139	2.298400937177755	75294590.1	10
		140	2.3651300710478935	86811336.66666667	10
		141	2.69463781830275	86237503.75	9
		142	2.691009053229121	81486370.3	8
		143	2.700745633845507	36976048.875	10
		144	2.5792839170272863	91781580.3	8
		145	2.63051649387817	62594205.3	10
		146	2.770834876879717	77598096.33333333	10
		147	2.773507769691402	155577581.0	9
		148	2.64938475541789	44690688.0	7
		149	2.4087503270343147	81572094.9	9
		150	2.2708994163539886	57271200.3	10
		151	2.1811714400581925	77589303.1	10
		152	2.235418830705316	61580823.5	10
		153	2.2009375756770546	60661010.6	10
		154	1.9656379605773915	105321092.5	10
		155	2.026892182578668	67459753.8	10
		156	2.15006346432419	59310511.0	10
		157	2.2223082834643013	81404894.3	10
		158	2.410098575613123	77739329.2	10
		159	2.3211373221324934	75490358.9	10
		160	2.112152991161616	70255756.9	10
		161	2.232781241550388	79067122.6	10
		162	2.4299204502117995	70931893.8888889	10
		163	2.5402402516015448	86828405.6	9
		164	2.2940794799043447	92314842.1	10
		165	2.227560708918792	74436160.0	10
		166	2.0926717990584462	81784836.0	10
		167	2.1478631173209712	60831783.0	10
		168	2.1887799053798465	51615057.5	10
		169	1.8215127850269586	62757918.1	10
		170	1.634443231769567	60675198.1	10
		171	1.7210001048369006	77538200.4	10
		172	1.8163761186866947	71375405.9	10
		173	2.0656708164413162	100459128.44444445	10
		174	2.367407267141137	67977039.9	9
		175	2.17748173762074	50204417.6	10
		176	2.093440259556323	56138069.2	10
		177	2.2616660693936743	77533869.2	10
		178	2.552356623794178	78775233.5	10
		179	2.643035462543433	102460731.77777778	8
		180	3.214989815571726	56835311.0	9
		181	3.1180366666758537	53388420.75	8
		182	2.6341498905063143	50272650.5	4
		183	2.6792368805865183	71580343.0	10
		184	2.6739307229841818	54645186.11111111	10
		185	2.390228607836986	56307989.7	9
		186	2.393624589880074	68945106.8888889	10
		187	2.2394236335257904	62390034.8	9
		188	2.2505431667541216	78879639.1111111	10
		189	2.2423884812955808	54403713.2	9
		190	2.3469444262957877	64174183.0	10
		191	1.9498698499668312	64234010.0	10
		192	1.7573839542928416	52124596.9	10
		193	1.767104898371017	74740057.3	10
		194	2.1897885362654	100837438.7	10
		195	2.425869998167684	61994185.2	10
		196	2.4004254437252355	51815134.2	10
		197	2.057221862422283	56108208.3	10
		198	1.8821411056971047	77868838.9	10
		199	1.8979653697917467	69162821.4	10
		200	1.8495296814560707	90053639.9	10
		201	2.1287646170812113	69785393.0	10
		202	2.165221073159127	90074808.5	10
		203	2.212954820122787	75652678.0	10
		204	2.404694433021684	67672802.8	10
		205	2.2312803482903383	92623280.8888889	10
		206	2.1290937940992096	109554364.6	9
		207	2.0570435263811317	94807166.1	10
		208	2.1576752583033065	96881540.6	10
		209	2.2167400265811525	71116288.4	10
		210	2.0929445002298452	63968882.2	10
		211	2.101259360768268	77070799.0	10
		212	2.0051928033086677	110694929.6	10
		213	2.2626262741444303	72723256.2	10
		214	2.394217136417692	83785930.5	10
		215	2.5013618556147597	98355736.4	10
		216	2.3598859476218257	52079880.1	10
		217	2.27507652512377	66173460.2	10
		218	2.3592563471984285	49953290.8	10
		219	2.3806476250122643	70611960.6	10
		220	2.4963161547917174	51925360.88888889	10
		221	2.383511346581425	97970889.0	9
		222	2.1634547571996845	87044119.5	9
		223	2.054556545428974	88591621.3	10
		224	1.9744619470537124	56002567.2	10
		225	1.9073490346209951	84907872.4	10
		226	2.013715810393637	48938209.7	10
		227	2.025692263040738	44577345.0	10
		228	1.6660234263651277	81021859.3	9
		229	1.9131104277883229	64467018.7	10
		230	2.0833721759349086	57621306.9	10
		231	1.8542868648977067	72751468.4	10
		232	2.1628362098359935	77231710.6	10
		233	2.577580925449992	71204105.1111111	10
		234	2.218407618366614	76443686.66666667	9
		235	2.353022224496055	81260335.55555555	9
		236	2.550906948144088	83597018.2	9
		237	2.413973460963031	109050705.0	10
		238	2.695224088477325	76520445.75	10
		239	2.8383881221789715	59949640.777777776	8
		240	3.176943623887093	63308553.11111111	9
		241	3.0023013946496424	87711238.8	9
		242	3.175407372668572	53247155.9	10
		243	3.135160560678551	85001222.6	10
		244	3.3609818465637566	64645284.0	10
		245	2.8693556638773616	79502627.33333333	7
		246	2.379658798174541	73440363.1	6
		247	2.5352693293316864	67842047.6	10
		248	2.4401935087766806	68374560.6	10
		249	2.4533015735036656	89934837.6	10
		250	2.484245758420594	109030707.4	10
		251	2.728754225449272	72475780.77777778	10
		252	2.6232435472985807	57880715.7	9
		253	2.532425688131821	62050835.3	10
		254	2.317159470539407	78739232.6	10
		255	2.4390751328275835	60144355.11111111	10
		256	2.283606088735325	85507139.77777778	9
		257	1.8587893892241105	102134749.0	9
		258	2.1221522427471564	74494795.5	10
		259	1.9986606466889847	79709322.0	10
		260	1.8433997436255596	82733129.44444445	10
		261	1.8201160450858371	81876156.9	9
		262	2.19324850868598	95147613.1	10
		263	2.2698774135415802	55466893.0	10
		264	2.251131858648298	59114492.2	10
		265	2.3121621398919134	74328901.1111111	10
		266	2.204679960199763	68136580.1	9
		267	2.352358956112408	63407756.11111111	10
		268	2.227877927347277	88472263.8888889	9
		269	2.385218354023711	69054116.55555555	9
		270	2.8527596893890483	65975286.3	9
		271	3.142039334815171	103353695.42857143	10
		272	3.250765470684218	107453229.33333333	7
		273	3.93571915912216	82425294.5	9
		274	3.8282998275572924	80256695.8888889	8
		275	4.215180676897262	96197789.625	9
		276	4.955161065942837	33111139.0	8
		277	4.653669605843151	156101749.5	5
		278	4.15890224128214	60768122.25	8
		279	4.321477528501295	146606478.0	8
		280	4.283205720048381	59695376.6	5
		281	4.561771388224484	18778462.5	5
		282	4.426292564779314	41917615.666666664	6
		283	4.449455250465735	169059698.5	6
		284	4.239485085556656	41095263.4	4
		285	4.11489620669633	72944480.5	5
		286	4.1000842765129235	178640737.4	10
		287	3.841525108177609	32100965.75	5
		288	3.824238725326526	108988948.0	8
		289	3.5408428633840274	83326414.8888889	2
		290	3.4411555588567753	103814108.42857143	9
		291	3.1143727298505643	90858174.75	7
		292	3.343696853886287	67985678.0	8
		293	3.1716587928547924	71524652.75	7
		294	3.322350381131282	57164714.428571425	8
		295	3.08659383917104	102340243.28571428	7
		296	3.0107929541026053	49229597.666666664	7
		297	2.673258760330712	67220252.75	9
		298	2.8278456455491994	64820053.2	8
		299	2.865838990211786	40944320.0	10
		300	2.5032402119907493	56810175.625	10
		301	2.3348269853781924	51642223.428571425	8
		302	1.3462335778670838	57366471.9	7
		303	1.5839691800047029	49409087.5	10
		304	1.1906014013742003	69032148.3	10
		305	1.4558391722906545	74543912.5	10
		306	1.5829546206296385	63194611.8	10
		307	1.4997886266906943	68185174.8	10
		308	1.7637072713585464	76956723.6	10
		309	2.120777914029416	73246060.1	10
		310	2.1287211920145666	55897598.6	10
		311	2.133581502818623	81721083.1	10
		312	2.093351287180886	97403585.22222222	10
		313	2.203928378360495	86443643.2	9
		314	2.108637572279876	73029654.0	10
		315	2.3107637727147745	86339486.0	10
		316	2.2153706019584414	69259142.0	10
		317	2.13766285924033	50686322.5	10
		318	2.122396791581904	66069307.0	10
		319	2.030735094580725	58644590.4	10
		320	1.9303012854156283	88569544.0	10
		321	1.9895917477798595	74135265.8	10
		322	1.750900829778907	61103551.8	10
		323	1.5414469303137948	60654644.5	10
		324	1.5826580260458414	77437088.6	10
		325	1.849027998041858	53872754.9	10
		326	1.774621474808675	81741410.0	10
		327	2.259846925369921	78334621.3	10
		328	2.229239402713781	80362636.8	10
		329	2.4145718454462863	49760500.6	10
		330	2.1088523560326253	75251567.7	10
		331	2.1331815590607333	48886595.6	10
		332	2.0207707872323875	74982907.8	10
		333	2.0130445220166098	63760022.7	10
		334	1.9707866903750322	71782922.7	10
		335	2.007940692274424	73098798.1	10
		336	2.1744379206832583	69155959.5	10
		337	2.0668682485952945	74689826.1	10
		338	2.149801866866543	100743000.0	10
		339	2.139786309875213	84631687.6	10
		340	2.0522815545685926	114349250.6	10
		341	2.168476355659206	80553731.2	10
		342	2.1221003055939827	50430932.8	10
		343	2.0128069820850634	87440258.1	10
		344	1.8688487918797718	111243987.0	10
		345	1.9767101101721987	64184880.4	10
		346	1.9858899498070641	68921866.7	10
		347	1.97076551961121	59789705.7	10
		348	2.087268744718757	72055081.5	10
		349	1.8911684514844613	78165204.2	10
		350	1.9945376029553228	62652966.3	10
		351	1.7540493237461892	55117658.6	10
		352	1.8923617265195816	66447049.2	10
		353	2.065647524667754	79649580.6	10
		354	2.2823930583534873	61680791.8	10
		355	2.0760874337871646	59125584.5	10
		356	2.2056018417632277	46069871.1	10
		357	2.189846768002983	53919727.8	10
		358	2.0822550869460144	76649324.2	10
		359	1.8266182101137662	84461532.6	10
		360	2.0416911541666627	87658207.1	10
		361	2.01348604796834	64469289.9	10
		362	1.8315370258265602	65355596.4	10
		363	1.7795363874047943	70828960.2	10
		364	1.8323065959171863	62820948.7	10
		365	1.7802543720348336	76879827.5	10
		366	1.941109065592947	77937942.8	10
		367	1.978139289004282	70765910.4	10
		368	2.0824311024463142	76541221.0	10
		369	1.8152321526198052	92429509.7	10
		370	1.8984401119437622	77265290.4	10
		371	1.838199028266666	82941749.7	10
		372	2.0655256168873937	105257970.4	10
		373	2.1473498867362544	78973404.2	10
		374	2.2652715256146676	68056955.8888889	10
		375	1.9685704946748193	82745422.8	9
		376	2.10899385976519	73972671.6	10
		377	2.111108918701785	72288933.5	10
		378	2.421769629582797	39500342.2	10
		379	2.2576695135528153	56703383.2	10
		380	2.195716561381741	80937574.6	10
		381	2.2435993906455454	103695190.1	10
		382	2.772128862632459	44087538.5	10
		383	2.364701894522996	57391478.333333336	10
		384	2.1317919379504846	69001711.1	9
		385	1.817461916185803	73723342.0	10
		386	1.938219240710584	82151444.2	10
		387	1.8097430122590452	72033291.0	10
		388	1.8084434183596756	78206706.9	10
		389	1.8141694537215323	93266117.7	10
		390	2.127043342542327	66270309.3	10
		391	2.2913742594421485	78180042.1111111	10
		392	2.1599305095557244	53244882.3	9
		393	2.0933440097395524	78027986.4	10
		394	2.193714677942933	89125456.4	10
		395	2.150884623719022	59224607.4	10
		396	1.9375653286865542	76503788.3	10
		397	2.1607519832687134	69178305.1	10
		398	2.237201531284891	87877195.0	10
		399	2.145168984684628	101378932.2	9
		400	2.369239640268725	59510753.1	10
		401	2.3438880188263984	79285270.1	10
		402	2.2317568266065715	90333526.5	10
		403	2.3599145078112667	60386055.1	10
		404	2.3392606572763404	70860739.0	10
		405	2.374166809656667	82072858.0	10
		406	2.2986201006657323	58980627.9	10
		407	2.0734740164438334	89091954.9	10
		408	2.20946479502756	80519883.3	10
		409	2.0396409402659366	63351496.7	10
		410	2.233756160141989	71464589.0	10
		411	2.335154117490076	61100444.55555555	10
		412	2.095889776533027	91033010.8	9
		413	2.3772970454795392	80285304.9	10
		414	2.445239194478346	102404505.66666667	10
		415	2.4947582253512297	61584394.0	9
		416	2.2369782685902946	81740870.6	9
		417	2.42593726735158	75315550.2	10
		418	2.415675990722929	97561089.44444445	10
		419	2.2383662323811064	99587072.6	9
		420	2.304654981218448	67280180.2	10
		421	2.5757560966399042	62124864.6	10
		422	2.3275634747159506	66449314.6	10
		423	2.355883338471928	106329112.77777778	10
		424	2.0902198155515443	75560536.2	9
		425	2.032887868614348	84710057.4	10
		426	2.138475361293054	67058652.8	10
		427	1.8294468872400114	83980225.1	10
		428	1.6201484257419487	61152138.7	10
		429	1.6555032677745074	70920173.8	10
		430	1.6036902967694595	67707764.3	10
		431	1.8021707873109307	81072571.9	10
		432	1.9658000895133618	93289520.8	10
		433	2.1046657537263096	56884419.3	10
		434	2.0767329444694798	84315784.8	10
		435	2.2358761999079833	60661549.3	10
		436	1.9986883881414244	69685158.8	10
		437	2.037153444345236	79765628.7	10
		438	2.004478444650902	95149825.9	10
		439	2.2652880311628616	87802478.4	10
		440	2.2152428602881353	81208479.5	10
		441	2.278188317613597	96657098.5	10
		442	2.4265808599263208	59072576.0	10
		443	2.478981055134912	65107320.1	10
		444	2.348108660712014	55316639.88888889	10
		445	2.1469174793081462	71675038.9	9
		446	2.1024412569498367	80020766.5	10
		447	2.4193585037851504	71693616.5	10
		448	2.0829361553462817	64574330.1	10
		449	2.1093801688942793	61287474.11111111	10
		450	1.9963176424774154	60825988.9	9
		451	1.990620410977531	73312285.9	10
		452	2.0603137913371232	44925788.0	10
		453	1.8070484444846187	66193318.0	9
		454	1.7123431060037817	82541733.7	10
		455	1.6946330791341702	62502959.2	10
		456	1.5751138105773212	91381279.6	10
		457	1.7221266483350621	78177464.5	10
		458	1.8190884108033427	74966579.6	10
		459	2.026910509458566	48543832.2	10
		460	1.962847812459271	62227897.2	10
		461	2.0475982256144087	61186782.7	10
		462	2.385539086774171	100722292.5	10
		463	2.6424851636444022	86867775.33333333	10
		464	2.8687622225711946	98826574.0	9
		465	2.4711542456437288	66292398.333333336	6
		466	2.5003398586685295	88775807.5	9
		467	3.018210684605688	70064320.16666667	10
		468	2.0518687698236557	74649206.1	6
		469	2.1377963515124785	65463204.3	10
		470	2.2228618751885216	61105638.666666664	10
		471	2.635862526865569	42975490.0	9
		472	2.7577794833952374	59443422.625	9
		473	2.6212733621252307	78727026.22222222	8
		474	2.5642609291872644	41923661.875	9
		475	1.861892836971301	65532329.5	8
		476	1.8695365388434682	79997121.8	10
		477	1.9203919658399582	52918401.8	10
		478	1.7989251987883415	64393992.9	10
		479	1.886968035121439	73208359.0	10
		480	1.9913996660631739	81935063.1	10
		481	2.2899173776793003	101819848.9	10
		482	2.158131656941193	110508464.1111111	10
		483	2.0515437564245085	53165706.3	9
		484	2.1157982298091027	62139143.1	10
		485	2.261925343874465	72116044.7	10
		486	2.087288619497735	60561915.3	10
		487	2.2034401694892547	82638465.6	10
		488	2.2699595908032553	59958560.7	10
		489	2.1294760622979516	88623244.0	10
		490	1.9352658071076647	66443600.8	10
		491	1.7208906420210042	76012988.3	10
		492	1.812174889085415	86961351.3	10
		493	1.9154571266737428	78302740.6	10
		494	1.8480394845555348	63773607.7	10
		495	1.8186647124725686	66800146.4	10
		496	1.8797576723558769	91845908.0	10
		497	1.909336257792848	53855456.7	10
		498	1.7416842522206373	64000571.6	10
		499	1.9170054749513787	88652254.1	10
		500	1.8449578934607103		10
