# Supplementary material for: The evolutionary maintenance of Lévy flight foraging
Source: PLoS Comput Biol. 2022 Jan 18;18(1):e1009490. doi: 10.1371/journal.pcbi.1009490 (PMC8797186; doi:10.1371/journal.pcbi.1009490)
Supplement: S1 Data — (ZIP) [file pcbi.1009490.s005.zip › S1_Data/evolutionary_data/POP10_1000K/10_05_10_1_00_1_1000000_run15]

last_generation	500	0	1.1471208218063658	53112991.4	10	1.2437275263385228	26844702.0
size_old_pop	10	1	1.5961773962260897	51096491.9	10	0.9513349205952657	32048191.0
standing_var	0.5	2	1.5434675282218346	49326241.9	10	2.645572190972782	42734774.0
start_exp	1.0	3	1.6243365045684115	48196143.9	10	1.9285085137582398	50695353.0
env_dim	1	4	1.6240225698075352	44684703.0	10	1.7749973842497304	57161048.0
move_cost	0.0	5	1.7559156919760404	52104556.4	10	1.5282785209003076	60739448.0
lifespan	1000000	6	1.5191870095691573	46219884.2	10	1.053839844320749	62169303.0
speed	1	7	1.195441743456496	52576330.5	10	1.9526747119878218	63920849.0
run	15	8	1.8430110420657726	50310363.4	10	2.3268098324396647	65175796.0
extinction_state	0	9	0.5461245653174625	54512736.6	10	2.2139362173655157	80717644.0
competition	0	10	1.235950204618825	57573013.0	10
		11	1.7123571223956886	53166202.8	10
		12	1.5631470486473742	51545805.2	10
		13	1.510265142853039	58554464.8	10
		14	1.9561851048076189	59805843.3	10
		15	2.709129673068531	38544614.0	10
		16	2.2808070463941554	58987176.2	10
		17	2.0918403784418134	61155747.8	10
		18	2.7240015894424765	55421069.1	10
		19	2.4750096710044422	49403265.4	10
		20	2.149019457452055	48828449.3	10
		21	2.3482655677890274	55776729.8	10
		22	2.5247965987056054	56919300.3	10
		23	2.7307355662023496	48605909.7	10
		24	2.5715911892092893	63687932.0	10
		25	2.549417618362104	45346760.2	10
		26	2.673079944350955	51832686.8	10
		27	2.4621095740665284	61279079.2	10
		28	2.4576801886787454	49881081.1	10
		29	2.139841715896209	52186102.1	10
		30	1.4235030106402826	50303443.5	10
		31	0.4975355173944644	54172756.3	10
		32	0.15074303454316618	55154691.5	10
		33	0.28460544880515626	49273016.9	10
		34	-0.06278874818779526	56683835.1	10
		35	0.9661970116991337	49694316.9	10
		36	1.950266262050647	46337882.5	10
		37	1.9288899137691111	51744130.3	10
		38	1.8801004093915696	54535380.5	10
		39	1.8850543941723168	49130913.4	10
		40	2.638593668142369	45336441.5	10
		41	2.385577900255787	46337910.1	10
		42	2.564635580656225	63847793.8	10
		43	2.91138435848014	49436950.2	10
		44	2.543391813564567	47261489.7	10
		45	2.3156959706857516	52457362.0	10
		46	2.2332944608167633	52233247.2	10
		47	2.2765539308167826	53078280.1	10
		48	1.8707427530349594	55854751.5	10
		49	1.9017075499975722	56067507.3	10
		50	1.8717209860167467	45791187.5	10
		51	1.4942962323781566	57041743.3	10
		52	1.545294200567252	42753190.3	10
		53	0.9530927358096412	49115425.2	10
		54	0.922558452975651	47958912.2	10
		55	1.4854923483201614	48715122.3	10
		56	1.4339063492388875	54447954.4	10
		57	2.1855307172453564	53812341.6	10
		58	2.4520009676410495	56313465.2	10
		59	2.5471413853951956	61193012.7	10
		60	2.024092778843298	46633099.6	10
		61	2.4131129825638435	61155222.1	10
		62	2.790675006543163	50962956.8	10
		63	3.184230190632555	42098198.4	10
		64	3.0153277222666466	43015641.2	10
		65	2.503485666180093	42251999.9	10
		66	1.8919530233824158	53073885.9	10
		67	1.9026247961730305	54451439.6	10
		68	2.426389460266323	45149271.2	10
		69	1.8782427206031105	44721981.3	10
		70	2.073357470397265	49417606.7	10
		71	1.5944765587638279	54220185.6	10
		72	1.7931037237822722	50903757.1	10
		73	1.675882685845916	50770219.2	10
		74	2.2764820066850593	46346719.3	10
		75	1.849582067019036	54684397.8	10
		76	1.7754515197260428	55605832.2	10
		77	1.9408356010854924	51808761.2	10
		78	2.184549364861329	46945347.5	10
		79	1.708271618609745	46583029.7	10
		80	1.637545739693688	56571631.6	10
		81	1.2214499804227037	49509637.3	10
		82	2.2252174115211774	40266153.1	10
		83	1.2998751671386088	53529514.5	10
		84	0.6964586321221098	53002082.9	10
		85	1.1794105254367742	56754872.4	10
		86	2.1918386662866554	55368655.2	10
		87	2.2848371948388766	62397294.8	10
		88	2.7587721730986816	53668118.9	10
		89	2.6735677938176616	53164446.6	10
		90	2.800819609278651	54482933.2	10
		91	2.4160910461740572	48989864.1	10
		92	2.5699632436021815	50472867.5	10
		93	2.44187695761707	50830755.8	10
		94	2.0559803927441718	56312732.9	10
		95	2.0911524846806415	53336634.4	10
		96	1.8237884658850319	56202795.4	10
		97	1.8471641064959392	48299762.4	10
		98	1.816354644525908	56079127.6	10
		99	1.6301405839962837	62387590.2	10
		100	2.2199650839540155	42209826.3	10
		101	2.204531094223822	55164613.6	10
		102	2.16025869579202	58378500.4	10
		103	2.313565106230688	59335430.4	10
		104	2.3176129182943996	50963881.2	10
		105	2.527106630635692	51636860.8	10
		106	2.812966445539863	51285364.3	10
		107	2.5698787318284606	58464883.0	10
		108	2.5083280837374193	56975516.8	10
		109	2.9311710012693464	51607268.2	10
		110	2.735444431538981	48741268.1	10
		111	2.6011094357700206	52543647.2	10
		112	3.107812586266821	52283749.5	10
		113	3.0626095953237575	52918838.9	10
		114	2.6322321046272483	57896496.6	10
		115	2.782345849527947	71772513.3	10
		116	3.217960846984986	39484512.9	10
		117	3.2716746796354195	57687789.0	10
		118	3.4031655027952015	57563499.3	10
		119	3.6453017155274408	47706893.1	10
		120	3.397697668942881	50530000.7	10
		121	2.678605400303894	53824852.9	10
		122	2.8656774637369145	46055379.3	10
		123	2.3374821928253278	64310450.4	10
		124	2.831787491230185	52445814.4	10
		125	3.236667349645129	57042938.2	10
		126	3.1980578748080175	41108730.7	10
		127	3.373941174742536	40231061.8	10
		128	3.17349039832511	66688946.1	10
		129	4.015252348955115	53611288.9	10
		130	3.4859516720484804	45080804.6	10
		131	2.880088853521272	53969088.2	10
		132	2.881405145195929	51433515.8	10
		133	3.210010548496851	58051229.4	10
		134	3.515085771506248	43616812.7	10
		135	3.4021226607942254	49469981.2	10
		136	3.326296952241159	61446860.0	10
		137	3.0845083975865077	63341797.5	10
		138	3.4360001977230814	47974129.7	10
		139	3.621303232537991	56823034.3	10
		140	3.618600475029658	42665448.7	10
		141	3.3194295251623975	39739268.5	10
		142	3.0440299303155833	63962032.1	10
		143	3.079229728674102	52616201.0	10
		144	2.9625720844212773	50694867.7	10
		145	2.788625929957996	50705326.7	10
		146	2.797201571371662	42935957.9	10
		147	1.882004441092377	51989802.7	10
		148	2.586592605812659	48787489.0	10
		149	2.1258541879746558	43579380.8	10
		150	1.9926446579047947	54295136.5	10
		151	3.014951952205287	55616904.4	10
		152	2.787546617105316	38737694.3	10
		153	1.5872732280149888	55020480.4	10
		154	1.3258932620493025	48445850.7	10
		155	-0.6259757249949652	55969650.4	10
		156	-0.6972554128932827	47759480.5	10
		157	-0.6796574645106055	57809214.7	10
		158	-0.9092922616687551	50821182.0	10
		159	-0.7092669588271562	56587717.0	10
		160	-0.18574940156631473	48862728.3	10
		161	0.02411962160136822	58947252.6	10
		162	-0.21928128348899584	50396927.7	10
		163	-0.47762347656683274	48172629.6	10
		164	-0.16070171180798526	59995931.2	10
		165	-0.10279658290713016	52371735.4	10
		166	-0.5595375413962619	54042180.5	10
		167	-0.7335992839766187	51361553.6	10
		168	-1.463746039567351	49432718.8	10
		169	-1.6112574455456463	55281925.4	10
		170	-1.6910540877351639	51438023.3	10
		171	-1.6287858746794797	50102533.6	10
		172	-1.7642031045790467	54411045.6	10
		173	-2.2783776424215727	54348341.2	10
		174	-2.070590150846093	55281230.9	10
		175	-2.4314535421767367	57259170.6	10
		176	-2.1773902616874126	53357211.3	10
		177	-1.9645048120295805	59935053.7	10
		178	-2.711217321536798	58536442.4	10
		179	-2.7822986423784886	51503583.2	10
		180	-2.4372617165962716	46352604.2	10
		181	-2.953664034825572	60359729.0	10
		182	-2.842352819767974	49402915.8	10
		183	-3.38161887709676	53111346.6	10
		184	-2.7096268659965768	48154262.8	10
		185	-2.9341366545010956	43492228.4	10
		186	-2.6139062760213703	47670207.0	10
		187	-3.3116120049897204	50593184.1	10
		188	-4.042718117968941	45996865.7	10
		189	-4.571894216954985	53457515.6	10
		190	-4.714060083902337	56524235.1	10
		191	-3.998285125204241	56324586.2	10
		192	-3.657901874325963	55407014.0	10
		193	-3.817709986994007	52541279.6	10
		194	-4.258389793140534	49082342.5	10
		195	-4.066000473428211	51514406.9	10
		196	-4.082148471532722	53210447.4	10
		197	-3.838734319318685	60041383.1	10
		198	-3.316296823805184	51831905.7	10
		199	-3.3496452668240635	53121095.0	10
		200	-2.9262677015759553	48153948.3	10
		201	-3.072464157424183	49663475.9	10
		202	-2.675494271485318	52942510.3	10
		203	-2.399009768483783	50642513.3	10
		204	-2.3608004938463387	56883942.9	10
		205	-2.2384128619821526	46781421.2	10
		206	-2.1743331153916463	49739241.5	10
		207	-2.5380756504015136	58858227.8	10
		208	-2.604468064980388	47010096.5	10
		209	-2.680251509953206	55285584.7	10
		210	-2.5923134259761285	49686239.4	10
		211	-2.7766619026296584	48550363.4	10
		212	-3.3104343332718806	48529627.1	10
		213	-4.268931908893586	55689203.0	10
		214	-3.5190170581257476	48308380.6	10
		215	-3.3863240988750563	48743682.8	10
		216	-3.409456944181983	56762002.2	10
		217	-3.908675984761632	45234764.6	10
		218	-3.876420586809508	45665528.9	10
		219	-4.181159525682666	55435699.9	10
		220	-4.361508487454114	54950386.1	10
		221	-4.429787834971998	52267599.1	10
		222	-4.98123856827375	52331837.3	10
		223	-4.88250874331132	49157251.0	10
		224	-5.33498741072771	57370586.5	10
		225	-5.202648249878372	48973046.8	10
		226	-4.810594394168847	54158440.6	10
		227	-5.4522583260103366	54131539.4	10
		228	-5.291736412944656	43926334.8	10
		229	-4.979040053407133	48414336.7	10
		230	-5.115945878970048	51023086.5	10
		231	-5.543537472033283	53314305.3	10
		232	-5.316834628838908	58078190.1	10
		233	-5.073907668433238	45211736.7	10
		234	-6.39116349345492	55098764.6	10
		235	-5.581769595597655	52748729.2	10
		236	-5.36868650280276	58683116.6	10
		237	-5.511762515379825	49847438.5	10
		238	-4.962827005378224	53129438.9	10
		239	-4.188073758135682	57689470.7	10
		240	-4.027192084092232	50603473.4	10
		241	-3.8840254607539073	58121708.7	10
		242	-3.9528714410778463	49837884.5	10
		243	-3.5999976639661937	53402101.6	10
		244	-3.8399323321994077	52147439.6	10
		245	-3.9285491217983677	46972623.3	10
		246	-3.681231734358554	46317303.4	10
		247	-4.264812151908794	60670441.6	10
		248	-3.863645259912944	49687031.0	10
		249	-4.150177903651094	51424482.4	10
		250	-4.318755078872238	46632755.9	10
		251	-4.654556345429204	50463383.3	10
		252	-4.455413073431093	53630905.4	10
		253	-5.102560698024462	54172002.6	10
		254	-4.7688594284305905	44598616.8	10
		255	-4.699181136661863	49102333.0	10
		256	-4.40741884047169	52988391.6	10
		257	-4.2850112799158655	58569178.0	10
		258	-4.1868316968375385	54277945.3	10
		259	-4.219645131274129	48832920.1	10
		260	-3.953476642255217	50134461.1	10
		261	-2.8208584334355113	44630814.8	10
		262	-2.6669783645102028	54666692.5	10
		263	-3.562368030867538	53054874.5	10
		264	-4.004425963999345	48056605.6	10
		265	-2.8022592581861328	55471680.7	10
		266	-2.5105476188211733	46528710.5	10
		267	-2.6832369820334123	50381967.9	10
		268	-2.0485703158674693	52445289.6	10
		269	-2.157535374665093	43746132.9	10
		270	-2.3739052304190715	48622701.2	10
		271	-3.0147416545143884	52530395.3	10
		272	-2.0635102915051364	53097943.2	10
		273	-1.9394083382072196	54110797.3	10
		274	-1.0113554383785428	44112714.3	10
		275	-0.8347152045535152	50707995.2	10
		276	0.5432711586411226	50989870.8	10
		277	0.706757639181983	52611552.1	10
		278	0.8666734999363902	47551013.0	10
		279	0.6929377287474445	48917892.4	10
		280	0.8460292351257662	52411060.2	10
		281	0.6579177066359663	52746879.7	10
		282	1.1182469007560314	51633809.6	10
		283	2.0877600089936807	45661544.4	10
		284	1.3804603113992233	49159497.6	10
		285	1.8665088933765854	55847156.3	10
		286	1.6156977319791213	47403118.8	10
		287	1.4830025461700975	62784370.1	10
		288	1.6997502163128186	48086586.1	10
		289	1.5442980461976605	45351590.0	10
		290	1.211443602995243	47438323.4	10
		291	1.221944013991652	55982400.7	10
		292	1.0507756606815797	51890502.6	10
		293	0.7071220843636652	44452244.3	10
		294	0.9281136190127774	45537535.3	10
		295	0.959679501532559	50039488.1	10
		296	0.8001058908898244	52704161.5	10
		297	0.9134898687257603	53786249.2	10
		298	0.9265115807802689	56942046.8	10
		299	1.4285243118650275	47418428.6	10
		300	1.711408634941724	53093616.0	10
		301	2.3012901152684426	54453176.0	10
		302	2.188545065761415	46079113.6	10
		303	2.475708250941554	49202984.5	10
		304	2.3296575211957538	53539002.2	10
		305	2.543339406007127	51266572.9	10
		306	2.6873526779288923	49877199.9	10
		307	2.520529751161917	53377830.2	10
		308	2.0938347835571305	53248746.8	10
		309	2.251799318198107	50834402.1	10
		310	2.1184941780844087	46486141.8	10
		311	2.412534574014624	48499494.7	10
		312	2.220715135296704	54907212.9	10
		313	2.559221556585664	58645875.9	10
		314	2.8287335667337006	66403048.9	10
		315	2.687202960633152	54815703.0	10
		316	2.973429414752766	61796896.6	10
		317	3.0532921225197343	47446601.5	10
		318	2.6158994707039698	49032179.6	10
		319	2.5415045615539134	45579823.8	10
		320	2.2963708343456792	45142007.2	10
		321	2.1697272176250815	49530207.1	10
		322	2.6830337058844664	49450370.3	10
		323	2.3258894980530997	49016965.1	10
		324	2.5023345072746044	51420978.6	10
		325	2.1984400214764372	49149649.8	10
		326	2.2864654156953397	58183156.3	10
		327	2.665844558957913	60273770.8	10
		328	2.6359951151915877	50695934.3	10
		329	2.4758951229055244	50659757.6	10
		330	2.8687875207700024	51042064.5	10
		331	2.454351430596684	50810156.8	10
		332	2.0426553540462855	48370652.2	10
		333	2.466246267289004	51652460.5	10
		334	2.751454758594325	46860501.0	10
		335	3.1342411786559508	61815994.5	10
		336	3.6331938787276234	50166666.3	10
		337	3.455785045626766	61455450.8	10
		338	3.6557564753832343	54185451.6	10
		339	3.20497737978078	55333099.3	10
		340	3.0017068349371634	46947530.6	10
		341	2.653682524700279	46966605.4	10
		342	2.172480738598033	49058057.8	10
		343	2.0371804616836773	57416527.1	10
		344	2.135196454855533	47343242.6	10
		345	1.9085311561634857	57130371.0	10
		346	1.7306767396300788	61605799.4	10
		347	2.2653700045965186	54660584.8	10
		348	2.539826653929694	55931579.7	10
		349	2.2404496690157454	51404557.8	10
		350	2.001236822732924	47593183.3	10
		351	1.900046121649975	52709778.6	10
		352	1.9286984761055919	56892695.1	10
		353	2.496964759644422	47981321.8	10
		354	2.886184480183762	58699923.1	10
		355	2.8315615537960577	53854546.7	10
		356	2.5524592323990514	41344683.3	10
		357	2.39001296858497	46659585.6	10
		358	2.561254253476661	64424497.4	10
		359	2.7632693574484337	63190997.1	10
		360	3.284381063990449	39140449.9	10
		361	3.0146311766116893	82482000.0	10
		362	2.9982307221086595	52820881.2	10
		363	3.240517569659635	60101448.3	10
		364	2.928980517584587	50145543.1	10
		365	2.600281368127827	58438614.2	10
		366	2.5412679762765924	64201876.2	10
		367	2.6747819280015346	56941639.1	10
		368	2.448003116689291	48035951.3	10
		369	2.3352747902640916	58770982.4	10
		370	2.4861844896723992	55424066.4	10
		371	2.1708115569060937	54025461.6	10
		372	2.3009368994080726	53747629.6	10
		373	2.0682863804469056	52988352.9	10
		374	1.9382173104066542	62016202.1	10
		375	2.541509272653973	52833784.3	10
		376	2.607300943274598	55544869.7	10
		377	2.735050265043929	48839969.8	10
		378	2.5102269366331553	65065456.8	10
		379	2.660576625083235	40851896.3	10
		380	2.0570321184071476	57553006.1	10
		381	1.8609263140290182	51655599.8	10
		382	1.3012771759423705	49803729.3	10
		383	1.8505930372229613	50630673.9	10
		384	1.188086912088088	59268426.6	10
		385	1.0128976641831027	59457179.2	10
		386	1.376631334327857	54305879.1	10
		387	1.5745828986813593	49668811.1	10
		388	2.2059799866246035	59788110.6	10
		389	3.6379191372531836	58089014.5	10
		390	3.1635141713137114	41400134.2	10
		391	2.7509915232238953	63301516.8	10
		392	2.738209145502827	57816893.6	10
		393	3.1856223616588215	55454773.5	10
		394	3.1728810859144447	51206753.7	10
		395	3.237970910720482	57514476.4	10
		396	3.6945966947900146	53944129.3	10
		397	3.510781400731312	69830444.4	10
		398	4.5494799551199225	44826713.1	10
		399	4.899101514861674	55180916.8	10
		400	4.597578892340685	47385809.1	10
		401	4.694531707579834	47054739.1	10
		402	3.9780737247098608	49214681.2	10
		403	3.955799751821252	41879006.9	10
		404	3.9812737003443095	50409855.3	10
		405	4.001054413975973	50528046.8	10
		406	3.812015871781123	47305344.9	10
		407	2.847912770741928	47536147.8	10
		408	1.577153540659435	52046547.0	10
		409	1.7638796774828136	46343339.2	10
		410	2.011282554231445	52790849.6	10
		411	1.551274525874715	57309065.2	10
		412	2.249671375787814	48684706.6	10
		413	2.106038673700094	52310001.5	10
		414	2.0139855925567836	56698545.0	10
		415	2.0462736892139177	69390139.9	10
		416	2.605199677338968	55754927.7	10
		417	2.2610904903984497	52014572.3	10
		418	1.907816199713403	55302798.3	10
		419	1.9847386080553444	58452270.2	10
		420	1.5289845883645188	55682427.4	10
		421	1.715602207560416	55228397.8	10
		422	1.8789906498510813	45862300.2	10
		423	1.551625310420176	58606516.2	10
		424	2.2339657493155594	46424999.4	10
		425	1.5214502196641675	43543757.7	10
		426	1.0030572549291648	48550017.0	10
		427	1.1488741859249334	50659091.6	10
		428	1.3000377367715719	56788071.2	10
		429	1.0152256842547023	54080892.0	10
		430	0.810624444502051	53870106.3	10
		431	0.9092870884334134	46359336.4	10
		432	1.2622667735717852	48767771.6	10
		433	1.1400228779799295	52849763.3	10
		434	0.7852466304694257	46705313.0	10
		435	1.0352984478493594	49276609.0	10
		436	1.5122353778010977	47158028.0	10
		437	2.0163980283849434	52430878.7	10
		438	2.732725129074926	50886426.6	10
		439	2.9459069094881167	59591773.4	10
		440	2.685946327324809	54455051.7	10
		441	2.636689700536812	49690207.8	10
		442	2.4478350759868115	50659266.8	10
		443	2.7498104056434314	56050805.7	10
		444	2.8987599453881705	52775754.8	10
		445	2.8577835544525416	42873560.4	10
		446	2.271939974748002	51023348.3	10
		447	2.445461428623994	56906631.4	10
		448	2.534077505927491	54961702.7	10
		449	2.703831700432384	45147135.2	10
		450	2.6421091643017367	48678460.2	10
		451	2.311682479534924	53120011.1	10
		452	2.3535081826435227	51600032.1	10
		453	1.9468907893718341	52004908.3	10
		454	2.093751397050999	46341194.1	10
		455	2.322088580826578	47871922.2	10
		456	2.09838964943749	57919729.3	10
		457	2.108690097386523	44061331.7	10
		458	1.5762183585564116	45727678.7	10
		459	1.6493914754287613	52892799.4	10
		460	2.2372429827244913	47195200.1	10
		461	2.5684650471361747	51696551.7	10
		462	2.145382863438205	57104214.4	10
		463	2.8652502253265397	57038281.4	10
		464	3.0803747067703164	59940010.2	10
		465	3.110290072120163	47433868.5	10
		466	2.700762252266723	54662031.6	10
		467	3.1134121234432595	48672806.8	10
		468	2.890928332349039	52445985.0	10
		469	3.291826192765823	44444297.7	10
		470	3.1220568257103407	51185549.7	10
		471	2.2898295611518895	45821607.3	10
		472	2.2232163752162455	47519602.0	10
		473	1.568630882023801	51397915.5	10
		474	2.02431277994692	55624913.1	10
		475	2.3770258301045475	57478643.6	10
		476	2.750667737934536	52643363.7	10
		477	2.963166507596131	51118215.9	10
		478	2.9783640941870386	54532799.2	10
		479	3.0908513724250732	42107985.1	10
		480	2.6872402905856694	76719989.7	10
		481	3.4828054076557757	52988874.5	10
		482	3.3641266163277828	61949511.0	10
		483	3.9164606071496584	55449668.7	10
		484	3.4841926637085776	50388977.9	10
		485	3.617303809803105	53036162.4	10
		486	3.624698246498189	41630786.7	10
		487	2.835500304117767	53733306.6	10
		488	2.3132488811509972	53106372.6	10
		489	2.7571302582215336	63410036.6	10
		490	2.4135073667367566	59147384.0	10
		491	2.786711774136049	50675820.6	10
		492	2.7452143423329938	56633300.5	10
		493	2.8320746262200016	64806515.3	10
		494	2.8682234709220253	59613481.6	10
		495	2.48841375916689	61108039.6	10
		496	3.036022898348765	45492075.0	10
		497	2.2019886893991916	50424456.2	10
		498	1.6703750987067747	54994009.1	10
		499	1.7619679662928598	54220710.8	10
		500	1.9116385817866952		10
