# Supplementary material for: The evolutionary maintenance of Lévy flight foraging
Source: PLoS Comput Biol. 2022 Jan 18;18(1):e1009490. doi: 10.1371/journal.pcbi.1009490 (PMC8797186; doi:10.1371/journal.pcbi.1009490)
Supplement: S1 Data — (ZIP) [file pcbi.1009490.s005.zip › S1_Data/evolutionary_data/POP10_1000K/10_025_50_1_00_1_1000000_run14]

last_generation	500	0	5.173317568471334	28980152.5	10	-1.3865027860126964	35984954.0
size_old_pop	10	1	5.229070027223068	45757843.1	10	-2.1419794730780994	37859824.0
standing_var	0.25	2	5.263871829831483	59973447.7	10	-0.8382716869033818	40716743.0
start_exp	5.0	3	4.904157854688261	52536793.4	10	-0.5991850846239861	40861220.0
env_dim	1	4	4.945812748100049	53392517.5	10	-0.39591487175807366	42800587.0
move_cost	0.0	5	4.76159227210057	53068735.2	10	-0.4931563456595212	43235060.0
lifespan	1000000	6	4.9026873934410595	38547426.7	10	-1.7998539409071395	45646101.0
speed	1	7	4.9949538283707575	59006436.3	10	-1.1657846223236241	46039903.0
run	14	8	4.959139277492515	41755677.6	10	-1.7475141260086093	56513309.0
extinction_state	0	9	4.783946366493154	46838998.7	10	-1.5769503199137982	75765427.0
competition	0	10	4.5741311582722854	72683357.1	10
		11	4.362812466971393	39759068.8	10
		12	4.324251479300119	46179283.6	10
		13	4.223294217512766	65859666.9	10
		14	4.614427526811961	48205086.3	10
		15	4.703684847149594	49181527.8	10
		16	4.6195872077154805	56968321.4	10
		17	4.642328601901749	45305451.6	10
		18	4.228233412454741	46555615.0	10
		19	4.408347993400705	46470837.2	10
		20	4.842662032630646	50701939.1	10
		21	4.7406746623769385	51101899.1	10
		22	4.798438653077527	24720809.2	10
		23	4.626587207670979	40433593.3	10
		24	4.595656202915735	51115452.8	10
		25	4.596191648720198	74477439.7	10
		26	4.483857920260702	39277962.9	10
		27	4.559448480147285	63391778.2	10
		28	4.9422573207952825	32809030.2	10
		29	4.8436070254797245	46669327.3	10
		30	4.727996731665664	55051536.7	10
		31	4.504921686747549	44770636.7	10
		32	4.555771235536271	47169642.1	10
		33	4.841814476037165	43675638.2	10
		34	4.890630056520068	34763575.1	10
		35	4.685001313332487	50487423.2	10
		36	4.568172191828509	60059253.9	10
		37	4.699548050480187	44278350.1	10
		38	4.759934652635357	46911885.8	10
		39	4.644129601817258	60877274.8	10
		40	4.495486566967486	64864639.0	10
		41	4.409374332103832	40793217.1	10
		42	4.285835117035572	46916502.9	10
		43	4.279985048589296	43273373.9	10
		44	4.368836154233801	57170113.6	10
		45	4.868687197561005	55901181.3	10
		46	4.789239711862632	58077967.2	10
		47	4.808091663606504	53641821.7	10
		48	4.546343473006557	38455485.7	10
		49	4.507741208359452	52242259.6	10
		50	4.622445964237949	60400726.8	10
		51	4.725759349927779	66836746.1	10
		52	4.732014464187207	62497106.1	10
		53	4.565846133090502	52793814.1	10
		54	4.767084019782485	60760674.0	10
		55	4.914914200077404	50636435.6	10
		56	4.785220950193595	67856599.3	10
		57	4.9833087174876605	53541555.3	10
		58	5.0872436911328105	46721404.2	10
		59	4.848835929127289	43952022.1	10
		60	5.409135496980889	50987875.4	10
		61	4.952281677260856	56977443.8	10
		62	5.26387750643229	46943106.1	10
		63	5.011427843635838	46258967.4	10
		64	4.1835157014067565	49962128.8	10
		65	4.2394254714832424	61383757.8	10
		66	3.8579813888874925	45065359.1	10
		67	4.14418273490094	40398550.2	10
		68	3.904376551525001	47052566.0	10
		69	4.050969670479991	46147273.8	10
		70	4.239728001565512	53052799.5	10
		71	4.63133205721589	42894013.2	10
		72	3.8668465328958574	71459898.8	10
		73	3.9354654334649397	45755934.1	10
		74	4.504650822407797	55616070.3	10
		75	4.3930778689040535	61393182.9	10
		76	3.30947692082973	49674939.9	10
		77	3.0583811790910906	43466482.9	10
		78	2.201620274681809	48285332.0	10
		79	2.207774746400936	57863635.0	10
		80	2.3266641332562132	55908539.9	10
		81	2.4626416823366815	61101789.7	10
		82	2.764985874205099	47196733.9	10
		83	2.5034504904062973	61546983.2	10
		84	2.5677743114947145	59437431.5	10
		85	2.4386758964973434	49507149.5	10
		86	2.521571172698714	54820758.9	10
		87	2.741375502563841	56193066.4	10
		88	2.7512307829699654	47196107.1	10
		89	2.6348584351662367	61850456.2	10
		90	2.56533139520235	53846497.4	10
		91	2.227396405987593	55560000.8	10
		92	2.388447771139357	57710996.2	10
		93	2.5742824380561777	56176119.0	10
		94	2.551952352162352	45924213.1	10
		95	2.4089786446210106	54480859.5	10
		96	2.3167378950147692	49374292.3	10
		97	1.828549504878983	56761005.5	10
		98	1.848204270696439	55808519.0	10
		99	1.8535336442576564	49333780.2	10
		100	1.6097894406311295	54246131.7	10
		101	1.7343852233806287	57038362.0	10
		102	1.828354596498309	52765751.3	10
		103	1.8318082136157414	49451223.9	10
		104	2.0507835450685272	55869389.5	10
		105	2.1027419650273744	58634613.9	10
		106	1.9672663110837916	53744624.4	10
		107	2.011456062113878	51835780.6	10
		108	1.7285888208010167	55935029.3	10
		109	1.6411357946865721	50289500.2	10
		110	1.5517193189326566	45393328.6	10
		111	1.8073047281390349	49282737.9	10
		112	1.7259791738696884	51400336.9	10
		113	1.7289661353004138	53423955.3	10
		114	2.0049821628620927	50653244.8	10
		115	1.825253025696373	48354382.3	10
		116	2.087546276992219	56181840.2	10
		117	2.2434546985434514	57432327.0	10
		118	2.375507763063889	56119802.4	10
		119	2.076210372642122	59323519.9	10
		120	2.331556705267814	53358731.3	10
		121	2.336878735919529	53337350.7	10
		122	2.297369976490275	53302580.6	10
		123	2.247243223049591	55971508.9	10
		124	2.6195213214021833	54877139.6	10
		125	2.6281762425850976	64466954.3	10
		126	2.5330078818718347	55667042.3	10
		127	3.0140961153150645	58174953.3	10
		128	3.173786895304333	43835263.5	10
		129	3.325455870839403	49680405.3	10
		130	3.206638320486875	52525003.0	10
		131	3.147057777625578	44882948.8	10
		132	3.469563726885865	40883147.5	10
		133	3.1092965463289923	45811835.5	10
		134	2.9864735712827857	54033218.7	10
		135	2.5269381903155055	55675624.7	10
		136	2.131285788878222	56254900.0	10
		137	2.4059518197474303	54895000.5	10
		138	2.571105131184941	45911018.4	10
		139	2.466901080494538	53200965.7	10
		140	2.533068466148639	61527423.8	10
		141	2.475819556523773	52505587.5	10
		142	2.696992497853505	58315571.4	10
		143	2.828690558345824	39454470.7	10
		144	2.427490132592756	62537803.6	10
		145	2.5111686182193163	57766684.2	10
		146	2.5234023515392447	52154107.6	10
		147	2.415809569361562	54537496.6	10
		148	2.444515625741496	60971832.9	10
		149	2.604281660976075	66414982.6	10
		150	3.1438937525179567	53899725.0	10
		151	2.916787039956964	66073263.4	10
		152	3.3152557956342554	62648826.5	10
		153	3.1517617365025408	48288461.3	10
		154	2.775513112424029	65311374.8	10
		155	2.982659160513431	49256484.7	10
		156	2.8732535148988636	64072919.9	10
		157	2.675692224202917	49584868.2	10
		158	2.591960883714613	51542589.7	10
		159	1.9623051382666972	53423274.4	10
		160	1.9594962619506109	53627214.1	10
		161	1.940293959693976	55446615.0	10
		162	2.154861837810704	53671120.9	10
		163	2.3485859627019883	55510262.2	10
		164	2.292929438607474	63923450.3	10
		165	2.2217166543666247	50904947.6	10
		166	2.0294302790924195	57930362.1	10
		167	2.3472641874390177	55724302.5	10
		168	2.6276224252586236	56372993.5	10
		169	2.6682780106621244	50613920.4	10
		170	2.686880804655099	54815545.3	10
		171	2.6717723263990876	55970583.7	10
		172	3.173531706896072	55438021.5	10
		173	2.9354873827134407	45785159.4	10
		174	3.058679325705419	49639714.8	10
		175	3.122508852551401	56443917.9	10
		176	3.268064653074319	51653032.6	10
		177	3.3512897596100624	66612889.7	10
		178	3.5458035195862885	53271084.8	10
		179	3.512965148051078	41815606.0	10
		180	3.6060415678152693	51404939.1	10
		181	3.8754758658939137	68129192.2	10
		182	3.603398244361439	57526095.7	10
		183	3.9641501014883884	47425306.5	10
		184	3.806130230900732	55040463.0	10
		185	3.9438765340990978	65019315.0	10
		186	4.493856737762754	46301371.6	10
		187	4.446302712746583	52356933.3	10
		188	4.152522099827257	38892336.7	10
		189	3.9613830919794593	53071789.0	10
		190	3.987673817339161	47521172.7	10
		191	4.049365654338052	44491600.1	10
		192	3.6224483276963695	42342656.4	10
		193	2.8783202010833526	58184524.5	10
		194	3.095114956647661	45852769.1	10
		195	2.8128283628393094	60267532.3	10
		196	3.0404524776345765	49224695.1	10
		197	1.977483781705521	58425043.2	10
		198	1.816558950165606	49117710.7	10
		199	1.9752642512996474	49669018.5	10
		200	2.0988792048721074	60120017.3	10
		201	2.0775492747257567	54136468.5	10
		202	2.110111590794278	55270381.9	10
		203	1.8903109922636105	51850787.0	10
		204	1.7874715757510224	47982100.3	10
		205	1.5741925878109455	58667688.0	10
		206	1.799590466731307	52093219.3	10
		207	1.8091598526239956	54585125.4	10
		208	1.9100282695637436	54738921.7	10
		209	2.125180658523175	54080396.9	10
		210	2.1165805809952625	54288963.9	10
		211	2.3710186577489596	62683152.9	10
		212	2.484107594000937	49283045.4	10
		213	2.2572022651055663	54345522.4	10
		214	2.4668626687737603	57334140.9	10
		215	2.5333842422498742	54004373.4	10
		216	2.6132136120109113	57790024.3	10
		217	2.67765761068274	49436435.9	10
		218	2.621548063539686	61690993.9	10
		219	2.5983093969860827	50443403.2	10
		220	2.2958493637075947	46758299.3	10
		221	2.636057174691314	48221960.3	10
		222	2.5367001308478256	55635057.0	10
		223	2.3635678363294055	55738480.5	10
		224	2.3310652395646323	45350936.1	10
		225	2.2323927961265304	52116364.1	10
		226	2.3770112659168303	63766579.7	10
		227	2.42387179157122	69546518.9	10
		228	2.3956946495116997	54198104.6	10
		229	2.1861493692459906	61691604.3	10
		230	2.506320906078991	52318514.5	10
		231	2.3683654869498945	48338236.9	10
		232	2.2938234799175437	53535341.9	10
		233	2.352562170702146	47373332.9	10
		234	2.1381046179208507	56008334.3	10
		235	1.9421577535922985	59335980.1	10
		236	2.1882228632547314	55432215.3	10
		237	2.0366258332088494	54653310.5	10
		238	2.032094371335609	53585196.7	10
		239	2.0375029102159687	56384436.6	10
		240	2.207162098607339	50217338.7	10
		241	2.26578328642418	55301891.2	10
		242	2.2646647751618607	50663558.3	10
		243	2.320608894384592	55906161.7	10
		244	2.4528212713987925	57781600.7	10
		245	2.111842222136502	49145838.0	10
		246	2.229490129577507	52727693.4	10
		247	2.28785922941426	55240490.6	10
		248	2.2973103300715816	48204336.1	10
		249	2.407262103003235	63490212.9	10
		250	2.5545803620533114	56527770.7	10
		251	2.690225506763864	50022139.6	10
		252	2.77246557666904	52888950.0	10
		253	2.716793494876989	61256337.8	10
		254	2.951288515546428	65920015.6	10
		255	3.1940521571426195	65825291.1	10
		256	3.263489480051726	47865742.3	10
		257	3.2810996060096898	49381845.0	10
		258	3.4894424440060434	42281781.1	10
		259	3.463869124279023	59376051.7	10
		260	3.4560621424242024	52147861.3	10
		261	3.425111674998798	60468185.8	10
		262	3.404717515571813	39055069.4	10
		263	3.4092615484373843	62212286.5	10
		264	3.8515666544656852	58367658.8	10
		265	3.9465444889262877	52245222.7	10
		266	3.52398092682843	59040427.0	10
		267	3.0485600323938606	44446235.6	10
		268	3.083929367664096	63626619.0	10
		269	3.106498080307697	63108109.6	10
		270	2.8475175715474315	43517711.9	10
		271	2.8251971624537413	59663592.1	10
		272	2.833786052398379	64951802.2	10
		273	2.998548016041993	55484809.4	10
		274	2.9881273731243008	56293165.1	10
		275	2.924720474665598	44002953.2	10
		276	3.0005871939370428	48629142.0	10
		277	3.2760096741360605	45773750.1	10
		278	3.2770168580802768	60203540.7	10
		279	3.41775254305558	46339676.8	10
		280	3.561550669342836	50214919.3	10
		281	3.6064269694424964	52266364.9	10
		282	3.5885007315200013	40142764.4	10
		283	3.4283495959100954	59876702.8	10
		284	3.214009503920282	60202155.8	10
		285	3.3212960571092744	49606035.5	10
		286	3.39121326664839	46993451.4	10
		287	3.445046701039117	54581092.5	10
		288	3.442455317852717	50864740.1	10
		289	3.5216344266315303	50106873.3	10
		290	3.6077029340059696	45917045.1	10
		291	3.6807663293554973	53827487.1	10
		292	3.7438522988026888	55513373.8	10
		293	3.8188017507343033	61554723.5	10
		294	3.8580653404643144	54070509.8	10
		295	3.7189289098408436	38674981.1	10
		296	3.114097836049235	54872811.7	10
		297	3.328304670398419	53195574.9	10
		298	3.388198844845978	64694189.4	10
		299	3.6428914505697394	55564136.0	10
		300	3.4566002711376833	61465774.9	10
		301	3.797475393301923	59530507.1	10
		302	3.5421333822635512	39964127.6	10
		303	2.9993902462295217	43377244.9	10
		304	3.0187015534965447	47873472.7	10
		305	2.643389940841856	57103411.3	10
		306	2.4312018272933353	58800077.4	10
		307	3.045723039894889	46585152.8	10
		308	2.4584544426689177	49794809.1	10
		309	3.275758369021163	38845109.2	10
		310	2.7572662227843954	47648743.2	10
		311	3.2263836504880827	45016066.4	10
		312	2.662410433184418	59153594.2	10
		313	2.684392766948932	45918975.8	10
		314	2.057429976668734	54650059.9	10
		315	1.8217577243291316	53772077.6	10
		316	1.9071879509247622	53132500.4	10
		317	1.977615775014717	62957911.2	10
		318	2.1815906558252873	52877615.3	10
		319	2.1667854174753223	57529674.2	10
		320	1.9276604336224992	56211063.9	10
		321	2.002273130433533	57937481.1	10
		322	2.142411431989236	63380320.8	10
		323	2.1527831018147774	58393726.7	10
		324	2.021959155847921	55171757.1	10
		325	2.0384655815358137	51790928.0	10
		326	2.0872131926087816	57713453.8	10
		327	2.5896663356534697	64572042.8	10
		328	2.62360673012088	42914185.6	10
		329	2.497098857536271	62631188.1	10
		330	2.7012858005283187	49734865.2	10
		331	2.737252551406849	56231453.9	10
		332	2.63563825082412	63683834.6	10
		333	2.456798881294734	52550411.7	10
		334	2.640452460586954	46302733.6	10
		335	2.4662576288605726	51731399.0	10
		336	2.2633000568878803	52814016.2	10
		337	2.3178982912245885	44267972.0	10
		338	2.3606153284957947	54633002.1	10
		339	2.3489761291853704	49687823.2	10
		340	2.257246617434169	62172760.0	10
		341	2.1276889174354467	53242465.3	10
		342	2.1343632274563324	54048156.9	10
		343	2.1493211530806615	60056599.0	10
		344	2.0778392974543274	54537412.6	10
		345	2.1707288045559183	51502031.8	10
		346	2.117814506044525	57963818.8	10
		347	2.2902571436794217	50509762.2	10
		348	2.164945574071827	56233265.8	10
		349	2.187716008192744	59451343.8	10
		350	2.6231837270768095	58081367.5	10
		351	2.537412362054716	48139070.7	10
		352	2.3390876116305	59938753.1	10
		353	2.531726418921474	65456624.0	10
		354	2.5814042160206054	49319672.6	10
		355	2.184282068856769	52745171.5	10
		356	2.2421666443470434	50665407.8	10
		357	1.9579060859420232	52039800.5	10
		358	1.972781381301429	48402868.3	10
		359	2.095146459356203	45984654.9	10
		360	2.175863901877469	39254969.8	10
		361	1.4968098927422102	45955767.9	10
		362	1.6416889923260318	57403166.1	10
		363	1.8433558496921598	52702181.3	10
		364	1.5518182250400834	48781184.2	10
		365	1.1903441628374742	55786997.1	10
		366	1.0725437514234017	48770685.6	10
		367	1.8178673554951512	53132886.3	10
		368	1.5015527551289063	53186397.8	10
		369	1.4189361044158175	52787370.0	10
		370	1.343228886624797	45999201.9	10
		371	0.556109215306757	51690092.0	10
		372	0.7077591062616987	47503626.7	10
		373	0.8296305373967297	53284949.9	10
		374	0.4044362419923192	54819759.1	10
		375	0.9145138360480954	57512845.8	10
		376	1.3807446064371258	53617217.6	10
		377	1.405834012756224	48947291.1	10
		378	2.2608762100020896	59710747.4	10
		379	2.654416968736368	66195673.6	10
		380	2.2644173588988314	55826319.7	10
		381	1.9698018145928131	50486908.7	10
		382	1.8507885566579614	45036583.9	10
		383	0.7750828436368556	53489797.1	10
		384	1.6773362722962744	52238725.8	10
		385	1.7507377560650148	43621506.9	10
		386	1.0680439886855773	50441110.3	10
		387	0.5578024260988473	43536666.7	10
		388	0.4471317253281232	45427280.5	10
		389	0.2988321815928284	48690522.0	10
		390	0.1795627755262291	52278763.6	10
		391	-0.057201897952703584	50245399.4	10
		392	-0.05903273316635245	52413235.2	10
		393	-0.531233647218531	52626254.7	10
		394	-0.8008082242818105	44966130.1	10
		395	-0.684538890253476	44006215.9	10
		396	-0.5658569372723908	50377824.1	10
		397	-1.070272440152897	51157130.7	10
		398	-0.940437185670079	49774817.2	10
		399	-1.8148269895697637	52388673.7	10
		400	-1.8600292571360488	52126996.4	10
		401	-1.624288967051853	52750230.6	10
		402	-1.675946454163577	53658040.5	10
		403	-1.596198090616097	48094337.3	10
		404	-1.40612159545532	57113941.2	10
		405	-1.801626359127208	50790639.4	10
		406	-0.9902935922593888	45551011.7	10
		407	-0.8981671045137377	53460701.6	10
		408	-0.2972249607485308	50103250.0	10
		409	-0.4188304808332773	49629682.4	10
		410	-0.36543454949281445	49041898.7	10
		411	-0.6016058946821092	54725436.2	10
		412	-0.5131975876393006	55694032.8	10
		413	-0.6950866170801053	47167235.5	10
		414	-0.7324873015411775	52599223.7	10
		415	-0.6643775909694742	52873863.7	10
		416	-0.8607695995908016	52317285.8	10
		417	-0.8975025861740585	47938423.0	10
		418	-0.9818334345144853	48842922.5	10
		419	-1.2380816287234198	50271312.0	10
		420	-1.2442018035365148	53330742.0	10
		421	-1.3986133702445644	49137079.4	10
		422	-1.569168797967225	42482762.2	10
		423	-1.5059207892056756	54124181.0	10
		424	-1.3647727330106374	53191045.1	10
		425	-1.3913222488188004	49897259.2	10
		426	-1.4043172965117954	55084062.4	10
		427	-1.4140231792824087	56256564.3	10
		428	-1.4994186881668714	48661406.9	10
		429	-1.7997368549646073	46034628.9	10
		430	-1.9004692735859325	54633565.7	10
		431	-1.5951979453698217	51500334.5	10
		432	-1.4295765145184145	47484199.0	10
		433	-1.4874227926806252	41914628.0	10
		434	-1.0966639098021154	52806058.7	10
		435	-1.2675195558906829	53185339.0	10
		436	-1.2288827288768278	49361951.4	10
		437	-1.6706328353809585	50787290.5	10
		438	-1.7265989080694069	46067770.5	10
		439	-1.891405220106219	57152092.5	10
		440	-2.4301268246731467	55607165.2	10
		441	-2.5209710357797577	48242272.4	10
		442	-2.4739823402621433	47942477.9	10
		443	-2.498811798852585	50122516.6	10
		444	-2.4110035555096596	45047822.6	10
		445	-2.45740986233312	51209956.4	10
		446	-2.437896305965565	49601302.2	10
		447	-2.945755482330624	47613468.5	10
		448	-3.0391530691150495	49005541.7	10
		449	-2.4263051645871827	51435351.8	10
		450	-2.1984989307613705	49920846.0	10
		451	-2.0000300890722262	46603231.1	10
		452	-2.1462773177027463	52070987.6	10
		453	-2.006535508718825	50406020.6	10
		454	-2.2704381166860435	47373993.2	10
		455	-2.120400964281837	59600695.5	10
		456	-2.1852293171942394	47916929.5	10
		457	-2.234942708016902	47519818.7	10
		458	-2.2556534902064196	52304473.9	10
		459	-2.203194906660473	53300243.1	10
		460	-2.42389576470538	48165319.1	10
		461	-2.666146473093596	62457093.0	10
		462	-2.9856403599661316	51579591.2	10
		463	-2.7385374109045144	53795469.6	10
		464	-2.8632199002178655	56410668.7	10
		465	-2.782773497502214	46066323.8	10
		466	-2.862531626253309	47854440.7	10
		467	-3.2847435779948655	52288591.8	10
		468	-3.5322365029564984	54608104.7	10
		469	-3.5802949439050487	60582806.8	10
		470	-3.745717746266229	56325566.7	10
		471	-3.9023434258360554	56138456.5	10
		472	-3.7866441182219717	42630775.6	10
		473	-3.647144415595439	54241108.5	10
		474	-3.051361146400043	53861885.9	10
		475	-2.8461537465057902	50993257.4	10
		476	-2.8677536741949035	51221423.4	10
		477	-2.7409954657796023	47961444.1	10
		478	-2.574557394766386	49543805.4	10
		479	-2.3485724896371662	47891369.9	10
		480	-2.512545065737258	55404169.0	10
		481	-2.7460523850722667	50935863.8	10
		482	-2.871589194457319	46264490.9	10
		483	-2.7879196590906945	53277034.5	10
		484	-2.647990929189864	51912383.3	10
		485	-2.5421843759007654	45641568.1	10
		486	-2.506416349957248	42741101.0	10
		487	-2.313357823627936	55570301.2	10
		488	-2.3622085803669925	53110812.7	10
		489	-1.9936712768357647	47049372.4	10
		490	-2.063866425797939	47171147.8	10
		491	-2.364945211150258	56763016.3	10
		492	-2.1312111992738734	46821812.3	10
		493	-1.6394987464103175	50727840.3	10
		494	-1.7370855439342097	58745218.8	10
		495	-1.2105063714046025	49731697.5	10
		496	-0.9977985663869691	49206327.6	10
		497	-0.9989070465625511	48130007.8	10
		498	-0.9481898873203853	52079516.5	10
		499	-1.2145113257188929	46542312.8	10
		500	-1.1961772772134582		10
