# Supplementary material for: The evolutionary maintenance of Lévy flight foraging
Source: PLoS Comput Biol. 2022 Jan 18;18(1):e1009490. doi: 10.1371/journal.pcbi.1009490 (PMC8797186; doi:10.1371/journal.pcbi.1009490)
Supplement: S1 Data — (ZIP) [file pcbi.1009490.s005.zip › S1_Data/evolutionary_data/POP10_1000K/10_025_50_2_00_1_1000000_run18]

last_generation	140	0	5.037699766479607	82917634.5	10	extinction	extinction
size_old_pop	0	1	4.732791151158675	75121162.33333333	6
standing_var	0.25	2	4.874925898587224	91468879.16666667	6
start_exp	5.0	3	4.496107470896524	142295022.16666666	6
env_dim	2	4	4.7756361007165475	124089239.16666667	6
move_cost	0.0	5	5.13081230505694	74930327.0	6
lifespan	1000000	6	4.805021461628781	212032134.5	6
speed	1	7	4.458351784544115	99134140.14285715	2
run	18	8	4.228006767781354	90966612.25	7
extinction_state	1	9	3.879539791878743	68145795.75	8
competition	0	10	4.037817098390574	78858256.0	8
		11	4.340381796375544	132496360.33333333	4
		12	4.4900133886122635	162451130.0	6
		13	4.712575834571136	148350996.0	5
		14	4.538396894441333	76086487.33333333	7
		15	4.4143203519144	33724353.0	6
		16	4.220644774523231	119849266.0	3
		17	4.045889158248818	36026667.0	3
		18	4.063398381086113	139348032.66666666	8
		19	4.101455260619323	29288974.8	9
		20	4.338689036144779	61716313.2	5
		21	4.601748738267737	117778709.6	5
		22	4.6158361046578085	115635330.0	5
		23	4.679160707077684	151160445.4	6
		24	4.42457386278976	53995067.0	5
		25	4.60073794602971	65364188.28571428	5
		26	4.722304289478968	73152668.16666667	7
		27	4.408138180200348	67344897.1111111	6
		28	4.393923640547088	146149673.5	9
		29	4.3878963060134755	138884659.16666666	6
		30	4.2961090390419745	43567022.6	6
		31	4.5761185159784885	41632534.625	5
		32	4.4564189968601955	141670872.85714287	8
		33	4.536634391101825	132414804.66666667	7
		34	4.340617809613887	87442200.125	6
		35	4.179188237832173	43187090.4	8
		36	4.311165326527308	78141093.57142857	5
		37	4.256529927406241	123670194.28571428	7
		38	4.21128615360632	114875621.0	7
		39	4.242049272313221	181880465.85714287	1
		40	4.238539818143303	96534776.33333333	7
		41	4.25584995942732	42329465.25	3
		42	4.307339035101935	146902697.8	4
		43	4.464627754132849	66400801.6	5
		44	4.658623919905652	97449743.42857143	5
		45	4.737151928652944	82858976.42857143	7
		46	4.723766756331109	57647963.5	7
		47	4.6474252850113595	47717019.28571428	6
		48	4.914814701576698	127934427.66666667	7
		49	4.77813336511339	26026205.5	9
		50	5.185723530673635	62452237.5	4
		51	4.869787939133866	123475880.77777778	4
		52	5.328574613738851	152010686.25	9
		53	5.172497645481526	66535692.875	4
		54	4.926778660536074	98779342.33333333	8
		55	4.7919004457840915	168478328.0	6
		56	4.976499457609287	123288926.0	3
		57	5.071789177830131	137278277.33333334	4
		58	5.212709599969676	101913763.375	3
		59	5.084960673899982	69747887.0	8
		60	5.137743074285135	45504763.6	4
		61	5.258321511481857	101169565.57142857	5
		62	5.147266810563487	218025609.66666666	7
		63	5.513694863538203	1810192.5	6
		64	5.597585756217287	29486574.666666668	2
		65	5.2432104414252425	147876204.0	6
		66	5.359684900191982	118127019.83333333	6
		67	5.40456928173855	61855919.6	6
		68	5.726803557706812	95625688.2	5
		69	6.072434258841519	92210821.0	5
		70	6.039865662097332	34888956.666666664	7
		71	6.138299381419584	89384034.0	6
		72	6.179257490149398	110020990.66666667	2
		73	5.836528754765538	115442706.66666667	3
		74	5.986255168997632	82321554.66666667	6
		75	6.308851128138835	24081260.2	3
		76	6.019571910852987	120834537.33333333	5
		77	6.434122715419387	57419897.333333336	6
		78	6.355934140441143	190957641.0	6
		79	6.219414503220824	108431276.75	4
		80	6.4173799667732485	70969059.66666667	4
		81	6.50287606137446	18222968.666666668	6
		82	6.573248945374057	35702352.6	3
		83	5.910812737644587	4536536.333333333	5
		84	6.173021355825204	46453452.5	3
		85	5.858439454415141	19821998.0	6
		86	6.3701096423782	111490900.55555555	1
		87	6.338350636390931	65415468.75	9
		88	6.557590407913942	98256763.75	4
		89	6.07844120000417	55537598.333333336	4
		90	6.303046843944186	61788549.875	6
		91	6.164544778303803	114222460.5	8
		92	6.132965313568848	77829061.2	6
		93	6.1423396895899245	33341004.0	5
		94	6.428958730727386	64206110.571428575	8
		95	6.459941820664531	137387087.5	7
		96	6.7779491422253	20505702.0	6
		97	7.083293329312298	45694132.333333336	4
		98	7.238793482146558	63734079.0	6
		99	6.90328339420123	187750640.0	4
		100	7.159518433051555	31980217.625	3
		101	7.106197273297856	65326143.833333336	8
		102	7.094187479469404	69997621.2	6
		103	6.999841335363046	106876166.2	5
		104	7.040612514530082	121478281.25	5
		105	6.8995246349834405	52170469.75	4
		106	7.020168652196591	80135155.8	4
		107	7.092866386781343	33700557.4	5
		108	7.113931594517696	111400464.0	5
		109	7.204585506834538	24386259.833333332	3
		110	7.359795161042574	35733808.666666664	6
		111	7.757715516743319	74229354.55555555	3
		112	7.925037155925091	87899839.0	9
		113	8.124232225590983	81820208.5	4
		114	8.467941941438196	57231967.833333336	6
		115	8.67629305947143	56804840.85714286	6
		116	8.718101014746756	140111220.0	7
		117	8.755907526137879	54600262.8	3
		118	8.714139018050815	77816904.55555555	5
		119	8.460940714110315	77209479.66666667	9
		120	8.49297934728018	38597875.8	9
		121	8.455860128514264	115275423.66666667	5
		122	7.80286275850311	59676058.25	6
		123	8.161414134494834	82020176.57142857	8
		124	8.18212353511414	76928265.42857143	7
		125	8.302134987228888	128577302.4	7
		126	7.910700319835411	161123241.6	5
		127	7.7011887533465	107349934.33333333	5
		128	7.757413085796633	158958636.2	6
		129	7.788808692780452	74029177.66666667	5
		130	7.587917997224892	83322098.75	9
		131	7.4557740877100915	120244835.0	4
		132	7.094283390649127	104936698.125	5
		133	7.29304861505751	80047557.8	8
		134	7.47213342072236	80613742.42857143	5
		135	7.485713824407576	50965105.8	7
		136	7.643067033782454	20832555.0	5
		137	7.66745604900053	133254377.0	5
		138	7.888700745036788	118361952.33333333	5
		139	7.845947927779233	174082000.33333334	6
		140	7.91089263577684	0	6
					0
