# Supplementary material for: The evolutionary maintenance of Lévy flight foraging
Source: PLoS Comput Biol. 2022 Jan 18;18(1):e1009490. doi: 10.1371/journal.pcbi.1009490 (PMC8797186; doi:10.1371/journal.pcbi.1009490)
Supplement: S1 Data — (ZIP) [file pcbi.1009490.s005.zip › S1_Data/evolutionary_data/POP10_1000K/10_025_10_0_00_1_1000000_run16]

last_generation	500	0	0.8897257084080715	50705102.1	10	1.4602847626937774	53396539.0
size_old_pop	10	1	0.8404863458534422	56622533.1	10	1.62772167367198	55192226.0
standing_var	0.25	2	1.0367807228257522	50085629.5	10	2.0712438229721912	59251275.0
start_exp	1.0	3	0.899617642283394	55267641.4	10	1.9831696028867938	59345890.0
env_dim	0	4	0.924744163263312	57431711.3	10	1.7949580540896393	62230619.0
move_cost	0.0	5	1.1324131546823937	54228492.9	10	2.030535889762679	62347731.0
lifespan	1000000	6	1.4218077917450536	64635756.2	10	2.0407242934041885	62848036.0
speed	1	7	1.8902511699290092	57829254.0	10	1.9360896932441407	64609849.0
run	16	8	1.9916861428787491	57792740.6	10	0.8696053757529508	65592486.0
extinction_state	0	9	1.9402288382494164	59442033.2	10	1.724549062888818	65804735.0
competition	0	10	1.8069377903841932	55711522.7	10
		11	1.6879452062480667	57544132.6	10
		12	1.840229013107415	60856776.5	10
		13	1.7898028284925414	54962123.8	10
		14	1.8661349541238152	60211250.0	10
		15	1.8413725086278565	54683060.3	10
		16	1.5798995568222538	62243248.0	10
		17	1.7281124377219776	63033998.6	10
		18	1.95676583871376	51662610.4	10
		19	1.998466361747213	58140946.2	10
		20	1.9990438959955952	61476582.9	10
		21	1.8799412763083112	62898184.0	10
		22	2.0079982921693866	55026871.8	10
		23	1.9687990048159771	57040412.1	10
		24	1.8865096142814852	56713333.5	10
		25	1.6815279184244631	58737232.7	10
		26	1.6559155775059768	59571531.2	10
		27	1.798434383833629	61324366.2	10
		28	1.7247565395226132	55675807.8	10
		29	1.8796617225615306	61632099.1	10
		30	2.010524797733372	57655362.8	10
		31	1.857770830641582	57393119.6	10
		32	1.8073209887232882	60955449.6	10
		33	1.7235839910507789	56171246.5	10
		34	1.6916093367829148	58546997.6	10
		35	1.8084861804530585	54891518.6	10
		36	1.7502465054033198	53356922.4	10
		37	1.8415343806749989	62798834.8	10
		38	1.9532133693440534	59980637.8	10
		39	1.863349437960273	57893943.0	10
		40	1.7402473336179933	60684124.7	10
		41	1.6277634795681457	61267964.3	10
		42	1.6774733713091323	57171376.6	10
		43	1.5690060212064274	58058521.9	10
		44	1.6934729188828765	58487023.8	10
		45	1.9549282573881837	65830966.2	10
		46	2.0921175269100236	60654517.9	10
		47	2.1595734032841714	57451061.8	10
		48	2.0966777484714783	54205684.3	10
		49	1.9582564495778851	58135090.0	10
		50	1.859203067987495	56597090.5	10
		51	1.9767562390646585	57476460.2	10
		52	1.815970654321091	60328809.8	10
		53	1.9977001291675756	64322694.6	10
		54	1.9964673886996522	58814600.0	10
		55	2.0645393159879313	62424361.3	10
		56	2.079355618619192	57591567.9	10
		57	2.142611246300569	61028629.8	10
		58	1.974527903027321	62580920.3	10
		59	1.8192414110817015	56002825.0	10
		60	1.7887978032857972	59651014.0	10
		61	1.953452995228711	64168159.5	10
		62	1.8919961066643527	55363266.2	10
		63	1.9637338711949135	55437434.1	10
		64	1.784641959628841	58875253.4	10
		65	1.6625576694349238	63753576.1	10
		66	1.7677831927104954	62190609.3	10
		67	1.927137639014069	59841224.9	10
		68	2.0289241564048566	54662666.0	10
		69	2.193619487630518	59742891.5	10
		70	2.462759707631637	52942228.8	10
		71	2.2852010690857423	53910312.7	10
		72	2.301240587061794	61554286.9	10
		73	2.2553120161960103	59446276.0	10
		74	2.209818123294194	55763054.9	10
		75	2.396363514038889	56786964.8	10
		76	2.4550550830291513	58537681.9	10
		77	2.2914186720407876	58341505.4	10
		78	1.832623725219196	61550234.5	10
		79	1.9786431332118721	56515930.8	10
		80	1.859629849734326	60532819.3	10
		81	2.1455030868961864	56544621.1	10
		82	2.4392819981318477	60929598.6	10
		83	2.4192426668462224	53874482.6	10
		84	2.3723891954931333	60850100.9	10
		85	2.1953310057088897	60167871.9	10
		86	2.2489640641319726	58376037.2	10
		87	2.267787060821453	57890345.3	10
		88	2.1952177563726134	61111790.7	10
		89	2.4284847973713566	57063191.0	10
		90	2.2460252236903	57398718.6	10
		91	1.9943137423466752	61391398.4	10
		92	2.080524595209351	64080907.4	10
		93	1.7830981636830447	61072535.5	10
		94	1.8598941712422057	63115509.2	10
		95	1.930122913048974	61928552.9	10
		96	2.039055850325023	54770067.4	10
		97	1.7731358303059213	59091667.9	10
		98	1.5907426857395923	59765566.1	10
		99	1.7443767422189798	53514133.6	10
		100	1.662008394897359	60943044.6	10
		101	1.5647538982170668	60495263.6	10
		102	1.67713785444702	63154300.3	10
		103	1.6259737048333942	61946963.0	10
		104	1.563394787709774	56128348.1	10
		105	1.4569471147655564	54830845.8	10
		106	1.4634183133653378	57240120.9	10
		107	1.596578590214106	55876755.0	10
		108	1.5389107430805529	63354972.7	10
		109	1.5975745824538965	56111760.5	10
		110	1.6085968365863983	57985265.1	10
		111	1.4124271792903695	58099693.7	10
		112	1.5650899448427478	56685361.4	10
		113	1.613320697356191	58743306.2	10
		114	1.9858729706926959	56444276.9	10
		115	1.9481143467844426	56901552.1	10
		116	1.5726571295723826	52085263.5	10
		117	1.9155204889323396	54258655.5	10
		118	2.190297048607062	55863928.0	10
		119	2.0186509162193227	57784878.6	10
		120	1.6642100549664285	59207216.1	10
		121	1.6467661468496761	58281497.9	10
		122	1.6893462008399478	61711195.3	10
		123	1.6654748977959675	60059762.8	10
		124	1.83160865523772	63202819.6	10
		125	1.8564501467294803	63768791.3	10
		126	1.6742551883254404	60509243.2	10
		127	1.5006877809431223	60439798.1	10
		128	1.5822964309366103	57071697.5	10
		129	1.7977979605288144	57939349.8	10
		130	1.9491912556226503	58238772.7	10
		131	1.9437971710149113	58324531.9	10
		132	2.320788927124279	62421935.0	10
		133	2.180322997604752	57334939.4	10
		134	2.0382802320534137	61279764.3	10
		135	2.261764670302607	60845635.4	10
		136	2.6249593264642517	53955178.7	10
		137	2.4359322332285687	57683802.1	10
		138	2.4367546685945634	57370140.6	10
		139	2.421027454829804	59393415.5	10
		140	2.288146679421174	50437542.3	10
		141	1.9665416227569348	63995633.7	10
		142	1.9353125369498894	61345453.0	10
		143	1.8877427025781455	60509173.9	10
		144	2.0233649582600637	52832812.0	10
		145	1.7458631191606488	56657530.3	10
		146	1.8756693560117583	56593819.7	10
		147	1.7233849146786167	54770242.1	10
		148	1.7027315997311043	60881103.2	10
		149	1.5498954466069237	61218409.5	10
		150	1.6136903123092647	60950982.2	10
		151	1.7263970270542022	59086937.9	10
		152	1.710471172689731	50171568.5	10
		153	1.6560419022744857	60442665.0	10
		154	1.933305268502469	56489667.0	10
		155	1.658928388347416	59820375.6	10
		156	1.842399226077264	51703359.9	10
		157	1.778218510973326	60661113.5	10
		158	1.8569183118971346	56495375.8	10
		159	1.8584833975257247	60229413.4	10
		160	1.7352046570382185	58679500.2	10
		161	1.9858721626809597	59764260.0	10
		162	1.906089366690144	59483420.9	10
		163	2.1158411005572444	59314767.6	10
		164	2.2149267542734417	60410385.3	10
		165	2.238510708698833	53641636.1	10
		166	2.168644439572964	58468942.0	10
		167	1.9765913289163695	61818436.1	10
		168	1.9958917210252825	57697458.1	10
		169	2.1844888930332527	64311971.5	10
		170	2.4633570894671686	59067300.2	10
		171	2.4528896009119605	53164159.2	10
		172	2.621431120732778	53301837.7	10
		173	2.391464858204281	59652378.6	10
		174	2.3696038467950338	60361313.8	10
		175	2.335661189221958	53475024.7	10
		176	2.0372108642044084	54396816.8	10
		177	1.8026214735482207	62316156.1	10
		178	1.8970084890250984	57133245.1	10
		179	2.036496150003478	59134706.8	10
		180	2.0340887746595073	55621709.9	10
		181	2.0549431312352726	62419263.6	10
		182	2.1007386128535694	59904780.2	10
		183	2.133145408293136	60832773.2	10
		184	2.3297951647417836	60448905.1	10
		185	2.3537442511136404	56440145.6	10
		186	2.2430204358597736	59060812.6	10
		187	2.2766919491785274	59683305.3	10
		188	2.3675894647674776	58090361.9	10
		189	2.4236226507043677	61444482.7	10
		190	2.3809995184999346	56828656.7	10
		191	2.4716661611370556	61201648.1	10
		192	2.2694586153821006	65372505.2	10
		193	2.26850682291271	54891179.6	10
		194	1.8930066553661125	61678825.8	10
		195	1.9797899028310582	60104251.9	10
		196	2.0476201060257893	62209997.2	10
		197	2.1892222126808356	51263581.1	10
		198	1.8971634047439778	59684936.6	10
		199	1.8334533986351567	62131677.3	10
		200	1.7508884106024045	59729250.1	10
		201	1.785441127650071	61470176.3	10
		202	1.970814695694041	58546164.0	10
		203	2.0536795763383413	59213402.7	10
		204	1.9218485580150548	60090569.1	10
		205	1.6081814036320914	53841824.0	10
		206	1.494305584341288	58154662.6	10
		207	1.674616453868349	56104734.1	10
		208	1.358608877137111	55967266.6	10
		209	1.27736267778312	54951175.1	10
		210	1.4290573187573397	59498564.1	10
		211	1.2853594089931122	55097146.5	10
		212	1.5146060054394839	52641178.3	10
		213	1.6105041601687382	61692901.9	10
		214	1.5839264892089935	62163447.8	10
		215	1.380074104533393	55225244.6	10
		216	1.5266427348857374	55850179.4	10
		217	1.6003280891969822	52847840.7	10
		218	1.6322298759711216	55939273.5	10
		219	1.51750066246256	61076944.0	10
		220	1.6357444589944319	59035021.6	10
		221	1.512875407246783	66529888.2	10
		222	1.5377572808639006	59260690.0	10
		223	1.7186722142452528	61980073.3	10
		224	1.9411465939025807	58834105.8	10
		225	1.7111713636632406	55134963.1	10
		226	1.4982779004976288	61868056.1	10
		227	1.6061164843970435	61582439.6	10
		228	1.8915685862307825	60881515.4	10
		229	1.9619356099443408	57895910.4	10
		230	2.1334777208006033	55880367.2	10
		231	2.1483218357924088	57402424.7	10
		232	2.01959424580363	59365261.0	10
		233	2.1229650013331005	56591726.2	10
		234	1.9314062879136127	60871758.3	10
		235	1.9703509810641466	60470354.3	10
		236	1.933965567393324	58381202.6	10
		237	1.9579015214990676	58690677.1	10
		238	2.243779833197846	54399678.6	10
		239	2.339911072599751	61788461.3	10
		240	2.2057056074042283	55793841.8	10
		241	2.0169383865815362	58793759.0	10
		242	1.873474733960462	60949877.6	10
		243	1.9299013816694046	64155476.2	10
		244	2.0849956570882515	60850525.5	10
		245	1.9754667963426786	60223085.6	10
		246	1.879934498507764	57992629.1	10
		247	1.9446308753551178	61840549.9	10
		248	1.7470027807191228	62433656.7	10
		249	1.5579920794814528	56988950.8	10
		250	1.591648750278044	58229415.1	10
		251	1.654193645191277	61792066.2	10
		252	1.667644267289921	56463180.1	10
		253	1.5730387061245146	57375950.8	10
		254	1.6197196567807577	59524957.0	10
		255	1.4830073341507053	60917880.7	10
		256	1.651418912696871	56618429.9	10
		257	1.7312699546493397	59809975.5	10
		258	1.7394992694047857	63095629.1	10
		259	1.7640359606508806	60333286.4	10
		260	1.657109693490321	57357143.9	10
		261	1.738207292177178	60226519.2	10
		262	1.8643303073197726	59160487.9	10
		263	2.03036636369864	59577009.0	10
		264	2.174928944992183	57113052.4	10
		265	2.0999060331929575	58786092.9	10
		266	2.0561919303066802	59398375.5	10
		267	2.140186043373447	55993506.8	10
		268	1.830028205761122	56788882.0	10
		269	1.6716136245518047	59162940.4	10
		270	1.587118010807965	58568171.6	10
		271	1.5780932515829418	52009539.2	10
		272	1.8243099663363256	62790904.5	10
		273	1.848094140955581	60774255.3	10
		274	1.7607815952374153	61800779.9	10
		275	1.566112913731017	57781017.4	10
		276	1.7790480663734332	58533206.8	10
		277	1.8769021752638384	59769311.7	10
		278	1.8774653294985242	57908160.1	10
		279	1.6491923816438934	60085062.1	10
		280	1.7755976750629703	58016296.4	10
		281	1.7193868346389487	56333767.4	10
		282	1.7294414457152165	61405157.6	10
		283	1.7383722040627212	62640000.6	10
		284	1.942274119980998	60858051.7	10
		285	1.9455174946029463	59032848.2	10
		286	1.9839470617108337	60222003.9	10
		287	1.7873568854614734	59036319.0	10
		288	1.9730401423227562	57245045.0	10
		289	2.2702224669571063	58684518.1	10
		290	2.1309767054607684	54626421.6	10
		291	2.4643905677502587	56758576.5	10
		292	2.319062382756587	57226446.2	10
		293	2.1019222773413273	54598711.4	10
		294	1.974548741382152	56139492.8	10
		295	2.0875673260443586	60169874.8	10
		296	2.2348043449460406	54914599.9	10
		297	2.248976392252924	63089371.6	10
		298	2.157468072351793	63544178.3	10
		299	2.0646961786346116	56316757.4	10
		300	2.3994683599232096	53432900.7	10
		301	2.0680512674490306	55718711.0	10
		302	2.0716977957724394	60203721.0	10
		303	2.0181159521102296	53912355.4	10
		304	1.9793218592744712	57684802.8	10
		305	2.1222950868597596	59413865.2	10
		306	1.8054997136372108	62317815.4	10
		307	1.6903139279091906	64267110.7	10
		308	1.668016814179979	55105871.5	10
		309	1.7480262927082761	58214639.2	10
		310	1.6399024278798275	58387215.0	10
		311	1.6915423620008496	62673955.5	10
		312	1.7228284052749245	56769196.2	10
		313	1.75998584736019	61727923.0	10
		314	1.8532098509037709	64162687.5	10
		315	1.5409268045071283	60463003.3	10
		316	1.6805814768841536	59239262.0	10
		317	1.5782592098472796	63006920.8	10
		318	1.589327879267961	58820728.5	10
		319	1.4411547670738343	60761553.3	10
		320	1.5405354493718302	57215604.3	10
		321	1.6615324073974282	63736125.4	10
		322	1.6457996936222596	59978877.9	10
		323	1.7764258665904424	57675274.7	10
		324	2.050192119069369	59034797.8	10
		325	1.8997077446002106	57519263.1	10
		326	1.992059643295017	59454607.8	10
		327	1.8070468953918701	62257623.7	10
		328	2.464316658864952	55229666.0	10
		329	1.9123155414147177	56952840.1	10
		330	1.78165202511973	55052748.7	10
		331	1.858274294697838	55444923.0	10
		332	1.224343932043939	58659517.9	10
		333	1.4411486223760557	58027389.5	10
		334	1.539971219796396	62294564.5	10
		335	1.659658623563128	59709551.8	10
		336	1.820403968854071	55606755.9	10
		337	1.6537345168109225	57578986.8	10
		338	1.8940128759671455	62804145.3	10
		339	1.9201247309192866	64675472.2	10
		340	2.042183982923975	58026516.9	10
		341	2.2801156289489457	56100558.7	10
		342	2.218306700854391	59845883.8	10
		343	2.3847571964412366	49486790.1	10
		344	2.265667826524603	64919159.3	10
		345	2.2741122736972192	56607066.2	10
		346	2.4000339958064747	58011208.5	10
		347	2.5882774806150666	53116677.0	10
		348	2.424166625641278	54482179.9	10
		349	2.265309496550755	53780329.1	10
		350	1.8502276417999048	57999140.1	10
		351	1.7783455483440593	53642916.2	10
		352	2.227366351148989	58945407.7	10
		353	2.067356306819362	58471759.4	10
		354	2.0218635099236577	58555153.8	10
		355	2.133098510670526	51108619.1	10
		356	1.9659257585430747	53376555.5	10
		357	2.3739821028534536	59187096.6	10
		358	2.340742928265686	53914441.6	10
		359	2.160341294352596	58981374.7	10
		360	1.7464368140016842	58640335.4	10
		361	1.5483493775620665	54110679.5	10
		362	1.5826287896809457	58538851.3	10
		363	1.6584759165222287	48263426.9	10
		364	1.72954263126063	62347505.1	10
		365	1.6309414268522704	58170353.7	10
		366	1.485438528890541	53985166.8	10
		367	1.6894177139170394	56869506.5	10
		368	1.7497826670704975	58198494.0	10
		369	1.6880325422626243	57137867.2	10
		370	1.7375688759501404	59173617.5	10
		371	1.7390851229998205	58831732.9	10
		372	1.8785532095020396	58108083.2	10
		373	1.9423947906545938	60258332.0	10
		374	1.9233015949512733	63823537.4	10
		375	2.179705753783083	57653614.8	10
		376	2.0622644406348583	61046687.6	10
		377	1.9534124163666746	58776507.3	10
		378	1.8352059443838997	56248101.3	10
		379	1.823093280913153	59314920.9	10
		380	1.9266750189838837	56844712.6	10
		381	1.8801234165316045	63176497.9	10
		382	1.824484144541638	67685489.2	10
		383	1.745563362540625	59322100.2	10
		384	1.8467591577657974	62186458.3	10
		385	1.9755920908750397	63444872.3	10
		386	2.003812718830207	64285579.1	10
		387	1.9133645295852664	63674974.0	10
		388	2.003138559014111	64927698.0	10
		389	2.008744941299849	60258373.7	10
		390	2.2685079028010398	62498399.7	10
		391	2.2653225889535737	57675783.8	10
		392	1.8560958558843506	57819856.6	10
		393	1.9195671675533155	62236982.8	10
		394	1.8802581574638029	58946263.9	10
		395	1.8042517398038622	63403746.9	10
		396	1.6408208335607728	54798360.8	10
		397	1.2605071919038924	51167150.7	10
		398	1.6700928805962736	55850819.9	10
		399	2.2356001373551813	60118865.1	10
		400	2.2473503377400705	60998397.5	10
		401	2.319406299565518	58130622.8	10
		402	2.32169754975417	61632821.4	10
		403	2.227846894306281	64352070.5	10
		404	2.1741088887626527	59313776.1	10
		405	1.978631829052535	57521067.5	10
		406	1.7992497659147364	59142447.1	10
		407	1.9827230547261352	58033172.2	10
		408	1.7252297780021226	54507910.8	10
		409	1.6887490972526797	56532839.9	10
		410	1.7904804082022185	58771311.4	10
		411	2.0068686358759433	57270075.9	10
		412	1.9424484438025658	59129421.4	10
		413	1.9724930294106322	60803868.1	10
		414	1.5774292055437678	55520913.3	10
		415	1.9074735534079128	58811636.6	10
		416	1.840722777010494	54633980.4	10
		417	1.8148370726492047	61057304.6	10
		418	1.8154058224494967	65551102.2	10
		419	1.7790621116329501	61686771.0	10
		420	1.7315478277972716	61514766.2	10
		421	1.9289597704254393	57764775.8	10
		422	1.7090006213660291	58567284.4	10
		423	1.9311909439316168	58722851.1	10
		424	1.8383604579808854	62377145.4	10
		425	1.7703895687013786	59642033.9	10
		426	1.6557886044570171	58298377.7	10
		427	2.01472915132507	57995227.7	10
		428	2.0883200107181894	61805607.0	10
		429	1.9072416753063954	63938614.6	10
		430	1.994101702657361	58580345.9	10
		431	2.003122606119008	61944135.5	10
		432	1.9085939447305713	57374940.9	10
		433	1.9267900270252134	55265036.6	10
		434	1.8556391373035144	56358648.1	10
		435	1.7821988088343133	61150415.0	10
		436	1.7844470199482287	57576576.8	10
		437	1.8493237679097831	62803212.1	10
		438	1.9813713488899634	57474890.3	10
		439	2.1625338094531092	54001875.1	10
		440	2.1673831436415925	61334668.9	10
		441	2.1526792589949535	58399992.1	10
		442	2.3936677779639397	58577274.7	10
		443	2.2551611926261206	59053144.7	10
		444	2.1312654138011706	61604218.9	10
		445	2.33700724891795	54900149.6	10
		446	1.9184242441632962	55830218.4	10
		447	1.9238601896550311	59448414.2	10
		448	1.808709683836487	57442420.7	10
		449	1.8735792712890735	58669897.5	10
		450	2.035390624486809	62869079.3	10
		451	1.9996082990173427	60881308.5	10
		452	2.249044976366078	53510435.6	10
		453	2.6291184540199195	60533219.0	10
		454	2.4231198940909797	57549591.3	10
		455	2.3334067461810504	52646030.9	10
		456	1.9397663858725829	61753597.6	10
		457	2.030820214967269	57172716.9	10
		458	1.8714689230508221	58970996.4	10
		459	2.2514171005253267	53331903.0	10
		460	1.8383069625774922	59230201.4	10
		461	1.478578277348221	53136199.6	10
		462	1.443309904631629	54541036.2	10
		463	1.603104606380197	58497556.5	10
		464	1.7351064356024395	59502880.0	10
		465	1.742304263842723	60109255.4	10
		466	1.634412673080952	54503860.8	10
		467	1.5792274169367875	62117068.8	10
		468	1.4376268114169204	58816948.6	10
		469	1.5911962418223795	54676495.6	10
		470	1.9372370159057368	63499138.2	10
		471	2.216149188771202	60111051.4	10
		472	2.414403672244469	59433878.3	10
		473	2.0569406134574835	57877404.0	10
		474	2.1617528468042915	61908595.8	10
		475	1.887245366895261	58068512.2	10
		476	1.9895608293625362	59332433.7	10
		477	2.3121289732681416	52316618.0	10
		478	2.109867922696484	54636298.3	10
		479	1.909092157199226	66322797.8	10
		480	1.9458192767622908	58483108.0	10
		481	2.027970471331884	60842480.1	10
		482	2.0925850437887243	61827727.5	10
		483	2.278023773818461	59528682.7	10
		484	2.1024808962104142	59655998.1	10
		485	2.0969940247727843	59990978.5	10
		486	2.1294090138826105	55543488.1	10
		487	2.3200082337376666	53593112.4	10
		488	2.535297071545947	59624801.2	10
		489	2.2920144633645267	59926311.3	10
		490	2.2920882492354915	59974606.6	10
		491	1.855792067141382	56039968.3	10
		492	1.9306896791155275	62248373.2	10
		493	1.9043923123028101	62548845.1	10
		494	1.7635726208007239	55873524.1	10
		495	1.5844600372660822	59663462.7	10
		496	1.8057058122875134	57681622.8	10
		497	1.893505393515263	55817000.8	10
		498	1.554659131096329	58030734.0	10
		499	1.7538882231367157	61061938.6	10
		500	1.6421493746234734		10
