# Supplementary material for: The evolutionary maintenance of Lévy flight foraging
Source: PLoS Comput Biol. 2022 Jan 18;18(1):e1009490. doi: 10.1371/journal.pcbi.1009490 (PMC8797186; doi:10.1371/journal.pcbi.1009490)
Supplement: S1 Data — (ZIP) [file pcbi.1009490.s005.zip › S1_Data/evolutionary_data/POP10_1000K/10_025_10_1_00_1_1000000_run4]

last_generation	500	0	0.8339892251670129	56806369.1	10	3.3297720664515573	39714142.0
size_old_pop	10	1	0.9668521866167321	52449587.6	10	3.106586772186565	42510665.0
standing_var	0.25	2	0.9285473694892115	49913394.9	10	3.347160933374464	50217502.0
start_exp	1.0	3	1.0165590690687658	50062981.6	10	3.3497136762588484	53215259.0
env_dim	1	4	0.8882622585784201	53793722.5	10	2.467433508825877	54082595.0
move_cost	0.0	5	1.0047025956432607	45452950.3	10	3.0607095296198588	54423301.0
lifespan	1000000	6	1.2341132005438156	45023216.8	10	3.580678666329617	56090293.0
speed	1	7	1.2663878322810804	49687163.9	10	3.7328496504019544	57432908.0
run	4	8	1.6235097751333207	55389258.0	10	3.116028074077713	77976955.0
extinction_state	0	9	1.8445736125184182	50807408.3	10	2.9037441389738645	83479539.0
competition	0	10	1.9854214323871116	56964374.3	10
		11	1.7187780304984472	57826938.6	10
		12	1.8534060310203953	49213822.9	10
		13	1.9245579748058912	59873047.5	10
		14	2.2639751620583217	53656383.0	10
		15	2.2579188039933156	49906405.6	10
		16	2.0523480215277576	52764703.7	10
		17	2.0118805289305612	52581715.0	10
		18	2.194623861094746	54848976.0	10
		19	2.453788218547031	51618659.1	10
		20	2.4088052209319515	49884800.9	10
		21	2.3052634125746314	58503777.8	10
		22	2.301816298012668	63412310.5	10
		23	2.432424333200036	57410095.5	10
		24	2.6146944866178736	55118294.5	10
		25	2.550341466711335	58282015.3	10
		26	2.646283824106013	55239474.5	10
		27	2.430627199803191	48913659.4	10
		28	2.52810815894424	54094099.4	10
		29	2.419403038579176	53557937.7	10
		30	2.4587683022294895	48988335.4	10
		31	2.4787618894806935	65979831.3	10
		32	2.3839100147061605	49450414.0	10
		33	2.2129749257387283	48895853.1	10
		34	2.4042128236283635	52790377.8	10
		35	2.4101578939059247	55056389.6	10
		36	2.6168603350878596	53100135.6	10
		37	2.6461568677865897	60262246.4	10
		38	2.8258091414407516	54980872.3	10
		39	2.7478581197989733	54040761.3	10
		40	2.3457846769639876	58195828.4	10
		41	2.7043090555630336	60832315.9	10
		42	3.110939382034149	50022559.1	10
		43	3.068993779218497	47491869.5	10
		44	2.9210209624410712	49960677.7	10
		45	2.4783926003561687	54451411.0	10
		46	2.3963036238007693	50769738.4	10
		47	2.263114561889921	51915790.4	10
		48	2.0026065928672256	54353821.8	10
		49	1.9384758630338137	56015967.9	10
		50	1.8862238735589159	62871233.3	10
		51	2.1493009898631983	63005651.3	10
		52	2.2984788043193305	56685688.4	10
		53	2.211903000407582	54666273.1	10
		54	1.9768327685740978	51270742.4	10
		55	1.8547455573900926	52507112.4	10
		56	1.9766796036779692	53436051.9	10
		57	2.211063769586596	66263162.7	10
		58	2.220611866380291	52110789.3	10
		59	1.952831069407523	55761080.8	10
		60	1.8166605358251733	57083540.7	10
		61	1.7587402594719102	52937778.4	10
		62	1.7989752675462618	56489314.6	10
		63	1.9298137584459958	53490043.2	10
		64	2.1190626961285886	55934078.3	10
		65	2.2515759245093974	47277155.6	10
		66	1.879450617462047	57310997.4	10
		67	2.010829980533628	59352661.3	10
		68	2.0148132734205793	54294625.9	10
		69	2.089531639550885	47345048.3	10
		70	2.176103177836116	51553460.0	10
		71	1.967439421539078	56238628.2	10
		72	2.1722750630567833	52595673.2	10
		73	2.4808765050766888	54555743.0	10
		74	2.524260968735833	54289388.0	10
		75	2.4632251615494902	67592240.7	10
		76	2.534914392121847	47148060.8	10
		77	2.5490683033250408	47117291.1	10
		78	2.5577482707242183	45857651.0	10
		79	2.6118004564915815	57736789.8	10
		80	2.8333987982627113	52603659.4	10
		81	2.6850422332984563	49209271.6	10
		82	2.3437388650774467	44897890.9	10
		83	2.033846942296638	52375831.1	10
		84	2.2748332279573167	54338800.2	10
		85	2.515271067802201	52186983.5	10
		86	2.530799890077598	56422555.9	10
		87	2.5991180496188315	62312725.5	10
		88	2.940227632524741	63802317.2	10
		89	3.315764164102459	56820322.6	10
		90	3.550039099330435	70952646.0	10
		91	3.658069340316005	64275497.9	10
		92	3.6283877236224726	50739450.0	10
		93	3.2708332665766706	49357681.1	10
		94	2.893744706952406	52009812.9	10
		95	3.0411282380841094	46095699.7	10
		96	3.323922772341451	41079894.3	10
		97	2.9958924887476974	50204125.4	10
		98	3.193728950458227	36932244.2	10
		99	2.7963684039342223	51631024.3	10
		100	2.879191878681842	54534537.9	10
		101	2.8228994495092605	39267094.8	10
		102	2.2647581752708144	43590218.0	10
		103	1.6080658175609848	49734690.3	10
		104	1.9287313228785155	58846269.5	10
		105	1.9485073790429286	56066911.9	10
		106	2.0466302857374266	52250457.2	10
		107	1.9799907132179868	55183293.2	10
		108	1.9892939152053188	57913247.6	10
		109	2.262460645255927	49998057.7	10
		110	2.0915156689864594	52714894.0	10
		111	2.134920809761289	57003989.6	10
		112	2.326757280090367	59997085.5	10
		113	2.0030216321630827	55021751.5	10
		114	1.9221782911867016	59048576.0	10
		115	1.7532508748428441	51124413.9	10
		116	1.7384338600880471	54608675.0	10
		117	1.883941019467224	52959062.9	10
		118	1.8295011741999332	53378015.4	10
		119	2.081205109905943	60112788.5	10
		120	2.0631814356376434	47121785.4	10
		121	2.098744038863816	56910099.9	10
		122	2.304536804363305	48471718.1	10
		123	2.2835677669745444	51479894.0	10
		124	2.3856175745785975	54085574.6	10
		125	2.167724602229499	64146052.6	10
		126	2.3022044472643666	56125518.9	10
		127	2.2447269537663166	49081296.2	10
		128	2.186843000711538	61911457.8	10
		129	2.198159151800346	59265920.4	10
		130	2.118817243222868	49320063.8	10
		131	2.4859755141569972	52172179.8	10
		132	2.330048261053973	50405017.7	10
		133	2.2172257027355173	57901396.2	10
		134	2.356526922351752	47729449.1	10
		135	2.165047790179603	52759286.5	10
		136	2.172788063992238	56847291.8	10
		137	1.9244063024266693	55022654.6	10
		138	2.079959729195501	47390731.7	10
		139	1.981696956394283	49921914.0	10
		140	2.000537586212497	54909897.7	10
		141	2.0842348467119836	56016287.9	10
		142	2.2380102574544214	61565173.4	10
		143	2.3132691086918666	58461129.3	10
		144	2.3855171445728653	59618473.1	10
		145	2.666617831850838	61484430.9	10
		146	2.7999072674719683	51392471.7	10
		147	2.4810851171978556	45993181.7	10
		148	2.3196198801706176	58713504.1	10
		149	2.3767820436701	61566656.1	10
		150	2.6852319338400576	46189328.9	10
		151	2.659370260734689	53109759.8	10
		152	2.425517289390841	57832544.1	10
		153	2.645347238081085	55776986.6	10
		154	2.7985148698798215	57217149.7	10
		155	3.585325532923745	40716968.7	10
		156	2.655718559535072	50619157.7	10
		157	2.752635442548539	62389555.6	10
		158	2.6573428990383	56139522.5	10
		159	2.6030366143175883	53118803.1	10
		160	3.0843115324586483	47407952.3	10
		161	2.916007364213527	55856478.6	10
		162	2.8321956851897467	47160604.3	10
		163	2.4339806344044166	58228369.4	10
		164	2.0390560799123234	54064072.4	10
		165	2.1631429208437374	59256963.3	10
		166	2.475920584261572	59788430.3	10
		167	2.786957125280625	39712425.5	10
		168	2.5111783168992625	57909784.2	10
		169	2.3537205205630114	47448749.9	10
		170	2.4050089151104515	49838271.0	10
		171	2.2696623788543935	54703428.6	10
		172	2.386556260196745	55018327.5	10
		173	2.4888661316736096	61291505.0	10
		174	2.7837390565561675	53521301.5	10
		175	2.78924610164126	61339743.9	10
		176	2.6363896581919506	58524426.6	10
		177	2.4343057437896243	54412916.6	10
		178	2.49547694896752	48872014.3	10
		179	2.244557285175472	54288573.1	10
		180	2.227556526828061	64765443.2	10
		181	2.12145064722948	57845040.5	10
		182	2.050752048672506	57870156.5	10
		183	2.26502495762879	55174896.9	10
		184	2.2964257802389936	49416024.6	10
		185	2.143157408750466	55279615.7	10
		186	2.0674477521649095	57232276.5	10
		187	2.0738802374980447	67925303.3	10
		188	2.2066634069079325	56268974.9	10
		189	2.375527671384168	55628163.8	10
		190	2.3598588059357652	56685894.6	10
		191	2.5040332496322755	64006271.7	10
		192	2.327524897951301	46791730.8	10
		193	2.14571699875819	48516055.7	10
		194	2.148600038613357	61649729.6	10
		195	2.3800199306494987	66015568.9	10
		196	2.407797515012216	59152053.5	10
		197	2.404789567217402	57163203.4	10
		198	2.446924531034025	53629759.7	10
		199	2.57689085042134	54846327.7	10
		200	2.6306572872141323	51720545.6	10
		201	2.7530563825884435	48796726.9	10
		202	2.35636765785896	55431435.5	10
		203	2.366499117604499	58728144.3	10
		204	2.327205370858935	66651875.4	10
		205	2.472544935593147	56785413.2	10
		206	2.6267333568419393	44620127.3	10
		207	2.4458032566845342	60105328.1	10
		208	2.6279528261134715	57868977.7	10
		209	2.6677923465616002	53873250.9	10
		210	2.4866661550076286	54337106.3	10
		211	2.1359491714748726	47451701.0	10
		212	2.0053517189658563	53480523.9	10
		213	2.0269724293594154	51345007.2	10
		214	2.0997456198221416	55022121.1	10
		215	2.2396930293076225	49869493.4	10
		216	2.1755703410658227	56281845.6	10
		217	2.07519551695044	57917125.4	10
		218	2.2634025404232356	62986066.3	10
		219	2.136287597477325	51460499.5	10
		220	2.124551918993238	50737451.8	10
		221	2.4143630103838247	57169073.4	10
		222	2.5910847348962065	60429450.5	10
		223	2.6590421102916406	64471474.0	10
		224	3.2548829134593036	55519295.5	10
		225	3.283148112932678	60341917.44444445	10
		226	3.8339869569236322	60717301.7	9
		227	3.68638916215624	51822928.0	10
		228	3.6077576016632	58186224.4	10
		229	3.5013169371431374	51686722.3	10
		230	3.5228319073883823	70769675.4	10
		231	3.4077878085878033	37969351.2	10
		232	3.144675327601797	49426486.7	10
		233	2.721261799425568	51021986.4	10
		234	2.608671008420805	60781091.9	10
		235	2.2487184417438977	55931229.7	10
		236	2.4609965127935745	57144735.4	10
		237	2.3807310490521743	50114892.5	10
		238	2.2672461687216994	50004649.2	10
		239	2.2911927753958	51870111.3	10
		240	2.092897105528631	54624168.4	10
		241	2.1483104559201087	52626160.7	10
		242	2.484105800243642	50091514.1	10
		243	2.6486923436654273	57484732.9	10
		244	2.2837472202177116	49061034.7	10
		245	1.9647104187575235	52939987.6	10
		246	2.3059757193715154	54011692.1	10
		247	2.477428008270279	66438328.0	10
		248	2.703597189781188	49124129.5	10
		249	2.8182251900062796	57821295.1	10
		250	2.9792474689386093	59868329.4	10
		251	2.6725284661143123	54576653.6	10
		252	2.7250082051102185	63070560.2	10
		253	2.6540914799496846	50783210.5	10
		254	2.4609216785848655	54592485.0	10
		255	2.363398209522324	59041649.8	10
		256	2.508166172400365	50420889.9	10
		257	2.4998195531030523	59212590.5	10
		258	2.6313105408336654	59773660.3	10
		259	2.4081567567234097	49574413.6	10
		260	2.167786745637051	64890406.0	10
		261	2.3905142479742847	61168729.7	10
		262	2.5326938355263127	49758889.0	10
		263	2.2141147310089293	56803210.7	10
		264	2.491059865135178	52198411.2	10
		265	2.3076899395629082	54093342.3	10
		266	2.2170208931090847	54213235.5	10
		267	2.203846663668597	57383987.4	10
		268	2.190964524906475	51557651.3	10
		269	2.223684696782656	51842635.2	10
		270	2.408895937503446	49748375.8	10
		271	2.362960334659064	52629054.9	10
		272	2.4528232173389837	53489733.0	10
		273	2.76615108616693	69538272.9	10
		274	2.960131804059517	56745356.3	10
		275	2.937188279578158	48385061.5	10
		276	2.803449619850262	63708790.4	10
		277	3.0318132677699574	39089704.9	10
		278	2.485237572406872	58301724.0	10
		279	2.4548386071755344	55683404.3	10
		280	2.1189610866988713	50557321.0	10
		281	1.5349028822839852	50076179.6	10
		282	2.087961534895513	49510879.4	10
		283	1.9381259141927167	54032644.4	10
		284	2.314749407713812	50329822.0	10
		285	1.9251161594862556	60870144.8	10
		286	2.1101195165002102	54190460.7	10
		287	2.30932124734091	55576995.1	10
		288	2.3690312433050402	54529717.0	10
		289	2.2430181640381917	57260092.1	10
		290	2.277830423996246	55607045.9	10
		291	2.501059662331863	62393084.5	10
		292	2.8947357673785663	47014340.3	10
		293	2.969546336130462	59924639.4	10
		294	3.258063828353561	65479768.8	10
		295	3.403750564972122	47681628.3	10
		296	3.6432351210696794	51313556.3	10
		297	3.3549184894582735	65332881.8	10
		298	3.456217304404879	34500783.5	10
		299	3.3240494851095734	52323598.8	10
		300	3.1206577496149177	70622099.9	10
		301	3.2917798083344088	47829852.0	10
		302	3.157505389529441	48914801.2	10
		303	2.942246301421352	44708269.7	10
		304	2.770292062329928	55105119.5	10
		305	2.500496349251214	57226096.8	10
		306	2.628143984698558	52284378.9	10
		307	3.1082918837948923	39662986.9	10
		308	2.2567237871285384	50877547.3	10
		309	3.1131214524583215	54911739.3	10
		310	3.0401314908681156	47582301.7	10
		311	2.5608875223948373	54366701.3	10
		312	2.3471107906757607	58670221.4	10
		313	2.5422492728780677	61211597.1	10
		314	2.933683948245278	56440684.5	10
		315	2.7202490614084587	48382448.5	10
		316	2.3060919994224767	48415745.1	10
		317	2.209001879160614	58340670.5	10
		318	2.0766276759493425	59391030.5	10
		319	2.362995148402086	50026341.8	10
		320	2.4375012907464715	51955191.9	10
		321	2.4532162108005218	52496615.9	10
		322	2.4243796143593093	59754077.3	10
		323	2.364782090150977	53614690.7	10
		324	2.379753922579993	51402635.5	10
		325	2.769598761872569	48286528.7	10
		326	2.6989303755201863	50178574.4	10
		327	2.6068888176182585	43488098.3	10
		328	2.2424065932725505	67359918.2	10
		329	2.176628364186481	57869638.8	10
		330	2.3233010555501474	58067538.1	10
		331	2.419194640509017	53924577.6	10
		332	2.2302315087379356	68275008.3	10
		333	2.1574286902486586	56179156.2	10
		334	2.387499985378235	51963553.8	10
		335	2.061078278653363	50249376.0	10
		336	2.078334799028183	44630221.8	10
		337	2.007565976028139	61798601.1	10
		338	2.222689647123924	61658012.1	10
		339	2.1249099741576782	57730269.7	10
		340	2.158153950307916	59896368.6	10
		341	2.2889679637673006	49810983.3	10
		342	2.0902207559912087	46902769.2	10
		343	2.0460248225445334	52196372.2	10
		344	2.006642685725577	51210661.3	10
		345	1.7428036373489	55803884.9	10
		346	1.5956375153987492	41151547.8	10
		347	1.6422960753172364	47079557.5	10
		348	1.7894675836242826	55809762.8	10
		349	1.610463184471234	52754472.0	10
		350	1.9434618855076633	51611068.4	10
		351	1.719605160250498	45399273.1	10
		352	1.408145173683977	55726900.5	10
		353	1.3585902386739357	49474649.6	10
		354	1.2369065877186143	52251720.0	10
		355	1.4443423332083103	58193098.9	10
		356	1.5241722619827238	47043749.3	10
		357	1.6288063060667466	56764788.3	10
		358	1.4217096680021606	60498427.9	10
		359	1.902645143743633	46489085.3	10
		360	1.9220554031440895	51818235.8	10
		361	1.9087683627357617	55464533.4	10
		362	2.223879160243536	57164620.4	10
		363	1.9174204594696937	50861480.1	10
		364	1.9370403380556076	57052494.0	10
		365	2.09848256467975	60969586.5	10
		366	2.2942965914595073	55439282.4	10
		367	2.3912669022423354	50559961.9	10
		368	2.539610401715083	58743947.6	10
		369	2.6183375157206608	50349858.8	10
		370	2.4934988847529977	57954342.7	10
		371	2.6194335165336513	58881730.2	10
		372	2.7008353758708923	55558735.5	10
		373	2.7516953362209904	56358349.9	10
		374	2.840223343058499	57387205.3	10
		375	3.0320342356416297	52251316.5	10
		376	2.979938557641543	64555988.0	10
		377	3.015317656520793	46502347.4	10
		378	3.0727265439481912	53038782.2	10
		379	2.6113543197004274	54370769.4	10
		380	2.218105697190067	46070500.1	10
		381	2.1801658825898267	48668462.2	10
		382	2.192055403328013	49705935.4	10
		383	2.1223876294745274	53599924.1	10
		384	2.076497342909729	59849293.1	10
		385	1.9415890050909312	57404434.1	10
		386	1.7390468603815108	49809879.4	10
		387	1.5908563779269103	46997343.3	10
		388	1.5348139506193266	46892609.0	10
		389	1.5255331941239054	49106271.8	10
		390	1.576797794799188	54998857.8	10
		391	1.6608409618619908	53771123.2	10
		392	1.5274827440114227	53738097.2	10
		393	1.7095061187274503	63991543.4	10
		394	1.9222507889551228	51803191.0	10
		395	1.8112975345792575	49167467.5	10
		396	1.9634239690139144	54472003.2	10
		397	2.184398411154206	54204713.3	10
		398	2.3657682221058978	59663679.1	10
		399	2.495985245586152	48088581.5	10
		400	2.638794764273445	40058440.3	10
		401	2.1188648740415954	48759324.2	10
		402	1.8797969857856873	57472026.5	10
		403	2.0040864034482904	59881302.8	10
		404	2.182182330125015	56629523.1	10
		405	2.214722399279485	58714913.1	10
		406	2.201043292245735	49093513.9	10
		407	1.7883597550750452	55358207.4	10
		408	2.3021637153098586	60143967.3	10
		409	2.3671370882244114	59370084.4	10
		410	2.2190273251292654	52540795.9	10
		411	2.284520716236438	57074251.3	10
		412	2.267127367113071	56017836.0	10
		413	2.2711361647028396	52930656.2	10
		414	2.193590927826453	55657672.9	10
		415	2.2135730857310434	60480641.4	10
		416	2.308278002958947	57381127.0	10
		417	2.1092251565169677	57045890.1	10
		418	2.5115973472633337	54148035.9	10
		419	2.6955498764309813	57017965.4	10
		420	2.7104406494258058	51548783.8	10
		421	2.927764056835533	57900496.1	10
		422	2.790814273111459	55333195.6	10
		423	2.9813851612434012	53229154.8	10
		424	2.9980837244175755	67327180.8	10
		425	3.200726877390205	41174533.6	10
		426	2.5452986293370166	51010664.9	10
		427	2.5531031854830806	44313193.6	10
		428	2.3347717714610146	54544851.4	10
		429	2.4056790685608425	54581365.3	10
		430	2.4289955484373986	53423069.5	10
		431	2.5786749391322523	51594879.9	10
		432	2.4426889089815638	62109609.3	10
		433	2.785686004671041	54811148.9	10
		434	2.9817215254970937	50844093.2	10
		435	2.9641859076644246	49209242.6	10
		436	2.930899439103552	60385117.2	10
		437	3.0382390645005715	58843363.1	10
		438	3.0818654161788817	60515030.9	10
		439	3.0715118879822843	64176225.8	10
		440	3.1634756044892987	52693326.2	10
		441	3.0620642989390037	53799341.1	10
		442	3.0008131300707768	46411348.7	10
		443	2.9948382400768887	59556808.3	10
		444	2.7484025586704846	49130983.3	10
		445	2.335628740223496	64108915.9	10
		446	2.824168076473811	52057956.0	10
		447	2.6947964552390795	42429075.4	10
		448	2.298197910516202	51010216.7	10
		449	2.2679402925746617	45887252.1	10
		450	2.1617033967039725	51309013.2	10
		451	2.2999618871357415	51592389.3	10
		452	2.099348527287204	51335582.1	10
		453	2.059357310816217	55040317.4	10
		454	2.003049828306558	59829214.6	10
		455	2.0533852294795683	53362689.0	10
		456	1.8639108514198763	57040189.4	10
		457	1.7783224541907838	60398569.0	10
		458	1.7650059179785367	51989448.5	10
		459	1.699658908203628	51949040.7	10
		460	1.7557723818713442	50978262.6	10
		461	1.7259487324796627	53082264.3	10
		462	1.898520254620068	59752220.8	10
		463	2.083012122721329	50526808.6	10
		464	1.7651097089270962	60009767.5	10
		465	2.3194863134510357	52816944.2	10
		466	2.387405194083853	50961031.7	10
		467	2.527200847394614	58671162.9	10
		468	2.507746721717129	63227708.8	10
		469	2.9886908625233795	57446879.9	10
		470	3.4518385888795096	50520425.8	10
		471	3.3023838304797657	59213487.1	10
		472	3.516291337944272	47696765.4	10
		473	3.037876527065219	62813545.9	10
		474	3.2833263501703156	57302345.2	10
		475	3.594740851662409	57468639.4	10
		476	3.627110091348425	41571082.3	10
		477	3.2309360550046913	64409990.5	10
		478	3.5609315223334272	54729823.9	10
		479	4.185049103754848	23570940.4	10
		480	4.431093609891848	54905919.0	10
		481	4.733988735878537	51695318.9	10
		482	4.798573120197679	34968653.7	10
		483	4.704571537699335	35726968.1	10
		484	4.586099840214606	49368228.4	10
		485	4.63488996559458	49005224.6	10
		486	4.811891373598715	42072433.4	10
		487	4.614662682064166	74632307.0	10
		488	4.6516014131665235	48422814.1	10
		489	4.409447011528931	48021591.4	10
		490	4.186437471298297	50183067.5	10
		491	4.1194043230861705	52984325.3	10
		492	4.001790965347311	57111169.3	10
		493	3.866265250923669	63617472.0	10
		494	3.694565987844544	51738275.1	10
		495	3.7815818110211494	46283987.3	10
		496	3.652681454620764	64923367.2	10
		497	3.7135185086587015	45894596.8	10
		498	3.564039826086617	48688259.1	10
		499	3.199467701650032	56914315.9	10
		500	3.250874480330647		10
