# Supplementary material for: The evolutionary maintenance of Lévy flight foraging
Source: PLoS Comput Biol. 2022 Jan 18;18(1):e1009490. doi: 10.1371/journal.pcbi.1009490 (PMC8797186; doi:10.1371/journal.pcbi.1009490)
Supplement: S1 Data — (ZIP) [file pcbi.1009490.s005.zip › S1_Data/evolutionary_data/POP10_1000K/10_05_10_2_0000125_1_1000000_run8]

last_generation	22	0	0.8598260865725761	14890275.7502978	10	extinction	extinction
size_old_pop	0	1	0.5795724921571755	131912774.49914594	4
standing_var	0.5	2	2.8004349886391244	54594053.00089222	1
start_exp	1.0	3	2.7599777909599603	33654164.83366516	2
env_dim	2	4	3.284693277367997	21427342.500113778	6
move_cost	0.000125	5	2.912309355258863	28923808.000406023	1
lifespan	1000000	6	2.7418365428245375	29852651.833627973	4
speed	1	7	1.5948825525014072	29156765.64329363	3
run	8	8	2.0022238621303705	24443398.000287924	7
extinction_state	1	9	1.9159197104790884	29210217.625255276	4
competition	0	10	2.006316514833068	91679742.89788397	8
		11	2.832713715888222	63800398.300603226	5
		12	2.7213571418085136	50611921.000710435	5
		13	2.75622310824322	60034397.215110324	4
		14	2.4441452499550183	25999907.166904703	7
		15	1.8029089386698693	52564454.00061346	3
		16	2.065817811749208	39802136.70047658	4
		17	2.026235475984656	22492054.9000941	5
		18	1.8874458814158512	15809659.10024112	5
		19	1.5698818742219487	13436264.166718347	5
		20	2.176131492403806	28296394.000185177	3
		21	2.3968823464412092	51664678.99980636	8
		22	3.1833056416100196	0	4
					0
