# Supplementary material for: The evolutionary maintenance of Lévy flight foraging
Source: PLoS Comput Biol. 2022 Jan 18;18(1):e1009490. doi: 10.1371/journal.pcbi.1009490 (PMC8797186; doi:10.1371/journal.pcbi.1009490)
Supplement: S1 Data — (ZIP) [file pcbi.1009490.s005.zip › S1_Data/evolutionary_data/POP10_1000K/10_025_50_0_00_1_1000000_run11]

last_generation	500	0	4.893928922830372	57294320.3	10	2.61306535777144	45035376.0
size_old_pop	10	1	4.924847889267251	56031568.7	10	2.5615902414008898	56192701.0
standing_var	0.25	2	4.780079521071096	53100068.2	10	2.0777090509458462	59205583.0
start_exp	5.0	3	4.965486981573416	60663437.5	10	1.305294281328149	59637210.0
env_dim	0	4	5.2670363309412735	51761496.3	10	2.5454796689873547	61666674.0
move_cost	0.0	5	5.127895825378416	48850992.4	10	2.815425355501119	62939490.0
lifespan	1000000	6	5.062730903543916	49693572.6	10	1.5585170736224812	69888296.0
speed	1	7	5.011644115048289	46732232.9	10	1.337730546347239	70659756.0
run	11	8	4.817285275635601	49022946.8	10	1.9513864047706222	70805272.0
extinction_state	0	9	4.897619335295024	49294468.8	10	2.1044661071887494	77991110.0
competition	0	10	5.054316427695947	52709622.5	10
		11	5.229106978741892	47791717.9	10
		12	5.206550632103445	44432374.0	10
		13	5.497514575183916	53164828.6	10
		14	5.495589879026587	55093508.9	10
		15	5.57059064215287	52809404.0	10
		16	5.301450634116459	54263607.0	10
		17	5.482040589859923	45993356.7	10
		18	5.285517734140825	54998134.9	10
		19	5.235868994679084	55926289.1	10
		20	5.279852385640104	53868649.8	10
		21	5.225613290782656	54465515.4	10
		22	5.263534792949337	49805016.3	10
		23	5.316484238709051	43507994.8	10
		24	5.302708322835445	52795985.8	10
		25	5.062875453769741	56663537.4	10
		26	5.133852302194841	48512074.2	10
		27	4.9921348340667215	52697301.6	10
		28	4.953938786015341	59406645.5	10
		29	5.101557101537232	51467332.7	10
		30	5.1755729898041185	50513882.1	10
		31	4.99231575005449	62423292.6	10
		32	4.838136377155896	53737690.0	10
		33	4.573579712148215	44233530.1	10
		34	4.410140331620857	48245618.4	10
		35	4.700073410870252	54188801.4	10
		36	4.829076733469101	54272802.2	10
		37	4.8045172251705335	48731229.5	10
		38	4.937199737845126	40246835.1	10
		39	4.446231908853753	46891126.2	10
		40	4.248393846920232	56327630.5	10
		41	3.9240120681488753	56920626.2	10
		42	3.7112687640288358	54511163.1	10
		43	3.464276332018019	60133681.0	10
		44	3.2456760290306548	57475703.9	10
		45	3.160626995876222	53336982.3	10
		46	2.2624143647802177	63364573.0	10
		47	1.8429718833652324	55457032.1	10
		48	1.8593329106616878	53600941.9	10
		49	1.696028431199909	55766958.7	10
		50	1.6268259073244136	57259133.3	10
		51	1.6632424608902965	58508422.1	10
		52	1.8809243623384293	59487817.0	10
		53	1.931217709586451	57338698.9	10
		54	1.879352560828276	55017827.7	10
		55	2.0450841830675452	61106425.3	10
		56	1.9998132894253389	60395463.4	10
		57	1.9395154160422146	59098259.0	10
		58	1.7387023497160836	63569076.4	10
		59	1.719284970199969	55922117.9	10
		60	1.775186056220558	57812025.2	10
		61	1.8398090547911603	60635058.8	10
		62	1.9454089117515145	57055857.1	10
		63	1.8263908027242874	60017944.1	10
		64	1.6377296387464977	58399029.9	10
		65	1.6234047801712599	63794490.9	10
		66	1.6501826839357725	57756767.3	10
		67	1.759426373489834	62288280.5	10
		68	1.7252243577535018	60369017.9	10
		69	1.7283569330122295	55874377.0	10
		70	1.7840486229813546	64890893.3	10
		71	1.7948599985216596	60014682.1	10
		72	1.9507566491552037	57823049.4	10
		73	1.8748905113434744	61273856.4	10
		74	2.0087292317182106	59941671.0	10
		75	2.016947123704237	64946252.2	10
		76	1.95016303377346	56543094.1	10
		77	1.7518010158098132	61821308.8	10
		78	2.092810865546561	61055428.2	10
		79	2.0963439133014905	58104718.7	10
		80	2.0027941968105507	60093877.9	10
		81	1.9981014381952122	64812265.5	10
		82	1.8905055800221995	54148324.0	10
		83	1.8666781887048713	57004786.5	10
		84	1.9491555704494576	58369783.0	10
		85	1.927322718337635	59068156.9	10
		86	1.9042778610533024	56391339.6	10
		87	2.2635496721538924	64595795.0	10
		88	1.8587501875200723	56652810.9	10
		89	1.708849399940513	62618275.5	10
		90	1.7793095767444018	58429835.5	10
		91	2.0304592300883053	64004470.0	10
		92	2.095240954920725	53072124.0	10
		93	2.121496512367486	58329760.1	10
		94	1.9387484953621033	61383296.4	10
		95	2.050627818436174	60598098.8	10
		96	2.008982155161059	56494325.5	10
		97	1.993417710716209	61066818.1	10
		98	1.8526348922001188	60381198.9	10
		99	1.6343260835239206	58147894.3	10
		100	1.6113209524861922	57487922.1	10
		101	1.8433558727409554	55883112.4	10
		102	2.038578909908449	59092726.2	10
		103	1.9150069447559308	63637041.3	10
		104	1.8232640024089677	57499846.9	10
		105	1.9743486990521617	58910387.9	10
		106	1.9189588086180898	55847422.6	10
		107	1.6535277514583118	60333133.2	10
		108	1.753679210965687	57356882.1	10
		109	1.9558596491721567	59000692.5	10
		110	1.8773043505236877	57056145.0	10
		111	1.6039447941440208	60227118.7	10
		112	1.6000075554673483	59299598.8	10
		113	1.879484211489034	61881415.5	10
		114	1.9131498243331784	59009351.2	10
		115	1.9021159014230413	62710174.9	10
		116	1.9407740564616272	61058221.9	10
		117	1.658908529644601	58023235.2	10
		118	1.6471876106457526	56620804.5	10
		119	1.8978928775691135	57426758.2	10
		120	1.7894652656636005	52656407.7	10
		121	1.580296395111548	63253116.4	10
		122	1.6812380908661673	56824161.6	10
		123	1.6067365454277567	58060459.0	10
		124	1.5938619362997566	60594961.5	10
		125	1.5901871026845398	59093212.6	10
		126	1.8239907613594333	57562641.5	10
		127	1.7913285867954087	58710552.6	10
		128	1.881114382651574	55739646.0	10
		129	1.589440565136013	54404214.2	10
		130	1.272613120988455	54724343.4	10
		131	1.3134717905856905	56745487.2	10
		132	1.3327148362312367	55689635.0	10
		133	1.4837209212391518	61678877.0	10
		134	1.8061994855162353	57235523.0	10
		135	1.7627528434212163	62511511.8	10
		136	1.896414022586185	56836262.6	10
		137	1.8301380426395535	57054107.6	10
		138	2.0694760240620624	61501131.8	10
		139	2.37583508973616	53705054.4	10
		140	2.197088539204667	63458929.8	10
		141	2.289512751554378	61259722.2	10
		142	2.07400881916505	57013027.8	10
		143	2.476329180160085	56359834.9	10
		144	2.46872927744388	56034877.0	10
		145	2.414892967501232	55197491.3	10
		146	2.2074795110260315	54973375.1	10
		147	2.1955795322463465	57626692.2	10
		148	2.2688146805162193	58968314.5	10
		149	2.187661678031536	60155964.1	10
		150	2.202044633723517	55454001.9	10
		151	2.284345399368079	57887771.0	10
		152	2.5164621968310543	62452104.6	10
		153	2.250377597175155	51984009.5	10
		154	2.243780954887696	58458325.2	10
		155	2.1348304604051664	57674218.8	10
		156	2.032805986202553	58674677.5	10
		157	2.0746136872349803	58705891.3	10
		158	1.633673718392356	55704966.9	10
		159	1.9435300338544246	50469873.2	10
		160	1.7733503756601787	63150855.2	10
		161	1.6187655333465756	57043424.0	10
		162	1.7186334204593527	59552806.5	10
		163	1.9888619737056143	60824070.8	10
		164	1.9692002509230548	60154697.9	10
		165	1.782705029273502	63468552.8	10
		166	1.8833150034994124	60105901.5	10
		167	1.9924223591370904	60297058.3	10
		168	1.979618236565652	59299953.4	10
		169	2.092177224180124	59887557.3	10
		170	2.083515327486343	60843118.9	10
		171	2.078429527695076	64359770.7	10
		172	2.052807346255222	58841102.7	10
		173	2.026130758489816	55936069.5	10
		174	2.403054797784484	57376070.7	10
		175	2.3254575516122653	63946857.8	10
		176	2.1272730578202053	63502314.5	10
		177	2.1380319932786263	58585444.5	10
		178	2.1400041157033654	66176171.5	10
		179	2.228722985181937	55537187.6	10
		180	2.3233849749213897	54856306.7	10
		181	2.1616932045736394	62901819.2	10
		182	2.1323857196120573	56022607.5	10
		183	2.2399618860634156	57580994.2	10
		184	2.357039053389302	57211686.9	10
		185	2.104493560889799	55668964.3	10
		186	2.019558961584882	58074453.7	10
		187	2.1024919796731893	58779376.5	10
		188	2.457442366532991	61778735.5	10
		189	2.6156282087264535	55616657.8	10
		190	2.4662414581395877	56309481.5	10
		191	2.246489924741506	57491708.8	10
		192	2.2843625197576234	61274921.3	10
		193	2.0629220361724214	60931012.6	10
		194	2.063805364714377	60073918.8	10
		195	1.8801593815264048	56483065.1	10
		196	1.5856578494729823	59110422.2	10
		197	1.6445364713700097	52712038.2	10
		198	1.8083274734688737	60850182.9	10
		199	1.8618485325246943	53988350.6	10
		200	1.7795924317644132	60863207.3	10
		201	1.6824431760038867	58466677.5	10
		202	1.6478955274120974	61436349.6	10
		203	1.7192845922815514	60325545.9	10
		204	1.7027011438601902	58072912.7	10
		205	1.9145734133914085	58262589.9	10
		206	1.7395705045453564	59048859.3	10
		207	1.8647744496701741	61340560.1	10
		208	1.96812947723508	57842904.2	10
		209	1.9394414299982425	59607231.2	10
		210	1.8393082720844252	58338228.7	10
		211	1.8046208817530265	64587863.5	10
		212	2.189866660707704	54902593.2	10
		213	2.0421482760841347	60950409.9	10
		214	1.8460793086642906	59654553.3	10
		215	1.7266383311026428	62515216.7	10
		216	1.7632367771002528	59606784.0	10
		217	1.9954239811203685	61160876.5	10
		218	2.0145742018060826	60908707.1	10
		219	1.8424570800333924	61320655.1	10
		220	1.80595962036736	56837330.7	10
		221	1.9739751925416986	57938166.5	10
		222	1.8037996312460145	62732550.7	10
		223	1.8361347950234799	60078438.7	10
		224	1.8926785646400923	61422120.2	10
		225	1.866798781668083	60437744.7	10
		226	1.777026270794816	65205119.3	10
		227	1.7996878477879092	57290131.2	10
		228	1.8383349182978275	57196470.4	10
		229	1.9129789718839585	56965051.4	10
		230	2.0801643630195192	58175493.7	10
		231	1.6950427350138455	54002747.6	10
		232	1.7732826179141745	61673828.1	10
		233	1.8719866469969364	62619127.5	10
		234	2.167319444931757	57348241.6	10
		235	2.1148412523028943	59861492.9	10
		236	2.3115618249371233	59000912.8	10
		237	2.324664789949058	51476143.6	10
		238	2.171296387037869	56720196.0	10
		239	1.8973672177645053	64791298.3	10
		240	1.8426038953560053	57493269.5	10
		241	1.6323006127708168	60390376.5	10
		242	1.7903640760469535	60198517.9	10
		243	1.9041132196688952	65705906.0	10
		244	1.957188111832437	59355975.9	10
		245	2.2428870615235406	52781668.3	10
		246	1.9304345467671857	56993233.4	10
		247	1.6128626997191369	56855707.7	10
		248	1.547151013943784	64218003.3	10
		249	1.855497457254178	60002337.3	10
		250	1.7777113189182951	54702143.9	10
		251	1.8451455637199061	60065705.9	10
		252	1.9967020130856608	67080671.7	10
		253	2.05962652471274	56723487.2	10
		254	2.105789630721099	59633064.7	10
		255	2.0681137583526823	57683956.3	10
		256	1.9896348898954923	62449866.8	10
		257	1.9826177039221888	58943653.2	10
		258	1.988797515121961	63728930.1	10
		259	2.1330626201319696	61517949.4	10
		260	1.9678093038833329	61996437.2	10
		261	1.8746458239454828	56785847.0	10
		262	1.674245718291124	61692590.6	10
		263	1.418043052001074	57312522.4	10
		264	1.430257299242655	63022182.7	10
		265	1.855250868817156	57554941.6	10
		266	1.8844062633296006	59945335.2	10
		267	1.8959351736551888	63150890.9	10
		268	1.9298852024456572	57441701.2	10
		269	1.8627254173305363	56300465.8	10
		270	1.8403553537274107	56499148.3	10
		271	1.761425710460501	60717460.2	10
		272	1.891714268521591	65442773.2	10
		273	2.038572062975873	65053894.6	10
		274	2.1296719970357514	61639227.7	10
		275	2.069522922431694	58698048.2	10
		276	2.040506395408357	59222128.4	10
		277	2.03585676703298	55952135.6	10
		278	2.1213197456855957	58317404.0	10
		279	1.7242150246054462	64164888.5	10
		280	1.851139796940895	61013577.3	10
		281	2.021030115323106	57577997.2	10
		282	2.266146873644823	57597974.5	10
		283	2.245745575114081	57128668.4	10
		284	2.290905835887636	60806156.1	10
		285	2.355902333350938	60828028.2	10
		286	2.213843087533064	58989489.5	10
		287	1.944674207869301	56251806.8	10
		288	1.816684891843592	64303387.6	10
		289	1.6619164332704741	60117534.6	10
		290	1.6922712944328204	63006406.3	10
		291	1.9288442573150646	64783066.6	10
		292	1.8518982785022413	59757838.1	10
		293	2.088176533660275	65253929.7	10
		294	2.046715166255672	58846475.1	10
		295	2.2606530312230375	60927092.0	10
		296	2.3453378097537523	54379024.2	10
		297	2.6041644599696174	54387038.3	10
		298	2.612909556045982	59408618.3	10
		299	2.5303833283967068	62770996.5	10
		300	2.467810871815287	57298350.7	10
		301	2.2972690784901024	55859449.6	10
		302	1.9893196535573296	62564187.0	10
		303	2.1049372627806777	60769671.6	10
		304	2.1149349256677445	61825991.9	10
		305	1.961000906787767	57409826.2	10
		306	2.041181748330905	59685978.7	10
		307	2.1046184829647347	62744804.1	10
		308	2.1978193075856063	59847163.3	10
		309	2.3036180033422746	64492687.1	10
		310	2.3744165551738208	56796983.7	10
		311	2.2408546063907626	58820596.5	10
		312	1.90267774607038	60039009.0	10
		313	2.045945678365931	57366700.8	10
		314	2.1276350929935868	57780028.1	10
		315	2.2950445123055006	58429036.0	10
		316	2.4784942026747023	55437155.2	10
		317	2.358084152213422	59067987.1	10
		318	2.5956772034179703	52613431.3	10
		319	2.7652567261794454	52673624.3	10
		320	2.1965779164588253	60958942.5	10
		321	1.9239839731629833	60479182.4	10
		322	1.8587090995665985	64078334.7	10
		323	1.9525512808366365	59873662.5	10
		324	1.9565508065934285	61543693.4	10
		325	2.120379880047068	58689600.8	10
		326	1.9108365156498857	57657371.6	10
		327	1.9266195314559973	61867221.8	10
		328	1.925928615351884	57872356.7	10
		329	1.7989685253359322	54583788.2	10
		330	1.977908057185721	58898871.1	10
		331	2.084980291623872	58179838.5	10
		332	2.1624052870216146	60038249.6	10
		333	2.3680759836765852	52437376.8	10
		334	2.2975953936147797	57698308.4	10
		335	2.030544420490109	60241309.7	10
		336	2.2627584883312104	57844750.1	10
		337	2.3844846723031012	57649674.1	10
		338	2.1865551537734245	53367435.8	10
		339	2.1404235973059835	58889535.3	10
		340	2.094525896357962	67443263.9	10
		341	2.2231406081319633	58819159.4	10
		342	2.314787863436497	55559451.4	10
		343	2.129293336555224	57111039.2	10
		344	1.8491117210792325	55544891.0	10
		345	1.7650547190842132	52376475.8	10
		346	1.6441314314185944	55879193.1	10
		347	1.47763144463729	52753167.4	10
		348	1.3840928894729798	58453669.2	10
		349	1.6422360562122216	54006944.4	10
		350	1.8809696194543684	55536800.2	10
		351	1.9608833482471444	55352294.9	10
		352	1.8017451225288739	56670496.9	10
		353	1.9676007945990304	57915467.7	10
		354	1.847691875360376	56076794.0	10
		355	1.5582489947555032	53327245.6	10
		356	1.5492343896669287	59055726.8	10
		357	1.6634685880283935	60118460.9	10
		358	1.4841589417898284	57145550.9	10
		359	1.6496925501857043	58235504.3	10
		360	1.760353225717599	59871620.6	10
		361	1.8052042207563563	59842592.4	10
		362	2.003232220058628	60023746.1	10
		363	2.204264084581618	60450891.1	10
		364	2.004498552889989	61329266.7	10
		365	2.1077471579257487	57824062.0	10
		366	1.7432197050131155	63446214.8	10
		367	1.676958771919077	60585757.3	10
		368	1.7240496566844334	61963277.8	10
		369	1.742449782419174	65102416.9	10
		370	1.8809470135551685	61668568.2	10
		371	1.929646635747012	60237117.0	10
		372	1.8723099544557393	58442120.9	10
		373	1.9745447526278177	58853870.6	10
		374	2.085429892324805	58801734.2	10
		375	1.9268528509354028	59466783.4	10
		376	1.625741933131387	58626350.2	10
		377	1.6673654182672841	57318805.6	10
		378	1.5505859091734586	57009894.1	10
		379	1.6417685680370888	61570156.1	10
		380	1.8145453183624174	59882884.2	10
		381	1.8240781445221306	57658747.8	10
		382	1.6958186347927302	55679832.7	10
		383	1.5972239475673322	56473679.1	10
		384	1.7120880832414962	57116281.3	10
		385	1.7045217319417603	60334583.3	10
		386	1.6485430063339295	51163508.3	10
		387	1.760481795638539	63165065.4	10
		388	1.6921502480187338	56058078.9	10
		389	1.6563033333534591	58118884.6	10
		390	1.7455754112574369	59300344.2	10
		391	1.7391462473249075	59368636.9	10
		392	1.7506733487117774	58529076.8	10
		393	1.655099628204125	56165896.8	10
		394	1.5833614052641622	57626897.3	10
		395	1.6089052841090088	57245335.1	10
		396	1.497143191351593	57284717.3	10
		397	1.7034572636277965	61531311.4	10
		398	1.6433488240900818	56536509.7	10
		399	1.5113859306245199	57177472.6	10
		400	1.5325031702607315	62382289.5	10
		401	1.8357839655862354	58564449.6	10
		402	1.8480998882858501	56893785.7	10
		403	1.9145371737604677	56949918.1	10
		404	1.7953010662122708	61167023.6	10
		405	1.8284868306987907	63124356.7	10
		406	2.025762287931715	58486300.2	10
		407	1.7245360177150293	55909310.2	10
		408	1.8678357523420595	56761319.0	10
		409	2.148605716830628	58221393.4	10
		410	1.9472026210841562	58591006.2	10
		411	2.2744775371466366	58122476.9	10
		412	2.3503105806999	52468740.9	10
		413	2.302606535753883	57024569.1	10
		414	2.0069274756508055	62647157.8	10
		415	1.9624425534546543	59051761.3	10
		416	1.8531812610157659	55561877.4	10
		417	1.8392414351151125	62315693.9	10
		418	1.8080637079972555	57502062.0	10
		419	1.7688470010946489	60176574.1	10
		420	1.8921232483280928	60336546.0	10
		421	1.876014422723508	59407557.4	10
		422	1.7756961775165028	59562214.8	10
		423	2.0052752907004567	62509961.3	10
		424	1.8780953829134936	59401239.1	10
		425	1.8539126678835356	59114860.8	10
		426	1.737302168120427	58304710.2	10
		427	1.856907372068461	60075860.4	10
		428	1.8744004494902757	58622698.5	10
		429	1.942025332114893	63125116.4	10
		430	2.0231937777429887	60790620.8	10
		431	2.1285058036339186	57888932.5	10
		432	2.405303700131701	58602493.9	10
		433	2.296139781338848	58047891.2	10
		434	2.3160220719821742	57323081.6	10
		435	2.2975708925969096	52424147.7	10
		436	2.153296897171255	57236358.4	10
		437	1.877888274602093	62392369.9	10
		438	1.9192457123324835	59782829.1	10
		439	1.9768039275886296	57988524.0	10
		440	1.9256210678729153	60141048.7	10
		441	2.042040751202582	57233662.9	10
		442	1.512049117664469	56254796.4	10
		443	1.6056722513826176	59579483.0	10
		444	1.8707401759555295	65046219.9	10
		445	1.939703746480595	63805310.6	10
		446	2.057007734642727	56517914.5	10
		447	2.1338008189681745	56165492.4	10
		448	1.7314864752873191	60250910.8	10
		449	1.594291779606586	57718562.5	10
		450	1.827541120184056	54816184.3	10
		451	1.7552374166898308	63334970.5	10
		452	1.7499672393328385	58774706.3	10
		453	1.8482109118442285	61234924.9	10
		454	1.8536472880207093	61263130.9	10
		455	2.1892585650262992	60636530.4	10
		456	1.986791801922632	55856007.9	10
		457	2.091609113542704	60392100.8	10
		458	2.277276919796042	61302183.0	10
		459	2.3632577488636164	56403504.5	10
		460	2.0487448154685772	58325210.9	10
		461	1.9533458486316821	59669835.0	10
		462	1.968200270357767	60190210.1	10
		463	2.0167172730289815	60000377.9	10
		464	1.6449389438039617	54820129.7	10
		465	1.7228310106314475	52426208.7	10
		466	1.8179950664982367	60681832.6	10
		467	1.5385625754935035	58946586.1	10
		468	1.7068680984432885	59266371.4	10
		469	1.6052053982923902	60253154.6	10
		470	1.6126011612450302	57196738.5	10
		471	1.8475087201698313	60047922.7	10
		472	1.609315671208201	60364448.4	10
		473	1.878269418358767	53045837.2	10
		474	2.0283099131448816	58843830.8	10
		475	1.7331287804080748	58197424.2	10
		476	1.6684981475291742	60480447.6	10
		477	1.8442429908807334	58552927.5	10
		478	1.7485994023363205	58326447.9	10
		479	2.130240208875385	52102786.3	10
		480	2.014872868295658	53057567.2	10
		481	2.154624920542198	55055803.5	10
		482	2.2179541643857563	59442180.3	10
		483	2.227282250155257	53767689.2	10
		484	2.2961040819282474	58350943.6	10
		485	1.8654100813228112	59490203.7	10
		486	2.0501347635745644	54085724.2	10
		487	2.2926273563119013	53921706.3	10
		488	2.6837356311966896	54921226.1	10
		489	2.3243447734887623	57835330.6	10
		490	2.3310081676780743	54618865.4	10
		491	2.2610644920192153	58995264.1	10
		492	1.9573462895528384	62813916.9	10
		493	2.032570236715853	65480673.4	10
		494	1.8247585509646267	61268447.9	10
		495	1.8131248506899502	56386858.8	10
		496	1.8196998537085598	58150572.0	10
		497	2.1731865691109657	64985608.1	10
		498	2.1174616057782076	62334937.2	10
		499	2.087066408786389	63402146.8	10
		500	1.8721726969502626		10
