# Supplementary material for: The evolutionary maintenance of Lévy flight foraging
Source: PLoS Comput Biol. 2022 Jan 18;18(1):e1009490. doi: 10.1371/journal.pcbi.1009490 (PMC8797186; doi:10.1371/journal.pcbi.1009490)
Supplement: S1 Data — (ZIP) [file pcbi.1009490.s005.zip › S1_Data/evolutionary_data/POP10_1000K/10_025_50_3_00_1_1000000_run8]

last_generation	8	0	4.966235225284502	171542907.4	10	extinction	extinction
size_old_pop	0	1	4.841738519222413	245863803.0	5
standing_var	0.25	2	4.250910702787977	334474794.75	2
start_exp	5.0	3	4.1970604062764565	122324095.66666667	4
env_dim	3	4	4.26137144926045	141876122.0	3
move_cost	0.0	5	4.0524137093452675	132659729.0	4
lifespan	1000000	6	3.757582219370936	56321364.0	2
speed	1	7	3.5843599676455904	62183870.166666664	7
run	8	8	3.3706513850397974	0	6
extinction_state	1				0
competition	0
