# Supplementary material for: The evolutionary maintenance of Lévy flight foraging
Source: PLoS Comput Biol. 2022 Jan 18;18(1):e1009490. doi: 10.1371/journal.pcbi.1009490 (PMC8797186; doi:10.1371/journal.pcbi.1009490)
Supplement: S1 Data — (ZIP) [file pcbi.1009490.s005.zip › S1_Data/evolutionary_data/POP10_1000K/10_025_10_0_0000125_1_1000000_run16]

last_generation	4	0	0.8305748558363941	1495801.9000084733	10	extinction	extinction
size_old_pop	0	1	0.7318964412333921	4385951.99997871	5
standing_var	0.25	2	0.724444746767161	5645364.249898136	2
start_exp	1.0	3	1.0060266474048725	5835761.999942115	4
env_dim	0	4	1.2131156750173413	0	4
move_cost	0.000125				0
lifespan	1000000
speed	1
run	16
extinction_state	1
competition	0
