# Supplementary material for: The evolutionary maintenance of Lévy flight foraging
Source: PLoS Comput Biol. 2022 Jan 18;18(1):e1009490. doi: 10.1371/journal.pcbi.1009490 (PMC8797186; doi:10.1371/journal.pcbi.1009490)
Supplement: S1 Data — (ZIP) [file pcbi.1009490.s005.zip › S1_Data/evolutionary_data/POP10_1000K/10_05_10_0_0000125_1_1000000_run14]

last_generation	33	0	1.153879571441341	3919903.5000283495	10	extinction	extinction
size_old_pop	0	1	1.605323326065309	4793695.499950469	1
standing_var	0.5	2	1.8515994078502516	6361346.666611333	5
start_exp	1.0	3	2.013456272867697	6727661.699941072	6
env_dim	0	4	2.2676927125579667	6436866.999945538	5
move_cost	0.000125	5	1.9569660073145976	8329060.499882818	2
lifespan	1000000	6	2.4988578726467727	7163981.74990236	3
speed	1	7	2.08340157692084	3766673.499952881	4
run	14	8	2.38614834187687	2321700.4999914956	4
extinction_state	1	9	2.261141945285165	5170586.166570963	2
competition	0	10	2.351346904216906	10913040.833239833	3
		11	2.401774461332217	8860797.999904929	3
		12	1.9932806221994508	2841004.166637235	2
		13	2.5629738493239693	7287995.166551293	3
		14	2.9069802042165898	4322335.74994472	3
		15	2.7968885888642463	8136647.499929305	4
		16	1.8498196558077886	8841556.499907022	2
		17	1.949473793587926	10400142.333207414	2
		18	1.498857749284315	412949.4999776871	6
		19	1.3381289739961442	4994984.499877111	2
		20	1.8049459975816777	6079244.099932565	2
		21	2.0032417762238195	11534841.499928847	5
		22	2.036370101513379	2928490.8333293702	1
		23	1.7879786205966166	4601040.8999791015	3
		24	1.9933883614623364	9214172.699859478	5
		25	1.7366800435883847	9086755.166583823	5
		26	1.6998864214050287	4555555.499965366	3
		27	1.7947807234095765	7731122.999920279	3
		28	2.116833045827255	15771771.49988395	4
		29	1.84550513848911	7608744.999943077	2
		30	2.0596600424473706	4743199.999972087	6
		31	2.732666991487588	3733385.4999895967	2
		32	3.3010051559133187	1241168.999925423	1
		33	3.63356748023634	0	2
					0
