# Supplementary material for: The evolutionary maintenance of Lévy flight foraging
Source: PLoS Comput Biol. 2022 Jan 18;18(1):e1009490. doi: 10.1371/journal.pcbi.1009490 (PMC8797186; doi:10.1371/journal.pcbi.1009490)
Supplement: S1 Data — (ZIP) [file pcbi.1009490.s005.zip › S1_Data/evolutionary_data/POP10_1000K/10_025_10_2_0000125_1_1000000_run15]

last_generation	176	0	0.9191637078693621	10283754.75011639	10	extinction	extinction
size_old_pop	0	1	0.9776294241579327	16962400.21425504	4
standing_var	0.25	2	1.0324981662611539	25570141.50023257	7
start_exp	1.0	3	1.3017231131568434	12278505.83326467	5
env_dim	2	4	1.460612096950325	28862172.833572906	3
move_cost	0.000125	5	1.4422179501264198	27668256.100248456	6
lifespan	1000000	6	1.3372056431486283	43904908.300546914	5
speed	1	7	1.5978171119207336	18774900.166831043	5
run	15	8	2.023084699498666	35652265.75015916	6
extinction_state	1	9	2.2536674609370353	36734319.5005361	4
competition	0	10	2.2047590841623825	33556924.929105155	5
		11	2.276365732249736	68137390.30045882	7
		12	2.323128948805521	41149663.5004625	5
		13	2.5023577595244886	48354593.00034187	4
		14	2.906981493930453	78318798.50064805	4
		15	3.076213954259198	129091199.6669634	2
		16	3.156406906636996	31755053.000499666	6
		17	3.0957327475535026	36740724.16724784	2
		18	3.3084106534394144	171138279.49802408	3
		19	3.4289455826259996	33286029.5002646	3
		20	3.5411356287864715	37939544.500397116	2
		21	3.8844317492796065	34051093.50065933	2
		22	3.617177721226424	194287427.4946472	3
		23	3.7566953794440336	34839889.3338255	2
		24	3.8331512596893305	103115735.4980892	6
		25	4.018661914824689	251425819.83049485	3
		26	4.333090349675618	16075387.000626443	3
		27	4.342077807839905	66381969.50075272	2
		28	3.962020958600583	108475115.16612197	6
		29	4.065906335888845	122149943.50022863	3
		30	3.8343130087883934	157719041.49763483	2
		31	4.04277726162026	136869330.50074428	4
		32	5.016117438441933	169058781.49790898	1
		33	4.691270756888969	98832220.83337192	3
		34	4.364132761655902	15773698.500433015	3
		35	4.10355968050399	167040468.496602	3
		36	3.7276319467512047	26943508.33384491	2
		37	3.932687783740551	50025808.50061844	6
		38	3.86535210448269	103688242.49966171	4
		39	3.547792883460086	231767551.49612936	2
		40	3.6593719683243933	140077446.00116736	4
		41	4.09757862070399	163165971.4947006	2
		42	3.8294545429137115	37558276.00068862	2
		43	4.029721447490545	24086488.167268258	2
		44	3.4692766186090838	51509111.50059264	3
		45	3.1347498616996488	37366934.50072361	3
		46	2.7674466020175204	52664390.99908363	1
		47	2.7407794219387274	42972176.90061711	6
		48	2.8750448937461885	46638289.50061801	5
		49	2.7116267444839965	37740950.0005344	2
		50	2.3018869231838925	43936507.30042772	4
		51	2.071919920540709	26256038.300268717	5
		52	2.1052483016056294	33891840.90035553	5
		53	1.8389673709806413	15428370.875067756	5
		54	1.8415724167423115	24235928.071662482	8
		55	1.8866021492383922	49602346.50055545	7
		56	2.113942967297327	35536781.07184719	5
		57	2.2236545271313175	45509756.16712422	7
		58	2.500096534806078	28857390.75049032	6
		59	2.4849749203969003	51137005.33382991	4
		60	2.432800593004429	23206880.833593804	6
		61	2.2692459200761386	46681231.00044212	6
		62	2.4121187883154933	30442936.500442833	6
		63	2.6892318921486824	84501119.66597755	5
		64	2.644448560666063	65454777.000629544	6
		65	2.9560370598173837	98306384.50071871	4
		66	3.3553628729972518	73641104.09880334	3
		67	3.1775999547669143	69479249.83418444	5
		68	2.950412429094251	114314895.50027713	3
		69	3.0135442991119303	89120307.16704233	2
		70	2.8021036425913084	36855567.167608455	6
		71	2.5898826973471096	95437464.00076377	3
		72	2.700186482822589	68300931.50093563	4
		73	2.5054734811495	77432630.75028521	3
		74	2.5924802186273608	39664342.25065517	4
		75	2.3824201749554015	56347677.25056514	4
		76	2.203048326018302	97194144.16637953	4
		77	2.3324898558033405	31116374.7003361	3
		78	2.25695018725509	30044123.357494388	5
		79	2.4859771170025358	40971338.30009909	7
		80	2.598161736028326	23659132.25049585	5
		81	2.431782299549286	38089502.50046504	4
		82	2.307379430156269	18950334.100299414	6
		83	2.1050921468488166	89869940.83399002	5
		84	2.7553222937927035	44452566.83378916	6
		85	2.9842750683803674	50081311.50073271	6
		86	2.3939722784391657	28298649.000563208	4
		87	1.9972887198947713	22904407.300203152	4
		88	2.276053371498146	44763147.500484325	5
		89	2.2709174256862057	22524755.25016321	3
		90	2.0232946051336347	29844206.100450832	4
		91	1.9461916078241057	11810183.100008424	5
		92	1.8545442629060076	18599009.166822586	5
		93	1.7938302731356681	58084669.78650097	3
		94	2.0725635610531183	45734240.16745474	7
		95	1.8528780032457803	31243934.875386175	6
		96	1.989363442851058	16030824.70007503	8
		97	1.8959940665361077	35378870.75054369	5
		98	1.8851289300820036	42652890.16732602	8
		99	2.0314191731649878	43783052.00041821	6
		100	2.148077388340656	39365060.833847515	6
		101	2.3076419819781218	51573777.833779104	6
		102	2.416060276901879	72487224.3006536	3
		103	2.349737707174847	91468865.9988794	5
		104	2.778665627284886	110814545.83004309	4
		105	2.9128244062819766	40045996.10042465	3
		106	3.1290898349383456	86599617.16715494	5
		107	3.091280649933819	32098378.250529274	3
		108	2.781762709210664	64687661.16706603	4
		109	2.375484233426981	32911296.643220153	6
		110	2.1894881688075443	31860189.12529919	7
		111	2.179807658350854	39391630.78615783	8
		112	2.358072481502427	30247726.50048575	7
		113	2.581116113171885	44894802.66731202	8
		114	2.6032774663338256	43538239.250741966	6
		115	2.600747431590539	65203102.50092069	8
		116	3.1542413014883737	166077655.4964404	3
		117	3.4783501881697996	31780215.70047959	3
		118	3.271063792303218	242664516.49517563	5
		119	3.5678623178135602	55744157.50058963	2
		120	3.575815434632152	73039738.50097044	2
		121	3.8030513227173373	38601358.50056233	4
		122	3.6161763196743246	39308544.83397044	3
		123	3.4633668859955358	29641248.500169646	3
		124	3.379053391613456	64096982.25101323	1
		125	3.3556825833755703	26989984.167145565	4
		126	3.2460566891420894	109590475.49937452	6
		127	3.196861906029648	39149898.750547856	4
		128	3.366049769983179	100873821.49927725	4
		129	3.3958867940802397	43945156.0005521	6
		130	3.1537812834772443	87332806.33387913	4
		131	3.238186551324181	91661690.83437173	6
		132	3.172091251048729	24249673.50056613	3
		133	2.801297213380148	63961196.75090555	3
		134	2.9318553333083113	86628162.75019874	4
		135	3.006964783791917	30407128.50066267	4
		136	3.409856686983472	24169895.500771787	3
		137	3.5449789078838547	155852207.82963127	1
		138	3.7084003707834854	119758175.8312741	3
		139	3.9051223347905326	74415347.89984988	3
		140	3.8441124516186065	79076482.49984816	5
		141	3.5241448685637238	7639549.000708264	1
		142	3.5914750745778257	91162927.50073229	2
		143	3.254435428120259	67803847.10090804	4
		144	3.2283297276328207	91155587.00068372	5
		145	3.2593766393041	219946564.49789032	2
		146	3.318526877371813	13668126.500575067	2
		147	3.384255798429576	96750426.16759245	3
		148	3.4209115055963233	74970138.8340673	3
		149	3.3221721528815222	56085280.7501961	3
		150	3.227328409507225	53578514.50069624	4
		151	2.914092989350504	39559437.500488386	5
		152	2.791555172796132	51342191.16711992	4
		153	2.940136740812588	5756754.500339724	6
		154	2.706041161718287	112748837.50073476	2
		155	2.937792593116558	57212996.50074792	3
		156	2.7129973674916474	80532554.83408174	3
		157	2.481753711128227	56523762.16756121	3
		158	2.4909381601548444	84939697.16524583	6
		159	2.6772656367802643	33585359.9291637	3
		160	2.9591242358977405	81714825.83415592	7
		161	2.9428543566640735	18293179.5001864	6
		162	3.0107880564819647	126072027.49818866	4
		163	3.3180568903835015	102001057.16543902	3
		164	3.492235368758993	50239783.50052206	3
		165	3.5023117571328704	34538804.833637536	1
		166	3.28800486498004	97167295.83278114	3
		167	3.2280266090697864	91265552.50063966	6
		168	3.3877390436338026	172844227.74659568	3
		169	3.395684061104454	42302069.30064534	4
		170	3.369239500743255	73509322.2494418	5
		171	3.2957827700229183	32076654.167577263	4
		172	3.4298806781781614	133737270.50131387	3
		173	3.2925293628268286	25306461.50065844	4
		174	3.593568024785135	35609241.00057484	3
		175	3.722177425728661	93546130.99976492	4
		176	3.7320827334621356	0	4
					0
