# Supplementary material for: The evolutionary maintenance of Lévy flight foraging
Source: PLoS Comput Biol. 2022 Jan 18;18(1):e1009490. doi: 10.1371/journal.pcbi.1009490 (PMC8797186; doi:10.1371/journal.pcbi.1009490)
Supplement: S1 Data — (ZIP) [file pcbi.1009490.s005.zip › S1_Data/evolutionary_data/POP10_1000K/10_025_50_2_0000125_1_1000000_run2]

last_generation	14	0	4.933744068297689	136829248.24926615	10	extinction	extinction
size_old_pop	0	1	4.9103877111585215	58888050.75088993	4
standing_var	0.25	2	5.201725610297819	129169700.99898249	4
start_exp	5.0	3	5.219829406739504	98606917.74953818	4
env_dim	2	4	5.631721272705829	313160159.4958377	4
move_cost	0.000125	5	5.911981201147	8628431.500350967	2
lifespan	1000000	6	6.101281073271477	200227755.8973177	1
speed	1	7	6.168360346289343	236007065.4951228	5
run	2	8	6.551407453335104	187851986.74745148	2
extinction_state	1	9	6.401250116006828	73540774.83426452	4
competition	0	10	6.667978326204268	75442251.50072643	3
		11	6.166033007804479	171008234.49847502	1
		12	6.198209018548672	136353939.00111368	1
		13	6.157089498517408	99490351.16755718	2
		14	6.375805998881468	0	3
					0
