# Supplementary material for: The evolutionary maintenance of Lévy flight foraging
Source: PLoS Comput Biol. 2022 Jan 18;18(1):e1009490. doi: 10.1371/journal.pcbi.1009490 (PMC8797186; doi:10.1371/journal.pcbi.1009490)
Supplement: S1 Data — (ZIP) [file pcbi.1009490.s005.zip › S1_Data/evolutionary_data/POP10_1000K/10_05_50_3_0000125_1_1000000_run4]

last_generation	48	0	5.2711525249766416	130136364.1659954	10	extinction	extinction
size_old_pop	0	1	4.553701941352058	134262783.99834445	3
standing_var	0.5	2	4.541820668878311	229653352.4976213	2
start_exp	5.0	3	4.521363042144425	120720154.50108238	4
env_dim	3	4	3.4772962177900046	54220782.50092876	1
move_cost	0.000125	5	2.6432214547353885	117145984.74919629	2
lifespan	1000000	6	2.307289494575535	66764424.16741341	4
speed	1	7	1.8678522782365405	69550862.25068243	3
run	4	8	1.5487445950120666	20794818.50037339	4
extinction_state	1	9	1.8504162844912115	63284673.90051422	6
competition	0	10	2.523218720710887	86595030.07099308	5
		11	2.9956102305355756	38484777.16724056	7
		12	2.5983639081075625	68158108.70070907	3
		13	2.261112442001724	41247821.50060725	5
		14	1.589402440462853	74408147.16722022	3
		15	1.5997414545170539	76774806.12524764	6
		16	1.995654065287189	82899620.83412045	8
		17	1.9681830097750719	67229660.3007609	6
		18	1.9030113858597713	134980732.1678984	5
		19	1.8245575929904176	57093104.38917791	3
		20	1.9653538663607555	22897844.10037679	9
		21	2.984972520439146	101370113.24967912	5
		22	3.4537303086536277	34315233.49993672	4
		23	2.253302032891595	64841300.8998815	1
		24	2.2292395228159547	95442432.89842555	5
		25	2.030202047979789	34305105.78620639	5
		26	2.1105817564282434	48331708.1669691	7
		27	2.5042027621839438	212036464.49619186	3
		28	3.1648633378453632	104109488.99974701	2
		29	3.050336884770025	96141438.50002904	2
		30	2.7738992712854644	70373174.35735975	3
		31	2.6130413528522456	78202515.00057405	7
		32	2.5620017835505537	83056000.64296837	2
		33	2.800241759644806	51081842.30043727	7
		34	2.5450547634887277	19879096.500306692	5
		35	1.8447653400983346	29053891.250505775	3
		36	1.6629483093906412	59824475.1000675	4
		37	2.46078273111046	77863429.00049892	5
		38	2.149552126662527	20049660.750271194	2
		39	1.9630612949175699	22307767.000304937	4
		40	1.8989134542864314	42398821.000427365	2
		41	1.6769617480597785	103229000.99967621	4
		42	3.6036883169705236	140812773.4989301	6
		43	3.832782342365905	164440610.49700084	3
		44	3.911735879904215	270968479.82749885	2
		45	4.0420354020000255	55459992.83422235	6
		46	3.8496133803820927	90166856.49983683	3
		47	3.3952518576549346	77329488.00071263	2
		48	3.4733488863084765	0	2
					0
