# Supplementary material for: The evolutionary maintenance of Lévy flight foraging
Source: PLoS Comput Biol. 2022 Jan 18;18(1):e1009490. doi: 10.1371/journal.pcbi.1009490 (PMC8797186; doi:10.1371/journal.pcbi.1009490)
Supplement: S1 Data — (ZIP) [file pcbi.1009490.s005.zip › S1_Data/evolutionary_data/POP10_1000K/10_025_10_1_00_1_1000000_run5]

last_generation	500	0	1.12676993381414	48522526.4	10	8.52636332127794	26638873.0
size_old_pop	10	1	1.1769231327898326	49577423.8	10	6.574785207382826	33638130.0
standing_var	0.25	2	1.2647218869524945	47102299.7	10	7.092571558381744	34868719.0
start_exp	1.0	3	1.2581051071318856	48969827.1	10	8.12161432088209	36397659.0
env_dim	1	4	1.4218647653577645	51433731.3	10	6.811237408113596	58219762.0
move_cost	0.0	5	1.4140802715558534	53380207.2	10	8.346365216426967	81222139.0
lifespan	1000000	6	1.4315300447010595	58750022.8	10	8.11037349492639	83773858.0
speed	1	7	1.6256408943021952	52159759.1	10	8.506645011811147	90157562.0
run	5	8	1.7920782315118895	55808446.7	10	8.092421615877603	92349902.0
extinction_state	0	9	1.788727493147703	59638562.7	10	7.2076367362819855	111395421.0
competition	0	10	1.935056626224321	50793822.8	10
		11	1.9907832129598453	53414533.5	10
		12	2.207684877484396	46908429.5	10
		13	2.2977067284549113	53925971.1	10
		14	2.339963375671492	50201012.2	10
		15	2.2770183275602323	57361819.2	10
		16	2.5060958459024634	52534609.2	10
		17	2.1171583535897747	53856896.7	10
		18	2.0493313165410454	49827718.5	10
		19	2.1456116055520082	56384153.5	10
		20	2.200623672056194	47695795.0	10
		21	2.0215392563455508	50210782.2	10
		22	1.9362329803320524	62767222.1	10
		23	1.9407610495387448	51612402.3	10
		24	2.159698608506506	45181945.3	10
		25	1.921185095322493	60229459.7	10
		26	2.2239889012828407	52076976.8	10
		27	2.0007935020183325	56975555.6	10
		28	1.9846998429775689	55232610.4	10
		29	2.0680372812358208	52054299.8	10
		30	1.7388022394385962	52658866.3	10
		31	2.0798779768464577	49816639.1	10
		32	2.0312624644902812	60709380.5	10
		33	2.145762730971401	58939637.7	10
		34	2.5872739229170385	51474309.9	10
		35	2.2599779699639115	50028169.3	10
		36	2.230082042805768	51853868.8	10
		37	2.691285752962405	49893235.6	10
		38	2.2567809555669833	56496948.2	10
		39	2.140002486832116	57878566.4	10
		40	2.1918607989647927	50296358.0	10
		41	2.1055046228855794	56539450.9	10
		42	2.1921373680611964	55171984.4	10
		43	2.164669919818949	54677678.9	10
		44	2.270993563879626	61653797.0	10
		45	2.399580623543275	62370524.4	10
		46	2.287276847914821	60018187.3	10
		47	2.3332007804377426	55484662.8	10
		48	2.3584196623142977	53770031.7	10
		49	2.2965576074177854	57038269.6	10
		50	2.494978127794596	55259955.7	10
		51	2.588703190882348	51391490.5	10
		52	2.591511166466762	52945361.1	10
		53	2.6625071271458243	49524144.9	10
		54	2.7703615325171076	53306030.9	10
		55	2.7833754817922234	53270714.1	10
		56	2.551531407622211	48443273.1	10
		57	2.3689192329302773	53506713.8	10
		58	2.273455052427646	56078002.1	10
		59	2.2296341243577853	59316125.5	10
		60	2.0096997724100993	55085885.3	10
		61	2.101518541895704	50593801.2	10
		62	2.0351407585166035	56837768.4	10
		63	2.0640537399136867	57943541.6	10
		64	1.9900139938622061	54795005.7	10
		65	2.10981864515037	53616427.6	10
		66	2.061961826161064	51883828.6	10
		67	2.090837442426991	61333534.9	10
		68	2.2181628684704435	60809773.1	10
		69	2.452156557042467	58925176.9	10
		70	2.624604434076889	59187150.4	10
		71	2.574450539368516	63622551.8	10
		72	2.4941494886691418	61952221.4	10
		73	2.644123210213783	59423602.2	10
		74	2.5659592314790585	62724398.3	10
		75	2.6237614667259708	49555547.7	10
		76	2.399192111061804	47930577.0	10
		77	2.2197587027026406	64982349.2	10
		78	2.073573684432529	53836651.7	10
		79	2.003695900418907	57236654.7	10
		80	1.9470089917877929	49594037.3	10
		81	1.921211616884165	51447247.3	10
		82	2.0728267524299993	53886276.5	10
		83	2.0286572040665103	59995340.7	10
		84	2.282658463831824	54559803.4	10
		85	2.1282829724291408	57761345.9	10
		86	2.345750344727107	49903626.2	10
		87	2.2309172957794114	46599565.8	10
		88	1.825070940448536	54022562.0	10
		89	1.1927128717366706	50442359.9	10
		90	1.300153895104439	48088334.1	10
		91	1.4197384959756798	55319344.6	10
		92	1.4909053281540143	50682372.5	10
		93	1.7710140382667188	51282873.1	10
		94	1.8156965720194205	51826114.0	10
		95	2.255761197385254	47470752.1	10
		96	2.1531468471383493	59888535.2	10
		97	2.611847355957225	43075196.3	10
		98	2.2466216628367723	63195510.7	10
		99	2.2651147827606697	60596807.6	10
		100	2.3749690800522196	54629476.8	10
		101	2.428026484510339	57589912.0	10
		102	2.4414550357256446	52663049.7	10
		103	2.16881198854137	51304528.0	10
		104	2.100066559326168	51138594.4	10
		105	2.080245543954284	59505185.1	10
		106	2.1051233395619944	63755270.7	10
		107	2.206324781506439	55166737.5	10
		108	2.397320947020819	44341386.7	10
		109	2.3141035250195943	59412080.0	10
		110	2.321050263302851	50220464.4	10
		111	2.4491817874377277	56035627.3	10
		112	2.510002190563449	63371175.9	10
		113	2.523840449878227	50017662.0	10
		114	2.36288495648141	59990017.3	10
		115	2.2538880389852958	53711296.6	10
		116	2.1903162765130624	60457933.5	10
		117	2.2838351308957185	56184333.1	10
		118	2.0841936620329937	58790937.1	10
		119	2.1660600614874492	59711400.2	10
		120	2.015254706840075	46840831.6	10
		121	2.1943539776546457	51472270.2	10
		122	2.1184513886372973	62557563.6	10
		123	2.2535419229557427	46004055.6	10
		124	2.1135329706065553	56493436.1	10
		125	2.373589761238135	65511113.0	10
		126	2.0184285820887204	51468973.4	10
		127	2.1610055094134433	50834566.8	10
		128	2.2557735986243648	64273469.9	10
		129	2.356213812534022	53243428.5	10
		130	2.1536993127959194	60509065.4	10
		131	2.3110050095088246	48565123.0	10
		132	2.069392005539829	56696509.7	10
		133	1.7671113394455613	52104279.8	10
		134	1.9303141078284476	51449299.6	10
		135	2.091823426044681	59137159.0	10
		136	2.0407443314351132	50883392.6	10
		137	2.0397559542014396	51957054.8	10
		138	2.3619399317219147	56538967.0	10
		139	2.371140786617016	52190239.6	10
		140	1.9534641729870006	46869279.1	10
		141	2.0364620933480104	53473366.4	10
		142	2.280137243622371	64435436.4	10
		143	2.373072911286126	52053441.1	10
		144	2.390242429453015	50236545.5	10
		145	2.1234746405584675	64586537.4	10
		146	2.2579858267731696	59988651.6	10
		147	2.327915618311085	54206972.6	10
		148	2.203542344703314	57915712.7	10
		149	2.1765530549259404	57485586.1	10
		150	2.059153773283328	56552325.9	10
		151	2.2225226705347216	57257485.1	10
		152	2.0460106135283085	48948382.1	10
		153	2.104434538724262	46304336.5	10
		154	2.265908508469235	55872354.6	10
		155	2.3743109917915945	58803558.4	10
		156	2.395592869622765	55099420.3	10
		157	2.4701474301110187	61578577.1	10
		158	2.5217283681670346	48072761.9	10
		159	2.467722483562146	58613379.4	10
		160	2.4534070635413125	55261055.8	10
		161	2.415034043371304	57046186.3	10
		162	2.30794650081858	56643910.6	10
		163	2.2424159064280196	52497921.3	10
		164	2.225019103402731	53645419.3	10
		165	2.3720087678512236	55797131.8	10
		166	2.575269354928441	61158431.7	10
		167	2.6376121918396906	56254057.6	10
		168	2.64216456501867	49537097.3	10
		169	2.6079045497306153	50127055.0	10
		170	2.2857662466505992	52367306.8	10
		171	2.2850597558235433	55756495.4	10
		172	2.5685931295551	53357376.1	10
		173	2.4977672080749587	65076435.8	10
		174	2.177561744747852	59998873.5	10
		175	2.109313664749547	59233071.2	10
		176	2.304665173961425	58312126.6	10
		177	2.0561676493465173	50746592.8	10
		178	2.05668651462906	58208663.9	10
		179	2.104174535863103	55396687.7	10
		180	2.137334949973017	61287465.2	10
		181	2.0666128908032877	60096276.2	10
		182	2.1509288379260747	56598729.8	10
		183	2.194177433109189	60031082.1	10
		184	2.2741158825220182	55425045.9	10
		185	2.607930936956243	43758420.5	10
		186	2.537690617454998	51787328.2	10
		187	2.434877978997558	60310092.4	10
		188	2.6174435690541045	55785016.9	10
		189	2.9257894370784703	54427716.9	10
		190	2.84387974358453	52532285.8	10
		191	2.87894381569214	62587378.3	10
		192	3.0367404243138822	48487888.0	10
		193	2.801947364597335	51784234.5	10
		194	3.0213352088985457	51346897.0	10
		195	2.9737552741249997	54181591.4	10
		196	2.783826550758373	51764979.7	10
		197	2.6204049071270323	55931375.6	10
		198	2.4766732448243145	52400958.3	10
		199	2.379081240094525	49223446.2	10
		200	2.250561971832955	60200584.8	10
		201	2.1702492873520107	50059969.5	10
		202	2.2173092687169844	53224909.4	10
		203	2.1190689593144323	55102864.8	10
		204	2.023531033518796	62138259.1	10
		205	2.1492382073560305	59695009.0	10
		206	2.44505654109446	65710859.6	10
		207	2.4194803953525326	57766877.9	10
		208	2.532848356874428	51650609.8	10
		209	2.481365608065904	45823969.2	10
		210	2.4157232836253297	64192789.5	10
		211	2.513586352023407	58674485.4	10
		212	2.51496589015313	51770460.7	10
		213	2.3255836926727467	57396983.3	10
		214	2.3855767183903427	47076974.4	10
		215	1.9470092646367554	49380755.4	10
		216	1.9469234527746704	54278096.3	10
		217	1.9810869126768622	50685122.8	10
		218	1.908779371656977	53770109.9	10
		219	1.9760850381219004	50409796.4	10
		220	1.9220135300447594	52369357.5	10
		221	1.7542706092588438	57090886.4	10
		222	2.0171996195056203	50353588.5	10
		223	1.8143706947357086	51282924.2	10
		224	2.0714187915018014	61115514.8	10
		225	2.40816550843729	50015092.5	10
		226	2.5985368712066093	69693459.4	10
		227	2.7296204132191484	64011541.2	10
		228	2.731313283802095	57870562.5	10
		229	2.607450646048882	58511007.8	10
		230	2.404537185335797	60679268.2	10
		231	2.3361628636589105	54482294.3	10
		232	2.2286532921085582	66564096.0	10
		233	1.9490598995512571	60334835.5	10
		234	1.9942174002584658	56366665.2	10
		235	1.9885859234425773	52391165.5	10
		236	2.029382815942938	54270711.9	10
		237	1.989325171387884	57061726.9	10
		238	2.15036987585939	54856912.0	10
		239	2.079803545453408	54861019.8	10
		240	1.7095486219423202	52514642.1	10
		241	1.48755983931421	53134062.2	10
		242	1.6362261848279211	57761621.1	10
		243	2.0389286296140137	64752242.9	10
		244	2.1086713374421797	59572074.1	10
		245	2.573169867526107	55729498.8	10
		246	2.5155591417730365	58994047.3	10
		247	2.52981734311116	53973703.9	10
		248	2.572976207289276	58188599.0	10
		249	2.539683755402925	49849366.5	10
		250	2.3075472049677845	58385926.2	10
		251	2.2174782813516827	49742138.7	10
		252	2.3227093873540343	57277770.5	10
		253	2.2425359369167626	50089075.0	10
		254	2.4705093921126537	58312659.4	10
		255	2.4447500569089273	42751369.3	10
		256	2.163976094809962	56307883.3	10
		257	2.362405137881102	59325508.4	10
		258	2.3601666472364746	55470912.1	10
		259	2.5638785854277426	68464188.3	10
		260	2.476214477143904	59884749.6	10
		261	2.681847704421627	55693829.1	10
		262	2.7782882045892774	58325446.4	10
		263	2.7173296988565143	59307435.2	10
		264	2.6896270450948734	58333493.2	10
		265	2.7509486480450303	60603149.0	10
		266	2.70524838451544	56036132.1	10
		267	2.8262996586667843	54223275.6	10
		268	2.6580905596787883	40578568.1	10
		269	2.0948340805560965	46318840.9	10
		270	2.080986582551648	53665306.2	10
		271	2.0418843372102073	46525340.7	10
		272	2.19196390624741	60946902.9	10
		273	2.005550482954689	59256734.3	10
		274	1.9100279569902383	56570288.5	10
		275	1.9072404973799955	54212670.7	10
		276	1.9313916183312538	53419245.7	10
		277	2.1529731455407335	62027565.9	10
		278	2.086678575387448	55986581.9	10
		279	2.301765382464913	59651332.8	10
		280	2.492125346894061	57017342.6	10
		281	2.5664895237302243	60530613.4	10
		282	2.6303032736236025	49174548.3	10
		283	2.5746240621931387	61455238.6	10
		284	2.5033188090716583	58470479.6	10
		285	2.4421583567242093	50032514.5	10
		286	2.5140617895641126	61868695.3	10
		287	2.644926762548729	51399552.0	10
		288	2.590158437519444	61867768.1	10
		289	2.711176806947046	59981684.6	10
		290	2.600588251838473	62345857.4	10
		291	2.617672573686225	61542646.3	10
		292	2.7841865560253405	53068765.2	10
		293	2.373800116709109	54215768.0	10
		294	2.3226297783021463	56457063.2	10
		295	2.1599879240393394	52622432.5	10
		296	2.4591193733485857	49900060.5	10
		297	2.6235241127663143	59111761.8	10
		298	2.796453472347009	51985223.0	10
		299	2.9175930821479295	48166161.8	10
		300	2.857693031167829	60716283.1	10
		301	3.0220549982559057	61507630.4	10
		302	3.341234180066086	57658924.2	10
		303	3.4776759201087444	49201034.8	10
		304	3.6189571510156773	55360999.0	10
		305	3.7044240085573685	46493528.3	10
		306	3.6911596610725965	68175395.1	10
		307	3.6360018635380547	47242255.1	10
		308	3.6606306938035353	64079760.5	10
		309	3.5803809049188318	52501567.7	10
		310	3.2256944110706307	60923303.8	10
		311	3.361014708904063	57645438.4	10
		312	3.61057792878769	44493923.8	10
		313	3.677676204365782	51404062.5	10
		314	3.667988108567677	55944971.2	10
		315	3.7988519736654736	47929291.2	10
		316	3.5313474377381247	39931001.6	10
		317	3.651214951673718	46119974.0	10
		318	3.7505373702507114	64639874.3	10
		319	3.806063471340604	55608616.0	10
		320	3.724410222063555	53451770.9	10
		321	4.1008559185103035	50511861.3	10
		322	4.349937344900542	40735211.6	10
		323	4.34135693678011	64548342.2	10
		324	4.098413390252276	62987654.6	10
		325	4.327680054392253	40786009.8	10
		326	4.199388055419151	48710129.7	10
		327	4.242758427304972	61695650.6	10
		328	4.001776208603214	32244658.4	10
		329	4.039630846350197	41871329.6	10
		330	3.855637517431851	52824678.1	10
		331	4.01761537287082	52108891.8	10
		332	4.1065870483366815	59465061.9	10
		333	4.2097853333785835	57912502.9	10
		334	4.34680476259152	40355439.8	10
		335	4.221198286599462	48815584.7	10
		336	4.134290498708778	53564113.8	10
		337	4.334487859452703	60821289.3	10
		338	4.506613939688693	46371692.7	10
		339	4.388179818904018	63425296.88888889	10
		340	4.675281237955877	48168568.7	9
		341	4.777081998146516	47567601.0	10
		342	4.66218708267173	56783698.2	10
		343	4.644620198603068	41751566.3	10
		344	4.540313866987032	64347514.7	10
		345	4.6671162110134645	64633749.5	10
		346	4.660755595427917	59473979.1	10
		347	4.859348136897183	70117089.0	10
		348	4.995847688330182	51415538.3	10
		349	4.947716286674119	58120737.9	10
		350	4.920959555022433	29746457.9	10
		351	4.980848931450268	66027525.1	10
		352	4.892776750105963	48374571.5	10
		353	5.075768984200745	34686212.8	10
		354	5.159127500182125	58145901.2	10
		355	5.555777694150087	51286968.4	10
		356	5.594382305055253	48982878.4	10
		357	5.670735442465366	57970141.3	10
		358	5.696116013484483	44581319.1	10
		359	5.761202774009295	60964273.2	10
		360	5.964101521511248	33293133.9	10
		361	5.944941714860742	56516014.6	10
		362	5.633052122846594	52910201.0	10
		363	5.541344719375703	71961412.6	10
		364	5.661461875837948	60162883.5	10
		365	5.352809118108336	44382143.1	10
		366	5.679329013948427	77705039.3	10
		367	5.884438163232986	63569295.6	10
		368	5.467183886172481	38304021.1	10
		369	6.553832230820012	53878863.1	10
		370	6.72066559567844	63806433.2	10
		371	7.0631099517647185	40154298.6	10
		372	7.171151506335773	59066138.9	10
		373	6.858021918317414	44089362.2	10
		374	6.955977998874756	44560864.9	10
		375	6.669875780702627	46469467.4	10
		376	6.96108410767169	48513496.5	10
		377	7.18553963698764	43044299.6	10
		378	7.509033462898744	50557957.1	10
		379	7.519036396194177	27338565.222222224	10
		380	7.264298888903009	40534752.3	9
		381	7.16825115803749	38657889.4	10
		382	7.20805692290409	68463866.2	10
		383	7.547639579966803	45562152.2	10
		384	7.119771755670973	44629995.1	10
		385	7.4103440836420145	68493439.4	10
		386	7.529412619029979	42196881.6	10
		387	8.1861885444067	56800843.9	10
		388	8.33476139046719	57075716.0	10
		389	8.224188571596233	33420038.2	10
		390	8.696266040257411	36956774.6	10
		391	8.405638041103305	30746196.6	10
		392	8.22323619115427	44835941.9	10
		393	7.754036190960486	47174989.0	10
		394	7.702987787844959	60191298.1	10
		395	7.426332441586522	52340801.3	10
		396	7.127266055786995	54049945.0	10
		397	7.1306939882602745	36851765.3	10
		398	6.097530440075635	33913744.3	10
		399	6.49371516023203	44821701.7	10
		400	6.424235891270089	43765748.8	10
		401	6.3476651755646625	50722971.8	10
		402	6.785291229931596	48800194.2	10
		403	7.0582602484437444	55850751.6	10
		404	7.297887337384149	46458193.5	10
		405	7.839346024687788	48404228.0	10
		406	6.554107164847449	47146912.7	10
		407	7.346273921882329	47830436.1	10
		408	7.175371128721355	43003056.4	10
		409	6.6103169335389795	39797064.0	10
		410	5.715686525190018	43469406.5	10
		411	6.05966728341414	40764679.3	10
		412	5.072662769392056	51219854.2	10
		413	5.329145235215566	53108146.4	10
		414	5.578970672325683	33676953.4	10
		415	5.459591357723108	55530632.6	10
		416	5.369023331927531	56228727.4	10
		417	5.494063875046278	37627258.5	10
		418	5.921515542082828	63206592.0	10
		419	5.853141884327832	41125394.3	10
		420	6.196381859655016	38957315.4	10
		421	7.070600353454999	41276256.2	10
		422	6.729076581145567	48578964.9	10
		423	6.719443720977108	65614949.7	10
		424	6.606334846045283	35106607.2	10
		425	6.507896134346133	38197501.3	10
		426	6.61597074954759	60554316.6	10
		427	6.4595877875885535	40835598.4	10
		428	6.488350192541984	51229588.8	10
		429	6.371533287741453	50864149.6	10
		430	6.31541654981549	58853221.5	10
		431	6.404498147460371	75284285.2	10
		432	6.434179139769126	56488285.3	10
		433	6.623301551398434	34081847.9	10
		434	6.736536542545214	55049876.1	10
		435	6.598361489417424	48484915.9	10
		436	6.734863575973312	49062364.4	10
		437	6.826131875988156	42206480.4	10
		438	6.9185227709066925	51413455.4	10
		439	6.996003247222523	44084532.8	10
		440	6.985859583170411	59042573.5	10
		441	7.140619127488712	62556581.5	10
		442	7.264057294416912	43549545.2	10
		443	7.030070511920624	33541288.0	10
		444	6.981986370716112	50496616.3	10
		445	6.868149198321928	47781706.0	10
		446	6.41438682573568	46576781.2	10
		447	6.182782188812005	50256219.5	10
		448	5.808760727545027	40988975.0	10
		449	5.699759381081654	52335827.6	10
		450	5.854009503211749	59360669.1	10
		451	5.7072168279975415	54401186.6	10
		452	6.057496848786569	46851531.8	10
		453	5.842201582769514	49181859.3	10
		454	6.068388323882786	78514482.1	10
		455	6.098222907098517	52722732.5	10
		456	6.051328402783397	64901346.8	10
		457	6.2968427783335486	32481906.1	10
		458	6.277897972090825	54451730.2	10
		459	6.247464683760804	54664872.6	10
		460	6.6094775162468595	42627125.3	10
		461	6.3363192942823785	56700776.8	10
		462	6.199052753876074	39214433.1	10
		463	6.764411312609285	53837481.7	10
		464	7.094354972662657	45438174.3	10
		465	6.891940078253947	49014110.2	10
		466	6.920426117524234	52852056.8	10
		467	7.203539582033274	46260556.8	10
		468	7.308948020781453	37803251.8	10
		469	7.017774643043149	68714432.9	10
		470	7.255682695218693	33455886.1	10
		471	7.162841004312812	37444926.5	10
		472	6.8764762028007755	61029986.9	10
		473	6.856239424867884	36754410.1	10
		474	6.77086728640742	41053751.0	10
		475	7.033194645504667	45720478.1	10
		476	7.140649761659853	57027525.0	10
		477	7.130286911650165	45880506.0	10
		478	7.434301954106557	50597141.6	10
		479	7.359291895440625	42891509.2	10
		480	7.155848477146269	43366575.9	10
		481	7.253669324623379	57107761.0	10
		482	7.326631248812461	45346006.4	10
		483	7.552082960910407	43823325.0	10
		484	7.472906959437543	61920582.0	10
		485	7.30428872713531	56683163.7	10
		486	7.429735732575369	75044331.1	10
		487	7.639100236319509	45336663.3	10
		488	7.526606451378951	40928334.9	10
		489	7.4487267294193105	57706676.7	10
		490	7.501931950470469	48806217.6	10
		491	7.481403520492115	44266065.0	10
		492	7.520636666335058	72935512.6	10
		493	7.205128552210508	47955303.0	10
		494	7.313685202632899	50045556.1	10
		495	7.467370184211715	47604644.5	10
		496	7.687733739906672	57563307.6	10
		497	7.742269037743216	48326750.7	10
		498	7.829264377305636	42750800.2	10
		499	7.73900138913623	64866202.5	10
		500	7.977899152882752		10
