# Supplementary material for: The evolutionary maintenance of Lévy flight foraging
Source: PLoS Comput Biol. 2022 Jan 18;18(1):e1009490. doi: 10.1371/journal.pcbi.1009490 (PMC8797186; doi:10.1371/journal.pcbi.1009490)
Supplement: S1 Data — (ZIP) [file pcbi.1009490.s005.zip › S1_Data/evolutionary_data/POP10_1000K/10_025_10_0_00_1_1000000_run17]

last_generation	500	0	0.9572500432977963	52063724.4	10	1.734109315452966	53350627.0
size_old_pop	10	1	1.0450890566316846	52548736.3	10	1.4070634065481076	54855426.0
standing_var	0.25	2	1.1198425719834293	56439270.1	10	2.908781221813835	56814639.0
start_exp	1.0	3	1.3011450985891817	59310415.3	10	1.943601694625648	57691395.0
env_dim	0	4	1.3688902987366682	58749933.4	10	1.6910900014521988	60442811.0
move_cost	0.0	5	1.5212892196891017	60598804.0	10	1.8671122415493555	63853177.0
lifespan	1000000	6	1.4644128637375269	55166368.8	10	2.6901834160415232	67145144.0
speed	1	7	1.547953972614295	60069586.5	10	1.5765850285861243	69776183.0
run	17	8	1.8587634730091953	61393884.7	10	2.9039375429065353	69975286.0
extinction_state	0	9	1.7866036556750344	61630877.8	10	1.7427598862195997	71968253.0
competition	0	10	1.6956826111680496	58414660.7	10
		11	1.5342647994828782	59460995.2	10
		12	1.71015699002703	64348315.5	10
		13	1.508695840484727	58832292.2	10
		14	1.537615825727714	58958103.0	10
		15	1.6548664191384286	58131980.1	10
		16	1.902020844325389	62809508.5	10
		17	1.8463552682256037	65223994.1	10
		18	1.840701135979862	60326080.3	10
		19	1.6434836418220324	59233460.5	10
		20	1.4072081672463899	55860328.6	10
		21	1.6247101917624989	56444443.1	10
		22	1.35586031118369	57956508.3	10
		23	1.4396529133467486	55199301.0	10
		24	1.4559257757293425	59192345.6	10
		25	1.4968772904036913	60674735.0	10
		26	1.5127680290245702	60218008.3	10
		27	1.6024349816606407	62817209.0	10
		28	1.7770977845869855	54598149.8	10
		29	1.8515675751610334	57820048.2	10
		30	1.7111231106189553	59462485.5	10
		31	1.7164279562625857	57698581.6	10
		32	1.500840114770662	53969513.7	10
		33	1.7224114480706838	57558091.6	10
		34	1.8223787562630078	57683424.3	10
		35	2.178559347176118	61917035.3	10
		36	2.1333629653915978	60783012.7	10
		37	2.1598173660196025	62413480.4	10
		38	2.2206415401356794	58424097.7	10
		39	2.194364128933249	63443057.3	10
		40	2.008317581335038	61110666.8	10
		41	1.8480825276564405	60491937.8	10
		42	1.8046020472637352	58159660.4	10
		43	1.9036823722371452	59007739.4	10
		44	2.102034632056455	59108453.0	10
		45	2.165175981444306	60818843.0	10
		46	2.0160682395679923	58342647.8	10
		47	2.1265791346723955	59121680.6	10
		48	2.2094907484746233	55832327.5	10
		49	2.157651206117722	57944863.3	10
		50	2.036953709043574	58734070.4	10
		51	2.132300932560892	54398251.9	10
		52	1.7866235287613095	58807526.5	10
		53	1.6948767119753536	59174267.3	10
		54	1.7519380467795855	57238922.0	10
		55	1.8436253073558604	56609269.5	10
		56	1.9600306973224193	52719724.3	10
		57	2.016379453937382	54950192.0	10
		58	2.123373572480466	59920047.6	10
		59	2.2178266567398324	58343185.6	10
		60	2.0378134630261306	56410467.7	10
		61	2.012408771022735	61582544.2	10
		62	1.750972027661773	64360356.4	10
		63	1.7637050092189774	55835846.9	10
		64	1.8271153821131372	64487480.4	10
		65	1.9944892222939512	60959174.6	10
		66	1.8569621850015523	56342287.2	10
		67	1.7341539395906658	59465167.0	10
		68	1.7704463266285408	59106948.1	10
		69	1.5161258724055167	55077468.7	10
		70	1.7822506149213222	64848792.7	10
		71	1.9312678201986848	60345662.9	10
		72	1.9127095117770785	53872696.3	10
		73	1.8867692815672712	55885965.9	10
		74	1.9569028829284416	57433647.2	10
		75	2.154634544360585	56341828.9	10
		76	2.068261111768836	62407265.6	10
		77	1.8920966580159628	57998773.2	10
		78	1.684700186773631	56727003.5	10
		79	1.7830493148067572	58693349.5	10
		80	1.7873546248612353	57589992.3	10
		81	2.0077085245564747	55884212.8	10
		82	1.9256120294132912	62210142.8	10
		83	1.9779539488335398	56707013.3	10
		84	1.798729299716549	58969802.7	10
		85	1.7605846677998058	56028030.2	10
		86	1.9612083219404677	58377244.1	10
		87	1.8611759739214548	60463533.5	10
		88	2.0197130832179253	57148897.4	10
		89	1.9261734382887727	62586064.9	10
		90	2.0539384922681263	65650379.4	10
		91	1.8609074976527595	62831048.8	10
		92	1.827447435604371	55998925.3	10
		93	1.7868349756320725	59706889.2	10
		94	1.7968549374331375	62655376.8	10
		95	1.9028700484600265	53957644.4	10
		96	1.8448476326189027	56955184.9	10
		97	1.8495402254378626	62719016.4	10
		98	1.868875912119251	62024009.8	10
		99	1.7561042011735393	63022508.8	10
		100	1.724415530029265	61233259.4	10
		101	1.8214517751976822	58008789.2	10
		102	1.7168107152162826	61982626.9	10
		103	1.894281304976364	52585632.5	10
		104	1.7980998279148797	59180352.6	10
		105	1.8758291860631506	59534270.6	10
		106	2.1474613573177868	54223479.6	10
		107	2.1513817689611954	56530669.7	10
		108	2.0702932853859086	64052894.4	10
		109	2.1554796288960785	55824643.3	10
		110	2.298449466647146	59425721.3	10
		111	2.3067685697639306	55838619.2	10
		112	2.1302601587691252	58067820.7	10
		113	2.358336485852454	56391196.3	10
		114	2.5702513106333833	56977266.6	10
		115	2.448600847021293	59096973.2	10
		116	2.326363204381992	57999063.8	10
		117	2.137434722917456	58759028.0	10
		118	2.033195697472853	59485795.2	10
		119	1.8383479662123352	60220908.7	10
		120	1.9956871968069254	62267067.5	10
		121	1.9530347610395922	64284048.1	10
		122	2.1417756011764033	57778486.7	10
		123	1.96673053029714	56932293.0	10
		124	2.084815373028621	61781747.8	10
		125	2.0284024724886276	60411203.3	10
		126	2.0042354072631667	59845749.0	10
		127	2.1377394793397597	60767217.0	10
		128	2.1037618149735215	58418680.7	10
		129	1.8856608278397715	63589480.1	10
		130	2.0508185020343292	55202750.6	10
		131	1.919847141068215	60431059.7	10
		132	1.8039827441727545	59984271.9	10
		133	1.8676547003421349	60473657.7	10
		134	1.5163414350209152	59859379.7	10
		135	1.4274878751003777	59677645.8	10
		136	1.486339371113539	58286699.6	10
		137	1.7540150644800654	60122347.5	10
		138	1.7422256784140913	58900156.9	10
		139	1.7659641455524078	61152284.3	10
		140	1.8890197789981413	58749208.9	10
		141	2.0800939255192388	55693298.6	10
		142	2.0966294417160354	56307516.3	10
		143	2.2183940018309145	56400742.8	10
		144	1.9280345032539703	59711045.1	10
		145	1.846096645203548	60812022.7	10
		146	1.8030806049449961	57474460.5	10
		147	1.691555852700183	52910795.3	10
		148	1.56555240381687	57374394.1	10
		149	1.5573517914391588	54563741.5	10
		150	1.4965994751768268	66098688.0	10
		151	1.4381706770059801	59018653.7	10
		152	1.38654855749158	57376805.3	10
		153	1.2666454306513508	56502508.4	10
		154	1.3192942879793712	57063559.7	10
		155	1.4372828621930265	53067870.6	10
		156	1.8800837663907994	65468144.5	10
		157	2.009829778481956	61550024.4	10
		158	1.9929875354985274	59366042.3	10
		159	2.3538133650173982	56374062.6	10
		160	2.1197172002160163	54045122.9	10
		161	1.893836762520765	58664460.6	10
		162	2.148481985452393	60756027.6	10
		163	2.0818907300213176	62418684.7	10
		164	2.0338706860830045	56713373.0	10
		165	1.81914738846559	60947240.1	10
		166	1.7818280404181803	57518653.9	10
		167	1.8111930116949675	63741997.5	10
		168	1.7336868501454248	58517479.7	10
		169	1.915684929362237	61658942.9	10
		170	1.7840299567236741	61676459.9	10
		171	1.7324916295818649	55316645.8	10
		172	1.6434697714618935	62180079.3	10
		173	1.9700684838206857	58500090.2	10
		174	1.7452762665242432	59457831.3	10
		175	2.024194606971868	62653686.0	10
		176	2.1403343871560323	59683360.8	10
		177	2.0165173152689357	64187096.9	10
		178	2.1335586369460176	60690707.8	10
		179	1.7994442373206792	61130533.9	10
		180	1.6857611087802262	59793829.4	10
		181	1.8006599346085146	63044105.9	10
		182	1.9474351536159715	59047871.8	10
		183	1.8478861618437796	57989662.1	10
		184	1.6130914698055143	54703129.1	10
		185	1.8234371238480898	61911044.5	10
		186	1.741720513790812	63331525.8	10
		187	1.7018284560503107	57296396.2	10
		188	1.885155914856187	54622480.9	10
		189	1.8305686649334008	61080329.8	10
		190	1.743239690472453	59345298.5	10
		191	2.080381761047083	58297891.4	10
		192	2.249398547244897	53327277.4	10
		193	2.2855893166338856	57514087.7	10
		194	2.176066409720766	57290433.6	10
		195	2.2416881744967174	57849017.0	10
		196	2.3742003033415835	51337815.5	10
		197	2.473885480189918	59276867.3	10
		198	2.518619941734603	55637162.9	10
		199	2.5477370603574387	63956176.4	10
		200	2.504510560571179	59968518.6	10
		201	2.528324851992658	57117794.7	10
		202	2.3989233575377145	61408565.0	10
		203	1.929157134382955	57954660.0	10
		204	1.7633626412722123	58337141.8	10
		205	1.8094716893684553	58448292.8	10
		206	1.776967839842674	58128248.3	10
		207	1.899470155633189	59145292.5	10
		208	1.9757959749581004	59210773.1	10
		209	1.9932917425063699	60640003.0	10
		210	2.1978095293627624	56913094.9	10
		211	2.14318003205167	56878456.2	10
		212	2.033878951224006	55426924.4	10
		213	1.8017341599713486	54991957.1	10
		214	1.8287754479638902	61289595.5	10
		215	1.7601986530317113	58214193.2	10
		216	1.8229789423628717	58725227.3	10
		217	1.805373304348621	66503356.4	10
		218	1.850365257928584	53784346.5	10
		219	1.892592337999393	57244562.3	10
		220	1.8422344795561139	59650759.9	10
		221	2.0471860571596068	58065379.4	10
		222	1.5651553025415155	56908324.6	10
		223	1.514458046130999	56597259.0	10
		224	1.353289769557143	57931931.7	10
		225	1.3139886590113752	53910844.2	10
		226	1.2475652765627148	54321201.3	10
		227	1.4489454670308604	62134310.8	10
		228	1.3538681800739671	56440384.0	10
		229	1.4853449680426054	58892781.6	10
		230	1.634706559237216	60594112.6	10
		231	1.8663583984462124	61000581.3	10
		232	1.7897140111897134	59773064.9	10
		233	1.8626661618350333	60948779.0	10
		234	1.7987459522074343	61564880.3	10
		235	1.6818435664033131	63305201.0	10
		236	1.7363137630032646	51656710.2	10
		237	1.8117235841660306	57434905.7	10
		238	1.752654474201782	60229014.7	10
		239	1.785981357192144	67025928.7	10
		240	1.6912753778268708	58455200.8	10
		241	1.8054260313850883	56268772.0	10
		242	1.9357611901788097	56760844.5	10
		243	1.6924391036755844	59380187.2	10
		244	1.7090027776705756	60088240.6	10
		245	2.00183959671043	60194867.8	10
		246	2.2280011108169058	55543416.5	10
		247	2.244825872843408	59254414.4	10
		248	2.2171849636366248	62186797.3	10
		249	2.3950157296573464	63922915.3	10
		250	2.5489825045008017	51090104.5	10
		251	2.4770375787243184	57051195.6	10
		252	2.3346194358381007	55803690.7	10
		253	2.4739651831285725	54634643.4	10
		254	2.4113399983761608	61670704.0	10
		255	2.5125857422722184	60918776.3	10
		256	2.532040501860159	56236982.0	10
		257	2.5306253439049446	58083998.4	10
		258	2.504026446579559	59144815.3	10
		259	2.529289230778485	56165538.6	10
		260	2.260032858948828	57775409.0	10
		261	2.29665612906066	58759233.7	10
		262	2.156831464562477	59192443.7	10
		263	2.027810965622148	60990881.4	10
		264	2.304358176653234	58564304.6	10
		265	2.4120213324801947	60647381.9	10
		266	2.0654279285039103	61791977.7	10
		267	2.066652128816277	62645979.6	10
		268	1.9429468773431648	61322640.1	10
		269	1.8983103744630205	58987182.5	10
		270	1.882385870432115	60942599.6	10
		271	1.812363316502832	60095333.8	10
		272	1.8562561719257817	58390722.4	10
		273	2.1031085789700503	60421596.5	10
		274	2.310664010967139	62248304.2	10
		275	2.285700940679204	58568986.7	10
		276	2.296880282547734	58893155.3	10
		277	2.292322365985391	55163357.8	10
		278	2.163274704323853	60371691.4	10
		279	2.2733426958087106	55237966.3	10
		280	2.1738618717976577	58991414.3	10
		281	1.8648787848631643	60379365.1	10
		282	1.8392174443186229	61646665.8	10
		283	1.868706010854487	59102470.6	10
		284	1.8753063062354574	56290792.8	10
		285	1.9613189326593325	53028922.7	10
		286	2.0845405661377483	56547829.7	10
		287	2.052943241326898	53534061.0	10
		288	1.8509058122229995	54428176.0	10
		289	1.8660958814298296	54108459.0	10
		290	1.893619312024316	57450125.6	10
		291	1.7596851558105104	58015833.0	10
		292	1.5858862129610323	57348163.5	10
		293	1.6807690961774255	54356432.2	10
		294	1.3738252720699493	55256689.0	10
		295	1.5435384075777159	56922884.7	10
		296	1.6764459179846365	60196182.0	10
		297	1.7120590155361999	59553724.8	10
		298	1.8582275341225702	59611266.4	10
		299	1.6235581776818762	53009600.1	10
		300	1.5497204039552508	55447081.5	10
		301	1.7014683812370799	54748458.0	10
		302	1.464413609039942	60715249.0	10
		303	1.6000095903802751	61079221.9	10
		304	1.6214223822645426	63890278.0	10
		305	1.4357016471551443	53492535.0	10
		306	1.5543187243275411	52443863.5	10
		307	1.668166734715865	49773293.2	10
		308	1.511298319709155	57065631.4	10
		309	1.5506548463232435	57393275.5	10
		310	1.346724861961181	54687135.4	10
		311	1.3419455066118744	58505451.2	10
		312	1.3972957878059575	62076657.0	10
		313	1.4384517804055816	58415741.6	10
		314	1.5758507716781476	58836901.1	10
		315	1.4667836343363323	60327940.4	10
		316	1.5310251153305832	64252286.1	10
		317	1.511462886423513	57521051.1	10
		318	1.6991398949403336	58038898.3	10
		319	1.9488708464607616	58767015.4	10
		320	1.832365681714077	58383718.0	10
		321	1.7891878379039419	55685778.4	10
		322	1.8034975747365933	53753073.1	10
		323	1.7055474212388049	64234327.5	10
		324	1.7222487253580254	59801735.0	10
		325	1.804894202381155	55558610.1	10
		326	2.1684805406655725	61107365.1	10
		327	2.3990802247035665	53477622.6	10
		328	2.053837257622444	58532554.2	10
		329	1.7672044490634202	59113053.1	10
		330	1.8666237842702524	54902600.3	10
		331	2.056602731127097	57937898.8	10
		332	2.0673303636344107	54535353.2	10
		333	2.0376270603465043	62061917.0	10
		334	1.9625254741899294	58570984.7	10
		335	1.970351699862065	63351332.8	10
		336	1.8214110910504673	60453378.9	10
		337	1.9810732460526599	62715668.6	10
		338	2.0735291356409937	60552156.1	10
		339	2.046768062460595	61620836.4	10
		340	1.9124398803339766	60394302.1	10
		341	1.8668808089679056	57236726.0	10
		342	1.8252707947468387	58843334.3	10
		343	1.5609622712096798	62695406.8	10
		344	1.7274020837155	65933433.9	10
		345	1.6880729484823203	57406567.4	10
		346	1.5348266019227192	60042364.1	10
		347	1.547024176375597	58263151.9	10
		348	1.7369592164194707	60970085.6	10
		349	2.0482582004412433	59973582.1	10
		350	2.0187242615641443	56430721.7	10
		351	1.7747766406209808	57143007.4	10
		352	1.8361679653245138	67589382.9	10
		353	2.002907067741868	60162221.8	10
		354	2.152567006383616	57810242.0	10
		355	1.9623354107073396	56520740.0	10
		356	2.1832920449723243	58194244.6	10
		357	2.0188272225086488	57167935.3	10
		358	2.3465261713427	55305608.6	10
		359	2.110801733807361	54851569.2	10
		360	1.5711389223078784	57693143.1	10
		361	1.7629379181301341	55883487.5	10
		362	1.728753219785082	58450082.6	10
		363	1.7352774904689678	60206205.6	10
		364	1.7916097038498826	58733886.8	10
		365	1.7063566811687654	52019861.0	10
		366	1.8241171676356225	60939121.9	10
		367	1.8405481857516814	57881705.1	10
		368	2.129180314771994	58855422.9	10
		369	2.109741956405731	56776853.8	10
		370	2.2427307147300626	60598287.7	10
		371	1.9939446348649028	60338931.4	10
		372	1.976634977760736	62554320.1	10
		373	1.9431440825071946	60448512.1	10
		374	1.6883398762591129	63188093.8	10
		375	1.8450463607861223	57582210.9	10
		376	1.8292969296399881	55174877.2	10
		377	1.9141453424423198	63368489.7	10
		378	1.6552541836260886	58248452.3	10
		379	1.7548998179969728	58078128.0	10
		380	1.6939937271688954	53441352.3	10
		381	1.6038174347586807	62096465.6	10
		382	1.8494146177880317	56920041.8	10
		383	1.9655290861497776	62100260.8	10
		384	1.8378564827461599	56434036.5	10
		385	1.834620165320167	57962903.2	10
		386	2.056823516918495	60459237.6	10
		387	1.8230114624364728	61439404.1	10
		388	1.934076710116712	61050587.1	10
		389	1.6276475947939784	64596499.4	10
		390	1.6689766452391879	60086501.7	10
		391	1.6903090174828157	63641040.0	10
		392	1.5004656664214728	59037243.2	10
		393	1.6004937827716668	57862344.6	10
		394	1.5940266943156323	55078008.3	10
		395	1.6796690053711625	61979696.7	10
		396	1.8939129897850264	58163941.3	10
		397	2.1633356420224428	55643802.7	10
		398	1.9862236147821555	53659422.7	10
		399	1.9281906383044753	50526959.5	10
		400	1.646465983644545	51592937.5	10
		401	1.6797386267831478	55069624.9	10
		402	1.5194318102229505	60340940.9	10
		403	1.832379819565184	54109673.1	10
		404	1.7250955155447187	54773970.0	10
		405	2.004780193954928	58388555.1	10
		406	1.975444501768904	58018956.4	10
		407	2.032934611499184	62458770.8	10
		408	1.9409776985331129	61967046.7	10
		409	1.7790873063973813	59881550.6	10
		410	1.676165445010558	57133096.4	10
		411	1.6937366950099075	60350395.2	10
		412	1.8568487500077944	56690505.3	10
		413	1.9460189897596973	59879629.4	10
		414	1.8549809026280493	62902392.6	10
		415	2.048662997306324	55937133.9	10
		416	1.9344856778144575	64139657.5	10
		417	1.9376961095294536	60615494.2	10
		418	2.040286478790043	55631330.0	10
		419	1.8357069491971079	58306392.3	10
		420	1.6727204104252404	60397998.8	10
		421	1.6085326710476295	57494474.0	10
		422	1.7772694144838073	62098733.8	10
		423	1.8377379492858974	54055062.3	10
		424	1.6031285328625855	58396184.1	10
		425	1.7581145024612155	62526685.7	10
		426	1.805823848844248	57764994.9	10
		427	1.7379778152132062	57459424.3	10
		428	1.794914194393754	60075489.7	10
		429	1.6393157884237468	61244430.7	10
		430	1.6345693327126418	60623098.0	10
		431	1.5338101107053241	60752487.1	10
		432	1.4337806948467144	54897410.3	10
		433	1.742586445343426	60822221.8	10
		434	1.533910127480119	59320795.1	10
		435	1.7353024229071727	59644882.6	10
		436	1.883712488665885	60167446.2	10
		437	1.6258471442173903	60306984.6	10
		438	1.8213805268698748	58681084.3	10
		439	1.8247628804818217	62739249.5	10
		440	2.0332250136693037	56951682.0	10
		441	1.9605044700416419	59086927.5	10
		442	1.7651236929991552	59327383.6	10
		443	1.8064517939781062	55901813.5	10
		444	1.8871894387960655	57080984.8	10
		445	2.0867520018852175	58086985.1	10
		446	2.1694132588027495	55989073.7	10
		447	1.8593177111580779	56238855.6	10
		448	1.6378415128389974	56246655.5	10
		449	1.7943652210827548	60171345.8	10
		450	1.8205988879318888	63647068.1	10
		451	1.7826082992062993	63076444.3	10
		452	1.8198411449298422	56850441.5	10
		453	1.858558054098184	56614652.5	10
		454	1.675804385364708	57865274.7	10
		455	1.6985008149942602	54955279.9	10
		456	1.7837211477003492	56972453.8	10
		457	1.765193987874158	59186334.2	10
		458	1.7450025000082612	55174484.1	10
		459	1.5197692899912796	56660349.7	10
		460	1.5097131018578813	61470659.8	10
		461	1.7335348247495657	62750846.9	10
		462	2.0604332426123286	57592057.7	10
		463	1.9305493329270498	56428776.0	10
		464	1.7893067912013643	60156254.7	10
		465	1.9317121287370127	61799819.8	10
		466	1.9144946629934325	59921278.4	10
		467	1.7836980361670691	58340486.6	10
		468	1.8520522012595344	58747872.0	10
		469	1.6908916050235523	61849052.4	10
		470	2.0158942065974443	59922313.2	10
		471	2.05679511356907	62362106.5	10
		472	1.9970033374642888	61833404.6	10
		473	2.14262112755136	60294099.0	10
		474	1.7819574822437336	57552885.4	10
		475	1.7857409989070434	65310320.8	10
		476	1.6788461666857835	63765007.9	10
		477	2.0856616459525403	61913323.1	10
		478	2.1668571725158374	59109437.4	10
		479	2.0904317680545175	57094380.7	10
		480	1.9616809392401244	59691739.2	10
		481	2.0435178684803006	61911260.5	10
		482	1.9479795963620774	57909361.1	10
		483	1.943536626233779	62269975.6	10
		484	1.9678266166413407	53581702.2	10
		485	2.1834966950144468	60980253.2	10
		486	2.0252395161138472	57534947.1	10
		487	2.007159464173958	54868613.5	10
		488	2.028283706482669	58606708.3	10
		489	1.9612985177934121	54801968.2	10
		490	2.003421504717639	55312501.5	10
		491	2.1933190373545144	55353776.7	10
		492	2.146199973582197	60697701.9	10
		493	2.235352932579592	61618242.5	10
		494	2.2614325098528427	63658669.5	10
		495	2.1069883486704724	61430413.5	10
		496	2.06396754061329	61750018.3	10
		497	2.0817340269900404	62412983.1	10
		498	1.9910620710345945	59959815.5	10
		499	2.046522375519589	62587294.1	10
		500	2.111017312051886		10
