# Supplementary material for: The evolutionary maintenance of Lévy flight foraging
Source: PLoS Comput Biol. 2022 Jan 18;18(1):e1009490. doi: 10.1371/journal.pcbi.1009490 (PMC8797186; doi:10.1371/journal.pcbi.1009490)
Supplement: S1 Data — (ZIP) [file pcbi.1009490.s005.zip › S1_Data/evolutionary_data/POP10_1000K/10_025_10_3_0000125_1_1000000_run5]

last_generation	69	0	0.9114501153049046	22890453.00033341	10	extinction	extinction
size_old_pop	0	1	0.9451549618258749	30824318.30046779	4
standing_var	0.25	2	0.8553770068251687	16928908.75006493	5
start_exp	1.0	3	0.868718713265555	38297108.16721536	4
env_dim	3	4	0.6929686590015468	4176458.4998979787	6
move_cost	0.000125	5	0.7419514855906892	25047514.500277597	1
lifespan	1000000	6	1.1580517469566654	61146539.50118521	2
speed	1	7	1.2833041804027296	20633158.785868574	2
run	5	8	1.2656805794373471	51414479.83414516	7
extinction_state	1	9	1.725308161431224	56694433.375480294	3
competition	0	10	1.6935951966444889	92242243.16671252	8
		11	1.9093730040669368	116365398.16554523	6
		12	2.3113658329789573	27877201.100209136	6
		13	1.6541012527769106	16629758.300064882	5
		14	1.602020219868736	26138336.50035331	5
		15	1.640180594708757	56782901.1000769	3
		16	1.7647072489152689	56305835.83392115	5
		17	1.9849324262796304	57246642.667298205	9
		18	1.9572483118462116	50459811.500427276	6
		19	1.7440714392246004	56630660.83364598	6
		20	1.6521202386246858	19596726.071643915	6
		21	1.738691669140783	33012658.167117316	7
		22	1.5710557761709605	40653052.07197606	6
		23	1.748372197447003	85625148.50046152	7
		24	2.0448017345225504	88423876.50042732	4
		25	1.7605357608614216	55987914.7861232	9
		26	1.7914962039221347	57201277.33417771	7
		27	1.6536867136562639	36186814.78619209	6
		28	1.5243213286039639	65509147.500231	7
		29	2.022853187434068	45605911.90052605	4
		30	1.7742943506338569	66757838.92920103	5
		31	1.8738790742518379	24643245.64316418	7
		32	2.1900590902708617	51840728.64363948	7
		33	1.8322076657166737	87715437.49992792	7
		34	2.2993480328261247	57944205.16718302	8
		35	2.317735653225715	40521319.1004793	6
		36	2.255213572134921	63626840.27867479	5
		37	2.3994396376655676	138512343.1007988	9
		38	2.3474918256761157	51852553.90072055	5
		39	2.3855608963220396	13653831.833559426	5
		40	2.3617415791382363	77302757.70071031	3
		41	2.671149012085799	49463644.90077769	5
		42	2.861703343278079	93922153.83387719	5
		43	2.6933766930811287	16873242.900338314	3
		44	2.6730688381723384	70637118.66623573	5
		45	2.5026261894892543	44349333.83389331	6
		46	2.3133607962883826	63045910.7859441	6
		47	2.2455812544642013	27992155.10059415	7
		48	2.2355252982570413	54187376.50018099	5
		49	2.553400263822357	76029777.50014845	6
		50	2.36236434742647	70471228.75064394	4
		51	2.3524403793200093	65135722.75059815	4
		52	2.2156092079176277	112271191.69823249	4
		53	1.9479696418657153	39245299.8336192	5
		54	1.859524376854051	48561217.64337779	6
		55	2.152858777071095	68039535.61177275	7
		56	2.143715726252297	69564913.92900541	9
		57	2.224139765741932	127783406.00092643	7
		58	2.4825797245208556	36123765.300722726	4
		59	2.483433116069444	60228639.25037558	5
		60	2.467406445333439	85273117.49940291	8
		61	2.40427151442395	118596599.00013433	4
		62	2.563326493175798	40893061.100610614	2
		63	2.5882436233476804	155858965.9995679	5
		64	2.9652537346375243	148451609.49989066	6
		65	2.905224585224622	125451904.09945735	4
		66	3.02285849696932	81931636.00090213	5
		67	3.384439345098812	97459744.50109223	2
		68	3.3769454024943855	179687228.1653817	1
		69	3.5190129042524596	0	3
					0
