# Supplementary material for: The evolutionary maintenance of Lévy flight foraging
Source: PLoS Comput Biol. 2022 Jan 18;18(1):e1009490. doi: 10.1371/journal.pcbi.1009490 (PMC8797186; doi:10.1371/journal.pcbi.1009490)
Supplement: S1 Data — (ZIP) [file pcbi.1009490.s005.zip › S1_Data/evolutionary_data/POP10_1000K/10_025_10_0_00_1_1000000_run6]

last_generation	500	0	1.1862904894079138	56733563.0	10	1.264418223257237	50466697.0
size_old_pop	10	1	1.3561754694207009	58021499.3	10	1.3266768298397946	51872087.0
standing_var	0.25	2	1.51423620897574	60440663.0	10	1.5923455303385579	56229113.0
start_exp	1.0	3	1.8112082926217326	59225130.3	10	1.8144911475128436	59391055.0
env_dim	0	4	1.8495767521736977	60135327.4	10	1.4475608142898653	60486685.0
move_cost	0.0	5	1.8306248369616935	59492616.1	10	1.6226871444121065	61534832.0
lifespan	1000000	6	1.7503147724981147	63450819.7	10	1.8131774055468675	62901322.0
speed	1	7	1.9217269954458043	59971197.2	10	2.1092447439634285	63848794.0
run	6	8	1.7575350053413548	60617699.9	10	1.927151831516048	65611657.0
extinction_state	0	9	1.8511122710586823	57057364.9	10	1.4455596127014705	66667991.0
competition	0	10	1.88511594490983	60780332.3	10
		11	1.8329994035935073	59052049.6	10
		12	1.6858253312450866	60401997.5	10
		13	1.680345235021964	60990507.8	10
		14	1.935622338497761	60166382.5	10
		15	2.0664186241268014	56707783.9	10
		16	1.6936259398459395	61775069.9	10
		17	1.5556210675874351	57235539.5	10
		18	1.6727869535446387	63741001.9	10
		19	2.0956739230636763	56396703.3	10
		20	1.8839754484922782	61057886.8	10
		21	1.94388988627069	59519281.3	10
		22	1.8857142804604698	64552762.7	10
		23	1.7768339786849552	60821539.5	10
		24	1.7868047722694549	65406284.7	10
		25	1.9867365741777743	63709094.3	10
		26	2.1538617966837794	55313336.0	10
		27	2.066785680602645	62246397.2	10
		28	2.1068529165689402	59384692.9	10
		29	2.180182376806724	59894250.4	10
		30	2.2176691958368226	61937807.4	10
		31	2.113114472781458	55725503.4	10
		32	1.9760759486936852	53431979.6	10
		33	2.1098262612051664	53923182.2	10
		34	2.2383154968701766	60176069.0	10
		35	2.154639677415258	55119669.9	10
		36	2.072598104778071	54252601.7	10
		37	1.78631363687654	57271580.3	10
		38	1.6190593856607953	57401863.5	10
		39	1.4514440235456467	57409174.1	10
		40	1.4524386659695274	61242906.3	10
		41	1.431502370236443	57698041.9	10
		42	1.5719214323304156	60074286.0	10
		43	1.7121580770274776	57618984.1	10
		44	1.8329455107454287	63195995.9	10
		45	1.8563239619514729	61671074.9	10
		46	2.0593247398050223	63082833.7	10
		47	1.8592009869481618	56318368.1	10
		48	2.004874598101418	54471365.6	10
		49	1.8911859352309435	58588244.1	10
		50	1.976019607920024	56399917.9	10
		51	2.0152354204551552	56531975.2	10
		52	2.1939096734131898	62278087.1	10
		53	2.334176880774151	54334373.4	10
		54	2.6702724222084724	62647855.0	10
		55	2.6175308429223683	60463717.5	10
		56	2.502200429791166	53130832.1	10
		57	2.454968896563307	64374568.2	10
		58	2.6625373278298268	49758437.5	10
		59	2.7475358144266826	54187061.4	10
		60	2.7586470040901236	54449583.4	10
		61	2.86949386608389	55078665.0	10
		62	3.099674251662342	52891134.1	10
		63	3.0277159437799757	52905593.5	10
		64	3.032835655162691	56701925.1	10
		65	2.824709121236979	51179296.1	10
		66	2.8023589622627254	54505801.1	10
		67	2.7052580963882034	53365238.3	10
		68	2.6071898452085307	61793809.0	10
		69	2.655428915152387	56233329.5	10
		70	2.4960687007734927	58086079.3	10
		71	1.9819467575489487	61179941.0	10
		72	2.2183230286028186	62809180.2	10
		73	2.308928635338917	65252800.5	10
		74	2.287558145453919	57693588.8	10
		75	2.4053487247802505	53614878.4	10
		76	2.096488931770397	61498125.2	10
		77	1.8625196737060274	53594568.1	10
		78	1.7925343449754958	58357611.9	10
		79	1.9269924418555404	61046055.8	10
		80	1.9354860780409688	64360702.9	10
		81	2.1075344056729546	59736202.2	10
		82	2.146796229935684	59728317.9	10
		83	2.224196674847308	57042916.5	10
		84	2.2572489806755454	55249453.4	10
		85	2.0691978944138016	59228875.4	10
		86	1.743994914693777	57675903.4	10
		87	1.7940267751927372	54635234.1	10
		88	1.7727020057781853	60542649.8	10
		89	1.9915370607944483	59190935.0	10
		90	1.562211878304187	54994995.0	10
		91	2.0911603097571283	61995267.1	10
		92	2.1747723525362033	61295200.5	10
		93	2.2595045244954437	59578121.5	10
		94	2.253760572556396	52918486.7	10
		95	2.3746274948941655	61138762.9	10
		96	2.4250210986696	52656021.4	10
		97	2.6904730406343527	52888827.5	10
		98	2.6745241930773704	55196981.3	10
		99	2.489688081354374	57639757.4	10
		100	2.2199365832245888	57322752.0	10
		101	2.1881370981778967	62257137.8	10
		102	2.4878665808426463	59910081.7	10
		103	2.340681501965867	57661112.3	10
		104	2.49445120430373	60277158.3	10
		105	2.565354092540191	58492044.2	10
		106	2.5806050003458783	52153496.9	10
		107	2.4639369938195457	56846467.9	10
		108	2.4614585295206863	59207964.3	10
		109	2.2872993380277586	57911925.0	10
		110	2.225790401545298	56671236.6	10
		111	2.323758921792213	61472088.4	10
		112	2.2644324279153336	52291979.2	10
		113	2.133337066701361	59820364.1	10
		114	1.7381581027309188	58279095.4	10
		115	1.5649360429185752	55883598.5	10
		116	1.4027916142952577	57030816.6	10
		117	1.7142476055835385	56171987.5	10
		118	1.886825369446361	58087442.2	10
		119	2.0213528478140956	59019592.3	10
		120	1.8401901160545173	56919582.8	10
		121	1.88276091988695	60653959.2	10
		122	1.8984284999567511	62668852.1	10
		123	2.0286541152481443	61979604.5	10
		124	1.976755745511738	67175224.8	10
		125	1.8411284298231219	53926122.5	10
		126	2.0291613975248923	60743728.7	10
		127	1.8467643046182078	63043933.2	10
		128	1.8819184709870456	61127088.2	10
		129	1.995001203388983	56167476.8	10
		130	2.216165454095442	63215258.3	10
		131	2.233399628373552	57175550.3	10
		132	2.294153993484041	60480788.2	10
		133	2.546033065772499	56441878.1	10
		134	2.5778550446458417	47990204.2	10
		135	2.4463546725285688	62015360.1	10
		136	2.569515004633768	53690025.5	10
		137	2.4478561538339934	59009679.9	10
		138	2.137287736695982	57358510.9	10
		139	2.190384327930014	61759266.0	10
		140	2.2707000375706508	59662668.9	10
		141	2.4071767460132296	54509493.1	10
		142	2.088039686043634	64391300.8	10
		143	2.0600682532613206	53722309.1	10
		144	2.421155332648271	57305983.4	10
		145	2.0643802256179247	58590469.2	10
		146	1.7285972439051993	59234814.1	10
		147	1.744660156152639	57651709.0	10
		148	1.6957567053564677	60480125.2	10
		149	1.8500070021894477	64062674.0	10
		150	1.7181131852114597	55255957.8	10
		151	1.7733902909915003	61020019.3	10
		152	1.7225916448909029	60556734.3	10
		153	1.5939785761949479	56071664.0	10
		154	1.430167212909943	58925581.4	10
		155	1.6438231919285577	60713652.3	10
		156	1.573152713197487	64058179.3	10
		157	1.5504718449271948	54725819.8	10
		158	1.6418755069623323	53901930.5	10
		159	1.4574628547401063	56448783.8	10
		160	1.3957664881984901	59224309.5	10
		161	1.5086521167264473	60221336.7	10
		162	1.7705194567523694	59838634.5	10
		163	1.937938016625478	59059536.4	10
		164	2.1908669654812116	63631006.9	10
		165	2.214358285028343	61359635.7	10
		166	2.328842478518628	52683948.9	10
		167	2.280669494880207	59297459.9	10
		168	2.2832512599239263	60981827.5	10
		169	2.238474620137818	63132154.3	10
		170	2.4782721160961314	52962515.4	10
		171	2.4076247798211803	55316037.3	10
		172	2.658526033201506	52226933.6	10
		173	2.6401845472787575	53730923.3	10
		174	2.8206582291120075	65229039.3	10
		175	2.904649674801891	58704386.3	10
		176	2.8373680809808994	56247344.8	10
		177	2.8340606260451326	59808216.2	10
		178	2.9416410981608734	49615096.3	10
		179	2.38936785115252	59526268.3	10
		180	2.4138844656202787	51453666.5	10
		181	2.0861459410070387	61224670.1	10
		182	2.1234105160856993	58249289.6	10
		183	2.3420287294087556	59069182.6	10
		184	2.1510835383577662	56560416.0	10
		185	2.0456820927765405	55036141.5	10
		186	1.6699695560157928	59427381.9	10
		187	1.8343499675402632	61443647.2	10
		188	1.9851059684446444	59895214.0	10
		189	1.900598466063128	56641054.3	10
		190	2.099540989313346	62280068.7	10
		191	2.0218873862783915	63119650.6	10
		192	1.9607738526333935	62805825.6	10
		193	1.9565051823114086	59134263.4	10
		194	1.8122340077257035	63369297.4	10
		195	2.0667411247274807	56080750.6	10
		196	1.9326426099482326	59241905.7	10
		197	1.9339985094460563	59727254.1	10
		198	2.0581325838364997	60654361.1	10
		199	2.2844792792003377	52515161.5	10
		200	1.8365858395595585	58240604.7	10
		201	1.8712870770276424	52623204.3	10
		202	1.6598320123239003	62789802.6	10
		203	1.8081711481172456	55199515.8	10
		204	1.8899022894743218	58876155.2	10
		205	1.7586016071291861	63288875.2	10
		206	1.8419158158053217	54440321.8	10
		207	1.8206125299137543	58332830.9	10
		208	1.6139122915254827	55525305.1	10
		209	1.6705619700720422	60362327.5	10
		210	1.712349246505412	62100774.6	10
		211	1.8540580315898463	57453131.6	10
		212	1.9481254807988477	62099936.8	10
		213	1.7138917857142846	62646339.7	10
		214	1.7275718702222433	61878338.9	10
		215	1.5405252658355029	59094593.6	10
		216	1.6545033818125134	58401536.5	10
		217	1.676581843018377	57120342.9	10
		218	1.68041284771415	61694141.2	10
		219	1.8885782562896671	55478252.0	10
		220	1.8432668219447261	56530366.4	10
		221	1.7056832133621989	60613137.6	10
		222	1.623217881322041	58311507.9	10
		223	1.6738807610200528	59144885.3	10
		224	1.5497598596335502	59080152.5	10
		225	1.6277083862407788	57407506.0	10
		226	1.7542217280180594	60769151.8	10
		227	1.888039214939426	56473555.8	10
		228	1.8701289615254608	59029011.5	10
		229	1.909842331938232	61923380.8	10
		230	2.0136211989333437	62494317.9	10
		231	2.1048456743556336	59680353.7	10
		232	2.1118888791699546	60436836.3	10
		233	2.0385344843383626	62147104.6	10
		234	2.0745288608761667	58957016.4	10
		235	2.190369625849294	59051914.7	10
		236	2.634719284690088	61064108.7	10
		237	2.340788368222434	60247588.7	10
		238	2.351071023497992	54609882.0	10
		239	2.2204087687363074	63950335.7	10
		240	2.224072903184914	54422496.6	10
		241	2.25605421650417	52457722.9	10
		242	2.104643042106211	59626406.6	10
		243	2.298589487622158	58940659.7	10
		244	2.239015526382143	58530404.0	10
		245	2.2010400809550235	53701689.4	10
		246	1.9946196088701993	60240635.0	10
		247	2.0500816434501243	61875421.0	10
		248	2.002611832309889	59689192.9	10
		249	1.9784376340445697	62568877.0	10
		250	1.9682453940717104	62032102.8	10
		251	1.988196685486146	59756382.1	10
		252	2.274767965401655	57957824.9	10
		253	2.2746680497429392	61786504.0	10
		254	2.6679752148306757	55786386.9	10
		255	1.8991632079544014	53337568.2	10
		256	1.9562440105669339	53970597.6	10
		257	1.8741250098382438	57284976.0	10
		258	1.6186322673853262	55241738.0	10
		259	1.423704845337176	57121475.9	10
		260	1.5803817781394431	59749918.3	10
		261	1.5124869926696398	57692482.8	10
		262	1.7309971220601466	55240580.2	10
		263	1.6574268995563668	53081622.0	10
		264	1.698118441435668	57967826.6	10
		265	1.4910897774943672	55826932.4	10
		266	1.4421442458220126	55416645.9	10
		267	1.6961348804624845	58711496.3	10
		268	1.6609615315582242	60025781.3	10
		269	1.6535540163384883	54756076.7	10
		270	1.463670323521916	62850613.0	10
		271	1.586928995137761	60654192.5	10
		272	1.6311227647803495	57947115.2	10
		273	1.6048497899049807	59380550.9	10
		274	1.6582169512687113	60026818.2	10
		275	1.9314154526082887	68784929.9	10
		276	1.994281889445201	62385187.3	10
		277	1.90231918990951	65832157.6	10
		278	1.9924373193988931	58760256.0	10
		279	2.0726697716522935	56696745.5	10
		280	2.0598518998461457	62198822.5	10
		281	2.1925085832796847	63827649.9	10
		282	1.9197110253338259	65878487.9	10
		283	1.7899067057971814	56059050.8	10
		284	1.8117816243915486	59041434.2	10
		285	1.9446839722076956	60674408.8	10
		286	2.270821526398072	56241623.4	10
		287	2.1865851204598012	60690258.4	10
		288	2.157755960509877	61703225.4	10
		289	2.293087056905792	57651052.0	10
		290	2.1700378640174636	62379510.5	10
		291	2.5140110869658843	52136889.5	10
		292	2.2942055781344686	56374943.1	10
		293	2.4094262668034814	55880733.9	10
		294	2.195753371645048	58904741.7	10
		295	2.152876326931609	52540547.4	10
		296	2.1540062661671953	53141371.3	10
		297	1.8382201373221918	55962859.5	10
		298	2.1824388243848256	56814012.7	10
		299	2.1126447122042493	50522622.7	10
		300	1.9322065521541218	61030235.9	10
		301	2.2944457265214666	58173901.9	10
		302	2.3515501474741134	57260161.0	10
		303	2.2699532787819887	58605927.2	10
		304	2.1486807300256396	60405302.7	10
		305	2.020444910457784	58310729.1	10
		306	1.8082206396847345	61729765.7	10
		307	1.902747402713694	57547461.8	10
		308	2.237059696468287	55776375.6	10
		309	2.457219095286181	58874004.3	10
		310	2.054852590942944	60156967.4	10
		311	2.0484992618112097	63266939.8	10
		312	2.0737382646532163	61030465.6	10
		313	2.3222099018184585	52800189.0	10
		314	2.282684508858061	59571831.0	10
		315	2.124663968789084	59302636.9	10
		316	2.040409843391526	63033407.8	10
		317	1.9002496792747643	62562472.0	10
		318	1.8854445855279927	56555616.4	10
		319	1.774486869469198	56063402.5	10
		320	1.4933584713424595	61708395.2	10
		321	1.4295341224538967	56230593.8	10
		322	1.3543812950090754	60080119.9	10
		323	1.4703346639071753	59135100.2	10
		324	1.7313527737878378	55584582.8	10
		325	1.5652640909099411	56721513.3	10
		326	1.8688006748694554	56663535.4	10
		327	2.09217891653861	60353015.9	10
		328	2.2957428094926096	52933847.7	10
		329	2.4646623749928844	58374709.8	10
		330	2.7129561256826085	58700127.6	10
		331	2.698037167978433	49417566.4	10
		332	2.152905079338159	53397506.6	10
		333	2.107556323542819	52824955.9	10
		334	1.8522721884541276	59164181.1	10
		335	1.726677012761813	55676553.3	10
		336	1.5452560310879817	63960976.8	10
		337	1.5362508680654743	58200380.1	10
		338	1.6803647295709632	60673220.6	10
		339	1.8145596257158059	57853797.0	10
		340	1.684787047463552	59659751.9	10
		341	1.8973896810095017	55287483.0	10
		342	1.7681369821532222	62712099.1	10
		343	1.855239934856474	58665650.0	10
		344	2.0114145345851853	53947724.1	10
		345	1.9804259291430146	61031075.6	10
		346	1.836926157746688	56327731.0	10
		347	1.640719556069098	55273030.5	10
		348	2.214967308827944	56151945.7	10
		349	2.246993273411082	58574154.8	10
		350	2.1421351290257697	63777158.9	10
		351	2.307176974968179	59521674.6	10
		352	2.3576751955520976	58393338.3	10
		353	2.5157461158927443	59093866.8	10
		354	2.676741253626842	59814721.2	10
		355	2.937241158380137	51288554.6	10
		356	2.968192358797266	54133621.7	10
		357	2.7897429710037493	57837196.3	10
		358	2.6754317487586006	53739428.9	10
		359	2.326273482801222	56554435.1	10
		360	2.420462394859654	58061061.9	10
		361	2.0806280845154856	60944965.2	10
		362	1.9176595128059801	62131958.8	10
		363	1.8807828162312703	60021197.5	10
		364	1.8055992500910982	57672128.1	10
		365	1.8082763682967902	56145086.7	10
		366	1.68085132803672	58658760.2	10
		367	1.8855823024340257	58996746.8	10
		368	1.9930330380255037	56698577.5	10
		369	2.2179345431343416	58816824.3	10
		370	2.138908563538005	56812754.0	10
		371	1.8620658919280504	57607696.3	10
		372	1.7596353294220048	60350488.1	10
		373	2.116969562319811	56328421.6	10
		374	2.303833485318727	60242391.3	10
		375	2.1696168867980905	61256955.6	10
		376	2.110401494925667	59126248.1	10
		377	2.1239997533051267	60904628.1	10
		378	2.3666146516796047	58772169.2	10
		379	2.3948559295999785	55451411.9	10
		380	2.182130449598152	64795197.8	10
		381	2.236399332576059	55191715.9	10
		382	1.7761734681820205	58294208.8	10
		383	1.786693869770664	55637241.5	10
		384	1.7758912419231607	56516872.3	10
		385	1.7998820886125277	62713013.3	10
		386	1.7849036190062997	56203956.1	10
		387	1.675450628559905	61896804.6	10
		388	1.4903684608597982	61086076.1	10
		389	1.6904843191975747	56488878.5	10
		390	2.017473749823778	52235678.3	10
		391	1.8812442920649428	61244131.3	10
		392	2.0325583161908423	63200118.8	10
		393	2.0481213493520816	59019962.9	10
		394	2.1402192033132956	59808761.0	10
		395	2.3284669075202604	61940312.1	10
		396	2.1394799674314493	64314615.4	10
		397	2.194723481019077	56003872.9	10
		398	2.144714165937024	56016956.8	10
		399	2.102839111547994	58591763.2	10
		400	2.19744679454886	59206513.3	10
		401	2.208362670154107	60972184.8	10
		402	2.284870760017607	63494078.2	10
		403	2.472601557693256	57813645.7	10
		404	2.6702195134868822	58232681.8	10
		405	2.9754096278443707	48293178.2	10
		406	2.859952261362018	50211349.2	10
		407	2.735968863665918	55742460.4	10
		408	2.4867249021815727	55188340.0	10
		409	2.3721003984669147	52978988.2	10
		410	2.3030504403405327	62976012.4	10
		411	2.507781395428519	55307923.8	10
		412	2.5979250613540508	52787415.0	10
		413	2.404478759355399	59311349.3	10
		414	2.4389488040255687	62249953.4	10
		415	2.148111888561508	59899547.8	10
		416	2.2621635862704728	54717653.1	10
		417	2.2170224949422606	60601834.0	10
		418	2.2746550002177464	60912428.8	10
		419	2.5888472044675432	57642119.4	10
		420	2.229522111082547	60155375.5	10
		421	1.978413486192503	58572793.0	10
		422	1.6802325145887678	56943521.0	10
		423	1.550707167687094	59222084.7	10
		424	1.6956892328109323	55959261.2	10
		425	2.0844721422095667	55167757.6	10
		426	1.9248433478862697	60857265.7	10
		427	2.3298130063074014	54529856.8	10
		428	2.1370819651273942	55694923.2	10
		429	2.0123195949614794	58999941.6	10
		430	1.9266603555496509	56732001.8	10
		431	1.9083258164414765	58365180.8	10
		432	2.0098702633949537	61978053.0	10
		433	2.0039711340168602	61950866.0	10
		434	1.9775301996783405	59849623.2	10
		435	1.8758352702379635	59676180.6	10
		436	1.6400167405250603	57780379.4	10
		437	1.9020394985271494	61257673.5	10
		438	1.8566058049968805	60817154.6	10
		439	1.8231540236106105	58097796.1	10
		440	1.767905466014972	61307178.6	10
		441	1.9244311288182636	63901580.2	10
		442	2.374033371800025	55236378.5	10
		443	2.2587224454940955	56881360.8	10
		444	2.0533305704166223	59942034.4	10
		445	1.9433783816617975	54845694.1	10
		446	2.0898240722984567	63755215.6	10
		447	1.980752480721232	58286155.9	10
		448	1.9447115692040005	57599786.5	10
		449	2.08240608203877	62033824.8	10
		450	2.0705947362580615	58950328.4	10
		451	1.943588159233644	55052345.5	10
		452	1.7269032460185663	58472799.0	10
		453	1.804302356252471	57693136.1	10
		454	1.905261144893672	65036906.6	10
		455	1.8741034209489584	54861426.5	10
		456	1.9708398275266394	61683166.4	10
		457	2.2049373667164676	59619089.4	10
		458	2.187788221894264	59039603.8	10
		459	2.2008726962019134	62631303.2	10
		460	2.205715156196155	62090249.7	10
		461	2.021635768406089	61523433.0	10
		462	1.9139578455003197	63338455.1	10
		463	2.0670870457560504	60724444.4	10
		464	2.043143589857307	56640313.2	10
		465	2.0174777314709327	61152244.8	10
		466	1.7121941862704382	55553936.8	10
		467	1.8469498084308185	54813049.5	10
		468	1.9195128702051192	62562395.5	10
		469	2.086941046411215	58459533.1	10
		470	2.1604934137987564	55549033.7	10
		471	2.110280517793464	56902134.3	10
		472	1.8908122189884744	59796776.5	10
		473	1.885432014440704	62229195.7	10
		474	1.7105999844863404	67310333.6	10
		475	1.6395992194685707	58163531.0	10
		476	2.0895923093314805	59858299.5	10
		477	2.131661157950684	57557501.3	10
		478	2.1805695358627495	63757966.8	10
		479	2.265613894477606	57494129.2	10
		480	2.278539553164154	59205905.7	10
		481	2.356362821861241	50630472.5	10
		482	2.5915583900612207	52110951.5	10
		483	2.1164135391856025	60573451.6	10
		484	2.1874574114462284	53333721.7	10
		485	1.9572350447628637	54368943.1	10
		486	2.1473498084850733	56225403.5	10
		487	1.5946295040263798	57684643.1	10
		488	1.6616145557520607	61365115.8	10
		489	1.8198898093513232	61376261.9	10
		490	1.883906651741873	55862385.4	10
		491	1.795170897804368	57763029.4	10
		492	1.7886440278343225	58831365.2	10
		493	1.8880319582700131	59138086.4	10
		494	1.7826100188640204	61424466.5	10
		495	1.5050604745327514	60563805.3	10
		496	1.868788356361638	60012889.6	10
		497	1.797145330183169	54890582.3	10
		498	1.5450932662014658	61852074.0	10
		499	1.6363313283378218	59901023.3	10
		500	1.8746512137790554		10
