# Supplementary material for: The evolutionary maintenance of Lévy flight foraging
Source: PLoS Comput Biol. 2022 Jan 18;18(1):e1009490. doi: 10.1371/journal.pcbi.1009490 (PMC8797186; doi:10.1371/journal.pcbi.1009490)
Supplement: S1 Data — (ZIP) [file pcbi.1009490.s005.zip › S1_Data/evolutionary_data/POP10_1000K/10_05_50_1_0000125_1_1000000_run11]

last_generation	7	0	5.131712509874395	9298729.166599674	10	extinction	extinction
size_old_pop	0	1	4.7893331118061155	35793326.50046435	3
standing_var	0.5	2	4.826606648163866	12256886.900013534	2
start_exp	5.0	3	5.203728983500268	23495989.500128787	5
env_dim	1	4	5.163399517336615	10834687.00010207	3
move_cost	0.000125	5	4.9645008240881126	35471289.25050669	4
lifespan	1000000	6	5.237656883069876	40752686.16711059	4
speed	1	7	4.904017837262723	0	3
run	11				0
extinction_state	1
competition	0
