# Supplementary material for: The evolutionary maintenance of Lévy flight foraging
Source: PLoS Comput Biol. 2022 Jan 18;18(1):e1009490. doi: 10.1371/journal.pcbi.1009490 (PMC8797186; doi:10.1371/journal.pcbi.1009490)
Supplement: S1 Data — (ZIP) [file pcbi.1009490.s005.zip › S1_Data/evolutionary_data/POP10_1000K/10_025_10_3_0000125_1_1000000_run2]

last_generation	75	0	1.0326944521516246	37265973.833680004	10	extinction	extinction
size_old_pop	0	1	1.1411116348950716	37730867.16709847	6
standing_var	0.25	2	1.134595076781395	26793076.90027616	6
start_exp	1.0	3	1.3682929520200733	31709505.700630646	5
env_dim	3	4	1.3771064712080068	60181999.50061818	5
move_cost	0.000125	5	2.0359519042982237	85874619.16711572	3
lifespan	1000000	6	2.1359934253286412	52044068.16731547	6
speed	1	7	2.007734258697602	58037492.75014522	9
run	2	8	1.9336300366051522	42383005.78583865	4
extinction_state	1	9	2.077401280677874	64076277.00102386	7
competition	0	10	2.2716301192309882	94395329.99988349	6
		11	1.9172393120025533	64477984.500944555	6
		12	1.7196433111938816	44302162.83353976	5
		13	1.8445907107901232	61178260.875723355	6
		14	2.1973565756037736	92298549.09963037	8
		15	2.580158957584599	80277003.83352631	5
		16	2.5231430038332143	42329492.100632295	6
		17	2.363960317245364	53210121.33330967	5
		18	2.467714216007412	29717032.500492476	6
		19	2.815566982771571	111262995.99995856	5
		20	2.832261097938251	28480664.0005757	6
		21	2.6751393225684903	109713633.25065269	2
		22	2.9341794124827825	159790160.49789008	4
		23	2.769485302225587	95328070.50036223	1
		24	2.5187076946459577	121465708.74920684	3
		25	2.2748727343294393	71648122.50078428	4
		26	2.5106330099434713	130955550.24890776	7
		27	2.488731715042154	80360276.83389345	4
		28	2.47342187420871	41423992.00056652	6
		29	2.644020087877564	54724480.50047465	8
		30	2.4933638030289726	61976802.70075496	2
		31	2.3578223067683735	44516667.78628477	5
		32	2.2178082452389907	51041014.25050619	7
		33	2.3818699912772474	142630966.99933523	4
		34	2.4941968856042016	64054658.99989221	4
		35	2.2763748608283367	115860880.9985606	6
		36	2.384388199223989	114956802.66602717	6
		37	2.4529347154865584	76075503.33234899	6
		38	2.7080805237677095	52239701.83379949	6
		39	2.990360385388314	187131605.49865308	3
		40	3.15732150604183	75017375.50084065	5
		41	3.367335737467934	291149379.830219	3
		42	3.5223151582944254	308943872.49010247	3
		43	4.03054780983482	87578491.69948107	1
		44	4.094861648235774	30273239.50067036	5
		45	3.7101532638556756	53017325.9997367	2
		46	3.4984094297161272	152791021.49863195	2
		47	3.1396362595409864	131794617.99919221	3
		48	3.2162674138539225	119646425.83146383	4
		49	3.779674935775746	179674911.89609024	3
		50	4.0717875062776585	94553049.49928544	5
		51	4.074411835668424	28295286.750703923	4
		52	3.948582661123644	198379902.50127897	4
		53	4.046826078390437	17238719.00046368	1
		54	3.905195366398579	136409246.99802667	2
		55	3.8880838678853245	37270654.5006296	2
		56	4.183493616577369	126666539.16555573	3
		57	4.036955647787358	95772349.49956441	3
		58	3.8290387498098903	128511088.16756792	4
		59	3.497755974390954	80278376.5004559	3
		60	3.421700161397098	313697330.1606044	2
		61	3.432087792604446	157396516.49714	3
		62	3.493729005738164	102240075.49869965	1
		63	3.5947029772745616	170580666.49688715	4
		64	3.6326727608192506	81631436.50050189	2
		65	3.3965641254044163	125945859.83112411	4
		66	3.749039232584763	56601230.50013599	3
		67	4.072444717559837	71485195.9989684	1
		68	4.189365122929777	62841605.50072432	2
		69	4.219955594904886	224217410.2453064	1
		70	4.387490883518909	182353721.99914023	4
		71	4.171409042616758	134382178.4965061	2
		72	4.253528523995108	42893104.501092486	2
		73	4.450571974270872	48575948.49980823	1
		74	4.683966515892654	90269813.83434258	1
		75	4.955088987653012	0	3
					0
