# Supplementary material for: The evolutionary maintenance of Lévy flight foraging
Source: PLoS Comput Biol. 2022 Jan 18;18(1):e1009490. doi: 10.1371/journal.pcbi.1009490 (PMC8797186; doi:10.1371/journal.pcbi.1009490)
Supplement: S1 Data — (ZIP) [file pcbi.1009490.s005.zip › S1_Data/evolutionary_data/POP10_1000K/10_05_50_3_00_1_1000000_run10]

last_generation	500	0	5.13289362695815	156432592.0	10	1.1634489223981097	11178535.0
size_old_pop	10	1	4.8219030055134215	44469316.666666664	4	1.4624869578331618	30766230.0
standing_var	0.5	2	4.683192396123473	100183431.0	6	1.0949867100320292	38065027.0
start_exp	5.0	3	4.608936204141181	45575243.5	4	2.3342219958008603	62873712.0
env_dim	3	4	4.987647570436447	102589752.5	2	2.0521565744854446	63581045.0
move_cost	0.0	5	4.804534793424785	86759342.0	2	1.1123165636151455	76630451.0
lifespan	1000000	6	4.802507400247536	94248934.75	7	1.6885222141038805	83735447.0
speed	1	7	4.898149342676234	32406579.333333332	4	1.7617700678437695	145689064.0
run	10	8	5.151687850103031	81634650.0	6	2.1402229418632595	158079208.0
extinction_state	0	9	4.856147952837307	170243094.16666666	1	3.251827723575048	223119811.0
competition	0	10	5.028796801660376	176815160.0	6
		11	4.920513450457838	64987015.6	6
		12	5.407860908530336	134789539.2857143	5
		13	5.10280735206893	23947416.5	7
		14	5.258223527701032	35379485.333333336	6
		15	4.123334245688202	79665136.0	3
		16	3.8303964312663816	88825058.0	5
		17	3.8991055758113733	77774586.25	6
		18	2.105985711505135	46134887.55555555	4
		19	1.682596906354216	69875778.6	9
		20	2.210489587746539	79938089.6	10
		21	2.1594664409312725	65018950.55555555	10
		22	2.0132740780806024	83856147.8	9
		23	2.511754505333747	64269755.7	10
		24	2.4163522750810205	44375302.85714286	10
		25	2.070655090602986	52986049.85714286	7
		26	2.004948073768177	72748400.3	7
		27	2.322545415491924	102515534.4	10
		28	2.3221938032623046	89536526.1	10
		29	2.112623876708448	131720482.1111111	10
		30	1.9810382871239547	75915954.33333333	9
		31	1.7469319393148208	106091008.6	9
		32	1.7114377782727122	68639930.5	10
		33	1.6030526652645751	70716112.4	10
		34	1.7095510814389787	83355598.1	10
		35	2.32918027570587	64339256.125	10
		36	2.4329477197636993	74853596.625	8
		37	2.193689665857822	66170391.55555555	8
		38	1.595493789225774	61801700.375	9
		39	1.6812622249122313	50151097.2	8
		40	1.7036950645719346	117657422.5	10
		41	1.7810628615056472	82306027.1	10
		42	2.0618456638044123	95168448.33333333	10
		43	2.1727355060765143	97350527.33333333	9
		44	1.817282488509959	88409685.0	9
		45	2.3498626356592864	87071501.375	10
		46	2.048717140390575	73698494.3	8
		47	2.145800464329774	72124581.375	10
		48	1.835223369954922	141193586.9	8
		49	2.275231687693221	84915500.2	10
		50	2.174042183563322	57455598.375	10
		51	1.7173664561084814	113610632.66666667	8
		52	2.799102481128553	82116266.71428572	9
		53	2.6432602307913706	59619340.222222224	7
		54	1.6108016912555505	81319445.8	9
		55	2.514860402724901	120398865.77777778	10
		56	2.7342279782154435	74508662.125	9
		57	2.9800546962756473	76130902.625	8
		58	1.8314442516150866	122253932.1	8
		59	2.101540411290867	91660952.875	10
		60	1.9983312440436212	90156155.1	8
		61	1.9732980576770145	91266523.7	10
		62	2.0424025190512336	83559717.4	10
		63	2.5562988123463315	40104018.28571428	10
		64	1.7893106318393575	67381296.8888889	7
		65	1.800821733176796	55483041.6	9
		66	1.7311577215833656	88292496.9	10
		67	1.780819547510219	73090214.1111111	10
		68	2.0673241717127935	106945991.77777778	9
		69	1.9273291727077073	98332833.5	9
		70	2.0686433515798166	40964221.88888889	10
		71	1.6847432340416155	65738104.6	9
		72	1.3505649731902982	61291780.7	10
		73	1.2969735840133332	73823998.0	10
		74	1.8031711680383213	77083804.77777778	10
		75	2.0666182941785483	60187936.1	9
		76	2.73033712610909	67413873.5	10
		77	2.6582215092901604	86532635.44444445	10
		78	2.260623856894207	35179474.625	9
		79	1.8737651006527698	68974422.55555555	8
		80	2.1411545495702433	89610885.3	9
		81	2.1670391618723595	76841201.1	10
		82	2.4902984132200716	128815890.375	10
		83	2.7099932992333504	75640842.16666667	8
		84	2.4577138972942967	76541604.77777778	6
		85	2.3088218628283355	102335074.1	9
		86	2.51402001913604	73632793.9	10
		87	2.1706062837578717	122041117.0	10
		88	2.140472645684814	85405028.9	8
		89	1.993876948632296	75908835.5	10
		90	1.7678807478612115	74580198.7	10
		91	1.7921490555631578	82248635.125	10
		92	1.523735200284618	79350334.9	8
		93	1.5127320274907061	115148849.0	10
		94	2.1345572950693703	127264069.8	10
		95	2.086530973401108	56902756.6	10
		96	2.2791379559780314	84003456.33333333	10
		97	2.055607669276189	132997086.77777778	9
		98	2.606362024761892	73495792.28571428	9
		99	2.2239753388266688	109743726.33333333	7
		100	2.514276702161595	162919924.14285713	9
		101	2.83284339634503	125766768.83333333	7
		102	2.6006896563906636	79280957.1111111	6
		103	2.3272524282708984	67489126.28571428	9
		104	1.4737635888132241	84295168.6	7
		105	1.8644096230032887	100275699.9	10
		106	1.874384808606679	61953075.0	10
		107	1.738926818526794	94006591.66666667	10
		108	1.3924610531896868	52502760.1	9
		109	1.3362347841463704	55487762.1	10
		110	1.7973672627712953	61913903.0	10
		111	1.4109207062683018	96613442.6	9
		112	1.9225040099452706	94763434.1	10
		113	2.3193729524510482	47497947.5	10
		114	1.6946778052585074	113305007.8	10
		115	1.8906795895990691	62372106.4	10
		116	1.717033002635766	74156463.625	10
		117	1.4591200954776653	55174597.0	8
		118	2.0759883995416843	78821487.8	10
		119	2.10648766289914	83092433.1111111	10
		120	1.6161840480695377	61486794.4	9
		121	1.5387321187604386	50242471.88888889	10
		122	1.2154695997955656	83847675.8	9
		123	1.0034836304023325	65496008.2	10
		124	1.1540705892681367	50380781.7	10
		125	1.048583232315591	74584017.4	10
		126	1.1621126634007595	88801730.3	10
		127	1.9004867043540785	71201658.5	10
		128	1.8404523832149102	70887520.3	10
		129	2.0463066662945675	103059353.44444445	10
		130	2.252812083691445	125846095.8	9
		131	2.195430322137482	70912496.125	10
		132	2.321226147117051	54342210.55555555	8
		133	1.791030878471883	71245296.44444445	9
		134	1.8677133408443183	69840839.7	9
		135	1.812473873421944	65457445.3	10
		136	1.495918358625952	78365744.3	10
		137	2.0762077092451543	65104994.1	10
		138	2.036400490182946	56787394.7	10
		139	2.117046500754257	54848381.55555555	10
		140	2.0117493216176943	89844980.77777778	9
		141	1.9137559605009689	71861632.44444445	9
		142	2.450476538680723	89430966.5	9
		143	2.0802262327985366	102383565.55555555	8
		144	2.0345970568831184	78073723.9	9
		145	2.1492931801116186	95675262.33333333	10
		146	2.542207002256153	85360322.5	9
		147	2.340831665504224	113817614.22222222	8
		148	2.3832669314130484	119100450.77777778	9
		149	2.466787150335077	54771601.333333336	9
		150	1.8876501744244707	67936115.7	9
		151	1.8445328518665125	80680791.0	10
		152	1.6291889793110517	74434860.22222222	9
		153	1.6289229613158533	85895568.3	9
		154	1.933786456960748	83575982.66666667	10
		155	1.8833517847318155	67745999.3	9
		156	1.9418823257588769	76478517.1	10
		157	2.367224256507841	70187109.77777778	10
		158	2.4188164814847903	89632186.22222222	9
		159	2.1485111853483256	50514408.777777776	9
		160	2.127961621089043	65668410.44444445	9
		161	1.7430003013924484	103809498.6	9
		162	2.1624144292036567	95432293.6	10
		163	2.7053992259925677	98981187.125	10
		164	2.406477545808638	83059091.33333333	8
		165	2.1385637457740065	74484975.22222222	9
		166	2.116230314814944	115797166.4	9
		167	2.427096687194754	64796998.5	10
		168	1.9735119163936272	61945468.55555555	10
		169	2.3349545198522015	91697718.66666667	9
		170	2.1892488639857564	108148938.44444445	9
		171	1.7630007758327342	77126596.3	9
		172	1.9589388855440597	91963764.5	10
		173	2.1525293648341406	67373540.6	10
		174	2.1082497187860687	68480018.77777778	10
		175	2.16424482012301	86434258.3	9
		176	2.0048040114944987	89407725.55555555	10
		177	1.726681394268963	86877066.5	9
		178	1.4948022801013132	76989509.0	10
		179	2.209178405299779	64090078.1	10
		180	2.3180488070124605	115668199.2	10
		181	2.2571136444058437	37486851.5	10
		182	2.1392775130386914	59560989.7	10
		183	1.8158359902269712	53363143.3	10
		184	2.0578182555093427	63145234.6	10
		185	2.106239815474077	72196020.8	10
		186	2.117517255795358	65955289.375	10
		187	2.604059573110168	100981650.33333333	8
		188	2.883768953591434	64226665.625	9
		189	2.4092968081534942	130578082.22222222	8
		190	3.1230686811457127	70412778.625	9
		191	3.0439407034932713	87587618.28571428	8
		192	2.7023553933226894	88458600.875	7
		193	2.5556624077748316	102831867.1111111	8
		194	2.678948723714715	87934791.71428572	9
		195	2.473096839794283	51525617.11111111	7
		196	2.4602128327101034	63327477.4	9
		197	2.735075482772138	122254330.22222222	10
		198	2.4687165738224683	74166415.875	9
		199	2.170301633319867	63872371.88888889	8
		200	2.332974581298406	112042644.25	9
		201	1.9797460985599238	138579638.5	8
		202	1.4891154020318491	65964110.5	8
		203	1.4996846981952587	48383311.5	10
		204	1.414921363807529	67664731.8	10
		205	1.4126162272224518	70640021.2	10
		206	1.5870022551867948	79757023.0	10
		207	1.608330942392708	61398920.9	10
		208	1.66814813460966	41143990.4	10
		209	1.6187582576605617	80067088.8	10
		210	1.9822522556113629	68116673.55555555	10
		211	1.9506335433789779	103534870.0	9
		212	2.3932651098969018	67040993.3	7
		213	2.5074636376235433	62875075.4	10
		214	2.626620188578687	91987599.66666667	10
		215	2.674427664042669	70720606.375	9
		216	2.2627851683333864	98619526.2	8
		217	2.555126270598475	52596380.25	10
		218	2.3552364083339707	95148249.77777778	8
		219	2.7181283959326565	81416265.85714285	9
		220	2.9264553529274164	56889213.125	7
		221	2.5044329584880556	54428752.6	8
		222	2.682394838054448	106875891.75	10
		223	2.6107114923784343	59619948.85714286	8
		224	2.2170626648344807	85988589.9	7
		225	2.1870107201660876	105125308.33333333	10
		226	2.160173722794159	79890892.4	9
		227	1.8818792913062814	79682267.5	10
		228	1.68823238791222	74224061.33333333	10
		229	1.8015496129116824	86632811.1	9
		230	1.8732034230437056	34349824.8	10
		231	1.7877859029231828	75422481.5	10
		232	1.7595374860364263	63504823.6	10
		233	1.6589744539812101	69398358.8	10
		234	1.8962167930259881	99012493.1	10
		235	2.509917886268872	43161156.666666664	10
		236	1.903941260003954	101918411.77777778	9
		237	2.75141008075528	82000367.0	9
		238	3.312598582302298	93362923.57142857	9
		239	2.405103012187759	54722701.55555555	7
		240	1.954318704326456	74433943.9	9
		241	2.137473227682502	67294508.44444445	10
		242	1.8847821967392828	50398834.0	9
		243	1.3705873943111502	61363646.3	10
		244	1.826399110062426	76297424.33333333	10
		245	1.5255812206990098	79067075.7	9
		246	1.453458362502764	72664355.5	10
		247	1.2989597066497085	57120099.8	10
		248	1.4726586833488438	70545166.8	10
		249	1.9300189424078051	90143912.33333333	10
		250	1.9444727019707417	68964958.625	9
		251	1.6316232770800134	88247533.7	8
		252	1.9443213196562437	84947557.25	10
		253	1.7251804035844542	93324784.0	8
		254	1.8448177843689393	124752260.33333333	10
		255	2.414748030464585	103034296.125	9
		256	2.6653226630342712	164952171.14285713	8
		257	3.096470480458475	115431721.0	7
		258	3.2437890712263298	144280092.625	8
		259	3.452991863008833	88352163.42857143	8
		260	2.918257775419099	105755179.75	7
		261	3.093493897220731	70619230.33333333	8
		262	4.0644428737464	190640467.66666666	6
		263	3.8186641230472036	23701936.75	3
		264	3.292459334567693	71883150.875	4
		265	3.4045315347082052	109898936.75	8
		266	3.2603536802649407	64742925.28571428	8
		267	2.041844766957229	57740672.0	7
		268	1.9908685429216817	84326191.0	10
		269	1.7686394520605482	81877365.22222222	9
		270	2.3501843214035865	98832644.75	9
		271	2.153895513724011	74120313.3	8
		272	2.6553436957545733	111707341.125	10
		273	3.072696560256613	31998675.833333332	8
		274	2.23885700599401	115437324.0	6
		275	2.519745107927728	86018702.57142857	9
		276	2.256173447343435	62328573.9	7
		277	1.994090899012966	75566419.125	10
		278	1.7069108091255665	75905404.2	8
		279	1.9722462245581638	62864208.5	10
		280	1.60695222175133	59119273.2	10
		281	1.5988096064414012	56397296.2	10
		282	1.5117138745175565	73535630.44444445	10
		283	2.1416589263796313	83363904.55555555	9
		284	2.1603120869554617	114784817.77777778	9
		285	3.0214584924475094	98069488.33333333	9
		286	3.202959089869087	138536988.42857143	6
		287	3.3603233785701954	96705335.25	7
		288	2.689663782383258	78121026.0	8
		289	1.8398935926432909	92509820.7	8
		290	1.4354177693815449	64329765.4	10
		291	1.367035694356811	57124465.1	10
		292	1.2047861775979931	43200190.222222224	10
		293	1.079156309039414	54659101.2	9
		294	1.196133393766163	55215300.9	10
		295	0.9790172429167197	68787550.7	10
		296	0.9300203249920725	56639640.9	10
		297	1.3784398758347942	67185023.6	10
		298	1.2997537380555002	62361947.6	10
		299	1.917752525551752	56922937.6	10
		300	1.4071177546960838	101188521.7	10
		301	1.9994821710375994	110642923.0	10
		302	2.2964680134806557	99425457.44444445	10
		303	2.3298507615849138	103995296.77777778	9
		304	2.181417845722428	106560473.2	9
		305	2.7686886301021545	58474257.85714286	10
		306	2.151514298645565	77096559.3	7
		307	2.3839122043431633	73869152.77777778	10
		308	2.149138620137974	87604093.1111111	9
		309	2.2266027706568337	68827801.1111111	9
		310	2.0159443928078593	77978922.4	9
		311	1.9387226155233712	72360156.7	10
		312	1.7602120562664454	77065630.6	10
		313	1.4393788652442228	52368637.5	10
		314	1.4546739608515629	86737328.2	10
		315	1.7909252036147443	65743474.7	10
		316	2.144318235252742	72586544.7	10
		317	2.0690150820067386	58187942.8	10
		318	2.1603062013080816	104490286.25	10
		319	2.1832878780605305	46169524.0	8
		320	1.7979734923546828	53024738.3	9
		321	1.9971707582354856	77939441.66666667	10
		322	2.0238704594789607	72376987.33333333	9
		323	2.126051106009172	130231627.3	9
		324	2.296763286091092	82195582.66666667	10
		325	2.2744585996357807	90092362.0	9
		326	2.5600865928364356	91715276.5	8
		327	2.478029908555784	157974490.125	8
		328	2.4285006819687314	48925203.5	8
		329	2.1689362841288866	102526783.0	8
		330	2.0861229669256973	102905795.0	10
		331	2.214063326307898	94561936.22222222	9
		332	2.3353790704564537	118558941.1111111	9
		333	2.323443560980946	70048501.5	9
		334	2.4628652576241157	154726629.625	10
		335	2.365231366446982	103182966.4	8
		336	2.273227798286869	78717614.66666667	10
		337	2.13108951873221	101563684.5	9
		338	1.8278239439624477	73607262.0	8
		339	1.9638448311046404	87999478.85714285	9
		340	1.423284047538354	90198712.8888889	7
		341	1.73689494462544	90780658.7	9
		342	1.9523741934125383	65322107.9	10
		343	2.136816164279695	154478674.3	10
		344	2.2953491094070286	116025998.7	10
		345	2.724087235788275	78629445.42857143	10
		346	3.0101554186813346	151299571.875	7
		347	3.4064913774078662	160628581.5	8
		348	3.497357737675751	30915951.666666668	6
		349	3.7631145597148574	48902211.0	6
		350	3.588581170482043	45338623.5	9
		351	3.563179188029898	89188471.625	6
		352	4.173079273570338	55110146.0	8
		353	5.092285018788223	151343104.16666666	2
		354	5.278365025581293	6601089.0	6
		355	5.764432458317712	182777297.0	2
		356	6.083745350659141	23869373.6	2
		357	5.902961027180556	101174540.0	5
		358	5.482338407120721	188175183.6	4
		359	5.458223860963042	13074391.666666666	5
		360	4.557417663664593	75098628.0	3
		361	3.941395781413088	167688860.4	2
		362	4.096456061734685	115931185.5	5
		363	2.9762017876670592	86236937.2	4
		364	2.3240327071900095	72896927.57142857	5
		365	1.8927194102594762	101805144.8888889	7
		366	2.6628356111462397	117255840.0	9
		367	2.6691416154969865	42718863.625	7
		368	2.9290552904711897	49976523.0	8
		369	3.176398093552521	133978529.6	8
		370	3.327446553174917	59294718.8	5
		371	3.007001839181975	132022495.77777778	5
		372	3.4531483348619587	37350860.85714286	9
		373	2.735193756289895	69133097.125	7
		374	1.7879410331213517	90355753.66666667	8
		375	2.060124879195013	65039966.571428575	9
		376	1.7604438366139796	87764869.9	7
		377	1.9463576612097384	80371034.6	10
		378	1.7145928838721851	64026734.6	10
		379	1.8877717921704626	108877216.7	10
		380	2.1111039454075238	67581675.42857143	10
		381	1.9821709357968906	99152508.1	7
		382	1.8080838911400927	84673989.2	10
		383	1.888631858651084	76906186.55555555	10
		384	2.1642527428688947	59868834.666666664	9
		385	2.397861422474951	78584404.28571428	9
		386	1.805249005979281	96183622.33333333	7
		387	2.3578566775100063	53063534.55555555	9
		388	2.112191688113437	81540985.77777778	9
		389	1.9061984421071945	102963050.6	9
		390	1.8686721896958782	62225942.9	10
		391	1.8056749200942181	73026797.6	10
		392	2.050611371462519	97296758.5	10
		393	2.4007976658960906	77753702.8888889	10
		394	2.1787415104942123	39985312.125	9
		395	1.2849376719706163	66734059.0	8
		396	2.1506884283185976	80379902.66666667	10
		397	2.1666225969220583	38494599.25	9
		398	1.4942803919459946	73293434.6	8
		399	1.8988434446707996	108550928.8888889	10
		400	1.5192933602464564	72224111.9	9
		401	1.1562702486429786	84360017.3	10
		402	2.4503263561944637	104942333.28571428	10
		403	1.8809744280255896	62681724.2	7
		404	1.9374842972622282	79891818.5	10
		405	2.3373216966146177	105319647.77777778	10
		406	2.749138663323346	109805711.28571428	9
		407	2.6695523891647097	83567975.22222222	7
		408	2.7757292941886837	68714423.75	9
		409	2.7783567099344313	78695093.75	8
		410	1.997253160282758	93950993.875	8
		411	1.5523095500131685	67579682.2	8
		412	1.7864436135340678	71737305.9	10
		413	1.9382962825474852	62197559.4	10
		414	2.1551288580089087	127286425.0	10
		415	1.7790424222260217	66526640.1	10
		416	1.7896149963275494	74176854.8	10
		417	1.690080521297403	98969833.4	10
		418	1.5854299818309125	70001209.0	10
		419	2.061966653118644	83817041.55555555	10
		420	2.113989812446997	72772383.5	9
		421	2.232268635066917	88528736.8	10
		422	2.2401440246421878	58348925.571428575	10
		423	1.7198547525518262	103164713.3	7
		424	2.0148923914742594	93394750.4	10
		425	2.225957181802377	97073228.55555555	10
		426	2.0189102522775126	111025879.1	9
		427	2.245251985882032	101219059.5	10
		428	2.38657076057023	102204564.0	10
		429	2.206324641084618	134593823.44444445	9
		430	2.264145581935155	103500694.1111111	9
		431	2.933488792879618	130709162.0	9
		432	2.743835099517605	84882874.125	6
		433	2.2411393150837453	140074064.1	8
		434	2.8683304596004375	72216280.0	10
		435	2.4987537526487675	62241538.88888889	8
		436	2.2093516063529415	51821988.625	9
		437	2.3589023639783333	49473542.88888889	8
		438	1.7187128012173154	73414189.8	9
		439	1.9211446029625407	85462164.0	10
		440	2.259813172935101	126748646.0	9
		441	2.671045551152313	57470685.0	9
		442	2.2818634684954	62337869.71428572	8
		443	2.2235259321498537	113532702.6	7
		444	2.1079307936972222	127861599.55555555	10
		445	2.092521612506655	92143311.4	9
		446	2.3815361372501855	54711159.666666664	10
		447	1.7861769205458227	83050870.7	9
		448	2.032217928711971	119139638.9	10
		449	2.199321236581486	94750464.8	10
		450	2.992167779429655	34147999.0	10
		451	2.4230701027086288	154049760.1111111	7
		452	2.3827990481916985	106880517.7	9
		453	2.952346634154106	109128154.57142857	10
		454	2.4573897432306184	54265960.0	7
		455	2.005794363561546	70615916.3	10
		456	1.7819705956728336	85978830.7	10
		457	1.9804961161699286	73939184.22222222	10
		458	1.8647436793500443	68146385.1	9
		459	2.2580448051367386	57021937.0	10
		460	2.848974734391949	87232110.1	8
		461	3.395504673808658	35343593.5	10
		462	2.3273491500812193	80060488.1	6
		463	2.580063656863028	73270385.5	10
		464	2.2346552948818843	71896536.55555555	10
		465	2.2283365600891516	56623385.5	9
		466	2.177604270728355	101729358.625	10
		467	2.1514218261715627	105158452.5	8
		468	2.1709359414448857	87446005.5	10
		469	1.86715881499032	61365950.333333336	10
		470	1.3557828302285917	46645584.777777776	9
		471	0.6705790630628802	62939335.6	9
		472	1.1806016109568056	52493959.2	10
		473	0.8919708835527954	67663560.5	10
		474	1.325660972845364	67112523.5	10
		475	1.5548893589233415	74314384.2	10
		476	1.2518341987990171	59132129.1	10
		477	1.173978173224031	59025930.1	10
		478	1.0621230863518643	122858696.2	10
		479	2.4942898336839674	63794173.2	10
		480	2.545300181825511	102036312.33333333	10
		481	2.2547280627380855	67643785.8888889	9
		482	2.1704887370563286	101575180.66666667	9
		483	2.66266126747007	76168972.28571428	9
		484	2.718541577606623	96704173.0	7
		485	2.21448924749321	80825834.14285715	8
		486	2.4366408765272327	91097008.8	7
		487	2.907958268773689	85956409.33333333	10
		488	2.2999879742148353	120943206.0	6
		489	1.9542246176706208	70944581.6	8
		490	1.841367274766093	73940409.66666667	10
		491	1.6845127238030853	91957934.8888889	9
		492	1.1534752993990502	73851622.2	9
		493	1.285414435851059	60758224.9	10
		494	1.587444910740728	72162326.0	10
		495	1.7602957689005023	88055728.6	10
		496	1.7294170579803052	61716696.7	10
		497	2.216458339344803	74823717.33333333	10
		498	2.482622853360238	42717283.55555555	9
		499	1.8061960671550708	89371853.0	9
		500	2.1246424937872583		10
