# Supplementary material for: The evolutionary maintenance of Lévy flight foraging
Source: PLoS Comput Biol. 2022 Jan 18;18(1):e1009490. doi: 10.1371/journal.pcbi.1009490 (PMC8797186; doi:10.1371/journal.pcbi.1009490)
Supplement: S1 Data — (ZIP) [file pcbi.1009490.s005.zip › S1_Data/evolutionary_data/POP10_1000K/10_025_50_3_00_1_1000000_run11]

last_generation	148	0	5.007823109071126	56559951.0	10	extinction	extinction
size_old_pop	0	1	5.037519339206146	53468513.85714286	2
standing_var	0.25	2	5.041654632646176	66821301.5	7
start_exp	5.0	3	5.409949951111425	20893239.8	4
env_dim	3	4	5.412116475502446	230718475.0	5
move_cost	0.0	5	5.490510450114729	16480482.5	7
lifespan	1000000	6	5.930943723770545	119146858.6	2
speed	1	7	5.992941453401952	185759358.75	5
run	11	8	6.312147142070254	47043092.2	4
extinction_state	1	9	6.148897797682446	21088517.75	5
competition	0	10	7.471187109899477	139182252.0	4
		11	7.254837400622359	373918587.0	1
		12	7.17735830305528	291505487.0	2
		13	7.279311312877233	58520664.333333336	2
		14	7.3794379298897494	92081786.6	3
		15	7.393432487431814	86940627.0	5
		16	7.700567439506838	130688728.5	2
		17	7.832634716947716	182045700.75	4
		18	7.908006421190677	113665468.0	4
		19	7.5465628270332346	90372943.75	5
		20	7.623141573337932	113678524.25	4
		21	7.313612150099516	90106547.0	4
		22	7.732178640539731	29368402.6	3
		23	7.738195509564699	142820865.5	5
		24	8.145947923670484	171949627.4	2
		25	8.070577398914494	181747196.0	5
		26	8.352871819295022	43860688.666666664	5
		27	8.470356557789355	82309114.5	3
		28	8.100808722969632	106051172.5	2
		29	8.247192099454676	127790190.66666667	4
		30	8.422339170526168	142427101.14285713	3
		31	8.630398997057029	30793099.0	7
		32	8.164798973743366	105450093.75	3
		33	8.546739499337964	295678560.75	4
		34	8.599445066975683	19890686.5	4
		35	8.417120851748027	38028240.75	2
		36	8.038682285250633	160351651.0	4
		37	8.037910794320274	137579764.0	3
		38	7.984631269185465	93727268.5	4
		39	7.744670462134455	129559810.0	4
		40	8.07495968149701	297348359.3333333	4
		41	7.977296900896472	149248956.0	3
		42	8.478627449451048	37487856.75	2
		43	8.680547321022175	108081755.2	4
		44	8.712850222958254	74316164.0	5
		45	8.727269869050328	119968478.5	3
		46	8.985627752100333	101075898.5	4
		47	9.733240148681137	124896769.6	4
		48	9.638067384129588	2326597.5	5
		49	9.771144634769595	99415279.16666667	2
		50	9.498576628132565	232521058.6	6
		51	9.569173209561214	121133129.5	5
		52	9.63783670098428	158661167.2	4
		53	10.068690667929966	46831432.0	5
		54	10.12627944965614	90118789.5	3
		55	10.280434358103083	131110644.66666667	6
		56	9.963349477449684	97857134.0	3
		57	9.837870131921587	186987073.25	7
		58	9.869322107781956	63243419.8	4
		59	9.609829041785826	84316739.83333333	5
		60	9.749296690350262	562810621.0	6
		61	9.760241498386899	172902668.4	1
		62	9.853606127108204	322303043.0	5
		63	10.315251638582344	22617979.333333332	1
		64	9.92247156178849	72689613.0	3
		65	9.938221972387286	127983419.5	2
		66	9.50848256753113	33344106.75	2
		67	9.507773211638936	184988032.0	4
		68	9.76910279748135	146060237.75	2
		69	9.919932716966441	81076398.33333333	4
		70	10.020108637059405	287605001.4	3
		71	10.114221305912366	8931543.666666666	5
		72	10.486324434767917	88358542.33333333	3
		73	10.720601576310909	607808967.5	6
		74	10.821387219453513	146039894.85714287	2
		75	10.988796723981782	230315401.83333334	7
		76	11.268791499087905	70895755.5	6
		77	11.130724896263988	19108313.2	4
		78	10.951747001817902	114799310.2	5
		79	10.939978174323329	47785592.0	5
		80	10.363437851654494	11448507.0	5
		81	10.313658050045511	41303175.0	1
		82	10.59169989053347	60335834.5	3
		83	10.437261776285393	100725634.5	2
		84	10.381767583541034	123714637.33333333	4
		85	10.560063841731367	84424218.83333333	6
		86	10.653327772118448	365068493.5	6
		87	10.222102429645668	35030487.6	4
		88	10.6527897299834	57258535.0	5
		89	10.920486299766901	51801408.0	1
		90	10.72756895035306	217340705.66666666	3
		91	10.51059760362104	110613770.6	3
		92	10.573591177541106	131254990.5	5
		93	10.83490861703751	95158789.0	2
		94	10.833686513531928	28730217.0	3
		95	11.120024955758614	162572142.4	2
		96	11.357332753448816	154569147.66666666	5
		97	11.242711366812037	51527534.333333336	3
		98	11.318734438023935	252438872.0	3
		99	11.296684238683806	107217670.0	3
		100	11.80829558197309	171509798.33333334	3
		101	12.051820720381512	329558631.6666667	6
		102	12.05344134414611	38933920.0	3
		103	12.144146189687511	169365274.5	3
		104	12.126697598331265	86311390.75	4
		105	12.019490251439883	37924026.666666664	4
		106	12.109020199175454	75442096.75	3
		107	12.035549307848456	331728009.0	4
		108	12.095514158700187	10716370.333333334	2
		109	12.021404925205939	89008955.85714285	3
		110	12.096190143988652	7653010.5	7
		111	12.27395321742015	19734975.0	2
		112	12.214976234939629	156642053.16666666	1
		113	12.101844912558594	170626450.33333334	6
		114	12.149106953273565	224856620.6	3
		115	12.137108562349919	85249818.875	5
		116	12.105490206988893	73043346.25	8
		117	12.056941958198326	177434548.66666666	4
		118	12.701769702486107	259213699.0	3
		119	12.992029476467323	77114601.4	3
		120	12.581229840958864	140825024.0	5
		121	12.705390566676439	174475671.5	4
		122	12.822702589086173	101241606.33333333	2
		123	12.757823468967896	131612012.8	3
		124	12.810595012587441	133747074.2	5
		125	12.861661664929755	38896446.0	5
		126	12.708853267562365	205133851.5	3
		127	12.996371572936203	69043622.33333333	2
		128	12.896219284447676	141539755.0	3
		129	12.804143344379572	68603378.16666667	1
		130	12.725989620049692	108313480.5	6
		131	13.049516751833716	53354284.0	2
		132	13.454351749475586	164706380.0	2
		133	13.522550324244815	43748075.75	4
		134	13.57081900905861	91617288.75	4
		135	13.725213754306207	177186977.0	4
		136	13.089297431651556	211179230.6	2
		137	13.206888335217508	93142344.66666667	5
		138	12.954234207305273	190874164.75	3
		139	12.805794932065666	123402837.66666667	4
		140	12.885417214487173	115846306.0	3
		141	12.700141044277865	31031532.0	2
		142	12.652907668919786	48753262.0	1
		143	12.86671772923608	121969475.42857143	1
		144	12.930025099210642	41732653.71428572	7
		145	12.739124056873049	24735570.5	7
		146	12.140707117000073	208939254.5	2
		147	12.108074536339696	293016459.25	2
		148	12.202319049884768	0	4
					0
