# Supplementary material for: The evolutionary maintenance of Lévy flight foraging
Source: PLoS Comput Biol. 2022 Jan 18;18(1):e1009490. doi: 10.1371/journal.pcbi.1009490 (PMC8797186; doi:10.1371/journal.pcbi.1009490)
Supplement: S1 Data — (ZIP) [file pcbi.1009490.s005.zip › S1_Data/evolutionary_data/POP10_1000K/10_05_10_1_00_1_1000000_run2]

last_generation	500	0	1.0321716906666993	46687406.4	10	-3.84359631246151	30114795.0
size_old_pop	10	1	1.179129685513193	55052522.6	10	-3.5640067902856156	31374462.0
standing_var	0.5	2	1.0591372695044674	54229060.7	10	-3.9751440728299463	38067119.0
start_exp	1.0	3	0.6945012716718446	47258026.1	10	-5.5486087068547105	41067671.0
env_dim	1	4	0.8250209219974962	51716639.2	10	-5.099853373998612	43279002.0
move_cost	0.0	5	0.6910317204302391	53573349.3	10	-6.130324916634287	47621576.0
lifespan	1000000	6	0.04830025517576815	46998879.1	10	-5.505674682372847	49124641.0
speed	1	7	0.17865136978731616	49935506.0	10	-3.168978117899786	60376550.0
run	2	8	0.5541471313135158	48329530.8	10	-5.415838405032753	64775015.0
extinction_state	0	9	0.4522217892597193	52019569.9	10	-4.698743732398387	68320661.0
competition	0	10	0.6723753004395647	46158552.0	10
		11	0.7187977130191492	54282005.7	10
		12	0.5939239104171631	57418959.0	10
		13	-0.16721580559959598	47499043.7	10
		14	-0.4625352648862461	50974352.4	10
		15	-0.9851108838495299	54156097.6	10
		16	-0.8351529080883673	54759822.4	10
		17	-1.178259543510208	59226126.0	10
		18	-1.2119765934587643	50512792.9	10
		19	-0.9421927452284239	50125648.0	10
		20	-0.9315354147420958	48558743.8	10
		21	-0.504098369091309	52632431.2	10
		22	-0.7365499846046287	53359702.8	10
		23	-1.1437611527577722	52369073.7	10
		24	-1.1024748476454835	49087189.5	10
		25	-1.2630420211964708	55087730.0	10
		26	-1.0038507810368569	52859702.2	10
		27	-0.9664316332339464	56202536.5	10
		28	-0.3437213840909368	58703842.1	10
		29	0.24563055843615275	52150213.8	10
		30	0.135320488113893	46603866.3	10
		31	0.5073189830751587	54431503.7	10
		32	1.3780958024242076	54009894.8	10
		33	1.954713855768879	53555726.4	10
		34	1.8969601209794924	56204029.0	10
		35	2.460020040411812	52456390.7	10
		36	2.5194409552426107	50371898.6	10
		37	2.9377181711673805	53723292.0	10
		38	3.101961078549525	55288436.4	10
		39	3.276924255551905	56027057.1	10
		40	3.021512779873906	51796652.3	10
		41	2.984500171876739	67437357.2	10
		42	2.909464722094655	52161337.1	10
		43	2.7919251728317223	44188168.1	10
		44	2.5473825039634033	50820938.7	10
		45	2.4477159794261967	52399138.9	10
		46	2.3820819528545005	57242365.7	10
		47	2.5884106279274173	56028838.3	10
		48	2.9180007201393012	61136192.9	10
		49	2.6546508315519817	52033548.6	10
		50	2.2014668431301794	58989817.1	10
		51	2.616002112173348	43636540.1	10
		52	2.3782788456369346	51363215.0	10
		53	2.61457096355326	46258391.1	10
		54	2.3193972920286994	56220126.5	10
		55	3.319247116343515	49077915.4	10
		56	3.0712228441716434	55600494.4	10
		57	2.955440069341722	43480359.7	10
		58	2.161265713960467	51504340.8	10
		59	1.912909706824621	49696467.0	10
		60	1.6256367287228048	49143981.1	10
		61	2.1605391045260283	53371778.7	10
		62	2.3884122204629534	58733488.8	10
		63	2.3559862552035256	45634667.0	10
		64	2.077211984242062	43681872.6	10
		65	2.1568624424985554	45742333.6	10
		66	1.61792375544927	49000421.5	10
		67	1.7937866584492592	48174871.5	10
		68	1.5858475697656798	51981415.5	10
		69	2.0308769335336807	60226282.5	10
		70	2.7528437365643423	53689237.2	10
		71	2.6920949477562943	65162395.6	10
		72	3.129759802252013	53536712.9	10
		73	2.9120338516085473	49267136.1	10
		74	2.8322710804698468	50124347.4	10
		75	2.282171371156479	45043042.5	10
		76	2.131838953876998	55481448.8	10
		77	2.1075772391038248	56506224.7	10
		78	2.3426327210551756	51786081.6	10
		79	2.3613922446840054	58336174.2	10
		80	1.9922299494931521	47776776.3	10
		81	1.8693499916995997	56383926.2	10
		82	1.7955307358807857	58837775.6	10
		83	1.6775669792919488	60828715.8	10
		84	1.778373025664966	55014359.4	10
		85	2.0151826658208893	55272515.3	10
		86	1.8182623133095348	51631824.5	10
		87	1.1980531464255872	54980493.8	10
		88	1.4491789974873508	56822592.7	10
		89	1.1840063532436615	56979161.1	10
		90	2.0262785671001984	49869052.9	10
		91	2.270448015346853	57367242.0	10
		92	2.538421130050291	51749355.0	10
		93	2.291983434627281	48134128.1	10
		94	1.9034787816717695	52910042.5	10
		95	2.064877091070502	61158850.1	10
		96	2.221040179110189	68370797.0	10
		97	2.3047532515269014	55123622.5	9
		98	2.4845463759112905	52118969.6	10
		99	2.238289270987735	58696912.5	10
		100	2.181783695119281	53556991.3	10
		101	2.2620219440237626	53276066.7	10
		102	2.3321852097590137	68826594.3	10
		103	2.526841946257307	45400460.1	10
		104	1.9703822208912318	43463953.8	10
		105	2.0459374142049267	54455919.3	10
		106	1.5135613721789858	51727569.9	10
		107	1.0211997620616404	52541191.8	10
		108	0.5770153193665166	51299070.6	10
		109	0.2388522098004044	41383240.0	10
		110	0.5456815013558082	48608818.5	10
		111	0.2672059816530893	59406570.8	10
		112	0.34343642437830874	58433980.4	10
		113	0.13080710507151705	47565579.1	10
		114	-0.3187846462901726	49951005.0	10
		115	0.4694435082856181	51443286.6	10
		116	0.6438929606504941	50140921.7	10
		117	-0.2102396923556798	47890374.6	10
		118	1.046648034389732	53089106.2	10
		119	1.600021044227513	58691557.4	10
		120	1.2530827560402438	54777966.2	10
		121	1.745245696063608	60533769.1	10
		122	1.9276319993509632	51987727.4	10
		123	1.4933260573717815	48114257.6	10
		124	1.5300105043455514	53541446.0	10
		125	1.305928955727889	47050087.1	10
		126	0.7278947794905231	45436395.4	10
		127	-0.472552250531075	61123519.3	10
		128	-0.5077275754267043	56055502.9	10
		129	-0.36542293362461414	53226907.9	10
		130	-0.8087156416215144	53018181.0	10
		131	-0.4778619160048144	44190623.5	10
		132	-0.6898866537837706	60864099.2	10
		133	-0.7105409374538264	61186461.4	10
		134	-0.5883679248235335	52249510.1	10
		135	-0.4638611782108841	49690152.1	10
		136	-0.5584513017021422	52246886.0	10
		137	-0.08717904094373188	49789962.3	10
		138	0.28920142072106264	56410156.2	10
		139	0.6390867273696722	55166992.8	10
		140	0.11682135176369815	60423716.9	10
		141	0.542466674683711	48336769.2	10
		142	0.13925313232525363	52803640.7	10
		143	0.2692631946894549	48491736.6	10
		144	-0.00474058848819201	51271738.8	10
		145	-0.09987922594360041	54582941.3	10
		146	-0.13167362114035758	53646968.1	10
		147	-0.27578034197806317	61110358.5	10
		148	-0.09184067385704453	55870875.1	10
		149	-0.44068473024305044	53962422.5	10
		150	-0.6768021399321511	55486883.4	10
		151	-1.678345692612097	49163749.5	10
		152	-1.9546431662964676	42284592.9	10
		153	-1.8354844135472579	54758084.5	10
		154	-1.8537762912691425	52253919.6	10
		155	-0.6049209248712799	56203335.4	10
		156	-0.7875016267787756	50812938.3	10
		157	-0.7067582793199647	57353849.3	10
		158	-1.2903954918087586	55415358.7	10
		159	0.4440872395239407	54169185.2	10
		160	1.486650404152994	62069950.5	10
		161	2.2302882593016884	54549346.4	10
		162	3.236157005597306	43502829.5	10
		163	2.8928546171648457	55308219.1	10
		164	3.3134407601265727	54611036.8	10
		165	3.3508038969129004	60229296.2	10
		166	3.5293675430657223	49428888.9	10
		167	2.513797174036081	44763383.8	10
		168	2.926404279385409	44850828.5	10
		169	2.5141297884626264	51923130.1	10
		170	2.2457016124407194	54439548.5	10
		171	2.751344924471178	46839125.4	10
		172	2.394566584292776	50205581.2	10
		173	2.5630121265841153	45177171.3	10
		174	2.5875906359753724	44112706.2	10
		175	1.8360463218283385	63496921.6	10
		176	2.613091899541522	60264644.3	10
		177	3.1296506640948367	60249956.4	10
		178	3.277871049513999	54984506.1	10
		179	3.6114012220059535	60510008.8	10
		180	3.7242659559018954	56023612.9	10
		181	3.934224447969617	43710087.1	10
		182	3.763303839063647	50606899.7	10
		183	5.120335013783995	47943037.0	10
		184	5.04646168548706	52629921.8	10
		185	5.5952838852332505	31360704.0	10
		186	5.687105063984059	42224083.0	10
		187	5.324759997941988	48758129.1	10
		188	5.40440267953719	49853028.8	10
		189	4.92079727894807	51058812.5	10
		190	4.353560393240493	56334726.3	10
		191	4.607557916674267	53041835.3	10
		192	5.78129541553446	45886251.8	10
		193	5.763932540128431	54812508.0	10
		194	4.282052407651661	42134859.9	10
		195	2.5555371463435903	50375588.1	10
		196	2.3092686236044293	58271455.0	10
		197	2.4030858410204985	48408764.5	10
		198	2.7520792847446867	45715133.1	10
		199	3.00269584732876	57975245.2	10
		200	3.304382286781818	57570599.4	10
		201	2.97583430216691	52264426.9	10
		202	2.991290534023381	54110920.6	10
		203	2.535269742234339	51095148.8	10
		204	2.406064036924349	48551985.1	10
		205	2.3392821024917003	49970700.2	10
		206	1.9997750726572927	47088894.6	10
		207	1.9358537405931506	46198613.8	10
		208	1.3514453048372226	48419241.9	10
		209	1.517860016078974	48345541.9	10
		210	0.855360405169381	57698307.9	10
		211	1.283027267264473	60900341.9	10
		212	1.298848494213362	47366107.9	10
		213	1.2290763622235519	46706380.3	10
		214	1.0306635971694063	60211037.4	10
		215	1.328379582045894	54970400.9	10
		216	1.514816090319494	57650992.4	10
		217	1.7615064867853198	57811850.8	10
		218	2.3386376206319928	57868090.2	10
		219	2.1023622384014673	50942945.8	10
		220	1.4291489332985468	45696201.8	10
		221	1.133161070495456	54394197.9	10
		222	0.8194882189473083	45664096.5	10
		223	-0.18908567553301597	52240656.6	10
		224	-1.4955489711595245	52535205.3	10
		225	-1.99884220559806	48276641.5	10
		226	-2.1082737679846475	56336805.0	10
		227	-2.5454079471924325	52680092.0	10
		228	-2.4239882903985484	49878143.8	10
		229	-2.7031798744693765	55129410.3	10
		230	-2.6144377489608983	52063916.1	10
		231	-3.025716663761642	54468690.7	10
		232	-3.5109088036323244	48367693.0	10
		233	-3.618463623982636	55564934.4	10
		234	-3.5592512974528416	48945532.1	10
		235	-3.4377050133732836	56748140.3	10
		236	-3.3376999592753576	51924762.2	10
		237	-3.213927570539923	52695901.8	10
		238	-3.3488578605964903	54068220.8	10
		239	-2.981511744960837	53042510.9	10
		240	-3.638579753191061	45766625.6	10
		241	-3.490683939954591	54980455.5	10
		242	-3.311537707852492	59406303.0	10
		243	-4.0175550050203555	52191787.8	10
		244	-4.285040030383101	48702048.4	10
		245	-4.821323312512577	60487393.4	10
		246	-5.340338617264266	48195281.0	10
		247	-5.077892021396938	46929160.4	10
		248	-4.551094841306393	49793532.6	10
		249	-4.568129057259406	50142348.6	10
		250	-5.364907159715896	53470423.4	10
		251	-5.202279616734913	52238179.2	10
		252	-5.073017726752665	50590322.8	10
		253	-4.903603490931446	55112298.0	10
		254	-5.239350809991118	51138371.6	10
		255	-6.446000694322235	51940822.7	10
		256	-5.763508588134156	47919772.7	10
		257	-5.92508096076316	45701131.0	10
		258	-5.629784215125953	46345719.3	10
		259	-4.852715365803713	50457434.5	10
		260	-4.692421123258311	54964431.8	10
		261	-4.440218186472814	59805695.5	10
		262	-3.8462565744431303	50465798.2	10
		263	-2.9479084262466317	52829783.7	10
		264	-2.8505455416152854	55401999.8	10
		265	-3.092624920962547	49785094.3	10
		266	-3.208226861463654	41554046.6	10
		267	-3.0005198220669076	49097930.8	10
		268	-4.387621273451295	52482667.4	10
		269	-3.5077606459082515	56749475.8	10
		270	-3.417068581793432	47023916.6	10
		271	-3.0977015497855356	47277164.4	10
		272	-4.5351991657998045	46590113.8	10
		273	-2.6769779839681944	48047255.6	10
		274	-3.082262801297511	58495830.3	10
		275	-3.21550081986076	50978280.2	10
		276	-3.5302130828343707	52803541.8	10
		277	-3.8138743728204076	49941218.2	10
		278	-3.6101189341272004	49426993.3	10
		279	-3.7384296187380377	50172243.2	10
		280	-2.947231780959243	50987704.6	10
		281	-3.0010460361321165	52482851.8	10
		282	-2.9557276461874915	49823191.4	10
		283	-2.5884789627159432	48311206.1	10
		284	-2.317179440240017	56848645.1	10
		285	-2.520469877208672	51081909.3	10
		286	-2.3443079936987328	49416915.2	10
		287	-2.6476479061742473	57420448.5	10
		288	-2.394575053580047	48220229.0	10
		289	-2.217044700923065	53752247.7	10
		290	-2.555524861942127	54044477.5	10
		291	-2.269255970499643	45719014.3	10
		292	-2.0583291228538503	56289995.2	10
		293	-1.882553036823681	47743961.1	10
		294	-2.1773272621953517	47525157.0	10
		295	-2.098923210467313	51438992.4	10
		296	-2.147583592218608	52712927.5	10
		297	-2.0711633151236426	46568207.2	10
		298	-2.2399804659489684	59976973.3	10
		299	-2.753508327297058	46843064.0	10
		300	-2.5841280604376466	51477641.9	10
		301	-2.6165570419820767	49996014.9	10
		302	-2.3998130268398024	52921396.5	10
		303	-2.4492455295204363	49733895.7	10
		304	-2.619019386959926	53389699.5	10
		305	-2.5079101186358153	50213785.5	10
		306	-3.058459774729961	50500745.8	10
		307	-3.1904724509167957	41496729.9	10
		308	-3.2264529079291053	57386655.9	10
		309	-3.106416259230095	50001758.5	10
		310	-3.246856778141949	49528224.5	10
		311	-2.6612413798269308	53548659.5	10
		312	-2.9138499733322965	41579259.1	10
		313	-3.375127625075831	60278669.1	10
		314	-4.578189914260847	51582266.3	10
		315	-4.4308556109922685	52658334.8	10
		316	-4.627788688938877	45293112.3	10
		317	-4.615952864784861	43369718.7	10
		318	-4.632875717473501	46082279.7	10
		319	-4.068091232211924	60806738.4	10
		320	-3.9634691278307814	46447730.9	10
		321	-3.7776256280679705	47448277.7	10
		322	-4.006459950924489	52969934.3	10
		323	-3.5109745824637715	48959699.3	10
		324	-3.219060769264673	47796687.7	10
		325	-3.7391999051283085	53522542.8	10
		326	-3.53596537679258	48801214.6	10
		327	-3.8108824995325725	52609478.5	10
		328	-3.3159297973714423	55867593.8	10
		329	-2.615071200144462	53025566.6	10
		330	-2.2369996361743665	54063594.3	10
		331	-1.766280048047345	48253216.5	10
		332	-1.6755101371301542	57520056.0	10
		333	-1.5005614417932893	52608702.8	10
		334	-1.7699235715240333	60179405.9	10
		335	-1.6191736562760763	51602705.5	10
		336	-1.8779938558879006	48903559.2	10
		337	-1.5844727573880335	55618162.8	10
		338	-1.5773890102061006	42018913.1	10
		339	-0.4746284759424778	53434218.3	10
		340	-0.37824161774913756	50184682.7	10
		341	-0.035895265263518474	49624963.9	10
		342	-0.19496356966445139	54616302.4	10
		343	-0.7314688472102239	52433975.7	10
		344	-0.8424994710794202	49676741.8	10
		345	-2.01439331080875	50864432.2	10
		346	-2.109110126609279	45668578.2	10
		347	-1.8722553677025935	51244079.5	10
		348	-1.7163233146080494	46734833.0	10
		349	-2.084419975814452	56385096.7	10
		350	-3.1971524087182024	50253030.7	10
		351	-4.003443297734064	57809169.6	10
		352	-3.6225939426594342	51952017.3	10
		353	-3.1225840887460814	56574559.7	10
		354	-2.8053103756603797	49915162.0	10
		355	-2.697581162395768	47741822.6	10
		356	-2.3780446157042894	48050988.2	10
		357	-1.893456792199904	53146137.7	10
		358	-2.2175534930697975	51020171.3	10
		359	-1.4039337636020786	55794775.1	10
		360	-1.4123243268834822	54449133.7	10
		361	-1.5578882631611453	55757521.6	10
		362	-2.9438012646493017	46472717.3	10
		363	-3.206058615578283	56877434.2	10
		364	-2.8052989813513642	52594084.5	10
		365	-3.210392715702583	53372488.7	10
		366	-3.1553236140360346	54126626.8	10
		367	-3.521097794663651	50483604.2	10
		368	-3.8619866240471588	58471724.5	10
		369	-3.5583788162976333	50012095.4	10
		370	-4.263687541645163	54237171.3	10
		371	-3.8100224040194597	50151238.7	10
		372	-3.9284029465837427	49816690.7	10
		373	-3.943410893956854	51376757.4	10
		374	-3.375000304841065	42723140.5	10
		375	-3.208691079149056	55895822.6	10
		376	-3.1656769542568535	64021796.3	10
		377	-3.5363339265614555	54358719.6	10
		378	-3.4925979058886027	51931491.5	10
		379	-3.5080348889588557	47889367.2	10
		380	-4.438201861754619	50586990.5	10
		381	-4.103925576503949	53250702.0	10
		382	-4.048280620982193	55569006.5	10
		383	-4.272070810959376	43588832.1	10
		384	-3.9025208805207834	49945654.8	10
		385	-3.7434669713933233	53025910.0	10
		386	-3.7598094851368806	56415178.9	10
		387	-3.5228199373179088	44633343.5	10
		388	-3.697595784376137	60715109.2	10
		389	-3.098123796291156	50941461.3	10
		390	-3.2969443963830036	43598791.8	10
		391	-3.288330926020131	49790899.1	10
		392	-3.470037999168506	53244562.3	10
		393	-3.27422171647437	55690479.5	10
		394	-3.566364052662233	51912908.7	10
		395	-3.5541717598771863	60442743.9	10
		396	-3.869865208287166	49955613.1	10
		397	-3.701051155753958	55511165.6	10
		398	-4.153467574712661	48069045.0	10
		399	-4.24666821285736	47413617.1	10
		400	-3.920946836846099	56495495.9	10
		401	-3.707629276860556	53350084.4	10
		402	-3.7719780656114055	54376819.9	10
		403	-3.661348718881965	53848687.9	10
		404	-4.107700063550712	55173119.8	10
		405	-4.13118890831857	57646286.3	10
		406	-4.236939663233411	49020367.0	10
		407	-3.6433372937116686	54743392.4	10
		408	-3.766752254040078	46231327.0	10
		409	-3.812383177569147	51232207.2	10
		410	-3.8115529086693014	52309946.4	10
		411	-3.842751470633486	46765023.8	10
		412	-3.859548296942102	46090618.8	10
		413	-3.961512756443311	57380190.6	10
		414	-4.111087126988976	56167035.6	10
		415	-4.099565047903929	51289534.8	10
		416	-3.9346698156610223	55445678.4	10
		417	-3.528555166995306	50643714.6	10
		418	-2.9853737221890784	45326545.3	10
		419	-3.059030032761261	53732122.6	10
		420	-2.9421966930651755	51060896.1	10
		421	-3.296208334307601	53325122.9	10
		422	-2.9678015697913005	43820896.7	10
		423	-3.2136907812452535	49052321.0	10
		424	-3.0077119604831726	51550906.2	10
		425	-3.280454367269706	54427657.5	10
		426	-3.236898985233026	46330990.3	10
		427	-3.0381342230160686	53189755.9	10
		428	-2.1718095284552725	58722358.0	10
		429	-2.3653049860873425	51633213.9	10
		430	-2.3798848028877786	50171965.6	10
		431	-1.580756234145826	46816316.2	10
		432	-1.542235640661905	52330697.3	10
		433	-1.6608014012606493	52867234.8	10
		434	-1.9051036776913246	54239785.9	10
		435	-1.6394159718863268	50868679.6	10
		436	-1.2034106607301953	55848076.0	10
		437	-1.2325041180521932	51688545.6	10
		438	-1.4677870838045934	52539047.2	10
		439	-1.7634704597639428	50111573.1	10
		440	-1.7392696438455544	57864038.9	10
		441	-1.314717195631013	55449127.2	10
		442	-1.4796746863766395	51440159.4	10
		443	-1.3321822482763703	57213441.5	10
		444	-1.5249113210998266	50632332.9	10
		445	-1.580148713872641	49472511.9	10
		446	-1.5703664599999767	58553098.3	10
		447	-2.161432394751178	58589569.9	10
		448	-2.098211656435995	48107645.3	10
		449	-2.3681272078731617	51719694.6	10
		450	-1.8622473824537802	48383340.2	10
		451	-1.8441604275549632	58799777.2	10
		452	-1.4678762286540077	51716063.7	10
		453	-1.6295321463415313	51889634.6	10
		454	-1.3257404285081855	47603646.9	10
		455	-1.5129143791191795	53035767.0	10
		456	-1.1917987046647458	44969267.8	10
		457	-1.1086141801171077	47549900.1	10
		458	-1.3405588504331225	44963114.7	10
		459	-1.1913286724432752	56349659.9	10
		460	-0.7369663515629002	47733380.1	10
		461	-0.6252408604643706	53751835.8	10
		462	-0.8378664308927191	45948738.7	10
		463	-0.8440937157311978	48454266.7	10
		464	-0.9554165002387436	60086403.5	10
		465	0.042764859269587695	53355910.8	10
		466	0.009476257134768584	53570938.0	10
		467	-0.1276725577545296	48124948.5	10
		468	-0.8290035160870307	55319579.7	10
		469	-1.0913324928942345	44022550.2	10
		470	-1.677480209354942	54679165.9	10
		471	-2.3549573476322383	48770788.7	10
		472	-1.813119590668185	55789848.1	10
		473	-1.8895198556265633	53052443.3	10
		474	-3.670407951970374	50013611.6	10
		475	-2.8641191852168335	43339020.1	10
		476	-2.645639048785258	57004041.1	10
		477	-3.708759485136953	49564571.9	10
		478	-4.068831250789904	53663291.4	10
		479	-3.818737465769435	49567982.5	10
		480	-3.9045270456916263	53817612.6	10
		481	-3.371254120592865	59537120.1	10
		482	-2.7203629330222876	54236489.4	10
		483	-3.673215330659386	56684268.9	10
		484	-3.321910585397032	52544704.4	10
		485	-3.1070678107924334	58745586.3	10
		486	-3.5089699767799614	58829559.2	10
		487	-3.500847268412842	53188083.7	10
		488	-4.025003732084841	51816747.9	10
		489	-4.033401748568183	52538520.2	10
		490	-3.492069661823874	52890867.9	10
		491	-3.3342920334944623	52589031.0	10
		492	-3.4581268307454542	51844973.8	10
		493	-3.085664136850623	45135733.9	10
		494	-3.1379406475080223	56265583.0	10
		495	-2.3618397708591465	47245785.7	10
		496	-3.0591924597087603	58523260.4	10
		497	-3.656502216397608	50946107.5	10
		498	-4.537669171903579	47671242.3	10
		499	-4.695076911076846	47412149.2	10
		500	-4.91955233652262		10
