# Supplementary material for: The evolutionary maintenance of Lévy flight foraging
Source: PLoS Comput Biol. 2022 Jan 18;18(1):e1009490. doi: 10.1371/journal.pcbi.1009490 (PMC8797186; doi:10.1371/journal.pcbi.1009490)
Supplement: S1 Data — (ZIP) [file pcbi.1009490.s005.zip › S1_Data/evolutionary_data/POP10_1000K/10_025_10_3_00_1_1000000_run19]

last_generation	500	0	1.082968346544357	45215611.8	10	2.6196944094979773	3438094.0
size_old_pop	10	1	1.0414340915433429	82906599.9	10	2.5331026378465533	9519232.0
standing_var	0.25	2	1.2491372436956936	78593020.1	10	2.5714142886805975	12546099.0
start_exp	1.0	3	1.3268665538254119	80187417.2	10	2.729691445556248	28686347.0
env_dim	3	4	1.6132880937773972	118797552.6	10	2.61173548203174	42984627.0
move_cost	0.0	5	1.8089171709970315	55111468.9	10	2.750930045467326	69998435.0
lifespan	1000000	6	1.693730789348012	82947849.0	10	2.566899536729888	70192513.0
speed	1	7	1.6575626954021963	90856751.6	10	2.007075295302566	70738232.0
run	19	8	1.5833429419323495	75731790.5	10	1.904411373479512	140421965.0
extinction_state	0	9	1.5716703750650904	90718608.8	10	2.0202044062789355	240010813.0
competition	0	10	1.7249758592347895	81613973.8	10
		11	1.6953174952446333	99799582.6	10
		12	1.6845172156985413	86035554.4	10
		13	1.5450829348651607	76904252.7	10
		14	1.5461218757362087	99869965.1	10
		15	1.7441479511047375	69164307.0	10
		16	1.7898815873854246	124798335.7	10
		17	1.9108779775096907	103400312.0	10
		18	1.9569431836525304	91809144.125	10
		19	2.0548685580966644	51790386.5	8
		20	2.350245467407597	135166441.2	10
		21	2.365008427328485	114613020.8	10
		22	2.236007153826417	69272895.5	10
		23	1.9256678705353978	60316900.3	10
		24	2.10169339076764	99522259.44444445	10
		25	1.9835900573269125	75181556.33333333	9
		26	1.7399578921752301	82948058.2	9
		27	1.7894410084824073	89224840.2	10
		28	2.183509949205053	67210591.4	10
		29	2.561880500277882	99778957.7	10
		30	2.668493323593897	83429273.44444445	10
		31	2.5382728841660076	69110026.77777778	9
		32	2.2970000088208957	86772224.44444445	9
		33	2.172206585746237	78705802.8	9
		34	2.1177628569468046	85006642.8	10
		35	2.018564826000806	122994334.55555555	10
		36	1.93594532708242	80798254.7	9
		37	2.2243009937041247	67412873.8888889	10
		38	2.235020751240754	83595247.5	9
		39	2.4377221215489815	80970018.1	8
		40	2.480649457850664	114443811.22222222	10
		41	2.4288539388508665	62195473.9	9
		42	2.1558475578599414	94259195.66666667	10
		43	2.090456705095044	78646675.77777778	9
		44	1.9361909682003922	99397202.22222222	9
		45	2.107138038163864	83040371.8888889	9
		46	1.7241580498835287	84163720.4	9
		47	2.009871690213982	74330731.6	10
		48	2.054367943069193	101097451.8	10
		49	2.131876598361264	68525587.8888889	10
		50	2.218422752602588	79122020.7	9
		51	2.1094946945634367	52751742.5	10
		52	2.1094545738214463	81088561.2	10
		53	2.1347406138442784	157085987.625	10
		54	2.26678379357807	91433577.33333333	8
		55	2.2938947940574916	69986275.2	9
		56	2.4521077467709005	120301838.22222222	10
		57	2.0260551961531723	124728812.6	9
		58	2.1701834506988837	79348537.4	10
		59	2.2923247643664206	83302595.6	10
		60	2.3865007847473247	73939201.4	10
		61	2.5758942950448582	60039362.6	10
		62	2.270944068178975	69966030.1111111	10
		63	2.2722215979380445	48701274.7	9
		64	1.8941514944240478	72862422.0	10
		65	1.8383629860247617	74140650.9	10
		66	1.5711020191468155	58259298.6	10
		67	1.5034155797502258	76729449.1	10
		68	1.7217315656966026	77969383.5	10
		69	1.9213598734001014	105956341.0	10
		70	2.339484476768783	78597492.5	10
		71	2.1616999449548304	64510693.1	10
		72	2.1170195846451967	109013088.4	10
		73	2.6727371975370366	50042083.11111111	10
		74	2.6034901453414117	46834410.25	9
		75	2.1382626855810902	77153907.66666667	8
		76	2.0538425276948256	76421071.8	9
		77	2.110751259277298	98867342.5	10
		78	1.9133140280296004	74458413.7	10
		79	1.826263627823782	113010759.9	10
		80	1.8506202268798344	85245939.2	10
		81	1.790167191673627	103914395.5	10
		82	1.8583982095891323	82273606.4	10
		83	1.8790188023790058	76231708.22222222	10
		84	1.7776809189528333	88272740.4	9
		85	1.6072273408866669	60584197.3	10
		86	1.152217637207001	49388683.0	10
		87	1.2453104500035663	83553944.2	10
		88	1.5175273080461038	86188435.8	10
		89	1.487068052766213	74936924.2	10
		90	1.5726100468436122	56930648.8	10
		91	1.5486595514256116	74824544.4	10
		92	2.107879018504149	81948317.5	10
		93	1.9403404253027823	85763217.0	10
		94	2.1529567485011376	60038105.7	10
		95	2.3346928693472417	102697539.7	10
		96	2.395621544220873	119259842.9	10
		97	2.2069881859094482	117561721.1	10
		98	1.9777878253529224	102768788.6	10
		99	2.1639348777023506	116819700.2	10
		100	2.2006814322306787	132666235.3	10
		101	2.3587969930725525	104058574.4	10
		102	2.0854498442723153	96223195.1	10
		103	2.1266791710973685	88359529.4	10
		104	2.225889532668833	92218916.0	10
		105	1.9916365555282365	104311135.7	10
		106	2.179158937879655	88908204.6	10
		107	2.1326223522667784	71047460.2	10
		108	2.2511057835819703	43883100.25	10
		109	2.145574263756012	75217380.44444445	8
		110	1.88562032679187	81920760.7	9
		111	1.642739435439743	111494225.8	10
		112	1.9944565020577187	97382773.7	10
		113	2.0362081204477414	103900669.7	10
		114	2.1558908721658967	101730163.22222222	10
		115	2.2007142542782594	82356625.0	9
		116	2.3823975733602323	68750663.44444445	9
		117	2.0119385531895104	122027859.7	9
		118	2.3531101985804934	106821953.33333333	10
		119	2.154844513416314	92255553.8	9
		120	1.9400251122127057	88999246.2	10
		121	2.015499541923675	74582245.5	10
		122	1.8046928808969067	58636100.8	10
		123	1.2765413976798405	63023020.3	10
		124	1.3916495007252596	63782618.5	10
		125	1.6042228796766316	67024198.3	10
		126	1.71194388438295	92444422.33333333	10
		127	1.6706434155364023	85234488.1	9
		128	1.673652387901272	73053073.7	10
		129	1.9705653134623664	100520880.2	10
		130	1.8792389334679662	82320272.33333333	10
		131	1.9366586664769538	109930202.6	9
		132	2.2300171781504714	88438982.4	10
		133	2.0596304572175574	94904117.4	10
		134	1.9039566662151786	65728276.1	10
		135	1.9196825418475754	87391759.2	10
		136	2.0631531274178867	107839875.5	10
		137	2.219746558059735	106251398.375	10
		138	2.009318639113007	62873872.9	8
		139	2.1418873467642507	86384310.9	10
		140	2.1210897684434147	109293439.2	10
		141	1.9748535928357611	124937982.7	10
		142	2.039146180857135	71534253.8888889	10
		143	2.0338224058101333	84114664.2	9
		144	1.8199577914291016	111155711.5	10
		145	1.8244352028211523	95694358.2	10
		146	1.7991057280481286	93539072.2	10
		147	1.995462970800185	79450124.1	10
		148	1.6204094445227013	100718191.3	10
		149	1.9122036094828956	92824463.7	10
		150	1.8959949771028701	113119841.2	10
		151	2.20852598648084	100003052.5	10
		152	2.036563018601163	43422563.5	10
		153	1.7110414112861814	82226359.5	10
		154	1.7972104156074231	89898586.6	10
		155	2.041754300864216	106221799.3	10
		156	2.067881015034381	66342808.4	10
		157	2.0698924526210005	58914610.7	10
		158	1.9348880853988462	56546065.55555555	10
		159	1.6813953107136608	100508268.2	9
		160	1.6147255025716376	94482204.0	10
		161	1.748300836713818	62140607.1	10
		162	1.8593900027201904	41084388.2	10
		163	1.9047814968502998	93170141.77777778	10
		164	1.9984209901541217	93141602.4	9
		165	1.8677094771404854	79187513.0	10
		166	2.108302030733133	162758294.0	10
		167	2.2042820299150754	97386132.4	9
		168	2.1928732461382676	49166526.7	10
		169	2.2052424132986146	84178636.1111111	10
		170	2.1322158901369153	103291178.9	9
		171	2.1776290331417094	49833226.1	10
		172	2.5055054290632492	86069127.6	10
		173	2.604531681401472	90692436.77777778	10
		174	2.436720069519823	116496816.8888889	9
		175	2.2104923964046566	69095967.3	9
		176	2.3874481977719673	145612164.8	10
		177	2.509782614441947	82290437.75	10
		178	2.492763238714371	123351232.3	8
		179	2.5280114669663836	93044392.5	10
		180	2.3387399129392277	94576100.0	10
		181	2.5396849023373216	128156003.1	8
		182	2.4053182058300377	96540479.9	10
		183	2.5151227970782886	111995117.6	10
		184	2.393106924067138	77837534.875	10
		185	2.42171792591546	69985089.8888889	8
		186	2.389422984682382	65811198.0	9
		187	2.3232841764184085	128372953.25	10
		188	2.4273980062975187	50871888.0	8
		189	2.412741730287477	137996265.66666666	10
		190	2.3494302810742136	75598159.9	9
		191	2.443141509378411	84059021.55555555	10
		192	2.6307243385510555	78874124.0	9
		193	2.158080043948316	117797426.1	9
		194	2.363415096651269	106071902.1	10
		195	2.327828410938935	113005595.77777778	10
		196	2.167956278449984	95821612.6	9
		197	1.9623130696540536	97152605.8888889	10
		198	2.1753014256620817	89341857.6	9
		199	2.200204591074768	84122060.9	10
		200	2.0890690628160447	109040348.8	10
		201	2.0000070404518895	96308833.55555555	10
		202	1.9133659308013704	80049353.2	9
		203	1.8954418599300087	94417765.5	10
		204	1.9731995966455607	91866332.22222222	10
		205	1.8981607932500117	63758991.6	9
		206	1.742362574394334	78558718.5	10
		207	1.5727461856674294	86874156.5	10
		208	1.7147405300139813	85037405.8	10
		209	1.6960681484765743	96935275.6	10
		210	1.8757119096290438	96458868.3	10
		211	2.1025049334409323	115335627.1	10
		212	2.1475279782264765	62502915.2	10
		213	2.4728606633309864	83130065.4	10
		214	2.258455369700242	111263093.8	10
		215	2.4760774259826457	89037722.33333333	10
		216	2.4951233450667547	85509930.6	9
		217	2.6390512126138344	86882620.0	10
		218	2.743229418937958	115799010.33333333	10
		219	2.8611398987618304	75405629.16666667	6
		220	2.148406389609975	97975803.1	6
		221	1.9738391973882419	96655170.22222222	10
		222	2.0290061252039946	124134579.5	9
		223	1.95162682015727	113689818.2	10
		224	1.8112947217795763	115982835.1	10
		225	1.5472962023551495	89876352.2	10
		226	1.5412043467306566	96375261.3	10
		227	1.558313801570924	60765377.5	10
		228	1.407665286764634	62956653.9	10
		229	1.4042299765036117	60258632.7	10
		230	1.2892905464321414	60367947.2	10
		231	1.364956378228905	92385882.8	10
		232	1.5146885487258666	72725021.2	10
		233	1.4076642948613638	63053482.1	10
		234	1.3762519368160455	82677776.6	10
		235	1.264429976500009	52691989.4	10
		236	1.0294816443632588	76411847.4	10
		237	0.9751216007322681	60845378.4	10
		238	1.0743653819917995	59289915.0	10
		239	1.10161496675682	63647109.4	10
		240	1.325104096234773	101628294.9	10
		241	1.9167961858297276	88994629.0	10
		242	2.1209455822393006	113106337.44444445	10
		243	2.3953500173696547	82002195.77777778	9
		244	2.3052154685150272	61103919.0	9
		245	2.4477254686664858	86497565.33333333	9
		246	2.3665086232842287	56931318.2	9
		247	1.9798175157696085	75991028.9	10
		248	1.914275286048057	84323587.8888889	10
		249	1.888122022050915	96498750.8	9
		250	1.8359593378978396	61885848.6	10
		251	2.0416191575520783	100531645.1	10
		252	2.2593070553749164	111064052.3	10
		253	2.5989349394310737	65208865.625	10
		254	2.354370657422598	74666202.2	8
		255	2.0730262289528443	98543499.22222222	10
		256	1.7127087066166187	120530505.8	9
		257	1.7882088134273615	82791687.3	10
		258	1.8498752398770073	72020123.1	10
		259	2.1115614434146854	65686632.55555555	10
		260	2.051313585820446	73957981.8888889	9
		261	2.4605365549711555	122355514.14285715	9
		262	2.574577547322597	134989322.57142857	7
		263	2.593564307078925	94792929.625	7
		264	2.415747339613382	97241209.0	8
		265	1.937498169145853	81425232.0	9
		266	2.0240269920067364	101163332.6	10
		267	2.2446065309374394	83146500.2	10
		268	2.333970177277638	66697168.5	10
		269	2.6389283952227496	130954884.9	8
		270	2.637060177339272	96202258.57142857	10
		271	2.780320791646871	80566425.6	7
		272	2.730239411007381	51022710.625	10
		273	2.3629574349371354	105518123.125	8
		274	2.265970947351584	68906976.625	8
		275	1.843078774593198	90442828.1	8
		276	1.814088918388061	110844999.6	10
		277	1.8130904308106568	93874919.3	10
		278	1.8240359939069974	61968233.25	10
		279	1.7055267546058896	93535629.6	8
		280	1.8819822097427916	120355088.6	10
		281	2.2872309033220457	69539525.2	10
		282	2.3791537118722017	73532360.0	10
		283	2.4518247263395416	102745650.8888889	9
		284	2.1450444779069526	66596563.7	9
		285	2.2763169985732548	69219213.6	10
		286	2.2101967340189814	82195052.22222222	10
		287	2.313368895664226	57748075.2	9
		288	2.3355039654936527	81630839.66666667	10
		289	2.441290577483227	81954394.1111111	9
		290	2.4679901999379035	72025802.57142857	9
		291	2.5267992507370205	113201118.5	7
		292	2.5342850603968605	82045726.66666667	10
		293	2.148603567323804	91608994.0	9
		294	1.8055555255501456	93925280.6	8
		295	1.9479653246884188	155490390.5	10
		296	1.8524057340938298	92294353.6	10
		297	1.8929814406537957	109601787.7	10
		298	1.826005286566767	80952377.6	10
		299	1.8209546910560241	74047088.8	10
		300	1.6810021137505395	119265166.0	10
		301	1.767232642411964	89402209.2	10
		302	1.599681098808062	71192650.0	10
		303	1.5042749076976998	99281495.6	10
		304	1.7687556720456405	86440678.5	10
		305	1.8006973985124997	78467824.5	10
		306	1.794290150945102	75131611.8	10
		307	1.7233768106844423	71576087.8	10
		308	1.7133050531829757	83075093.3	10
		309	1.6045042734191752	73389632.3	10
		310	1.6633752235253696	70470183.3	10
		311	1.7884689178410764	81630387.9	10
		312	1.943295421362473	95335613.3	10
		313	2.0611522891054745	60727652.1	10
		314	1.9013282511859697	96824082.3	10
		315	1.92351705259957	88126080.7	10
		316	1.886036186087774	97503832.9	10
		317	1.8637586284744976	132285350.0	10
		318	2.110507867874883	87177075.0	10
		319	2.419158659364826	53130792.0	10
		320	1.8818110011609945	116136706.0	10
		321	2.036244090888836	102016062.4	10
		322	1.8542816249505911	119223557.2	10
		323	2.1744476464894578	125776722.44444445	10
		324	2.193368408048433	89124768.0	9
		325	1.9572336300534534	99145668.7	10
		326	1.8595866821339022	69256393.44444445	10
		327	1.6954394036323517	77695001.0	9
		328	1.905503575078487	104357294.7	10
		329	2.1476267686315555	58248820.777777776	10
		330	2.0723581148658434	108437124.1	9
		331	2.008728515621787	85222347.6	10
		332	2.0585054848122124	65357461.75	10
		333	1.9190159465484622	120154143.8	8
		334	1.9771734185437857	93176714.44444445	10
		335	1.9577015605376746	83760514.3	9
		336	2.1182802772196405	104589981.1	10
		337	2.4662940649151897	69607517.33333333	10
		338	2.360411860394994	90303163.9	9
		339	2.0907195858128267	59991678.4	10
		340	1.8118196860341804	103582537.4	10
		341	1.7036142781157444	111259758.8	10
		342	1.908145100790635	72641341.8888889	10
		343	1.6870177548222323	105111369.7	9
		344	2.0556753624431883	65543188.6	10
		345	2.1847152744291813	85242712.4	10
		346	2.2893610962187347	92319435.9	10
		347	2.3511209280807828	74859415.1	10
		348	2.26008414995037	110949210.44444445	10
		349	2.1660589415005806	95021496.66666667	9
		350	2.0159884964577177	51319550.4	9
		351	2.0077820579806462	102371000.3	10
		352	2.1895321719526812	116548953.3	10
		353	1.93528977714005	72853442.55555555	10
		354	1.8174789500731592	91917489.4	9
		355	1.648725012121745	85917180.1	10
		356	1.976779884378177	94890169.1	10
		357	1.9782957548374767	85845556.9	10
		358	2.146653893933883	51951378.6	10
		359	2.1168259982163997	64558547.6	10
		360	2.0514495219426383	98607616.8	10
		361	1.912224044469846	101765759.6	10
		362	1.973610695643739	85856808.1	10
		363	1.9792521816070632	88838902.4	10
		364	1.9830935216943761	77002237.33333333	10
		365	2.0520353183013436	102872943.2	9
		366	2.094178305848936	132951867.0	10
		367	2.353779413362068	121783087.0	9
		368	2.4530625310082144	129049333.375	8
		369	2.4091692464863237	95230044.3	8
		370	2.0541514160317744	95396085.6	10
		371	1.9592771338641781	102203707.7	10
		372	1.938241390933395	79734486.1	10
		373	2.0013158135706663	82804296.5	10
		374	1.7940679153877181	108220535.6	10
		375	1.7953204544497947	81164583.9	10
		376	1.8341009934976626	89548503.0	10
		377	1.6659179194199658	103817672.8	10
		378	1.843256433015426	82880530.9	10
		379	1.7600261564606954	80689468.1	10
		380	1.7242611140965505	81591719.0	10
		381	1.7414798816594697	93085387.3	10
		382	1.761109892441198	73980164.7	10
		383	1.9495441137479428	86956152.4	10
		384	2.0926913949912693	125351186.8	10
		385	2.088388151173543	102968285.33333333	10
		386	2.028604347318802	73533504.7	9
		387	1.8962732367125663	81556712.9	10
		388	1.8733964264896183	77397006.3	10
		389	1.3708092268258234	74786763.2	10
		390	1.88219262017154	93173434.0	10
		391	1.783409310409731	120653422.1	10
		392	1.742193935792839	95077633.5	10
		393	1.953006615629271	111490344.1	10
		394	2.12618851785506	81159534.5	10
		395	2.31262513083247	86663376.77777778	10
		396	2.0117985818032964	70092375.33333333	9
		397	1.7672999125070241	64657446.5	9
		398	1.801385174497111	52462126.1	10
		399	1.838410989800257	44185409.6	10
		400	1.8634880906669729	75985832.7	10
		401	1.9261505672729116	97958702.0	10
		402	1.8073187590228106	85142914.7	10
		403	1.9949531311543656	96163598.4	10
		404	1.9771345893955967	78069826.8	10
		405	1.8326239569230967	110284175.6	10
		406	1.8408159120093206	58490506.3	10
		407	2.017838769302109	76988428.3	10
		408	1.9201573793421662	86929747.1	10
		409	1.8524291150506769	59025405.0	10
		410	1.9759340643927754	87346898.7	10
		411	1.9860282676140144	76948886.6	10
		412	1.9557238806522306	95707562.5	10
		413	2.136587510444009	113122270.8	10
		414	2.3361459003479492	46570992.666666664	10
		415	2.1574621961846345	118140358.55555555	9
		416	1.996991585848211	100658512.1	9
		417	1.883988308489285	110858465.8	10
		418	1.8718047833273126	101955350.1	10
		419	2.1321946817707813	98210814.2	10
		420	2.19659816329325	66940582.5	10
		421	1.9827043958781065	63232734.44444445	10
		422	1.9503978009551113	88898580.5	9
		423	2.03665016840554	56254649.222222224	10
		424	1.7051747059484843	57404193.777777776	9
		425	1.5251928781126485	109721671.4	9
		426	1.6231485492157205	56268607.5	10
		427	1.4982249844162632	91518788.1	10
		428	1.781292281391941	81552736.8	10
		429	1.8213572554921718	114985711.55555555	10
		430	1.9329369356645227	76927213.4	9
		431	2.110067785609289	98926649.1	10
		432	2.1266339355970487	131124475.44444445	10
		433	2.0760394778078752	124935845.0	9
		434	1.9767147468338648	94389565.5	10
		435	1.7633273922989603	45239734.9	8
		436	1.672306948252113	76790771.3	10
		437	1.6796163179214076	90225996.0	10
		438	1.7600436425143962	98279604.2	10
		439	1.8619786967098144	114848477.2	10
		440	2.0949817447102115	116643069.0	10
		441	2.1894421174940346	99883288.9	10
		442	2.2846525707240906	79047397.8	10
		443	2.288515450294782	85202602.0	10
		444	2.2734056892485297	128636778.3	10
		445	2.4130161239220635	103856791.66666667	10
		446	2.43128543672825	65657722.88888889	9
		447	2.28200706616417	102045577.6	9
		448	2.2230026407937875	101406950.1	10
		449	2.3341289012783015	73404965.7	10
		450	2.2707180303510905	103765291.0	10
		451	2.204537067904174	96092343.8	8
		452	2.5255399418492797	88696063.25	10
		453	2.445002124821913	96882477.875	8
		454	2.339084254243596	71504030.7	8
		455	2.113283306283164	107809974.2	10
		456	2.0124242980249827	84652941.77777778	10
		457	1.956786245809985	79648477.8888889	9
		458	1.9872938899709218	127802881.7	9
		459	2.1746929397518455	61695802.222222224	10
		460	1.9598026378632472	57886241.0	9
		461	2.119005866857044	100493153.7	10
		462	2.10903313136951	123662463.0	10
		463	2.1851890312560434	59973518.1	10
		464	1.937099501682479	93673961.9	10
		465	1.9701871252764775	71619444.2	10
		466	1.7483295921783337	106353692.3	10
		467	1.7340346259191872	63625100.4	10
		468	1.6660641263487779	101061127.8	10
		469	1.887190848612103	111531643.9	10
		470	2.1896172361735067	59399560.5	10
		471	2.1904244438245195	68026649.6	10
		472	2.0713893115097006	99768984.6	10
		473	2.0973312904564962	118283026.9	10
		474	2.1838913682003946	84613581.22222222	10
		475	2.0963902483375376	90860217.3	9
		476	2.127598407683998	118230182.8	10
		477	2.313434761163094	79096953.1	10
		478	2.1759868233370243	113293396.9	10
		479	2.206709183658838	56499967.6	10
		480	1.9872913215810002	64221676.2	10
		481	1.6417102558247656	67637954.5	10
		482	1.7038228861914466	78327342.9	10
		483	1.6809715775899108	105059084.3	10
		484	1.537271419833784	74494076.9	10
		485	1.592691651850218	95396400.1	10
		486	1.7123061546609164	81857783.1	10
		487	1.6429989328071368	84776619.1	10
		488	1.7722043985915725	115168484.2	10
		489	1.600171451180731	86369798.3	10
		490	1.544622096327867	59889151.2	10
		491	1.8562976543139218	71214140.66666667	10
		492	2.0094513807745775	87716520.9	9
		493	2.137196078419435	134758445.6	10
		494	2.41986365848127	115080099.7	10
		495	2.301590680896993	90934073.3	10
		496	2.437286367547549	108170491.7	10
		497	2.4503231514417387	66533876.1	10
		498	2.4802646169424962	115189667.5	10
		499	2.4315158920871345	68853635.7	10
		500	2.221481163505814		10
