# Supplementary material for: The evolutionary maintenance of Lévy flight foraging
Source: PLoS Comput Biol. 2022 Jan 18;18(1):e1009490. doi: 10.1371/journal.pcbi.1009490 (PMC8797186; doi:10.1371/journal.pcbi.1009490)
Supplement: S1 Data — (ZIP) [file pcbi.1009490.s005.zip › S1_Data/evolutionary_data/POP10_1000K/10_05_50_1_0000125_1_1000000_run1]

last_generation	59	0	4.927648826445197	4833842.8331892155	10	extinction	extinction
size_old_pop	0	1	4.906079866331936	8548436.000091823	3
standing_var	0.5	2	4.636717624811624	22495729.333498415	2
start_exp	5.0	3	4.602268252638575	37712274.50055247	6
env_dim	1	4	4.568200635509079	43327675.00038596	5
move_cost	0.000125	5	3.725592074594902	30584228.167301	2
lifespan	1000000	6	3.850372549195609	19733468.000051625	3
speed	1	7	3.392696949503597	19736096.49993509	2
run	1	8	3.2584327414535643	6326628.499847146	2
extinction_state	1	9	3.0258757285270397	14914348.499987978	1
competition	0	10	2.5217766015231575	20899399.500207435	2
		11	2.733064737035592	16761026.50012414	3
		12	3.1721886500502032	12967054.500010395	3
		13	3.5427664916029444	23325430.00012729	1
		14	3.2524149538931217	9593024.499876477	4
		15	3.124346261076456	4906984.999867437	1
		16	3.0958828719412077	19332908.000097796	2
		17	3.123887642875296	7433386.499968917	2
		18	4.157636040603526	37633505.50103478	4
		19	3.4254022224580205	15685990.75008191	1
		20	3.062634592534329	17208118.666910212	4
		21	3.736525754819149	48414095.30049686	6
		22	3.650166944095023	10811383.833176194	5
		23	3.6806630641392273	1660790.8332055758	3
		24	2.1670793957577303	12220277.500026971	3
		25	1.8891359453242713	11078748.166755231	2
		26	2.249762375106876	16688354.90010325	3
		27	2.709416146432345	17851699.499855123	5
		28	3.100306876717519	9512876.49992539	2
		29	3.2262083126519068	20520661.750325225	2
		30	3.5295912577809445	18559129.00027338	4
		31	3.4904232231241195	9855747.499907149	2
		32	3.2153278702091113	35091406.5004746	3
		33	2.8485941848049374	14807060.25007244	1
		34	2.710944481577935	6315012.833232659	4
		35	2.6175630756703487	7175733.4999921955	3
		36	2.539825778728948	16823806.000082787	1
		37	2.9149504961784727	5222261.9998646965	6
		38	3.3952343308017108	9812808.499960221	2
		39	3.0666389340205464	12092844.999815363	1
		40	2.7924946233254113	12295595.299968671	2
		41	3.280960986719972	9112918.999975653	5
		42	3.4265723792760268	16018837.500057934	2
		43	3.999778632091643	29088543.500267107	4
		44	4.066917195453195	11326624.49984534	6
		45	3.230755687951654	32408229.500514075	2
		46	3.645843677103575	17301034.500448983	2
		47	3.7836160345039866	16988294.166813564	2
		48	3.425977657983303	14649556.00009533	3
		49	3.4356464876954624	19812438.49996618	4
		50	4.460104886648749	44053996.75062192	2
		51	5.019090907124237	23418756.500229347	4
		52	5.198897607890229	15808323.166787075	2
		53	5.112367991247531	26062147.0000985	3
		54	4.93529252006136	21800155.000427023	2
		55	5.118933836879265	8347179.499982103	2
		56	5.439264215475652	47549011.00089808	6
		57	5.613598933619014	30470514.750622198	2
		58	5.603350051564953	25273326.250369504	4
		59	6.420813848571283	0	4
					0
