# Supplementary material for: The evolutionary maintenance of Lévy flight foraging
Source: PLoS Comput Biol. 2022 Jan 18;18(1):e1009490. doi: 10.1371/journal.pcbi.1009490 (PMC8797186; doi:10.1371/journal.pcbi.1009490)
Supplement: S1 Data — (ZIP) [file pcbi.1009490.s005.zip › S1_Data/evolutionary_data/POP10_1000K/10_025_50_3_0000125_1_1000000_run16]

last_generation	18	0	5.0316467649875305	167559863.49765006	10	extinction	extinction
size_old_pop	0	1	5.235243112543684	17588176.500752673	3
standing_var	0.25	2	5.2776967805263055	75288699.00105737	2
start_exp	5.0	3	4.662170380454195	67277936.16775484	2
env_dim	3	4	5.061955545305572	47787356.50045846	3
move_cost	0.000125	5	4.958727817173934	147154578.9963587	3
lifespan	1000000	6	5.03533617718848	165582086.8301128	4
speed	1	7	4.626349320269684	27528274.50048466	3
run	16	8	4.475708867797282	101049458.83144462	3
extinction_state	1	9	4.4443837572326945	95667007.16784775	3
competition	0	10	4.09574516473858	296618911.99478817	3
		11	4.143869088709835	255465617.16509497	2
		12	4.010520452416825	137370119.9985518	3
		13	4.093501136148074	389859601.49384105	2
		14	3.734747258980788	250487484.8300636	1
		15	4.0560854001857685	140878544.49971086	3
		16	4.078879354997473	147579118.83180696	2
		17	4.049927696589365	97982927.16549373	3
		18	4.052447495208034	0	3
					0
