# Supplementary material for: The evolutionary maintenance of Lévy flight foraging
Source: PLoS Comput Biol. 2022 Jan 18;18(1):e1009490. doi: 10.1371/journal.pcbi.1009490 (PMC8797186; doi:10.1371/journal.pcbi.1009490)
Supplement: S1 Data — (ZIP) [file pcbi.1009490.s005.zip › S1_Data/evolutionary_data/POP10_1000K/10_05_10_2_0000125_1_1000000_run1]

last_generation	95	0	0.7699379479429244	10713926.166657848	10	extinction	extinction
size_old_pop	0	1	0.6580479665610969	26052284.500066686	3
standing_var	0.5	2	1.8466923139265738	32148297.500401262	3
start_exp	1.0	3	2.196369481156238	60692016.92906672	7
env_dim	2	4	2.4840007281046668	42340951.667242505	7
move_cost	0.000125	5	2.382402841434712	54247110.37553996	6
lifespan	1000000	6	2.473111429778418	67898116.74853271	8
speed	1	7	3.148585149111725	55517338.500273325	4
run	1	8	3.6777998437013886	49805750.00076488	4
extinction_state	1	9	3.5784298956100224	29638554.300564807	2
competition	0	10	3.9355986809506343	87531748.83403826	5
		11	4.194662492673081	110815257.16797256	3
		12	3.687436814697538	71012199.00074695	3
		13	2.4353634988987376	61890210.299107075	4
		14	2.5645323546774708	37208263.16707027	5
		15	2.4915274541480206	7700635.500268803	6
		16	2.791091116249778	54075335.833886035	2
		17	2.403717389346324	22497088.83347488	6
		18	2.6360197574166433	25128960.00018039	3
		19	2.4721858751623715	74817563.09918869	4
		20	2.732868279072076	62648315.100535974	5
		21	2.9521354845196104	22184958.70028752	5
		22	3.0956686805337306	73689895.75070989	5
		23	3.327834157695613	87022266.99907233	4
		24	3.743862499536219	136951302.49973488	2
		25	3.563808615128912	46650148.833828986	4
		26	2.9081905304660887	94215106.83421431	3
		27	2.404758371896834	36219805.50044939	3
		28	2.2356085538411463	50085981.100561604	4
		29	2.316676924458199	46158556.33397678	5
		30	2.534485337648681	28929272.500384532	6
		31	2.0984950899038735	38445047.50044683	5
		32	2.0901418088579025	57746751.00073612	3
		33	2.489149938641988	40081375.83413998	4
		34	2.1249570558761315	64569016.70049985	3
		35	2.3497671014414165	29035506.643399697	5
		36	2.0834043833570703	25667976.78611501	7
		37	2.309746447794112	71077469.50064567	7
		38	2.741482502175857	37690942.83393876	5
		39	2.6584131136523563	17920326.83342349	6
		40	2.8230925619908973	31262227.000508193	3
		41	2.8087855601668688	37984531.50031243	6
		42	2.929615437752541	37105723.07213785	5
		43	3.0218231826688378	25771046.500399124	7
		44	3.0166653608873597	77538576.75043604	4
		45	2.7993770895056107	70764808.09913765	4
		46	2.5856977177566005	94705734.30053261	5
		47	2.75011964224404	61577137.16752064	5
		48	2.39005663613129	50436301.33405083	6
		49	2.695048088550311	41522863.000221804	6
		50	1.9399250175051077	22541234.25004145	2
		51	1.9282502256324345	60909774.90041169	4
		52	1.6932428143692762	18840419.833633598	5
		53	2.0111271766211116	35262809.07213963	3
		54	1.794079009549955	13560032.00013398	7
		55	1.8577802813316162	50789993.90058521	4
		56	1.7301089188753855	16765310.299895385	5
		57	1.2713394277703975	12787871.50013079	5
		58	2.023373649992772	43729056.750572994	4
		59	2.499118923246048	34982250.90064524	4
		60	2.274643650060193	68559404.50063923	5
		61	2.560536499458513	41243191.900609665	2
		62	2.3561327567082904	58481581.83391277	5
		63	3.400990960048498	23551441.833547134	6
		64	2.5869913716177217	22478125.16690894	3
		65	2.382884524432776	43059651.50034351	3
		66	2.26954952312028	39591730.75023064	7
		67	2.471507811216582	28584243.750443783	4
		68	2.830349556233264	57060843.500420384	4
		69	2.4973131794892196	59724497.500528105	3
		70	2.3744375970690674	44658513.00051629	4
		71	2.478568048408392	23107563.33382404	6
		72	2.4895163383475185	44316529.786456116	6
		73	2.8463971603659366	51278461.00055199	7
		74	2.927920134839861	57767098.833712995	4
		75	3.7575715666158622	14517901.167191895	3
		76	4.022850575449826	126891751.49739	3
		77	3.6973016968622927	197917074.4982326	2
		78	4.0363856868320855	59036558.83405558	4
		79	4.032339867918436	94266807.10019027	3
		80	3.980139703690521	123706520.49995552	5
		81	3.7964359780653325	105571887.09947066	6
		82	3.9628002200855215	88330264.30043975	5
		83	3.871472320149748	48805797.166598745	5
		84	3.370073452473208	59676599.25076252	3
		85	3.4445878568455557	61744730.000484556	4
		86	4.125571361001592	87181765.25075077	2
		87	4.763944821000848	194537494.16308987	4
		88	5.119891857092733	203990128.99416983	3
		89	5.198053568610716	94410667.99908736	2
		90	4.875907017311997	68615471.5007123	2
		91	4.889091912253803	50860325.499768205	3
		92	4.966736665355911	138632725.99910718	1
		93	5.471638793012589	71123701.99958014	2
		94	5.56110487253952	172570468.83191523	4
		95	5.380513855294209	0	3
					0
