# Supplementary material for: The evolutionary maintenance of Lévy flight foraging
Source: PLoS Comput Biol. 2022 Jan 18;18(1):e1009490. doi: 10.1371/journal.pcbi.1009490 (PMC8797186; doi:10.1371/journal.pcbi.1009490)
Supplement: S1 Data — (ZIP) [file pcbi.1009490.s005.zip › S1_Data/evolutionary_data/POP10_1000K/10_05_50_0_0000125_1_1000000_run12]

last_generation	11	0	4.898314337345525	23959606.166940898	10	extinction	extinction
size_old_pop	0	1	5.119092745755754	3426967.166547336	3
standing_var	0.5	2	5.248337232110162	4656549.499900133	3
start_exp	5.0	3	5.446578684568036	16400267.499964781	2
env_dim	0	4	4.976198402194677	7972480.500049871	2
move_cost	0.000125	5	4.707351586042007	10163605.166567354	3
lifespan	1000000	6	4.925609757037562	13466704.499993583	3
speed	1	7	5.285551178001945	10265901.499806693	3
run	12	8	5.1099638544292745	25252899.500127427	2
extinction_state	1	9	5.858344029800628	12045637.499888185	1
competition	0	10	5.89025507844895	7093694.500000728	1
		11	6.017076783094751	0	2
					0
