# Supplementary material for: The evolutionary maintenance of Lévy flight foraging
Source: PLoS Comput Biol. 2022 Jan 18;18(1):e1009490. doi: 10.1371/journal.pcbi.1009490 (PMC8797186; doi:10.1371/journal.pcbi.1009490)
Supplement: S1 Data — (ZIP) [file pcbi.1009490.s005.zip › S1_Data/evolutionary_data/POP10_1000K/10_025_10_2_00_1_1000000_run14]

last_generation	500	0	1.0365323898634444	50155082.0	10	2.6988075090705363	19908603.0
size_old_pop	10	1	1.0182068364076462	69959988.7	10	2.4712131426453476	28876517.0
standing_var	0.25	2	1.0741789780899977	75001044.4	10	2.380575633847493	40947766.0
start_exp	1.0	3	1.0868585150498142	68476894.3	10	2.945465872106747	43623131.0
env_dim	2	4	1.422734003554732	65154051.3	10	3.123351230471455	44256213.0
move_cost	0.0	5	1.4954777347642398	62975196.5	10	0.9140345391275264	59230814.0
lifespan	1000000	6	1.6921401003025252	73856013.7	10	1.9217536005614733	67764254.0
speed	1	7	1.6625473303612037	68736266.4	10	2.905864078826192	79156453.0
run	14	8	1.584010090253617	65458893.5	10	2.8035155823285733	93820919.0
extinction_state	0	9	1.5376716558004841	71736887.3	10	1.4226317109982831	104428745.0
competition	0	10	1.3248411351245664	58178951.7	10
		11	1.5268916741224001	72504769.0	10
		12	1.7699671866445914	109403158.3	10
		13	1.9339033507696068	79323704.9	10
		14	1.8503639921995856	64092917.7	10
		15	1.8953185329529283	99160518.7	10
		16	2.3466890069563444	77818001.4	10
		17	1.8974861643965284	81582564.9	10
		18	1.9287242081632179	60832219.9	10
		19	1.902391394263462	90391571.9	10
		20	1.8394416923418457	93806958.4	10
		21	2.127757838028463	66861625.5	10
		22	2.290178655193474	72132775.0	10
		23	2.3768446272679578	69775894.8	10
		24	1.9561921453666247	55209442.0	10
		25	1.9854085235472165	73031007.2	10
		26	1.9527938396107731	63314094.9	10
		27	1.819838466827451	71891402.6	10
		28	2.0065047887106173	85208815.5	10
		29	2.10331479359185	54564321.7	10
		30	2.24880513063854	84219535.8	10
		31	2.2847131309343727	89595638.0	10
		32	2.273396279954208	78706382.4	10
		33	2.1585817147828243	73969509.4	10
		34	2.152193334619316	122598890.3	10
		35	2.243315373211696	64815525.5	10
		36	2.0832800343480415	53845745.3	10
		37	2.09044008229101	75704793.7	10
		38	1.9100024085680594	62380129.1	10
		39	2.0157644267647616	76408021.9	10
		40	2.045289657257109	83939417.7	10
		41	1.821254566529689	55012920.3	10
		42	1.9172104410367878	63302391.5	10
		43	1.9438617100806954	62241582.5	10
		44	2.2519563776854667	82605900.9	10
		45	2.324925484241345	59959230.0	10
		46	2.42639932482524	61097970.9	10
		47	2.707875398172366	49729980.875	10
		48	2.2723440285009127	47813473.9	8
		49	2.199993647446182	61111322.4	10
		50	2.1545596018057944	91613058.6	10
		51	2.191060507928595	102505959.4	10
		52	2.1831026382459857	67939597.7	10
		53	1.9864665480695873	72563001.1	10
		54	2.1022189919357666	76703455.55555555	10
		55	2.3677047694552753	54573279.5	9
		56	2.0954431479806472	73226188.2	10
		57	2.135624962435027	61732407.2	10
		58	1.9694372892067016	72771312.2	10
		59	1.9209429391666455	64874384.7	10
		60	1.830450132493174	63880505.1	10
		61	2.04651061395796	90699251.3	10
		62	2.179129458269552	64805677.4	10
		63	2.2136932183709304	82835664.9	10
		64	2.266236907600768	61916279.9	10
		65	2.236519596808555	84592886.0	10
		66	2.0161638339263193	76668494.5	10
		67	1.8167066928260822	75296447.1	10
		68	1.7262426559133153	82539015.5	10
		69	1.8140628078161467	89432994.6	10
		70	2.084642864168743	53558609.1	10
		71	1.9486858227922788	65315586.7	10
		72	2.0769189822841687	91150302.8	10
		73	2.03065954425535	86090170.5	10
		74	1.9591694962713533	71082984.4	10
		75	1.9104590642760517	73977016.7	10
		76	2.177028098110388	57078752.9	10
		77	1.9676565774655554	63004101.9	10
		78	1.9440261726810497	82530619.7	10
		79	2.025160182015836	59572678.4	10
		80	1.9621559528631143	91577775.1111111	10
		81	1.8083151127577453	109808223.2	9
		82	1.9082173637545068	76601536.8	10
		83	2.032549771809996	72768940.9	10
		84	1.993180650458695	71965960.0	10
		85	1.7990275484659162	89842222.1	10
		86	2.045912509842119	57353137.2	10
		87	2.0316859518473485	72442851.8	10
		88	2.0643248377835017	72680053.5	10
		89	2.2952419286620507	67284830.8888889	10
		90	2.3558946268457133	74490495.375	9
		91	2.110640143515087	55556344.9	8
		92	2.0172931807932777	59386479.777777776	10
		93	1.8396274835563902	84765051.3	9
		94	1.9755284041059649	97075850.2	10
		95	2.2495050385719377	58328906.2	10
		96	2.2578180330575064	69479474.9	10
		97	1.9339177214623091	75409323.1	10
		98	2.119046643563691	52698512.7	10
		99	2.0377659448734358	68063727.3	10
		100	2.0732910554050004	76820130.6	10
		101	2.301589824919687	56325395.4	10
		102	2.034406913848117	46042708.5	10
		103	2.1212199624897954	72382287.77777778	10
		104	1.9869482084763892	53328330.5	9
		105	1.8184521738366537	90556867.8	10
		106	2.109659525435983	90477417.66666667	10
		107	2.048640219574483	70154014.4	9
		108	2.013006966825336	76613471.4	10
		109	2.049977689525875	68201941.77777778	10
		110	1.781465048715249	98138690.0	9
		111	1.916034837849058	51505627.222222224	10
		112	1.735448787356868	84189535.9	9
		113	1.5677174579403295	91522449.4	10
		114	1.7073438255450746	71834805.4	10
		115	1.6841314786254824	94114653.4	10
		116	1.9706837938868127	65463803.7	10
		117	2.035865772876659	72835146.2	10
		118	2.2379807537254623	79407439.5	10
		119	2.183864756266228	78096338.22222222	10
		120	2.2458747087229702	61411782.222222224	9
		121	2.0950724666215423	71161884.1	9
		122	2.2630816563828278	63806428.6	10
		123	2.2955048299593046	48311022.3	10
		124	2.232992470749982	71513066.5	10
		125	1.9290386729879299	64577177.7	10
		126	1.9936175476957576	67944875.2	10
		127	2.0058690037629106	82019054.9	10
		128	2.104182767551888	97977980.8	10
		129	1.985159541120895	83880099.1	10
		130	2.115669702293624	85091512.2	10
		131	2.0366408378349927	80782502.1	10
		132	1.8556893394982237	91196198.0	10
		133	1.7313356912248206	67914269.8	10
		134	1.8964663803053667	98439664.7	10
		135	1.9573296986832005	70797294.9	10
		136	2.000663931300355	57295689.5	10
		137	1.85222335679637	67506628.4	10
		138	1.5282743157125278	61147517.9	10
		139	1.5952349343875274	80505269.0	10
		140	1.7340708367851039	60776372.7	10
		141	1.7182873062404387	53884594.2	10
		142	1.5990819821407722	78140316.8	10
		143	1.5693760388413966	70878876.6	10
		144	1.7499205878455886	69559313.9	10
		145	2.020798657689907	67504790.1	10
		146	2.1041740876488637	64934897.2	10
		147	2.1932607610896144	53689164.1	10
		148	2.3724260958921843	49212263.8	10
		149	2.299247305054851	83454391.0	10
		150	2.2461636235793714	70965011.2	10
		151	2.3167522154027704	77458067.2	10
		152	2.3336534514089458	57335754.666666664	10
		153	2.2370421793431965	70480570.0	9
		154	2.226691933303969	124941690.8	10
		155	2.2843036362288784	100033106.77777778	10
		156	2.3950654247774787	77776166.1	9
		157	2.536834949259971	61029072.75	10
		158	2.253955487369578	80738787.3	8
		159	2.366043471755491	64273518.1	10
		160	2.547498384206282	77107727.2	10
		161	2.8469157532959235	51304486.8	10
		162	2.6027711719048563	81165960.2	10
		163	2.4205198914848074	46492280.9	10
		164	2.083320564249687	78529086.7	10
		165	2.36791074815203	54232617.5	10
		166	2.2259634970314957	113162093.7	10
		167	2.0971030521762124	67441211.9	10
		168	1.7303169971243932	66591079.1	10
		169	1.803117187296775	69848101.8	10
		170	1.947760357913727	76674240.4	10
		171	1.920070007981605	97465563.8	10
		172	2.035452144286425	76064658.2	10
		173	2.2067178683175683	71021538.5	10
		174	2.2695661435877477	56745319.4	10
		175	2.2058533017984274	74480363.9	10
		176	2.3367067616783666	101815279.0	10
		177	2.364128924214961	72330708.44444445	8
		178	2.171520331614493	84021218.8	9
		179	2.1427143586730457	80231443.9	10
		180	2.1244033954165067	94649878.4	10
		181	2.197389896977376	78448283.9	10
		182	1.98383933262811	75774279.2	10
		183	2.094546578885975	96989732.0	10
		184	1.957198594387987	76617490.3	10
		185	1.6058758609317016	62872788.3	10
		186	1.4193145195057393	57174208.1	10
		187	1.5516016858683337	61605080.2	10
		188	1.645406687027035	62388045.8	10
		189	1.8800973923185222	72557791.1	10
		190	1.9486077893356657	56482835.0	10
		191	1.7150534779878406	61156444.9	10
		192	1.9032204420400725	84454192.4	10
		193	1.9532794860052172	90114184.5	10
		194	2.1154412598831867	70230079.4	10
		195	2.0169731006404983	82713337.6	10
		196	2.461964478697452	61865755.6	10
		197	2.2512907789638468	68905204.22222222	10
		198	2.1980898507603617	89761813.7	9
		199	2.018006265302794	84808343.1	10
		200	2.06762072753043	72766089.4	10
		201	2.1783701688040833	109439520.4	10
		202	2.3743595879719868	68108032.6	10
		203	2.298501648162469	64103594.1	10
		204	2.1342646447795226	104216773.2	10
		205	2.2431788569507676	72285679.9	10
		206	2.0577774911923084	64221620.4	10
		207	2.0271629859697464	79716531.1	10
		208	2.1992435401222075	75973194.4	10
		209	2.3120128784442895	73966757.4	10
		210	2.255865178175914	76970870.44444445	10
		211	2.191450587200916	60184441.5	9
		212	1.8182595249299354	76633597.3	10
		213	1.7907938130919743	59071932.0	10
		214	1.9220306062433532	73568229.5	10
		215	1.9741085047075544	66958160.4	10
		216	1.7053007283280028	80495154.0	10
		217	1.963375201135263	74764455.6	10
		218	1.996393018534447	76271760.2	10
		219	1.9653243161677074	83380666.9	10
		220	2.1383304500139255	66012463.1	10
		221	2.177165732752576	77376603.8	10
		222	2.1252661208945507	85123846.7	10
		223	2.1698328373361053	68752264.6	10
		224	2.5183995452366714	65174219.3	10
		225	2.6913739950673348	78169056.8	10
		226	2.527780256034778	117829979.5	10
		227	2.4854598855582433	68675737.5	10
		228	2.310919044575303	56919165.1	8
		229	2.3117160752569936	101966596.1	10
		230	2.1603327366063274	79432467.9	10
		231	2.1264915944571547	67327540.3	10
		232	2.433478023670971	60409871.2	10
		233	2.2674561195067184	68798030.1	10
		234	2.0356154303496536	71759718.2	10
		235	2.35503250453371	80399412.2	10
		236	2.345866986820972	71848791.5	10
		237	2.1796307714683625	90537908.7	10
		238	2.0669988653192504	152240700.4	10
		239	2.3194671207234263	50047305.1	10
		240	2.1651149097998372	54899393.7	10
		241	2.0858803387673097	81914113.0	10
		242	2.1508901888206546	71746552.4	10
		243	2.211782548596699	80624034.4	10
		244	2.1184420959436716	70093426.1	10
		245	1.9476921628416304	71024980.6	10
		246	2.161315845423177	47280225.2	10
		247	1.9452415946879147	90025920.3	10
		248	1.9257525622791665	85347041.9	10
		249	1.933626654061864	81999270.8	10
		250	2.1866252781489357	59172339.5	10
		251	2.2548827902969046	67744108.0	10
		252	1.9682816923930162	86803982.7	10
		253	1.8902303587590115	77478550.7	10
		254	2.101273505420044	78470820.7	10
		255	2.5551994407754206	95874017.66666667	10
		256	2.314320610052858	105368746.3	9
		257	2.68044696418348	50605815.9	10
		258	2.029649054011706	59616036.8	10
		259	2.330944468125664	56474601.8	10
		260	2.3877271359004633	48879911.2	10
		261	2.142208393071797	63912494.55555555	10
		262	1.523519858915534	94279322.2	9
		263	1.6201145134020525	70022212.8	10
		264	1.8538567254417408	94895911.7	10
		265	1.889434781112498	66942625.2	10
		266	1.9971145014974634	94773686.0	10
		267	1.8239484650270033	72193371.0	10
		268	1.9291750909114938	81464506.9	10
		269	1.877805837748238	77298063.3	10
		270	1.6770474279673873	63538180.3	10
		271	1.5073133958090688	72140069.6	10
		272	1.5419068092467285	52541416.2	10
		273	1.404008798325385	67919148.1	10
		274	1.2405671887123177	53540284.1	10
		275	1.5291227786992811	63169656.4	10
		276	1.8382166875832824	92422568.1	10
		277	1.953381282352589	80880419.7	10
		278	2.0518508665842847	55476602.9	10
		279	1.5938139216099396	61360349.6	10
		280	1.667798668579234	50315222.9	10
		281	1.6183587517052658	66811264.8	10
		282	1.694087115001248	95513730.9	10
		283	1.9814508832306856	61981990.1	10
		284	1.7978425157180336	69742761.9	10
		285	2.065540545794819	77034636.3	10
		286	2.4366960411759564	60957776.1	10
		287	2.416097931717449	87930437.2	10
		288	2.571211803859377	46490380.3	10
		289	2.199477581312286	70738929.0	10
		290	1.9099137784035343	62848431.5	10
		291	1.8353722029594568	91919067.7	10
		292	1.9759736718087175	70416876.8888889	10
		293	2.134385937050766	78851760.2	9
		294	2.1093836747925105	80577975.3	10
		295	2.0443654902925408	64309388.4	10
		296	1.8102708320730425	68258291.6	10
		297	1.915316993777364	99412697.6	10
		298	2.121239716718182	73039827.7	10
		299	1.9287268422220212	83675911.1	10
		300	2.127462847061009	71784224.0	10
		301	1.926771576336576	61352404.5	10
		302	1.9868609358222895	75112510.9	10
		303	2.057851430259848	81579279.7	10
		304	2.1082049857469274	85050355.7	10
		305	2.2401162292494305	60380981.8	10
		306	2.3275341159064986	61362351.2	10
		307	2.5031236893563724	77434192.44444445	10
		308	2.070892374268026	87989486.8	9
		309	2.000602348155632	72538923.7	10
		310	2.018491709303523	84294373.4	10
		311	2.3844230307653014	88361592.0	10
		312	2.6729667778674253	86621311.55555555	10
		313	2.5189518597432112	62709106.3	9
		314	2.390674889151567	72280268.8	10
		315	2.393521723896587	50566489.5	10
		316	2.421067234192185	50908000.1	10
		317	1.93897397083211	73571478.0	10
		318	2.068945996364966	69445532.7	10
		319	1.7578944900631601	60500298.1	10
		320	1.5872879712649663	70517675.55555555	10
		321	1.533052171084457	55554910.222222224	9
		322	1.1490658614122617	52995866.8	9
		323	1.137895049114729	60091394.9	10
		324	1.41405675604025	91486831.2	10
		325	1.5358634801786204	66772548.8	10
		326	1.877997119136578	84566479.5	10
		327	1.9612298687502936	74261109.5	10
		328	1.8983176088371159	50834118.1	10
		329	1.5939612968129269	67673077.7	10
		330	1.7267431530230062	76880599.8	10
		331	1.8336939052081036	84062469.4	10
		332	1.8665320122707214	83562196.8	10
		333	2.0931794440780336	73488796.1	10
		334	2.184011237640892	97051086.3	10
		335	2.220836181582957	64556879.0	10
		336	2.2184627111863326	71616843.9	10
		337	2.0631638072492806	58844959.2	10
		338	2.449222097090213	33773398.5	10
		339	1.3251502204893568	60322450.3	8
		340	1.3472322965237065	76981068.6	10
		341	1.3254292348323413	65407447.4	10
		342	1.6267355522325093	68817168.3	10
		343	1.9628049803610288	79476446.1	10
		344	2.0413086737996275	98327691.2	10
		345	2.0907553621051758	72007679.1	10
		346	2.07145195106384	94569659.2	10
		347	2.049425857801284	70211930.0	10
		348	1.8165014713597434	68336802.2	10
		349	1.7040888250108555	56888238.6	10
		350	1.5415207374186024	70185143.7	10
		351	1.608186975617977	75832264.7	10
		352	1.4715452337981665	59841338.6	10
		353	1.4090697888413541	66683899.8	10
		354	1.5111671946521592	54227941.8	10
		355	1.4983531424004712	78019223.0	10
		356	1.397047278325088	78573481.8	10
		357	1.5124103140154557	69725696.7	10
		358	1.5048100487483695	78568441.7	10
		359	1.6136095009797764	76245005.5	10
		360	2.152455392925091	52612749.8	10
		361	2.032498279178069	90404281.3	10
		362	1.8971673043815926	75076644.6	10
		363	1.8167774229577531	79373786.9	10
		364	1.7388321352310574	75163469.8	10
		365	1.5824228654562327	69556965.7	10
		366	1.7238635893051335	74638157.0	10
		367	1.8835887287726436	72863706.7	10
		368	1.9775190903160786	58873742.8	10
		369	1.960474667677413	66366681.9	10
		370	1.9745678372252726	85654852.7	10
		371	2.07000797351286	122544357.2	10
		372	2.0626541096626347	77796648.5	10
		373	2.0529918620932035	96650810.1	10
		374	2.328618747689286	39969359.222222224	10
		375	2.1457454954797983	56909218.8	9
		376	1.9529631556080969	70823019.3	10
		377	2.443980404445444	76883642.9	10
		378	2.573366487770878	70425655.25	10
		379	2.1279182515857835	30413637.555555556	8
		380	0.7870690711070466	93384909.2	9
		381	1.149814675578251	73861374.3	10
		382	1.7598340560682217	51090103.8	10
		383	1.6695403882103395	66719327.2	10
		384	1.6390665229804007	52063407.2	10
		385	1.7975085331190044	39622496.3	10
		386	1.680654638877165	73347407.1	10
		387	1.2636960798382646	54623986.0	10
		388	1.6283779455450778	81564493.8	10
		389	1.7049469956730352	63028384.6	10
		390	1.69047713920502	91729873.7	10
		391	1.8248622635465146	85570156.6	10
		392	2.029611260646624	89523023.44444445	10
		393	1.8413731064089227	70376625.2	9
		394	1.962306723331348	68827677.0	10
		395	1.9892316518499311	86470785.8	10
		396	2.1923777856109576	80561615.5	10
		397	2.074210443611743	84191606.6	10
		398	2.1075389608048893	63070185.4	10
		399	1.8933989667008373	61574372.3	10
		400	2.055324330931362	93258250.5	10
		401	2.1549415053096874	78070021.6	10
		402	2.0456115897199476	70554098.9	10
		403	1.9944282826491144	79760809.6	10
		404	1.9848668290369922	64592640.8	10
		405	2.1312264783353068	68095087.9	10
		406	2.244368884276723	69254825.2	10
		407	2.2801954496551593	91484167.0	10
		408	1.8939664424017024	67840950.5	10
		409	1.9906838746766033	89058187.4	10
		410	2.0027305573499654	73847749.7	10
		411	1.871471000544157	93892893.4	10
		412	1.9738882531775979	83674587.2	10
		413	2.096136733001576	63335619.8	10
		414	1.982159142642035	79468163.0	10
		415	2.2908450381120913	66871011.4	10
		416	2.259149790286771	75467370.0	10
		417	2.0933813078473813	78773044.6	9
		418	2.0468372611621777	93388409.9	10
		419	2.1228868779174923	94938702.0	10
		420	2.461830927102084	64664919.8	9
		421	2.2039092633941166	62952306.2	10
		422	2.000775514087956	59599833.4	10
		423	1.9167759006379506	63666791.4	10
		424	2.024818993566632	71295944.8	10
		425	1.88111226261556	71403284.3	10
		426	1.8842043051396395	75781140.8	10
		427	1.904146543666879	87463473.5	10
		428	2.114702266677223	65137035.9	10
		429	1.915552900321909	59010093.222222224	10
		430	1.7644033154898675	72193014.8	9
		431	1.7401086325539261	88582274.4	10
		432	1.8805332906631171	72615381.1	10
		433	1.947160360394977	86918180.5	10
		434	1.9914112536823718	46583855.9	10
		435	2.0287561591819596	64901353.6	10
		436	2.026800937587145	71396201.1	10
		437	2.0474491344215684	89045726.5	10
		438	2.0815599797387367	63665106.0	10
		439	1.988315821859714	92360767.6	10
		440	2.1072428312524614	79482742.5	10
		441	2.377667856570428	53159319.7	10
		442	2.347636004332098	62718637.2	10
		443	2.186747173203125	71849491.5	10
		444	2.1006631068673984	94838416.5	10
		445	2.386746766410836	74702596.4	10
		446	2.344107753914847	53157727.1	10
		447	2.178682528778162	82003695.1	10
		448	2.2906371422720144	89717496.0	10
		449	2.4364251684051657	66098509.88888889	10
		450	2.3252706687556204	50373968.6	9
		451	2.3976281934141306	58160978.6	10
		452	2.290142640696026	74854737.0	10
		453	2.4912317173202823	50165716.5	10
		454	2.2098256207896982	54677800.2	10
		455	2.107206526806949	87317873.6	10
		456	2.4040210900299637	70992574.0	10
		457	2.3944375870125443	82598131.9	9
		458	2.3925187474572787	71707014.2	10
		459	2.2609930117090338	70055257.6	10
		460	2.477425485725542	76847374.5	10
		461	2.4226882687368354	53565630.3	10
		462	2.0161552331106756	59286517.2	10
		463	1.8859168409256306	65917450.5	10
		464	2.0775304717049528	58599565.3	10
		465	2.2337250343909796	67364054.3	10
		466	2.375482051149144	91224667.1	10
		467	2.6166946160787097	81343967.44444445	10
		468	2.628277754984253	52876636.88888889	9
		469	2.503474234505048	83483181.5	9
		470	2.5679489662931463	55993947.7	10
		471	2.7341058006029795	68398778.3	10
		472	2.627522940628477	74330710.8888889	10
		473	2.5195856190788914	79896285.9	9
		474	2.7568079202737503	77962202.4	10
		475	2.750125708407094	50393269.777777776	10
		476	2.5279163433125635	113494045.44444445	9
		477	2.734870387357232	48431637.0	9
		478	2.748618482696309	68017181.9	9
		479	2.8172061249839846	75249626.3	10
		480	2.785099048119693	41522655.44444445	10
		481	2.993619572950491	62616712.777777776	9
		482	2.671332558991016	67774873.3	9
		483	2.8680078979558665	72318070.6	10
		484	3.01102600739637	97043558.75	10
		485	2.4494037866820557	88971263.9	8
		486	2.6239750320100224	81007057.0	10
		487	2.6617003549122287	59051234.8	10
		488	2.4944335399918334	48119690.5	10
		489	2.562292380050148	79505513.7	10
		490	2.7204040344579545	53927097.71428572	10
		491	2.2718266060038674	125400035.0	7
		492	2.0592959597310534	70864911.2	8
		493	2.2578156367682545	82591509.4	10
		494	2.5397202883952765	81151867.44444445	10
		495	2.768046421356216	47582210.375	9
		496	2.4816488269076027	74469298.3	8
		497	2.4138878296482575	106260015.7	10
		498	2.0931626181018115	71287481.44444445	10
		499	2.3587212899983627	58201341.5	9
		500	1.9607000465715483		10
