# Supplementary material for: The evolutionary maintenance of Lévy flight foraging
Source: PLoS Comput Biol. 2022 Jan 18;18(1):e1009490. doi: 10.1371/journal.pcbi.1009490 (PMC8797186; doi:10.1371/journal.pcbi.1009490)
Supplement: S1 Data — (ZIP) [file pcbi.1009490.s005.zip › S1_Data/evolutionary_data/POP10_1000K/10_05_50_1_00_1_1000000_run1]

last_generation	500	0	5.092476593797246	73862953.7	10	3.2961872417162583	15252071.0
size_old_pop	10	1	5.542047080561548	62246485.5	10	1.633631798283595	36255900.0
standing_var	0.5	2	5.255893951873652	36784155.6	10	2.6706411692337375	40426184.0
start_exp	5.0	3	5.2466397992267275	71601377.2	10	3.5138013315537346	42043088.0
env_dim	1	4	5.086648080153641	57636155.4	10	1.881000666703046	49125507.0
move_cost	0.0	5	4.737670093294909	46329980.9	10	2.208578759599382	52835708.0
lifespan	1000000	6	4.476623094258312	56018922.1	10	3.3501231264776465	57186752.0
speed	1	7	4.054434617522095	41735094.3	10	2.0670327011025673	59846570.0
run	1	8	3.7420313928416866	55432565.9	10	2.5823774254886884	62604195.0
extinction_state	0	9	3.76613231573472	49558016.5	10	2.3884660161802143	69735020.0
competition	0	10	3.7399175112241396	60418888.9	10
		11	3.820291781135553	50634777.8	10
		12	3.8903673795337235	53286044.8	10
		13	3.809393435537192	48136699.7	10
		14	3.697168681676172	52415653.8	10
		15	3.4105797055829283	47372493.2	10
		16	2.088144152144941	58049734.8	10
		17	2.6396817860373805	53470775.4	10
		18	3.0349628130146256	49075601.5	10
		19	3.1081394488636045	46717518.6	10
		20	3.362226800316404	52500173.2	10
		21	2.7181884584932847	51821387.2	10
		22	2.596307907780171	44304173.9	10
		23	1.8905313829055568	52710911.5	10
		24	1.9370970871948703	56354467.5	10
		25	2.019196671290759	50062187.6	10
		26	2.0751247040747716	48287534.5	10
		27	1.5318122768152593	50355604.4	10
		28	1.4363330417766307	52885266.8	10
		29	2.069664104393921	51307844.4	10
		30	2.2180496350171235	52051475.4	10
		31	2.3499552084239577	56442389.1	10
		32	2.8082282490379993	49284674.5	10
		33	2.7217374776755046	54031473.0	10
		34	2.570017747975021	57088434.6	10
		35	2.4693798807939156	60585022.1	10
		36	2.653107477084137	54915010.9	10
		37	2.5781788772506653	67484242.1	10
		38	2.7230603900039303	47318713.3	10
		39	3.0761015390174204	48214327.4	10
		40	3.0858814660390363	56085354.2	10
		41	2.9192898218672783	48065539.4	10
		42	3.3679138566807025	64216511.6	10
		43	3.879583382155194	49122060.7	10
		44	2.9707772976497395	42686466.6	10
		45	2.6035080185972985	63161130.0	10
		46	2.9465967449347685	55833047.3	10
		47	2.807015082111509	54916795.4	10
		48	3.116200472515793	45630555.0	10
		49	3.2808208299799673	41394382.6	10
		50	3.098725510308758	49045267.5	10
		51	3.288565634711334	36720419.3	10
		52	2.5545042063661896	52273726.1	10
		53	2.2276506582048334	48241089.1	10
		54	1.678432743421291	58614972.5	10
		55	1.720381684286258	54454855.7	10
		56	2.5828044247773407	43083947.0	10
		57	2.746054127558721	45753904.3	10
		58	1.8764763587323334	55049743.2	10
		59	1.6788158908572566	55041032.3	10
		60	2.0984805006153873	46921086.7	10
		61	2.1098958636713965	42634264.1	10
		62	1.725525986774112	43610750.3	10
		63	1.4611057156201734	44774485.8	10
		64	1.755291216053886	66155466.6	10
		65	3.226285651286232	70480310.9	10
		66	4.51691244475785	36464857.1	10
		67	4.579269833930687	43438143.9	10
		68	4.961583337778236	21109605.2	10
		69	5.3102999233142585	46781357.5	10
		70	5.570885284280773	52977944.1	10
		71	5.312989077857811	46873367.1	10
		72	4.766811272609216	54863365.0	10
		73	5.294041313239079	46372101.2	10
		74	5.580222614290065	45814557.7	10
		75	5.491147002811218	48866758.3	10
		76	5.792292860652563	51473207.4	10
		77	6.555730480125581	42761371.3	10
		78	6.597313270694544	57389750.7	10
		79	6.562400043625725	58790167.1	10
		80	6.671313713885283	55524419.9	10
		81	6.346960406662649	49805945.1	10
		82	6.596723840614089	40730163.9	10
		83	6.797535615624123	48931476.3	10
		84	7.3555188180622295	55616119.1	10
		85	7.4981282176209785	51726241.8	10
		86	7.688473203355821	45161518.1	10
		87	7.75684277284377	39722636.6	10
		88	7.445870272697746	73564390.1	10
		89	7.280708371913977	57108157.3	10
		90	6.942157769814552	72767475.8	10
		91	7.25002797717173	56112548.8	10
		92	7.079110525933521	62418308.9	10
		93	7.71491365997214	38233167.1	10
		94	7.8462660884843105	44603174.1	10
		95	7.770004986590801	43196197.4	10
		96	8.087036489883085	67627347.6	10
		97	8.207209728493202	49288789.8	10
		98	7.949198297798652	46415769.1	10
		99	8.430540941709681	56814248.6	10
		100	8.393285632642787	34450698.8	10
		101	8.21752313270466	42872483.4	10
		102	8.24248960776701	53780747.0	10
		103	7.807012860259521	48314825.2	10
		104	8.093940704781456	67619412.3	10
		105	8.443663467842665	49826769.5	10
		106	7.882676072262886	41217426.7	10
		107	7.994643104262757	40390699.0	10
		108	8.447068469709098	50503922.3	10
		109	8.33637305216892	51928070.5	10
		110	9.055572225041413	50830542.0	10
		111	9.023803035107173	48037756.5	10
		112	8.945586636110544	38681162.6	10
		113	9.66927524688749	60272357.9	10
		114	9.865311265993965	41804251.1	10
		115	9.975083486263411	45259032.666666664	10
		116	10.003803720637718	84875217.4	9
		117	10.817547770696985	54677101.7	10
		118	11.077749409527879	41707777.9	10
		119	10.93339258115367	70182954.5	10
		120	11.096344426556886	41927748.6	10
		121	11.103194707111172	49898514.9	10
		122	11.558709905220251	50064616.6	10
		123	11.640611561568678	57645854.8	10
		124	11.69695162178449	47033040.4	10
		125	11.690888905990672	68170466.6	10
		126	11.610506613474243	45703986.9	10
		127	11.560344126110769	48230917.5	10
		128	11.39634836135718	71889849.1	10
		129	11.200468271807047	47515658.6	10
		130	11.45792869736989	64252551.0	10
		131	11.748266376577748	53040704.1	10
		132	11.658590394280008	50683850.1	10
		133	11.861080049927535	53753818.0	10
		134	11.018550517296529	39381971.3	10
		135	10.138798483462573	51082795.1	10
		136	10.24365057648115	61848181.0	10
		137	10.281536356261716	55505127.6	10
		138	10.610890640933238	45507525.3	10
		139	10.501417254850093	50471567.4	10
		140	10.743141563454099	53048175.3	10
		141	11.373808711997722	68028300.5	10
		142	11.319122077762586	59856425.0	10
		143	10.87936829421948	37330460.6	10
		144	11.156363838876896	73819476.6	10
		145	11.538168476106522	31928667.0	10
		146	11.136726717083663	48560110.4	10
		147	11.286123474310125	37790067.0	10
		148	10.876644078558936	34788789.333333336	10
		149	10.424471237470836	47844159.5	9
		150	9.753759085735926	48470960.0	10
		151	9.810070897366742	55522402.1	10
		152	9.60001454253213	49415635.6	10
		153	10.396262195665438	35131712.6	10
		154	10.676789198003068	46441819.3	10
		155	10.835097968444972	35688749.3	10
		156	11.03650099161567	52575603.9	10
		157	10.18783337181805	41009650.2	10
		158	10.283601267017726	48870321.8	10
		159	11.269191323426003	64218176.7	10
		160	10.782069495602327	45909950.3	10
		161	10.897897703528567	61094721.4	10
		162	12.279763863801318	49462109.6	10
		163	11.894063293107854	48900033.3	10
		164	11.891339376963447	57865486.9	10
		165	11.454004026061424	48644045.7	10
		166	12.195363310381534	47076695.5	10
		167	12.066095204644412	35272966.8	10
		168	11.867872866368657	46648850.11111111	10
		169	11.711655066443255	47793966.8	9
		170	11.64896845936998	43786286.2	10
		171	11.463742393602443	57438853.6	10
		172	11.276988823638192	39932308.6	10
		173	11.23968410850097	52692207.1	10
		174	11.427735994790924	50858212.1	10
		175	11.152202185261444	53939141.9	10
		176	11.635115745918657	55665862.4	10
		177	11.46746026111776	41409782.1	10
		178	12.10752844691724	40465191.0	10
		179	12.239197658120409	59301943.2	10
		180	12.70240929865582	64699209.2	10
		181	12.12961801090256	49949423.7	10
		182	12.06759593364215	61445750.2	10
		183	11.894717857732612	59848516.2	10
		184	11.483290575990287	58289114.0	10
		185	11.122536713203667	61319348.0	10
		186	10.421058297551326	59187316.2	10
		187	10.572405045920103	52489014.1	10
		188	11.124272075506838	52887106.8	10
		189	10.877293114607928	42541077.2	10
		190	11.333734753723373	51445245.1	10
		191	11.449409650178788	35629951.7	10
		192	10.999467510032698	49014095.0	10
		193	11.289141740721387	55000624.2	10
		194	11.301921286200919	48915570.6	10
		195	11.886912700472461	78618477.6	10
		196	11.76750591312297	45439593.6	10
		197	12.321704262924632	60079994.8	10
		198	12.485133222977693	67562733.8	10
		199	12.370051851868839	72662530.4	10
		200	12.817689211298632	67970527.0	10
		201	12.833420652684055	38425659.2	10
		202	12.930112166042685	60108515.1	10
		203	12.634576763681796	42970558.9	10
		204	12.306012043837153	37456430.2	10
		205	12.442568236065437	49747018.2	10
		206	12.600761124512065	54525928.9	10
		207	12.173547986091583	29813759.3	10
		208	12.677638259511436	60247650.4	10
		209	12.285829908512252	38609230.8	10
		210	12.028737690865004	50018914.2	10
		211	12.762890786019403	43490612.55555555	10
		212	12.815637448847545	49733954.9	9
		213	11.553517459034243	56323019.1	10
		214	12.572718462611272	50666061.4	10
		215	12.352553427304688	38137365.7	10
		216	12.48211205467289	45140762.6	10
		217	12.452094628109307	55286092.9	10
		218	12.277835610789209	59627071.7	10
		219	13.69012547593247	38704158.8	10
		220	12.295976062206567	52924346.3	10
		221	11.929348205325635	39472371.6	10
		222	11.576035616200361	47141101.8	10
		223	11.644932607029542	50369042.4	10
		224	10.95738768678835	50982729.7	10
		225	12.269302364324373	48989099.1	10
		226	13.173379651581811	40085845.6	10
		227	13.553320667808345	68557240.5	10
		228	12.87319578528992	54357920.0	10
		229	13.614665969824676	53662982.5	10
		230	13.45114865693317	45500764.8	10
		231	15.169630489561886	58586661.3	10
		232	14.870627665419864	57892529.3	10
		233	15.354270658805325	70858847.7	10
		234	15.548421919435196	34821811.4	10
		235	14.652946509023096	42856868.1	10
		236	14.723813563565832	52314427.4	10
		237	15.312956219813676	56699840.1	10
		238	15.364375494267401	62340244.4	10
		239	15.963021384072027	51829351.4	10
		240	15.917908721903197	51046185.3	10
		241	16.47090489657814	47815681.2	10
		242	16.225742316097165	35865351.1	10
		243	17.091020777852737	62810805.7	10
		244	16.262550719332936	41001090.0	10
		245	15.550001127781963	52169644.1	10
		246	14.96845555184476	45546901.8	10
		247	14.631200418359606	43365645.2	10
		248	14.501814981539848	64329618.5	10
		249	14.531977837551437	53834212.2	10
		250	15.052276911800362	51336161.9	10
		251	15.784109253973266	43598130.1	10
		252	15.594200126082239	50534440.7	10
		253	15.063997837189484	46298755.3	10
		254	15.204057831237595	50993003.1	10
		255	15.737182355275966	51386123.7	10
		256	15.630071458038234	59569178.0	10
		257	15.55479864471036	47088016.6	10
		258	15.561842922470353	43084773.5	10
		259	15.511941075681088	61984354.4	10
		260	15.076438800740203	63299709.8	10
		261	15.168590745506942	51190159.4	10
		262	15.104774704612629	66628730.4	10
		263	14.883127492813179	55413530.9	10
		264	14.984874752461835	34576376.4	10
		265	14.097946967820945	46800695.7	10
		266	14.254894929934505	42842736.4	10
		267	14.483302158572346	72217909.9	10
		268	13.686608426475548	43346548.2	10
		269	13.35727713575569	36193925.1	10
		270	13.256700943813707	55237782.6	10
		271	12.624228279988893	53262844.4	10
		272	12.085863464131457	58155996.0	10
		273	12.08037860160149	44175516.3	10
		274	11.897405949116411	74828640.5	10
		275	12.43248771978487	54747330.7	10
		276	12.337934117010203	52484041.4	10
		277	12.290025397537418	45703968.9	10
		278	12.293936827046364	29064395.7	10
		279	13.760296153827747	44713052.9	10
		280	14.888952777151204	55034312.5	10
		281	13.587677569248763	47555269.8	10
		282	12.997890255130946	41194388.5	10
		283	13.825320675950906	41244894.9	10
		284	13.623886927809554	53090330.1	10
		285	11.976447080557758	65789431.2	10
		286	12.71368096019091	51667789.6	10
		287	12.528313819166346	44908298.7	10
		288	12.59288188739157	50310379.4	10
		289	11.907015825756718	35554782.6	10
		290	11.571276437774463	46057301.9	10
		291	11.84601178731285	57719941.0	10
		292	13.472658317647383	50928464.5	10
		293	13.443229426496742	41211677.9	10
		294	12.692009495355482	47041148.9	10
		295	11.64232935432904	57932567.0	10
		296	10.379456131736806	51372181.3	10
		297	11.064334017897119	45357642.3	10
		298	11.315112968654725	60192606.5	10
		299	10.409563501383644	46876747.5	10
		300	9.537832551286703	52932200.1	10
		301	9.543705835783367	58592762.2	10
		302	9.200819987130094	54216046.9	10
		303	9.247342834722422	40394982.5	10
		304	9.304238386317053	65299218.0	10
		305	9.73487332993173	42738784.333333336	10
		306	9.453690120310343	51987805.3	9
		307	9.927876804723406	29598250.1	10
		308	9.260042794743608	60796909.6	10
		309	9.823245161224419	51864927.8	10
		310	9.712733491083153	53453352.9	10
		311	10.833006724262988	46032142.8	10
		312	9.589113332046031	40613108.1	10
		313	8.987774907291497	50406647.2	10
		314	8.614208063139987	58611042.5	10
		315	8.493801746726996	66197617.6	10
		316	8.782990129386983	42271027.5	10
		317	9.126545369664347	44961119.4	10
		318	8.821715972361478	29175557.8	10
		319	9.555433379342457	37744867.9	10
		320	8.90994565773373	52695508.9	10
		321	8.375275253064293	44104664.5	10
		322	8.75159406680797	63646474.3	10
		323	8.504709787421586	51566206.6	10
		324	8.929404446048872	41143363.7	10
		325	9.180180700117159	45654686.2	10
		326	9.284574707811963	54248397.6	10
		327	9.241349643957138	50945337.3	10
		328	9.325945193302823	52793468.6	10
		329	10.025632558594157	58018399.3	10
		330	9.629882723145453	47098506.3	10
		331	9.599268450859736	46747219.2	10
		332	9.091492857712606	44503821.44444445	10
		333	8.330929443671241	38164865.4	9
		334	8.444460526681109	40744320.5	10
		335	7.985738819990713	47037962.9	10
		336	8.229335227910315	68740942.3	10
		337	8.761172643359444	54213918.5	10
		338	8.672707269956065	60034841.9	10
		339	8.694165357447453	63632997.1	10
		340	8.920221362135335	48519295.1	10
		341	8.273233943982245	45349301.7	10
		342	8.29467678314513	64434047.5	10
		343	8.675442178799502	64104451.6	10
		344	8.747281541543149	45744567.5	10
		345	8.558752304715084	40545942.5	10
		346	7.876189431882553	41396674.5	10
		347	8.078673083721947	52801211.8	10
		348	8.2019465327268	50407440.7	10
		349	8.472226831002585	35587328.6	10
		350	8.42976667967053	52119724.9	10
		351	8.613374354839472	59649762.1	10
		352	8.839001630115266	42962427.2	10
		353	9.105771593099618	31512905.9	10
		354	9.466171661868625	37172035.2	10
		355	9.356208940470786	59025802.0	10
		356	8.618469211154558	55509047.0	10
		357	8.203562981990771	48020584.8	10
		358	7.771545756244299	57089227.5	10
		359	7.248777704022729	51483960.6	10
		360	7.362190624935016	66076116.5	10
		361	8.024312438899774	72927877.4	10
		362	7.553804977270841	52364013.6	10
		363	7.544069357087579	53436293.8	10
		364	7.093009122177105	60835920.2	10
		365	7.397667588047204	37950586.3	10
		366	7.4789425263925775	55483846.7	10
		367	7.349927050569894	36260069.1	10
		368	7.106933011942131	51569502.2	10
		369	6.718669500320327	55058172.1	10
		370	7.110719838006652	49018609.5	10
		371	7.501964906447799	45800915.8	10
		372	7.086453064667774	44136958.0	10
		373	7.307609894757827	28316023.3	10
		374	6.552880130227055	43632558.6	10
		375	6.516513329989387	38029679.0	10
		376	6.366397502119081	57872041.9	10
		377	6.366524363113241	52481003.8	10
		378	6.335719705132035	42790503.9	10
		379	6.161729555335118	84278587.6	10
		380	5.380971949502637	38928196.4	10
		381	5.032172334726286	40177977.2	10
		382	4.469688995671538	53257710.5	10
		383	5.031742972705959	53277244.1	10
		384	4.688563464735639	41021776.1	10
		385	4.118704834001111	48106597.4	10
		386	4.042481770847262	50278358.8	10
		387	2.8994546142068494	43265720.6	10
		388	2.5756786759481822	46088673.8	10
		389	1.7586841053320275	62069993.7	10
		390	2.065754886533571	55155118.7	10
		391	2.0524493145368456	56524677.2	10
		392	1.8930410495662873	55887527.9	10
		393	1.6371840839097476	52489518.0	10
		394	1.485795746825904	56350323.4	10
		395	1.0378595203925267	49214480.1	10
		396	1.2328307749522172	46654599.2	10
		397	1.0605173207642156	50458754.5	10
		398	0.9610614937184314	55748849.2	10
		399	1.4070089887949964	48744517.7	10
		400	1.5854210047163384	53871391.7	10
		401	1.6152804680098858	53726113.3	10
		402	2.082723224327588	55286437.3	10
		403	2.3893713265432712	52427689.9	10
		404	2.5676711639918413	51482044.4	10
		405	1.9124697601536227	58463928.5	10
		406	1.8177163928341755	53026776.0	10
		407	1.7475773568592494	52161260.9	10
		408	1.8114736998142984	43390448.6	10
		409	1.7163258622175015	52239773.4	10
		410	1.5883652851863803	59504111.8	10
		411	1.9107980492202656	54340414.7	10
		412	2.238843845680135	49834296.3	10
		413	2.565936660066764	54977432.7	10
		414	2.587860109753522	55842704.4	10
		415	2.913087844960002	70216467.5	10
		416	2.9151674024204715	63249414.4	10
		417	2.8590380525883603	52247412.3	10
		418	3.160435814799457	51620112.7	10
		419	2.980227775561043	64338653.2	10
		420	3.0862858788032987	59688954.3	10
		421	3.003173988219315	54102475.8	10
		422	3.2305681374338144	49530753.4	10
		423	3.286068586431161	50596747.7	10
		424	3.521489834859453	43595774.8	10
		425	3.449687877791546	56987375.1	10
		426	3.4340225230171044	54960220.7	10
		427	3.940463616184753	54635968.3	10
		428	3.4459305484068765	46774982.5	10
		429	2.7804009643843144	56478588.6	10
		430	2.845824378518397	53798478.4	10
		431	3.3051852269053894	47700465.9	10
		432	3.173583312358522	54702393.4	10
		433	3.9812598207858203	41968397.9	10
		434	4.413473253820735	38984189.0	10
		435	2.988753501926527	53884225.3	10
		436	2.6105954101552853	47742220.5	10
		437	2.1670233740238523	61807442.0	10
		438	2.523275626503035	54001056.0	10
		439	2.298213172094976	59478948.6	10
		440	2.5220689075384675	62187836.4	10
		441	2.779862670047712	52425297.5	10
		442	2.6449976451617903	59404697.9	10
		443	2.7108806517078006	57631637.2	10
		444	2.4355286248997214	52847588.8	10
		445	2.1270811886781043	51372176.2	10
		446	2.0740995321181375	53595742.7	10
		447	2.168637070216111	52931756.7	10
		448	2.0513296980619	50105635.5	10
		449	1.7321214959280276	56566396.1	10
		450	2.023233448121862	48271923.4	10
		451	2.0547892910241807	45463281.3	10
		452	1.9766709253541594	52808556.2	10
		453	1.8015376870331798	56873477.5	10
		454	1.3988650927291857	52196257.3	10
		455	1.6599982263236561	59021384.3	10
		456	2.0174605056185295	55676666.0	10
		457	2.0264999137747934	45492538.6	10
		458	1.3268791775096938	55022331.9	10
		459	1.2560441465208256	50138173.7	10
		460	1.7953774055643557	51476096.0	10
		461	1.785440797854589	49939640.8	10
		462	1.5407774614381209	51109896.4	10
		463	1.6355328140717027	53983521.8	10
		464	1.9901400249934003	61778598.3	10
		465	2.51215872058362	53826273.3	10
		466	2.536751108215511	40003509.6	10
		467	2.0754065452187533	35804302.0	10
		468	0.9300578008106193	48785568.8	10
		469	1.1955651643656602	54188792.2	10
		470	1.3032522294764304	58468469.6	10
		471	1.388483416069661	46167407.9	10
		472	2.4258100919265937	52646961.1	10
		473	2.445994327568342	57675709.7	10
		474	2.3051249012357573	62602769.3	10
		475	2.2317063221217266	57432548.1	10
		476	2.331948483250957	52701774.0	10
		477	2.04256364622368	50277043.0	10
		478	2.127660835881159	53264919.6	10
		479	2.2941599741255123	41082752.2	10
		480	1.8633832660618281	60400895.5	10
		481	1.8284803020326112	62123656.4	10
		482	2.6423951208085596	64460453.2	10
		483	3.107278847208473	51442672.3	10
		484	2.8156458010395804	51360727.4	10
		485	2.841360011666481	53687080.5	10
		486	2.6074675919089487	60358507.1	10
		487	2.5469773166096963	54126342.4	10
		488	2.8970223504852317	56548959.7	10
		489	2.4947802928445104	45560621.8	10
		490	1.909492769849889	54453879.4	10
		491	2.544760804026417	48840696.9	10
		492	2.561049992954446	60295232.7	10
		493	2.692884688866852	50431891.4	10
		494	2.928562097391154	53512161.5	10
		495	3.0968437021934294	42456123.1	10
		496	2.085324215719702	52707759.1	10
		497	2.5142644779396623	57466827.3	10
		498	2.613698954703451	48733534.5	10
		499	2.559184023633887	48531099.5	10
		500	2.621340357506845		10
