# Supplementary material for: The evolutionary maintenance of Lévy flight foraging
Source: PLoS Comput Biol. 2022 Jan 18;18(1):e1009490. doi: 10.1371/journal.pcbi.1009490 (PMC8797186; doi:10.1371/journal.pcbi.1009490)
Supplement: S1 Data — (ZIP) [file pcbi.1009490.s005.zip › S1_Data/evolutionary_data/POP10_1000K/10_05_50_0_00_1_1000000_run5]

last_generation	500	0	4.9847998614746984	45896991.3	10	2.6094711409832794	38691830.0
size_old_pop	10	1	4.8517766803642015	56585904.1	10	1.4288250172959418	48315634.0
standing_var	0.5	2	4.722904825558187	55331691.6	10	1.9343834694955466	48506449.0
start_exp	5.0	3	4.920913726093238	45278370.0	10	2.9942481125849807	49326512.0
env_dim	0	4	5.491391636411488	44804920.8	10	3.1492730191745446	50931934.0
move_cost	0.0	5	5.3806504336323915	51791905.1	10	1.279388024871674	52700002.0
lifespan	1000000	6	5.705978314309333	54632064.9	10	2.3016208463427117	55909041.0
speed	1	7	5.437267165936987	50950940.0	10	2.3011657340641616	67666498.0
run	5	8	5.0654380630382	63911332.8	10	2.1920952217898093	68765983.0
extinction_state	0	9	5.3296101647561915	60418560.1	10	2.2923290247739683	105993960.0
competition	0	10	5.404744994028109	57769022.5	10
		11	5.522654087898449	48722577.2	10
		12	5.14237329100494	58498687.8	10
		13	4.754756787127284	52601892.9	10
		14	4.676654182755293	49204799.6	10
		15	3.483621641447428	52257736.1	10
		16	3.18188442836727	56414252.2	10
		17	2.8691722916185176	53288904.3	10
		18	2.7913809102933937	49297348.2	10
		19	2.3827070792438274	50172477.3	10
		20	2.2310246313216333	54565854.6	10
		21	1.263360858138594	52780041.8	10
		22	1.8279502657723188	52563384.6	10
		23	1.8937944879764075	57599149.5	10
		24	1.9177632290569246	54287767.5	10
		25	2.1310310646941955	56041570.3	10
		26	1.6245050471441087	59128881.7	10
		27	1.4460328049913078	54452332.2	10
		28	2.0647983782063415	55768575.0	10
		29	2.279137461851087	62661133.4	10
		30	2.7336777271166044	51686421.5	10
		31	1.8598337629832962	58938732.1	10
		32	1.6568081600657838	57381284.7	10
		33	1.73106957879044	57896735.8	10
		34	1.7449187362069085	49087341.4	10
		35	1.7309442081534705	52509558.6	10
		36	1.4839784559816964	55930193.1	10
		37	1.7142866874006664	57346143.5	10
		38	2.1669387591888203	56272357.9	10
		39	1.8103603787641576	54939044.5	10
		40	1.816519317194566	55934289.6	10
		41	1.9492084030259886	64948649.9	10
		42	2.0487930018983076	61077731.1	10
		43	1.7328689127113115	61557204.8	10
		44	1.837608676105012	62280256.7	10
		45	1.948819815642695	54241396.8	10
		46	2.0012078800290984	64948357.4	10
		47	2.4724875368412498	52503566.6	10
		48	2.1340247279688347	56955697.6	10
		49	2.124688723856538	63527253.7	10
		50	2.257653157287966	51276939.2	10
		51	2.0196824673322022	53027521.9	10
		52	2.401543701257119	60973362.6	10
		53	2.477441506524608	57263333.7	10
		54	2.1230491268827834	49703108.6	10
		55	1.8856628657690433	56793064.0	10
		56	2.0716575494057405	58489666.3	10
		57	2.487822328517199	57505215.2	10
		58	2.5036570259218958	51570617.4	10
		59	3.020930666450827	53421414.4	10
		60	2.652976254633615	51576990.4	10
		61	2.5413743790208136	56850312.7	10
		62	2.912726275197477	50159347.8	10
		63	2.446255775808565	56489915.0	10
		64	2.101117357459573	65179575.9	10
		65	2.2065974243848356	53873430.8	10
		66	1.963198548658161	58065753.7	10
		67	1.4366458148085661	57127318.1	10
		68	1.4717631257218216	59487102.8	10
		69	1.6481157209816728	52056367.1	10
		70	1.6610789999257283	62001379.5	10
		71	1.8653379269231505	54336847.9	10
		72	2.21877366275305	51650118.6	10
		73	2.455586170819717	55556661.0	10
		74	2.047006858053897	53617206.0	10
		75	2.3146063819577964	57066922.7	10
		76	1.825810448293943	54646718.1	10
		77	2.0682402093505656	56019816.7	10
		78	1.8973991108979475	54532772.4	10
		79	1.4565199988225692	58320656.0	10
		80	1.4897890823562707	56311043.3	10
		81	2.118074765570119	52109446.0	10
		82	1.8491744182030558	59231668.2	10
		83	1.94059162459817	57507898.7	10
		84	1.5017946336369814	60642456.4	10
		85	1.8894616786944585	60868240.5	10
		86	1.4545627089120967	57495804.8	10
		87	1.6294096479399318	59627319.7	10
		88	1.8831624780448746	53275243.3	10
		89	1.7902858583930374	57969694.9	10
		90	2.172982581800686	55376925.8	10
		91	2.063207513533976	58250140.6	10
		92	2.0242946817682976	57028353.5	10
		93	2.3811941196301376	54856367.6	10
		94	2.319780395605938	53676068.3	10
		95	1.9890043116382152	52706129.3	10
		96	1.7227897572201833	53063783.8	10
		97	2.5446617785678454	52171912.8	10
		98	2.490448314787989	54072761.6	10
		99	2.5424813218968003	61045880.5	10
		100	2.5886838886371413	62352610.1	10
		101	2.650672382926486	58589521.6	10
		102	2.9610718889064978	57489264.7	10
		103	2.5208858062788075	54943730.2	10
		104	2.8466791090366694	61778533.1	10
		105	3.320661466824498	54919477.2	10
		106	2.4811593105694976	51339637.5	10
		107	1.6740612759637865	52486617.7	10
		108	1.440441491415066	53503213.4	10
		109	1.6827213214475685	55565341.2	10
		110	2.5376388502867147	51770481.5	10
		111	2.5519111127541505	58867607.5	10
		112	2.346529768604328	52837795.5	10
		113	1.5073996506842016	52049702.5	10
		114	1.972175142064092	59741168.3	10
		115	1.6490709141462006	56810398.5	10
		116	1.8305935066803585	58092135.4	10
		117	2.045545548817299	53646003.8	10
		118	2.3134044111115264	59208688.9	10
		119	2.2031955171502386	54052359.6	10
		120	1.8992349388724457	57284727.2	10
		121	2.169360717581888	55673551.0	10
		122	2.3252344228024255	57317090.0	10
		123	2.157845613580281	58337141.2	10
		124	2.8825016644118606	57837006.2	10
		125	2.7271813636666034	51132141.7	10
		126	1.459079560621038	56314324.0	10
		127	1.4663426627369744	65411636.9	10
		128	1.9545535832551812	55388712.5	10
		129	1.636901175980197	59147981.4	10
		130	1.4519538986003697	53836971.4	10
		131	1.4546143438392938	57821359.6	10
		132	1.2568552025602502	58267872.6	10
		133	1.2801644098948197	51417450.2	10
		134	1.5136313224675841	57775572.7	10
		135	1.3068276149721885	58825325.4	10
		136	2.070793168661706	50041084.3	10
		137	2.208154841160197	55684718.7	10
		138	2.0084473943848304	49163849.4	10
		139	2.174368148487476	59801488.5	10
		140	2.2977498621801704	63225281.7	10
		141	1.9391703829693285	58862155.9	10
		142	2.3278439510659887	59887983.0	10
		143	2.381568543317843	57148553.5	10
		144	2.117618160066486	59777867.2	10
		145	2.550277358996791	57404806.4	10
		146	2.005042937860766	51970342.1	10
		147	1.895723387264215	53260788.7	10
		148	1.7775096677233357	59768298.9	10
		149	2.1413134571338803	55895133.2	10
		150	2.1521662325727773	52845943.9	10
		151	1.9957248814986148	55350776.4	10
		152	1.9196956964435263	58356242.3	10
		153	1.466731372191838	54269367.0	10
		154	1.6758447901712334	54060418.8	10
		155	2.105679510823046	53662488.3	10
		156	2.0627061096572956	54624792.4	10
		157	2.1074436240514234	60356670.2	10
		158	1.8530407859286313	56388229.3	10
		159	2.240489420353837	56165254.9	10
		160	2.2076813464922447	58778351.2	10
		161	1.995699483313354	58544526.0	10
		162	2.1073211384461246	63380500.9	10
		163	2.0009558226518713	54785047.0	10
		164	2.088391216106736	59210636.5	10
		165	1.823629939379711	59854107.6	10
		166	1.8027015141649312	60058117.7	10
		167	1.8329621145612656	59032640.5	10
		168	1.8057369810310226	55058350.4	10
		169	1.6248832119375092	60949990.5	10
		170	1.6892077044030729	59544728.1	10
		171	1.6264740033030791	56923565.5	10
		172	2.040185834200922	61261374.3	10
		173	1.9132721724436124	62114219.6	10
		174	1.9438431406213232	58963617.5	10
		175	1.9660233456467195	57163533.5	10
		176	1.4922750194717809	56278027.8	10
		177	1.489421422072175	59890096.5	10
		178	1.4348742988996928	52447759.7	10
		179	1.337378728967418	53535393.9	10
		180	1.2521768454463382	57216913.8	10
		181	1.300439981516929	51188090.7	10
		182	1.2299401536204617	55811526.8	10
		183	1.416590778765889	54266826.3	10
		184	1.595211503829489	57201171.2	10
		185	1.5919159484902363	61531815.0	10
		186	1.2946976969830823	54040652.5	10
		187	1.3392936245523361	58012144.5	10
		188	1.7555332398156103	53915654.7	10
		189	1.8866688926732789	58115920.0	10
		190	2.0068890321416974	60757053.9	10
		191	1.7920660390344558	61974520.3	10
		192	2.351741004300005	55251580.1	10
		193	1.876533105037219	55592147.9	10
		194	1.6463897783447567	57461690.4	10
		195	1.8074271762794312	54302190.0	10
		196	1.7903418902847907	56634958.5	10
		197	1.937824921936754	65740651.3	10
		198	2.5146847660994798	48272724.4	10
		199	2.6844317465427427	51538959.6	10
		200	1.3557842530253992	52433059.2	10
		201	1.8761900579938122	57861753.3	10
		202	1.8387960033174298	60363214.7	10
		203	1.7154320681820092	58787150.5	10
		204	1.7771224065668385	55951043.4	10
		205	1.5594715597463928	55812361.8	10
		206	1.616189787165316	57070433.6	10
		207	1.6385746896656577	57983815.4	10
		208	1.7270786761472021	55845312.7	10
		209	1.791675151220255	54775585.4	10
		210	1.796385147808358	56243742.9	10
		211	1.8699940955231706	56903276.1	10
		212	2.203581072892176	56874964.0	10
		213	2.2694220629191397	58057629.2	10
		214	1.607361155492086	60589457.9	10
		215	1.669198535394203	57833464.8	10
		216	1.7964348411185322	52856270.4	10
		217	1.691540684551796	57945340.5	10
		218	1.9110718577121735	52382660.0	10
		219	2.0910108817238546	54374380.0	10
		220	2.231546681324846	55116626.6	10
		221	2.193686922956978	56768892.3	10
		222	2.686210222418186	50367560.4	10
		223	2.472730373317588	54253743.6	10
		224	2.7025918220569354	60332006.9	10
		225	3.093320099716647	63476655.1	10
		226	3.3162923521403136	53114799.3	10
		227	3.3253819124474893	49804274.3	10
		228	2.570331160560209	59410774.2	10
		229	2.7057149935013176	53117969.8	10
		230	2.839919834010194	58021046.7	10
		231	2.933768717710019	56305019.9	10
		232	2.8462725873137162	63364912.7	10
		233	3.1672440339623353	52744900.3	10
		234	2.8467211247526936	50103587.0	10
		235	2.1764156592828114	46880999.1	10
		236	2.2807542976493895	63259743.7	10
		237	2.563704778457379	61244051.7	10
		238	2.7376902901117726	64937449.3	10
		239	2.723613500830285	57434483.4	10
		240	2.4695032666916052	60595226.0	10
		241	2.634046590089011	56572542.6	10
		242	2.600922311912848	51970625.4	10
		243	2.504774990252502	51078474.1	10
		244	2.360952942022932	62781271.3	10
		245	1.988289311154992	55600127.0	10
		246	2.454398784645773	57454243.9	10
		247	2.0659413466344723	60680654.4	10
		248	1.992596341352019	55780544.8	10
		249	2.157777269419749	57063133.3	10
		250	2.522839723980908	53145499.5	10
		251	2.727518499512325	54452069.0	10
		252	2.8923056851329396	57277485.0	10
		253	2.7936803509670876	61175863.5	10
		254	3.045930317124072	54720781.5	10
		255	3.2978164638017318	52041949.9	10
		256	3.3149389610292666	52478484.3	10
		257	2.611302893274443	53986470.6	10
		258	2.565444437267988	57732515.2	10
		259	2.2713430379050803	53954832.7	10
		260	2.040173971037496	57382101.4	10
		261	2.1552295817744285	57818605.0	10
		262	1.685736619454073	53652223.5	10
		263	1.6047313903761928	59782176.1	10
		264	1.7715112402437998	57103282.9	10
		265	1.872954318170112	54860016.8	10
		266	1.5727138429782017	54716295.4	10
		267	2.204290010232631	57808188.7	10
		268	2.45612752005304	58685906.0	10
		269	2.406219375693529	59821332.7	10
		270	2.360370756161561	57686998.5	10
		271	3.093568276453292	60474926.2	10
		272	2.680095796725152	56573826.7	10
		273	2.041518987615224	58382423.2	10
		274	2.2072324171376723	53278811.0	10
		275	1.9653044546216318	52887394.8	10
		276	1.9525053580746872	60881308.0	10
		277	2.008674122825237	59736028.2	10
		278	2.3136606783517437	55787379.1	10
		279	1.8493270707554506	54357467.4	10
		280	1.7039000492334466	55252477.3	10
		281	1.8036248385295188	62987625.2	10
		282	2.1776386646220804	57332534.0	10
		283	1.9905803695805087	53829746.3	10
		284	2.303510611980031	59881176.7	10
		285	2.4723293437171	63296996.2	10
		286	2.1792098463700453	53333416.6	10
		287	2.0550749642113564	58605083.3	10
		288	1.7572245903207573	54536134.6	10
		289	1.3835268004959977	57627793.2	10
		290	1.538865650173328	56951034.5	10
		291	1.8880681127823729	55330365.7	10
		292	1.3558700951808196	58524954.7	10
		293	2.1126342661653306	62687519.8	10
		294	2.1856353916405467	60181217.0	10
		295	2.314338106749523	54204839.4	10
		296	2.02426075704682	62652552.3	10
		297	2.167264889448851	63035267.6	10
		298	2.2317958354686196	57823149.8	10
		299	1.8483655624056294	58068454.6	10
		300	2.2998928044687705	47477889.8	10
		301	2.0982023774326297	54510029.9	10
		302	2.0740570198581394	58782440.7	10
		303	1.964577644575169	61006310.0	10
		304	1.9848075227659752	52378213.1	10
		305	1.7793563149626603	55787472.6	10
		306	2.004235424686019	57673248.1	10
		307	2.0309390809352914	57181595.1	10
		308	2.1536452018819565	55394375.7	10
		309	1.7511455351569118	60202522.3	10
		310	1.9695128160127204	53327936.3	10
		311	1.8214875346351722	54091018.2	10
		312	1.7089542822122599	53281822.3	10
		313	1.4227369320484162	56971609.7	10
		314	1.3139146465416454	55678684.6	10
		315	1.595798960623921	58801809.1	10
		316	1.577310522229875	57567692.7	10
		317	1.8219321108699293	54244480.7	10
		318	1.705401514964701	52310233.4	10
		319	2.030478563090922	52440651.3	10
		320	2.5907971632464806	49043368.0	10
		321	1.8463473758020474	52714201.9	10
		322	1.6969652377180406	56675476.3	10
		323	1.830266044284943	60764998.3	10
		324	2.1281652095923786	60018606.7	10
		325	2.042303401012787	58502102.3	10
		326	1.7071264904421437	59414047.3	10
		327	1.806260665784233	53781849.2	10
		328	1.3883604979510094	55063915.9	10
		329	1.3403740295333533	57623370.9	10
		330	1.8762990080802466	60218044.3	10
		331	1.856909438186331	54854384.9	10
		332	2.367867200390329	61610692.8	10
		333	2.3779853596738243	53155586.2	10
		334	2.1758496355899664	56274405.5	10
		335	1.9620125797429082	57633309.6	10
		336	1.8504463625569478	50143139.0	10
		337	1.1561439798643056	52087612.2	10
		338	1.7375325276242024	56772585.8	10
		339	1.9386782181368876	55556433.6	10
		340	2.0991549294978755	54627361.3	10
		341	1.7544277234154482	60723811.7	10
		342	2.2274603928366123	58013682.7	10
		343	2.6386131325592133	55609872.4	10
		344	2.032931513321001	58386541.2	10
		345	2.5388008680666374	51904722.4	10
		346	2.2025326993903467	57361138.0	10
		347	1.9529267290780918	58570079.8	10
		348	1.585125085312583	54232253.2	10
		349	1.9271736452117405	54595347.9	10
		350	2.3476540407318507	57631732.7	10
		351	2.7162610577629134	57495436.9	10
		352	2.095754963720766	57914295.5	10
		353	2.0184527818214955	58194590.4	10
		354	2.0235471839248556	60669381.7	10
		355	2.3932510341644417	58285901.1	10
		356	2.4482011115766995	55262732.5	10
		357	2.3613186672266613	56220547.9	10
		358	2.034395723762468	54393509.0	10
		359	2.115426882206181	62153870.9	10
		360	1.8254827798555922	59168459.9	10
		361	2.000749644081997	62128694.5	10
		362	2.2463853083232266	49977892.7	10
		363	2.132898360118871	55168272.2	10
		364	2.690913170663852	54623247.3	10
		365	2.243751713264124	56824535.8	10
		366	1.9227699826232747	58389258.6	10
		367	2.3742058354368183	50695443.3	10
		368	2.2341173258821962	56564809.0	10
		369	1.8447465349324041	53538699.7	10
		370	1.7061423388591443	58631142.9	10
		371	1.8720928107022758	53829864.0	10
		372	1.9468291847683248	54655795.2	10
		373	2.339891575263266	56584001.6	10
		374	2.6792318837672897	54674954.6	10
		375	2.346437003038397	55857337.6	10
		376	2.18908643201111	52799839.6	10
		377	1.9658651169025974	51756634.2	10
		378	1.8153199713722887	57690618.3	10
		379	1.899647365015094	62786143.1	10
		380	2.1670880294644035	51557788.5	10
		381	2.1700551737554212	53881208.0	10
		382	2.7303805592316563	53395388.7	10
		383	2.6979922689958884	60532352.8	10
		384	2.4292334252992354	59478716.7	10
		385	2.165464037269001	63228969.7	10
		386	2.0170204862340446	61435949.0	10
		387	2.05209313214341	59338612.6	10
		388	2.1366676964108473	52910568.1	10
		389	1.9291728020058074	50269900.3	10
		390	2.3773569553535134	61020566.7	10
		391	2.460704918669006	49859622.4	10
		392	2.0555232574468807	60442362.6	10
		393	1.870398742555531	57523343.4	10
		394	2.199436066902213	51670851.7	10
		395	2.1691776638725693	55422277.9	10
		396	2.0287386115308568	56241678.6	10
		397	2.3223933920844715	57022779.8	10
		398	1.746433209846082	57685757.6	10
		399	1.6744358982074616	50651091.5	10
		400	1.2698598726246584	56807195.3	10
		401	1.8386168463527348	53244549.1	10
		402	1.7023213490407887	59954487.0	10
		403	1.764196070604133	61740508.9	10
		404	1.9103505453512866	55799962.3	10
		405	2.2332135244338165	55591086.3	10
		406	2.0687944581168356	58353615.2	10
		407	2.1827483672170547	56207271.8	10
		408	2.0357885028502727	53347800.1	10
		409	2.3484427539619377	62908924.4	10
		410	2.3653178163260624	55405109.9	10
		411	1.938771051215565	50845838.4	10
		412	2.371171192722296	57503975.4	10
		413	2.4567092466772626	58071056.8	10
		414	2.5361439991229626	49458297.8	10
		415	2.53035978446126	59265911.5	10
		416	2.6356866254906817	52969696.0	10
		417	1.930471239962576	52981017.4	10
		418	1.6307771900930128	54125978.6	10
		419	1.3369404131354277	60617189.8	10
		420	1.0075440778620446	54309144.6	10
		421	1.5398048919110727	56110181.1	10
		422	1.8758367722101905	56950874.1	10
		423	1.599426163243073	53693260.3	10
		424	1.9675418638121969	59408189.0	10
		425	2.150127241611292	53747328.5	10
		426	1.9677394806367405	63427400.0	10
		427	2.0587886264229316	60276304.6	10
		428	1.7609171482141448	51465468.4	10
		429	1.6665828984945363	53880604.9	10
		430	1.6526759518534164	55956811.2	10
		431	1.7949075960479774	54782631.1	10
		432	1.4765639001259814	54144539.2	10
		433	1.98138075434766	64614222.0	10
		434	2.116120428215119	57007096.5	10
		435	2.028755997979788	57200524.4	10
		436	1.8110398412861461	59700712.0	10
		437	2.1801284971079995	58330664.2	10
		438	2.4117418120438354	49127917.5	10
		439	1.7856167448577185	52752115.1	10
		440	1.3602692930327405	54476149.0	10
		441	1.130973549987449	51603226.6	10
		442	0.9640010375447077	52748998.9	10
		443	1.3316978762776297	54856957.2	10
		444	1.651715179686765	55218228.5	10
		445	1.6827738512454071	51481981.5	10
		446	1.8420761860380153	57697766.5	10
		447	1.5234255979398963	56648747.8	10
		448	1.5099084058854655	56250098.1	10
		449	1.717544378499544	58986066.3	10
		450	1.2611886008290554	50547108.1	10
		451	2.0939822803138677	54772920.1	10
		452	1.9024680713914628	61637008.0	10
		453	1.7322783419385364	55578501.1	10
		454	2.232650742871798	55572570.5	10
		455	2.9671938773987336	55951262.2	10
		456	3.2808887003295135	57094869.0	10
		457	3.241792345474701	56024596.6	10
		458	3.636528592541805	46164946.3	10
		459	3.293480548559671	57343662.0	10
		460	2.3791917232008566	54516853.3	10
		461	1.9162930426635618	56709176.4	10
		462	1.8770168530862903	59841555.8	10
		463	1.8431782928232885	58746473.7	10
		464	1.703181945937541	54750485.4	10
		465	1.9186288931723081	61140493.8	10
		466	1.4571844321390524	59373968.5	10
		467	1.9899544821999833	61588911.6	10
		468	2.5576674064348057	58212614.9	10
		469	2.1176676239572325	53073575.6	10
		470	2.089437146327138	58774308.8	10
		471	1.9920613577886552	62832980.6	10
		472	2.105145233197823	56688559.2	10
		473	1.788942447106012	54679533.5	10
		474	1.578381975343415	55485226.4	10
		475	1.7375919284604229	57712947.5	10
		476	1.8667616603050448	56049174.0	10
		477	2.39236350877407	54524489.9	10
		478	2.5153538077208157	57693486.8	10
		479	2.677208551587698	55475625.8	10
		480	2.3392985854903543	53952262.1	10
		481	2.378248623056207	55980844.9	10
		482	2.269021353177123	61061012.6	10
		483	2.754781360724103	48583832.5	10
		484	2.616924613332274	51217786.2	10
		485	2.412302641111318	61111884.6	10
		486	1.7803652700785133	55887636.1	10
		487	2.004715816821075	54356235.2	10
		488	2.2828916859299815	57053696.9	10
		489	2.2731903605114008	54109986.9	10
		490	1.805683723616258	58826517.7	10
		491	2.00699729961536	54734112.5	10
		492	1.6455588244539954	52691093.4	10
		493	1.624191957665192	47801711.8	10
		494	2.040624493050765	56318357.5	10
		495	2.0248449311628653	66794147.0	10
		496	1.9503214317443098	63039991.6	10
		497	2.4322296517425497	64615531.6	10
		498	2.5170632623564693	50615798.9	10
		499	2.2482799611376616	58680784.3	10
		500	2.2786460557132697		10
