# Supplementary material for: The evolutionary maintenance of Lévy flight foraging
Source: PLoS Comput Biol. 2022 Jan 18;18(1):e1009490. doi: 10.1371/journal.pcbi.1009490 (PMC8797186; doi:10.1371/journal.pcbi.1009490)
Supplement: S1 Data — (ZIP) [file pcbi.1009490.s005.zip › S1_Data/evolutionary_data/POP10_1000K/10_025_50_3_00_1_1000000_run3]

last_generation	500	0	5.04080340369799	71469780.33333333	10	2.280343667991373	2102680.0
size_old_pop	10	1	5.03967690163684	51867574.833333336	3	2.6289232804183085	14029055.0
standing_var	0.25	2	5.021115349506817	102659983.0	6	1.447933636829585	53214981.0
start_exp	5.0	3	4.902383922016259	42968383.8	4	1.6922846246650978	57466346.0
env_dim	3	4	4.9900394181122705	82915797.0	5	2.2382279702600933	60747570.0
move_cost	0.0	5	4.688422362107429	39261700.333333336	2	2.1614933234118068	78178458.0
lifespan	1000000	6	4.28221294389321	82221111.0	3	1.3764802015125084	81862881.0
speed	1	7	4.297809293705012	40370003.333333336	4	1.964348343469655	95970975.0
run	3	8	4.480479083138701	67324287.33333333	6	2.460335494110065	112083145.0
extinction_state	0	9	4.551604089821104	20949144.0	3	2.056383308173595	186071770.0
competition	0	10	4.600722999282686	106738618.0	3
		11	4.581802054926238	94559491.2	3
		12	4.425513424473879	126642328.0	5
		13	4.170039208911225	140992146.33333334	3
		14	4.129130029225562	122480377.5	6
		15	4.031303787499914	122240069.6	6
		16	3.8888641667996247	57894436.6	5
		17	3.9259383384497952	207849388.0	5
		18	3.8164002277177476	30594252.6	7
		19	3.4870153973230265	125020968.57142857	5
		20	2.8560105522194106	91637194.55555555	7
		21	2.8513634604028155	77267806.66666667	9
		22	2.7234693206585034	55249002.28571428	9
		23	2.88646389126752	97418148.0	7
		24	3.2084488142968937	58228629.75	10
		25	3.1527427028715413	87861231.0	4
		26	3.1951150366867718	51031406.333333336	5
		27	2.8116817900080173	140154577.33333334	6
		28	3.2653133754193417	46675591.0	9
		29	2.3097634615574836	45517075.3	5
		30	2.3502963990031884	64022612.1	10
		31	2.25102364267903	104168908.0	10
		32	2.346954206111835	77215934.625	9
		33	2.187424400317398	93705768.44444445	8
		34	2.1703244180955363	76575879.2	9
		35	2.4361546385620665	58425888.55555555	10
		36	2.3261057532312592	55511900.11111111	9
		37	2.1256663396105826	70056837.9	9
		38	1.9360972305650446	80891937.5	10
		39	1.9952051308278935	82031928.22222222	10
		40	1.6714107475564746	70860240.9	9
		41	1.6417535556691665	68920209.77777778	10
		42	1.941823599433242	77678931.5	9
		43	1.8708518783007215	101101615.6	10
		44	1.8304993631541244	81609417.7	10
		45	1.8359646425007856	86418200.7	10
		46	1.796738823282751	83878391.66666667	10
		47	1.649116690904999	95296888.0	9
		48	1.7060187146316192	72569712.3	10
		49	1.8670819918160735	104245685.1	10
		50	1.8411807338798347	77979149.7	10
		51	1.5091045948410056	78465372.5	10
		52	1.4669065151324139	65180486.4	10
		53	1.8774643186890803	97574877.2	10
		54	2.0717795498736273	73863314.4	10
		55	2.1692429790456393	84897884.0	10
		56	2.3861460677705337	106615561.0	10
		57	2.2673429856081575	80876504.6	9
		58	2.2777355279532707	64165664.3	10
		59	2.0633633648877603	101381582.44444445	10
		60	2.110259895423315	98806782.8888889	9
		61	2.0596092021014942	93122683.4	9
		62	2.115935353315069	86023986.77777778	10
		63	1.9135787593189495	95950841.6	9
		64	2.1824376734639483	106844902.6	10
		65	2.079849768093646	96953593.3	10
		66	2.180976301522377	76065521.0	10
		67	2.262030492141697	85365508.9	10
		68	2.3858914248093486	63928554.0	10
		69	2.331570669115356	59052508.8	10
		70	1.9947771351975128	102467031.7	10
		71	2.0819644129256156	76766092.3	10
		72	1.961921695968592	67129986.1	10
		73	1.9891783460061248	88350703.6	10
		74	1.9710296319137914	68431878.0	10
		75	2.1746428423407673	67353319.44444445	10
		76	1.8287987301047217	68555900.5	9
		77	1.710675260218973	84612093.1	10
		78	1.7472347167451048	80856261.6	10
		79	1.7832406922243664	97964285.4	10
		80	1.7722503958395048	82608077.7	10
		81	1.90426008063448	122558469.5	10
		82	2.024081097274006	60603185.0	10
		83	2.050213528239506	83021307.6	9
		84	2.2808739097824895	84406427.8888889	10
		85	2.3257190140418396	68648136.8	9
		86	2.2552724832119404	53218760.6	10
		87	2.0117871682863404	87330807.0	10
		88	1.910129478873322	106086382.0	10
		89	2.0576557687305237	99259988.0	10
		90	2.220833808513151	70882390.4	10
		91	2.1412417848743157	99078863.4	10
		92	2.231055137958196	81461857.8	10
		93	2.35308804002374	31045910.5	10
		94	2.2023541113169833	127694810.6	10
		95	2.376423632588966	79345396.2	10
		96	2.0889319485041886	75742794.4	10
		97	2.0320646929270976	69645690.2	10
		98	1.9946545853659334	95947955.8	10
		99	2.051016976029719	99845349.22222222	10
		100	1.878798563908089	57751922.1	9
		101	1.7805108696298486	65758982.777777776	10
		102	1.5961038704340935	68146278.6	9
		103	1.741478798293158	85750387.7	10
		104	2.1517877845344193	95330015.1111111	10
		105	1.821742477078716	82546611.22222222	9
		106	1.8182908953767114	69247225.1	9
		107	2.0323717833026493	48952730.0	10
		108	2.2175311118893455	91102098.4	10
		109	2.189292273721768	94796405.4	10
		110	2.5216067376588476	90361780.0	10
		111	2.791709951311776	59361879.1	10
		112	2.3702111311751404	76842608.7	10
		113	2.5605794147982754	82454178.4	10
		114	2.3492887711245842	60732785.5	10
		115	2.042387583760042	92806068.8	10
		116	1.9659702015171345	112619192.9	10
		117	1.903348195175122	102550165.5	10
		118	2.247194459396195	121867400.5	10
		119	2.0829753430814706	57164299.7	10
		120	2.1237616383487894	81583381.3	10
		121	2.269600490724141	130317609.66666667	10
		122	2.3660219742836848	135078244.7777778	9
		123	2.52528506428746	56200964.5	9
		124	2.373042785653273	39586848.333333336	10
		125	2.0636112241124844	74206702.5	9
		126	2.123351406715558	47446768.1	10
		127	1.9636399527067514	104908969.4	10
		128	1.9884132269915462	95162421.9	10
		129	2.2641654927637047	110709193.6	10
		130	2.6213966350938565	93838204.4	10
		131	2.366500477571549	86683724.125	10
		132	2.1532069286266533	72928571.8	8
		133	2.1717875819094568	54271720.9	10
		134	2.1681821813535143	58263355.2	10
		135	1.9797972414826752	54268090.8	10
		136	2.1925166341713997	69728483.4	10
		137	2.027619185325803	74111206.0	10
		138	2.3058775811164853	77642462.0	10
		139	2.5924028728850916	95871783.2	9
		140	2.783417161203589	55433522.222222224	10
		141	2.785606925239063	112517072.0	9
		142	2.974143488957401	192878182.875	6
		143	3.2741841282783795	80598610.0	8
		144	2.83664085300476	41639731.75	5
		145	2.8850244165038226	66128850.0	8
		146	2.503116148882305	111471166.4	7
		147	2.551929882418584	72204345.3	10
		148	2.572774002263478	72213404.6	10
		149	2.5238125549730333	58714481.222222224	10
		150	2.463574285498521	94973473.875	9
		151	2.4224736679928167	75051280.5	8
		152	2.4345418351791692	91146384.55555555	10
		153	2.3324364471233894	116685532.1	9
		154	2.2322349222375615	51360875.8	10
		155	2.4240649998223955	71245354.44444445	10
		156	2.204268992348461	73416378.6	9
		157	1.8980254766615061	129029451.8	10
		158	1.7885844104863096	151932185.1	10
		159	1.9511172177651237	75352799.1111111	10
		160	1.7411465277246603	66907178.1	9
		161	1.724919358261495	58842407.2	10
		162	1.8313361502058534	72382456.6	10
		163	1.8689509047945632	90142224.8	10
		164	2.4283036605066175	103399559.0	10
		165	2.551784268994429	71204913.77777778	9
		166	2.477309080974805	53066695.7	9
		167	2.2212977857637437	42532725.88888889	10
		168	1.8214146316512416	93257142.2	9
		169	1.8175033752570768	72501264.7	10
		170	1.6760054535760358	54647210.7	10
		171	1.9006644787585087	107076984.22222222	10
		172	1.7621580098480898	105271358.6	9
		173	2.0586748425550967	84449711.55555555	10
		174	1.6362590438124756	72071462.7	9
		175	1.6725867770781182	66767003.9	10
		176	1.6650507681050288	66073321.9	10
		177	1.657350401974232	68616657.7	10
		178	1.9390940080945964	83485279.1	10
		179	1.8235957010906296	81967189.2	10
		180	1.9527147668903297	59103067.2	10
		181	1.7396682320326597	71221191.4	10
		182	1.7699987594377702	83087759.6	10
		183	1.6049392914448521	59234408.3	10
		184	2.0039764793193178	132023735.3	10
		185	1.7834720541709466	102710690.1	10
		186	1.8561616446727336	84296845.9	10
		187	1.7298669019656505	85278291.3	10
		188	1.823657989364619	82956092.2	10
		189	1.8351347227018606	88539302.9	10
		190	2.093922790362639	55782768.11111111	10
		191	1.8626989176161959	99191431.2	9
		192	1.875616267662569	55799170.1	10
		193	1.9422872433476972	74588795.55555555	10
		194	1.9391599685194092	106642873.7	9
		195	1.838481628083219	74261704.5	10
		196	1.9681739482587104	69838972.3	10
		197	2.1556796396235294	50979144.9	10
		198	2.0972262927264826	109944978.33333333	10
		199	1.9729886597132125	75280655.2	9
		200	1.8232313479018234	90131037.9	10
		201	1.9864456576733154	108663934.8	10
		202	1.9407352227613444	56677220.3	10
		203	1.770284234708151	63563231.5	10
		204	1.83218486339161	83437717.3	10
		205	1.8115944440566996	88744147.7	10
		206	1.7906058392231805	66995187.5	10
		207	2.054110781101927	78650453.0	10
		208	1.7758850292358268	99202443.6	9
		209	2.012068773342315	59825081.7	10
		210	1.9884918578410218	45453191.5	10
		211	1.8510974653680172	99065156.9	10
		212	1.563652575551896	92221825.4	10
		213	1.4892497153823245	80155718.7	10
		214	1.3762376619255487	91022750.7	10
		215	1.6330885614307324	98363986.1	10
		216	1.768812942549688	69296490.9	10
		217	1.9457913129891682	71823891.8888889	10
		218	1.8303402830583153	94389154.6	9
		219	1.7002247936179145	93460335.0	10
		220	1.8475237085467984	101797342.0	10
		221	1.7898024687182308	63137972.9	10
		222	1.8025625491772073	87808831.4	10
		223	1.6321298635585346	57275186.4	10
		224	1.6209547568896228	71839832.2	10
		225	1.7963593738148529	68810874.2	10
		226	1.624036370865286	86651675.4	10
		227	1.7567781491912953	79450559.5	10
		228	1.4193495790221953	84706370.4	10
		229	1.5087005264851006	121441162.3	10
		230	1.9592698832857973	80507161.9	10
		231	2.026891123823171	41969313.3	10
		232	2.3722991172771253	82480132.2	10
		233	2.1982740706717485	72958931.7	10
		234	2.0722371171292715	77233742.5	10
		235	2.107392577353672	99417512.5	10
		236	2.1869893943220893	132897843.2	10
		237	2.181387689737873	69216685.3	10
		238	2.067350017791541	80453237.44444445	10
		239	2.132643286065359	106378172.8	9
		240	2.130894439533504	100369143.6	10
		241	2.3408612642387467	65917605.3	10
		242	2.47913401301417	110682332.0	10
		243	2.28112703223304	120789906.25	9
		244	2.042056661706744	99923282.66666667	8
		245	1.7237150034090807	58686488.3	9
		246	1.6636032991920076	91357977.8	10
		247	1.668149716922049	72015915.1	10
		248	1.8399560095319298	84457788.7	10
		249	1.7451089588898783	84734946.9	10
		250	2.0259744548740537	62704198.3	10
		251	2.13102287221976	97137533.8	10
		252	2.460491530547847	87322646.6	10
		253	2.5726612968409897	59795484.6	10
		254	2.538763045839722	123143005.2	10
		255	2.4674614719346604	104806516.1111111	10
		256	2.5047109591730057	45442003.625	9
		257	2.053119657858924	75209771.55555555	8
		258	1.8598247660215388	51031525.2	9
		259	1.7696451960786355	59319020.7	10
		260	1.885435636447525	116763795.4	10
		261	2.148324012318697	67305873.9	10
		262	1.9965349920539306	54536295.4	10
		263	2.090870492875892	107733194.6	10
		264	2.0555458342401023	118232027.1	10
		265	2.035542341848723	119575736.55555555	10
		266	2.395400900122313	44860313.3	9
		267	2.2854382582912045	68064569.7	10
		268	2.5172382782586737	58172462.0	10
		269	2.4176925106173046	46577454.4	10
		270	2.2520843299248927	103086786.8888889	10
		271	2.262040178669483	77223843.4	9
		272	2.2914001732901883	71157407.8	10
		273	2.5330900450826515	105628970.55555555	10
		274	2.5770790322541055	83575146.44444445	9
		275	2.5288669253728706	114622353.22222222	9
		276	2.6514647529739834	65238325.4	9
		277	3.087891862860676	93915254.25	10
		278	3.102290494718492	65841738.14285714	8
		279	3.149025121829596	64812881.428571425	7
		280	3.0872753004923053	73326004.71428572	7
		281	2.47529227763668	102463209.44444445	7
		282	2.5088895682692938	88375825.7	9
		283	2.5497865938671525	83333093.3	10
		284	2.476785167461351	82229099.5	10
		285	2.486820356496863	89632186.55555555	10
		286	2.2382543190179525	54846688.7	9
		287	2.1586264517734546	67398464.4	10
		288	1.921754508158132	155547736.8	10
		289	2.0885746878046163	96803964.2	10
		290	2.137711619172209	78004146.77777778	10
		291	1.822534028947027	93938772.8	9
		292	1.9424152778560722	104820338.2	10
		293	1.9874249703945697	84595174.7	10
		294	1.9903037607534706	101951818.2	10
		295	2.1598182345040433	115462840.0	10
		296	2.0339548162278054	84661975.8	9
		297	2.0498084205301383	97179553.4	10
		298	1.9690165448604713	80597606.9	10
		299	2.2390653545663577	79656061.5	10
		300	2.1718478741350022	82252210.2	10
		301	2.026263236686497	65770351.7	10
		302	2.0424547799268726	73056832.0	10
		303	2.07276247013806	90572444.5	10
		304	2.2805263113738503	75886582.875	10
		305	2.463004087900286	92557164.0	8
		306	2.706528642276224	81722548.71428572	6
		307	2.665139284837595	45311402.333333336	7
		308	2.281504095061281	103519919.0	6
		309	2.0481211837717654	56652513.5	9
		310	2.310170084685923	74010477.44444445	10
		311	2.329792932046441	86668969.1	9
		312	2.409863452034125	57840992.55555555	10
		313	2.3838981138643445	85510597.14285715	9
		314	2.338795494178183	128996502.9	7
		315	2.277995460509043	91600692.1111111	10
		316	2.4048571476917058	79461545.3	9
		317	2.465705562828149	98052359.44444445	10
		318	2.6064643217064827	130507426.22222222	9
		319	2.9155275745849285	65638955.88888889	9
		320	2.7921027193019197	65827115.3	9
		321	2.84840093793479	91740098.22222222	10
		322	2.5176164265110694	87904962.375	9
		323	2.4516562432616014	63970157.9	8
		324	2.5912096012651005	81691066.25	10
		325	2.485474361794219	188686150.875	8
		326	2.6388816121452727	113622523.6	8
		327	2.8373227928642395	113038413.0	10
		328	2.789415078219901	133776552.3	6
		329	2.6143588392731067	129983137.0	10
		330	2.471224715272176	85276470.44444445	10
		331	2.0367141908365674	120423912.2	9
		332	2.147492567958703	96930875.1111111	10
		333	1.8961657002063166	82056935.0	9
		334	2.0438199118435936	69533674.9	9
		335	2.0940228323658254	73271823.8	10
		336	2.221233294853562	73179153.9	10
		337	2.1927780138808997	70362226.9	10
		338	2.29370276279075	133799684.9	10
		339	2.2770004343634347	77887070.7	10
		340	2.4202676177980718	88004940.6	10
		341	2.5547555619121667	62203663.11111111	10
		342	2.7953453483324515	67589768.71428572	9
		343	2.648375138475913	67828961.33333333	7
		344	2.669552855833811	89188929.6	9
		345	2.673915191288317	54603700.55555555	10
		346	2.596041012096814	60524375.375	9
		347	2.407739128834076	74007479.57142857	8
		348	2.2847094202910965	109110254.4	7
		349	2.647935097074214	85289922.71428572	10
		350	2.63104919387121	98429324.1	7
		351	2.9852343322968036	76131584.16666667	10
		352	2.9580462565192414	65558101.88888889	6
		353	2.6549326992428144	70567213.1111111	9
		354	2.563769090254781	56930516.666666664	9
		355	2.451474504629646	71077681.0	9
		356	2.2560072292723463	100070842.0	9
		357	2.0833525380978095	100681503.6	10
		358	2.1118992176706275	92798241.1	10
		359	1.8409902463994066	93233830.6	10
		360	1.9935451578277021	61578583.2	10
		361	2.0152981750937373	102429899.9	10
		362	2.0954972929830684	76305598.2	10
		363	2.249975219273902	81908749.4	10
		364	2.1818690109390344	101039570.22222222	10
		365	2.1420147623584453	85838890.66666667	9
		366	2.0217760184518117	54688671.5	9
		367	2.194362098633921	70638411.8	10
		368	2.0300843317936175	107403882.2	10
		369	2.296639530885027	76222436.6	10
		370	2.3147328898311583	83494794.1111111	10
		371	2.33279473989466	81613273.9	9
		372	2.1532044953186165	105637338.5	10
		373	2.4221007728543715	82261473.1111111	10
		374	2.2591736880051387	44155039.55555555	9
		375	1.9605470281337998	109409766.5	9
		376	1.927770762355543	86079618.7	10
		377	1.6900984683676472	63912719.6	10
		378	1.608903490161277	85497962.6	10
		379	1.495473329230421	82286213.2	10
		380	1.7303242211893184	99240048.5	10
		381	1.9470343154167864	69084953.7	10
		382	1.8257258200000641	77179851.9	10
		383	2.017631401674571	87030056.3	10
		384	2.1075243024014156	79958662.6	10
		385	2.1598032353790737	93194261.9	10
		386	2.116555630214892	80436773.42857143	10
		387	1.9455948195204686	114201654.2	7
		388	1.94166912413589	82474617.7	10
		389	1.9698000611683717	77605161.7	10
		390	1.7347905299730813	101265768.0	10
		391	1.7722498288488786	41102938.4	10
		392	1.9314834886009578	83181512.1	10
		393	2.236350765466467	77439842.33333333	10
		394	2.265001998511439	115514946.9	9
		395	2.1266809645938194	112553759.125	10
		396	2.0068441887431625	86588504.9	8
		397	1.93229048780778	88001537.8	10
		398	1.9451851467848456	83834163.1	10
		399	2.021881354766939	80781622.9	10
		400	2.0895681723210924	64892678.4	10
		401	1.869988627567078	60565238.8	10
		402	1.9557641397088887	72344050.0	10
		403	1.927391474996352	104583066.0	10
		404	1.2882457484836851	77414507.1	9
		405	1.4612605362659392	82042310.1	10
		406	1.6081498057802057	69235383.5	10
		407	1.539442557892209	89732755.6	10
		408	1.4485555865199653	60416435.2	10
		409	1.7443582980423007	77257546.9	10
		410	2.170440042896405	78968124.0	10
		411	2.481719914623372	83244879.8	10
		412	2.3668648835564534	96210173.25	10
		413	2.3689184590856036	45601739.9	8
		414	2.038928376410299	63219776.8	10
		415	2.070342437192627	86512871.0	10
		416	1.915082828950419	66560279.7	10
		417	1.7675091283246336	101396132.3	10
		418	1.962447164004382	88841716.5	10
		419	2.1155200674424943	68092702.6	10
		420	2.1784549745594424	53480389.9	10
		421	2.3012859742196174	100023922.3	10
		422	2.539554480376343	81564587.33333333	10
		423	2.505478934700963	124847609.0	9
		424	2.815038481857141	50390730.125	9
		425	2.806374478743184	196786362.375	8
		426	3.4745619158952388	98568887.125	8
		427	3.750755931484568	64208826.25	8
		428	2.7207026905362843	69962271.42857143	4
		429	1.6413248372782738	100140097.7	7
		430	1.6101071389168862	82984082.1	10
		431	1.6224474390133916	78953432.0	10
		432	1.776762117626884	76994457.1	10
		433	1.820341391861318	85508652.9	10
		434	1.8431973030755255	83139617.9	10
		435	1.7478196191505575	106863254.1	10
		436	2.0225881055525337	68086382.1	10
		437	2.169820821714466	94418958.75	10
		438	2.3120626363028043	96361546.9	8
		439	2.418739071804791	80469494.1	10
		440	2.41667838264451	69191052.3	10
		441	2.5098404546458024	80947747.4	10
		442	2.5619013018319263	86430225.5	10
		443	2.5374409796842294	87143142.375	10
		444	2.157243330572594	106850489.7	8
		445	2.237886518335231	79004198.22222222	10
		446	1.9549574213171095	61638750.0	9
		447	1.93814081378973	68369648.1	10
		448	1.836186788072523	104261740.3	10
		449	1.8849732940898967	92310579.5	10
		450	1.9951279434336828	86040926.6	10
		451	2.004347728213825	62184381.9	10
		452	1.9386941506492323	86498505.7	10
		453	2.051432901614278	108902762.2	10
		454	2.2650594746836354	68865773.1	10
		455	2.3497681383237787	82723351.0	10
		456	2.306499802353322	113598816.5	9
		457	2.2216289456232525	90838866.6	10
		458	2.3721344183670903	61722824.7	10
		459	2.7657009227616727	99385577.8888889	10
		460	2.8057986501692187	91482264.71428572	9
		461	2.71827377686541	124482679.55555555	7
		462	2.697946569171425	70938806.6	9
		463	2.510439116288823	101199082.875	10
		464	2.511280611334887	69484695.1111111	8
		465	2.4035309653845514	92689838.5	9
		466	2.280857909749679	77889978.44444445	8
		467	2.0745864919719144	83047640.66666667	9
		468	1.958784909281663	75362968.9	9
		469	2.087865909143309	85100724.22222222	10
		470	2.119913243194161	109750383.6	9
		471	2.1790384616418494	87511554.2	10
		472	2.4079000316444144	87705888.5	10
		473	2.442634748955375	74410792.8	10
		474	2.4398187516625685	69341618.8	10
		475	2.576633056514062	80966152.22222222	10
		476	2.481757991110601	71948731.55555555	9
		477	2.5289676832400305	87272941.2	9
		478	2.6762702993123737	88553373.33333333	10
		479	2.468509082333747	110799868.22222222	9
		480	2.6179223190052836	55259374.9	9
		481	2.6124899534786	89846948.875	10
		482	2.3684942855686715	93322033.66666667	8
		483	2.158227464439518	74714125.8	9
		484	2.0926255033796783	103411473.7	10
		485	2.0201805171829195	79621051.5	10
		486	1.9436782496453149	63300666.9	10
		487	1.85230683727984	75873814.5	10
		488	2.0537990054229596	65251019.2	10
		489	1.9816925300427841	81645881.6	10
		490	1.9892443714846575	105314880.7	10
		491	2.053486879433297	58843326.4	10
		492	1.849288677076819	108044271.2	10
		493	1.826699406684528	98797194.7	10
		494	2.326052030174812	96099914.6	10
		495	2.366770905477676	82326585.1111111	10
		496	2.2535442601195186	73626451.7	9
		497	2.276579717212761	117305727.2	10
		498	2.264099016876906	56634228.4	10
		499	2.030675385084209	74172786.1	10
		500	2.0447444266789065		10
