# Supplementary material for: The evolutionary maintenance of Lévy flight foraging
Source: PLoS Comput Biol. 2022 Jan 18;18(1):e1009490. doi: 10.1371/journal.pcbi.1009490 (PMC8797186; doi:10.1371/journal.pcbi.1009490)
Supplement: S1 Data — (ZIP) [file pcbi.1009490.s005.zip › S1_Data/evolutionary_data/POP10_1000K/10_025_50_1_00_1_1000000_run9]

last_generation	500	0	4.890749420206629	60228428.3	10	3.160179435350181	30174148.0
size_old_pop	10	1	4.678299198973265	43859034.8	10	1.3604490955850825	40577894.0
standing_var	0.25	2	4.735988005021639	79030609.2	10	2.5410792031993434	45589043.0
start_exp	5.0	3	4.952750831213086	35607175.1	10	1.4808631222372735	46754619.0
env_dim	1	4	5.010656929936634	35792887.2	10	2.457949751124599	49010497.0
move_cost	0.0	5	5.154276431946514	46361356.7	10	1.7309083980715618	52602700.0
lifespan	1000000	6	5.113933912286745	77401952.1	10	2.6026021606630056	58912783.0
speed	1	7	4.969837016325168	51437281.4	10	1.9920560568214796	59809099.0
run	9	8	4.67642676859778	48388848.5	10	2.6364855168740875	69343374.0
extinction_state	0	9	4.792199348522226	49453405.8	10	2.7847460109523565	102222752.0
competition	0	10	4.770495361775752	55663324.4	10
		11	4.3258022430270815	48412409.0	10
		12	4.037528381200293	43497491.2	10
		13	4.1446822422831735	59134685.7	10
		14	4.411414750461106	47612394.9	10
		15	4.440844015816501	61218699.7	10
		16	4.692549902426368	62565741.9	10
		17	4.653678938799006	48551366.3	10
		18	4.48453042682667	56790835.3	10
		19	4.61799251869823	54913978.6	10
		20	4.574227181265426	55376588.9	10
		21	4.840301720440737	50182795.6	10
		22	4.6261526292595	56937432.4	10
		23	4.713343692700986	63454999.1	10
		24	4.541397717565683	41472320.8	10
		25	4.507084700276578	41570771.2	10
		26	4.501355134429592	64364271.1	10
		27	4.557310224613431	52929443.5	10
		28	4.844763104603855	59239689.0	10
		29	4.514217612545468	49805643.5	10
		30	4.839635437071485	49473708.9	10
		31	4.840310968251437	47207849.5	10
		32	4.792980383027976	64825949.9	10
		33	5.390676500977955	61333546.0	10
		34	6.239992936433434	76687811.6	10
		35	5.919944319418219	53431985.3	10
		36	5.89374644799304	52324785.8	10
		37	5.78800812612732	51086999.9	10
		38	5.422700576268385	54934427.3	10
		39	5.601888971104385	66535673.4	10
		40	5.239337858613654	36437082.1	10
		41	5.606789401412543	46979181.2	10
		42	5.556654957234355	27969115.5	10
		43	5.727024130373505	45915337.1	10
		44	5.168080103192493	43153622.9	10
		45	5.0714686181427755	59429906.4	10
		46	4.931406889502912	64505382.0	10
		47	4.994702494285177	31858389.8	10
		48	4.510507395710587	50104653.7	10
		49	4.331206148147927	51773352.7	10
		50	4.196523536515199	50901993.3	10
		51	4.3816884499336375	47826837.0	10
		52	4.564463904714188	61922094.7	10
		53	4.558164569864507	61163317.1	10
		54	4.58277511504639	60802609.0	10
		55	4.610134322331001	54253477.3	10
		56	4.671253665011738	49275152.1	10
		57	4.509748058011647	45804023.7	10
		58	4.6719053963545445	44805172.1	10
		59	4.532025241511322	43948710.2	10
		60	4.716478474044715	40470293.7	10
		61	4.613901024936675	51932367.8	10
		62	4.67744460249695	56427244.2	10
		63	4.6871095322089475	50215659.1	10
		64	4.732975465670468	38211078.55555555	10
		65	5.0041774221753546	41631942.6	9
		66	4.8278270320616405	56412117.5	10
		67	5.198551037557008	66131193.4	10
		68	5.1514056306144855	38220116.0	10
		69	5.303312986138425	54055510.6	10
		70	5.139394692042595	54672837.8	10
		71	5.278998445159705	40167379.7	10
		72	5.037220226721423	41032494.7	10
		73	5.013758283237233	44705002.3	10
		74	4.926203450601548	44414105.6	10
		75	4.960752169004692	39070915.5	10
		76	4.8971926551878555	48909955.55555555	10
		77	5.001879323885203	40440598.5	9
		78	5.134761988000888	72257537.0	10
		79	5.126246427144627	41583476.1	10
		80	5.572826982404091	47354272.8	10
		81	5.728107299858977	76117033.2	10
		82	5.59474717836629	40428856.3	10
		83	5.615852220995015	36421514.5	10
		84	5.770973698071941	61536651.11111111	10
		85	5.986553629727219	54533232.2	9
		86	6.049105362806616	71541502.2	10
		87	6.278729603799247	36922475.8	10
		88	6.058209910951744	58721786.8	10
		89	6.22761567713488	51012045.5	10
		90	6.620438303642106	30315367.3	10
		91	6.586747121519949	38288831.5	10
		92	6.563180520341024	41209514.9	10
		93	6.625673320298679	57796324.5	10
		94	6.683696183446538	58617415.3	10
		95	6.612309386736937	44094675.4	10
		96	6.473189388153055	39131523.1	10
		97	6.521733951744973	57620697.4	10
		98	6.622362242650769	58393266.8	10
		99	6.72730492923196	48083997.5	10
		100	7.009252254354548	54440616.8	10
		101	6.784022735252828	48601504.8	10
		102	6.740673166950577	37269638.2	10
		103	6.7335721605651715	54542489.7	10
		104	6.712361117954591	41074498.2	10
		105	6.781029212517218	41115475.0	10
		106	6.894439558075694	42549168.1	10
		107	6.924851793417375	76061485.4	10
		108	7.104269185550595	36283225.7	10
		109	6.849686220190016	39593601.8	10
		110	6.848419012957694	44593785.6	10
		111	6.662511768387619	52039125.3	10
		112	6.67032874005087	57153191.2	10
		113	6.362832147048955	36691990.4	10
		114	6.357511707596931	42721384.4	10
		115	6.683764524363802	37283449.6	10
		116	6.594778078271526	49064290.9	10
		117	6.538173070042103	54890486.3	10
		118	6.278438341664257	54000930.7	10
		119	5.942564977696902	64607126.1	10
		120	6.023417810215661	55751085.1	10
		121	5.83199675405069	40867060.3	10
		122	5.807788922002489	49542710.0	10
		123	5.732959678675193	54286060.3	10
		124	5.973205301423243	62822494.2	10
		125	6.068211600144471	55984576.0	10
		126	6.076929960487043	42994461.2	10
		127	5.99167648151579	37094244.5	10
		128	6.684198648018386	32928273.6	10
		129	6.917128732006252	37161623.7	10
		130	6.665546427733832	46213956.0	10
		131	6.561967461760119	55147483.7	10
		132	6.4498462078646215	59282682.7	10
		133	6.603384016451628	52690908.1	10
		134	6.41227095047565	41658757.7	10
		135	6.672548032134164	47164070.666666664	10
		136	6.938589140546266	64844654.2	9
		137	7.025136335280773	40260308.0	10
		138	7.117187988741724	41970261.8	10
		139	7.137880620679859	36218745.6	10
		140	6.9575726420090875	44210740.2	10
		141	7.047939248839185	49088133.3	10
		142	7.0995315952018725	69488335.9	10
		143	7.2501089339357545	49496605.7	10
		144	7.093000477484294	38349455.4	10
		145	7.288186352102848	42003363.2	10
		146	7.585763146261132	56188372.5	10
		147	8.101965874703714	44420392.1	10
		148	8.168895307034473	63586053.3	10
		149	7.5494357353170205	37972183.2	10
		150	6.982433284794145	61276853.1	10
		151	6.784238567785847	34958042.0	10
		152	6.865869912038659	59012687.9	10
		153	6.850872371199782	61480797.1	10
		154	7.1044664546469845	61380477.3	10
		155	7.212496180846394	60756488.4	10
		156	7.394849519007714	57319341.8	10
		157	7.527448141767333	45213320.3	10
		158	7.703805083100849	46306161.7	10
		159	7.934859946139011	53369323.9	10
		160	7.639788002128616	65603763.8	10
		161	7.556139604605486	62176764.7	10
		162	7.866722622344362	69796869.9	10
		163	8.174241516613286	39334367.8	10
		164	8.13208589163421	53699606.0	10
		165	8.319735344001222	45895549.0	10
		166	8.164948352311134	59038911.5	10
		167	8.539478020555142	52136311.1	10
		168	8.498630202443193	41929774.333333336	10
		169	8.550592655560397	46983640.4	9
		170	8.772849422932639	88278078.1	10
		171	8.799344952437675	49313576.6	10
		172	8.900234196568423	44268514.6	10
		173	8.826742098032442	49775292.4	10
		174	8.763113886758799	45689158.5	10
		175	8.488299461896984	74337215.6	10
		176	8.56862563879503	25658313.2	10
		177	8.660295965345934	55069879.3	10
		178	8.681213398708351	50664127.9	10
		179	8.79941754032713	56455196.8	10
		180	9.027008518296947	42995656.8	10
		181	8.826126256074117	35425211.7	10
		182	8.774218983146232	39750478.1	10
		183	9.060734274819776	60111835.1	10
		184	8.785248019194208	53487322.7	10
		185	8.784307216794172	64471537.4	10
		186	8.517054613408561	46555944.9	10
		187	8.390235825661582	59488040.1	10
		188	8.414932201152016	63460098.1	10
		189	8.217807051784416	35151400.1	10
		190	8.516006217207153	42050957.8	10
		191	8.448334833900173	49014374.2	10
		192	8.267888398137053	45304491.0	10
		193	8.324126920943716	45386597.8	10
		194	8.123694792525473	52308615.7	10
		195	8.079545367349878	46343725.6	10
		196	7.823418317207053	42068296.4	10
		197	7.6933772918964936	45931185.5	10
		198	7.528011332536782	46294000.6	10
		199	7.293902325034097	42788523.3	10
		200	7.362879490789817	51932468.8	10
		201	7.4769983204152215	43887953.0	10
		202	7.467043664389249	43947992.3	10
		203	7.423415291552468	49786753.8	10
		204	7.202876280573958	43082423.9	10
		205	7.257442035230677	42407036.3	10
		206	7.285579969573928	43513892.6	10
		207	7.329593466695405	70020891.5	10
		208	7.243086707593022	60882961.9	10
		209	7.363162164909471	53419674.2	10
		210	7.225476098489691	50441939.7	10
		211	7.38850319146551	40959032.4	10
		212	7.358438690406376	58996896.4	10
		213	7.218268065841938	54898923.7	10
		214	7.149747165421222	52034416.1	10
		215	7.061914242965327	35817047.7	10
		216	6.948625240893881	33417139.9	10
		217	6.897205142330878	34708192.2	10
		218	6.991326739021366	47369445.1	10
		219	7.024294521511554	48392301.4	10
		220	7.3328873023186585	52627037.5	10
		221	7.31648256235041	31212884.8	10
		222	6.44014291036908	71655435.2	10
		223	6.285780065116263	51897263.0	10
		224	5.74361435954817	51421821.4	10
		225	6.177508531257188	43472310.9	10
		226	6.051892300133033	68228285.5	10
		227	6.208633226248412	42234554.9	10
		228	6.081147986086039	67979494.0	10
		229	6.092683291708061	41094863.0	10
		230	6.409426610926152	46609267.7	10
		231	6.3787231546228105	49913494.6	10
		232	6.348646229279891	38851320.3	10
		233	6.064815775432793	46515092.2	10
		234	5.480405673079569	59401491.9	10
		235	5.156689440113672	66284189.3	10
		236	5.188566184644653	45950359.0	10
		237	5.1440505969770784	63152829.0	10
		238	5.522482664074185	48043802.2	10
		239	5.1838445475171095	43402683.7	10
		240	4.887914727237758	43669193.5	10
		241	5.026562556340008	65711154.4	10
		242	5.057566508022127	46464435.1	10
		243	5.224872196843718	35304572.2	10
		244	5.357172274186064	56609221.4	10
		245	5.296424246401811	59531192.3	10
		246	5.3503178435105685	67341338.6	10
		247	5.211063791817439	57550449.7	10
		248	5.148270451413295	65339096.8	10
		249	5.4108918245386	49850975.8	10
		250	5.136404246389913	45117644.0	10
		251	4.905662838521545	79860998.5	10
		252	4.872779585899515	58240564.2	10
		253	4.793921294314347	53448606.0	10
		254	4.9429021622065425	40656503.0	10
		255	5.107132030645611	63378215.3	10
		256	5.150097036141591	48885466.9	10
		257	5.114927373319957	49527042.1	10
		258	5.102404216403249	61842674.8	10
		259	5.014503447875775	44691482.8	10
		260	4.707966938828983	43013362.4	10
		261	4.447895514754756	37460090.6	10
		262	4.355437241035152	61236615.0	10
		263	4.135617411257184	62444693.1	10
		264	4.168741666687822	56016106.6	10
		265	4.187186190576481	41101517.0	10
		266	4.131783725618484	55062148.8	10
		267	4.0059545174197755	47141569.9	10
		268	3.87833399547457	38613128.4	10
		269	3.5756906048126296	49258789.7	10
		270	3.656587522371013	53697199.8	10
		271	3.7667795075609	43668285.4	10
		272	3.53577131942127	53044745.6	10
		273	3.1778743840771817	46875134.9	10
		274	3.2445340481496023	55553598.9	10
		275	3.1876249395670593	53923123.1	10
		276	3.0664902849730264	53868697.1	10
		277	3.1088365007644803	52498412.3	10
		278	2.61082098332351	47550664.3	10
		279	2.390347296361475	58032305.7	10
		280	2.476517279936443	52243535.0	10
		281	2.2436972471881154	57950771.9	10
		282	2.1294636183093965	59223825.0	10
		283	2.1864657435333403	56795453.9	10
		284	2.105030789161221	55547884.0	10
		285	2.3957081802042013	55117650.1	10
		286	2.486459356035852	57530862.3	10
		287	2.406619402487396	63568909.4	10
		288	2.353614353501159	59814166.0	10
		289	2.1882147679521107	50939807.7	10
		290	2.2298226318899403	51064062.9	10
		291	2.0538774944996776	50363279.1	10
		292	1.9184603087799563	54482348.6	10
		293	1.7685263824108073	49309996.1	10
		294	2.0548499438283416	52950698.6	10
		295	1.8921675753314275	52853168.6	10
		296	2.035816057391445	62147577.3	10
		297	2.1071741727841933	55018813.5	10
		298	2.2296512240236726	56700028.8	10
		299	2.522900514479219	52061290.4	10
		300	2.5689544628742067	59796442.3	10
		301	2.6793553104592105	48211626.9	10
		302	2.6596457884197275	54174038.5	10
		303	2.6524567905284533	64059232.3	10
		304	2.7483908760337656	53976764.3	10
		305	2.520036293226543	50893283.8	10
		306	2.6392502464616245	49086326.7	10
		307	2.588944919809435	52614426.4	10
		308	2.6767656102232786	56996985.1	10
		309	2.6182390223966365	46728106.7	10
		310	2.283309011404129	51488686.1	10
		311	2.391513190389486	55670518.4	10
		312	2.597195892084533	51308229.2	10
		313	2.6912593753183853	50681786.0	10
		314	2.6844019783634936	58275407.8	10
		315	2.530222431186998	55373910.4	10
		316	2.8251803885282323	74730615.2	10
		317	3.1890567168266535	45005785.7	10
		318	2.6114487504949055	48984091.8	10
		319	2.354313737392289	58129987.7	10
		320	2.279626943051878	60816522.2	10
		321	2.272675544188915	63435729.6	10
		322	2.571266220924332	38615835.5	10
		323	2.1928156906459124	40140238.7	10
		324	1.7245704564276765	48179249.0	10
		325	1.6818732080565202	51211444.6	10
		326	1.8590162243763486	57784900.9	10
		327	1.708334085968556	54008627.3	10
		328	1.829682780683702	47884382.5	10
		329	1.9219406427882695	58003756.9	10
		330	2.1313328025795526	60251233.6	10
		331	1.9456659429703422	50009004.3	10
		332	2.144348678761151	51090824.6	10
		333	2.1226258446385846	51173546.4	10
		334	2.3462537818083065	51936826.2	10
		335	2.061130216326969	61096847.9	10
		336	2.4526317416412953	50251367.5	10
		337	2.6512055014859115	54276996.5	10
		338	2.8327239584105373	45927225.4	10
		339	2.720961982633422	55113105.4	10
		340	2.7839255591997576	61998622.2	10
		341	2.6079000755018575	61551256.8	10
		342	2.6493383936999293	43554302.6	10
		343	2.4042590196699174	53225659.7	10
		344	2.0274328159892727	52416639.7	10
		345	2.1444597887029895	64810066.8	10
		346	2.29415267018877	55366355.3	10
		347	2.2546069870804115	54697243.9	10
		348	2.1570112099969023	56470139.7	10
		349	2.1070880240414067	62145305.4	10
		350	2.3875458098946174	51741910.5	10
		351	2.3117532845977236	57358106.8	10
		352	2.384208238207042	55669653.0	10
		353	2.437608832861006	53774962.9	10
		354	2.511020962946253	55185674.5	10
		355	2.54831199929881	64658291.1	10
		356	2.7109670008040534	48676567.6	10
		357	2.4245672186462572	54021422.7	10
		358	2.3349524704670612	54982409.6	10
		359	2.2408733799416534	44102421.7	10
		360	1.7439808378275334	53624098.3	10
		361	1.9020561325662975	60012581.4	10
		362	2.0962856865014663	55103643.1	10
		363	1.9891644443105683	54830657.7	10
		364	2.1914801569331557	47574764.3	10
		365	2.045328749082328	51281676.7	10
		366	2.438263782461125	56430505.2	10
		367	2.5059586465224726	52680493.7	10
		368	2.309420184196736	55012451.1	10
		369	2.5083367110091657	55296715.7	10
		370	2.4031629228851816	54308450.6	10
		371	2.5089873021769176	59081432.5	10
		372	2.6301123560586825	53608401.8	10
		373	2.523789088640711	55823085.5	10
		374	2.5874984760212656	53509655.5	10
		375	2.5186369541495646	48752441.9	10
		376	2.401118240299965	53698564.4	10
		377	2.1371286083217407	59450832.6	10
		378	1.843688093546223	55485252.9	10
		379	1.8355085341906114	62808438.7	10
		380	1.8337989003347062	49239923.3	10
		381	1.9248524466753814	55839889.9	10
		382	2.0655176941276316	56067605.7	10
		383	2.0054376900259916	60391475.7	10
		384	2.1918812612358223	57146789.1	10
		385	2.198930409864959	50992040.7	10
		386	2.249133130849614	53977680.1	10
		387	2.193374170823072	52762592.2	10
		388	2.057889994315535	58384225.5	10
		389	2.1285843351863485	48279364.5	10
		390	2.188903106147582	53396284.6	10
		391	2.2979206031736874	59898821.0	10
		392	2.396543359175751	53580812.3	10
		393	2.279204592260781	52413376.5	10
		394	1.9941978440484678	53215646.9	10
		395	2.177702162915393	57820848.4	10
		396	2.2725806514697835	47328712.3	10
		397	2.1999959321807636	58247612.8	10
		398	2.0256210988789567	54718292.2	10
		399	1.9380637927601996	55615446.4	10
		400	1.7374475575973876	47341117.2	10
		401	1.9072348626137798	50215477.0	10
		402	1.642607378625422	53158794.7	10
		403	1.810780660756406	50689911.4	10
		404	1.828561010578723	52786999.7	10
		405	1.911035981436856	54787593.0	10
		406	1.9797408192651929	57205242.0	10
		407	2.417317374340394	50499940.0	10
		408	2.228274520473112	57009350.5	10
		409	2.2040646718155834	52334312.0	10
		410	2.1902721762726785	51293491.1	10
		411	2.1776716080167953	57901271.7	10
		412	2.1318687784456705	58504117.9	10
		413	2.437564284820909	59364180.5	10
		414	2.6301289797194665	55921958.8	10
		415	2.724947479156381	47724964.7	10
		416	2.3129672643044707	60021686.1	10
		417	2.3824635419960516	45463309.5	10
		418	2.3952533381060173	45962216.1	10
		419	2.6913250560802844	48445814.3	10
		420	2.8591990481057388	47013046.9	10
		421	2.984919712374027	56710825.5	10
		422	2.683739825757406	58154391.5	10
		423	2.9216811540124894	39797671.7	10
		424	2.465832524472691	57887524.2	10
		425	2.2610498974639097	56963412.0	10
		426	2.1465204716986372	54094490.8	10
		427	2.054491761110607	52991086.9	10
		428	1.9454718014751762	63356891.9	10
		429	1.915065901554676	54143366.5	10
		430	2.0397384078242204	56268761.7	10
		431	1.7902797201592908	47474979.3	10
		432	1.8870798636033825	51933407.0	10
		433	1.8787093496328944	46437951.1	10
		434	1.8679617767357317	51426361.4	10
		435	1.8213609514526667	56604149.7	10
		436	1.7319984900454284	54518268.1	10
		437	1.8543152782337562	54332453.1	10
		438	2.0775827494386943	50977156.5	10
		439	2.1112031458414005	56645263.4	10
		440	2.0360574588999234	51618754.0	10
		441	2.006656519312108	52955125.3	10
		442	1.8158594695560022	58458723.2	10
		443	2.1223406713930624	53848403.6	10
		444	2.3009486481719224	59207043.9	10
		445	2.0432785394633317	50535215.7	10
		446	1.954862758457987	51609383.9	10
		447	1.964063651261715	54663090.2	10
		448	1.7735546431876699	49611247.7	10
		449	1.7662240845346087	53256519.0	10
		450	1.736063140479267	50306555.4	10
		451	1.9882098544008353	52887824.8	10
		452	2.1475809536882573	53956338.4	10
		453	1.9066570971329653	57974616.6	10
		454	2.028528471171225	51753008.3	10
		455	2.203064214412541	52883707.6	10
		456	2.228268542564367	61012690.3	10
		457	2.3079512605163366	54889856.7	10
		458	2.3346349907737407	50880262.4	10
		459	2.183072153911353	47968440.6	10
		460	2.156533508364472	57265482.9	10
		461	2.0834843255456077	49958491.7	10
		462	2.1666647699755197	49845479.9	10
		463	2.103308936288104	54827862.8	10
		464	2.1668782086697385	55373995.5	10
		465	2.169709056306904	56911333.7	10
		466	2.271633746605797	64667171.4	10
		467	2.145246316341344	54756877.6	10
		468	2.381890536204	50692937.8	10
		469	2.4475804166302924	50488972.4	10
		470	2.1407789312001837	58580009.2	10
		471	2.365566378789447	54443950.7	10
		472	2.202011250201918	51313115.2	10
		473	2.348733759752588	65244525.8	10
		474	2.1901219350306698	48523248.1	10
		475	1.8344556653060462	50926593.0	10
		476	2.021372835457284	50105743.2	10
		477	1.9331684006243237	51892012.8	10
		478	1.7315575517135897	49571837.9	10
		479	2.0444212306149323	48210967.6	10
		480	2.1497435349915746	53018884.0	10
		481	2.054692614894127	58960064.5	10
		482	2.2136472929142608	53148984.1	10
		483	1.9114122084162304	49232751.2	10
		484	1.3938544698459003	55873503.6	10
		485	1.0341339055911594	56138596.0	10
		486	1.0182625362332296	59885670.8	10
		487	0.5887689571018189	57878218.9	10
		488	0.8127363216188124	45618420.2	10
		489	0.30819928076956316	51580155.5	10
		490	0.9399069178894168	50109161.6	10
		491	0.7750366373198059	49068508.2	10
		492	0.8214852621459396	48907190.4	10
		493	0.7043823156209987	58601957.8	10
		494	1.2964765054994611	53895582.0	10
		495	2.5289402704624053	57798020.7	10
		496	2.4987849894345353	52422076.5	10
		497	2.4617028410292185	52699130.1	10
		498	2.457975679892431	54426895.8	10
		499	2.2747318750878973	55499690.9	10
		500	2.606036889072718		10
