# Supplementary material for: The evolutionary maintenance of Lévy flight foraging
Source: PLoS Comput Biol. 2022 Jan 18;18(1):e1009490. doi: 10.1371/journal.pcbi.1009490 (PMC8797186; doi:10.1371/journal.pcbi.1009490)
Supplement: S1 Data — (ZIP) [file pcbi.1009490.s005.zip › S1_Data/evolutionary_data/POP10_1000K/10_025_50_2_0000125_1_1000000_run12]

last_generation	6	0	5.045535192757745	182721066.49547508	10	extinction	extinction
size_old_pop	0	1	4.99182773061819	162206282.74862397	4
standing_var	0.25	2	4.894071766640425	90971514.83417886	4
start_exp	5.0	3	4.965507946251475	206379833.49724928	3
env_dim	2	4	5.301139653013734	82864805.00091958	3
move_cost	0.000125	5	5.555106117882552	234172749.49544525	2
lifespan	1000000	6	5.62741697040204	0	2
speed	1				0
run	12
extinction_state	1
competition	0
