# Supplementary material for: The evolutionary maintenance of Lévy flight foraging
Source: PLoS Comput Biol. 2022 Jan 18;18(1):e1009490. doi: 10.1371/journal.pcbi.1009490 (PMC8797186; doi:10.1371/journal.pcbi.1009490)
Supplement: S1 Data — (ZIP) [file pcbi.1009490.s005.zip › S1_Data/evolutionary_data/POP10_1000K/10_025_10_2_0000125_1_1000000_run17]

last_generation	22	0	1.0567475699007114	23460610.666873094	10	extinction	extinction
size_old_pop	0	1	1.2099205645735582	10669969.499812687	6
standing_var	0.25	2	1.2420041073065622	26455540.90027375	1
start_exp	1.0	3	1.234492553350462	20391331.166985687	5
env_dim	2	4	1.3208200916608575	30108944.7501576	3
move_cost	0.000125	5	1.5602070213486539	23268283.00018731	4
lifespan	1000000	6	1.5457783778502399	21591947.83342614	6
speed	1	7	1.533763452151568	25606906.000277095	6
run	17	8	1.9209765844796798	8066122.299958415	4
extinction_state	1	9	1.793380843181651	35128309.75037662	5
competition	0	10	2.100158573206841	21801224.100292847	4
		11	1.925344506621553	41321730.70071466	5
		12	1.8101570501576787	51026303.64346255	5
		13	2.0660127857225112	47181891.167336255	7
		14	2.311363505096425	41873161.78639287	3
		15	2.260138992019338	26421804.92876892	7
		16	2.328988412847223	56649935.83419276	7
		17	2.1235355934838447	72704185.50022629	6
		18	2.6133607325968784	48009151.35747315	7
		19	2.814068507212093	48531477.00007318	7
		20	2.836836457143166	58681993.75049497	2
		21	3.0124414506094728	124437352.16303451	4
		22	3.8334724136436145	0	3
					0
